# Supplementary material for: The reaction of arylmethyl isocyanides and arylmethylamines with xanthate esters: a facile and unexpected synthesis of carbamothioates
Source: Beilstein J Org Chem. 2020 Feb 3;16:159–67. doi: 10.3762/bjoc.16.18 (PMC7034244; doi:10.3762/bjoc.16.18)
Supplement: File 2 — DFT output files. [file Beilstein_J_Org_Chem-16-159-s002.zip]

Archive with 13 entries (12 files):
- DFT_output_files/
- DFT_output_files/Int1.log
- DFT_output_files/Int2.out
- DFT_output_files/Int3.out
- DFT_output_files/irc_ts1.log
- DFT_output_files/irc_ts_2_hf.log
- DFT_output_files/irc_ts_3_hf.log
- DFT_output_files/Reactants.log
- DFT_output_files/Rotamer_4cA.out
- DFT_output_files/Rotamer_4cB.out
- DFT_output_files/TS1.log
- DFT_output_files/TS2.out
- DFT_output_files/TS3.out
