# Supplementary material for: The reaction of arylmethyl isocyanides and arylmethylamines with xanthate esters: a facile and unexpected synthesis of carbamothioates
Source: Beilstein J Org Chem. 2020 Feb 3;16:159–67. doi: 10.3762/bjoc.16.18 (PMC7034244; doi:10.3762/bjoc.16.18)
Supplement: File 2 — DFT output files. [file Beilstein_J_Org_Chem-16-159-s002.zip › DFT_output_files/Int1.log]

 Entering Gaussian System, Link 0=g09
 Initial command:
 /opt/software/gaussian/g09.e01/l1.exe "/localscratch/srahman.25041484.0/Gau-95423.inp" -scrdir="/localscratch/srahman.25041484.0/"
 Entering Link 1 = /opt/software/gaussian/g09.e01/l1.exe PID=     95424.
  
 Copyright (c) 1988,1990,1992,1993,1995,1998,2003,2009,2015,
            Gaussian, Inc.  All Rights Reserved.
  
 This is part of the Gaussian(R) 09 program.  It is based on
 the Gaussian(R) 03 system (copyright 2003, Gaussian, Inc.),
 the Gaussian(R) 98 system (copyright 1998, Gaussian, Inc.),
 the Gaussian(R) 94 system (copyright 1995, Gaussian, Inc.),
 the Gaussian 92(TM) system (copyright 1992, Gaussian, Inc.),
 the Gaussian 90(TM) system (copyright 1990, Gaussian, Inc.),
 the Gaussian 88(TM) system (copyright 1988, Gaussian, Inc.),
 the Gaussian 86(TM) system (copyright 1986, Carnegie Mellon
 University), and the Gaussian 82(TM) system (copyright 1983,
 Carnegie Mellon University). Gaussian is a federally registered
 trademark of Gaussian, Inc.
  
 This software contains proprietary and confidential information,
 including trade secrets, belonging to Gaussian, Inc.
  
 This software is provided under written license and may be
 used, copied, transmitted, or stored only in accord with that
 written license.
  
 The following legend is applicable only to US Government
 contracts under FAR:
  
                    RESTRICTED RIGHTS LEGEND
  
 Use, reproduction and disclosure by the US Government is
 subject to restrictions as set forth in subparagraphs (a)
 and (c) of the Commercial Computer Software - Restricted
 Rights clause in FAR 52.227-19.
  
 Gaussian, Inc.
 340 Quinnipiac St., Bldg. 40, Wallingford CT 06492
  
  
 ---------------------------------------------------------------
 Warning -- This program may not be used in any manner that
 competes with the business of Gaussian, Inc. or will provide
 assistance to any competitor of Gaussian, Inc.  The licensee
 of this program is prohibited from giving any competitor of
 Gaussian, Inc. access to this program.  By using this program,
 the user acknowledges that Gaussian, Inc. is engaged in the
 business of creating and licensing software in the field of
 computational chemistry and represents and warrants to the
 licensee that it is not a competitor of Gaussian, Inc. and that
 it will not use this program in any manner prohibited above.
 ---------------------------------------------------------------
  

 Cite this work as:
 Gaussian 09, Revision E.01,
 M. J. Frisch, G. W. Trucks, H. B. Schlegel, G. E. Scuseria, 
 M. A. Robb, J. R. Cheeseman, G. Scalmani, V. Barone, B. Mennucci, 
 G. A. Petersson, H. Nakatsuji, M. Caricato, X. Li, H. P. Hratchian, 
 A. F. Izmaylov, J. Bloino, G. Zheng, J. L. Sonnenberg, M. Hada, 
 M. Ehara, K. Toyota, R. Fukuda, J. Hasegawa, M. Ishida, T. Nakajima, 
 Y. Honda, O. Kitao, H. Nakai, T. Vreven, J. A. Montgomery, Jr., 
 J. E. Peralta, F. Ogliaro, M. Bearpark, J. J. Heyd, E. Brothers, 
 K. N. Kudin, V. N. Staroverov, T. Keith, R. Kobayashi, J. Normand, 
 K. Raghavachari, A. Rendell, J. C. Burant, S. S. Iyengar, J. Tomasi, 
 M. Cossi, N. Rega, J. M. Millam, M. Klene, J. E. Knox, J. B. Cross, 
 V. Bakken, C. Adamo, J. Jaramillo, R. Gomperts, R. E. Stratmann, 
 O. Yazyev, A. J. Austin, R. Cammi, C. Pomelli, J. W. Ochterski, 
 R. L. Martin, K. Morokuma, V. G. Zakrzewski, G. A. Voth, 
 P. Salvador, J. J. Dannenberg, S. Dapprich, A. D. Daniels, 
 O. Farkas, J. B. Foresman, J. V. Ortiz, J. Cioslowski, 
 and D. J. Fox, Gaussian, Inc., Wallingford CT, 2013.
 
 ******************************************
 Gaussian 09:  EM64L-G09RevE.01 30-Nov-2015
                 8-Aug-2019 
 ******************************************
 %nprocs=48
 Will use up to   48 processors via shared memory.
 %mem=6GB
 ----------------------------------------------------------------------
 # opt freq b3lyp/6-311++g(d,p) scrf=(solvent=n,n-DiMethylFormamide,pcm
 )
 ----------------------------------------------------------------------
 1/14=-1,18=20,19=15,26=3,38=1/1,3;
 2/9=110,12=2,17=6,18=5,40=1/2;
 3/5=4,6=6,7=1111,11=2,16=1,25=1,30=1,70=2201,71=1,72=148,74=-5/1,2,3;
 4//1;
 5/5=2,38=5,53=148/2;
 6/7=2,8=2,9=2,10=2,28=1/1;
 7//1,2,3,16;
 1/14=-1,18=20,19=15,26=3/3(2);
 2/9=110/2;
 99//99;
 2/9=110/2;
 3/5=4,6=6,7=1111,11=2,16=1,25=1,30=1,70=2205,71=1,72=148,74=-5/1,2,3;
 4/5=5,16=3,69=1/1;
 5/5=2,38=5,53=148/2;
 7//1,2,3,16;
 1/14=-1,18=20,19=15,26=3/3(-5);
 2/9=110/2;
 6/7=2,8=2,9=2,10=2,19=2,28=1/1;
 99/9=1/99;
 ---------
 ts1 b3lyp
 ---------
 Symbolic Z-matrix:
 Charge = -1 Multiplicity = 1
 8                    0    -2.09799   0.52202  -0.1073 
 6                    0    -2.00244   1.79033   0.08321 
 16                   0    -0.89737   2.59167   1.01086 
 16                   0    -3.31465   2.5511   -0.82275 
 6                    0    -3.10116   4.31382  -0.50204 
 1                    0    -3.89206   4.80342  -1.05849 
 1                    0    -3.20309   4.53737   0.54924 
 1                    0    -2.14109   4.65986  -0.85424 
 6                    0     2.79201   0.10592  -1.78599 
 7                    0     1.63408  -0.74817  -1.57264 
 6                    0     1.38694  -1.73119  -2.36634 
 1                    0     2.17108  -1.80194  -3.17952 
 1                    0     3.37131  -0.21406  -2.65634 
 1                    0     2.44781   1.12192  -1.98499 
 6                    0    -1.13753  -0.44333   0.41853 
 1                    0    -0.26214  -0.41833  -0.21606 
 1                    0    -0.88473  -0.13012   1.41939 
 6                    0    -1.81234  -1.78803   0.40842 
 6                    0    -2.85885  -2.05849   1.28896 
 6                    0    -1.37625  -2.77651  -0.46421 
 6                    0    -3.4737   -3.29868   1.29516 
 1                    0    -3.195    -1.2929    1.9686 
 6                    0    -1.99334  -4.02505  -0.45129 
 1                    0    -0.56221  -2.57846  -1.14763 
 6                    0    -3.03725  -4.2882    0.41981 
 1                    0    -4.28282  -3.49661   1.9775 
 1                    0    -1.64897  -4.78627  -1.12939 
 1                    0    -3.51002  -5.25597   0.42312 
 6                    0     3.70713   0.15937  -0.57654 
 6                    0     5.02701  -0.27178  -0.6447 
 6                    0     3.24173   0.64639   0.64714 
 6                    0     5.86354  -0.21992   0.46627 
 1                    0     5.40547  -0.6625   -1.57387 
 6                    0     4.06923   0.70012   1.75582 
 1                    0     2.22105   0.97473   0.72308 
 6                    0     5.38931   0.26763   1.67228 
 1                    0     6.88112  -0.56452   0.3855 
 1                    0     3.686     1.07825   2.6887 
 1                    0     6.03186   0.3085    2.53559 
 
 Add virtual bond connecting atoms H16        and N10        Dist= 4.45D+00.
 Add virtual bond connecting atoms H24        and C11        Dist= 4.63D+00.

 GradGradGradGradGradGradGradGradGradGradGradGradGradGradGradGradGradGrad
 Berny optimization.
 Initialization pass.
                           ----------------------------
                           !    Initial Parameters    !
                           ! (Angstroms and Degrees)  !
 --------------------------                            --------------------------
 ! Name  Definition              Value          Derivative Info.                !
 --------------------------------------------------------------------------------
 ! R1    R(1,2)                  1.2861         estimate D2E/DX2                !
 ! R2    R(1,15)                 1.4597         estimate D2E/DX2                !
 ! R3    R(2,3)                  1.6504         estimate D2E/DX2                !
 ! R4    R(2,4)                  1.7668         estimate D2E/DX2                !
 ! R5    R(4,5)                  1.8043         estimate D2E/DX2                !
 ! R6    R(5,6)                  1.0839         estimate D2E/DX2                !
 ! R7    R(5,7)                  1.0796         estimate D2E/DX2                !
 ! R8    R(5,8)                  1.0796         estimate D2E/DX2                !
 ! R9    R(9,10)                 1.4546         estimate D2E/DX2                !
 ! R10   R(9,13)                 1.0934         estimate D2E/DX2                !
 ! R11   R(9,14)                 1.091          estimate D2E/DX2                !
 ! R12   R(9,29)                 1.5176         estimate D2E/DX2                !
 ! R13   R(10,11)                1.2874         estimate D2E/DX2                !
 ! R14   R(10,16)                2.3547         estimate D2E/DX2                !
 ! R15   R(11,12)                1.1319         estimate D2E/DX2                !
 ! R16   R(11,24)                2.45           estimate D2E/DX2                !
 ! R17   R(15,16)                1.0815         estimate D2E/DX2                !
 ! R18   R(15,17)                1.0788         estimate D2E/DX2                !
 ! R19   R(15,18)                1.5046         estimate D2E/DX2                !
 ! R20   R(18,19)                1.3942         estimate D2E/DX2                !
 ! R21   R(18,20)                1.3888         estimate D2E/DX2                !
 ! R22   R(19,21)                1.3843         estimate D2E/DX2                !
 ! R23   R(19,22)                1.0775         estimate D2E/DX2                !
 ! R24   R(20,23)                1.3928         estimate D2E/DX2                !
 ! R25   R(20,24)                1.0812         estimate D2E/DX2                !
 ! R26   R(21,25)                1.3914         estimate D2E/DX2                !
 ! R27   R(21,26)                1.0768         estimate D2E/DX2                !
 ! R28   R(23,25)                1.3849         estimate D2E/DX2                !
 ! R29   R(23,27)                1.076          estimate D2E/DX2                !
 ! R30   R(25,28)                1.0771         estimate D2E/DX2                !
 ! R31   R(29,30)                1.3902         estimate D2E/DX2                !
 ! R32   R(29,31)                1.3968         estimate D2E/DX2                !
 ! R33   R(30,32)                1.3917         estimate D2E/DX2                !
 ! R34   R(30,33)                1.0767         estimate D2E/DX2                !
 ! R35   R(31,34)                1.3845         estimate D2E/DX2                !
 ! R36   R(31,35)                1.0749         estimate D2E/DX2                !
 ! R37   R(32,36)                1.3846         estimate D2E/DX2                !
 ! R38   R(32,37)                1.0774         estimate D2E/DX2                !
 ! R39   R(34,36)                1.3916         estimate D2E/DX2                !
 ! R40   R(34,38)                1.0771         estimate D2E/DX2                !
 ! R41   R(36,39)                1.077          estimate D2E/DX2                !
 ! A1    A(2,1,15)             123.3616         estimate D2E/DX2                !
 ! A2    A(1,2,3)              127.7217         estimate D2E/DX2                !
 ! A3    A(1,2,4)              107.0683         estimate D2E/DX2                !
 ! A4    A(3,2,4)              125.2016         estimate D2E/DX2                !
 ! A5    A(2,4,5)              103.984          estimate D2E/DX2                !
 ! A6    A(4,5,6)              105.2893         estimate D2E/DX2                !
 ! A7    A(4,5,7)              111.3581         estimate D2E/DX2                !
 ! A8    A(4,5,8)              111.123          estimate D2E/DX2                !
 ! A9    A(6,5,7)              109.7237         estimate D2E/DX2                !
 ! A10   A(6,5,8)              109.6717         estimate D2E/DX2                !
 ! A11   A(7,5,8)              109.5885         estimate D2E/DX2                !
 ! A12   A(10,9,13)            111.5121         estimate D2E/DX2                !
 ! A13   A(10,9,14)            108.8089         estimate D2E/DX2                !
 ! A14   A(10,9,29)            112.5706         estimate D2E/DX2                !
 ! A15   A(13,9,14)            107.1265         estimate D2E/DX2                !
 ! A16   A(13,9,29)            108.9781         estimate D2E/DX2                !
 ! A17   A(14,9,29)            107.6254         estimate D2E/DX2                !
 ! A18   A(9,10,11)            120.713          estimate D2E/DX2                !
 ! A19   A(9,10,16)            130.0389         estimate D2E/DX2                !
 ! A20   A(11,10,16)           107.9119         estimate D2E/DX2                !
 ! A21   A(10,11,12)           110.9575         estimate D2E/DX2                !
 ! A22   A(10,11,24)            96.3217         estimate D2E/DX2                !
 ! A23   A(12,11,24)           152.4892         estimate D2E/DX2                !
 ! A24   A(1,15,16)            107.8136         estimate D2E/DX2                !
 ! A25   A(1,15,17)            107.2409         estimate D2E/DX2                !
 ! A26   A(1,15,18)            107.069          estimate D2E/DX2                !
 ! A27   A(16,15,17)           110.3655         estimate D2E/DX2                !
 ! A28   A(16,15,18)           112.3179         estimate D2E/DX2                !
 ! A29   A(17,15,18)           111.7669         estimate D2E/DX2                !
 ! A30   A(15,18,19)           120.3847         estimate D2E/DX2                !
 ! A31   A(15,18,20)           119.9685         estimate D2E/DX2                !
 ! A32   A(19,18,20)           119.6355         estimate D2E/DX2                !
 ! A33   A(18,19,21)           120.6669         estimate D2E/DX2                !
 ! A34   A(18,19,22)           119.6512         estimate D2E/DX2                !
 ! A35   A(21,19,22)           119.6814         estimate D2E/DX2                !
 ! A36   A(18,20,23)           119.5441         estimate D2E/DX2                !
 ! A37   A(18,20,24)           120.2128         estimate D2E/DX2                !
 ! A38   A(23,20,24)           120.2431         estimate D2E/DX2                !
 ! A39   A(19,21,25)           119.6715         estimate D2E/DX2                !
 ! A40   A(19,21,26)           120.0853         estimate D2E/DX2                !
 ! A41   A(25,21,26)           120.2427         estimate D2E/DX2                !
 ! A42   A(20,23,25)           120.675          estimate D2E/DX2                !
 ! A43   A(20,23,27)           119.1122         estimate D2E/DX2                !
 ! A44   A(25,23,27)           120.2127         estimate D2E/DX2                !
 ! A45   A(21,25,23)           119.8052         estimate D2E/DX2                !
 ! A46   A(21,25,28)           119.9595         estimate D2E/DX2                !
 ! A47   A(23,25,28)           120.2351         estimate D2E/DX2                !
 ! A48   A(9,29,30)            121.5012         estimate D2E/DX2                !
 ! A49   A(9,29,31)            120.6324         estimate D2E/DX2                !
 ! A50   A(30,29,31)           117.8664         estimate D2E/DX2                !
 ! A51   A(29,30,32)           121.3324         estimate D2E/DX2                !
 ! A52   A(29,30,33)           119.2475         estimate D2E/DX2                !
 ! A53   A(32,30,33)           119.4173         estimate D2E/DX2                !
 ! A54   A(29,31,34)           121.0578         estimate D2E/DX2                !
 ! A55   A(29,31,35)           118.9978         estimate D2E/DX2                !
 ! A56   A(34,31,35)           119.9422         estimate D2E/DX2                !
 ! A57   A(30,32,36)           120.1714         estimate D2E/DX2                !
 ! A58   A(30,32,37)           119.7337         estimate D2E/DX2                !
 ! A59   A(36,32,37)           120.0945         estimate D2E/DX2                !
 ! A60   A(31,34,36)           120.453          estimate D2E/DX2                !
 ! A61   A(31,34,38)           119.6391         estimate D2E/DX2                !
 ! A62   A(36,34,38)           119.9078         estimate D2E/DX2                !
 ! A63   A(32,36,34)           119.1187         estimate D2E/DX2                !
 ! A64   A(32,36,39)           120.4807         estimate D2E/DX2                !
 ! A65   A(34,36,39)           120.4002         estimate D2E/DX2                !
 ! A66   L(10,16,15,8,-1)      189.0315         estimate D2E/DX2                !
 ! A67   L(11,24,20,1,-1)      170.4673         estimate D2E/DX2                !
 ! A68   L(10,16,15,8,-2)      177.3565         estimate D2E/DX2                !
 ! A69   L(11,24,20,1,-2)      188.1845         estimate D2E/DX2                !
 ! D1    D(15,1,2,3)            -4.7371         estimate D2E/DX2                !
 ! D2    D(15,1,2,4)           176.2828         estimate D2E/DX2                !
 ! D3    D(2,1,15,16)          -78.0794         estimate D2E/DX2                !
 ! D4    D(2,1,15,17)           40.766          estimate D2E/DX2                !
 ! D5    D(2,1,15,18)          160.8624         estimate D2E/DX2                !
 ! D6    D(1,2,4,5)           -179.8912         estimate D2E/DX2                !
 ! D7    D(3,2,4,5)              1.0961         estimate D2E/DX2                !
 ! D8    D(2,4,5,6)            179.4181         estimate D2E/DX2                !
 ! D9    D(2,4,5,7)            -61.7286         estimate D2E/DX2                !
 ! D10   D(2,4,5,8)             60.7503         estimate D2E/DX2                !
 ! D11   D(13,9,10,11)          -0.6354         estimate D2E/DX2                !
 ! D12   D(13,9,10,16)        -165.7447         estimate D2E/DX2                !
 ! D13   D(14,9,10,11)         117.3105         estimate D2E/DX2                !
 ! D14   D(14,9,10,16)         -47.7988         estimate D2E/DX2                !
 ! D15   D(29,9,10,11)        -123.4816         estimate D2E/DX2                !
 ! D16   D(29,9,10,16)          71.4091         estimate D2E/DX2                !
 ! D17   D(10,9,29,30)         118.8861         estimate D2E/DX2                !
 ! D18   D(10,9,29,31)         -61.0521         estimate D2E/DX2                !
 ! D19   D(13,9,29,30)          -5.3695         estimate D2E/DX2                !
 ! D20   D(13,9,29,31)         174.6923         estimate D2E/DX2                !
 ! D21   D(14,9,29,30)        -121.2189         estimate D2E/DX2                !
 ! D22   D(14,9,29,31)          58.8429         estimate D2E/DX2                !
 ! D23   D(9,10,11,12)           0.3638         estimate D2E/DX2                !
 ! D24   D(9,10,11,24)         176.7357         estimate D2E/DX2                !
 ! D25   D(16,10,11,12)        168.431          estimate D2E/DX2                !
 ! D26   D(16,10,11,24)        -15.1972         estimate D2E/DX2                !
 ! D27   D(9,10,15,1)           75.0256         estimate D2E/DX2                !
 ! D28   D(9,10,15,17)         -45.8576         estimate D2E/DX2                !
 ! D29   D(9,10,15,18)        -168.1717         estimate D2E/DX2                !
 ! D30   D(11,10,15,1)         -93.4242         estimate D2E/DX2                !
 ! D31   D(11,10,15,17)        145.6925         estimate D2E/DX2                !
 ! D32   D(11,10,15,18)         23.3784         estimate D2E/DX2                !
 ! D33   D(10,11,20,18)         16.6312         estimate D2E/DX2                !
 ! D34   D(10,11,20,23)       -159.9711         estimate D2E/DX2                !
 ! D35   D(12,11,20,18)       -171.9164         estimate D2E/DX2                !
 ! D36   D(12,11,20,23)         11.4813         estimate D2E/DX2                !
 ! D37   D(1,15,18,19)         -69.6662         estimate D2E/DX2                !
 ! D38   D(1,15,18,20)         111.5609         estimate D2E/DX2                !
 ! D39   D(16,15,18,19)        172.1715         estimate D2E/DX2                !
 ! D40   D(16,15,18,20)         -6.6014         estimate D2E/DX2                !
 ! D41   D(17,15,18,19)         47.4924         estimate D2E/DX2                !
 ! D42   D(17,15,18,20)       -131.2805         estimate D2E/DX2                !
 ! D43   D(15,18,19,21)       -179.2574         estimate D2E/DX2                !
 ! D44   D(15,18,19,22)          1.0001         estimate D2E/DX2                !
 ! D45   D(20,18,19,21)         -0.4804         estimate D2E/DX2                !
 ! D46   D(20,18,19,22)        179.777          estimate D2E/DX2                !
 ! D47   D(15,18,20,23)        178.9819         estimate D2E/DX2                !
 ! D48   D(15,18,20,24)         -0.9165         estimate D2E/DX2                !
 ! D49   D(19,18,20,23)          0.1997         estimate D2E/DX2                !
 ! D50   D(19,18,20,24)       -179.6986         estimate D2E/DX2                !
 ! D51   D(18,19,21,25)          0.4188         estimate D2E/DX2                !
 ! D52   D(18,19,21,26)       -179.8429         estimate D2E/DX2                !
 ! D53   D(22,19,21,25)       -179.8388         estimate D2E/DX2                !
 ! D54   D(22,19,21,26)         -0.1005         estimate D2E/DX2                !
 ! D55   D(18,20,23,25)          0.1382         estimate D2E/DX2                !
 ! D56   D(18,20,23,27)       -179.9141         estimate D2E/DX2                !
 ! D57   D(24,20,23,25)       -179.9635         estimate D2E/DX2                !
 ! D58   D(24,20,23,27)         -0.0158         estimate D2E/DX2                !
 ! D59   D(19,21,25,23)         -0.0776         estimate D2E/DX2                !
 ! D60   D(19,21,25,28)        179.7829         estimate D2E/DX2                !
 ! D61   D(26,21,25,23)       -179.8155         estimate D2E/DX2                !
 ! D62   D(26,21,25,28)          0.045          estimate D2E/DX2                !
 ! D63   D(20,23,25,21)         -0.2005         estimate D2E/DX2                !
 ! D64   D(20,23,25,28)        179.9394         estimate D2E/DX2                !
 ! D65   D(27,23,25,21)        179.8524         estimate D2E/DX2                !
 ! D66   D(27,23,25,28)         -0.0077         estimate D2E/DX2                !
 ! D67   D(9,29,30,32)         179.934          estimate D2E/DX2                !
 ! D68   D(9,29,30,33)          -0.676          estimate D2E/DX2                !
 ! D69   D(31,29,30,32)         -0.1261         estimate D2E/DX2                !
 ! D70   D(31,29,30,33)        179.2639         estimate D2E/DX2                !
 ! D71   D(9,29,31,34)        -179.9471         estimate D2E/DX2                !
 ! D72   D(9,29,31,35)           0.5905         estimate D2E/DX2                !
 ! D73   D(30,29,31,34)          0.1125         estimate D2E/DX2                !
 ! D74   D(30,29,31,35)       -179.35           estimate D2E/DX2                !
 ! D75   D(29,30,32,36)          0.0086         estimate D2E/DX2                !
 ! D76   D(29,30,32,37)        179.7604         estimate D2E/DX2                !
 ! D77   D(33,30,32,36)       -179.3804         estimate D2E/DX2                !
 ! D78   D(33,30,32,37)          0.3714         estimate D2E/DX2                !
 ! D79   D(29,31,34,36)          0.0185         estimate D2E/DX2                !
 ! D80   D(29,31,34,38)       -179.8891         estimate D2E/DX2                !
 ! D81   D(35,31,34,36)        179.4759         estimate D2E/DX2                !
 ! D82   D(35,31,34,38)         -0.4317         estimate D2E/DX2                !
 ! D83   D(30,32,36,34)          0.1245         estimate D2E/DX2                !
 ! D84   D(30,32,36,39)        179.8994         estimate D2E/DX2                !
 ! D85   D(37,32,36,34)       -179.6264         estimate D2E/DX2                !
 ! D86   D(37,32,36,39)          0.1485         estimate D2E/DX2                !
 ! D87   D(31,34,36,32)         -0.138          estimate D2E/DX2                !
 ! D88   D(31,34,36,39)       -179.9132         estimate D2E/DX2                !
 ! D89   D(38,34,36,32)        179.7693         estimate D2E/DX2                !
 ! D90   D(38,34,36,39)         -0.0058         estimate D2E/DX2                !
 --------------------------------------------------------------------------------
 Trust Radius=3.00D-01 FncErr=1.00D-07 GrdErr=1.00D-06
 Number of steps in this run=    210 maximum allowed number of steps=    234.
 GradGradGradGradGradGradGradGradGradGradGradGradGradGradGradGradGradGrad

                          Input orientation:                          
 ---------------------------------------------------------------------
 Center     Atomic      Atomic             Coordinates (Angstroms)
 Number     Number       Type             X           Y           Z
 ---------------------------------------------------------------------
      1          8           0       -2.097992    0.522016   -0.107297
      2          6           0       -2.002437    1.790334    0.083205
      3         16           0       -0.897372    2.591665    1.010860
      4         16           0       -3.314650    2.551103   -0.822748
      5          6           0       -3.101163    4.313823   -0.502041
      6          1           0       -3.892058    4.803415   -1.058491
      7          1           0       -3.203093    4.537370    0.549240
      8          1           0       -2.141089    4.659864   -0.854238
      9          6           0        2.792006    0.105918   -1.785990
     10          7           0        1.634076   -0.748168   -1.572638
     11          6           0        1.386941   -1.731187   -2.366342
     12          1           0        2.171077   -1.801944   -3.179518
     13          1           0        3.371308   -0.214055   -2.656340
     14          1           0        2.447814    1.121923   -1.984986
     15          6           0       -1.137531   -0.443325    0.418530
     16          1           0       -0.262143   -0.418330   -0.216063
     17          1           0       -0.884733   -0.130118    1.419388
     18          6           0       -1.812338   -1.788031    0.408418
     19          6           0       -2.858849   -2.058488    1.288962
     20          6           0       -1.376250   -2.776513   -0.464210
     21          6           0       -3.473703   -3.298685    1.295159
     22          1           0       -3.194999   -1.292903    1.968600
     23          6           0       -1.993337   -4.025050   -0.451287
     24          1           0       -0.562207   -2.578457   -1.147635
     25          6           0       -3.037253   -4.288204    0.419805
     26          1           0       -4.282820   -3.496610    1.977495
     27          1           0       -1.648966   -4.786273   -1.129394
     28          1           0       -3.510019   -5.255966    0.423119
     29          6           0        3.707128    0.159374   -0.576541
     30          6           0        5.027012   -0.271782   -0.644700
     31          6           0        3.241726    0.646390    0.647142
     32          6           0        5.863542   -0.219920    0.466271
     33          1           0        5.405468   -0.662496   -1.573869
     34          6           0        4.069226    0.700117    1.755818
     35          1           0        2.221047    0.974731    0.723084
     36          6           0        5.389314    0.267625    1.672277
     37          1           0        6.881118   -0.564517    0.385500
     38          1           0        3.685997    1.078252    2.688701
     39          1           0        6.031859    0.308499    2.535587
 ---------------------------------------------------------------------
                    Distance matrix (angstroms):
                    1          2          3          4          5
     1  O    0.000000
     2  C    1.286100   0.000000
     3  S    2.641062   1.650407   0.000000
     4  S    2.471704   1.766755   3.034303   0.000000
     5  C    3.942078   2.813842   3.179842   1.804331   0.000000
     6  H    4.738546   3.735344   4.259366   2.337067   1.083906
     7  H    4.216083   3.033969   3.052083   2.416620   1.079609
     8  H    4.204945   3.021957   3.050061   2.413526   1.079597
     9  C    5.186832   5.414594   5.254790   6.648159   7.354212
    10  N    4.205820   4.733924   4.923127   5.994782   7.013731
    11  C    4.724930   5.467108   5.942275   6.544131   7.756342
    12  H    5.750155   6.400628   6.802826   7.388950   8.506939
    13  H    6.078870   6.356085   6.288247   7.463926   8.187525
    14  H    4.954791   4.952668   4.724987   6.049739   6.571035
    15  C    1.459747   2.418623   3.101563   3.904769   5.228170
    16  H    2.065532   2.827787   3.311937   4.301558   5.525856
    17  H    2.056221   2.592833   2.752300   4.256832   5.324759
    18  C    2.384088   3.598138   4.514625   4.754029   6.302589
    19  C    3.031080   4.123193   5.054568   5.090717   6.623651
    20  C    3.395378   4.641968   5.587709   5.680619   7.297234
    21  C    4.296187   5.434296   6.435412   6.223411   7.830644
    22  H    2.967609   3.805689   4.613700   4.752086   6.127663
    23  C    4.561260   5.839902   6.864396   6.717860   8.412292
    24  H    3.613014   4.761887   5.612628   5.830427   7.373372
    25  C    4.929327   6.175174   7.229179   6.956796   8.651517
    26  H    5.026847   6.061374   7.032975   6.734504   8.279328
    27  H    5.424411   6.696798   7.718779   7.530314   9.236568
    28  H    5.971619   7.213785   8.291965   7.908267   9.623094
    29  C    5.835334   5.974481   5.444015   7.422018   7.976078
    30  C    7.189200   7.361747   6.785170   8.808161   9.333561
    31  C    5.394185   5.397025   4.587866   6.983880   7.416396
    32  C    8.016575   8.127822   7.342448   9.673642  10.092492
    33  H    7.736654   7.977426   7.549581   9.323726   9.913392
    34  C    6.444959   6.391502   5.366564   8.037212   8.340940
    35  H    4.421378   4.348847   3.524461   5.959739   6.401280
    36  C    7.700088   7.712443   6.735062   9.338009   9.653371
    37  H    9.058025   9.195339   8.417688  10.729429  11.145935
    38  H    6.448374   6.297138   5.110072   7.969230   8.167943
    39  H    8.551310   8.529943   7.453313  10.181597  10.425061
                    6          7          8          9         10
     6  H    0.000000
     7  H    1.769252   0.000000
     8  H    1.768677   1.764258   0.000000
     9  C    8.201978   7.812316   6.778054   0.000000
    10  N    7.850005   7.472448   6.634364   1.454573   0.000000
    11  C    8.501725   8.298424   7.455132   2.384527   1.287388
    12  H    9.213638   9.108910   8.109048   2.442828   1.995214
    13  H    8.971322   8.722071   7.575565   1.093381   2.116049
    14  H    7.389571   7.072505   5.903698   1.091024   2.080731
    15  C    6.107151   5.393603   5.354401   4.539035   3.426293
    16  H    6.415028   5.813247   5.452134   3.473807   2.354726
    17  H    6.286783   5.283691   5.449012   4.883500   3.959622
    18  C    7.065707   6.478019   6.578581   5.440814   4.108974
    19  C    7.325556   6.646129   7.088352   6.787647   5.485624
    20  C    8.008606   7.606400   7.485773   5.237353   3.795373
    21  C    8.447409   7.876127   8.350705   7.768134   6.388959
    22  H    6.842095   6.000561   6.671924   7.204018   6.013075
    23  C    9.050726   8.705148   8.695512   6.461102   5.015327
    24  H    8.098635   7.777445   7.414327   4.343283   2.890371
    25  C    9.250599   8.828081   9.082633   7.625884   6.190557
    26  H    8.846486   8.231073   8.895718   8.786079   7.427452
    27  H    9.848787   9.600179   9.462949   6.639795   5.223133
    28  H   10.175081   9.798956  10.091050   8.564198   7.124956
    29  C    8.918914   8.257444   7.384658   1.517588   2.472526
    30  C   10.270280   9.606668   8.703259   2.537805   3.549652
    31  C    8.430950   7.528944   6.880175   2.532684   3.075184
    32  C   11.078381  10.239266   9.467320   3.822719   4.724889
    33  H   10.797490  10.278790   9.262608   2.732332   3.772365
    34  C    9.388260   8.310654   7.814090   3.811662   4.371053
    35  H    7.429864   6.491834   5.924220   2.715931   2.929719
    36  C   10.685240   9.660300   9.076454   4.328021   5.065878
    37  H   12.122752  11.302538  10.499111   4.678214   5.603524
    38  H    9.238247   8.000147   7.702941   4.665567   5.070030
    39  H   11.471957  10.349554   9.860140   5.404971   6.110201
                   11         12         13         14         15
    11  C    0.000000
    12  H    1.131871   0.000000
    13  H    2.514657   2.058072   0.000000
    14  H    3.067755   3.170566   1.757383   0.000000
    15  C    3.973293   5.073330   5.462327   4.591469   0.000000
    16  H    3.011108   4.076397   4.381626   3.584039   1.081498
    17  H    4.696347   5.769135   5.893428   4.925773   1.078760
    18  C    4.235317   5.361070   6.224173   5.687276   1.504560
    19  C    5.612050   6.733000   7.601460   6.999602   2.515818
    20  C    3.513693   4.572331   5.823309   5.668688   2.505989
    21  C    6.284067   7.357072   8.484307   8.084893   3.791999
    22  H    6.322815   7.453658   8.103726   7.300929   2.712503
    23  C    4.511709   5.452320   6.940127   6.969030   3.783879
    24  H    2.449957   3.493188   4.831059   4.842953   2.709734
    25  C    5.820176   6.801714   8.193352   8.070840   4.288594
    26  H    7.357434   8.433236   9.530649   9.073783   4.652501
    27  H    4.481107   5.263265   6.959877   7.240333   4.638839
    28  H    6.647208   7.562018   9.069542   9.053851   5.365653
    29  C    3.487245   3.603014   2.139577   2.120398   4.982382
    30  C    4.282993   4.113765   2.606028   3.223514   6.257913
    31  C    4.263119   4.667329   3.416160   2.790076   4.518588
    32  C    5.508864   5.424839   3.995243   4.413208   7.004799
    33  H    4.233045   3.786520   2.347477   3.478633   6.843137
    34  C    5.486173   5.849856   4.559598   4.098843   5.496009
    35  H    4.190737   4.789856   3.762555   2.721531   3.658372
    36  C    6.026996   6.179003   4.800134   4.770516   6.684088
    37  H    6.254577   6.035318   4.657723   5.302591   8.019633
    38  H    6.223509   6.710179   5.508044   4.835117   5.543942
    39  H    7.054395   7.212630   5.857278   5.826029   7.513143
                   16         17         18         19         20
    16  H    0.000000
    17  H    1.773523   0.000000
    18  C    2.160824   2.152019   0.000000
    19  C    3.420249   2.762744   1.394163   0.000000
    20  C    2.619893   3.285261   1.388794   2.405675   0.000000
    21  C    4.571034   4.093655   2.414233   1.384259   2.786997
    22  H    3.760223   2.644056   2.142678   1.077509   3.380460
    23  C    4.007592   4.460821   2.403353   2.764949   1.392770
    24  H    2.371500   3.562021   2.146835   3.388501   1.081185
    25  C    4.804320   4.787712   2.784136   2.399770   2.413633
    26  H    5.518455   4.815781   3.388883   2.137748   3.863756
    27  H    4.672941   5.362846   3.373575   3.840973   2.134474
    28  H    5.861738   5.844570   3.861206   3.376029   3.389397
    29  C    4.027257   5.015249   5.935237   7.177121   5.871353
    30  C    5.308518   6.263326   7.084121   8.313734   6.878082
    31  C    3.762426   4.269308   5.614887   6.704127   5.854662
    32  C    6.166763   6.815843   7.834632   8.951942   7.734116
    33  H    5.833101   6.986390   7.569215   8.856835   7.189723
    34  C    4.888762   5.034301   6.526803   7.471685   6.831449
    35  H    2.998141   3.369184   4.898986   5.943566   5.331233
    36  C    5.997944   6.291726   7.595186   8.578457   7.720376
    37  H    7.170037   7.846405   8.779162   9.895208   8.590638
    38  H    5.124961   4.895190   6.606584   7.391442   7.101155
    39  H    6.907555   7.019796   8.393552   9.284470   8.567156
                   21         22         23         24         25
    21  C    0.000000
    22  H    2.134095   0.000000
    23  C    2.401908   3.842456   0.000000
    24  H    3.868175   4.277285   2.150736   0.000000
    25  C    1.391359   3.375719   1.384851   3.392043   0.000000
    26  H    1.076767   2.457592   3.379344   4.944937   2.145800
    27  H    3.379503   4.918477   1.076049   2.460859   2.139026
    28  H    2.143064   4.265398   2.140108   4.280878   1.077071
    29  C    8.186927   7.498414   7.072510   5.103831   8.140045
    30  C    9.229699   8.687548   7.963023   6.067377   9.071780
    31  C    7.815403   6.851171   7.101745   5.300073   7.989210
    32  C    9.866610   9.244753   8.777897   7.032613   9.786585
    33  H    9.696416   9.322796   8.204223   6.282175   9.402129
    34  C    8.549760   7.535673   7.997074   6.374108   8.784664
    35  H    7.142796   6.002252   6.643643   4.885820   7.445816
    36  C    9.561059   8.730033   8.800007   7.174447   9.660812
    37  H   10.748278  10.225697   9.561980   7.861905  10.594390
    38  H    8.506518   7.313619   8.255789   6.792366   8.896563
    39  H   10.242370   9.381944   9.597126   8.085935  10.385326
                   26         27         28         29         30
    26  H    0.000000
    27  H    4.272374   0.000000
    28  H    2.471566   2.468689   0.000000
    29  C    9.150333   7.311143   9.078130   0.000000
    30  C   10.195509   8.073676   9.942999   1.390192   0.000000
    31  C    8.692128   7.522551   8.970733   1.396848   2.387288
    32  C   10.768898   8.935072  10.640830   2.425168   1.391664
    33  H   10.700809   8.183406  10.226135   2.134126   1.076681
    34  C    9.349777   8.433424   9.731185   2.421449   2.761237
    35  H    7.991666   7.183164   8.470932   2.135947   3.361260
    36  C   10.383294   9.106516  10.548392   2.810454   2.406368
    37  H   11.651829   9.637451  11.401177   3.394665   2.141195
    38  H    9.216139   8.799564   9.850778   3.392136   3.838291
    39  H   11.008312   9.918864  11.246032   3.887410   3.385361
                   31         32         33         34         35
    31  C    0.000000
    32  C    2.767151   0.000000
    33  H    3.365687   2.137259   0.000000
    34  C    1.384487   2.393527   3.837847   0.000000
    35  H    1.074877   3.841993   4.254062   2.134881   0.000000
    36  C    2.409668   1.384573   3.376811   1.391640   3.382142
    37  H    3.844467   1.077373   2.454846   3.373990   4.919300
    38  H    2.133505   3.371372   4.914905   1.077089   2.453660
    39  H    3.386036   2.142341   4.268820   2.147867   4.272156
                   36         37         38         39
    36  C    0.000000
    37  H    2.138629   0.000000
    38  H    2.142784   4.267578   0.000000
    39  H    1.076958   2.471087   2.473668   0.000000
 Stoichiometry    C17H18NOS2(1-)
 Framework group  C1[X(C17H18NOS2)]
 Deg. of freedom   111
 Full point group                 C1      NOp   1
 Largest Abelian subgroup         C1      NOp   1
 Largest concise Abelian subgroup C1      NOp   1
                         Standard orientation:                         
 ---------------------------------------------------------------------
 Center     Atomic      Atomic             Coordinates (Angstroms)
 Number     Number       Type             X           Y           Z
 ---------------------------------------------------------------------
      1          8           0       -2.097992   -0.522016    0.107297
      2          6           0       -2.002437   -1.790334   -0.083205
      3         16           0       -0.897372   -2.591665   -1.010860
      4         16           0       -3.314650   -2.551103    0.822748
      5          6           0       -3.101163   -4.313823    0.502041
      6          1           0       -3.892058   -4.803415    1.058491
      7          1           0       -3.203093   -4.537370   -0.549240
      8          1           0       -2.141089   -4.659864    0.854238
      9          6           0        2.792006   -0.105918    1.785990
     10          7           0        1.634076    0.748168    1.572638
     11          6           0        1.386941    1.731187    2.366342
     12          1           0        2.171077    1.801944    3.179518
     13          1           0        3.371308    0.214055    2.656340
     14          1           0        2.447814   -1.121923    1.984986
     15          6           0       -1.137531    0.443325   -0.418530
     16          1           0       -0.262143    0.418330    0.216063
     17          1           0       -0.884733    0.130118   -1.419388
     18          6           0       -1.812338    1.788031   -0.408418
     19          6           0       -2.858849    2.058488   -1.288962
     20          6           0       -1.376250    2.776513    0.464210
     21          6           0       -3.473703    3.298685   -1.295159
     22          1           0       -3.194999    1.292903   -1.968600
     23          6           0       -1.993337    4.025050    0.451287
     24          1           0       -0.562207    2.578457    1.147635
     25          6           0       -3.037253    4.288204   -0.419805
     26          1           0       -4.282820    3.496610   -1.977495
     27          1           0       -1.648966    4.786273    1.129394
     28          1           0       -3.510019    5.255966   -0.423119
     29          6           0        3.707128   -0.159374    0.576541
     30          6           0        5.027012    0.271782    0.644700
     31          6           0        3.241726   -0.646390   -0.647142
     32          6           0        5.863542    0.219920   -0.466271
     33          1           0        5.405468    0.662496    1.573869
     34          6           0        4.069226   -0.700117   -1.755818
     35          1           0        2.221047   -0.974731   -0.723084
     36          6           0        5.389314   -0.267625   -1.672277
     37          1           0        6.881118    0.564517   -0.385500
     38          1           0        3.685997   -1.078252   -2.688701
     39          1           0        6.031859   -0.308499   -2.535587
 ---------------------------------------------------------------------
 Rotational constants (GHZ):      0.2513523      0.1478967      0.1087006
 Standard basis: 6-311++G(d,p) (5D, 7F)
 There are   625 symmetry adapted cartesian basis functions of A   symmetry.
 There are   604 symmetry adapted basis functions of A   symmetry.
   604 basis functions,   946 primitive gaussians,   625 cartesian basis functions
    84 alpha electrons       84 beta electrons
       nuclear repulsion energy      1748.3687416090 Hartrees.
 NAtoms=   39 NActive=   39 NUniq=   39 SFac= 1.00D+00 NAtFMM=   60 NAOKFM=F Big=F
 Integral buffers will be    131072 words long.
 Raffenetti 2 integral format.
 Two-electron integral symmetry is turned on.
 ------------------------------------------------------------------------------
 Polarizable Continuum Model (PCM)
 =================================
 Model                : PCM (using non-symmetric T matrix).
 Atomic radii         : UFF (Universal Force Field).
 Polarization charges : Total charges.
 Charge compensation  : None.
 Solution method      : On-the-fly selection.
 Cavity type          : Scaled VdW (van der Waals Surface) (Alpha=1.100).
 Cavity algorithm     : GePol (No added spheres)
                        Default sphere list used, NSphG=   39.
                        Lebedev-Laikov grids with approx.  5.0 points / Ang**2.
                        Smoothing algorithm: York/Karplus (Gamma=1.0000).
                        Polarization charges: spherical gaussians, with
                                              point-specific exponents (IZeta= 3).
                        Self-potential: point-specific (ISelfS= 7).
                        Self-field    : sphere-specific E.n sum rule (ISelfD= 2).
 1st derivatives      : Analytical E(r).r(x)/FMM algorithm (CHGder, D1EAlg=3).
                        Cavity 1st derivative terms included.
 Solvent              : n,n-DiMethylFormamide, Eps=  37.219000 Eps(inf)=   2.046330
 ------------------------------------------------------------------------------
 One-electron integrals computed using PRISM.
 NBasis=   604 RedAO= T EigKep=  2.01D-06  NBF=   604
 NBsUse=   601 1.00D-06 EigRej=  9.48D-07 NBFU=   601
 ExpMin= 3.60D-02 ExpMax= 9.34D+04 ExpMxC= 3.17D+03 IAcc=3 IRadAn=         5 AccDes= 0.00D+00
 Harris functional with IExCor=  402 and IRadAn=       5 diagonalized for initial guess.
 HarFok:  IExCor=  402 AccDes= 0.00D+00 IRadAn=         5 IDoV= 1 UseB2=F ITyADJ=14
 ICtDFT=  3500011 ScaDFX=  1.000000  1.000000  1.000000  1.000000
 FoFCou: FMM=F IPFlag=           0 FMFlag=      100000 FMFlg1=           0
         NFxFlg=           0 DoJE=T BraDBF=F KetDBF=T FulRan=T
         wScrn=  0.000000 ICntrl=     500 IOpCl=  0 I1Cent=   200000004 NGrid=           0
         NMat0=    1 NMatS0=      1 NMatT0=    0 NMatD0=    1 NMtDS0=    0 NMtDT0=    0
 Petite list used in FoFCou.
 Requested convergence on RMS density matrix=1.00D-08 within 128 cycles.
 Requested convergence on MAX density matrix=1.00D-06.
 Requested convergence on             energy=1.00D-06.
 No special actions if energy rises.
 Inv3:  Mode=1 IEnd=    33087123.
 Iteration    1 A*A^-1 deviation from unit magnitude is 8.66D-15 for   1809.
 Iteration    1 A*A^-1 deviation from orthogonality  is 6.69D-15 for   2319   1892.
 Iteration    1 A^-1*A deviation from unit magnitude is 8.22D-15 for   2704.
 Iteration    1 A^-1*A deviation from orthogonality  is 2.50D-11 for   2687   2445.
 Error on total polarization charges =  0.03208
 SCF Done:  E(RB3LYP) =  -1585.29232875     A.U. after   18 cycles
            NFock= 18  Conv=0.36D-08     -V/T= 2.0025

 **********************************************************************

            Population analysis using the SCF density.

 **********************************************************************

 Orbital symmetries:
       Occupied  (A) (A) (A) (A) (A) (A) (A) (A) (A) (A) (A) (A)
                 (A) (A) (A) (A) (A) (A) (A) (A) (A) (A) (A) (A)
                 (A) (A) (A) (A) (A) (A) (A) (A) (A) (A) (A) (A)
                 (A) (A) (A) (A) (A) (A) (A) (A) (A) (A) (A) (A)
                 (A) (A) (A) (A) (A) (A) (A) (A) (A) (A) (A) (A)
                 (A) (A) (A) (A) (A) (A) (A) (A) (A) (A) (A) (A)
                 (A) (A) (A) (A) (A) (A) (A) (A) (A) (A) (A) (A)
       Virtual   (A) (A) (A) (A) (A) (A) (A) (A) (A) (A) (A) (A)
                 (A) (A) (A) (A) (A) (A) (A) (A) (A) (A) (A) (A)
                 (A) (A) (A) (A) (A) (A) (A) (A) (A) (A) (A) (A)
                 (A) (A) (A) (A) (A) (A) (A) (A) (A) (A) (A) (A)
                 (A) (A) (A) (A) (A) (A) (A) (A) (A) (A) (A) (A)
                 (A) (A) (A) (A) (A) (A) (A) (A) (A) (A) (A) (A)
                 (A) (A) (A) (A) (A) (A) (A) (A) (A) (A) (A) (A)
                 (A) (A) (A) (A) (A) (A) (A) (A) (A) (A) (A) (A)
                 (A) (A) (A) (A) (A) (A) (A) (A) (A) (A) (A) (A)
                 (A) (A) (A) (A) (A) (A) (A) (A) (A) (A) (A) (A)
                 (A) (A) (A) (A) (A) (A) (A) (A) (A) (A) (A) (A)
                 (A) (A) (A) (A) (A) (A) (A) (A) (A) (A) (A) (A)
                 (A) (A) (A) (A) (A) (A) (A) (A) (A) (A) (A) (A)
                 (A) (A) (A) (A) (A) (A) (A) (A) (A) (A) (A) (A)
                 (A) (A) (A) (A) (A) (A) (A) (A) (A) (A) (A) (A)
                 (A) (A) (A) (A) (A) (A) (A) (A) (A) (A) (A) (A)
                 (A) (A) (A) (A) (A) (A) (A) (A) (A) (A) (A) (A)
                 (A) (A) (A) (A) (A) (A) (A) (A) (A) (A) (A) (A)
                 (A) (A) (A) (A) (A) (A) (A) (A) (A) (A) (A) (A)
                 (A) (A) (A) (A) (A) (A) (A) (A) (A) (A) (A) (A)
                 (A) (A) (A) (A) (A) (A) (A) (A) (A) (A) (A) (A)
                 (A) (A) (A) (A) (A) (A) (A) (A) (A) (A) (A) (A)
                 (A) (A) (A) (A) (A) (A) (A) (A) (A) (A) (A) (A)
                 (A) (A) (A) (A) (A) (A) (A) (A) (A) (A) (A) (A)
                 (A) (A) (A) (A) (A) (A) (A) (A) (A) (A) (A) (A)
                 (A) (A) (A) (A) (A) (A) (A) (A) (A) (A) (A) (A)
                 (A) (A) (A) (A) (A) (A) (A) (A) (A) (A) (A) (A)
                 (A) (A) (A) (A) (A) (A) (A) (A) (A) (A) (A) (A)
                 (A) (A) (A) (A) (A) (A) (A) (A) (A) (A) (A) (A)
                 (A) (A) (A) (A) (A) (A) (A) (A) (A) (A) (A) (A)
                 (A) (A) (A) (A) (A) (A) (A) (A) (A) (A) (A) (A)
                 (A) (A) (A) (A) (A) (A) (A) (A) (A) (A) (A) (A)
                 (A) (A) (A) (A) (A) (A) (A) (A) (A) (A) (A) (A)
                 (A) (A) (A) (A) (A) (A) (A) (A) (A) (A) (A) (A)
                 (A) (A) (A) (A) (A) (A) (A) (A) (A) (A) (A) (A)
                 (A) (A) (A) (A) (A) (A) (A) (A) (A) (A) (A) (A)
                 (A) (A) (A) (A) (A) (A) (A) (A) (A) (A) (A) (A)
                 (A) (A) (A) (A) (A) (A) (A) (A) (A) (A) (A) (A)
                 (A) (A) (A) (A) (A) (A) (A) (A) (A) (A) (A) (A)
                 (A) (A) (A) (A) (A) (A) (A) (A) (A) (A) (A) (A)
                 (A) (A) (A) (A) (A) (A) (A) (A) (A) (A) (A) (A)
                 (A) (A) (A) (A) (A) (A) (A) (A) (A) (A) (A) (A)
                 (A) (A) (A) (A) (A) (A) (A) (A) (A) (A) (A) (A)
                 (A)
 The electronic state is 1-A.
 Alpha  occ. eigenvalues --  -88.87289 -88.81880 -19.19296 -14.26129 -10.31482
 Alpha  occ. eigenvalues --  -10.22716 -10.19781 -10.18231 -10.17517 -10.17472
 Alpha  occ. eigenvalues --  -10.17424 -10.17354 -10.17151 -10.17104 -10.16994
 Alpha  occ. eigenvalues --  -10.16961 -10.16822 -10.16662 -10.16425 -10.16385
 Alpha  occ. eigenvalues --  -10.12139  -7.95949  -7.90723  -5.92322  -5.91896
 Alpha  occ. eigenvalues --   -5.91401  -5.87077  -5.86638  -5.86208  -1.12491
 Alpha  occ. eigenvalues --   -0.87442  -0.86832  -0.85107  -0.83660  -0.78581
 Alpha  occ. eigenvalues --   -0.75856  -0.75189  -0.75073  -0.74602  -0.71843
 Alpha  occ. eigenvalues --   -0.66749  -0.66478  -0.61181  -0.60585  -0.59956
 Alpha  occ. eigenvalues --   -0.58320  -0.57022  -0.52477  -0.51631  -0.50446
 Alpha  occ. eigenvalues --   -0.49980  -0.48945  -0.46828  -0.45525  -0.45374
 Alpha  occ. eigenvalues --   -0.45274  -0.45178  -0.43722  -0.42791  -0.42580
 Alpha  occ. eigenvalues --   -0.42170  -0.41872  -0.41359  -0.40877  -0.38704
 Alpha  occ. eigenvalues --   -0.38306  -0.37512  -0.36501  -0.36419  -0.34829
 Alpha  occ. eigenvalues --   -0.34618  -0.34369  -0.33821  -0.33409  -0.28517
 Alpha  occ. eigenvalues --   -0.26201  -0.25968  -0.25783  -0.25583  -0.25243
 Alpha  occ. eigenvalues --   -0.25037  -0.24053  -0.23670  -0.14132
 Alpha virt. eigenvalues --   -0.05219  -0.02449  -0.01461  -0.01376  -0.01068
 Alpha virt. eigenvalues --   -0.00801  -0.00036   0.00235   0.00940   0.01239
 Alpha virt. eigenvalues --    0.01740   0.02067   0.02223   0.02588   0.03052
 Alpha virt. eigenvalues --    0.03317   0.03390   0.03895   0.04154   0.04411
 Alpha virt. eigenvalues --    0.04870   0.05445   0.05777   0.06245   0.06463
 Alpha virt. eigenvalues --    0.06723   0.07083   0.07205   0.07348   0.07693
 Alpha virt. eigenvalues --    0.08520   0.08634   0.08684   0.09055   0.09389
 Alpha virt. eigenvalues --    0.09640   0.09874   0.09917   0.10617   0.11034
 Alpha virt. eigenvalues --    0.11421   0.11538   0.11569   0.11992   0.12041
 Alpha virt. eigenvalues --    0.12138   0.12481   0.12795   0.12861   0.12926
 Alpha virt. eigenvalues --    0.13249   0.13279   0.13449   0.13620   0.13797
 Alpha virt. eigenvalues --    0.14216   0.14360   0.14626   0.14862   0.15022
 Alpha virt. eigenvalues --    0.15133   0.15474   0.15659   0.15971   0.16040
 Alpha virt. eigenvalues --    0.16391   0.16605   0.17037   0.17210   0.17381
 Alpha virt. eigenvalues --    0.17662   0.17921   0.18046   0.18437   0.18611
 Alpha virt. eigenvalues --    0.18757   0.19240   0.19269   0.19751   0.20119
 Alpha virt. eigenvalues --    0.20305   0.20588   0.20735   0.21074   0.21306
 Alpha virt. eigenvalues --    0.21470   0.21993   0.22357   0.22851   0.23045
 Alpha virt. eigenvalues --    0.23331   0.23962   0.24242   0.24488   0.24602
 Alpha virt. eigenvalues --    0.25099   0.25235   0.25580   0.25779   0.26230
 Alpha virt. eigenvalues --    0.26629   0.26871   0.27200   0.27497   0.27711
 Alpha virt. eigenvalues --    0.28029   0.28626   0.28744   0.29225   0.29412
 Alpha virt. eigenvalues --    0.29846   0.30334   0.30841   0.31032   0.31116
 Alpha virt. eigenvalues --    0.31696   0.31831   0.32044   0.32233   0.32490
 Alpha virt. eigenvalues --    0.32664   0.32999   0.33328   0.33607   0.34082
 Alpha virt. eigenvalues --    0.34626   0.34938   0.35811   0.36222   0.36751
 Alpha virt. eigenvalues --    0.37608   0.37778   0.38169   0.38607   0.38865
 Alpha virt. eigenvalues --    0.39081   0.39515   0.39752   0.40372   0.40574
 Alpha virt. eigenvalues --    0.41338   0.42077   0.42650   0.43740   0.43977
 Alpha virt. eigenvalues --    0.44352   0.46082   0.46738   0.48456   0.50223
 Alpha virt. eigenvalues --    0.50503   0.52306   0.52954   0.53562   0.54083
 Alpha virt. eigenvalues --    0.54950   0.54993   0.55688   0.56082   0.56310
 Alpha virt. eigenvalues --    0.56713   0.57191   0.57550   0.58061   0.58327
 Alpha virt. eigenvalues --    0.58679   0.59058   0.59468   0.59864   0.60444
 Alpha virt. eigenvalues --    0.60858   0.61210   0.61688   0.62277   0.63097
 Alpha virt. eigenvalues --    0.63453   0.63923   0.64061   0.64979   0.65187
 Alpha virt. eigenvalues --    0.65884   0.66326   0.67676   0.67783   0.68347
 Alpha virt. eigenvalues --    0.69201   0.69490   0.69878   0.70368   0.71153
 Alpha virt. eigenvalues --    0.71351   0.71611   0.72290   0.72809   0.73394
 Alpha virt. eigenvalues --    0.73562   0.73629   0.74116   0.75152   0.75444
 Alpha virt. eigenvalues --    0.76558   0.76970   0.77770   0.78251   0.78758
 Alpha virt. eigenvalues --    0.78850   0.79558   0.80044   0.81017   0.81833
 Alpha virt. eigenvalues --    0.82273   0.83534   0.83809   0.84577   0.85203
 Alpha virt. eigenvalues --    0.85430   0.86085   0.86382   0.86677   0.87110
 Alpha virt. eigenvalues --    0.87323   0.87459   0.88437   0.89246   0.89675
 Alpha virt. eigenvalues --    0.90851   0.91161   0.92142   0.92327   0.93246
 Alpha virt. eigenvalues --    0.93529   0.93829   0.94351   0.94823   0.95975
 Alpha virt. eigenvalues --    0.96208   0.98645   0.98949   0.99089   1.00909
 Alpha virt. eigenvalues --    1.01474   1.02059   1.03021   1.03245   1.04019
 Alpha virt. eigenvalues --    1.04966   1.05884   1.06739   1.07134   1.08164
 Alpha virt. eigenvalues --    1.08485   1.08882   1.09958   1.10813   1.11198
 Alpha virt. eigenvalues --    1.12008   1.12430   1.13528   1.14649   1.14918
 Alpha virt. eigenvalues --    1.16790   1.17037   1.17825   1.18230   1.20795
 Alpha virt. eigenvalues --    1.25543   1.26872   1.29865   1.32287   1.32908
 Alpha virt. eigenvalues --    1.34199   1.35108   1.37856   1.38843   1.42166
 Alpha virt. eigenvalues --    1.44514   1.44759   1.46229   1.47465   1.47699
 Alpha virt. eigenvalues --    1.49236   1.50257   1.51095   1.51814   1.53308
 Alpha virt. eigenvalues --    1.54072   1.54481   1.55085   1.55375   1.56388
 Alpha virt. eigenvalues --    1.56972   1.57502   1.57666   1.57870   1.58008
 Alpha virt. eigenvalues --    1.58275   1.59018   1.62239   1.63036   1.63527
 Alpha virt. eigenvalues --    1.64939   1.65414   1.66071   1.66658   1.66942
 Alpha virt. eigenvalues --    1.67234   1.67683   1.68562   1.70910   1.71123
 Alpha virt. eigenvalues --    1.71321   1.72683   1.73333   1.73879   1.74280
 Alpha virt. eigenvalues --    1.74881   1.75023   1.75326   1.77258   1.77619
 Alpha virt. eigenvalues --    1.79239   1.79789   1.80057   1.81343   1.82053
 Alpha virt. eigenvalues --    1.83758   1.84496   1.85254   1.85602   1.86284
 Alpha virt. eigenvalues --    1.87067   1.87512   1.87742   1.91200   1.92531
 Alpha virt. eigenvalues --    1.92831   1.93103   1.93435   1.94191   1.94712
 Alpha virt. eigenvalues --    1.95238   1.95565   1.96176   1.97031   1.97342
 Alpha virt. eigenvalues --    1.97486   1.98898   1.99085   2.00553   2.01944
 Alpha virt. eigenvalues --    2.02429   2.03214   2.03701   2.04067   2.06533
 Alpha virt. eigenvalues --    2.07562   2.09002   2.09273   2.10737   2.11496
 Alpha virt. eigenvalues --    2.13239   2.16287   2.17867   2.19126   2.19245
 Alpha virt. eigenvalues --    2.22343   2.23518   2.23811   2.25536   2.32778
 Alpha virt. eigenvalues --    2.35070   2.35794   2.37754   2.38646   2.40799
 Alpha virt. eigenvalues --    2.41745   2.45013   2.45590   2.47161   2.47967
 Alpha virt. eigenvalues --    2.48258   2.48682   2.49475   2.50234   2.52375
 Alpha virt. eigenvalues --    2.53205   2.53856   2.54184   2.54690   2.55112
 Alpha virt. eigenvalues --    2.57540   2.60722   2.63378   2.64025   2.65520
 Alpha virt. eigenvalues --    2.65678   2.66187   2.67743   2.68680   2.68774
 Alpha virt. eigenvalues --    2.69412   2.69979   2.70805   2.71235   2.72663
 Alpha virt. eigenvalues --    2.73691   2.74098   2.75020   2.75378   2.76290
 Alpha virt. eigenvalues --    2.76688   2.77134   2.77926   2.80710   2.81221
 Alpha virt. eigenvalues --    2.81637   2.83021   2.83216   2.84675   2.85898
 Alpha virt. eigenvalues --    2.86258   2.87037   2.88749   2.89665   2.91778
 Alpha virt. eigenvalues --    2.92614   2.93556   2.93642   2.95371   2.95830
 Alpha virt. eigenvalues --    2.96021   2.97684   2.99569   3.00035   3.01374
 Alpha virt. eigenvalues --    3.02846   3.04389   3.05688   3.08247   3.10565
 Alpha virt. eigenvalues --    3.11411   3.17939   3.19267   3.20032   3.22194
 Alpha virt. eigenvalues --    3.23391   3.25831   3.25976   3.31399   3.35504
 Alpha virt. eigenvalues --    3.37740   3.38015   3.40122   3.40893   3.53001
 Alpha virt. eigenvalues --    3.54053   3.55712   3.56564   3.62367   3.66291
 Alpha virt. eigenvalues --    3.67671   3.71547   3.72055   3.74946   3.75152
 Alpha virt. eigenvalues --    3.76175   3.85424   3.88607   3.90697   4.01717
 Alpha virt. eigenvalues --    4.02812   4.02849   4.06040   4.06793   4.07883
 Alpha virt. eigenvalues --    4.16641   4.16886   4.18323   4.20451   4.32986
 Alpha virt. eigenvalues --    4.37024   4.47950   4.86498   4.86579   5.01019
 Alpha virt. eigenvalues --    5.04872   5.31167   5.68108   7.94040   8.01348
 Alpha virt. eigenvalues --   17.31789  17.37001  17.41569  17.45294  17.47136
 Alpha virt. eigenvalues --   17.55902  23.61883  23.62261  23.64012  23.89703
 Alpha virt. eigenvalues --   23.90591  23.93981  23.95100  23.99196  23.99891
 Alpha virt. eigenvalues --   24.00139  24.00375  24.11378  24.11447  24.12617
 Alpha virt. eigenvalues --   24.13236  24.22614  24.22894  35.62608  49.89912
 Alpha virt. eigenvalues --  189.10864 189.19139
          Condensed to atoms (all electrons):
               1          2          3          4          5          6
     1  O    8.355596  -0.149029  -0.171535  -0.232817   0.005904   0.001138
     2  C   -0.149029   6.925492  -0.176923  -0.088014  -0.025609  -0.001294
     3  S   -0.171535  -0.176923  17.054216  -0.320643  -0.037406   0.000211
     4  S   -0.232817  -0.088014  -0.320643  16.644246   0.070698   0.000943
     5  C    0.005904  -0.025609  -0.037406   0.070698   5.445078   0.324084
     6  H    0.001138  -0.001294   0.000211   0.000943   0.324084   0.558902
     7  H    0.005893   0.022106   0.010732  -0.075238   0.399635  -0.019073
     8  H    0.002759   0.007670   0.013215  -0.040951   0.379416  -0.019316
     9  C   -0.007787   0.003509   0.022989  -0.005784  -0.000700  -0.000051
    10  N    0.011606  -0.029654   0.010703  -0.001445  -0.000417  -0.000051
    11  C   -0.010599   0.024759   0.002709   0.002105   0.000380   0.000058
    12  H   -0.000035   0.000120  -0.000188  -0.000398  -0.000065   0.000001
    13  H   -0.001016  -0.002497   0.004264  -0.000757  -0.000104  -0.000029
    14  H   -0.000560   0.010193  -0.012734   0.001587   0.000167   0.000079
    15  C   -0.227915  -0.493684   0.271963  -0.132262  -0.012895  -0.006981
    16  H    0.246431  -0.238361  -0.098214  -0.028963   0.005523   0.000670
    17  H   -0.100671   0.045352   0.075540   0.017270   0.002883  -0.001331
    18  C    0.024538  -0.342657  -0.198205   0.109734  -0.018651   0.004923
    19  C   -0.083656   0.208771   0.069415  -0.012909   0.007953  -0.001684
    20  C    0.120164   0.092472  -0.096183  -0.000741  -0.000033   0.001639
    21  C   -0.036571   0.011278   0.025831   0.015316  -0.000231  -0.000346
    22  H   -0.008683  -0.011850   0.004161   0.001310  -0.001361   0.000146
    23  C    0.009666   0.127444  -0.020465  -0.009675   0.000914   0.000192
    24  H   -0.009172   0.002140   0.000523   0.000460  -0.000453  -0.000111
    25  C    0.004728   0.005637   0.004676  -0.003048  -0.000068  -0.000004
    26  H    0.000995  -0.000186  -0.000905   0.000863   0.000029   0.000004
    27  H   -0.000458   0.001011  -0.000206   0.000381   0.000020   0.000003
    28  H   -0.000347  -0.000276   0.000062  -0.000001  -0.000009   0.000001
    29  C    0.000785   0.012830   0.005976   0.014534  -0.001456   0.000107
    30  C    0.000491   0.000457   0.002303   0.001388  -0.000213   0.000014
    31  C    0.011525   0.000192  -0.058857  -0.008250   0.002418   0.000057
    32  C   -0.000562   0.000437   0.000149   0.000400  -0.000018  -0.000003
    33  H    0.000126  -0.000200  -0.000072  -0.000007   0.000005   0.000001
    34  C   -0.003598   0.003277   0.003739  -0.005713   0.000572  -0.000146
    35  H   -0.016306   0.001153   0.018463   0.002076  -0.000871   0.000147
    36  C   -0.000646   0.003059   0.000919  -0.000730  -0.000016  -0.000022
    37  H   -0.000010   0.000034  -0.000055   0.000004  -0.000001  -0.000000
    38  H    0.000033  -0.000871   0.002985  -0.000074  -0.000036  -0.000008
    39  H    0.000019   0.000021   0.000025  -0.000009   0.000004   0.000000
               7          8          9         10         11         12
     1  O    0.005893   0.002759  -0.007787   0.011606  -0.010599  -0.000035
     2  C    0.022106   0.007670   0.003509  -0.029654   0.024759   0.000120
     3  S    0.010732   0.013215   0.022989   0.010703   0.002709  -0.000188
     4  S   -0.075238  -0.040951  -0.005784  -0.001445   0.002105  -0.000398
     5  C    0.399635   0.379416  -0.000700  -0.000417   0.000380  -0.000065
     6  H   -0.019073  -0.019316  -0.000051  -0.000051   0.000058   0.000001
     7  H    0.516399  -0.042363  -0.000491   0.000054  -0.000177   0.000011
     8  H   -0.042363   0.526459   0.000663  -0.000077   0.000237  -0.000035
     9  C   -0.000491   0.000663  10.015983  -0.200958   0.210055  -0.176208
    10  N    0.000054  -0.000077  -0.200958   7.354073   0.246537  -0.061301
    11  C   -0.000177   0.000237   0.210055   0.246537   6.589788  -0.000253
    12  H    0.000011  -0.000035  -0.176208  -0.061301  -0.000253   1.131729
    13  H   -0.000044   0.000034   0.371458  -0.034134   0.019825   0.057059
    14  H    0.000068  -0.000492   0.377365  -0.091444  -0.069314   0.019546
    15  C   -0.016572   0.008513   0.193721  -0.003113   0.137082  -0.006245
    16  H    0.007256  -0.001045  -0.159964   0.062827  -0.231892   0.025574
    17  H   -0.001489  -0.003833   0.027538  -0.005343   0.013118  -0.000591
    18  C    0.012651  -0.006443  -0.151211  -0.000577  -0.032494  -0.002910
    19  C   -0.004030   0.000722   0.017770   0.001614   0.004055   0.001842
    20  C    0.003979  -0.000595  -0.116214   0.062636  -0.051185  -0.002812
    21  C    0.000481  -0.000671  -0.003018   0.004564   0.006840  -0.000937
    22  H    0.000127   0.000047  -0.001660  -0.000438  -0.000123  -0.000163
    23  C   -0.000195   0.000530   0.047551  -0.049715  -0.045136   0.013655
    24  H   -0.000086  -0.000150   0.006407  -0.017082  -0.035798   0.004856
    25  C    0.000437  -0.000166   0.000737  -0.000647  -0.030400   0.005723
    26  H   -0.000048   0.000013   0.000003   0.000011   0.000362  -0.000040
    27  H   -0.000012   0.000009   0.001243  -0.002252   0.031790  -0.005070
    28  H    0.000009  -0.000004  -0.000068   0.000029  -0.000044   0.000008
    29  C    0.000466   0.001347  -2.814947  -0.221195  -0.227135   0.000755
    30  C    0.000068   0.000359  -1.351300  -0.154192   0.091958   0.127038
    31  C    0.000532  -0.002123   0.730807   0.280871  -0.062447  -0.129864
    32  C   -0.000008  -0.000041  -0.712985   0.013847   0.025753  -0.000015
    33  H    0.000004  -0.000003   0.020539   0.000549  -0.003517   0.002792
    34  C   -0.000292  -0.000717   0.154694  -0.010540  -0.015241  -0.004866
    35  H   -0.001317   0.001675  -0.125439   0.035563   0.015793  -0.004468
    36  C   -0.000100  -0.000056   0.449902   0.003393   0.007261   0.001598
    37  H   -0.000000  -0.000001  -0.012903  -0.000329   0.000035  -0.000672
    38  H    0.000011  -0.000046  -0.008348  -0.002551  -0.000400   0.000182
    39  H    0.000001   0.000003   0.008091   0.000042  -0.000102   0.000055
              13         14         15         16         17         18
     1  O   -0.001016  -0.000560  -0.227915   0.246431  -0.100671   0.024538
     2  C   -0.002497   0.010193  -0.493684  -0.238361   0.045352  -0.342657
     3  S    0.004264  -0.012734   0.271963  -0.098214   0.075540  -0.198205
     4  S   -0.000757   0.001587  -0.132262  -0.028963   0.017270   0.109734
     5  C   -0.000104   0.000167  -0.012895   0.005523   0.002883  -0.018651
     6  H   -0.000029   0.000079  -0.006981   0.000670  -0.001331   0.004923
     7  H   -0.000044   0.000068  -0.016572   0.007256  -0.001489   0.012651
     8  H    0.000034  -0.000492   0.008513  -0.001045  -0.003833  -0.006443
     9  C    0.371458   0.377365   0.193721  -0.159964   0.027538  -0.151211
    10  N   -0.034134  -0.091444  -0.003113   0.062827  -0.005343  -0.000577
    11  C    0.019825  -0.069314   0.137082  -0.231892   0.013118  -0.032494
    12  H    0.057059   0.019546  -0.006245   0.025574  -0.000591  -0.002910
    13  H    0.726375  -0.083110   0.027684  -0.027002   0.001004  -0.004706
    14  H   -0.083110   0.708895  -0.062995   0.058081  -0.001733   0.010294
    15  C    0.027684  -0.062995  16.960753  -0.731934   0.481791  -4.873797
    16  H   -0.027002   0.058081  -0.731934   1.853673  -0.217871   0.155510
    17  H    0.001004  -0.001733   0.481791  -0.217871   0.658083  -0.120935
    18  C   -0.004706   0.010294  -4.873797   0.155510  -0.120935  12.613527
    19  C    0.003925  -0.005686   3.357138  -0.352434   0.078180  -2.865224
    20  C   -0.018046   0.031188  -6.480928   0.551011  -0.086682   2.758652
    21  C   -0.000065  -0.000367  -0.714516  -0.028213   0.041663  -0.300808
    22  H   -0.000093   0.000020  -0.063786   0.002155  -0.005291   0.022878
    23  C   -0.000672   0.008421  -0.275421  -0.065082  -0.031428  -1.339428
    24  H    0.004762  -0.007343   0.089432  -0.135462   0.020576   0.036434
    25  C   -0.000914   0.001300  -0.569051   0.098004  -0.003787   0.041925
    26  H    0.000008   0.000003   0.019823  -0.001996  -0.000266   0.001337
    27  H   -0.000032  -0.000126   0.032783  -0.004734  -0.000003   0.044185
    28  H   -0.000019   0.000011  -0.025967  -0.000116  -0.000061   0.009174
    29  C   -0.182424   0.092640  -0.244810   0.293871  -0.048062   0.128468
    30  C   -0.047673  -0.056821   0.008725   0.132025  -0.014481   0.001285
    31  C    0.071698  -0.020545  -0.031311  -0.292745   0.038815   0.021277
    32  C    0.054887  -0.060579   0.018616  -0.047053  -0.000965   0.016133
    33  H    0.004454  -0.000558  -0.002421   0.005150  -0.000005  -0.000325
    34  C   -0.040408   0.025924   0.010850   0.030435   0.006756  -0.038186
    35  H    0.021303  -0.042659   0.175383  -0.157360  -0.015191   0.011018
    36  C   -0.008482  -0.000518   0.022817  -0.003724   0.010537  -0.026539
    37  H    0.001403   0.000106   0.000249  -0.001104   0.000006   0.000271
    38  H   -0.000005   0.001194  -0.003598   0.004105   0.000819  -0.000621
    39  H   -0.000686   0.000163  -0.000399   0.000881   0.000056  -0.000325
              19         20         21         22         23         24
     1  O   -0.083656   0.120164  -0.036571  -0.008683   0.009666  -0.009172
     2  C    0.208771   0.092472   0.011278  -0.011850   0.127444   0.002140
     3  S    0.069415  -0.096183   0.025831   0.004161  -0.020465   0.000523
     4  S   -0.012909  -0.000741   0.015316   0.001310  -0.009675   0.000460
     5  C    0.007953  -0.000033  -0.000231  -0.001361   0.000914  -0.000453
     6  H   -0.001684   0.001639  -0.000346   0.000146   0.000192  -0.000111
     7  H   -0.004030   0.003979   0.000481   0.000127  -0.000195  -0.000086
     8  H    0.000722  -0.000595  -0.000671   0.000047   0.000530  -0.000150
     9  C    0.017770  -0.116214  -0.003018  -0.001660   0.047551   0.006407
    10  N    0.001614   0.062636   0.004564  -0.000438  -0.049715  -0.017082
    11  C    0.004055  -0.051185   0.006840  -0.000123  -0.045136  -0.035798
    12  H    0.001842  -0.002812  -0.000937  -0.000163   0.013655   0.004856
    13  H    0.003925  -0.018046  -0.000065  -0.000093  -0.000672   0.004762
    14  H   -0.005686   0.031188  -0.000367   0.000020   0.008421  -0.007343
    15  C    3.357138  -6.480928  -0.714516  -0.063786  -0.275421   0.089432
    16  H   -0.352434   0.551011  -0.028213   0.002155  -0.065082  -0.135462
    17  H    0.078180  -0.086682   0.041663  -0.005291  -0.031428   0.020576
    18  C   -2.865224   2.758652  -0.300808   0.022878  -1.339428   0.036434
    19  C    8.354422  -2.948368  -0.157072   0.331725   1.006489   0.013453
    20  C   -2.948368  12.686921   0.776289   0.058822  -1.403360   0.366033
    21  C   -0.157072   0.776289   6.318368  -0.058214  -0.454585   0.015249
    22  H    0.331725   0.058822  -0.058214   0.529149   0.002353   0.000024
    23  C    1.006489  -1.403360  -0.454585   0.002353   7.713330  -0.085942
    24  H    0.013453   0.366033   0.015249   0.000024  -0.085942   0.469410
    25  C   -0.806097  -0.189811   0.430088   0.034395   0.609941  -0.020051
    26  H   -0.039453  -0.004300   0.436500  -0.020413   0.006669  -0.000075
    27  H    0.022792  -0.085624   0.004743   0.000118   0.404903  -0.020991
    28  H   -0.038457   0.040642  -0.073000   0.001829  -0.059178   0.002932
    29  C   -0.013294   0.066716   0.004036   0.001948  -0.011430   0.002296
    30  C    0.001535  -0.045299  -0.000058  -0.000008  -0.012135   0.005979
    31  C   -0.012802   0.084173  -0.004352  -0.000371   0.012491  -0.003450
    32  C    0.000703  -0.005840   0.000505   0.000134  -0.005310   0.004801
    33  H   -0.000245   0.001020  -0.000034  -0.000001  -0.000145  -0.000303
    34  C    0.002765   0.008270   0.000082  -0.000680   0.002156  -0.003070
    35  H    0.015285  -0.047885   0.001671   0.001300  -0.010863   0.005030
    36  C    0.004308  -0.006188  -0.000045  -0.000372   0.001533  -0.000779
    37  H    0.000030  -0.000090   0.000011   0.000002  -0.000062   0.000062
    38  H    0.000194   0.000007   0.000129  -0.000031  -0.000095  -0.000012
    39  H   -0.000056   0.000166  -0.000030  -0.000006   0.000099  -0.000045
              25         26         27         28         29         30
     1  O    0.004728   0.000995  -0.000458  -0.000347   0.000785   0.000491
     2  C    0.005637  -0.000186   0.001011  -0.000276   0.012830   0.000457
     3  S    0.004676  -0.000905  -0.000206   0.000062   0.005976   0.002303
     4  S   -0.003048   0.000863   0.000381  -0.000001   0.014534   0.001388
     5  C   -0.000068   0.000029   0.000020  -0.000009  -0.001456  -0.000213
     6  H   -0.000004   0.000004   0.000003   0.000001   0.000107   0.000014
     7  H    0.000437  -0.000048  -0.000012   0.000009   0.000466   0.000068
     8  H   -0.000166   0.000013   0.000009  -0.000004   0.001347   0.000359
     9  C    0.000737   0.000003   0.001243  -0.000068  -2.814947  -1.351300
    10  N   -0.000647   0.000011  -0.002252   0.000029  -0.221195  -0.154192
    11  C   -0.030400   0.000362   0.031790  -0.000044  -0.227135   0.091958
    12  H    0.005723  -0.000040  -0.005070   0.000008   0.000755   0.127038
    13  H   -0.000914   0.000008  -0.000032  -0.000019  -0.182424  -0.047673
    14  H    0.001300   0.000003  -0.000126   0.000011   0.092640  -0.056821
    15  C   -0.569051   0.019823   0.032783  -0.025967  -0.244810   0.008725
    16  H    0.098004  -0.001996  -0.004734  -0.000116   0.293871   0.132025
    17  H   -0.003787  -0.000266  -0.000003  -0.000061  -0.048062  -0.014481
    18  C    0.041925   0.001337   0.044185   0.009174   0.128468   0.001285
    19  C   -0.806097  -0.039453   0.022792  -0.038457  -0.013294   0.001535
    20  C   -0.189811  -0.004300  -0.085624   0.040642   0.066716  -0.045299
    21  C    0.430088   0.436500   0.004743  -0.073000   0.004036  -0.000058
    22  H    0.034395  -0.020413   0.000118   0.001829   0.001948  -0.000008
    23  C    0.609941   0.006669   0.404903  -0.059178  -0.011430  -0.012135
    24  H   -0.020051  -0.000075  -0.020991   0.002932   0.002296   0.005979
    25  C    6.372018  -0.092432  -0.118040   0.479689  -0.001806  -0.001437
    26  H   -0.092432   0.516356   0.001535  -0.016272   0.000154   0.000012
    27  H   -0.118040   0.001535   0.532049  -0.016575  -0.001126  -0.000653
    28  H    0.479689  -0.016272  -0.016575   0.521978   0.000010  -0.000049
    29  C   -0.001806   0.000154  -0.001126   0.000010  13.047001   0.840583
    30  C   -0.001437   0.000012  -0.000653  -0.000049   0.840583  12.295295
    31  C    0.006322  -0.000231   0.000986   0.000166  -2.747444  -6.273795
    32  C   -0.000750   0.000015   0.000093  -0.000005  -1.118838   1.013803
    33  H    0.000112  -0.000002  -0.000040   0.000002  -0.008415   0.331124
    34  C    0.000681  -0.000062   0.000052   0.000013  -1.326689  -0.011186
    35  H   -0.006287   0.000192   0.000517  -0.000059  -0.113728  -0.036272
    36  C   -0.000018  -0.000008   0.000020  -0.000005  -0.609380  -0.776492
    37  H   -0.000018   0.000000   0.000006  -0.000000   0.005219  -0.058803
    38  H    0.000116  -0.000010  -0.000013   0.000002   0.032446   0.037422
    39  H    0.000020  -0.000001  -0.000003   0.000000   0.028640  -0.014772
              31         32         33         34         35         36
     1  O    0.011525  -0.000562   0.000126  -0.003598  -0.016306  -0.000646
     2  C    0.000192   0.000437  -0.000200   0.003277   0.001153   0.003059
     3  S   -0.058857   0.000149  -0.000072   0.003739   0.018463   0.000919
     4  S   -0.008250   0.000400  -0.000007  -0.005713   0.002076  -0.000730
     5  C    0.002418  -0.000018   0.000005   0.000572  -0.000871  -0.000016
     6  H    0.000057  -0.000003   0.000001  -0.000146   0.000147  -0.000022
     7  H    0.000532  -0.000008   0.000004  -0.000292  -0.001317  -0.000100
     8  H   -0.002123  -0.000041  -0.000003  -0.000717   0.001675  -0.000056
     9  C    0.730807  -0.712985   0.020539   0.154694  -0.125439   0.449902
    10  N    0.280871   0.013847   0.000549  -0.010540   0.035563   0.003393
    11  C   -0.062447   0.025753  -0.003517  -0.015241   0.015793   0.007261
    12  H   -0.129864  -0.000015   0.002792  -0.004866  -0.004468   0.001598
    13  H    0.071698   0.054887   0.004454  -0.040408   0.021303  -0.008482
    14  H   -0.020545  -0.060579  -0.000558   0.025924  -0.042659  -0.000518
    15  C   -0.031311   0.018616  -0.002421   0.010850   0.175383   0.022817
    16  H   -0.292745  -0.047053   0.005150   0.030435  -0.157360  -0.003724
    17  H    0.038815  -0.000965  -0.000005   0.006756  -0.015191   0.010537
    18  C    0.021277   0.016133  -0.000325  -0.038186   0.011018  -0.026539
    19  C   -0.012802   0.000703  -0.000245   0.002765   0.015285   0.004308
    20  C    0.084173  -0.005840   0.001020   0.008270  -0.047885  -0.006188
    21  C   -0.004352   0.000505  -0.000034   0.000082   0.001671  -0.000045
    22  H   -0.000371   0.000134  -0.000001  -0.000680   0.001300  -0.000372
    23  C    0.012491  -0.005310  -0.000145   0.002156  -0.010863   0.001533
    24  H   -0.003450   0.004801  -0.000303  -0.003070   0.005030  -0.000779
    25  C    0.006322  -0.000750   0.000112   0.000681  -0.006287  -0.000018
    26  H   -0.000231   0.000015  -0.000002  -0.000062   0.000192  -0.000008
    27  H    0.000986   0.000093  -0.000040   0.000052   0.000517   0.000020
    28  H    0.000166  -0.000005   0.000002   0.000013  -0.000059  -0.000005
    29  C   -2.747444  -1.118838  -0.008415  -1.326689  -0.113728  -0.609380
    30  C   -6.273795   1.013803   0.331124  -0.011186  -0.036272  -0.776492
    31  C   14.128582   0.070435   0.013892   0.574895   0.663649  -0.430822
    32  C    0.070435   6.911545  -0.081400  -0.473157   0.174544   0.200949
    33  H    0.013892  -0.081400   0.524932   0.018462  -0.006003   0.027594
    34  C    0.574895  -0.473157   0.018462   6.714212  -0.164586   0.515186
    35  H    0.663649   0.174544  -0.006003  -0.164586   0.743371  -0.096437
    36  C   -0.430822   0.200949   0.027594   0.515186  -0.096437   6.526728
    37  H    0.012096   0.468382  -0.018324  -0.010036   0.003325  -0.078035
    38  H   -0.107134   0.007948   0.000415   0.409426  -0.025929  -0.048817
    39  H   -0.029670  -0.108788   0.001511  -0.059545  -0.005030   0.508325
              37         38         39
     1  O   -0.000010   0.000033   0.000019
     2  C    0.000034  -0.000871   0.000021
     3  S   -0.000055   0.002985   0.000025
     4  S    0.000004  -0.000074  -0.000009
     5  C   -0.000001  -0.000036   0.000004
     6  H   -0.000000  -0.000008   0.000000
     7  H   -0.000000   0.000011   0.000001
     8  H   -0.000001  -0.000046   0.000003
     9  C   -0.012903  -0.008348   0.008091
    10  N   -0.000329  -0.002551   0.000042
    11  C    0.000035  -0.000400  -0.000102
    12  H   -0.000672   0.000182   0.000055
    13  H    0.001403  -0.000005  -0.000686
    14  H    0.000106   0.001194   0.000163
    15  C    0.000249  -0.003598  -0.000399
    16  H   -0.001104   0.004105   0.000881
    17  H    0.000006   0.000819   0.000056
    18  C    0.000271  -0.000621  -0.000325
    19  C    0.000030   0.000194  -0.000056
    20  C   -0.000090   0.000007   0.000166
    21  C    0.000011   0.000129  -0.000030
    22  H    0.000002  -0.000031  -0.000006
    23  C   -0.000062  -0.000095   0.000099
    24  H    0.000062  -0.000012  -0.000045
    25  C   -0.000018   0.000116   0.000020
    26  H    0.000000  -0.000010  -0.000001
    27  H    0.000006  -0.000013  -0.000003
    28  H   -0.000000   0.000002   0.000000
    29  C    0.005219   0.032446   0.028640
    30  C   -0.058803   0.037422  -0.014772
    31  C    0.012096  -0.107134  -0.029670
    32  C    0.468382   0.007948  -0.108788
    33  H   -0.018324   0.000415   0.001511
    34  C   -0.010036   0.409426  -0.059545
    35  H    0.003325  -0.025929  -0.005030
    36  C   -0.078035  -0.048817   0.508325
    37  H    0.523637   0.000671  -0.018529
    38  H    0.000671   0.520156  -0.016424
    39  H   -0.018529  -0.016424   0.535136
 Mulliken charges:
               1
     1  O    0.259578
     2  C    0.051691
     3  S   -0.413179
     4  S    0.085113
     5  C   -0.545070
     6  H    0.157129
     7  H    0.180619
     8  H    0.175458
     9  C   -0.810984
    10  N   -0.201461
    11  C   -0.614239
    12  H    0.004592
    13  H    0.082776
    14  H    0.170339
    15  C   -0.836722
    16  H    0.292087
    17  H    0.140033
    18  C    0.299825
    19  C   -0.163620
    20  C   -0.120618
    21  C   -0.260510
    22  H    0.180905
    23  C   -0.088013
    24  H    0.289516
    25  C   -0.251717
    26  H    0.191816
    27  H    0.176717
    28  H    0.173953
    29  C    1.111351
    30  C   -0.036225
    31  C   -0.509666
    32  C   -0.367762
    33  H    0.169337
    34  C   -0.313730
    35  H   -0.014764
    36  C   -0.195897
    37  H    0.183420
    38  H    0.196762
    39  H    0.171160
 Sum of Mulliken charges =  -1.00000
 Mulliken charges with hydrogens summed into heavy atoms:
               1
     1  O    0.259578
     2  C    0.051691
     3  S   -0.413179
     4  S    0.085113
     5  C   -0.031864
     9  C   -0.557869
    10  N   -0.201461
    11  C   -0.609648
    15  C   -0.404602
    18  C    0.299825
    19  C    0.017286
    20  C    0.168898
    21  C   -0.068694
    23  C    0.088704
    25  C   -0.077764
    29  C    1.111351
    30  C    0.133112
    31  C   -0.524430
    32  C   -0.184343
    34  C   -0.116968
    36  C   -0.024737
 Electronic spatial extent (au):  <R**2>=          10097.8799
 Charge=             -1.0000 electrons
 Dipole moment (field-independent basis, Debye):
    X=             -5.2470    Y=             -6.2201    Z=             -7.1790  Tot=             10.8516
 Quadrupole moment (field-independent basis, Debye-Ang):
   XX=           -151.6255   YY=           -152.4381   ZZ=           -161.9522
   XY=             -0.0320   XZ=             -4.6840   YZ=            -18.7646
 Traceless Quadrupole moment (field-independent basis, Debye-Ang):
   XX=              3.7131   YY=              2.9005   ZZ=             -6.6136
   XY=             -0.0320   XZ=             -4.6840   YZ=            -18.7646
 Octapole moment (field-independent basis, Debye-Ang**2):
  XXX=            -37.7325  YYY=            -78.8861  ZZZ=            -74.1639  XYY=           -100.5342
  XXY=            -15.3348  XXZ=            -38.4686  XZZ=            -20.2472  YZZ=            -49.4510
  YYZ=             -9.2077  XYZ=              8.4514
 Hexadecapole moment (field-independent basis, Debye-Ang**3):
 XXXX=          -8266.8155 YYYY=          -4323.6673 ZZZZ=          -1513.4737 XXXY=            213.8675
 XXXZ=            -24.6130 YYYX=            100.3812 YYYZ=           -167.1367 ZZZX=           -107.0324
 ZZZY=           -132.0509 XXYY=          -2027.8902 XXZZ=          -1587.1567 YYZZ=          -1105.9302
 XXYZ=            -86.1824 YYXZ=            -59.7042 ZZXY=            -49.5156
 N-N= 1.748368741609D+03 E-N=-7.245958431276D+03  KE= 1.581278549126D+03
 D1PCM: PCM CHGder 1st derivatives, ID1Alg=3 FixD1E=F DoIter=F DoCFld=F I1PDM=0.
 Calling FoFJK, ICntrl=      2127 FMM=F ISym2X=0 I1Cent= 0 IOpClX= 0 NMat=1 NMatS=1 NMatT=0.
 ***** Axes restored to original set *****
 -------------------------------------------------------------------
 Center     Atomic                   Forces (Hartrees/Bohr)
 Number     Number              X              Y              Z
 -------------------------------------------------------------------
      1        8          -0.007985960   -0.026361002   -0.010317978
      2        6           0.000195174    0.025616779    0.003793531
      3       16           0.007466049    0.002942264    0.004874150
      4       16          -0.005360682   -0.001582728   -0.004349988
      5        6          -0.000152593    0.001109916    0.000103429
      6        1          -0.003636596    0.001615431   -0.002553052
      7        1          -0.001366016    0.000334404    0.006125143
      8        1           0.005517992    0.001253464   -0.002827212
      9        6           0.010126238    0.005465027    0.006614808
     10        7          -0.008590652   -0.001671512    0.005635463
     11        6          -0.003928453   -0.005956367   -0.002974480
     12        1           0.004364584    0.000103849   -0.004142266
     13        1           0.002821176   -0.002942633   -0.005971226
     14        1          -0.002691733    0.004569431   -0.001259915
     15        6          -0.006367528   -0.006361968    0.002797287
     16        1           0.007398805   -0.000069427   -0.004389759
     17        1           0.002650768    0.002484257    0.007313167
     18        6           0.004379870    0.006453539    0.000828347
     19        6          -0.000684223    0.002508561    0.001415891
     20        6          -0.002582471   -0.003134468    0.000635918
     21        6          -0.000682034   -0.001187923   -0.000162917
     22        1          -0.001528195    0.003977966    0.003776677
     23        6           0.002678232    0.000908818   -0.001972666
     24        1           0.005047161    0.001807388   -0.003904454
     25        6          -0.002004157   -0.001741638    0.001045877
     26        1          -0.003957005   -0.001000470    0.003375504
     27        1           0.001534980   -0.005058713   -0.003794661
     28        1          -0.002312713   -0.004833032   -0.000025033
     29        6          -0.004382298    0.001649776   -0.003595061
     30        6           0.001473062   -0.001975364   -0.001309942
     31        6          -0.001191608   -0.000579310   -0.001656456
     32        6           0.001730765   -0.001223842   -0.002066408
     33        1           0.002490009   -0.001897823   -0.005582784
     34        6           0.000485545    0.000256978    0.003075639
     35        1          -0.006343460    0.002904289    0.000844334
     36        6          -0.000881725    0.000797929    0.002051993
     37        1           0.005020072   -0.001619655   -0.000593064
     38        1          -0.001836902    0.002087440    0.004953059
     39        1           0.003086524    0.000350370    0.004189106
 -------------------------------------------------------------------
 Cartesian Forces:  Max     0.026361002 RMS     0.005066372

 GradGradGradGradGradGradGradGradGradGradGradGradGradGradGradGradGradGrad
 Berny optimization.
 FormGI is forming the generalized inverse of G from B-inverse, IUseBI=4.
 GSVD:  received Info=                   1 from GESDD.
 Internal  Forces:  Max     0.031815074 RMS     0.003855546
 Search for a local minimum.
 Step number   1 out of a maximum of  210
 All quantities printed in internal units (Hartrees-Bohrs-Radians)
 Mixed Optimization -- RFO/linear search
 Second derivative matrix not updated -- first step.
 ITU=  0
     Eigenvalues ---    0.00279   0.00313   0.00469   0.00533   0.00692
     Eigenvalues ---    0.00810   0.00901   0.00970   0.01038   0.01312
     Eigenvalues ---    0.01491   0.01500   0.01766   0.01914   0.01962
     Eigenvalues ---    0.02045   0.02173   0.02208   0.02212   0.02212
     Eigenvalues ---    0.02218   0.02224   0.02235   0.02235   0.02246
     Eigenvalues ---    0.02246   0.02251   0.02256   0.02267   0.02268
     Eigenvalues ---    0.02445   0.03198   0.04958   0.04971   0.05687
     Eigenvalues ---    0.06545   0.07024   0.08011   0.09175   0.09635
     Eigenvalues ---    0.10013   0.10320   0.12478   0.13302   0.15689
     Eigenvalues ---    0.15990   0.15999   0.15999   0.16000   0.16000
     Eigenvalues ---    0.16000   0.16000   0.16000   0.16000   0.16000
     Eigenvalues ---    0.16000   0.16000   0.16000   0.20404   0.20522
     Eigenvalues ---    0.21995   0.22000   0.22000   0.22000   0.22054
     Eigenvalues ---    0.23440   0.23471   0.24747   0.24998   0.25000
     Eigenvalues ---    0.25000   0.25000   0.25778   0.28919   0.30390
     Eigenvalues ---    0.30600   0.31094   0.33466   0.34425   0.34695
     Eigenvalues ---    0.35527   0.35801   0.36042   0.36042   0.36145
     Eigenvalues ---    0.36297   0.36314   0.36348   0.36351   0.36364
     Eigenvalues ---    0.36388   0.36398   0.36476   0.36620   0.36985
     Eigenvalues ---    0.37652   0.41866   0.42588   0.42729   0.42813
     Eigenvalues ---    0.42889   0.46653   0.46672   0.46913   0.47167
     Eigenvalues ---    0.47607   0.47621   0.48099   0.48121   0.69385
     Eigenvalues ---    0.71204
 RFO step:  Lambda=-6.90103634D-03 EMin= 2.78995991D-03
 Linear search not attempted -- first point.
 Iteration  1 RMS(Cart)=  0.06229034 RMS(Int)=  0.00050569
 Iteration  2 RMS(Cart)=  0.00278243 RMS(Int)=  0.00005511
 Iteration  3 RMS(Cart)=  0.00000189 RMS(Int)=  0.00005510
 Iteration  4 RMS(Cart)=  0.00000000 RMS(Int)=  0.00005510
 Variable       Old X    -DE/DX   Delta X   Delta X   Delta X     New X
                                 (Linear)    (Quad)   (Total)
    R1        2.43038   0.03182   0.00000   0.04426   0.04426   2.47464
    R2        2.75852   0.00864   0.00000   0.02290   0.02290   2.78142
    R3        3.11882   0.00917   0.00000   0.02118   0.02118   3.14000
    R4        3.33868   0.00670   0.00000   0.02259   0.02259   3.36128
    R5        3.40969   0.00440   0.00000   0.01665   0.01665   3.42634
    R6        2.04829   0.00470   0.00000   0.01297   0.01297   2.06125
    R7        2.04016   0.00616   0.00000   0.01676   0.01676   2.05693
    R8        2.04014   0.00623   0.00000   0.01698   0.01698   2.05712
    R9        2.74875   0.01254   0.00000   0.03272   0.03272   2.78146
   R10        2.06619   0.00711   0.00000   0.02025   0.02025   2.08644
   R11        2.06174   0.00533   0.00000   0.01507   0.01507   2.07680
   R12        2.86783   0.00002   0.00000   0.00006   0.00006   2.86789
   R13        2.43281   0.00832   0.00000   0.01169   0.01174   2.44455
   R14        4.44979   0.00062   0.00000   0.01200   0.01205   4.46184
   R15        2.13893   0.00599   0.00000   0.01927   0.01927   2.15820
   R16        4.62975   0.00182   0.00000   0.06998   0.06992   4.69967
   R17        2.04373   0.00918   0.00000   0.02455   0.02460   2.06834
   R18        2.03856   0.00813   0.00000   0.02207   0.02207   2.06063
   R19        2.84321   0.00039   0.00000   0.00090   0.00093   2.84414
   R20        2.63459   0.00679   0.00000   0.01431   0.01431   2.64889
   R21        2.62444   0.00872   0.00000   0.01816   0.01811   2.64255
   R22        2.61587   0.00784   0.00000   0.01608   0.01609   2.63196
   R23        2.03620   0.00569   0.00000   0.01539   0.01539   2.05158
   R24        2.63195   0.00582   0.00000   0.01216   0.01214   2.64410
   R25        2.04314   0.00851   0.00000   0.02386   0.02379   2.06694
   R26        2.62929   0.00672   0.00000   0.01421   0.01423   2.64351
   R27        2.03479   0.00530   0.00000   0.01430   0.01430   2.04909
   R28        2.61699   0.00802   0.00000   0.01644   0.01645   2.63343
   R29        2.03344   0.00645   0.00000   0.01737   0.01737   2.05080
   R30        2.03537   0.00536   0.00000   0.01446   0.01446   2.04983
   R31        2.62708   0.00789   0.00000   0.01644   0.01644   2.64352
   R32        2.63966   0.00709   0.00000   0.01518   0.01518   2.65484
   R33        2.62986   0.00574   0.00000   0.01199   0.01199   2.64185
   R34        2.03463   0.00639   0.00000   0.01722   0.01722   2.05185
   R35        2.61630   0.00810   0.00000   0.01658   0.01658   2.63288
   R36        2.03122   0.00697   0.00000   0.01868   0.01868   2.04990
   R37        2.61646   0.00893   0.00000   0.01820   0.01820   2.63466
   R38        2.03594   0.00531   0.00000   0.01434   0.01434   2.05028
   R39        2.62982   0.00628   0.00000   0.01317   0.01316   2.64298
   R40        2.03540   0.00567   0.00000   0.01531   0.01531   2.05072
   R41        2.03516   0.00521   0.00000   0.01406   0.01406   2.04921
    A1        2.15307  -0.00597   0.00000  -0.02356  -0.02357   2.12950
    A2        2.22916  -0.00345   0.00000  -0.01334  -0.01351   2.21566
    A3        1.86869   0.00126   0.00000   0.00524   0.00507   1.87377
    A4        2.18518   0.00220   0.00000   0.00865   0.00848   2.19366
    A5        1.81486   0.00034   0.00000   0.00117   0.00117   1.81603
    A6        1.83764  -0.00068   0.00000  -0.00482  -0.00484   1.83281
    A7        1.94357  -0.00110   0.00000  -0.00626  -0.00628   1.93729
    A8        1.93946  -0.00083   0.00000  -0.00442  -0.00443   1.93503
    A9        1.91504   0.00047   0.00000   0.00182   0.00180   1.91684
   A10        1.91413   0.00050   0.00000   0.00247   0.00245   1.91658
   A11        1.91268   0.00156   0.00000   0.01072   0.01071   1.92339
   A12        1.94625  -0.00165   0.00000  -0.01504  -0.01506   1.93120
   A13        1.89907  -0.00074   0.00000  -0.00385  -0.00390   1.89517
   A14        1.96473   0.00114   0.00000   0.00491   0.00491   1.96964
   A15        1.86971   0.00036   0.00000   0.00241   0.00233   1.87204
   A16        1.90203   0.00041   0.00000   0.00333   0.00333   1.90536
   A17        1.87842   0.00051   0.00000   0.00895   0.00894   1.88736
   A18        2.10684  -0.00019   0.00000   0.00064   0.00060   2.10744
   A19        2.26961  -0.00055   0.00000  -0.00065  -0.00065   2.26896
   A20        1.88342   0.00076   0.00000   0.00109   0.00112   1.88454
   A21        1.93657   0.00007   0.00000   0.00071   0.00069   1.93726
   A22        1.68113  -0.00129   0.00000  -0.00972  -0.00977   1.67136
   A23        2.66144   0.00120   0.00000   0.00809   0.00811   2.66955
   A24        1.88170  -0.00088   0.00000  -0.00662  -0.00666   1.87504
   A25        1.87171   0.00034   0.00000   0.00558   0.00549   1.87720
   A26        1.86871   0.00155   0.00000   0.01364   0.01369   1.88240
   A27        1.92624  -0.00052   0.00000  -0.00707  -0.00700   1.91924
   A28        1.96032  -0.00043   0.00000  -0.00863  -0.00862   1.95169
   A29        1.95070   0.00000   0.00000   0.00408   0.00389   1.95459
   A30        2.10111  -0.00030   0.00000   0.00034   0.00041   2.10152
   A31        2.09385   0.00050   0.00000  -0.00001  -0.00009   2.09376
   A32        2.08803  -0.00019   0.00000  -0.00025  -0.00025   2.08779
   A33        2.10603  -0.00088   0.00000  -0.00411  -0.00413   2.10190
   A34        2.08831   0.00037   0.00000   0.00169   0.00169   2.09000
   A35        2.08883   0.00050   0.00000   0.00245   0.00245   2.09128
   A36        2.08644   0.00089   0.00000   0.00382   0.00387   2.09031
   A37        2.09811  -0.00074   0.00000  -0.00493  -0.00510   2.09301
   A38        2.09864  -0.00015   0.00000   0.00111   0.00123   2.09987
   A39        2.08866   0.00090   0.00000   0.00410   0.00411   2.09277
   A40        2.09588  -0.00044   0.00000  -0.00201  -0.00201   2.09387
   A41        2.09863  -0.00046   0.00000  -0.00210  -0.00211   2.09652
   A42        2.10618  -0.00069   0.00000  -0.00345  -0.00348   2.10269
   A43        2.07890   0.00114   0.00000   0.00648   0.00649   2.08540
   A44        2.09811  -0.00045   0.00000  -0.00303  -0.00301   2.09509
   A45        2.09100  -0.00004   0.00000  -0.00011  -0.00012   2.09088
   A46        2.09369   0.00007   0.00000   0.00035   0.00036   2.09404
   A47        2.09850  -0.00003   0.00000  -0.00024  -0.00024   2.09826
   A48        2.12060  -0.00219   0.00000  -0.00860  -0.00862   2.11198
   A49        2.10543   0.00083   0.00000   0.00314   0.00312   2.10855
   A50        2.05716   0.00136   0.00000   0.00545   0.00545   2.06261
   A51        2.11765  -0.00091   0.00000  -0.00396  -0.00396   2.11369
   A52        2.08126   0.00058   0.00000   0.00275   0.00273   2.08400
   A53        2.08422   0.00033   0.00000   0.00128   0.00127   2.08550
   A54        2.11286  -0.00057   0.00000  -0.00220  -0.00220   2.11066
   A55        2.07690   0.00084   0.00000   0.00449   0.00447   2.08137
   A56        2.09339  -0.00027   0.00000  -0.00221  -0.00223   2.09116
   A57        2.09739  -0.00012   0.00000  -0.00060  -0.00060   2.09679
   A58        2.08975  -0.00012   0.00000  -0.00077  -0.00077   2.08898
   A59        2.09604   0.00024   0.00000   0.00138   0.00137   2.09742
   A60        2.10230  -0.00072   0.00000  -0.00294  -0.00294   2.09936
   A61        2.08810   0.00052   0.00000   0.00247   0.00246   2.09055
   A62        2.09279   0.00019   0.00000   0.00048   0.00047   2.09326
   A63        2.07901   0.00095   0.00000   0.00424   0.00424   2.08325
   A64        2.10279  -0.00040   0.00000  -0.00164  -0.00164   2.10114
   A65        2.10138  -0.00056   0.00000  -0.00258  -0.00259   2.09879
   A66        3.29922  -0.00101   0.00000  -0.04752  -0.04752   3.25170
   A67        2.97522   0.00017   0.00000  -0.01142  -0.01165   2.96356
   A68        3.09545   0.00062   0.00000  -0.02056  -0.02067   3.07479
   A69        3.28444  -0.00052   0.00000  -0.02061  -0.02045   3.26399
    D1       -0.08268   0.00151   0.00000   0.04322   0.04309  -0.03959
    D2        3.07671   0.00057   0.00000   0.00996   0.01009   3.08681
    D3       -1.36274   0.00071   0.00000   0.02855   0.02853  -1.33421
    D4        0.71150  -0.00019   0.00000   0.01971   0.01970   0.73120
    D5        2.80758   0.00083   0.00000   0.03481   0.03484   2.84242
    D6       -3.13969   0.00009   0.00000  -0.00694  -0.00681   3.13668
    D7        0.01913  -0.00076   0.00000  -0.03886  -0.03899  -0.01986
    D8        3.13144   0.00006   0.00000  -0.00008  -0.00008   3.13135
    D9       -1.07737  -0.00036   0.00000  -0.00408  -0.00407  -1.08143
   D10        1.06029   0.00029   0.00000   0.00214   0.00213   1.06242
   D11       -0.01109   0.00051   0.00000   0.00470   0.00471  -0.00638
   D12       -2.89279   0.00025   0.00000  -0.00137  -0.00143  -2.89422
   D13        2.04745  -0.00049   0.00000  -0.00370  -0.00364   2.04382
   D14       -0.83425  -0.00075   0.00000  -0.00977  -0.00977  -0.84402
   D15       -2.15516   0.00036   0.00000   0.00798   0.00801  -2.14715
   D16        1.24632   0.00011   0.00000   0.00191   0.00187   1.24820
   D17        2.07495  -0.00076   0.00000  -0.03338  -0.03338   2.04157
   D18       -1.06556  -0.00054   0.00000  -0.02337  -0.02340  -1.08896
   D19       -0.09372   0.00026   0.00000  -0.01988  -0.01986  -0.11357
   D20        3.04896   0.00048   0.00000  -0.00987  -0.00987   3.03908
   D21       -2.11567  -0.00065   0.00000  -0.02925  -0.02924  -2.14491
   D22        1.02700  -0.00044   0.00000  -0.01924  -0.01925   1.00775
   D23        0.00635  -0.00011   0.00000   0.00336   0.00344   0.00979
   D24        3.08462  -0.00016   0.00000  -0.00327  -0.00314   3.08148
   D25        2.93968  -0.00006   0.00000   0.00800   0.00813   2.94781
   D26       -0.26524  -0.00011   0.00000   0.00137   0.00155  -0.26369
   D27        1.30944  -0.00084   0.00000  -0.00459  -0.00458   1.30487
   D28       -0.80037   0.00024   0.00000   0.01250   0.01255  -0.78782
   D29       -2.93515   0.00022   0.00000  -0.00472  -0.00471  -2.93986
   D30       -1.63056  -0.00063   0.00000   0.00809   0.00819  -1.62237
   D31        2.54281   0.00045   0.00000   0.02518   0.02531   2.56813
   D32        0.40803   0.00043   0.00000   0.00796   0.00806   0.41609
   D33        0.29027   0.00050   0.00000   0.01991   0.01987   0.31014
   D34       -2.79202  -0.00006   0.00000  -0.00138  -0.00138  -2.79340
   D35       -3.00051   0.00024   0.00000   0.02062   0.02065  -2.97986
   D36        0.20039  -0.00031   0.00000  -0.00067  -0.00060   0.19978
   D37       -1.21590  -0.00089   0.00000  -0.02072  -0.02071  -1.23661
   D38        1.94711  -0.00105   0.00000  -0.02539  -0.02536   1.92174
   D39        3.00496  -0.00056   0.00000  -0.01633  -0.01622   2.98874
   D40       -0.11522  -0.00071   0.00000  -0.02100  -0.02087  -0.13609
   D41        0.82890   0.00046   0.00000  -0.00346  -0.00337   0.82553
   D42       -2.29128   0.00031   0.00000  -0.00813  -0.00802  -2.29930
   D43       -3.12863  -0.00003   0.00000  -0.00297  -0.00298  -3.13162
   D44        0.01745  -0.00022   0.00000  -0.00800  -0.00800   0.00946
   D45       -0.00839   0.00013   0.00000   0.00169   0.00165  -0.00673
   D46        3.13770  -0.00006   0.00000  -0.00334  -0.00336   3.13434
   D47        3.12382  -0.00004   0.00000   0.00199   0.00200   3.12583
   D48       -0.01600  -0.00007   0.00000   0.00043   0.00048  -0.01552
   D49        0.00349  -0.00019   0.00000  -0.00265  -0.00262   0.00087
   D50       -3.13633  -0.00023   0.00000  -0.00421  -0.00414  -3.14048
   D51        0.00731  -0.00001   0.00000  -0.00001  -0.00000   0.00731
   D52       -3.13885  -0.00009   0.00000  -0.00230  -0.00229  -3.14114
   D53       -3.13878   0.00018   0.00000   0.00502   0.00501  -3.13377
   D54       -0.00175   0.00010   0.00000   0.00273   0.00272   0.00097
   D55        0.00241   0.00013   0.00000   0.00202   0.00200   0.00441
   D56       -3.14009   0.00005   0.00000   0.00058   0.00058  -3.13952
   D57       -3.14096   0.00017   0.00000   0.00357   0.00353  -3.13743
   D58       -0.00028   0.00009   0.00000   0.00213   0.00210   0.00182
   D59       -0.00135  -0.00005   0.00000  -0.00066  -0.00064  -0.00200
   D60        3.13780  -0.00004   0.00000  -0.00088  -0.00089   3.13692
   D61       -3.13837   0.00003   0.00000   0.00164   0.00165  -3.13672
   D62        0.00078   0.00005   0.00000   0.00141   0.00141   0.00219
   D63       -0.00350  -0.00001   0.00000  -0.00036  -0.00036  -0.00386
   D64        3.14054  -0.00003   0.00000  -0.00013  -0.00012   3.14042
   D65        3.13902   0.00007   0.00000   0.00109   0.00107   3.14008
   D66       -0.00013   0.00006   0.00000   0.00132   0.00131   0.00117
   D67        3.14044   0.00018   0.00000   0.00756   0.00753  -3.13521
   D68       -0.01180   0.00041   0.00000   0.01554   0.01552   0.00372
   D69       -0.00220  -0.00003   0.00000  -0.00218  -0.00219  -0.00440
   D70        3.12874   0.00020   0.00000   0.00579   0.00580   3.13454
   D71       -3.14067  -0.00024   0.00000  -0.00951  -0.00955   3.13297
   D72        0.01031  -0.00050   0.00000  -0.01895  -0.01900  -0.00870
   D73        0.00196  -0.00003   0.00000   0.00015   0.00017   0.00213
   D74       -3.13025  -0.00029   0.00000  -0.00929  -0.00929  -3.13953
   D75        0.00015   0.00007   0.00000   0.00270   0.00270   0.00285
   D76        3.13741   0.00016   0.00000   0.00584   0.00584  -3.13994
   D77       -3.13078  -0.00016   0.00000  -0.00530  -0.00531  -3.13608
   D78        0.00648  -0.00007   0.00000  -0.00216  -0.00217   0.00432
   D79        0.00032   0.00005   0.00000   0.00138   0.00137   0.00169
   D80       -3.13966  -0.00015   0.00000  -0.00538  -0.00538   3.13815
   D81        3.13245   0.00033   0.00000   0.01094   0.01091  -3.13983
   D82       -0.00754   0.00013   0.00000   0.00419   0.00416  -0.00337
   D83        0.00217  -0.00004   0.00000  -0.00112  -0.00112   0.00105
   D84        3.13984   0.00011   0.00000   0.00354   0.00354  -3.13981
   D85       -3.13507  -0.00014   0.00000  -0.00426  -0.00427  -3.13934
   D86        0.00259   0.00001   0.00000   0.00040   0.00039   0.00298
   D87       -0.00241  -0.00002   0.00000  -0.00088  -0.00088  -0.00329
   D88       -3.14008  -0.00016   0.00000  -0.00554  -0.00554   3.13757
   D89        3.13757   0.00018   0.00000   0.00589   0.00588  -3.13974
   D90       -0.00010   0.00004   0.00000   0.00123   0.00122   0.00112
         Item               Value     Threshold  Converged?
 Maximum Force            0.031815     0.000450     NO 
 RMS     Force            0.003856     0.000300     NO 
 Maximum Displacement     0.231370     0.001800     NO 
 RMS     Displacement     0.064199     0.001200     NO 
 Predicted change in Energy=-3.583768D-03
 GradGradGradGradGradGradGradGradGradGradGradGradGradGradGradGradGradGrad

                          Input orientation:                          
 ---------------------------------------------------------------------
 Center     Atomic      Atomic             Coordinates (Angstroms)
 Number     Number       Type             X           Y           Z
 ---------------------------------------------------------------------
      1          8           0       -2.131257    0.492133   -0.115987
      2          6           0       -1.986219    1.781779    0.059000
      3         16           0       -0.807702    2.542555    0.949668
      4         16           0       -3.277470    2.590414   -0.858928
      5          6           0       -2.998943    4.355057   -0.549193
      6          1           0       -3.777958    4.867630   -1.115037
      7          1           0       -3.099388    4.585803    0.509794
      8          1           0       -2.018653    4.662016   -0.909492
      9          6           0        2.759666    0.170797   -1.762120
     10          7           0        1.607824   -0.722611   -1.558328
     11          6           0        1.374378   -1.697676   -2.375735
     12          1           0        2.162818   -1.737509   -3.201022
     13          1           0        3.332123   -0.129924   -2.657047
     14          1           0        2.386063    1.188769   -1.940868
     15          6           0       -1.185953   -0.483326    0.450814
     16          1           0       -0.285070   -0.466084   -0.170539
     17          1           0       -0.945919   -0.158460    1.463682
     18          6           0       -1.850982   -1.833388    0.434719
     19          6           0       -2.911423   -2.112383    1.307922
     20          6           0       -1.397961   -2.824699   -0.441373
     21          6           0       -3.519375   -3.365448    1.301648
     22          1           0       -3.260326   -1.346445    1.993666
     23          6           0       -2.006892   -4.084440   -0.439577
     24          1           0       -0.570147   -2.612637   -1.124087
     25          6           0       -3.065077   -4.356712    0.425353
     26          1           0       -4.339406   -3.573055    1.980049
     27          1           0       -1.650387   -4.851005   -1.120038
     28          1           0       -3.534852   -5.334428    0.422516
     29          6           0        3.691808    0.213018   -0.565247
     30          6           0        5.015047   -0.229362   -0.666440
     31          6           0        3.243791    0.686062    0.679421
     32          6           0        5.873272   -0.198442    0.436703
     33          1           0        5.380246   -0.605185   -1.617404
     34          6           0        4.094451    0.716382    1.782431
     35          1           0        2.220262    1.031567    0.778026
     36          6           0        5.416547    0.275283    1.665846
     37          1           0        6.895772   -0.545805    0.331974
     38          1           0        3.729697    1.088554    2.734316
     39          1           0        6.079252    0.302604    2.523746
 ---------------------------------------------------------------------
                    Distance matrix (angstroms):
                    1          2          3          4          5
     1  O    0.000000
     2  C    1.309521   0.000000
     3  S    2.663015   1.661616   0.000000
     4  S    2.503707   1.778711   3.061545   0.000000
     5  C    3.982805   2.831479   3.214543   1.813141   0.000000
     6  H    4.780659   3.756484   4.300162   2.345590   1.090768
     7  H    4.252883   3.050395   3.101641   2.426251   1.088479
     8  H    4.246205   3.038880   3.068386   2.424605   1.088580
     9  C    5.170507   5.332463   5.070024   6.566377   7.220859
    10  N    4.187682   4.669568   4.773481   5.944021   6.929890
    11  C    4.710754   5.415547   5.813720   6.506005   7.687508
    12  H    5.738277   6.342526   6.661168   7.335738   8.413996
    13  H    6.057431   6.270269   6.106446   7.370223   8.039932
    14  H    4.921552   4.844376   4.515315   5.933869   6.400034
    15  C    1.471864   2.434059   3.089965   3.941795   5.262785
    16  H    2.080760   2.828336   3.252678   4.332495   5.545439
    17  H    2.079339   2.611490   2.752961   4.288001   5.351487
    18  C    2.406216   3.637154   4.527967   4.824771   6.370459
    19  C    3.069149   4.192888   5.120785   5.190908   6.729363
    20  C    3.412473   4.670766   5.575914   5.747203   7.356879
    21  C    4.337913   5.512594   6.510112   6.340260   7.956297
    22  H    3.017581   3.892566   4.714829   4.861732   6.248326
    23  C    4.589684   5.887405   6.876418   6.807635   8.498312
    24  H    3.618415   4.766115   5.561735   5.871256   7.401238
    25  C    4.967531   6.243335   7.278086   7.068030   8.766359
    26  H    5.078881   6.156474   7.136897   6.868468   8.429050
    27  H    5.457882   6.745127   7.723893   7.621699   9.321805
    28  H    6.017381   7.291832   8.352370   8.031903   9.752822
    29  C    5.847036   5.923739   5.288412   7.369470   7.869110
    30  C    7.203695   7.320428   6.648288   8.760937   9.233346
    31  C    5.437042   5.379453   4.464773   6.965624   7.344572
    32  C    8.053251   8.113909   7.239587   9.653623  10.021105
    33  H    7.738284   7.922925   7.401948   9.259761   9.795708
    34  C    6.512582   6.409355   5.297123   8.051955   8.306182
    35  H    4.475038   4.332931   3.388379   5.944298   6.328286
    36  C    7.758306   7.723498   6.662936   9.344530   9.611006
    37  H    9.097541   9.185964   8.322442  10.712095  11.077017
    38  H    6.544519   6.348982   5.087935   8.016693   8.168603
    39  H    8.626505   8.562404   7.411157  10.209055  10.405718
                    6          7          8          9         10
     6  H    0.000000
     7  H    1.783244   0.000000
     8  H    1.783165   1.785545   0.000000
     9  C    8.075858   7.679999   6.612893   0.000000
    10  N    7.775214   7.390144   6.524303   1.471886   0.000000
    11  C    8.440330   8.235470   7.355828   2.405564   1.293601
    12  H    9.125350   9.024702   7.980584   2.463392   2.009099
    13  H    8.826471   8.580868   7.392391   1.104099   2.128771
    14  H    7.225730   6.901867   5.703395   1.098998   2.098896
    15  C    6.148424   5.418559   5.386870   4.570871   3.449507
    16  H    6.445219   5.822783   5.463403   3.494162   2.361104
    17  H    6.319163   5.296731   5.479024   4.923979   3.996551
    18  C    7.142732   6.539890   6.635155   5.486432   4.143598
    19  C    7.439234   6.748188   7.183762   6.841003   5.529055
    20  C    8.080231   7.662579   7.526971   5.291808   3.834203
    21  C    8.584335   8.001613   8.460584   7.830585   6.438340
    22  H    6.967546   6.117135   6.787612   7.255912   6.058442
    23  C    9.150546   8.790220   8.759078   6.525047   5.061588
    24  H    8.139075   7.802831   7.420566   4.386599   2.916217
    25  C    9.379206   8.942980   9.176833   7.694869   6.243211
    26  H    9.007772   8.382497   9.030600   8.855342   7.484296
    27  H    9.948792   9.685521   9.522475   6.714115   5.277469
    28  H   10.320134   9.930168  10.198137   8.642979   7.186078
    29  C    8.818451   8.148455   7.247169   1.517622   2.490903
    30  C   10.173372   9.508596   8.570740   2.539170   3.556392
    31  C    8.367230   7.447998   6.784259   2.541849   3.109384
    32  C   11.009960  10.168725   9.365830   3.829582   4.738032
    33  H   10.680673  10.167376   9.109789   2.736884   3.774712
    34  C    9.359647   8.267003   7.757868   3.826638   4.406210
    35  H    7.367341   6.403376   5.830633   2.735731   2.985091
    36  C   10.647154   9.614478   9.008773   4.338304   5.088955
    37  H   12.055191  11.236915  10.398539   4.691068   5.618443
    38  H    9.244664   7.988470   7.687035   4.690541   5.119517
    39  H   11.456212  10.327112   9.816704   5.422700   6.140690
                   11         12         13         14         15
    11  C    0.000000
    12  H    1.142070   0.000000
    13  H    2.523837   2.060950   0.000000
    14  H    3.089366   3.193889   1.773948   0.000000
    15  C    4.002414   5.111081   5.495153   4.612520   0.000000
    16  H    3.022164   4.097866   4.402251   3.606599   1.094516
    17  H    4.742794   5.823840   5.939938   4.950565   1.090439
    18  C    4.280189   5.416493   6.270996   5.720961   1.505055
    19  C    5.666516   6.798458   7.657218   7.036732   2.523035
    20  C    3.563398   4.634307   5.877476   5.716227   2.514552
    21  C    6.344559   7.430447   8.548854   8.131974   3.804655
    22  H    6.379304   7.519855   8.159010   7.334138   2.725507
    23  C    4.569282   5.524504   7.004317   7.025572   3.799310
    24  H    2.486957   3.542402   4.872530   4.884362   2.719098
    25  C    5.884329   6.880531   8.263843   8.128117   4.305215
    26  H    7.425444   8.514203   9.602613   9.125814   4.672178
    27  H    4.546368   5.344613   7.033947   7.310647   4.664750
    28  H    6.719874   7.650575   9.150187   9.121124   5.389927
    29  C    3.507008   3.617965   2.150025   2.132930   5.030887
    30  C    4.281601   4.102905   2.608570   3.247586   6.305962
    31  C    4.302429   4.701068   3.435936   2.802557   4.587195
    32  C    5.513398   5.419339   4.004175   4.442727   7.064985
    33  H    4.220851   3.760565   2.345536   3.505429   6.885299
    34  C    5.524204   5.881122   4.583268   4.123675   5.576304
    35  H    4.255643   4.848082   3.792759   2.728477   3.742228
    36  C    6.046990   6.190678   4.816266   4.798612   6.756094
    37  H    6.256540   6.025203   4.669775   5.339666   8.082840
    38  H    6.278792   6.757957   5.541620   4.865465   5.643474
    39  H    7.081093   7.230041   5.880001   5.861546   7.595916
                   16         17         18         19         20
    16  H    0.000000
    17  H    1.789423   0.000000
    18  C    2.165164   2.164091   0.000000
    19  C    3.434221   2.775839   1.401733   0.000000
    20  C    2.622011   3.307931   1.398378   2.420329   0.000000
    21  C    4.586325   4.115058   2.425347   1.392773   2.798379
    22  H    3.782984   2.654934   2.157239   1.085652   3.403388
    23  C    4.016161   4.490143   2.419905   2.785846   1.399196
    24  H    2.366054   3.586188   2.162786   3.412696   1.093776
    25  C    4.818766   4.816044   2.800228   2.416517   2.424366
    26  H    5.542196   4.841678   3.406866   2.150454   3.882707
    27  H    4.689688   5.402950   3.400518   3.871079   2.151795
    28  H    5.883329   5.880242   3.884951   3.399144   3.407542
    29  C    4.053707   5.075733   5.992515   7.246993   5.928644
    30  C    5.328527   6.330526   7.136372   8.382887   6.921929
    31  C    3.808246   4.345337   5.688956   6.790653   5.926845
    32  C    6.193994   6.896206   7.895388   9.032888   7.780686
    33  H    5.848810   7.050746   7.616453   8.920816   7.228651
    34  C    4.938879   5.125649   6.608013   7.570293   6.902981
    35  H    3.069108   3.451230   4.990075   6.041473   5.426717
    36  C    6.035758   6.380437   7.666756   8.670879   7.777390
    37  H    7.198846   7.932397   8.841614   9.979365   8.635823
    38  H    5.193596   5.003093   6.705958   7.508999   7.189675
    39  H    6.953752   7.119645   8.474380   9.388431   8.630219
                   21         22         23         24         25
    21  C    0.000000
    22  H    2.149970   0.000000
    23  C    2.415869   3.871484   0.000000
    24  H    3.892154   4.308212   2.167716   0.000000
    25  C    1.398887   3.399918   1.393553   3.415733   0.000000
    26  H    1.084333   2.474347   3.399519   4.976482   2.157571
    27  H    3.400671   4.956713   1.085239   2.485402   2.152651
    28  H    2.156385   4.295100   2.154144   4.311566   1.084723
    29  C    8.263890   7.570478   7.138566   5.144015   8.217008
    30  C    9.302944   8.763894   8.013783   6.089650   9.138678
    31  C    7.908370   6.939875   7.181889   5.355388   8.080590
    32  C    9.949868   9.336202   8.829826   7.055640   9.858266
    33  H    9.764383   9.394082   8.249988   6.299238   9.464158
    34  C    8.652331   7.641506   8.075370   6.425628   8.879008
    35  H    7.249231   6.096685   6.747215   4.968364   7.555973
    36  C    9.655997   8.833210   8.862700   7.208628   9.743313
    37  H   10.833557  10.322237   9.611174   7.882376  10.665376
    38  H    8.627845   7.438965   8.351163   6.861104   9.008395
    39  H   10.348032   9.498846   9.665049   8.125259  10.475268
                   26         27         28         29         30
    26  H    0.000000
    27  H    4.298199   0.000000
    28  H    2.485086   2.482817   0.000000
    29  C    9.236519   7.381813   9.163757   0.000000
    30  C   10.280563   8.123629  10.017400   1.398892   0.000000
    31  C    8.794122   7.605928   9.069857   1.404881   2.405554
    32  C   10.865943   8.981939  10.718738   2.435567   1.398009
    33  H   10.780610   8.228254  10.295921   2.151119   1.085793
    34  C    9.464051   8.510187   9.831985   2.434562   2.781887
    35  H    8.104112   7.293094   8.589156   2.154032   3.389284
    36  C   10.492238   9.164144  10.636836   2.820706   2.419799
    37  H   11.752005   9.678839  11.477675   3.412654   2.152695
    38  H    9.349328   8.892677   9.968590   3.413959   3.867062
    39  H   11.129455   9.979187  11.341177   3.905099   3.404821
                   31         32         33         34         35
    31  C    0.000000
    32  C    2.784857   0.000000
    33  H    3.392221   2.151248   0.000000
    34  C    1.393260   2.410828   3.867647   0.000000
    35  H    1.084762   3.869613   4.289818   2.149594   0.000000
    36  C    2.421290   1.394204   3.399452   1.398606   3.402415
    37  H    3.869778   1.084959   2.469903   3.397697   4.954540
    38  H    2.149581   3.395629   4.952831   1.085192   2.471581
    39  H    3.404176   2.156206   4.296721   2.158749   4.297759
                   36         37         38         39
    36  C    0.000000
    37  H    2.154416   0.000000
    38  H    2.156038   4.297256   0.000000
    39  H    1.084397   2.488045   2.486457   0.000000
 Stoichiometry    C17H18NOS2(1-)
 Framework group  C1[X(C17H18NOS2)]
 Deg. of freedom   111
 Full point group                 C1      NOp   1
 Largest Abelian subgroup         C1      NOp   1
 Largest concise Abelian subgroup C1      NOp   1
                         Standard orientation:                         
 ---------------------------------------------------------------------
 Center     Atomic      Atomic             Coordinates (Angstroms)
 Number     Number       Type             X           Y           Z
 ---------------------------------------------------------------------
      1          8           0       -2.117513   -0.572743    0.094350
      2          6           0       -1.926352   -1.853102   -0.103095
      3         16           0       -0.719387   -2.555570   -1.003507
      4         16           0       -3.190332   -2.723290    0.796315
      5          6           0       -2.848575   -4.471129    0.456108
      6          1           0       -3.610289   -5.021034    1.010338
      7          1           0       -2.938164   -4.686317   -0.607121
      8          1           0       -1.858893   -4.749536    0.813917
      9          6           0        2.754863   -0.107707    1.761035
     10          7           0        1.572534    0.747806    1.569608
     11          6           0        1.302612    1.699209    2.403501
     12          1           0        2.087113    1.752203    3.231797
     13          1           0        3.314084    0.197068    2.662933
     14          1           0        2.417197   -1.141317    1.920497
     15          6           0       -1.206045    0.445595   -0.452091
     16          1           0       -0.306647    0.449193    0.171637
     17          1           0       -0.952143    0.147606   -1.469831
     18          6           0       -1.918621    1.770728   -0.414043
     19          6           0       -2.986151    2.027523   -1.285417
     20          6           0       -1.503231    2.761650    0.480934
     21          6           0       -3.638218    3.257935   -1.258738
     22          1           0       -3.305958    1.262083   -1.985749
     23          6           0       -2.156494    3.998843    0.499662
     24          1           0       -0.670089    2.566895    1.162323
     25          6           0       -3.221550    4.248853   -0.363553
     26          1           0       -4.463434    3.448439   -1.935869
     27          1           0       -1.829099    4.765274    1.194745
     28          1           0       -3.725745    5.209093   -0.344780
     29          6           0        3.690852   -0.095446    0.566486
     30          6           0        4.997300    0.391686    0.679616
     31          6           0        3.262969   -0.561742   -0.687776
     32          6           0        5.858788    0.410943   -0.421246
     33          1           0        5.346590    0.763155    1.638237
     34          6           0        4.116875   -0.542156   -1.788519
     35          1           0        2.252596   -0.941497   -0.795670
     36          6           0        5.422188   -0.056620   -1.660024
     37          1           0        6.868052    0.792409   -0.307199
     38          1           0        3.767902   -0.909944   -2.747994
     39          1           0        6.087550   -0.045084   -2.516224
 ---------------------------------------------------------------------
 Rotational constants (GHZ):      0.2476586      0.1480110      0.1080703
 Standard basis: 6-311++G(d,p) (5D, 7F)
 There are   625 symmetry adapted cartesian basis functions of A   symmetry.
 There are   604 symmetry adapted basis functions of A   symmetry.
   604 basis functions,   946 primitive gaussians,   625 cartesian basis functions
    84 alpha electrons       84 beta electrons
       nuclear repulsion energy      1740.4183473316 Hartrees.
 NAtoms=   39 NActive=   39 NUniq=   39 SFac= 1.00D+00 NAtFMM=   60 NAOKFM=F Big=F
 Integral buffers will be    131072 words long.
 Raffenetti 2 integral format.
 Two-electron integral symmetry is turned on.
 ------------------------------------------------------------------------------
 Polarizable Continuum Model (PCM)
 =================================
 Model                : PCM (using non-symmetric T matrix).
 Atomic radii         : UFF (Universal Force Field).
 Polarization charges : Total charges.
 Charge compensation  : None.
 Solution method      : On-the-fly selection.
 Cavity type          : Scaled VdW (van der Waals Surface) (Alpha=1.100).
 Cavity algorithm     : GePol (No added spheres)
                        Default sphere list used, NSphG=   39.
                        Lebedev-Laikov grids with approx.  5.0 points / Ang**2.
                        Smoothing algorithm: York/Karplus (Gamma=1.0000).
                        Polarization charges: spherical gaussians, with
                                              point-specific exponents (IZeta= 3).
                        Self-potential: point-specific (ISelfS= 7).
                        Self-field    : sphere-specific E.n sum rule (ISelfD= 2).
 1st derivatives      : Analytical E(r).r(x)/FMM algorithm (CHGder, D1EAlg=3).
                        Cavity 1st derivative terms included.
 Solvent              : n,n-DiMethylFormamide, Eps=  37.219000 Eps(inf)=   2.046330
 ------------------------------------------------------------------------------
 One-electron integrals computed using PRISM.
 NBasis=   604 RedAO= T EigKep=  2.15D-06  NBF=   604
 NBsUse=   601 1.00D-06 EigRej=  9.98D-07 NBFU=   601
 Initial guess from the checkpoint file:  "/localscratch/srahman.25041484.0/Gau-95424.chk"
 B after Tr=     0.000000   -0.000000    0.000000
         Rot=    0.999805   -0.007678    0.000992   -0.018142 Ang=  -2.26 deg.
 ExpMin= 3.60D-02 ExpMax= 9.34D+04 ExpMxC= 3.17D+03 IAcc=3 IRadAn=         5 AccDes= 0.00D+00
 Harris functional with IExCor=  402 and IRadAn=       5 diagonalized for initial guess.
 HarFok:  IExCor=  402 AccDes= 0.00D+00 IRadAn=         5 IDoV= 1 UseB2=F ITyADJ=14
 ICtDFT=  3500011 ScaDFX=  1.000000  1.000000  1.000000  1.000000
 FoFCou: FMM=F IPFlag=           0 FMFlag=      100000 FMFlg1=           0
         NFxFlg=           0 DoJE=T BraDBF=F KetDBF=T FulRan=T
         wScrn=  0.000000 ICntrl=     500 IOpCl=  0 I1Cent=   200000004 NGrid=           0
         NMat0=    1 NMatS0=      1 NMatT0=    0 NMatD0=    1 NMtDS0=    0 NMtDT0=    0
 Petite list used in FoFCou.
 Requested convergence on RMS density matrix=1.00D-08 within 128 cycles.
 Requested convergence on MAX density matrix=1.00D-06.
 Requested convergence on             energy=1.00D-06.
 No special actions if energy rises.
 Inv3:  Mode=1 IEnd=    33226752.
 Iteration    1 A*A^-1 deviation from unit magnitude is 9.21D-15 for   3236.
 Iteration    1 A*A^-1 deviation from orthogonality  is 6.26D-15 for   1343    150.
 Iteration    1 A^-1*A deviation from unit magnitude is 8.88D-15 for   2064.
 Iteration    1 A^-1*A deviation from orthogonality  is 8.51D-13 for   2897   2561.
 Error on total polarization charges =  0.03207
 SCF Done:  E(RB3LYP) =  -1585.29609922     A.U. after   14 cycles
            NFock= 14  Conv=0.41D-08     -V/T= 2.0030
 D1PCM: PCM CHGder 1st derivatives, ID1Alg=3 FixD1E=F DoIter=F DoCFld=F I1PDM=0.
 Calling FoFJK, ICntrl=      2127 FMM=F ISym2X=0 I1Cent= 0 IOpClX= 0 NMat=1 NMatS=1 NMatT=0.
 ***** Axes restored to original set *****
 -------------------------------------------------------------------
 Center     Atomic                   Forces (Hartrees/Bohr)
 Number     Number              X              Y              Z
 -------------------------------------------------------------------
      1        8          -0.005074265   -0.008666266   -0.003006499
      2        6           0.003930225    0.011222148    0.000806290
      3       16          -0.000850607   -0.000488790    0.000042138
      4       16          -0.000616229   -0.003444600    0.000246007
      5        6           0.001322758    0.002017465    0.000991677
      6        1          -0.000184229   -0.000393550   -0.000088451
      7        1          -0.000191272   -0.000346148    0.000029151
      8        1          -0.000044994   -0.000330408   -0.000158252
      9        6           0.005937602    0.002937671    0.000424808
     10        7          -0.004389786   -0.003053231    0.001028684
     11        6           0.001317480    0.000441059   -0.000785902
     12        1           0.001008707    0.000657663   -0.000610543
     13        1          -0.000314279   -0.000195497   -0.000284490
     14        1          -0.001031192   -0.000540432    0.000012737
     15        6           0.001401578   -0.002308502    0.001303135
     16        1           0.000541156    0.000332554    0.000476307
     17        1          -0.000457231    0.000628288   -0.000094730
     18        6           0.000008925    0.002085695   -0.000042378
     19        6           0.000067762   -0.000424589   -0.000251543
     20        6          -0.000866119   -0.001375159   -0.000100803
     21        6           0.000554528   -0.000509422   -0.000640321
     22        1           0.000123389   -0.000133147   -0.000055986
     23        6           0.001039269    0.001185379   -0.000305283
     24        1          -0.001319925    0.000087977    0.001244339
     25        6          -0.000488759    0.000719560    0.000717864
     26        1          -0.000033361   -0.000048751   -0.000019232
     27        1          -0.000175467   -0.000059110    0.000183512
     28        1           0.000021557    0.000097509    0.000003034
     29        6          -0.001914902    0.000507389   -0.000206004
     30        6           0.000566872   -0.000683512    0.000667400
     31        6           0.000413676   -0.000371440   -0.001167568
     32        6          -0.000493198   -0.000049916   -0.000487800
     33        1          -0.000131725    0.000247078    0.000055458
     34        6           0.000898316   -0.000295526    0.000030946
     35        1           0.000228872    0.000325667    0.000087825
     36        6          -0.000940097    0.000236010   -0.000121083
     37        1          -0.000017533    0.000096235    0.000149298
     38        1           0.000091857   -0.000079597   -0.000059660
     39        1           0.000060641   -0.000027754   -0.000014083
 -------------------------------------------------------------------
 Cartesian Forces:  Max     0.011222148 RMS     0.001819615

 GradGradGradGradGradGradGradGradGradGradGradGradGradGradGradGradGradGrad
 Berny optimization.
 Using GEDIIS/GDIIS optimizer.
 FormGI is forming the generalized inverse of G from B-inverse, IUseBI=4.
 Internal  Forces:  Max     0.008751242 RMS     0.000895120
 Search for a local minimum.
 Step number   2 out of a maximum of  210
 All quantities printed in internal units (Hartrees-Bohrs-Radians)
 Mixed Optimization -- En-DIIS/RFO-DIIS
 Update second derivatives using D2CorX and points    1    2
 DE= -3.77D-03 DEPred=-3.58D-03 R= 1.05D+00
 TightC=F SS=  1.41D+00  RLast= 1.97D-01 DXNew= 5.0454D-01 5.9011D-01
 Trust test= 1.05D+00 RLast= 1.97D-01 DXMaxT set to 5.05D-01
 ITU=  1  0
 Use linear search instead of GDIIS.
     Eigenvalues ---    0.00279   0.00313   0.00463   0.00529   0.00684
     Eigenvalues ---    0.00811   0.00900   0.00970   0.01037   0.01314
     Eigenvalues ---    0.01491   0.01502   0.01766   0.01901   0.01955
     Eigenvalues ---    0.02072   0.02171   0.02208   0.02212   0.02212
     Eigenvalues ---    0.02218   0.02225   0.02234   0.02235   0.02246
     Eigenvalues ---    0.02247   0.02251   0.02256   0.02267   0.02268
     Eigenvalues ---    0.02419   0.03184   0.04948   0.04954   0.05663
     Eigenvalues ---    0.06536   0.07140   0.08014   0.09158   0.09679
     Eigenvalues ---    0.09965   0.10381   0.12670   0.13328   0.15605
     Eigenvalues ---    0.15930   0.15970   0.16000   0.16000   0.16000
     Eigenvalues ---    0.16000   0.16000   0.16000   0.16000   0.16000
     Eigenvalues ---    0.16000   0.16000   0.16012   0.20213   0.20491
     Eigenvalues ---    0.21997   0.22000   0.22003   0.22012   0.22073
     Eigenvalues ---    0.23430   0.23463   0.23768   0.24925   0.24998
     Eigenvalues ---    0.25000   0.25203   0.25752   0.29212   0.30158
     Eigenvalues ---    0.30613   0.31049   0.33435   0.34454   0.34742
     Eigenvalues ---    0.35536   0.35698   0.35976   0.36043   0.36091
     Eigenvalues ---    0.36220   0.36304   0.36325   0.36349   0.36361
     Eigenvalues ---    0.36378   0.36397   0.36459   0.36588   0.37004
     Eigenvalues ---    0.37996   0.41890   0.42778   0.42856   0.42913
     Eigenvalues ---    0.42935   0.46637   0.46735   0.47097   0.47567
     Eigenvalues ---    0.47622   0.47628   0.48109   0.50761   0.65670
     Eigenvalues ---    0.69932
 RFO step:  Lambda=-1.07434379D-03 EMin= 2.78562602D-03
 Quartic linear search produced a step of  0.12514.
 Iteration  1 RMS(Cart)=  0.06684158 RMS(Int)=  0.00096952
 Iteration  2 RMS(Cart)=  0.00304512 RMS(Int)=  0.00025363
 Iteration  3 RMS(Cart)=  0.00000169 RMS(Int)=  0.00025363
 Iteration  4 RMS(Cart)=  0.00000000 RMS(Int)=  0.00025363
 Variable       Old X    -DE/DX   Delta X   Delta X   Delta X     New X
                                 (Linear)    (Quad)   (Total)
    R1        2.47464   0.00875   0.00554   0.01393   0.01947   2.49411
    R2        2.78142   0.00126   0.00287   0.00391   0.00677   2.78819
    R3        3.14000  -0.00080   0.00265  -0.00202   0.00063   3.14063
    R4        3.36128  -0.00187   0.00283  -0.00710  -0.00428   3.35700
    R5        3.42634   0.00120   0.00208   0.00529   0.00737   3.43371
    R6        2.06125  -0.00001   0.00162   0.00004   0.00166   2.06291
    R7        2.05693  -0.00003   0.00210  -0.00003   0.00207   2.05900
    R8        2.05712  -0.00007   0.00212  -0.00015   0.00197   2.05909
    R9        2.78146   0.00401   0.00409   0.01204   0.01614   2.79760
   R10        2.08644   0.00012   0.00253   0.00049   0.00302   2.08947
   R11        2.07680  -0.00016   0.00189  -0.00044   0.00145   2.07825
   R12        2.86789  -0.00162   0.00001  -0.00592  -0.00591   2.86198
   R13        2.44455  -0.00074   0.00147  -0.00110   0.00046   2.44501
   R14        4.46184   0.00024   0.00151   0.01789   0.01983   4.48167
   R15        2.15820   0.00111   0.00241   0.00417   0.00658   2.16478
   R16        4.69967   0.00150   0.00875   0.06531   0.07363   4.77330
   R17        2.06834   0.00042   0.00308   0.00196   0.00546   2.07380
   R18        2.06063   0.00000   0.00276   0.00010   0.00286   2.06349
   R19        2.84414  -0.00163   0.00012  -0.00545  -0.00513   2.83901
   R20        2.64889  -0.00036   0.00179  -0.00077   0.00104   2.64993
   R21        2.64255  -0.00003   0.00227  -0.00027   0.00174   2.64429
   R22        2.63196  -0.00035   0.00201  -0.00069   0.00136   2.63332
   R23        2.05158  -0.00016   0.00193  -0.00043   0.00149   2.05308
   R24        2.64410  -0.00131   0.00152  -0.00313  -0.00164   2.64245
   R25        2.06694  -0.00018   0.00298  -0.00099   0.00154   2.06848
   R26        2.64351  -0.00118   0.00178  -0.00270  -0.00090   2.64262
   R27        2.04909   0.00003   0.00179   0.00015   0.00194   2.05103
   R28        2.63343   0.00011   0.00206   0.00029   0.00234   2.63577
   R29        2.05080  -0.00014   0.00217  -0.00035   0.00183   2.05263
   R30        2.04983  -0.00010   0.00181  -0.00024   0.00157   2.05140
   R31        2.64352   0.00018   0.00206   0.00053   0.00259   2.64611
   R32        2.65484  -0.00109   0.00190  -0.00254  -0.00064   2.65420
   R33        2.64185  -0.00078   0.00150  -0.00179  -0.00029   2.64157
   R34        2.05185  -0.00017   0.00215  -0.00046   0.00169   2.05355
   R35        2.63288   0.00012   0.00207   0.00035   0.00242   2.63530
   R36        2.04990  -0.00011   0.00234  -0.00024   0.00210   2.05200
   R37        2.63466  -0.00035   0.00228  -0.00076   0.00152   2.63618
   R38        2.05028  -0.00006   0.00179  -0.00012   0.00167   2.05195
   R39        2.64298  -0.00104   0.00165  -0.00244  -0.00079   2.64219
   R40        2.05072  -0.00011   0.00192  -0.00028   0.00163   2.05235
   R41        2.04921   0.00002   0.00176   0.00013   0.00189   2.05111
    A1        2.12950  -0.00309  -0.00295  -0.01391  -0.01686   2.11264
    A2        2.21566   0.00083  -0.00169   0.00410   0.00096   2.21661
    A3        1.87377  -0.00199   0.00063  -0.00840  -0.00922   1.86454
    A4        2.19366   0.00118   0.00106   0.00572   0.00532   2.19897
    A5        1.81603  -0.00290   0.00015  -0.01295  -0.01281   1.80323
    A6        1.83281  -0.00057  -0.00061  -0.00427  -0.00489   1.82792
    A7        1.93729  -0.00035  -0.00079  -0.00241  -0.00320   1.93409
    A8        1.93503  -0.00029  -0.00055  -0.00180  -0.00236   1.93266
    A9        1.91684   0.00031   0.00023   0.00173   0.00194   1.91878
   A10        1.91658   0.00037   0.00031   0.00243   0.00273   1.91931
   A11        1.92339   0.00050   0.00134   0.00402   0.00535   1.92875
   A12        1.93120  -0.00047  -0.00188  -0.00727  -0.00916   1.92203
   A13        1.89517  -0.00061  -0.00049  -0.00542  -0.00593   1.88925
   A14        1.96964  -0.00014   0.00061  -0.00121  -0.00059   1.96905
   A15        1.87204   0.00015   0.00029   0.00286   0.00308   1.87512
   A16        1.90536   0.00028   0.00042   0.00198   0.00237   1.90774
   A17        1.88736   0.00083   0.00112   0.00963   0.01074   1.89810
   A18        2.10744  -0.00181   0.00007  -0.00967  -0.00985   2.09759
   A19        2.26896   0.00102  -0.00008   0.00476   0.00444   2.27340
   A20        1.88454   0.00079   0.00014   0.00515   0.00579   1.89033
   A21        1.93726  -0.00037   0.00009  -0.00254  -0.00242   1.93484
   A22        1.67136  -0.00086  -0.00122  -0.00786  -0.00924   1.66212
   A23        2.66955   0.00124   0.00101   0.00908   0.01011   2.67965
   A24        1.87504   0.00032  -0.00083   0.00149   0.00068   1.87573
   A25        1.87720  -0.00014   0.00069  -0.00415  -0.00279   1.87441
   A26        1.88240  -0.00072   0.00171  -0.00749  -0.00599   1.87641
   A27        1.91924  -0.00013  -0.00088   0.00008  -0.00080   1.91844
   A28        1.95169   0.00036  -0.00108   0.00569   0.00500   1.95669
   A29        1.95459   0.00027   0.00049   0.00372   0.00333   1.95792
   A30        2.10152   0.00030   0.00005   0.00155   0.00157   2.10309
   A31        2.09376  -0.00001  -0.00001  -0.00018  -0.00008   2.09368
   A32        2.08779  -0.00029  -0.00003  -0.00134  -0.00146   2.08633
   A33        2.10190   0.00007  -0.00052   0.00036  -0.00015   2.10175
   A34        2.09000  -0.00006   0.00021  -0.00035  -0.00015   2.08985
   A35        2.09128  -0.00001   0.00031  -0.00001   0.00029   2.09157
   A36        2.09031   0.00018   0.00048   0.00132   0.00199   2.09230
   A37        2.09301  -0.00016  -0.00064  -0.00270  -0.00386   2.08915
   A38        2.09987  -0.00002   0.00015   0.00139   0.00186   2.10174
   A39        2.09277   0.00000   0.00051   0.00005   0.00057   2.09334
   A40        2.09387   0.00005  -0.00025   0.00029   0.00004   2.09391
   A41        2.09652  -0.00005  -0.00026  -0.00034  -0.00061   2.09591
   A42        2.10269  -0.00004  -0.00044  -0.00062  -0.00114   2.10156
   A43        2.08540   0.00026   0.00081   0.00197   0.00282   2.08822
   A44        2.09509  -0.00021  -0.00038  -0.00135  -0.00169   2.09341
   A45        2.09088   0.00008  -0.00001   0.00023   0.00018   2.09106
   A46        2.09404  -0.00007   0.00004  -0.00032  -0.00026   2.09378
   A47        2.09826  -0.00001  -0.00003   0.00009   0.00008   2.09834
   A48        2.11198  -0.00059  -0.00108  -0.00274  -0.00383   2.10814
   A49        2.10855   0.00073   0.00039   0.00322   0.00359   2.11214
   A50        2.06261  -0.00015   0.00068  -0.00055   0.00012   2.06273
   A51        2.11369   0.00010  -0.00050   0.00054   0.00005   2.11374
   A52        2.08400  -0.00019   0.00034  -0.00124  -0.00091   2.08309
   A53        2.08550   0.00009   0.00016   0.00071   0.00086   2.08636
   A54        2.11066  -0.00001  -0.00028  -0.00005  -0.00033   2.11033
   A55        2.08137   0.00020   0.00056   0.00137   0.00192   2.08329
   A56        2.09116  -0.00018  -0.00028  -0.00132  -0.00161   2.08954
   A57        2.09679  -0.00006  -0.00007  -0.00036  -0.00043   2.09636
   A58        2.08898   0.00019  -0.00010   0.00130   0.00120   2.09018
   A59        2.09742  -0.00013   0.00017  -0.00094  -0.00076   2.09665
   A60        2.09936   0.00009  -0.00037   0.00036  -0.00001   2.09935
   A61        2.09055   0.00003   0.00031   0.00034   0.00065   2.09120
   A62        2.09326  -0.00012   0.00006  -0.00070  -0.00064   2.09261
   A63        2.08325   0.00004   0.00053   0.00007   0.00060   2.08385
   A64        2.10114  -0.00009  -0.00021  -0.00051  -0.00072   2.10042
   A65        2.09879   0.00005  -0.00032   0.00044   0.00011   2.09891
   A66        3.25170   0.00017  -0.00595  -0.04761  -0.05385   3.19785
   A67        2.96356   0.00031  -0.00146  -0.01769  -0.01980   2.94377
   A68        3.07479  -0.00042  -0.00259  -0.06158  -0.06366   3.01113
   A69        3.26399  -0.00023  -0.00256  -0.02873  -0.03079   3.23320
    D1       -0.03959  -0.00047   0.00539  -0.03325  -0.02775  -0.06734
    D2        3.08681   0.00144   0.00126   0.06670   0.06786  -3.12852
    D3       -1.33421   0.00032   0.00357   0.02790   0.03147  -1.30275
    D4        0.73120   0.00027   0.00246   0.02660   0.02942   0.76062
    D5        2.84242   0.00011   0.00436   0.02447   0.02847   2.87089
    D6        3.13668  -0.00097  -0.00085  -0.05416  -0.05502   3.08166
    D7       -0.01986   0.00090  -0.00488   0.04417   0.03929   0.01943
    D8        3.13135   0.00005  -0.00001   0.00406   0.00404   3.13539
    D9       -1.08143  -0.00010  -0.00051   0.00238   0.00188  -1.07956
   D10        1.06242   0.00009   0.00027   0.00457   0.00483   1.06725
   D11       -0.00638   0.00024   0.00059   0.01060   0.01122   0.00484
   D12       -2.89422   0.00018  -0.00018   0.00877   0.00854  -2.88567
   D13        2.04382  -0.00021  -0.00045   0.00665   0.00625   2.05006
   D14       -0.84402  -0.00027  -0.00122   0.00481   0.00357  -0.84045
   D15       -2.14715   0.00033   0.00100   0.01428   0.01531  -2.13184
   D16        1.24820   0.00027   0.00023   0.01245   0.01264   1.26083
   D17        2.04157  -0.00048  -0.00418  -0.06909  -0.07327   1.96830
   D18       -1.08896  -0.00037  -0.00293  -0.06123  -0.06416  -1.15312
   D19       -0.11357   0.00002  -0.00248  -0.06034  -0.06280  -0.17637
   D20        3.03908   0.00013  -0.00124  -0.05248  -0.05369   2.98539
   D21       -2.14491  -0.00077  -0.00366  -0.07011  -0.07378  -2.21868
   D22        1.00775  -0.00065  -0.00241  -0.06224  -0.06467   0.94308
   D23        0.00979  -0.00015   0.00043   0.00264   0.00302   0.01281
   D24        3.08148   0.00004  -0.00039  -0.00589  -0.00617   3.07531
   D25        2.94781   0.00002   0.00102   0.00458   0.00553   2.95333
   D26       -0.26369   0.00021   0.00019  -0.00395  -0.00367  -0.26736
   D27        1.30487   0.00027  -0.00057   0.01561   0.01458   1.31945
   D28       -0.78782   0.00015   0.00157   0.02574   0.02804  -0.75978
   D29       -2.93986  -0.00047  -0.00059  -0.01232  -0.01320  -2.95305
   D30       -1.62237   0.00064   0.00102   0.04259   0.04335  -1.57902
   D31        2.56813   0.00053   0.00317   0.05272   0.05681   2.62494
   D32        0.41609  -0.00010   0.00101   0.01466   0.01558   0.43167
   D33        0.31014  -0.00000   0.00249   0.03765   0.04002   0.35017
   D34       -2.79340  -0.00011  -0.00017   0.00568   0.00536  -2.78804
   D35       -2.97986   0.00007   0.00258   0.04343   0.04601  -2.93385
   D36        0.19978  -0.00005  -0.00008   0.01146   0.01135   0.21113
   D37       -1.23661   0.00004  -0.00259  -0.03097  -0.03354  -1.27015
   D38        1.92174   0.00008  -0.00317  -0.03295  -0.03606   1.88568
   D39        2.98874  -0.00012  -0.00203  -0.03140  -0.03350   2.95523
   D40       -0.13609  -0.00008  -0.00261  -0.03338  -0.03602  -0.17211
   D41        0.82553  -0.00043  -0.00042  -0.03861  -0.03880   0.78674
   D42       -2.29930  -0.00039  -0.00100  -0.04060  -0.04132  -2.34061
   D43       -3.13162   0.00008  -0.00037   0.00083   0.00049  -3.13112
   D44        0.00946   0.00001  -0.00100  -0.00247  -0.00344   0.00602
   D45       -0.00673   0.00004   0.00021   0.00282   0.00301  -0.00372
   D46        3.13434  -0.00003  -0.00042  -0.00048  -0.00091   3.13343
   D47        3.12583  -0.00011   0.00025  -0.00114  -0.00096   3.12487
   D48       -0.01552  -0.00007   0.00006  -0.00457  -0.00446  -0.01997
   D49        0.00087  -0.00007  -0.00033  -0.00314  -0.00348  -0.00261
   D50       -3.14048  -0.00004  -0.00052  -0.00657  -0.00698   3.13573
   D51        0.00731   0.00000  -0.00000  -0.00126  -0.00125   0.00606
   D52       -3.14114  -0.00001  -0.00029  -0.00094  -0.00123   3.14082
   D53       -3.13377   0.00007   0.00063   0.00204   0.00269  -3.13108
   D54        0.00097   0.00006   0.00034   0.00236   0.00271   0.00368
   D55        0.00441   0.00007   0.00025   0.00193   0.00221   0.00663
   D56       -3.13952   0.00004   0.00007   0.00057   0.00067  -3.13884
   D57       -3.13743   0.00004   0.00044   0.00537   0.00574  -3.13169
   D58        0.00182   0.00001   0.00026   0.00401   0.00420   0.00603
   D59       -0.00200  -0.00000  -0.00008   0.00003  -0.00005  -0.00205
   D60        3.13692  -0.00001  -0.00011   0.00052   0.00039   3.13730
   D61       -3.13672   0.00001   0.00021  -0.00029  -0.00007  -3.13680
   D62        0.00219   0.00000   0.00018   0.00019   0.00036   0.00256
   D63       -0.00386  -0.00004  -0.00005  -0.00036  -0.00043  -0.00430
   D64        3.14042  -0.00003  -0.00002  -0.00085  -0.00087   3.13954
   D65        3.14008  -0.00001   0.00013   0.00100   0.00110   3.14119
   D66        0.00117  -0.00000   0.00016   0.00051   0.00067   0.00184
   D67       -3.13521   0.00014   0.00094   0.00864   0.00956  -3.12565
   D68        0.00372   0.00018   0.00194   0.01040   0.01232   0.01605
   D69       -0.00440   0.00004  -0.00027   0.00100   0.00073  -0.00367
   D70        3.13454   0.00008   0.00073   0.00276   0.00349   3.13803
   D71        3.13297  -0.00016  -0.00119  -0.00915  -0.01037   3.12260
   D72       -0.00870  -0.00026  -0.00238  -0.01413  -0.01654  -0.02523
   D73        0.00213  -0.00005   0.00002  -0.00149  -0.00147   0.00066
   D74       -3.13953  -0.00015  -0.00116  -0.00647  -0.00764   3.13601
   D75        0.00285   0.00000   0.00034   0.00060   0.00093   0.00379
   D76       -3.13994   0.00002   0.00073   0.00119   0.00193  -3.13801
   D77       -3.13608  -0.00003  -0.00066  -0.00116  -0.00183  -3.13791
   D78        0.00432  -0.00002  -0.00027  -0.00056  -0.00084   0.00348
   D79        0.00169   0.00001   0.00017   0.00038   0.00055   0.00224
   D80        3.13815   0.00000  -0.00067  -0.00030  -0.00098   3.13717
   D81       -3.13983   0.00011   0.00137   0.00539   0.00674  -3.13309
   D82       -0.00337   0.00010   0.00052   0.00470   0.00521   0.00184
   D83        0.00105  -0.00004  -0.00014  -0.00173  -0.00186  -0.00081
   D84       -3.13981   0.00000   0.00044   0.00000   0.00045  -3.13936
   D85       -3.13934  -0.00006  -0.00053  -0.00233  -0.00286   3.14098
   D86        0.00298  -0.00002   0.00005  -0.00060  -0.00055   0.00243
   D87       -0.00329   0.00003  -0.00011   0.00124   0.00113  -0.00216
   D88        3.13757  -0.00001  -0.00069  -0.00048  -0.00118   3.13639
   D89       -3.13974   0.00004   0.00074   0.00193   0.00266  -3.13709
   D90        0.00112   0.00000   0.00015   0.00020   0.00035   0.00147
         Item               Value     Threshold  Converged?
 Maximum Force            0.008751     0.000450     NO 
 RMS     Force            0.000895     0.000300     NO 
 Maximum Displacement     0.268401     0.001800     NO 
 RMS     Displacement     0.066657     0.001200     NO 
 Predicted change in Energy=-5.881241D-04
 GradGradGradGradGradGradGradGradGradGradGradGradGradGradGradGradGradGrad

                          Input orientation:                          
 ---------------------------------------------------------------------
 Center     Atomic      Atomic             Coordinates (Angstroms)
 Number     Number       Type             X           Y           Z
 ---------------------------------------------------------------------
      1          8           0       -2.135319    0.467840   -0.164142
      2          6           0       -1.970983    1.769739   -0.022762
      3         16           0       -0.835106    2.538454    0.915825
      4         16           0       -3.285182    2.554923   -0.923945
      5          6           0       -3.030842    4.321098   -0.581059
      6          1           0       -3.825696    4.828013   -1.131454
      7          1           0       -3.127509    4.526462    0.484611
      8          1           0       -2.057937    4.648756   -0.946267
      9          6           0        2.753570    0.240262   -1.719935
     10          7           0        1.607141   -0.674277   -1.517501
     11          6           0        1.381205   -1.630409   -2.359400
     12          1           0        2.168152   -1.635315   -3.191856
     13          1           0        3.303118   -0.036179   -2.638711
     14          1           0        2.361275    1.257520   -1.864058
     15          6           0       -1.214974   -0.489536    0.478770
     16          1           0       -0.276781   -0.477605   -0.090397
     17          1           0       -1.036862   -0.137650    1.497010
     18          6           0       -1.875298   -1.838720    0.452304
     19          6           0       -2.959143   -2.117298    1.297329
     20          6           0       -1.397961   -2.833565   -0.408201
     21          6           0       -3.562480   -3.373290    1.280341
     22          1           0       -3.327540   -1.349717    1.972208
     23          6           0       -2.001066   -4.095113   -0.417061
     24          1           0       -0.555618   -2.617262   -1.072885
     25          6           0       -3.081961   -4.366838    0.421550
     26          1           0       -4.400472   -3.581223    1.938015
     27          1           0       -1.625816   -4.865352   -1.084716
     28          1           0       -3.549120   -5.346672    0.410852
     29          6           0        3.711705    0.249543   -0.547080
     30          6           0        5.009094   -0.260887   -0.677394
     31          6           0        3.317282    0.747098    0.705761
     32          6           0        5.892626   -0.272943    0.405763
     33          1           0        5.333003   -0.653775   -1.637403
     34          6           0        4.193991    0.733924    1.790176
     35          1           0        2.317137    1.152243    0.826930
     36          6           0        5.487864    0.224363    1.644674
     37          1           0        6.894947   -0.670953    0.279276
     38          1           0        3.871729    1.126999    2.749945
     39          1           0        6.171483    0.218742    2.487719
 ---------------------------------------------------------------------
                    Distance matrix (angstroms):
                    1          2          3          4          5
     1  O    0.000000
     2  C    1.319825   0.000000
     3  S    2.672887   1.661952   0.000000
     4  S    2.501080   1.776447   3.063968   0.000000
     5  C    3.977862   2.818586   3.199959   1.817041   0.000000
     6  H    4.775372   3.744622   4.286847   2.345667   1.091646
     7  H    4.228207   3.032243   3.064838   2.428139   1.089574
     8  H    4.254147   3.024758   3.068562   2.427090   1.089624
     9  C    5.135516   5.247961   5.010740   6.515964   7.170055
    10  N    4.140292   4.583713   4.712461   5.891932   6.880522
    11  C    4.646262   5.315830   5.746177   6.430607   7.618996
    12  H    5.666584   6.226555   6.581257   7.241572   8.326143
    13  H    5.996176   6.157976   6.032276   7.284224   7.958570
    14  H    4.871618   4.735102   4.425538   5.869373   6.332971
    15  C    1.475446   2.434627   3.082863   3.939810   5.250030
    16  H    2.086497   2.815218   3.228130   4.352184   5.554562
    17  H    2.081502   2.611594   2.745909   4.262149   5.307990
    18  C    2.401631   3.640854   4.522887   4.815177   6.351888
    19  C    3.081804   4.222341   5.131580   5.183629   6.707192
    20  C    3.391539   4.654818   5.561335   5.732661   7.340667
    21  C    4.344836   5.539106   6.520749   6.330836   7.934171
    22  H    3.047769   3.943496   4.737726   4.861657   6.226183
    23  C    4.571929   5.878169   6.865877   6.791824   8.480563
    24  H    3.583172   4.727769   5.533036   5.850145   7.383053
    25  C    4.961177   6.252141   7.278443   7.054249   8.745746
    26  H    5.093612   6.195148   7.155918   6.861995   8.406444
    27  H    5.435990   6.728397   7.709977   7.605250   9.306914
    28  H    6.011488   7.302181   8.354405   8.017889   9.732332
    29  C    5.863616   5.905832   5.296479   7.376533   7.876589
    30  C    7.199799   7.298867   6.673030   8.762682   9.254428
    31  C    5.528615   5.435282   4.527186   7.036811   7.397842
    32  C    8.082169   8.135879   7.309343   9.695211  10.085004
    33  H    7.694437   7.863122   7.399653   9.223767   9.788724
    34  C    6.629504   6.508960   5.414115   8.162140   8.407662
    35  H    4.612483   4.414890   3.444723   6.034820   6.373771
    36  C    7.838624   7.797624   6.772458   9.433751   9.711101
    37  H    9.112584   9.200702   8.393998  10.746583  11.143700
    38  H    6.709025   6.499100   5.245045   8.170545   8.303212
    39  H    8.723381   8.660708   7.546138  10.321129  10.532308
                    6          7          8          9         10
     6  H    0.000000
     7  H    1.786076   0.000000
     8  H    1.786449   1.790629   0.000000
     9  C    8.042419   7.603856   6.571452   0.000000
    10  N    7.742089   7.312527   6.487972   1.480426   0.000000
    11  C    8.386351   8.143952   7.297435   2.406597   1.293843
    12  H    9.052407   8.917843   7.898864   2.455006   2.010420
    13  H    8.760831   8.480907   7.318052   1.105700   2.130873
    14  H    7.180789   6.806539   5.645552   1.099764   2.102536
    15  C    6.138812   5.368246   5.398460   4.595243   3.461728
    16  H    6.467471   5.787743   5.494052   3.514791   2.371596
    17  H    6.272497   5.210537   5.470089   4.985872   4.045491
    18  C    7.124441   6.487265   6.639029   5.519711   4.166946
    19  C    7.408592   6.695401   7.185081   6.877286   5.554865
    20  C    8.069496   7.613045   7.530618   5.329565   3.863121
    21  C    8.552626   7.951633   8.460181   7.870953   6.468197
    22  H    6.931466   6.064853   6.790513   7.289709   6.081560
    23  C    9.135743   8.741478   8.760054   6.565022   5.092371
    24  H    8.131971   7.750691   7.420782   4.419823   2.941156
    25  C    9.354691   8.893640   9.176083   7.737232   6.275556
    26  H    8.970354   8.334709   9.029901   8.897452   7.515473
    27  H    9.939969   9.639712   9.524923   6.756465   5.310784
    28  H   10.294630   9.882407  10.196763   8.687806   7.220584
    29  C    8.838342   8.132113   7.266443   1.514496   2.494865
    30  C   10.205713   9.511744   8.609286   2.534843   3.528450
    31  C    8.429197   7.474479   6.844349   2.541389   3.144485
    32  C   11.082805  10.217795   9.447886   3.825656   4.714382
    33  H   10.685867  10.144854   9.122527   2.731225   3.727847
    34  C    9.466407   8.348186   7.867696   3.826146   4.428945
    35  H    7.421654   6.414570   5.874615   2.740201   3.055589
    36  C   10.753738   9.699405   9.122902   4.335575   5.085954
    37  H   12.130992  11.291807  10.485962   4.688087   5.584740
    38  H    9.381530   8.104160   7.824685   4.692165   5.155972
    39  H   11.588243  10.442229   9.956939   5.420973   6.137792
                   11         12         13         14         15
    11  C    0.000000
    12  H    1.145553   0.000000
    13  H    2.512635   2.037487   0.000000
    14  H    3.089665   3.188861   1.777867   0.000000
    15  C    4.012100   5.121704   5.507938   4.618507   0.000000
    16  H    3.037474   4.115463   4.416383   3.621584   1.097406
    17  H    4.790331   5.873719   5.995824   4.979016   1.091952
    18  C    4.307423   5.447088   6.294404   5.735920   1.502339
    19  C    5.696258   6.831855   7.683709   7.049156   2.522255
    20  C    3.602572   4.679925   5.907680   5.743548   2.512901
    21  C    6.381643   7.474038   8.580892   8.150001   3.803858
    22  H    6.404210   7.546639   8.182395   7.340111   2.726390
    23  C    4.613806   5.579648   7.038824   7.055104   3.797452
    24  H    2.525922   3.587921   4.899351   4.914076   2.714701
    25  C    5.928034   6.934091   8.299943   8.153908   4.303764
    26  H    7.463326   8.558560   9.636340   9.142779   4.672827
    27  H    4.596940   5.409933   7.073203   7.348049   4.664874
    28  H    6.767053   7.709790   9.189904   9.150045   5.389305
    29  C    3.499993   3.595842   2.150233   2.138716   5.086332
    30  C    4.226856   4.035160   2.609141   3.274855   6.334668
    31  C    4.335453   4.710394   3.434999   2.788987   4.703418
    32  C    5.462761   5.354495   4.003803   4.468204   7.111275
    33  H    4.134223   3.660058   2.346163   3.540563   6.883398
    34  C    5.542637   5.876900   4.582767   4.121459   5.698557
    35  H    4.332646   4.893190   3.794097   2.693408   3.910558
    36  C    6.028055   6.153935   4.815433   4.811879   6.840836
    37  H    6.187449   5.943176   4.671063   5.372809   8.114403
    38  H    6.317548   6.770343   5.542014   4.856699   5.800514
    39  H    7.061210   7.191784   5.879863   5.876624   7.687476
                   16         17         18         19         20
    16  H    0.000000
    17  H    1.792527   0.000000
    18  C    2.168505   2.165184   0.000000
    19  C    3.436487   2.766594   1.402281   0.000000
    20  C    2.628420   3.320870   1.399299   2.420571   0.000000
    21  C    4.589088   4.110360   2.426342   1.393492   2.797789
    22  H    3.784449   2.634792   2.158295   1.086443   3.404619
    23  C    4.020725   4.500541   2.421348   2.787257   1.398327
    24  H    2.370899   3.603392   2.161918   3.412450   1.094593
    25  C    4.822578   4.819240   2.801493   2.417127   2.423896
    26  H    5.545424   4.833896   3.408835   2.151972   3.883142
    27  H    4.696902   5.418795   3.403701   3.873462   2.153544
    28  H    5.887891   5.884308   3.887046   3.400407   3.407937
    29  C    4.079868   5.184314   6.047662   7.314643   5.969383
    30  C    5.322782   6.426259   7.152666   8.416567   6.909521
    31  C    3.879569   4.513028   5.806340   6.924466   6.024581
    32  C    6.192709   7.016190   7.924296   9.085723   7.769941
    33  H    5.821850   7.118013   7.598064   8.917076   7.181107
    34  C    4.999216   5.311065   6.726416   7.716197   6.987830
    35  H    3.197859   3.655426   5.163595   6.224974   5.586964
    36  C    6.060888   6.536430   7.739136   8.772455   7.808957
    37  H    7.183852   8.042443   8.849340  10.011566   8.597781
    38  H    5.277540   5.221441   6.863159   7.700413   7.309554
    39  H    6.979376   7.284831   8.551418   9.499603   8.660220
                   21         22         23         24         25
    21  C    0.000000
    22  H    2.151447   0.000000
    23  C    2.416654   3.873673   0.000000
    24  H    3.892361   4.308459   2.168749   0.000000
    25  C    1.398412   3.401157   1.394790   3.417129   0.000000
    26  H    1.085358   2.476281   3.401120   4.977715   2.157620
    27  H    3.401531   4.959873   1.086206   2.489854   2.153535
    28  H    2.156484   4.296810   2.155994   4.314187   1.085553
    29  C    8.329355   7.645614   7.178349   5.167696   8.270618
    30  C    9.326932   8.815067   7.994461   6.055983   9.139567
    31  C    8.039830   7.081962   7.279599   5.429720   8.196550
    32  C    9.988797   9.414067   8.808882   7.018695   9.864251
    33  H    9.748774   9.408434   8.192717   6.232962   9.425378
    34  C    8.791586   7.806928   8.159058   6.479687   8.990572
    35  H    7.433433   6.279637   6.908628   5.105995   7.731420
    36  C    9.746003   8.960824   8.887784   7.209968   9.798830
    37  H   10.847236  10.383929   9.557657   7.818400  10.640419
    38  H    8.813614   7.653004   8.472904   6.945136   9.162831
    39  H   10.445597   9.641435   9.686984   8.122482  10.531991
                   26         27         28         29         30
    26  H    0.000000
    27  H    4.299373   0.000000
    28  H    2.484721   2.483443   0.000000
    29  C    9.309022   7.412175   9.217095   0.000000
    30  C   10.315276   8.086349  10.014615   1.400264   0.000000
    31  C    8.934010   7.690229   9.185231   1.404543   2.406528
    32  C   10.919724   8.935251  10.718643   2.436661   1.397857
    33  H   10.774697   8.152791  10.252352   2.152532   1.086690
    34  C    9.618063   8.572459   9.941426   2.435158   2.782614
    35  H    8.292555   7.443972   8.764815   2.155827   3.392132
    36  C   10.599421   9.162926  10.687649   2.821199   2.420060
    37  H   11.781663   9.594627  11.443697   3.415144   2.154023
    38  H    9.552794   8.990878  10.121697   3.415540   3.868653
    39  H   11.247584   9.970365  11.391986   3.906592   3.405750
                   31         32         33         34         35
    31  C    0.000000
    32  C    2.786194   0.000000
    33  H    3.393522   2.152379   0.000000
    34  C    1.394542   2.411585   3.869283   0.000000
    35  H    1.085870   3.872035   4.293027   2.150678   0.000000
    36  C    2.422031   1.395008   3.401050   1.398188   3.403407
    37  H    3.872008   1.085845   2.472574   3.398774   4.957854
    38  H    2.151842   3.396918   4.955330   1.086056   2.472929
    39  H    3.406024   2.157326   4.298949   2.159271   4.299492
                   36         37         38         39
    36  C    0.000000
    37  H    2.155409   0.000000
    38  H    2.155984   4.298452   0.000000
    39  H    1.085399   2.488409   2.486476   0.000000
 Stoichiometry    C17H18NOS2(1-)
 Framework group  C1[X(C17H18NOS2)]
 Deg. of freedom   111
 Full point group                 C1      NOp   1
 Largest Abelian subgroup         C1      NOp   1
 Largest concise Abelian subgroup C1      NOp   1
                         Standard orientation:                         
 ---------------------------------------------------------------------
 Center     Atomic      Atomic             Coordinates (Angstroms)
 Number     Number       Type             X           Y           Z
 ---------------------------------------------------------------------
      1          8           0       -2.120927   -0.561679    0.114054
      2          6           0       -1.904620   -1.850879   -0.067910
      3         16           0       -0.732376   -2.543716   -1.020751
      4         16           0       -3.193857   -2.715652    0.795686
      5          6           0       -2.867887   -4.458440    0.398106
      6          1           0       -3.646430   -5.013625    0.924730
      7          1           0       -2.948317   -4.632477   -0.674467
      8          1           0       -1.885696   -4.759738    0.761149
      9          6           0        2.743302   -0.194936    1.719761
     10          7           0        1.563484    0.680411    1.536849
     11          6           0        1.293846    1.599001    2.407203
     12          1           0        2.073637    1.607330    3.246339
     13          1           0        3.274583    0.072514    2.651846
     14          1           0        2.390092   -1.230859    1.827404
     15          6           0       -1.233945    0.451293   -0.489344
     16          1           0       -0.300364    0.457298    0.087450
     17          1           0       -1.034433    0.140069   -1.516813
     18          6           0       -1.946823    1.772165   -0.425105
     19          6           0       -3.034290    2.035809   -1.270267
     20          6           0       -1.515407    2.756186    0.471345
     21          6           0       -3.686501    3.266138   -1.218010
     22          1           0       -3.367172    1.276934   -1.972875
     23          6           0       -2.167543    3.992338    0.515662
     24          1           0       -0.670318    2.551229    1.136139
     25          6           0       -3.251843    4.249042   -0.323287
     26          1           0       -4.526968    3.462675   -1.876029
     27          1           0       -1.827862    4.754371    1.211195
     28          1           0       -3.757114    5.209076   -0.285041
     29          6           0        3.709964   -0.128583    0.555778
     30          6           0        4.985321    0.427430    0.714057
     31          6           0        3.344893   -0.599907   -0.715961
     32          6           0        5.875921    0.509257   -0.360251
     33          1           0        5.286266    0.801047    1.689115
     34          6           0        4.228641   -0.517188   -1.791551
     35          1           0        2.362347   -1.039499   -0.859054
     36          6           0        5.500404    0.037324   -1.618151
     37          1           0        6.860881    0.941635   -0.212054
     38          1           0        3.929347   -0.890935   -2.766361
     39          1           0        6.189674    0.097096   -2.454467
 ---------------------------------------------------------------------
 Rotational constants (GHZ):      0.2493750      0.1462036      0.1071633
 Standard basis: 6-311++G(d,p) (5D, 7F)
 There are   625 symmetry adapted cartesian basis functions of A   symmetry.
 There are   604 symmetry adapted basis functions of A   symmetry.
   604 basis functions,   946 primitive gaussians,   625 cartesian basis functions
    84 alpha electrons       84 beta electrons
       nuclear repulsion energy      1738.0430234264 Hartrees.
 NAtoms=   39 NActive=   39 NUniq=   39 SFac= 1.00D+00 NAtFMM=   60 NAOKFM=F Big=F
 Integral buffers will be    131072 words long.
 Raffenetti 2 integral format.
 Two-electron integral symmetry is turned on.
 ------------------------------------------------------------------------------
 Polarizable Continuum Model (PCM)
 =================================
 Model                : PCM (using non-symmetric T matrix).
 Atomic radii         : UFF (Universal Force Field).
 Polarization charges : Total charges.
 Charge compensation  : None.
 Solution method      : On-the-fly selection.
 Cavity type          : Scaled VdW (van der Waals Surface) (Alpha=1.100).
 Cavity algorithm     : GePol (No added spheres)
                        Default sphere list used, NSphG=   39.
                        Lebedev-Laikov grids with approx.  5.0 points / Ang**2.
                        Smoothing algorithm: York/Karplus (Gamma=1.0000).
                        Polarization charges: spherical gaussians, with
                                              point-specific exponents (IZeta= 3).
                        Self-potential: point-specific (ISelfS= 7).
                        Self-field    : sphere-specific E.n sum rule (ISelfD= 2).
 1st derivatives      : Analytical E(r).r(x)/FMM algorithm (CHGder, D1EAlg=3).
                        Cavity 1st derivative terms included.
 Solvent              : n,n-DiMethylFormamide, Eps=  37.219000 Eps(inf)=   2.046330
 ------------------------------------------------------------------------------
 One-electron integrals computed using PRISM.
 NBasis=   604 RedAO= T EigKep=  1.00D-06  NBF=   604
 NBsUse=   602 1.00D-06 EigRej=  6.61D-07 NBFU=   602
 Initial guess from the checkpoint file:  "/localscratch/srahman.25041484.0/Gau-95424.chk"
 B after Tr=    -0.000000    0.000000   -0.000000
         Rot=    0.999984   -0.005311    0.001331   -0.001318 Ang=  -0.65 deg.
 ExpMin= 3.60D-02 ExpMax= 9.34D+04 ExpMxC= 3.17D+03 IAcc=3 IRadAn=         5 AccDes= 0.00D+00
 Harris functional with IExCor=  402 and IRadAn=       5 diagonalized for initial guess.
 HarFok:  IExCor=  402 AccDes= 0.00D+00 IRadAn=         5 IDoV= 1 UseB2=F ITyADJ=14
 ICtDFT=  3500011 ScaDFX=  1.000000  1.000000  1.000000  1.000000
 FoFCou: FMM=F IPFlag=           0 FMFlag=      100000 FMFlg1=           0
         NFxFlg=           0 DoJE=T BraDBF=F KetDBF=T FulRan=T
         wScrn=  0.000000 ICntrl=     500 IOpCl=  0 I1Cent=   200000004 NGrid=           0
         NMat0=    1 NMatS0=      1 NMatT0=    0 NMatD0=    1 NMtDS0=    0 NMtDT0=    0
 Petite list used in FoFCou.
 Requested convergence on RMS density matrix=1.00D-08 within 128 cycles.
 Requested convergence on MAX density matrix=1.00D-06.
 Requested convergence on             energy=1.00D-06.
 No special actions if energy rises.
 Inv3:  Mode=1 IEnd=    33206787.
 Iteration    1 A*A^-1 deviation from unit magnitude is 1.11D-14 for   1858.
 Iteration    1 A*A^-1 deviation from orthogonality  is 7.22D-15 for   2807   1288.
 Iteration    1 A^-1*A deviation from unit magnitude is 8.99D-15 for   1858.
 Iteration    1 A^-1*A deviation from orthogonality  is 1.91D-11 for   1598   1533.
 Error on total polarization charges =  0.03195
 SCF Done:  E(RB3LYP) =  -1585.29644552     A.U. after   14 cycles
            NFock= 14  Conv=0.82D-08     -V/T= 2.0030
 D1PCM: PCM CHGder 1st derivatives, ID1Alg=3 FixD1E=F DoIter=F DoCFld=F I1PDM=0.
 Calling FoFJK, ICntrl=      2127 FMM=F ISym2X=0 I1Cent= 0 IOpClX= 0 NMat=1 NMatS=1 NMatT=0.
 ***** Axes restored to original set *****
 -------------------------------------------------------------------
 Center     Atomic                   Forces (Hartrees/Bohr)
 Number     Number              X              Y              Z
 -------------------------------------------------------------------
      1        8           0.000962273   -0.002307782   -0.002426059
      2        6          -0.003544729    0.003714567    0.007204532
      3       16           0.000118315   -0.001266003   -0.003298931
      4       16           0.002043653   -0.000750266   -0.000487340
      5        6           0.000122972    0.001282026   -0.000454823
      6        1           0.000534970   -0.000058463    0.000244288
      7        1           0.000135751   -0.000480209   -0.000835548
      8        1          -0.000874652   -0.000246837    0.000304410
      9        6           0.003074059    0.001901921   -0.001072310
     10        7          -0.001595627   -0.002094389   -0.000110945
     11        6           0.002218174    0.000256447   -0.000979103
     12        1          -0.000590874    0.000290986    0.000410363
     13        1          -0.000789632    0.000492188    0.000965486
     14        1          -0.000205538   -0.001053603    0.000498225
     15        6           0.002278724   -0.000346340    0.000006286
     16        1          -0.001316404    0.000177507    0.000992459
     17        1          -0.000777631    0.000061005   -0.000939812
     18        6          -0.000374590    0.000274222   -0.000053874
     19        6           0.000464992   -0.000386646   -0.000050787
     20        6           0.000227769   -0.000616951   -0.000401402
     21        6           0.000094411   -0.000181453   -0.000191691
     22        1           0.000241086   -0.000499721   -0.000431231
     23        6           0.000205628    0.000320540   -0.000324397
     24        1          -0.002044148    0.000068589    0.001773234
     25        6          -0.000109821    0.000358827    0.000257706
     26        1           0.000498286    0.000143440   -0.000415198
     27        1          -0.000277729    0.000571724    0.000546330
     28        1           0.000340129    0.000588454   -0.000003420
     29        6          -0.000996830    0.000258139    0.000025497
     30        6           0.000561980   -0.000517136    0.000638089
     31        6           0.000464241    0.000025490   -0.000535138
     32        6          -0.000337160   -0.000088370   -0.000383852
     33        1          -0.000299083    0.000397123    0.000666778
     34        6           0.000241866   -0.000088098   -0.000023058
     35        1           0.000471500   -0.000356098   -0.000167092
     36        6          -0.000337542    0.000175081    0.000065599
     37        1          -0.000589341    0.000293607    0.000138788
     38        1           0.000162451   -0.000289530   -0.000637295
     39        1          -0.000401900   -0.000023988   -0.000514764
 -------------------------------------------------------------------
 Cartesian Forces:  Max     0.007204532 RMS     0.001202103

 GradGradGradGradGradGradGradGradGradGradGradGradGradGradGradGradGradGrad
 Berny optimization.
 Using GEDIIS/GDIIS optimizer.
 FormGI is forming the generalized inverse of G from B-inverse, IUseBI=4.
 GSVD:  received Info=                   1 from GESDD.
 Internal  Forces:  Max     0.004283504 RMS     0.000740655
 Search for a local minimum.
 Step number   3 out of a maximum of  210
 All quantities printed in internal units (Hartrees-Bohrs-Radians)
 Mixed Optimization -- En-DIIS/RFO-DIIS
 Swapping is turned off.
 Update second derivatives using D2CorX and points    1    2    3
 DE= -3.46D-04 DEPred=-5.88D-04 R= 5.89D-01
 TightC=F SS=  1.41D+00  RLast= 2.74D-01 DXNew= 8.4853D-01 8.2298D-01
 Trust test= 5.89D-01 RLast= 2.74D-01 DXMaxT set to 8.23D-01
 ITU=  1  1  0
     Eigenvalues ---    0.00282   0.00313   0.00357   0.00495   0.00674
     Eigenvalues ---    0.00823   0.00869   0.00968   0.01033   0.01304
     Eigenvalues ---    0.01480   0.01490   0.01725   0.01769   0.01958
     Eigenvalues ---    0.02139   0.02200   0.02211   0.02212   0.02218
     Eigenvalues ---    0.02221   0.02234   0.02235   0.02245   0.02246
     Eigenvalues ---    0.02251   0.02255   0.02266   0.02267   0.02299
     Eigenvalues ---    0.03119   0.04746   0.04894   0.05505   0.05805
     Eigenvalues ---    0.06513   0.07242   0.08123   0.08958   0.09730
     Eigenvalues ---    0.09878   0.10425   0.12662   0.13314   0.15161
     Eigenvalues ---    0.15874   0.15972   0.16000   0.16000   0.16000
     Eigenvalues ---    0.16000   0.16000   0.16000   0.16000   0.16000
     Eigenvalues ---    0.16000   0.16007   0.16167   0.19985   0.20442
     Eigenvalues ---    0.21801   0.22000   0.22003   0.22013   0.22066
     Eigenvalues ---    0.22886   0.23494   0.23514   0.24902   0.24981
     Eigenvalues ---    0.25053   0.25585   0.25987   0.29072   0.29828
     Eigenvalues ---    0.30619   0.30988   0.33310   0.34485   0.34584
     Eigenvalues ---    0.34786   0.35542   0.35907   0.36042   0.36098
     Eigenvalues ---    0.36211   0.36304   0.36325   0.36349   0.36360
     Eigenvalues ---    0.36378   0.36395   0.36460   0.36605   0.37038
     Eigenvalues ---    0.38702   0.41895   0.42784   0.42866   0.42912
     Eigenvalues ---    0.43402   0.46578   0.46709   0.47061   0.47502
     Eigenvalues ---    0.47616   0.47636   0.48108   0.53531   0.61048
     Eigenvalues ---    0.70064
 En-DIIS/RFO-DIIS IScMMF=        0 using points:     3    2
 RFO step:  Lambda=-3.27360294D-04.
 DidBck=T Rises=F RFO-DIIS coefs:    0.68001    0.31999
 Iteration  1 RMS(Cart)=  0.12470593 RMS(Int)=  0.00337236
 Iteration  2 RMS(Cart)=  0.00854606 RMS(Int)=  0.00038838
 Iteration  3 RMS(Cart)=  0.00002542 RMS(Int)=  0.00038829
 Iteration  4 RMS(Cart)=  0.00000004 RMS(Int)=  0.00038829
 Variable       Old X    -DE/DX   Delta X   Delta X   Delta X     New X
                                 (Linear)    (Quad)   (Total)
    R1        2.49411   0.00229  -0.00623   0.03626   0.03004   2.52414
    R2        2.78819   0.00010  -0.00217   0.01313   0.01097   2.79915
    R3        3.14063  -0.00236  -0.00020   0.00019  -0.00001   3.14062
    R4        3.35700  -0.00096   0.00137  -0.00496  -0.00360   3.35340
    R5        3.43371   0.00035  -0.00236   0.01379   0.01144   3.44515
    R6        2.06291  -0.00054  -0.00053   0.00321   0.00267   2.06559
    R7        2.05900  -0.00091  -0.00066   0.00366   0.00299   2.06199
    R8        2.05909  -0.00096  -0.00063   0.00346   0.00283   2.06192
    R9        2.79760   0.00153  -0.00516   0.03042   0.02526   2.82286
   R10        2.08947  -0.00132  -0.00097   0.00461   0.00364   2.09311
   R11        2.07825  -0.00096  -0.00046   0.00235   0.00189   2.08014
   R12        2.86198  -0.00126   0.00189  -0.01118  -0.00929   2.85270
   R13        2.44501  -0.00065  -0.00015   0.00177   0.00167   2.44667
   R14        4.48167   0.00038  -0.00634   0.04375   0.03755   4.51922
   R15        2.16478  -0.00071  -0.00211   0.01052   0.00841   2.17319
   R16        4.77330   0.00100  -0.02356   0.14256   0.11887   4.89217
   R17        2.07380  -0.00132  -0.00175   0.00893   0.00734   2.08114
   R18        2.06349  -0.00098  -0.00091   0.00543   0.00451   2.06800
   R19        2.83901  -0.00057   0.00164  -0.00834  -0.00667   2.83234
   R20        2.64993  -0.00096  -0.00033   0.00212   0.00181   2.65174
   R21        2.64429  -0.00075  -0.00056   0.00389   0.00325   2.64754
   R22        2.63332  -0.00077  -0.00043   0.00326   0.00282   2.63614
   R23        2.05308  -0.00070  -0.00048   0.00306   0.00258   2.05566
   R24        2.64245  -0.00118   0.00053  -0.00229  -0.00176   2.64069
   R25        2.06848  -0.00155  -0.00049   0.00262   0.00199   2.07047
   R26        2.64262  -0.00107   0.00029  -0.00064  -0.00038   2.64224
   R27        2.05103  -0.00066  -0.00062   0.00359   0.00297   2.05400
   R28        2.63577  -0.00073  -0.00075   0.00473   0.00397   2.63974
   R29        2.05263  -0.00084  -0.00058   0.00357   0.00298   2.05561
   R30        2.05140  -0.00068  -0.00050   0.00307   0.00257   2.05396
   R31        2.64611  -0.00041  -0.00083   0.00552   0.00469   2.65081
   R32        2.65420  -0.00136   0.00020  -0.00069  -0.00049   2.65372
   R33        2.64157  -0.00109   0.00009  -0.00020  -0.00011   2.64146
   R34        2.05355  -0.00082  -0.00054   0.00339   0.00285   2.05640
   R35        2.63530  -0.00077  -0.00078   0.00476   0.00398   2.63928
   R36        2.05200  -0.00059  -0.00067   0.00462   0.00395   2.05595
   R37        2.63618  -0.00065  -0.00049   0.00394   0.00345   2.63963
   R38        2.05195  -0.00067  -0.00054   0.00322   0.00269   2.05463
   R39        2.64219  -0.00102   0.00025  -0.00066  -0.00042   2.64178
   R40        2.05235  -0.00072  -0.00052   0.00320   0.00268   2.05503
   R41        2.05111  -0.00066  -0.00061   0.00351   0.00290   2.05401
    A1        2.11264  -0.00039   0.00540  -0.02834  -0.02301   2.08963
    A2        2.21661  -0.00021  -0.00031   0.00290  -0.00045   2.21616
    A3        1.86454  -0.00002   0.00295  -0.00840  -0.00846   1.85609
    A4        2.19897   0.00079  -0.00170   0.01451   0.00974   2.20871
    A5        1.80323   0.00121   0.00410  -0.01445  -0.01038   1.79285
    A6        1.82792   0.00044   0.00156  -0.00543  -0.00388   1.82404
    A7        1.93409  -0.00053   0.00102  -0.00789  -0.00687   1.92721
    A8        1.93266   0.00005   0.00076  -0.00390  -0.00315   1.92952
    A9        1.91878   0.00013  -0.00062   0.00384   0.00321   1.92199
   A10        1.91931  -0.00014  -0.00087   0.00382   0.00294   1.92225
   A11        1.92875   0.00005  -0.00171   0.00890   0.00718   1.93592
   A12        1.92203   0.00044   0.00293  -0.01264  -0.00971   1.91233
   A13        1.88925  -0.00008   0.00190  -0.01245  -0.01054   1.87871
   A14        1.96905  -0.00135   0.00019  -0.00496  -0.00476   1.96428
   A15        1.87512  -0.00002  -0.00099   0.00663   0.00552   1.88065
   A16        1.90774   0.00067  -0.00076   0.00809   0.00727   1.91501
   A17        1.89810   0.00039  -0.00344   0.01611   0.01263   1.91073
   A18        2.09759   0.00034   0.00315  -0.01234  -0.00945   2.08814
   A19        2.27340  -0.00110  -0.00142   0.00141  -0.00026   2.27314
   A20        1.89033   0.00074  -0.00185   0.01154   0.01017   1.90050
   A21        1.93484   0.00031   0.00078  -0.00048   0.00017   1.93501
   A22        1.66212  -0.00094   0.00296  -0.01897  -0.01570   1.64642
   A23        2.67965   0.00068  -0.00323   0.01940   0.01601   2.69567
   A24        1.87573   0.00035  -0.00022   0.00209   0.00171   1.87744
   A25        1.87441  -0.00038   0.00089  -0.00691  -0.00608   1.86833
   A26        1.87641  -0.00014   0.00192  -0.00788  -0.00591   1.87050
   A27        1.91844   0.00023   0.00026   0.00007   0.00017   1.91861
   A28        1.95669  -0.00018  -0.00160   0.00530   0.00411   1.96081
   A29        1.95792   0.00011  -0.00106   0.00638   0.00518   1.96310
   A30        2.10309   0.00025  -0.00050   0.00365   0.00299   2.10608
   A31        2.09368  -0.00002   0.00003  -0.00095  -0.00073   2.09295
   A32        2.08633  -0.00023   0.00047  -0.00267  -0.00224   2.08408
   A33        2.10175   0.00013   0.00005  -0.00059  -0.00051   2.10125
   A34        2.08985  -0.00006   0.00005  -0.00007  -0.00004   2.08981
   A35        2.09157  -0.00007  -0.00009   0.00064   0.00053   2.09210
   A36        2.09230   0.00019  -0.00064   0.00412   0.00351   2.09581
   A37        2.08915  -0.00011   0.00124  -0.00805  -0.00679   2.08236
   A38        2.10174  -0.00008  -0.00060   0.00392   0.00326   2.10499
   A39        2.09334  -0.00005  -0.00018   0.00134   0.00115   2.09449
   A40        2.09391   0.00002  -0.00001  -0.00025  -0.00026   2.09365
   A41        2.09591   0.00003   0.00020  -0.00109  -0.00089   2.09502
   A42        2.10156  -0.00005   0.00036  -0.00252  -0.00214   2.09942
   A43        2.08822   0.00004  -0.00090   0.00521   0.00430   2.09252
   A44        2.09341   0.00001   0.00054  -0.00269  -0.00216   2.09125
   A45        2.09106   0.00001  -0.00006   0.00031   0.00023   2.09129
   A46        2.09378   0.00004   0.00008  -0.00015  -0.00005   2.09373
   A47        2.09834  -0.00005  -0.00003  -0.00017  -0.00018   2.09816
   A48        2.10814   0.00069   0.00123  -0.00479  -0.00361   2.10454
   A49        2.11214  -0.00059  -0.00115   0.00381   0.00261   2.11475
   A50        2.06273  -0.00010  -0.00004   0.00064   0.00058   2.06332
   A51        2.11374  -0.00001  -0.00002  -0.00049  -0.00049   2.11325
   A52        2.08309  -0.00010   0.00029  -0.00133  -0.00105   2.08204
   A53        2.08636   0.00010  -0.00028   0.00181   0.00153   2.08788
   A54        2.11033   0.00018   0.00010  -0.00029  -0.00017   2.11016
   A55        2.08329  -0.00023  -0.00062   0.00249   0.00186   2.08516
   A56        2.08954   0.00005   0.00052  -0.00224  -0.00173   2.08782
   A57        2.09636  -0.00001   0.00014  -0.00066  -0.00052   2.09584
   A58        2.09018   0.00007  -0.00038   0.00185   0.00146   2.09164
   A59        2.09665  -0.00006   0.00024  -0.00119  -0.00094   2.09571
   A60        2.09935  -0.00003   0.00000  -0.00061  -0.00060   2.09875
   A61        2.09120  -0.00002  -0.00021   0.00119   0.00098   2.09218
   A62        2.09261   0.00005   0.00021  -0.00059  -0.00039   2.09223
   A63        2.08385  -0.00003  -0.00019   0.00139   0.00119   2.08504
   A64        2.10042  -0.00002   0.00023  -0.00135  -0.00112   2.09931
   A65        2.09891   0.00005  -0.00004  -0.00005  -0.00008   2.09882
   A66        3.19785   0.00013   0.01723  -0.05677  -0.04022   3.15763
   A67        2.94377   0.00072   0.00633  -0.00237   0.00409   2.94785
   A68        3.01113   0.00019   0.02037  -0.05018  -0.02929   2.98184
   A69        3.23320   0.00003   0.00985   0.00745   0.01714   3.25034
    D1       -0.06734   0.00363   0.00888   0.09054   0.09901   0.03167
    D2       -3.12852  -0.00373  -0.02171  -0.02835  -0.04966   3.10501
    D3       -1.30275   0.00008  -0.01007   0.06293   0.05309  -1.24965
    D4        0.76062   0.00033  -0.00941   0.06048   0.05100   0.81161
    D5        2.87089   0.00017  -0.00911   0.05985   0.05055   2.92143
    D6        3.08166   0.00428   0.01761   0.10290   0.12069  -3.08083
    D7        0.01943  -0.00292  -0.01257  -0.01377  -0.02655  -0.00712
    D8        3.13539   0.00001  -0.00129   0.00936   0.00806  -3.13973
    D9       -1.07956   0.00015  -0.00060   0.00680   0.00620  -1.07336
   D10        1.06725  -0.00011  -0.00154   0.00994   0.00838   1.07563
   D11        0.00484   0.00000  -0.00359   0.01582   0.01218   0.01701
   D12       -2.88567  -0.00001  -0.00273   0.01101   0.00832  -2.87735
   D13        2.05006   0.00018  -0.00200   0.00950   0.00745   2.05752
   D14       -0.84045   0.00017  -0.00114   0.00469   0.00360  -0.83684
   D15       -2.13184  -0.00023  -0.00490   0.01810   0.01315  -2.11870
   D16        1.26083  -0.00025  -0.00404   0.01329   0.00929   1.27013
   D17        1.96830   0.00008   0.02345  -0.12617  -0.10272   1.86558
   D18       -1.15312   0.00021   0.02053  -0.10623  -0.08569  -1.23882
   D19       -0.17637  -0.00004   0.02010  -0.11239  -0.09224  -0.26861
   D20        2.98539   0.00009   0.01718  -0.09244  -0.07522   2.91017
   D21       -2.21868  -0.00061   0.02361  -0.13398  -0.11042  -2.32910
   D22        0.94308  -0.00049   0.02069  -0.11404  -0.09340   0.84968
   D23        0.01281   0.00005  -0.00097  -0.00280  -0.00378   0.00903
   D24        3.07531   0.00040   0.00197  -0.00143   0.00049   3.07580
   D25        2.95333  -0.00018  -0.00177   0.00049  -0.00145   2.95188
   D26       -0.26736   0.00017   0.00117   0.00186   0.00282  -0.26454
   D27        1.31945   0.00021  -0.00466   0.04140   0.03686   1.35630
   D28       -0.75978   0.00023  -0.00897   0.06206   0.05309  -0.70669
   D29       -2.95305   0.00019   0.00422   0.01660   0.02085  -2.93220
   D30       -1.57902   0.00007  -0.01387   0.06459   0.05078  -1.52824
   D31        2.62494   0.00009  -0.01818   0.08525   0.06701   2.69195
   D32        0.43167   0.00005  -0.00498   0.03979   0.03478   0.46645
   D33        0.35017  -0.00032  -0.01281   0.02895   0.01596   0.36612
   D34       -2.78804  -0.00011  -0.00171   0.02589   0.02410  -2.76394
   D35       -2.93385  -0.00003  -0.01472   0.02805   0.01324  -2.92061
   D36        0.21113   0.00019  -0.00363   0.02499   0.02139   0.23252
   D37       -1.27015   0.00018   0.01073  -0.05716  -0.04639  -1.31654
   D38        1.88568   0.00026   0.01154  -0.05973  -0.04812   1.83756
   D39        2.95523  -0.00006   0.01072  -0.05782  -0.04712   2.90811
   D40       -0.17211   0.00002   0.01153  -0.06039  -0.04885  -0.22097
   D41        0.78674  -0.00032   0.01241  -0.06691  -0.05458   0.73216
   D42       -2.34061  -0.00024   0.01322  -0.06948  -0.05631  -2.39692
   D43       -3.13112  -0.00004  -0.00016  -0.00151  -0.00163  -3.13276
   D44        0.00602   0.00002   0.00110  -0.00606  -0.00493   0.00109
   D45       -0.00372  -0.00012  -0.00096   0.00106   0.00011  -0.00361
   D46        3.13343  -0.00006   0.00029  -0.00348  -0.00319   3.13023
   D47        3.12487   0.00007   0.00031   0.00152   0.00178   3.12665
   D48       -0.01997   0.00006   0.00143  -0.00378  -0.00241  -0.02239
   D49       -0.00261   0.00014   0.00111  -0.00108   0.00003  -0.00259
   D50        3.13573   0.00013   0.00223  -0.00637  -0.00417   3.13156
   D51        0.00606   0.00004   0.00040  -0.00079  -0.00039   0.00567
   D52        3.14082   0.00004   0.00039  -0.00076  -0.00037   3.14044
   D53       -3.13108  -0.00002  -0.00086   0.00376   0.00291  -3.12816
   D54        0.00368  -0.00001  -0.00087   0.00379   0.00293   0.00661
   D55        0.00663  -0.00009  -0.00071   0.00083   0.00012   0.00675
   D56       -3.13884  -0.00002  -0.00022   0.00044   0.00021  -3.13863
   D57       -3.13169  -0.00008  -0.00184   0.00618   0.00439  -3.12730
   D58        0.00603  -0.00001  -0.00134   0.00579   0.00448   0.01051
   D59       -0.00205   0.00002   0.00002   0.00053   0.00054  -0.00151
   D60        3.13730  -0.00001  -0.00012   0.00003  -0.00009   3.13721
   D61       -3.13680   0.00002   0.00002   0.00050   0.00052  -3.13628
   D62        0.00256  -0.00002  -0.00012  -0.00000  -0.00011   0.00244
   D63       -0.00430   0.00000   0.00014  -0.00054  -0.00040  -0.00469
   D64        3.13954   0.00004   0.00028  -0.00004   0.00024   3.13978
   D65        3.14119  -0.00006  -0.00035  -0.00017  -0.00051   3.14068
   D66        0.00184  -0.00003  -0.00021   0.00033   0.00013   0.00197
   D67       -3.12565   0.00011  -0.00306   0.01865   0.01557  -3.11008
   D68        0.01605   0.00014  -0.00394   0.02477   0.02081   0.03686
   D69       -0.00367  -0.00002  -0.00023  -0.00070  -0.00093  -0.00460
   D70        3.13803   0.00001  -0.00112   0.00542   0.00430  -3.14085
   D71        3.12260  -0.00011   0.00332  -0.02071  -0.01741   3.10518
   D72       -0.02523  -0.00001   0.00529  -0.02770  -0.02243  -0.04766
   D73        0.00066   0.00000   0.00047  -0.00121  -0.00073  -0.00007
   D74        3.13601   0.00010   0.00244  -0.00820  -0.00575   3.13027
   D75        0.00379   0.00002  -0.00030   0.00263   0.00233   0.00611
   D76       -3.13801   0.00003  -0.00062   0.00462   0.00400  -3.13401
   D77       -3.13791  -0.00001   0.00059  -0.00350  -0.00292  -3.14084
   D78        0.00348  -0.00000   0.00027  -0.00151  -0.00125   0.00223
   D79        0.00224   0.00002  -0.00018   0.00119   0.00101   0.00325
   D80        3.13717   0.00005   0.00031  -0.00071  -0.00040   3.13678
   D81       -3.13309  -0.00008  -0.00216   0.00819   0.00602  -3.12707
   D82        0.00184  -0.00005  -0.00167   0.00629   0.00461   0.00645
   D83       -0.00081  -0.00000   0.00060  -0.00263  -0.00203  -0.00284
   D84       -3.13936  -0.00003  -0.00014   0.00027   0.00013  -3.13923
   D85        3.14098  -0.00001   0.00092  -0.00462  -0.00371   3.13727
   D86        0.00243  -0.00003   0.00018  -0.00172  -0.00155   0.00089
   D87       -0.00216  -0.00002  -0.00036   0.00075   0.00038  -0.00178
   D88        3.13639   0.00001   0.00038  -0.00216  -0.00178   3.13461
   D89       -3.13709  -0.00005  -0.00085   0.00264   0.00178  -3.13530
   D90        0.00147  -0.00003  -0.00011  -0.00026  -0.00038   0.00109
         Item               Value     Threshold  Converged?
 Maximum Force            0.004284     0.000450     NO 
 RMS     Force            0.000741     0.000300     NO 
 Maximum Displacement     0.459452     0.001800     NO 
 RMS     Displacement     0.129070     0.001200     NO 
 Predicted change in Energy=-7.791535D-04
 GradGradGradGradGradGradGradGradGradGradGradGradGradGradGradGradGradGrad

                          Input orientation:                          
 ---------------------------------------------------------------------
 Center     Atomic      Atomic             Coordinates (Angstroms)
 Number     Number       Type             X           Y           Z
 ---------------------------------------------------------------------
      1          8           0       -2.206753    0.425526   -0.090395
      2          6           0       -2.017138    1.741584    0.036814
      3         16           0       -0.774393    2.499601    0.838722
      4         16           0       -3.292021    2.524398   -0.917587
      5          6           0       -2.879495    4.293558   -0.764065
      6          1           0       -3.652091    4.806153   -1.342965
      7          1           0       -2.924087    4.605638    0.280562
      8          1           0       -1.895233    4.495705   -1.189399
      9          6           0        2.690525    0.396727   -1.658059
     10          7           0        1.552308   -0.555404   -1.486814
     11          6           0        1.333745   -1.460540   -2.386409
     12          1           0        2.109236   -1.392497   -3.232868
     13          1           0        3.212287    0.183527   -2.611552
     14          1           0        2.269347    1.411485   -1.725533
     15          6           0       -1.267052   -0.518036    0.558258
     16          1           0       -0.317349   -0.476334    0.002230
     17          1           0       -1.115024   -0.165723    1.583121
     18          6           0       -1.898205   -1.876508    0.507013
     19          6           0       -2.952610   -2.208946    1.371189
     20          6           0       -1.424921   -2.833099   -0.400616
     21          6           0       -3.528822   -3.478549    1.325731
     22          1           0       -3.317197   -1.473803    2.085307
     23          6           0       -1.998996   -4.106550   -0.438975
     24          1           0       -0.607926   -2.568759   -1.081120
     25          6           0       -3.051715   -4.430934    0.420011
     26          1           0       -4.344496   -3.728827    1.999120
     27          1           0       -1.627285   -4.847798   -1.143005
     28          1           0       -3.498490   -5.421260    0.388012
     29          6           0        3.673883    0.334936   -0.514370
     30          6           0        4.931670   -0.261874   -0.686101
     31          6           0        3.341920    0.830164    0.757074
     32          6           0        5.835692   -0.358190    0.375646
     33          1           0        5.207293   -0.650924   -1.664288
     34          6           0        4.239779    0.731199    1.822289
     35          1           0        2.375898    1.306535    0.910487
     36          6           0        5.491428    0.137234    1.635481
     37          1           0        6.808079   -0.818440    0.218233
     38          1           0        3.967107    1.124411    2.798832
     39          1           0        6.192757    0.066009    2.462822
 ---------------------------------------------------------------------
                    Distance matrix (angstroms):
                    1          2          3          4          5
     1  O    0.000000
     2  C    1.335719   0.000000
     3  S    2.686392   1.661945   0.000000
     4  S    2.503461   1.774544   3.069803   0.000000
     5  C    3.983477   2.810274   3.196665   1.823095   0.000000
     6  H    4.779940   3.737438   4.284984   2.348830   1.093061
     7  H    4.257406   3.014095   3.060738   2.429505   1.091158
     8  H    4.227436   3.017224   3.058429   2.431244   1.091120
     9  C    5.142152   5.181054   4.760425   6.392663   6.856358
    10  N    4.128287   4.509827   4.489400   5.768598   6.608758
    11  C    4.622126   5.230107   5.525254   6.279719   7.313893
    12  H    5.639867   6.127009   6.327842   7.062306   7.956987
    13  H    5.981705   6.065333   5.758664   7.117248   7.577293
    14  H    4.866341   4.646373   4.125985   5.728889   5.978406
    15  C    1.481249   2.437297   3.070425   3.941449   5.244039
    16  H    2.095658   2.794574   3.124868   4.324250   5.468425
    17  H    2.083771   2.615855   2.788209   4.269615   5.339272
    18  C    2.398220   3.650456   4.530267   4.831168   6.375601
    19  C    3.103703   4.273448   5.215224   5.268609   6.844502
    20  C    3.365432   4.633551   5.513333   5.697025   7.282659
    21  C    4.358334   5.585364   6.600177   6.412794   8.074312
    22  H    3.094223   4.028051   4.879321   5.000362   6.447709
    23  C    4.550207   5.867485   6.839109   6.772773   8.452383
    24  H    3.536033   4.670622   5.422341   5.759458   7.235465
    25  C    4.955773   6.270341   7.307109   7.086858   8.806161
    26  H    5.118073   6.260403   7.272241   6.979807   8.610464
    27  H    5.408486   6.705514   7.657607   7.561179   9.234502
    28  H    6.006859   7.322846   8.388318   8.054855   9.802455
    29  C    5.896596   5.888139   5.128723   7.313013   7.660275
    30  C    7.196142   7.267900   6.519968   8.685965   9.042806
    31  C    5.627585   5.483517   4.442715   7.048695   7.281138
    32  C    8.093969   8.135773   7.216275   9.659033   9.944455
    33  H    7.655323   7.798092   7.209122   9.103767   9.521263
    34  C    6.731238   6.584664   5.407085   8.212825   8.370406
    35  H    4.772697   4.500149   3.369405   6.078681   6.272607
    36  C    7.894539   7.842718   6.743598   9.453343   9.649104
    37  H    9.105488   9.190816   8.299897  10.699378  10.997570
    38  H    6.852198   6.619730   5.311779   8.274459   8.343482
    39  H    8.786349   8.723270   7.556536  10.364934  10.516212
                    6          7          8          9         10
     6  H    0.000000
     7  H    1.790541   0.000000
     8  H    1.790673   1.797612   0.000000
     9  C    7.731176   7.279907   6.168504   0.000000
    10  N    7.473469   7.056775   6.122720   1.493792   0.000000
    11  C    8.075813   7.876571   6.880115   2.412630   1.294724
    12  H    8.671094   8.582315   7.408270   2.453414   2.014844
    13  H    8.372435   8.097806   6.834044   1.107628   2.136957
    14  H    6.836194   6.418628   5.209950   1.100763   2.107080
    15  C    6.135963   5.392116   5.346635   4.627230   3.483175
    16  H    6.390205   5.718303   5.350782   3.544869   2.391469
    17  H    6.302240   5.266427   5.479462   5.030288   4.085464
    18  C    7.152377   6.566729   6.594158   5.559818   4.198417
    19  C    7.554304   6.901364   7.254447   6.914538   5.585398
    20  C    8.012894   7.618812   7.386118   5.380505   3.902770
    21  C    8.704793   8.173870   8.519578   7.912082   6.501775
    22  H    7.162614   6.353836   6.955624   7.321502   6.108649
    23  C    9.109676   8.790662   8.635548   6.614928   5.130338
    24  H    7.982783   7.660989   7.181611   4.472890   2.980738
    25  C    9.422967   9.038549   9.143989   7.784472   6.312903
    26  H    9.192108   8.627532   9.154697   8.937934   7.549481
    27  H    9.866032   9.647574   9.347459   6.812768   5.352819
    28  H   10.373998  10.043911  10.168817   8.737235   7.259621
    29  C    8.622543   7.899621   6.984463   1.509581   2.497886
    30  C    9.989860   9.291933   8.336335   2.530057   3.485310
    31  C    8.314736   7.331038   6.682269   2.538710   3.187090
    32  C   10.938102  10.068880   9.261580   3.820724   4.674937
    33  H   10.410169   9.875891   8.784030   2.726120   3.660537
    34  C    9.428981   8.289100   7.802573   3.824249   4.452865
    35  H    7.325437   6.274610   5.729127   2.743022   3.145182
    36  C   10.689896   9.624101   9.029893   4.331258   5.073967
    37  H   11.978670  11.141794  10.294135   4.685228   5.531682
    38  H    9.421352   8.120910   7.851028   4.692873   5.198057
    39  H   11.570393  10.415725   9.918493   5.418178   6.125320
                   11         12         13         14         15
    11  C    0.000000
    12  H    1.150004   0.000000
    13  H    2.506505   2.021536   0.000000
    14  H    3.092028   3.187477   1.783829   0.000000
    15  C    4.040237   5.151371   5.532121   4.630861   0.000000
    16  H    3.066002   4.146507   4.441352   3.638685   1.101291
    17  H    4.840473   5.924067   6.036794   4.988862   1.094341
    18  C    4.357800   5.502777   6.331376   5.758789   1.498809
    19  C    5.749129   6.891023   7.719593   7.068666   2.522130
    20  C    3.665724   4.752604   5.957514   5.780962   2.510753
    21  C    6.441809   7.544543   8.622967   8.175660   3.803848
    22  H    6.451952   7.598406   8.212271   7.352338   2.729188
    23  C    4.679854   5.661227   7.091004   7.093850   3.795741
    24  H    2.588825   3.660134   4.950892   4.953415   2.706930
    25  C    5.994288   7.015058   8.349931   8.188463   4.302896
    26  H    7.524654   8.630341   9.678316   9.167267   4.675033
    27  H    4.667684   5.501656   7.133886   7.396061   4.665930
    28  H    6.836316   7.796684   9.243677   9.188113   5.389796
    29  C    3.493495   3.580834   2.152712   2.144434   5.127468
    30  C    4.156069   3.966165   2.619546   3.311874   6.327574
    31  C    4.377393   4.730683   3.432577   2.766168   4.806224
    32  C    5.395522   5.289390   4.012364   4.501724   7.106889
    33  H    4.022600   3.550821   2.360861   3.590099   6.846496
    34  C    5.564341   5.882508   4.584172   4.114903   5.786497
    35  H    4.428579   4.952098   3.790179   2.640260   4.089524
    36  C    6.001234   6.122101   4.820157   4.827208   6.875088
    37  H    6.096293   5.858222   4.684159   5.417646   8.087868
    38  H    6.364219   6.794697   5.543219   4.840938   5.925725
    39  H    7.032452   7.158440   5.886109   5.894554   7.721218
                   16         17         18         19         20
    16  H    0.000000
    17  H    1.797771   0.000000
    18  C    2.171267   2.167525   0.000000
    19  C    3.438109   2.756156   1.403241   0.000000
    20  C    2.635022   3.338584   1.401019   2.421300   0.000000
    21  C    4.591134   4.107005   2.428116   1.394984   2.797012
    22  H    3.785927   2.610141   2.160260   1.087807   3.407082
    23  C    4.025055   4.516680   2.424488   2.790515   1.397395
    24  H    2.374095   3.623522   2.160138   3.411865   1.095647
    25  C    4.825988   4.826554   2.804148   2.419048   2.423420
    26  H    5.548351   4.826827   3.412010   2.154457   3.883939
    27  H    4.705018   5.442059   3.409475   3.878298   2.156642
    28  H    5.892434   5.893205   3.891059   3.403466   3.408841
    29  C    4.105480   5.252024   6.081272   7.344186   6.003931
    30  C    5.298300   6.459188   7.118830   8.377672   6.862867
    31  C    3.958153   4.640958   5.903178   7.016725   6.122297
    32  C    6.165493   7.057442   7.882621   9.036075   7.710011
    33  H    5.773164   7.124098   7.530252   8.844521   7.095422
    34  C    5.053529   5.434665   6.797421   7.783212   7.052259
    35  H    3.355165   3.847923   5.344390   6.400300   5.770770
    36  C    6.065135   6.613602   7.741787   8.767906   7.797721
    37  H    7.136905   8.066258   8.775094   9.926422   8.498478
    38  H    5.360963   5.382420   6.975660   7.812292   7.414332
    39  H    6.980696   7.364185   8.547644   9.487086   8.639046
                   21         22         23         24         25
    21  C    0.000000
    22  H    2.154239   0.000000
    23  C    2.418458   3.878275   0.000000
    24  H    3.892593   4.308752   2.170766   0.000000
    25  C    1.398212   3.404162   1.396889   3.419531   0.000000
    26  H    1.086930   2.479497   3.404167   4.979517   2.158199
    27  H    3.403725   4.966049   1.087785   2.497386   2.155411
    28  H    2.157397   4.300708   2.158900   4.318619   1.086911
    29  C    8.355094   7.674964   7.205140   5.204474   8.295798
    30  C    9.272237   8.785971   7.929485   6.013725   9.074083
    31  C    8.129912   7.170517   7.370690   5.525660   8.286817
    32  C    9.916321   9.377789   8.723311   6.966276   9.776258
    33  H    9.656882   9.348985   8.085378   6.151012   9.319012
    34  C    8.849842   7.876490   8.212152   6.543680   9.043223
    35  H    7.611516   6.443742   7.089587   5.280872   7.913160
    36  C    9.722898   8.966028   8.855480   7.204474   9.763751
    37  H   10.730995  10.316816   9.423809   7.729753  10.502684
    38  H    8.918868   7.766655   8.569757   7.044464   9.261993
    39  H   10.409897   9.641201   9.640306   8.108688  10.481213
                   26         27         28         29         30
    26  H    0.000000
    27  H    4.302125   0.000000
    28  H    2.485100   2.484810   0.000000
    29  C    9.334142   7.440316   9.240726   0.000000
    30  C   10.260479   8.016192   9.941860   1.402748   0.000000
    31  C    9.022642   7.780909   9.274034   1.404286   2.408859
    32  C   10.845879   8.840753  10.618936   2.438436   1.397798
    33  H   10.683198   8.037222  10.136996   2.155360   1.088200
    34  C    9.675375   8.622100   9.989530   2.436645   2.785126
    35  H    8.467803   7.623524   8.946767   2.158469   3.397200
    36  C   10.574690   9.123958  10.642916   2.822129   2.421231
    37  H   11.662841   9.446907  11.288939   3.419089   2.156038
    38  H    9.657961   9.083093  10.217289   3.418561   3.872586
    39  H   11.209349   9.914663  11.328514   3.909056   3.407868
                   31         32         33         34         35
    31  C    0.000000
    32  C    2.788650   0.000000
    33  H    3.396503   2.154510   0.000000
    34  C    1.396649   2.413811   3.873315   0.000000
    35  H    1.087963   3.876536   4.298594   2.153240   0.000000
    36  C    2.423248   1.396834   3.404468   1.397969   3.405790
    37  H    3.875888   1.087266   2.476785   3.401550   4.963765
    38  H    2.155508   3.400227   4.960778   1.087475   2.476077
    39  H    3.408926   2.159570   4.303274   2.160297   4.303144
                   36         37         38         39
    36  C    0.000000
    37  H    2.157655   0.000000
    38  H    2.156724   4.301777   0.000000
    39  H    1.086935   2.489790   2.487294   0.000000
 Stoichiometry    C17H18NOS2(1-)
 Framework group  C1[X(C17H18NOS2)]
 Deg. of freedom   111
 Full point group                 C1      NOp   1
 Largest Abelian subgroup         C1      NOp   1
 Largest concise Abelian subgroup C1      NOp   1
                         Standard orientation:                         
 ---------------------------------------------------------------------
 Center     Atomic      Atomic             Coordinates (Angstroms)
 Number     Number       Type             X           Y           Z
 ---------------------------------------------------------------------
      1          8           0       -2.172387   -0.592497    0.017146
      2          6           0       -1.890446   -1.881326   -0.191600
      3         16           0       -0.589510   -2.498317   -1.021631
      4         16           0       -3.118032   -2.810398    0.690932
      5          6           0       -2.581972   -4.533277    0.430160
      6          1           0       -3.323257   -5.134368    0.963048
      7          1           0       -2.593565   -4.778844   -0.632943
      8          1           0       -1.590665   -4.694722    0.856528
      9          6           0        2.693955   -0.330032    1.657743
     10          7           0        1.494245    0.550879    1.530835
     11          6           0        1.203689    1.378242    2.483388
     12          1           0        1.972906    1.308489    3.335414
     13          1           0        3.189385   -0.144205    2.630809
     14          1           0        2.343593   -1.373538    1.653352
     15          6           0       -1.293602    0.453645   -0.555061
     16          1           0       -0.349317    0.441023    0.011514
     17          1           0       -1.106477    0.180229   -1.598043
     18          6           0       -2.018119    1.759352   -0.426101
     19          6           0       -3.083738    2.074326   -1.283032
     20          6           0       -1.622201    2.684895    0.548308
     21          6           0       -3.747215    3.295711   -1.164729
     22          1           0       -3.388690    1.364067   -2.048447
     23          6           0       -2.283737    3.910721    0.659808
     24          1           0       -0.796165    2.433405    1.222740
     25          6           0       -3.347171    4.217455   -0.192438
     26          1           0       -4.571034    3.532829   -1.832947
     27          1           0       -1.971995    4.628205    1.415658
     28          1           0       -3.861984    5.170579   -0.103569
     29          6           0        3.682860   -0.126397    0.535497
     30          6           0        4.894230    0.542846    0.764399
     31          6           0        3.399764   -0.559210   -0.770088
     32          6           0        5.800717    0.770058   -0.275070
     33          1           0        5.131648    0.885229    1.769677
     34          6           0        4.299956   -0.329557   -1.812940
     35          1           0        2.470873   -1.089726   -0.968522
     36          6           0        5.505240    0.335447   -1.569270
     37          1           0        6.737035    1.284702   -0.073585
     38          1           0        4.065753   -0.675988   -2.816801
     39          1           0        6.208763    0.508475   -2.379545
 ---------------------------------------------------------------------
 Rotational constants (GHZ):      0.2488760      0.1475011      0.1077939
 Standard basis: 6-311++G(d,p) (5D, 7F)
 There are   625 symmetry adapted cartesian basis functions of A   symmetry.
 There are   604 symmetry adapted basis functions of A   symmetry.
   604 basis functions,   946 primitive gaussians,   625 cartesian basis functions
    84 alpha electrons       84 beta electrons
       nuclear repulsion energy      1739.3101146678 Hartrees.
 NAtoms=   39 NActive=   39 NUniq=   39 SFac= 1.00D+00 NAtFMM=   60 NAOKFM=F Big=F
 Integral buffers will be    131072 words long.
 Raffenetti 2 integral format.
 Two-electron integral symmetry is turned on.
 ------------------------------------------------------------------------------
 Polarizable Continuum Model (PCM)
 =================================
 Model                : PCM (using non-symmetric T matrix).
 Atomic radii         : UFF (Universal Force Field).
 Polarization charges : Total charges.
 Charge compensation  : None.
 Solution method      : On-the-fly selection.
 Cavity type          : Scaled VdW (van der Waals Surface) (Alpha=1.100).
 Cavity algorithm     : GePol (No added spheres)
                        Default sphere list used, NSphG=   39.
                        Lebedev-Laikov grids with approx.  5.0 points / Ang**2.
                        Smoothing algorithm: York/Karplus (Gamma=1.0000).
                        Polarization charges: spherical gaussians, with
                                              point-specific exponents (IZeta= 3).
                        Self-potential: point-specific (ISelfS= 7).
                        Self-field    : sphere-specific E.n sum rule (ISelfD= 2).
 1st derivatives      : Analytical E(r).r(x)/FMM algorithm (CHGder, D1EAlg=3).
                        Cavity 1st derivative terms included.
 Solvent              : n,n-DiMethylFormamide, Eps=  37.219000 Eps(inf)=   2.046330
 ------------------------------------------------------------------------------
 One-electron integrals computed using PRISM.
 NBasis=   604 RedAO= T EigKep=  1.11D-06  NBF=   604
 NBsUse=   602 1.00D-06 EigRej=  6.67D-07 NBFU=   602
 Initial guess from the checkpoint file:  "/localscratch/srahman.25041484.0/Gau-95424.chk"
 B after Tr=    -0.000000   -0.000000   -0.000000
         Rot=    0.999769   -0.016089    0.002865   -0.013929 Ang=  -2.46 deg.
 ExpMin= 3.60D-02 ExpMax= 9.34D+04 ExpMxC= 3.17D+03 IAcc=3 IRadAn=         5 AccDes= 0.00D+00
 Harris functional with IExCor=  402 and IRadAn=       5 diagonalized for initial guess.
 HarFok:  IExCor=  402 AccDes= 0.00D+00 IRadAn=         5 IDoV= 1 UseB2=F ITyADJ=14
 ICtDFT=  3500011 ScaDFX=  1.000000  1.000000  1.000000  1.000000
 FoFCou: FMM=F IPFlag=           0 FMFlag=      100000 FMFlg1=           0
         NFxFlg=           0 DoJE=T BraDBF=F KetDBF=T FulRan=T
         wScrn=  0.000000 ICntrl=     500 IOpCl=  0 I1Cent=   200000004 NGrid=           0
         NMat0=    1 NMatS0=      1 NMatT0=    0 NMatD0=    1 NMtDS0=    0 NMtDT0=    0
 Petite list used in FoFCou.
 Requested convergence on RMS density matrix=1.00D-08 within 128 cycles.
 Requested convergence on MAX density matrix=1.00D-06.
 Requested convergence on             energy=1.00D-06.
 No special actions if energy rises.
 Inv3:  Mode=1 IEnd=    32769075.
 Iteration    1 A*A^-1 deviation from unit magnitude is 8.66D-15 for   2049.
 Iteration    1 A*A^-1 deviation from orthogonality  is 7.43D-15 for   2711   2464.
 Iteration    1 A^-1*A deviation from unit magnitude is 9.10D-15 for   2293.
 Iteration    1 A^-1*A deviation from orthogonality  is 1.64D-12 for   2813   2790.
 Error on total polarization charges =  0.03193
 SCF Done:  E(RB3LYP) =  -1585.29627521     A.U. after   14 cycles
            NFock= 14  Conv=0.95D-08     -V/T= 2.0031
 D1PCM: PCM CHGder 1st derivatives, ID1Alg=3 FixD1E=F DoIter=F DoCFld=F I1PDM=0.
 Calling FoFJK, ICntrl=      2127 FMM=F ISym2X=0 I1Cent= 0 IOpClX= 0 NMat=1 NMatS=1 NMatT=0.
 ***** Axes restored to original set *****
 -------------------------------------------------------------------
 Center     Atomic                   Forces (Hartrees/Bohr)
 Number     Number              X              Y              Z
 -------------------------------------------------------------------
      1        8           0.002825380    0.007105776    0.005177931
      2        6           0.003764463   -0.005920038   -0.007151908
      3       16          -0.004855946   -0.002320693    0.000012820
      4       16           0.001949663    0.001628699    0.003055811
      5        6          -0.001863856   -0.000050527   -0.000273619
      6        1           0.001329464   -0.000068704    0.001006038
      7        1           0.000420860   -0.000170035   -0.002221266
      8        1          -0.001800273   -0.000437914    0.001082285
      9        6          -0.001927506    0.000562388   -0.002937187
     10        7           0.002192434   -0.001398601   -0.002215286
     11        6           0.002968111    0.001499422   -0.001211078
     12        1          -0.002249375   -0.000284602    0.002060512
     13        1          -0.001285910    0.001039754    0.002676714
     14        1           0.001089643   -0.001719710    0.000784371
     15        6           0.002212457    0.002940167   -0.000396835
     16        1          -0.003771775    0.000109183    0.001959611
     17        1          -0.000611365   -0.001263335   -0.002170922
     18        6          -0.001053948   -0.002673596    0.000394402
     19        6           0.000759413   -0.000484375   -0.000099856
     20        6           0.001010600    0.001076722   -0.001103347
     21        6          -0.000327301    0.000320213    0.000344975
     22        1           0.000447505   -0.001096705   -0.001129768
     23        6          -0.000820716   -0.000798079    0.000026762
     24        1          -0.002587224   -0.000798442    0.002459406
     25        6           0.000544458    0.000105858   -0.000349183
     26        1           0.001281605    0.000466477   -0.001042454
     27        1          -0.000475303    0.001548649    0.001197080
     28        1           0.000750866    0.001445504    0.000019160
     29        6           0.000741246   -0.000619116    0.000769975
     30        6           0.000350056    0.000099527    0.000618809
     31        6           0.000566030    0.000686959    0.000570231
     32        6          -0.000323295   -0.000019656   -0.000088497
     33        1          -0.000548996    0.000619463    0.001681296
     34        6          -0.000318494    0.000144104   -0.000383642
     35        1           0.001564375   -0.001275209   -0.000604750
     36        6           0.000365246   -0.000138332    0.000076044
     37        1          -0.001486410    0.000652432    0.000242217
     38        1           0.000273964   -0.000597447   -0.001572932
     39        1          -0.001100147    0.000083820   -0.001263922
 -------------------------------------------------------------------
 Cartesian Forces:  Max     0.007151908 RMS     0.001863582

 GradGradGradGradGradGradGradGradGradGradGradGradGradGradGradGradGradGrad
 Berny optimization.
 Using GEDIIS/GDIIS optimizer.
 FormGI is forming the generalized inverse of G from B-inverse, IUseBI=4.
 GSVD:  received Info=                   1 from GESDD.
 Internal  Forces:  Max     0.007810706 RMS     0.001299821
 Search for a local minimum.
 Step number   4 out of a maximum of  210
 All quantities printed in internal units (Hartrees-Bohrs-Radians)
 Mixed Optimization -- RFO/linear search
 Update second derivatives using D2CorX and points    1    2    4    3
 DE=  1.70D-04 DEPred=-7.79D-04 R=-2.19D-01
 Trust test=-2.19D-01 RLast= 3.79D-01 DXMaxT set to 4.11D-01
 ITU= -1  1  1  0
 Use linear search instead of GDIIS.
 Energy rises -- skip Quadratic/GDIIS search.
 Quartic linear search produced a step of -0.56261.
 Iteration  1 RMS(Cart)=  0.07336663 RMS(Int)=  0.00112927
 Iteration  2 RMS(Cart)=  0.00236619 RMS(Int)=  0.00011053
 Iteration  3 RMS(Cart)=  0.00000101 RMS(Int)=  0.00011053
 Iteration  4 RMS(Cart)=  0.00000000 RMS(Int)=  0.00011053
 Variable       Old X    -DE/DX   Delta X   Delta X   Delta X     New X
                                 (Linear)    (Quad)   (Total)
    R1        2.52414  -0.00781  -0.01690   0.00000  -0.01690   2.50724
    R2        2.79915  -0.00159  -0.00617   0.00000  -0.00617   2.79299
    R3        3.14062  -0.00468   0.00001   0.00000   0.00001   3.14063
    R4        3.35340  -0.00106   0.00202   0.00000   0.00202   3.35543
    R5        3.44515  -0.00117  -0.00644   0.00000  -0.00644   3.43871
    R6        2.06559  -0.00151  -0.00150   0.00000  -0.00150   2.06408
    R7        2.06199  -0.00219  -0.00168   0.00000  -0.00168   2.06031
    R8        2.06192  -0.00213  -0.00159   0.00000  -0.00159   2.06033
    R9        2.82286  -0.00192  -0.01421   0.00000  -0.01421   2.80865
   R10        2.09311  -0.00311  -0.00205   0.00000  -0.00205   2.09106
   R11        2.08014  -0.00205  -0.00106   0.00000  -0.00106   2.07908
   R12        2.85270   0.00009   0.00522   0.00000   0.00522   2.85792
   R13        2.44667  -0.00167  -0.00094   0.00000  -0.00095   2.44572
   R14        4.51922   0.00074  -0.02113   0.00000  -0.02120   4.49802
   R15        2.17319  -0.00305  -0.00473   0.00000  -0.00473   2.16846
   R16        4.89217   0.00041  -0.06688   0.00000  -0.06681   4.82536
   R17        2.08114  -0.00356  -0.00413   0.00000  -0.00420   2.07694
   R18        2.06800  -0.00252  -0.00254   0.00000  -0.00254   2.06546
   R19        2.83234   0.00085   0.00375   0.00000   0.00373   2.83607
   R20        2.65174  -0.00202  -0.00102   0.00000  -0.00103   2.65071
   R21        2.64754  -0.00206  -0.00183   0.00000  -0.00179   2.64575
   R22        2.63614  -0.00185  -0.00159   0.00000  -0.00159   2.63455
   R23        2.05566  -0.00163  -0.00145   0.00000  -0.00145   2.05421
   R24        2.64069  -0.00136   0.00099   0.00000   0.00099   2.64168
   R25        2.07047  -0.00320  -0.00112   0.00000  -0.00105   2.06942
   R26        2.64224  -0.00138   0.00021   0.00000   0.00022   2.64246
   R27        2.05400  -0.00172  -0.00167   0.00000  -0.00167   2.05233
   R28        2.63974  -0.00215  -0.00223   0.00000  -0.00223   2.63751
   R29        2.05561  -0.00199  -0.00168   0.00000  -0.00168   2.05394
   R30        2.05396  -0.00163  -0.00144   0.00000  -0.00144   2.05252
   R31        2.65081  -0.00167  -0.00264   0.00000  -0.00264   2.64817
   R32        2.65372  -0.00187   0.00027   0.00000   0.00027   2.65399
   R33        2.64146  -0.00180   0.00006   0.00000   0.00006   2.64152
   R34        2.05640  -0.00187  -0.00160   0.00000  -0.00160   2.05479
   R35        2.63928  -0.00216  -0.00224   0.00000  -0.00224   2.63704
   R36        2.05595  -0.00203  -0.00222   0.00000  -0.00222   2.05373
   R37        2.63963  -0.00173  -0.00194   0.00000  -0.00194   2.63769
   R38        2.05463  -0.00164  -0.00151   0.00000  -0.00151   2.05312
   R39        2.64178  -0.00149   0.00023   0.00000   0.00024   2.64201
   R40        2.05503  -0.00170  -0.00151   0.00000  -0.00151   2.05352
   R41        2.05401  -0.00168  -0.00163   0.00000  -0.00163   2.05238
    A1        2.08963   0.00375   0.01295   0.00000   0.01296   2.10259
    A2        2.21616  -0.00071   0.00025   0.00000   0.00112   2.21728
    A3        1.85609   0.00099   0.00476   0.00000   0.00561   1.86170
    A4        2.20871   0.00022  -0.00548   0.00000  -0.00462   2.20410
    A5        1.79285   0.00415   0.00584   0.00000   0.00584   1.79869
    A6        1.82404   0.00116   0.00218   0.00000   0.00218   1.82622
    A7        1.92721   0.00060   0.00387   0.00000   0.00387   1.93108
    A8        1.92952  -0.00040   0.00177   0.00000   0.00177   1.93129
    A9        1.92199  -0.00046  -0.00180   0.00000  -0.00180   1.92019
   A10        1.92225  -0.00022  -0.00165   0.00000  -0.00165   1.92060
   A11        1.93592  -0.00058  -0.00404   0.00000  -0.00403   1.93189
   A12        1.91233   0.00065   0.00546   0.00000   0.00546   1.91779
   A13        1.87871   0.00066   0.00593   0.00000   0.00593   1.88464
   A14        1.96428  -0.00120   0.00268   0.00000   0.00268   1.96696
   A15        1.88065  -0.00008  -0.00311   0.00000  -0.00307   1.87757
   A16        1.91501   0.00034  -0.00409   0.00000  -0.00408   1.91093
   A17        1.91073  -0.00032  -0.00711   0.00000  -0.00709   1.90363
   A18        2.08814   0.00135   0.00532   0.00000   0.00540   2.09354
   A19        2.27314  -0.00191   0.00014   0.00000   0.00022   2.27337
   A20        1.90050   0.00052  -0.00572   0.00000  -0.00588   1.89462
   A21        1.93501   0.00052  -0.00010   0.00000  -0.00007   1.93494
   A22        1.64642  -0.00050   0.00883   0.00000   0.00877   1.65519
   A23        2.69567   0.00000  -0.00901   0.00000  -0.00897   2.68669
   A24        1.87744   0.00003  -0.00096   0.00000  -0.00093   1.87651
   A25        1.86833   0.00013   0.00342   0.00000   0.00338   1.87171
   A26        1.87050   0.00009   0.00332   0.00000   0.00333   1.87383
   A27        1.91861   0.00041  -0.00009   0.00000  -0.00005   1.91856
   A28        1.96081  -0.00031  -0.00232   0.00000  -0.00245   1.95836
   A29        1.96310  -0.00031  -0.00292   0.00000  -0.00282   1.96028
   A30        2.10608   0.00012  -0.00168   0.00000  -0.00164   2.10444
   A31        2.09295  -0.00010   0.00041   0.00000   0.00035   2.09330
   A32        2.08408  -0.00002   0.00126   0.00000   0.00128   2.08536
   A33        2.10125   0.00024   0.00029   0.00000   0.00028   2.10152
   A34        2.08981  -0.00008   0.00002   0.00000   0.00003   2.08984
   A35        2.09210  -0.00017  -0.00030   0.00000  -0.00029   2.09181
   A36        2.09581  -0.00004  -0.00198   0.00000  -0.00200   2.09381
   A37        2.08236   0.00018   0.00382   0.00000   0.00385   2.08621
   A38        2.10499  -0.00014  -0.00183   0.00000  -0.00184   2.10315
   A39        2.09449  -0.00020  -0.00065   0.00000  -0.00065   2.09385
   A40        2.09365   0.00002   0.00015   0.00000   0.00014   2.09379
   A41        2.09502   0.00017   0.00050   0.00000   0.00050   2.09552
   A42        2.09942   0.00005   0.00120   0.00000   0.00121   2.10062
   A43        2.09252  -0.00033  -0.00242   0.00000  -0.00242   2.09010
   A44        2.09125   0.00028   0.00121   0.00000   0.00121   2.09246
   A45        2.09129  -0.00003  -0.00013   0.00000  -0.00012   2.09117
   A46        2.09373   0.00010   0.00003   0.00000   0.00002   2.09376
   A47        2.09816  -0.00007   0.00010   0.00000   0.00010   2.09825
   A48        2.10454   0.00121   0.00203   0.00000   0.00204   2.10658
   A49        2.11475  -0.00082  -0.00147   0.00000  -0.00146   2.11330
   A50        2.06332  -0.00039  -0.00033   0.00000  -0.00032   2.06299
   A51        2.11325   0.00017   0.00028   0.00000   0.00027   2.11352
   A52        2.08204  -0.00014   0.00059   0.00000   0.00059   2.08263
   A53        2.08788  -0.00003  -0.00086   0.00000  -0.00086   2.08703
   A54        2.11016   0.00039   0.00010   0.00000   0.00009   2.11025
   A55        2.08516  -0.00063  -0.00105   0.00000  -0.00105   2.08411
   A56        2.08782   0.00024   0.00097   0.00000   0.00098   2.08879
   A57        2.09584   0.00008   0.00029   0.00000   0.00029   2.09613
   A58        2.09164  -0.00005  -0.00082   0.00000  -0.00082   2.09082
   A59        2.09571  -0.00003   0.00053   0.00000   0.00053   2.09624
   A60        2.09875   0.00001   0.00034   0.00000   0.00034   2.09909
   A61        2.09218  -0.00017  -0.00055   0.00000  -0.00055   2.09163
   A62        2.09223   0.00015   0.00022   0.00000   0.00022   2.09244
   A63        2.08504  -0.00026  -0.00067   0.00000  -0.00067   2.08438
   A64        2.09931   0.00014   0.00063   0.00000   0.00063   2.09993
   A65        2.09882   0.00013   0.00005   0.00000   0.00005   2.09887
   A66        3.15763   0.00011   0.02263   0.00000   0.02282   3.18045
   A67        2.94785   0.00049  -0.00230   0.00000  -0.00228   2.94557
   A68        2.98184   0.00008   0.01648   0.00000   0.01631   2.99815
   A69        3.25034   0.00007  -0.00964   0.00000  -0.00964   3.24070
    D1        0.03167  -0.00366  -0.05570   0.00000  -0.05564  -0.02397
    D2        3.10501   0.00398   0.02794   0.00000   0.02788   3.13288
    D3       -1.24965  -0.00049  -0.02987   0.00000  -0.02993  -1.27958
    D4        0.81161   0.00007  -0.02869   0.00000  -0.02870   0.78291
    D5        2.92143  -0.00018  -0.02844   0.00000  -0.02836   2.89307
    D6       -3.08083  -0.00457  -0.06790   0.00000  -0.06797   3.13438
    D7       -0.00712   0.00299   0.01494   0.00000   0.01501   0.00790
    D8       -3.13973  -0.00008  -0.00453   0.00000  -0.00453   3.13892
    D9       -1.07336   0.00032  -0.00349   0.00000  -0.00349  -1.07685
   D10        1.07563  -0.00028  -0.00472   0.00000  -0.00471   1.07092
   D11        0.01701  -0.00020  -0.00685   0.00000  -0.00684   0.01017
   D12       -2.87735  -0.00005  -0.00468   0.00000  -0.00469  -2.88204
   D13        2.05752   0.00042  -0.00419   0.00000  -0.00418   2.05333
   D14       -0.83684   0.00057  -0.00203   0.00000  -0.00204  -0.83888
   D15       -2.11870  -0.00028  -0.00740   0.00000  -0.00738  -2.12608
   D16        1.27013  -0.00013  -0.00523   0.00000  -0.00524   1.26489
   D17        1.86558  -0.00001   0.05779   0.00000   0.05779   1.92337
   D18       -1.23882   0.00001   0.04821   0.00000   0.04821  -1.19061
   D19       -0.26861  -0.00025   0.05190   0.00000   0.05188  -0.21673
   D20        2.91017  -0.00024   0.04232   0.00000   0.04230   2.95248
   D21       -2.32910  -0.00017   0.06212   0.00000   0.06214  -2.26697
   D22        0.84968  -0.00015   0.05255   0.00000   0.05256   0.90224
   D23        0.00903   0.00018   0.00213   0.00000   0.00214   0.01117
   D24        3.07580   0.00033  -0.00028   0.00000  -0.00027   3.07553
   D25        2.95188  -0.00030   0.00082   0.00000   0.00087   2.95275
   D26       -0.26454  -0.00015  -0.00159   0.00000  -0.00154  -0.26607
   D27        1.35630   0.00053  -0.02074   0.00000  -0.02073   1.33557
   D28       -0.70669  -0.00009  -0.02987   0.00000  -0.02992  -0.73662
   D29       -2.93220   0.00056  -0.01173   0.00000  -0.01171  -2.94392
   D30       -1.52824   0.00019  -0.02857   0.00000  -0.02857  -1.55680
   D31        2.69195  -0.00043  -0.03770   0.00000  -0.03776   2.65420
   D32        0.46645   0.00023  -0.01957   0.00000  -0.01955   0.44690
   D33        0.36612  -0.00023  -0.00898   0.00000  -0.00892   0.35720
   D34       -2.76394   0.00006  -0.01356   0.00000  -0.01353  -2.77747
   D35       -2.92061  -0.00011  -0.00745   0.00000  -0.00743  -2.92803
   D36        0.23252   0.00018  -0.01203   0.00000  -0.01204   0.22048
   D37       -1.31654  -0.00011   0.02610   0.00000   0.02609  -1.29046
   D38        1.83756  -0.00011   0.02707   0.00000   0.02705   1.86461
   D39        2.90811  -0.00003   0.02651   0.00000   0.02652   2.93464
   D40       -0.22097  -0.00003   0.02749   0.00000   0.02749  -0.19348
   D41        0.73216  -0.00008   0.03071   0.00000   0.03071   0.76287
   D42       -2.39692  -0.00008   0.03168   0.00000   0.03167  -2.36525
   D43       -3.13276  -0.00010   0.00092   0.00000   0.00091  -3.13185
   D44        0.00109   0.00002   0.00278   0.00000   0.00277   0.00385
   D45       -0.00361  -0.00010  -0.00006   0.00000  -0.00006  -0.00367
   D46        3.13023   0.00001   0.00180   0.00000   0.00180   3.13203
   D47        3.12665   0.00014  -0.00100   0.00000  -0.00099   3.12567
   D48       -0.02239   0.00021   0.00136   0.00000   0.00137  -0.02102
   D49       -0.00259   0.00014  -0.00002   0.00000  -0.00001  -0.00260
   D50        3.13156   0.00020   0.00235   0.00000   0.00234   3.13390
   D51        0.00567   0.00003   0.00022   0.00000   0.00022   0.00589
   D52        3.14044   0.00004   0.00021   0.00000   0.00021   3.14065
   D53       -3.12816  -0.00008  -0.00164   0.00000  -0.00164  -3.12981
   D54        0.00661  -0.00007  -0.00165   0.00000  -0.00165   0.00496
   D55        0.00675  -0.00012  -0.00007   0.00000  -0.00007   0.00668
   D56       -3.13863  -0.00001  -0.00012   0.00000  -0.00012  -3.13875
   D57       -3.12730  -0.00018  -0.00247   0.00000  -0.00247  -3.12977
   D58        0.01051  -0.00007  -0.00252   0.00000  -0.00253   0.00798
   D59       -0.00151  -0.00000  -0.00030   0.00000  -0.00030  -0.00181
   D60        3.13721  -0.00002   0.00005   0.00000   0.00005   3.13727
   D61       -3.13628  -0.00001  -0.00029   0.00000  -0.00029  -3.13657
   D62        0.00244  -0.00003   0.00006   0.00000   0.00006   0.00251
   D63       -0.00469   0.00005   0.00022   0.00000   0.00022  -0.00447
   D64        3.13978   0.00007  -0.00013   0.00000  -0.00013   3.13965
   D65        3.14068  -0.00006   0.00029   0.00000   0.00028   3.14096
   D66        0.00197  -0.00004  -0.00007   0.00000  -0.00007   0.00189
   D67       -3.11008   0.00010  -0.00876   0.00000  -0.00876  -3.11883
   D68        0.03686  -0.00001  -0.01171   0.00000  -0.01170   0.02516
   D69       -0.00460   0.00007   0.00053   0.00000   0.00053  -0.00408
   D70       -3.14085  -0.00004  -0.00242   0.00000  -0.00242   3.13991
   D71        3.10518  -0.00001   0.00980   0.00000   0.00981   3.11499
   D72       -0.04766   0.00018   0.01262   0.00000   0.01263  -0.03504
   D73       -0.00007  -0.00003   0.00041   0.00000   0.00041   0.00034
   D74        3.13027   0.00016   0.00323   0.00000   0.00323   3.13350
   D75        0.00611  -0.00007  -0.00131   0.00000  -0.00131   0.00481
   D76       -3.13401  -0.00008  -0.00225   0.00000  -0.00225  -3.13626
   D77       -3.14084   0.00004   0.00165   0.00000   0.00165  -3.13919
   D78        0.00223   0.00003   0.00070   0.00000   0.00071   0.00293
   D79        0.00325  -0.00001  -0.00057   0.00000  -0.00057   0.00268
   D80        3.13678   0.00007   0.00022   0.00000   0.00022   3.13700
   D81       -3.12707  -0.00020  -0.00339   0.00000  -0.00338  -3.13045
   D82        0.00645  -0.00011  -0.00259   0.00000  -0.00259   0.00386
   D83       -0.00284   0.00002   0.00114   0.00000   0.00114  -0.00170
   D84       -3.13923  -0.00002  -0.00007   0.00000  -0.00007  -3.13931
   D85        3.13727   0.00004   0.00209   0.00000   0.00209   3.13936
   D86        0.00089  -0.00001   0.00087   0.00000   0.00087   0.00176
   D87       -0.00178   0.00002  -0.00022   0.00000  -0.00022  -0.00199
   D88        3.13461   0.00006   0.00100   0.00000   0.00100   3.13561
   D89       -3.13530  -0.00007  -0.00100   0.00000  -0.00100  -3.13630
   D90        0.00109  -0.00003   0.00021   0.00000   0.00021   0.00130
         Item               Value     Threshold  Converged?
 Maximum Force            0.007811     0.000450     NO 
 RMS     Force            0.001300     0.000300     NO 
 Maximum Displacement     0.260635     0.001800     NO 
 RMS     Displacement     0.072969     0.001200     NO 
 Predicted change in Energy=-2.878054D-04
 GradGradGradGradGradGradGradGradGradGradGradGradGradGradGradGradGradGrad

                          Input orientation:                          
 ---------------------------------------------------------------------
 Center     Atomic      Atomic             Coordinates (Angstroms)
 Number     Number       Type             X           Y           Z
 ---------------------------------------------------------------------
      1          8           0       -2.167270    0.448368   -0.132259
      2          6           0       -1.992226    1.756601    0.002725
      3         16           0       -0.808180    2.522776    0.881978
      4         16           0       -3.289206    2.541972   -0.921312
      5          6           0       -2.965188    4.313475   -0.660440
      6          1           0       -3.750475    4.823409   -1.222876
      7          1           0       -3.039725    4.566133    0.397525
      8          1           0       -1.985911    4.587325   -1.053798
      9          6           0        2.726005    0.308600   -1.694279
     10          7           0        1.583402   -0.622911   -1.505206
     11          6           0        1.361207   -1.557390   -2.372605
     12          1           0        2.143363   -1.530419   -3.211807
     13          1           0        3.263797    0.059673   -2.628759
     14          1           0        2.320569    1.325359   -1.805027
     15          6           0       -1.238107   -0.502636    0.513253
     16          1           0       -0.294893   -0.477752   -0.050375
     17          1           0       -1.071306   -0.150084    1.534295
     18          6           0       -1.885387   -1.856155    0.476319
     19          6           0       -2.956475   -2.158386    1.330126
     20          6           0       -1.409392   -2.834471   -0.404891
     21          6           0       -3.547644   -3.420650    1.301009
     22          1           0       -3.323559   -1.404814    2.022250
     23          6           0       -1.999492   -4.101555   -0.426323
     24          1           0       -0.577969   -2.597088   -1.076909
     25          6           0       -3.068191   -4.396392    0.421594
     26          1           0       -4.375979   -3.647176    1.965871
     27          1           0       -1.625480   -4.859268   -1.109939
     28          1           0       -3.526207   -5.381047    0.401827
     29          6           0        3.695016    0.286777   -0.533360
     30          6           0        4.976112   -0.261647   -0.681017
     31          6           0        3.327036    0.783518    0.727697
     32          6           0        5.868725   -0.310587    0.393589
     33          1           0        5.279545   -0.653032   -1.649045
     34          6           0        4.213131    0.732812    1.804537
     35          1           0        2.340918    1.220025    0.862364
     36          6           0        5.489548    0.186082    1.641717
     37          1           0        6.858689   -0.735957    0.254156
     38          1           0        3.911854    1.126133    2.771695
     39          1           0        6.181001    0.151775    2.478535
 ---------------------------------------------------------------------
                    Distance matrix (angstroms):
                    1          2          3          4          5
     1  O    0.000000
     2  C    1.326776   0.000000
     3  S    2.679360   1.661949   0.000000
     4  S    2.502903   1.775615   3.067200   0.000000
     5  C    3.981796   2.814968   3.199741   1.819688   0.000000
     6  H    4.778804   3.741503   4.287240   2.347054   1.092265
     7  H    4.242385   3.024333   3.064278   2.428744   1.090267
     8  H    4.244183   3.021469   3.065395   2.428909   1.090278
     9  C    5.138442   5.219026   4.902055   6.462832   7.035448
    10  N    4.135234   4.552037   4.616671   5.839497   6.765442
    11  C    4.635986   5.279228   5.652106   6.366896   7.491079
    12  H    5.655155   6.183916   6.472950   7.165441   8.170549
    13  H    5.989999   6.118010   5.913810   7.212422   7.795471
    14  H    4.869082   4.696183   4.294517   5.807812   6.178846
    15  C    1.477984   2.435875   3.077972   3.941399   5.249313
    16  H    2.090502   2.806438   3.183695   4.340873   5.518923
    17  H    2.082471   2.613284   2.763862   4.265707   5.322313
    18  C    2.400136   3.645232   4.527689   4.823651   6.365731
    19  C    3.091372   4.244867   5.170037   5.222361   6.771072
    20  C    3.380198   4.645836   5.542344   5.718963   7.319764
    21  C    4.350746   5.559568   6.557786   6.368545   8.000202
    22  H    3.068093   3.980638   4.801387   4.923704   6.326459
    23  C    4.562502   5.873851   6.856576   6.785634   8.473494
    24  H    3.562730   4.703227   5.486642   5.812483   7.323124
    25  C    4.958842   6.260390   7.293455   7.070583   8.777425
    26  H    5.104315   6.223908   7.209183   6.915379   8.500577
    27  H    5.424057   6.718798   7.689621   7.588275   9.280952
    28  H    6.009496   7.311526   8.371895   8.036237   9.768670
    29  C    5.878213   5.898516   5.223183   7.349542   7.783878
    30  C    7.199525   7.286876   6.607117   8.731180   9.164956
    31  C    5.571288   5.455917   4.488745   7.041737   7.347081
    32  C    8.088865   8.137604   7.269631   9.681620  10.026512
    33  H    7.679112   7.836665   7.317938   9.173938   9.675699
    34  C    6.673949   6.542257   5.410050   8.184642   8.391991
    35  H    4.680650   4.450059   3.407985   6.052053   6.327963
    36  C    7.864009   7.818552   6.760082   9.443826   9.685961
    37  H    9.111524   9.198628   8.354303  10.728761  11.083402
    38  H    6.771120   6.551553   5.272604   8.215727   8.320601
    39  H    8.752019   8.689462   7.551112  10.341994  10.527378
                    6          7          8          9         10
     6  H    0.000000
     7  H    1.788031   0.000000
     8  H    1.788297   1.793687   0.000000
     9  C    7.908889   7.466316   6.396863   0.000000
    10  N    7.628391   7.205544   6.331692   1.486272   0.000000
    11  C    8.256256   8.033639   7.120392   2.409299   1.294219
    12  H    8.891812   8.778361   7.689909   2.454456   2.012366
    13  H    8.594748   8.318712   7.109119   1.106543   2.133547
    14  H    7.030849   6.639774   5.454406   1.100201   2.104534
    15  C    6.139454   5.380672   5.377970   4.609283   3.471247
    16  H    6.435691   5.759817   5.433361   3.527973   2.380251
    17  H    6.286142   5.235420   5.475197   5.005362   4.063201
    18  C    7.140196   6.525679   6.623428   5.537382   4.180888
    19  C    7.476210   6.789391   7.220091   6.893739   5.568418
    20  C    8.049404   7.620420   7.472383   5.351908   3.880528
    21  C    8.624132   8.053754   8.491866   7.889089   6.483040
    22  H    7.035898   6.194554   6.867103   7.303807   6.093651
    23  C    9.129919   8.768673   8.711518   6.586919   5.109019
    24  H    8.071547   7.716601   7.321108   4.443018   2.958435
    25  C    9.390129   8.962602   9.168167   7.758000   6.291981
    26  H    9.072496   8.467805   9.090536   8.915326   7.530523
    27  H    9.913757   9.649389   9.453633   6.781131   5.329153
    28  H   10.335419   9.959070  10.191163   8.709529   7.237730
    29  C    8.745959   8.033440   7.144124   1.512346   2.496183
    30  C   10.114580   9.419361   8.492424   2.532758   3.510026
    31  C    8.379536   7.413018   6.772746   2.540226   3.162935
    32  C   11.022699  10.155929   9.369087   3.823516   4.697549
    33  H   10.569498  10.031868   8.977890   2.728982   3.699063
    34  C    9.450779   8.323337   7.839354   3.825337   4.439353
    35  H    7.378188   6.353253   5.807912   2.741425   3.094452
    36  C   10.727941   9.668575   9.084009   4.333710   5.080902
    37  H   12.068245  11.229929  10.405529   4.686851   5.562084
    38  H    9.398815   8.111395   7.835680   4.692496   5.174237
    39  H   11.582695  10.432591   9.942331   5.419775   6.132556
                   11         12         13         14         15
    11  C    0.000000
    12  H    1.147500   0.000000
    13  H    2.510051   2.030692   0.000000
    14  H    3.090754   3.188401   1.780498   0.000000
    15  C    4.024565   5.134857   5.518657   4.623869   0.000000
    16  H    3.049760   4.128905   4.427320   3.629139   1.099068
    17  H    4.812640   5.896178   6.013995   4.983253   1.092997
    18  C    4.329665   5.471673   6.310785   5.746010   1.500783
    19  C    5.719598   6.857978   7.699633   7.057822   2.522217
    20  C    3.630296   4.711836   5.929616   5.759962   2.511928
    21  C    6.408120   7.505068   8.599503   8.161371   3.803856
    22  H    6.425346   7.569569   8.195722   7.345616   2.727656
    23  C    4.642745   5.615417   7.061781   7.072138   3.796673
    24  H    2.553469   3.619561   4.921969   4.931254   2.711296
    25  C    5.957100   6.969627   8.321973   8.169149   4.303364
    26  H    7.490320   8.590159   9.654923   9.153662   4.673807
    27  H    4.627853   5.450070   7.099847   7.369128   4.665303
    28  H    6.797400   7.747885   9.213579   9.166835   5.389500
    29  C    3.497205   3.589416   2.151331   2.141236   5.104339
    30  C    4.196184   4.004890   2.613230   3.291488   6.332526
    31  C    4.353873   4.719648   3.434202   2.778715   4.747706
    32  C    5.433605   5.325898   4.007160   4.483262   7.110434
    33  H    4.085924   3.612155   2.351814   3.562849   6.868620
    34  C    5.552207   5.879614   4.583499   4.118476   5.736701
    35  H    4.374802   4.919638   3.792896   2.669547   3.987338
    36  C    6.016450   6.140034   4.817355   4.818757   6.856319
    37  H    6.147921   5.905790   4.676267   5.392938   8.104300
    38  H    6.338054   6.781381   5.542763   4.849563   5.854532
    39  H    7.048774   7.177206   5.882433   5.884653   7.702841
                   16         17         18         19         20
    16  H    0.000000
    17  H    1.794816   0.000000
    18  C    2.169579   2.166269   0.000000
    19  C    3.437199   2.762033   1.402698   0.000000
    20  C    2.630953   3.328765   1.400073   2.420919   0.000000
    21  C    4.589910   4.108926   2.427108   1.394144   2.797468
    22  H    3.785239   2.623946   2.159155   1.087040   3.405726
    23  C    4.022305   4.507735   2.422726   2.788699   1.397919
    24  H    2.371811   3.612422   2.161213   3.412268   1.095090
    25  C    4.823865   4.822529   2.802645   2.417971   2.423693
    26  H    5.546689   4.830815   3.410216   2.153058   3.883510
    27  H    4.700087   5.429134   3.406237   3.875594   2.154899
    28  H    5.889667   5.888293   3.888792   3.401747   3.408336
    29  C    4.091106   5.213815   6.062385   7.327601   5.984452
    30  C    5.312994   6.441376   7.138771   8.400492   6.889871
    31  C    3.913383   4.568110   5.848113   6.964211   6.066824
    32  C    6.181847   7.034984   7.907078   9.065077   7.744581
    33  H    5.801794   7.121791   7.569737   8.886708   7.144820
    34  C    5.022792   5.364495   6.757132   7.745149   7.015685
    35  H    3.265431   3.737909   5.241524   6.300384   5.666542
    36  C    6.063299   6.570338   7.740707   8.770914   7.804339
    37  H    7.164714   8.053994   8.818337   9.975894   8.555656
    38  H    5.313497   5.290725   6.911643   7.748557   7.354777
    39  H    6.980608   7.319745   8.550279   9.494691   8.651351
                   21         22         23         24         25
    21  C    0.000000
    22  H    2.152671   0.000000
    23  C    2.417454   3.875703   0.000000
    24  H    3.892521   4.308662   2.169656   0.000000
    25  C    1.398328   3.402477   1.395711   3.418217   0.000000
    26  H    1.086045   2.477691   3.402462   4.978562   2.157876
    27  H    3.402500   4.962593   1.086896   2.493156   2.154358
    28  H    2.156884   4.298519   2.157265   4.316155   1.086147
    29  C    8.340626   7.658526   7.190016   5.183678   8.281604
    30  C    9.303878   8.803353   7.966731   6.038115   9.111678
    31  C    8.078672   7.120048   7.318989   5.471213   8.235539
    32  C    9.958107   9.399359   8.772259   6.996450   9.826650
    33  H    9.709881   9.383868   8.146884   6.198158   9.380030
    34  C    8.816711   7.836998   8.181962   6.507349   9.013262
    35  H    7.510222   6.349915   6.987066   5.181798   7.810050
    36  C    9.736294   8.963627   8.873913   7.207754   9.783796
    37  H   10.797927  10.356239   9.500403   7.780708  10.581576
    38  H    8.858908   7.701855   8.514696   6.988036   9.205557
    39  H   10.430499   9.641983   9.666927   8.116718  10.510203
                   26         27         28         29         30
    26  H    0.000000
    27  H    4.300583   0.000000
    28  H    2.484885   2.484040   0.000000
    29  C    9.320038   7.424412   9.227397   0.000000
    30  C   10.292203   8.056247   9.983498   1.401349   0.000000
    31  C    8.972211   7.729512   9.223611   1.404430   2.407550
    32  C   10.888474   8.894617  10.675878   2.437435   1.397831
    33  H   10.735998   8.103235  10.203012   2.153770   1.087350
    34  C    9.642776   8.593887   9.962139   2.435806   2.783715
    35  H    8.368040   7.521974   8.843608   2.156983   3.394352
    36  C   10.589031   9.146081  10.668368   2.821603   2.420572
    37  H   11.731280   9.531189  11.377377   3.416869   2.154904
    38  H    9.598021   9.030736  10.162894   3.416859   3.870375
    39  H   11.231415   9.946298  11.364626   3.907667   3.406677
                   31         32         33         34         35
    31  C    0.000000
    32  C    2.787271   0.000000
    33  H    3.394829   2.153313   0.000000
    34  C    1.395463   2.412560   3.871050   0.000000
    35  H    1.086786   3.874009   4.295468   2.151801   0.000000
    36  C    2.422564   1.395807   3.402547   1.398093   3.404453
    37  H    3.873708   1.086466   2.474418   3.399991   4.960447
    38  H    2.153445   3.398368   4.957717   1.086677   2.474309
    39  H    3.407294   2.158308   4.300843   2.159720   4.301094
                   36         37         38         39
    36  C    0.000000
    37  H    2.156392   0.000000
    38  H    2.156309   4.299910   0.000000
    39  H    1.086071   2.489014   2.486835   0.000000
 Stoichiometry    C17H18NOS2(1-)
 Framework group  C1[X(C17H18NOS2)]
 Deg. of freedom   111
 Full point group                 C1      NOp   1
 Largest Abelian subgroup         C1      NOp   1
 Largest concise Abelian subgroup C1      NOp   1
                         Standard orientation:                         
 ---------------------------------------------------------------------
 Center     Atomic      Atomic             Coordinates (Angstroms)
 Number     Number       Type             X           Y           Z
 ---------------------------------------------------------------------
      1          8           0       -2.144355   -0.573944    0.072023
      2          6           0       -1.900110   -1.863606   -0.121499
      3         16           0       -0.669751   -2.525465   -1.021629
      4         16           0       -3.162751   -2.757443    0.750051
      5          6           0       -2.744435   -4.495639    0.411005
      6          1           0       -3.507164   -5.071302    0.940061
      7          1           0       -2.796040   -4.701863   -0.658336
      8          1           0       -1.755841   -4.736699    0.802515
      9          6           0        2.720519   -0.255062    1.695259
     10          7           0        1.532671    0.624026    1.536436
     11          6           0        1.254147    1.504025    2.443646
     12          1           0        2.028956    1.478128    3.289669
     13          1           0        3.236050   -0.022831    2.646434
     14          1           0        2.367658   -1.295485    1.754009
     15          6           0       -1.260194    0.453046   -0.517883
     16          1           0       -0.322147    0.450489    0.054839
     17          1           0       -1.065927    0.157906   -1.552192
     18          6           0       -1.977480    1.768091   -0.425650
     19          6           0       -3.055035    2.054336   -1.276826
     20          6           0       -1.561204    2.727240    0.505452
     21          6           0       -3.711459    3.281614   -1.195989
     22          1           0       -3.375996    1.316132   -2.007370
     23          6           0       -2.216742    3.959742    0.578849
     24          1           0       -0.724701    2.501838    1.175287
     25          6           0       -3.291580    4.238459   -0.266758
     26          1           0       -4.544378    3.496009   -1.859144
     27          1           0       -1.889002    4.702835    1.301168
     28          1           0       -3.800477    5.196123   -0.206607
     29          6           0        3.697626   -0.128732    0.547873
     30          6           0        4.946982    0.477604    0.735610
     31          6           0        3.367570   -0.584069   -0.739044
     32          6           0        5.845597    0.622986   -0.325186
     33          1           0        5.220748    0.838263    1.724199
     34          6           0        4.259603   -0.437156   -1.802064
     35          1           0        2.406824   -1.064132   -0.905205
     36          6           0        5.504237    0.166536   -1.599315
     37          1           0        6.810720    1.091914   -0.154737
     38          1           0        3.988082   -0.799677   -2.789850
     39          1           0        6.200567    0.275766   -2.425597
 ---------------------------------------------------------------------
 Rotational constants (GHZ):      0.2489841      0.1467618      0.1074165
 Standard basis: 6-311++G(d,p) (5D, 7F)
 There are   625 symmetry adapted cartesian basis functions of A   symmetry.
 There are   604 symmetry adapted basis functions of A   symmetry.
   604 basis functions,   946 primitive gaussians,   625 cartesian basis functions
    84 alpha electrons       84 beta electrons
       nuclear repulsion energy      1738.3976940950 Hartrees.
 NAtoms=   39 NActive=   39 NUniq=   39 SFac= 1.00D+00 NAtFMM=   60 NAOKFM=F Big=F
 Integral buffers will be    131072 words long.
 Raffenetti 2 integral format.
 Two-electron integral symmetry is turned on.
 ------------------------------------------------------------------------------
 Polarizable Continuum Model (PCM)
 =================================
 Model                : PCM (using non-symmetric T matrix).
 Atomic radii         : UFF (Universal Force Field).
 Polarization charges : Total charges.
 Charge compensation  : None.
 Solution method      : On-the-fly selection.
 Cavity type          : Scaled VdW (van der Waals Surface) (Alpha=1.100).
 Cavity algorithm     : GePol (No added spheres)
                        Default sphere list used, NSphG=   39.
                        Lebedev-Laikov grids with approx.  5.0 points / Ang**2.
                        Smoothing algorithm: York/Karplus (Gamma=1.0000).
                        Polarization charges: spherical gaussians, with
                                              point-specific exponents (IZeta= 3).
                        Self-potential: point-specific (ISelfS= 7).
                        Self-field    : sphere-specific E.n sum rule (ISelfD= 2).
 1st derivatives      : Analytical E(r).r(x)/FMM algorithm (CHGder, D1EAlg=3).
                        Cavity 1st derivative terms included.
 Solvent              : n,n-DiMethylFormamide, Eps=  37.219000 Eps(inf)=   2.046330
 ------------------------------------------------------------------------------
 One-electron integrals computed using PRISM.
 NBasis=   604 RedAO= T EigKep=  1.04D-06  NBF=   604
 NBsUse=   602 1.00D-06 EigRej=  6.64D-07 NBFU=   602
 Lowest energy guess from the checkpoint file:  "/localscratch/srahman.25041484.0/Gau-95424.chk"
 B after Tr=    -0.000000   -0.000000   -0.000000
         Rot=    0.999957   -0.007030    0.001269   -0.005937 Ang=  -1.06 deg.
 B after Tr=     0.000000   -0.000000    0.000000
         Rot=    0.999926    0.009058   -0.001601    0.007996 Ang=   1.40 deg.
 Requested convergence on RMS density matrix=1.00D-08 within 128 cycles.
 Requested convergence on MAX density matrix=1.00D-06.
 Requested convergence on             energy=1.00D-06.
 No special actions if energy rises.
 Inv3:  Mode=1 IEnd=    32828592.
 Iteration    1 A*A^-1 deviation from unit magnitude is 7.99D-15 for   2938.
 Iteration    1 A*A^-1 deviation from orthogonality  is 8.88D-15 for   2663   1090.
 Iteration    1 A^-1*A deviation from unit magnitude is 8.66D-15 for   2427.
 Iteration    1 A^-1*A deviation from orthogonality  is 2.52D-12 for   2548   2539.
 Error on total polarization charges =  0.03195
 SCF Done:  E(RB3LYP) =  -1585.29675840     A.U. after   11 cycles
            NFock= 11  Conv=0.40D-08     -V/T= 2.0030
 D1PCM: PCM CHGder 1st derivatives, ID1Alg=3 FixD1E=F DoIter=F DoCFld=F I1PDM=0.
 Calling FoFJK, ICntrl=      2127 FMM=F ISym2X=0 I1Cent= 0 IOpClX= 0 NMat=1 NMatS=1 NMatT=0.
 ***** Axes restored to original set *****
 -------------------------------------------------------------------
 Center     Atomic                   Forces (Hartrees/Bohr)
 Number     Number              X              Y              Z
 -------------------------------------------------------------------
      1        8           0.001632979    0.002104264    0.000935713
      2        6          -0.000185519   -0.000444593    0.000924767
      3       16          -0.002191584   -0.001857689   -0.002017658
      4       16           0.002053305    0.000135840    0.001197260
      5        6          -0.000707634    0.000640590   -0.000418252
      6        1           0.000882201   -0.000075587    0.000591236
      7        1           0.000263278   -0.000314923   -0.001423182
      8        1          -0.001284392   -0.000352789    0.000644002
      9        6           0.000920929    0.001244236   -0.001851890
     10        7          -0.000016822   -0.001713913   -0.001024386
     11        6           0.002586382    0.000706510   -0.001080941
     12        1          -0.001332125    0.000065025    0.001119749
     13        1          -0.001019570    0.000762123    0.001716785
     14        1           0.000362916   -0.001353913    0.000639790
     15        6           0.002296726    0.001029959   -0.000189030
     16        1          -0.002375513    0.000152368    0.001448690
     17        1          -0.000712259   -0.000533951   -0.001486019
     18        6          -0.000673110   -0.001011352    0.000136001
     19        6           0.000595168   -0.000437542   -0.000077423
     20        6           0.000591476    0.000126649   -0.000736834
     21        6          -0.000093426    0.000043008    0.000035972
     22        1           0.000333629   -0.000767983   -0.000728178
     23        6          -0.000253188   -0.000162924   -0.000162645
     24        1          -0.002275123   -0.000178607    0.002139408
     25        6           0.000182977    0.000248726   -0.000003674
     26        1           0.000847485    0.000274362   -0.000687352
     27        1          -0.000364729    0.001004488    0.000822268
     28        1           0.000523780    0.000961882   -0.000000420
     29        6          -0.000263498   -0.000109619    0.000285212
     30        6           0.000483527   -0.000260798    0.000641795
     31        6           0.000497066    0.000319739   -0.000077830
     32        6          -0.000316441   -0.000045753   -0.000234542
     33        1          -0.000404519    0.000494396    0.001112031
     34        6          -0.000031186    0.000006307   -0.000206999
     35        1           0.000917868   -0.000776121   -0.000349053
     36        6           0.000004213    0.000052931    0.000082653
     37        1          -0.000987003    0.000437867    0.000174431
     38        1           0.000217836   -0.000424700   -0.001043793
     39        1          -0.000706100    0.000011487   -0.000847664
 -------------------------------------------------------------------
 Cartesian Forces:  Max     0.002586382 RMS     0.000950926

 GradGradGradGradGradGradGradGradGradGradGradGradGradGradGradGradGradGrad
 Berny optimization.
 Using GEDIIS/GDIIS optimizer.
 FormGI is forming the generalized inverse of G from B-inverse, IUseBI=4.
 GSVD:  received Info=                   1 from GESDD.
 Internal  Forces:  Max     0.003482054 RMS     0.000723908
 Search for a local minimum.
 Step number   5 out of a maximum of  210
 All quantities printed in internal units (Hartrees-Bohrs-Radians)
 Mixed Optimization -- En-DIIS/RFO-DIIS
 Update second derivatives using D2CorX and points    1    2    4    3    5
 ITU=  0 -1  1  1  0
 Use linear search instead of GDIIS.
     Eigenvalues ---    0.00272   0.00313   0.00382   0.00492   0.00673
     Eigenvalues ---    0.00838   0.00879   0.00970   0.01028   0.01300
     Eigenvalues ---    0.01475   0.01492   0.01743   0.01791   0.01967
     Eigenvalues ---    0.02138   0.02197   0.02211   0.02214   0.02218
     Eigenvalues ---    0.02222   0.02233   0.02235   0.02245   0.02246
     Eigenvalues ---    0.02251   0.02253   0.02258   0.02267   0.02272
     Eigenvalues ---    0.03144   0.04880   0.05022   0.05532   0.06490
     Eigenvalues ---    0.07239   0.08128   0.08898   0.09738   0.09764
     Eigenvalues ---    0.10059   0.10445   0.12647   0.13312   0.15208
     Eigenvalues ---    0.15875   0.15981   0.15999   0.16000   0.16000
     Eigenvalues ---    0.16000   0.16000   0.16000   0.16000   0.16000
     Eigenvalues ---    0.16002   0.16073   0.16151   0.20162   0.20438
     Eigenvalues ---    0.21927   0.22001   0.22002   0.22008   0.22047
     Eigenvalues ---    0.23369   0.23479   0.23795   0.24921   0.25003
     Eigenvalues ---    0.25043   0.25661   0.26572   0.29025   0.30059
     Eigenvalues ---    0.30557   0.31039   0.33368   0.34509   0.34627
     Eigenvalues ---    0.34778   0.35540   0.35906   0.36042   0.36098
     Eigenvalues ---    0.36206   0.36303   0.36323   0.36349   0.36360
     Eigenvalues ---    0.36378   0.36396   0.36457   0.36598   0.36951
     Eigenvalues ---    0.37181   0.41904   0.42785   0.42853   0.42911
     Eigenvalues ---    0.43014   0.46581   0.46692   0.47037   0.47351
     Eigenvalues ---    0.47575   0.47647   0.48108   0.48447   0.62973
     Eigenvalues ---    0.69512
 RFO step:  Lambda=-4.62383761D-04 EMin= 2.72448558D-03
 Quartic linear search produced a step of  0.03308.
 Iteration  1 RMS(Cart)=  0.08026856 RMS(Int)=  0.00108451
 Iteration  2 RMS(Cart)=  0.00242065 RMS(Int)=  0.00009077
 Iteration  3 RMS(Cart)=  0.00000111 RMS(Int)=  0.00009077
 Iteration  4 RMS(Cart)=  0.00000000 RMS(Int)=  0.00009077
 Variable       Old X    -DE/DX   Delta X   Delta X   Delta X     New X
                                 (Linear)    (Quad)   (Total)
    R1        2.50724  -0.00243   0.00043   0.00142   0.00186   2.50910
    R2        2.79299  -0.00061   0.00016   0.00007   0.00022   2.79321
    R3        3.14063  -0.00348  -0.00000  -0.00811  -0.00811   3.13252
    R4        3.35543  -0.00119  -0.00005  -0.00490  -0.00495   3.35048
    R5        3.43871  -0.00033   0.00017   0.00057   0.00073   3.43944
    R6        2.06408  -0.00098   0.00004  -0.00234  -0.00230   2.06178
    R7        2.06031  -0.00146   0.00004  -0.00358  -0.00354   2.05677
    R8        2.06033  -0.00148   0.00004  -0.00363  -0.00359   2.05674
    R9        2.80865  -0.00003   0.00037   0.00401   0.00437   2.81302
   R10        2.09106  -0.00212   0.00005  -0.00548  -0.00542   2.08564
   R11        2.07908  -0.00145   0.00003  -0.00384  -0.00382   2.07526
   R12        2.85792  -0.00075  -0.00013  -0.00384  -0.00398   2.85394
   R13        2.44572  -0.00109   0.00002  -0.00141  -0.00138   2.44434
   R14        4.49802   0.00055   0.00054   0.03340   0.03383   4.53185
   R15        2.16846  -0.00173   0.00012  -0.00418  -0.00406   2.16440
   R16        4.82536   0.00068   0.00172   0.04660   0.04848   4.87383
   R17        2.07694  -0.00229   0.00010  -0.00469  -0.00470   2.07223
   R18        2.06546  -0.00167   0.00007  -0.00391  -0.00384   2.06162
   R19        2.83607  -0.00000  -0.00010  -0.00094  -0.00117   2.83490
   R20        2.65071  -0.00143   0.00003  -0.00285  -0.00285   2.64786
   R21        2.64575  -0.00141   0.00005  -0.00276  -0.00273   2.64302
   R22        2.63455  -0.00125   0.00004  -0.00215  -0.00211   2.63244
   R23        2.05421  -0.00111   0.00004  -0.00267  -0.00264   2.05157
   R24        2.64168  -0.00126  -0.00003  -0.00312  -0.00315   2.63853
   R25        2.06942  -0.00233   0.00003  -0.00653  -0.00635   2.06307
   R26        2.64246  -0.00121  -0.00001  -0.00264  -0.00262   2.63984
   R27        2.05233  -0.00112   0.00004  -0.00262  -0.00258   2.04975
   R28        2.63751  -0.00136   0.00006  -0.00219  -0.00210   2.63541
   R29        2.05394  -0.00134   0.00004  -0.00323  -0.00319   2.05075
   R30        2.05252  -0.00109   0.00004  -0.00262  -0.00258   2.04994
   R31        2.64817  -0.00091   0.00007  -0.00127  -0.00120   2.64697
   R32        2.65399  -0.00162  -0.00001  -0.00367  -0.00368   2.65031
   R33        2.64152  -0.00137  -0.00000  -0.00297  -0.00297   2.63855
   R34        2.05479  -0.00128   0.00004  -0.00308  -0.00304   2.05175
   R35        2.63704  -0.00140   0.00006  -0.00232  -0.00226   2.63478
   R36        2.05373  -0.00119   0.00006  -0.00273  -0.00267   2.05105
   R37        2.63769  -0.00112   0.00005  -0.00185  -0.00181   2.63589
   R38        2.05312  -0.00109   0.00004  -0.00259  -0.00255   2.05057
   R39        2.64201  -0.00121  -0.00001  -0.00274  -0.00275   2.63926
   R40        2.05352  -0.00115   0.00004  -0.00275  -0.00271   2.05081
   R41        2.05238  -0.00111   0.00004  -0.00258  -0.00254   2.04984
    A1        2.10259   0.00140  -0.00033   0.00179   0.00147   2.10406
    A2        2.21728  -0.00052   0.00002  -0.00182  -0.00183   2.21545
    A3        1.86170   0.00014  -0.00009  -0.00123  -0.00137   1.86033
    A4        2.20410   0.00039   0.00017   0.00316   0.00330   2.20739
    A5        1.79869   0.00237  -0.00015   0.00705   0.00691   1.80560
    A6        1.82622   0.00075  -0.00006   0.00422   0.00416   1.83038
    A7        1.93108  -0.00006  -0.00010  -0.00139  -0.00149   1.92959
    A8        1.93129  -0.00011  -0.00005  -0.00176  -0.00181   1.92948
    A9        1.92019  -0.00013   0.00005   0.00031   0.00036   1.92055
   A10        1.92060  -0.00017   0.00004   0.00001   0.00005   1.92065
   A11        1.93189  -0.00023   0.00010  -0.00111  -0.00101   1.93088
   A12        1.91779   0.00059  -0.00014   0.00304   0.00291   1.92070
   A13        1.88464   0.00022  -0.00015  -0.00361  -0.00379   1.88085
   A14        1.96696  -0.00132  -0.00007  -0.00692  -0.00700   1.95996
   A15        1.87757  -0.00005   0.00008   0.00302   0.00310   1.88068
   A16        1.91093   0.00055   0.00011   0.00557   0.00568   1.91662
   A17        1.90363   0.00006   0.00018  -0.00083  -0.00068   1.90295
   A18        2.09354   0.00080  -0.00013   0.00203   0.00212   2.09566
   A19        2.27337  -0.00149  -0.00000  -0.00809  -0.00800   2.26537
   A20        1.89462   0.00067   0.00014   0.00580   0.00564   1.90027
   A21        1.93494   0.00046   0.00000   0.00482   0.00477   1.93971
   A22        1.65519  -0.00083  -0.00023  -0.00890  -0.00927   1.64592
   A23        2.68669   0.00041   0.00023   0.00687   0.00700   2.69369
   A24        1.87651   0.00024   0.00003   0.00260   0.00281   1.87932
   A25        1.87171  -0.00018  -0.00009  -0.00183  -0.00189   1.86982
   A26        1.87383  -0.00006  -0.00009  -0.00311  -0.00311   1.87072
   A27        1.91856   0.00031   0.00000   0.00310   0.00324   1.92180
   A28        1.95836  -0.00024   0.00006  -0.00042  -0.00084   1.95752
   A29        1.96028  -0.00007   0.00008  -0.00044  -0.00032   1.95997
   A30        2.10444   0.00022   0.00004   0.00188   0.00215   2.10659
   A31        2.09330  -0.00010  -0.00001  -0.00088  -0.00121   2.09209
   A32        2.08536  -0.00013  -0.00003  -0.00099  -0.00094   2.08443
   A33        2.10152   0.00018  -0.00001   0.00056   0.00050   2.10202
   A34        2.08984  -0.00007  -0.00000  -0.00020  -0.00017   2.08967
   A35        2.09181  -0.00011   0.00001  -0.00035  -0.00032   2.09149
   A36        2.09381   0.00009   0.00005   0.00123   0.00124   2.09506
   A37        2.08621   0.00000  -0.00010  -0.00286  -0.00302   2.08319
   A38        2.10315  -0.00010   0.00005   0.00164   0.00178   2.10494
   A39        2.09385  -0.00012   0.00002  -0.00026  -0.00024   2.09361
   A40        2.09379   0.00002  -0.00000  -0.00004  -0.00004   2.09375
   A41        2.09552   0.00010  -0.00001   0.00030   0.00029   2.09581
   A42        2.10062  -0.00001  -0.00003  -0.00062  -0.00067   2.09996
   A43        2.09010  -0.00012   0.00006   0.00010   0.00017   2.09027
   A44        2.09246   0.00013  -0.00003   0.00052   0.00050   2.09296
   A45        2.09117  -0.00001   0.00000   0.00009   0.00011   2.09128
   A46        2.09376   0.00007  -0.00000   0.00034   0.00033   2.09409
   A47        2.09825  -0.00006  -0.00000  -0.00043  -0.00044   2.09781
   A48        2.10658   0.00110  -0.00005   0.00341   0.00335   2.10993
   A49        2.11330  -0.00087   0.00004  -0.00260  -0.00257   2.11072
   A50        2.06299  -0.00023   0.00001  -0.00098  -0.00098   2.06201
   A51        2.11352   0.00006  -0.00001   0.00031   0.00031   2.11383
   A52        2.08263  -0.00009  -0.00002  -0.00080  -0.00082   2.08182
   A53        2.08703   0.00004   0.00002   0.00049   0.00051   2.08753
   A54        2.11025   0.00028  -0.00000   0.00107   0.00107   2.11132
   A55        2.08411  -0.00043   0.00003  -0.00192  -0.00190   2.08221
   A56        2.08879   0.00015  -0.00002   0.00088   0.00085   2.08964
   A57        2.09613   0.00003  -0.00001   0.00016   0.00015   2.09628
   A58        2.09082   0.00002   0.00002   0.00033   0.00036   2.09117
   A59        2.09624  -0.00005  -0.00001  -0.00050  -0.00051   2.09573
   A60        2.09909  -0.00000  -0.00001  -0.00015  -0.00015   2.09894
   A61        2.09163  -0.00009   0.00001  -0.00037  -0.00036   2.09127
   A62        2.09244   0.00010  -0.00001   0.00053   0.00052   2.09297
   A63        2.08438  -0.00014   0.00002  -0.00042  -0.00040   2.08397
   A64        2.09993   0.00006  -0.00002   0.00004   0.00002   2.09995
   A65        2.09887   0.00008  -0.00000   0.00039   0.00039   2.09925
   A66        3.18045   0.00015  -0.00058   0.03765   0.03759   3.21804
   A67        2.94557   0.00074   0.00006   0.04113   0.04121   2.98678
   A68        2.99815   0.00013  -0.00043   0.03844   0.03757   3.03572
   A69        3.24070   0.00001   0.00025   0.06544   0.06582   3.30652
    D1       -0.02397   0.00042   0.00143   0.01196   0.01339  -0.01058
    D2        3.13288  -0.00027  -0.00072   0.00426   0.00355   3.13643
    D3       -1.27958  -0.00020   0.00077   0.00925   0.00979  -1.26979
    D4        0.78291   0.00020   0.00074   0.01327   0.01406   0.79697
    D5        2.89307  -0.00001   0.00073   0.01003   0.01096   2.90403
    D6        3.13438   0.00031   0.00174  -0.00296  -0.00120   3.13318
    D7        0.00790  -0.00036  -0.00038  -0.01053  -0.01092  -0.00303
    D8        3.13892  -0.00002   0.00012   0.00238   0.00250   3.14142
    D9       -1.07685   0.00023   0.00009   0.00446   0.00455  -1.07230
   D10        1.07092  -0.00019   0.00012   0.00085   0.00098   1.07190
   D11        0.01017  -0.00009   0.00018   0.00169   0.00188   0.01206
   D12       -2.88204  -0.00005   0.00012   0.00222   0.00232  -2.87972
   D13        2.05333   0.00030   0.00011   0.00491   0.00502   2.05835
   D14       -0.83888   0.00033   0.00005   0.00544   0.00546  -0.83342
   D15       -2.12608  -0.00030   0.00019  -0.00288  -0.00266  -2.12874
   D16        1.26489  -0.00027   0.00013  -0.00235  -0.00222   1.26266
   D17        1.92337   0.00013  -0.00149  -0.03717  -0.03866   1.88471
   D18       -1.19061   0.00020  -0.00124  -0.02975  -0.03099  -1.22160
   D19       -0.21673  -0.00011  -0.00133  -0.04033  -0.04166  -0.25839
   D20        2.95248  -0.00004  -0.00109  -0.03292  -0.03400   2.91848
   D21       -2.26697  -0.00040  -0.00160  -0.04670  -0.04829  -2.31526
   D22        0.90224  -0.00033  -0.00135  -0.03928  -0.04063   0.86161
   D23        0.01117   0.00011  -0.00005  -0.00923  -0.00946   0.00171
   D24        3.07553   0.00040   0.00001   0.00813   0.00790   3.08343
   D25        2.95275  -0.00022  -0.00002  -0.01144  -0.01157   2.94118
   D26       -0.26607   0.00007   0.00004   0.00592   0.00579  -0.26028
   D27        1.33557   0.00036   0.00053   0.04038   0.04076   1.37633
   D28       -0.73662   0.00009   0.00077   0.02934   0.03006  -0.70656
   D29       -2.94392   0.00036   0.00030   0.05239   0.05246  -2.89145
   D30       -1.55680   0.00010   0.00073   0.01896   0.01975  -1.53705
   D31        2.65420  -0.00017   0.00097   0.00792   0.00905   2.66324
   D32        0.44690   0.00010   0.00050   0.03097   0.03145   0.47835
   D33        0.35720  -0.00032   0.00023  -0.03337  -0.03326   0.32394
   D34       -2.77747  -0.00006   0.00035   0.03040   0.03059  -2.74688
   D35       -2.92803  -0.00007   0.00019  -0.04996  -0.04981  -2.97784
   D36        0.22048   0.00019   0.00031   0.01380   0.01404   0.23453
   D37       -1.29046   0.00009  -0.00067  -0.01981  -0.02054  -1.31100
   D38        1.86461   0.00014  -0.00070  -0.02024  -0.02097   1.84364
   D39        2.93464  -0.00003  -0.00068  -0.02079  -0.02155   2.91309
   D40       -0.19348   0.00002  -0.00071  -0.02122  -0.02198  -0.21546
   D41        0.76287  -0.00021  -0.00079  -0.02425  -0.02497   0.73790
   D42       -2.36525  -0.00016  -0.00081  -0.02467  -0.02540  -2.39064
   D43       -3.13185  -0.00007  -0.00002  -0.00413  -0.00411  -3.13596
   D44        0.00385   0.00002  -0.00007  -0.00155  -0.00159   0.00226
   D45       -0.00367  -0.00012   0.00000  -0.00370  -0.00368  -0.00735
   D46        3.13203  -0.00003  -0.00005  -0.00112  -0.00116   3.13087
   D47        3.12567   0.00010   0.00003   0.00514   0.00510   3.13076
   D48       -0.02102   0.00014  -0.00003   0.00653   0.00648  -0.01454
   D49       -0.00260   0.00015   0.00000   0.00469   0.00465   0.00205
   D50        3.13390   0.00018  -0.00006   0.00608   0.00603   3.13993
   D51        0.00589   0.00004  -0.00001   0.00117   0.00118   0.00706
   D52        3.14065   0.00005  -0.00001   0.00150   0.00149  -3.14104
   D53       -3.12981  -0.00005   0.00004  -0.00141  -0.00135  -3.13115
   D54        0.00496  -0.00004   0.00004  -0.00108  -0.00103   0.00393
   D55        0.00668  -0.00010   0.00000  -0.00319  -0.00315   0.00353
   D56       -3.13875  -0.00001   0.00000  -0.00005  -0.00002  -3.13877
   D57       -3.12977  -0.00013   0.00006  -0.00458  -0.00453  -3.13430
   D58        0.00798  -0.00005   0.00006  -0.00144  -0.00140   0.00658
   D59       -0.00181   0.00002   0.00001   0.00038   0.00037  -0.00144
   D60        3.13727  -0.00002  -0.00000  -0.00083  -0.00085   3.13642
   D61       -3.13657   0.00001   0.00001   0.00005   0.00006  -3.13651
   D62        0.00251  -0.00003  -0.00000  -0.00116  -0.00116   0.00135
   D63       -0.00447   0.00001  -0.00001   0.00064   0.00062  -0.00385
   D64        3.13965   0.00005   0.00000   0.00185   0.00184   3.14148
   D65        3.14096  -0.00007  -0.00001  -0.00250  -0.00251   3.13845
   D66        0.00189  -0.00003   0.00000  -0.00129  -0.00129   0.00060
   D67       -3.11883   0.00008   0.00023   0.00679   0.00703  -3.11181
   D68        0.02516   0.00007   0.00030   0.00721   0.00752   0.03267
   D69       -0.00408   0.00000  -0.00001  -0.00044  -0.00046  -0.00453
   D70        3.13991  -0.00001   0.00006  -0.00003   0.00003   3.13994
   D71        3.11499  -0.00005  -0.00025  -0.00681  -0.00705   3.10794
   D72       -0.03504   0.00011  -0.00032  -0.00183  -0.00215  -0.03718
   D73        0.00034  -0.00000  -0.00001   0.00036   0.00034   0.00068
   D74        3.13350   0.00015  -0.00008   0.00534   0.00525   3.13875
   D75        0.00481  -0.00001   0.00003   0.00009   0.00013   0.00493
   D76       -3.13626  -0.00001   0.00006   0.00044   0.00050  -3.13576
   D77       -3.13919   0.00001  -0.00004  -0.00033  -0.00037  -3.13955
   D78        0.00293   0.00001  -0.00002   0.00002   0.00000   0.00293
   D79        0.00268   0.00001   0.00001   0.00009   0.00010   0.00279
   D80        3.13700   0.00006  -0.00001   0.00217   0.00217   3.13917
   D81       -3.13045  -0.00015   0.00009  -0.00490  -0.00481  -3.13526
   D82        0.00386  -0.00009   0.00007  -0.00281  -0.00274   0.00112
   D83       -0.00170   0.00001  -0.00003   0.00036   0.00033  -0.00137
   D84       -3.13931  -0.00002   0.00000  -0.00082  -0.00082  -3.14013
   D85        3.13936   0.00002  -0.00005   0.00001  -0.00004   3.13932
   D86        0.00176  -0.00002  -0.00002  -0.00117  -0.00119   0.00057
   D87       -0.00199  -0.00001   0.00001  -0.00045  -0.00044  -0.00243
   D88        3.13561   0.00003  -0.00003   0.00074   0.00071   3.13632
   D89       -3.13630  -0.00007   0.00003  -0.00253  -0.00251  -3.13881
   D90        0.00130  -0.00003  -0.00001  -0.00135  -0.00136  -0.00005
         Item               Value     Threshold  Converged?
 Maximum Force            0.003482     0.000450     NO 
 RMS     Force            0.000724     0.000300     NO 
 Maximum Displacement     0.296770     0.001800     NO 
 RMS     Displacement     0.080802     0.001200     NO 
 Predicted change in Energy=-2.351101D-04
 GradGradGradGradGradGradGradGradGradGradGradGradGradGradGradGradGradGrad

                          Input orientation:                          
 ---------------------------------------------------------------------
 Center     Atomic      Atomic             Coordinates (Angstroms)
 Number     Number       Type             X           Y           Z
 ---------------------------------------------------------------------
      1          8           0       -2.188636    0.472147   -0.129216
      2          6           0       -2.025003    1.784720   -0.013811
      3         16           0       -0.805070    2.569764    0.788248
      4         16           0       -3.374688    2.541158   -0.879646
      5          6           0       -3.076078    4.322572   -0.655879
      6          1           0       -3.896794    4.812373   -1.182096
      7          1           0       -3.101044    4.584582    0.400214
      8          1           0       -2.124533    4.609179   -1.099709
      9          6           0        2.768363    0.313909   -1.718602
     10          7           0        1.608111   -0.604391   -1.556038
     11          6           0        1.385762   -1.529298   -2.432522
     12          1           0        2.171652   -1.506566   -3.265400
     13          1           0        3.318051    0.068918   -2.643760
     14          1           0        2.376053    1.334358   -1.822419
     15          6           0       -1.219909   -0.462398    0.481506
     16          1           0       -0.300552   -0.425943   -0.115100
     17          1           0       -1.024386   -0.106354    1.494030
     18          6           0       -1.849173   -1.824146    0.468574
     19          6           0       -2.865470   -2.151190    1.376052
     20          6           0       -1.409539   -2.785932   -0.446767
     21          6           0       -3.441354   -3.419548    1.363630
     22          1           0       -3.203509   -1.411573    2.095300
     23          6           0       -1.983791   -4.058611   -0.453268
     24          1           0       -0.618720   -2.529380   -1.154339
     25          6           0       -2.999661   -4.377199    0.447518
     26          1           0       -4.227935   -3.664306    2.069263
     27          1           0       -1.637447   -4.802287   -1.163670
     28          1           0       -3.444476   -5.366564    0.440652
     29          6           0        3.707604    0.265239   -0.536957
     30          6           0        4.964934   -0.343055   -0.642319
     31          6           0        3.328837    0.790178    0.707203
     32          6           0        5.822655   -0.421895    0.456609
     33          1           0        5.276255   -0.757020   -1.596545
     34          6           0        4.179700    0.710021    1.808832
     35          1           0        2.359676    1.268015    0.809336
     36          6           0        5.432341    0.104302    1.688023
     37          1           0        6.794329   -0.893001    0.349915
     38          1           0        3.868576    1.124494    2.762333
     39          1           0        6.096526    0.046128    2.543658
 ---------------------------------------------------------------------
                    Distance matrix (angstroms):
                    1          2          3          4          5
     1  O    0.000000
     2  C    1.327758   0.000000
     3  S    2.675069   1.657658   0.000000
     4  S    2.500135   1.772997   3.063597   0.000000
     5  C    3.986315   2.820940   3.211747   1.820076   0.000000
     6  H    4.781623   3.746354   4.297709   2.349997   1.091047
     7  H    4.245575   3.027954   3.079214   2.426624   1.088396
     8  H    4.249824   3.027648   3.076456   2.426526   1.088378
     9  C    5.207978   5.295844   4.913513   6.587987   7.166328
    10  N    4.196432   4.613657   4.625405   5.931296   6.857614
    11  C    4.699715   5.335373   5.654681   6.453056   7.570262
    12  H    5.723903   6.246384   6.473747   7.268961   8.266022
    13  H    6.067053   6.197487   5.918871   7.349614   7.932851
    14  H    4.944363   4.779454   4.296668   5.951152   6.325818
    15  C    1.478103   2.437838   3.075742   3.939183   5.256896
    16  H    2.090843   2.805534   3.169358   4.340338   5.526697
    17  H    2.079680   2.617438   2.776299   4.262344   5.333567
    18  C    2.396987   3.645205   4.527558   4.816718   6.368032
    19  C    3.099327   4.257873   5.184415   5.231215   6.788424
    20  C    3.364953   4.632181   5.529387   5.694479   7.304239
    21  C    4.352377   5.566669   6.569088   6.369204   8.009512
    22  H    3.086558   4.006683   4.828243   4.950120   6.361261
    23  C    4.546948   5.859977   6.845882   6.758206   8.454488
    24  H    3.539022   4.678664   5.459820   5.777645   7.296323
    25  C    4.950407   6.255559   7.293327   7.054479   8.769797
    26  H    5.109040   6.235703   7.226384   6.923285   8.517241
    27  H    5.403106   6.697838   7.671374   7.551481   9.251517
    28  H    5.999369   7.304950   8.370937   8.017489   9.757943
    29  C    5.913942   5.953595   5.237483   7.446886   7.905343
    30  C    7.218130   7.333599   6.619969   8.827475   9.296566
    31  C    5.589566   5.492957   4.501408   7.107831   7.440345
    32  C    8.082283   8.165549   7.279200   9.754814  10.145692
    33  H    7.706394   7.891379   7.330569   9.286051   9.820824
    34  C    6.660955   6.555559   5.417395   8.224947   8.471814
    35  H    4.711839   4.491099   3.422077   6.111995   6.405045
    36  C    7.843275   7.831477   6.767082   9.491836   9.781660
    37  H    9.098728   9.224051   8.362639  10.803434  11.208870
    38  H    6.743621   6.548065   5.275299   8.230177   8.374968
    39  H    8.716057   8.690373   7.555278  10.375359  10.614220
                    6          7          8          9         10
     6  H    0.000000
     7  H    1.785724   0.000000
     8  H    1.785772   1.789958   0.000000
     9  C    8.059053   7.561612   6.540093   0.000000
    10  N    7.732084   7.275197   6.428233   1.488585   0.000000
    11  C    8.347799   8.095391   7.195795   2.412194   1.293490
    12  H    9.005286   8.850997   7.781373   2.462271   2.013310
    13  H    8.757329   8.417944   7.253950   1.103673   2.135504
    14  H    7.201056   6.745565   5.612668   1.098181   2.102246
    15  C    6.144631   5.386770   5.388830   4.620546   3.488473
    16  H    6.442933   5.763129   5.445073   3.540740   2.398154
    17  H    6.293350   5.245362   5.493092   4.988244   4.059680
    18  C    7.138686   6.530210   6.627444   5.538652   4.188039
    19  C    7.489923   6.810167   7.237470   6.884306   5.568004
    20  C    8.028784   7.609405   7.458232   5.355506   3.885333
    21  C    8.628596   8.069082   8.500737   7.873973   6.476625
    22  H    7.068201   6.231989   6.900850   7.292901   6.093890
    23  C    9.104126   8.756795   8.693002   6.580499   5.103871
    24  H    8.040390   7.693310   7.295855   4.458141   2.970812
    25  C    9.375964   8.962479   9.160499   7.743944   6.283302
    26  H    9.084881   8.491158   9.105891   8.895072   7.520992
    27  H    9.876572   9.628145   9.424280   6.774554   5.320708
    28  H   10.317396   9.957153  10.179903   8.690772   7.224521
    29  C    8.883665   8.117432   7.293856   1.510241   2.490513
    30  C   10.266451   9.509390   8.659930   2.532768   3.488760
    31  C    8.482761   7.472289   6.898474   2.534856   3.166699
    32  C   11.160224  10.232322   9.533711   3.821211   4.674017
    33  H   10.739401  10.134046   9.155032   2.729708   3.671542
    34  C    9.539638   8.366938   7.962813   3.819891   4.434309
    35  H    7.461346   6.402067   5.908973   2.732730   3.108978
    36  C   10.836802   9.723683   9.228853   4.329643   5.064673
    37  H   12.214682  11.310387  10.579296   4.684420   5.532885
    38  H    9.458326   8.131876   7.935727   4.684688   5.171757
    39  H   11.681813  10.477938  10.083718   5.414354   6.113637
                   11         12         13         14         15
    11  C    0.000000
    12  H    1.145350   0.000000
    13  H    2.516477   2.045194   0.000000
    14  H    3.090862   3.192933   1.778567   0.000000
    15  C    4.052080   5.160647   5.535582   4.633286   0.000000
    16  H    3.071074   4.147763   4.442218   3.630125   1.096578
    17  H    4.821970   5.901477   6.000733   4.963615   1.090964
    18  C    4.355238   5.496404   6.322224   5.751289   1.500165
    19  C    5.741512   6.879768   7.702188   7.060653   2.521924
    20  C    3.651857   4.733540   5.943657   5.761936   2.509274
    21  C    6.425330   7.522849   8.597565   8.160438   3.802328
    22  H    6.447980   7.592002   8.196419   7.349841   2.727624
    23  C    4.654971   5.629274   7.067127   7.068728   3.793423
    24  H    2.579121   3.645395   4.946483   4.933910   2.703670
    25  C    5.969682   6.983464   8.320904   8.165341   4.300504
    26  H    7.505859   8.606346   9.648391   9.151201   4.671339
    27  H    4.632735   5.457864   7.104665   7.362102   4.659998
    28  H    6.805214   7.757274   9.208140   9.159825   5.385277
    29  C    3.493491   3.597616   2.151490   2.137395   5.084005
    30  C    4.174024   4.004589   2.624445   3.302826   6.287250
    31  C    4.360434   4.732409   3.427724   2.757339   4.723450
    32  C    5.409200   5.325381   4.015747   4.489706   7.042725
    33  H    4.053542   3.603534   2.369260   3.582744   6.826803
    34  C    5.550651   5.890106   4.580287   4.102307   5.682618
    35  H    4.391254   4.933267   3.778913   2.632642   3.989390
    36  C    6.001862   6.145193   4.820355   4.814265   6.784487
    37  H    6.115507   5.900517   4.687418   5.403825   8.026876
    38  H    6.339834   6.792319   5.535626   4.826139   5.797679
    39  H    7.031048   7.180574   5.884704   5.879123   7.618483
                   16         17         18         19         20
    16  H    0.000000
    17  H    1.793146   0.000000
    18  C    2.166535   2.163941   0.000000
    19  C    3.432028   2.754062   1.401189   0.000000
    20  C    2.628575   3.330941   1.398628   2.417706   0.000000
    21  C    4.583989   4.103169   2.425175   1.393029   2.794151
    22  H    3.779483   2.610306   2.156543   1.085644   3.401367
    23  C    4.017951   4.509186   2.420899   2.786041   1.396252
    24  H    2.367635   3.612406   2.155277   3.404965   1.091729
    25  C    4.818107   4.820478   2.800383   2.415636   2.420819
    26  H    5.539203   4.822099   3.406890   2.150901   3.878828
    27  H    4.694590   5.430562   3.402701   3.871246   2.152111
    28  H    5.882419   5.885256   3.885164   3.398360   3.404136
    29  C    4.089134   5.162822   6.021162   7.259754   5.958434
    30  C    5.292464   6.363331   7.061145   8.286037   6.829334
    31  C    3.915047   4.513692   5.805465   6.889734   6.047513
    32  C    6.149840   6.932373   7.798936   8.906141   7.662205
    33  H    5.779712   7.047915   7.495012   8.778822   7.080841
    34  C    5.006454   5.277129   6.675747   7.616315   6.967712
    35  H    3.286470   3.716124   5.233735   6.270110   5.676201
    36  C    6.033115   6.463075   7.630623   8.604547   7.728007
    37  H    7.125427   7.941040   8.694322   9.795290   8.457029
    38  H    5.297650   5.202370   6.829967   7.615724   7.310831
    39  H    6.943662   7.199469   8.422471   9.301015   8.561788
                   21         22         23         24         25
    21  C    0.000000
    22  H    2.150321   0.000000
    23  C    2.415369   3.871656   0.000000
    24  H    3.885850   4.300091   2.166441   0.000000
    25  C    1.396942   3.398776   1.394598   3.413101   0.000000
    26  H    1.084681   2.474861   3.399238   4.970523   2.155674
    27  H    3.399014   4.956852   1.085210   2.490783   2.152267
    28  H    2.154708   4.293935   2.154863   4.310279   1.084782
    29  C    8.264230   7.583137   7.148053   5.187305   8.216376
    30  C    9.173567   8.681000   7.881997   6.018253   8.994267
    31  C    7.999261   7.031789   7.285703   5.483431   8.174296
    32  C    9.779084   9.226940   8.659918   6.966201   9.668391
    33  H    9.583757   9.271707   8.057037   6.171510   9.261462
    34  C    8.679402   7.687327   8.114529   6.503763   8.903719
    35  H    7.478799   6.307370   6.988048   5.210285   7.792422
    36  C    9.553283   8.777337   8.770062   7.185446   9.629193
    37  H   10.591518  10.162285   9.365980   7.739109  10.395740
    38  H    8.720078   7.542609   8.453098   6.987627   9.099432
    39  H   10.216385   9.424254   9.545783   8.087209  10.329581
                   26         27         28         29         30
    26  H    0.000000
    27  H    4.296218   0.000000
    28  H    2.482713   2.481454   0.000000
    29  C    9.230736   7.392034   9.155609   0.000000
    30  C   10.143581   7.984234   9.855285   1.400715   0.000000
    31  C    8.877074   7.709722   9.157199   1.402484   2.404630
    32  C   10.683083   8.801492  10.503796   2.435727   1.396261
    33  H   10.593398   8.021897  10.072200   2.151373   1.085741
    34  C    9.481081   8.547544   9.845043   2.433810   2.780954
    35  H    8.325373   7.531156   8.822797   2.152899   3.389723
    36  C   10.376352   9.065797  10.501628   2.819779   2.418490
    37  H   11.494633   9.416384  11.173814   3.414078   2.152592
    38  H    9.432202   8.992025  10.050112   3.413143   3.866182
    39  H   10.981205   9.852195  11.169180   3.904503   3.403295
                   31         32         33         34         35
    31  C    0.000000
    32  C    2.784071   0.000000
    33  H    3.390209   2.150884   0.000000
    34  C    1.394266   2.410196   3.866683   0.000000
    35  H    1.085371   3.869424   4.288993   2.150078   0.000000
    36  C    2.420158   1.394852   3.399210   1.396639   3.401116
    37  H    3.869158   1.085114   2.472195   3.396234   4.954513
    38  H    2.150963   3.395013   4.951916   1.085242   2.472160
    39  H    3.403862   2.156346   4.296414   2.157532   4.297083
                   36         37         38         39
    36  C    0.000000
    37  H    2.154103   0.000000
    38  H    2.154134   4.295356   0.000000
    39  H    1.084728   2.486243   2.484844   0.000000
 Stoichiometry    C17H18NOS2(1-)
 Framework group  C1[X(C17H18NOS2)]
 Deg. of freedom   111
 Full point group                 C1      NOp   1
 Largest Abelian subgroup         C1      NOp   1
 Largest concise Abelian subgroup C1      NOp   1
                         Standard orientation:                         
 ---------------------------------------------------------------------
 Center     Atomic      Atomic             Coordinates (Angstroms)
 Number     Number       Type             X           Y           Z
 ---------------------------------------------------------------------
      1          8           0       -2.183697   -0.504575    0.058169
      2          6           0       -2.004327   -1.807481   -0.124051
      3         16           0       -0.766372   -2.536526   -0.950966
      4         16           0       -3.355892   -2.622392    0.683855
      5          6           0       -3.035132   -4.386357    0.370463
      6          1           0       -3.856660   -4.911656    0.859886
      7          1           0       -3.044607   -4.592567   -0.698178
      8          1           0       -2.085874   -4.686139    0.810472
      9          6           0        2.751930   -0.379249    1.715551
     10          7           0        1.583711    0.534332    1.587008
     11          6           0        1.340788    1.409402    2.508072
     12          1           0        2.116874    1.350895    3.348366
     13          1           0        3.287809   -0.177720    2.659115
     14          1           0        2.369610   -1.407743    1.760642
     15          6           0       -1.218039    0.470808   -0.490394
     16          1           0       -0.305531    0.412430    0.114920
     17          1           0       -1.006545    0.170676   -1.517718
     18          6           0       -1.862293    1.823419   -0.413736
     19          6           0       -2.871198    2.187355   -1.315397
     20          6           0       -1.444189    2.740091    0.556347
     21          6           0       -3.461050    3.447290   -1.243492
     22          1           0       -3.192497    1.483241   -2.076720
     23          6           0       -2.032386    4.004668    0.622589
     24          1           0       -0.659116    2.454759    1.259283
     25          6           0       -3.040852    4.359812   -0.272830
     26          1           0       -4.241780    3.720785   -1.945058
     27          1           0       -1.702721    4.713388    1.375395
     28          1           0       -3.496528    5.342801   -0.219506
     29          6           0        3.704631   -0.258666    0.549941
     30          6           0        4.953873    0.356159    0.702866
     31          6           0        3.346528   -0.721159   -0.724745
     32          6           0        5.823746    0.501666   -0.379582
     33          1           0        5.249218    0.722428    1.681361
     34          6           0        4.209562   -0.574265   -1.809905
     35          1           0        2.383949   -1.202914   -0.863980
     36          6           0        5.453959    0.037127   -1.641751
     37          1           0        6.788856    0.976486   -0.236115
     38          1           0        3.914410   -0.941076   -2.787702
     39          1           0        6.127641    0.147175   -2.484768
 ---------------------------------------------------------------------
 Rotational constants (GHZ):      0.2481222      0.1470393      0.1076568
 Standard basis: 6-311++G(d,p) (5D, 7F)
 There are   625 symmetry adapted cartesian basis functions of A   symmetry.
 There are   604 symmetry adapted basis functions of A   symmetry.
   604 basis functions,   946 primitive gaussians,   625 cartesian basis functions
    84 alpha electrons       84 beta electrons
       nuclear repulsion energy      1738.4315270901 Hartrees.
 NAtoms=   39 NActive=   39 NUniq=   39 SFac= 1.00D+00 NAtFMM=   60 NAOKFM=F Big=F
 Integral buffers will be    131072 words long.
 Raffenetti 2 integral format.
 Two-electron integral symmetry is turned on.
 ------------------------------------------------------------------------------
 Polarizable Continuum Model (PCM)
 =================================
 Model                : PCM (using non-symmetric T matrix).
 Atomic radii         : UFF (Universal Force Field).
 Polarization charges : Total charges.
 Charge compensation  : None.
 Solution method      : On-the-fly selection.
 Cavity type          : Scaled VdW (van der Waals Surface) (Alpha=1.100).
 Cavity algorithm     : GePol (No added spheres)
                        Default sphere list used, NSphG=   39.
                        Lebedev-Laikov grids with approx.  5.0 points / Ang**2.
                        Smoothing algorithm: York/Karplus (Gamma=1.0000).
                        Polarization charges: spherical gaussians, with
                                              point-specific exponents (IZeta= 3).
                        Self-potential: point-specific (ISelfS= 7).
                        Self-field    : sphere-specific E.n sum rule (ISelfD= 2).
 1st derivatives      : Analytical E(r).r(x)/FMM algorithm (CHGder, D1EAlg=3).
                        Cavity 1st derivative terms included.
 Solvent              : n,n-DiMethylFormamide, Eps=  37.219000 Eps(inf)=   2.046330
 ------------------------------------------------------------------------------
 One-electron integrals computed using PRISM.
 NBasis=   604 RedAO= T EigKep=  1.15D-06  NBF=   604
 NBsUse=   602 1.00D-06 EigRej=  6.60D-07 NBFU=   602
 Initial guess from the checkpoint file:  "/localscratch/srahman.25041484.0/Gau-95424.chk"
 B after Tr=    -0.000000   -0.000000    0.000000
         Rot=    0.999782   -0.002324    0.000686    0.020717 Ang=  -2.39 deg.
 ExpMin= 3.60D-02 ExpMax= 9.34D+04 ExpMxC= 3.17D+03 IAcc=3 IRadAn=         5 AccDes= 0.00D+00
 Harris functional with IExCor=  402 and IRadAn=       5 diagonalized for initial guess.
 HarFok:  IExCor=  402 AccDes= 0.00D+00 IRadAn=         5 IDoV= 1 UseB2=F ITyADJ=14
 ICtDFT=  3500011 ScaDFX=  1.000000  1.000000  1.000000  1.000000
 FoFCou: FMM=F IPFlag=           0 FMFlag=      100000 FMFlg1=           0
         NFxFlg=           0 DoJE=T BraDBF=F KetDBF=T FulRan=T
         wScrn=  0.000000 ICntrl=     500 IOpCl=  0 I1Cent=   200000004 NGrid=           0
         NMat0=    1 NMatS0=      1 NMatT0=    0 NMatD0=    1 NMtDS0=    0 NMtDT0=    0
 Petite list used in FoFCou.
 Requested convergence on RMS density matrix=1.00D-08 within 128 cycles.
 Requested convergence on MAX density matrix=1.00D-06.
 Requested convergence on             energy=1.00D-06.
 No special actions if energy rises.
 Inv3:  Mode=1 IEnd=    33386688.
 Iteration    1 A*A^-1 deviation from unit magnitude is 9.33D-15 for   2147.
 Iteration    1 A*A^-1 deviation from orthogonality  is 8.88D-15 for   1861    209.
 Iteration    1 A^-1*A deviation from unit magnitude is 7.99D-15 for    518.
 Iteration    1 A^-1*A deviation from orthogonality  is 3.73D-12 for   1447   1432.
 Error on total polarization charges =  0.03202
 SCF Done:  E(RB3LYP) =  -1585.29704785     A.U. after   15 cycles
            NFock= 15  Conv=0.20D-08     -V/T= 2.0030
 D1PCM: PCM CHGder 1st derivatives, ID1Alg=3 FixD1E=F DoIter=F DoCFld=F I1PDM=0.
 Calling FoFJK, ICntrl=      2127 FMM=F ISym2X=0 I1Cent= 0 IOpClX= 0 NMat=1 NMatS=1 NMatT=0.
 ***** Axes restored to original set *****
 -------------------------------------------------------------------
 Center     Atomic                   Forces (Hartrees/Bohr)
 Number     Number              X              Y              Z
 -------------------------------------------------------------------
      1        8           0.001009415    0.002342199    0.000636392
      2        6          -0.000317425   -0.001972152   -0.000416838
      3       16          -0.000580773   -0.000389050   -0.000329097
      4       16           0.000322603    0.000384827    0.000317357
      5        6          -0.000197447   -0.000506126   -0.000177011
      6        1           0.000254294   -0.000126139    0.000136004
      7        1           0.000074169    0.000062717   -0.000175991
      8        1          -0.000106203    0.000055738    0.000134381
      9        6          -0.000747188    0.000604618   -0.000758695
     10        7           0.000469224   -0.001549242   -0.000748586
     11        6           0.001330433    0.000494888   -0.001366398
     12        1          -0.000386356    0.000127323    0.000917497
     13        1          -0.000278912    0.000206820    0.000541865
     14        1           0.000157538   -0.000235877    0.000214852
     15        6           0.000313007    0.001192794   -0.000598950
     16        1          -0.000892243    0.000153325    0.001211388
     17        1          -0.000095826   -0.000158689   -0.000316418
     18        6          -0.000096181   -0.000746833    0.000381849
     19        6           0.000258307    0.000120066    0.000077994
     20        6          -0.000049380    0.000518289   -0.000806362
     21        6          -0.000206329    0.000025410    0.000176419
     22        1           0.000009078   -0.000103113   -0.000092039
     23        6          -0.000099225   -0.000362607   -0.000059415
     24        1          -0.000506710   -0.000316582    0.000967731
     25        6           0.000101443   -0.000100860   -0.000067913
     26        1           0.000168280    0.000071522   -0.000110431
     27        1          -0.000029044    0.000219986    0.000091978
     28        1           0.000081357    0.000140357   -0.000025759
     29        6           0.000249869   -0.000389521    0.000017542
     30        6           0.000085764   -0.000054274    0.000129334
     31        6           0.000018386    0.000313831    0.000172690
     32        6          -0.000005259   -0.000071801   -0.000169531
     33        1          -0.000038334    0.000051707    0.000125550
     34        6          -0.000163752    0.000092498    0.000095057
     35        1           0.000012482   -0.000125935   -0.000017158
     36        6           0.000140637   -0.000013301    0.000209288
     37        1          -0.000155643    0.000059617    0.000006745
     38        1           0.000012105   -0.000028677   -0.000172064
     39        1          -0.000116161    0.000012247   -0.000153257
 -------------------------------------------------------------------
 Cartesian Forces:  Max     0.002342199 RMS     0.000514622

 GradGradGradGradGradGradGradGradGradGradGradGradGradGradGradGradGradGrad
 Berny optimization.
 Using GEDIIS/GDIIS optimizer.
 FormGI is forming the generalized inverse of G from B-inverse, IUseBI=4.
 GSVD:  received Info=                   1 from GESDD.
 Internal  Forces:  Max     0.002567211 RMS     0.000308892
 Search for a local minimum.
 Step number   6 out of a maximum of  210
 All quantities printed in internal units (Hartrees-Bohrs-Radians)
 Mixed Optimization -- En-DIIS/RFO-DIIS
 Swapping is turned off.
 Update second derivatives using D2CorX and points    2    4    3    5    6
 DE= -2.89D-04 DEPred=-2.35D-04 R= 1.23D+00
 TightC=F SS=  1.41D+00  RLast= 1.97D-01 DXNew= 6.9204D-01 5.9127D-01
 Trust test= 1.23D+00 RLast= 1.97D-01 DXMaxT set to 5.91D-01
 ITU=  1  0 -1  1  1  0
     Eigenvalues ---    0.00250   0.00313   0.00327   0.00485   0.00676
     Eigenvalues ---    0.00842   0.00869   0.00973   0.01006   0.01319
     Eigenvalues ---    0.01453   0.01502   0.01652   0.01796   0.01963
     Eigenvalues ---    0.02118   0.02179   0.02209   0.02212   0.02218
     Eigenvalues ---    0.02221   0.02225   0.02235   0.02235   0.02246
     Eigenvalues ---    0.02246   0.02251   0.02256   0.02267   0.02269
     Eigenvalues ---    0.03162   0.04902   0.05029   0.05595   0.06491
     Eigenvalues ---    0.07187   0.08118   0.08825   0.09763   0.09770
     Eigenvalues ---    0.10341   0.10430   0.12381   0.13288   0.14891
     Eigenvalues ---    0.15811   0.15909   0.16000   0.16000   0.16000
     Eigenvalues ---    0.16000   0.16000   0.16000   0.16000   0.16000
     Eigenvalues ---    0.16012   0.16097   0.16121   0.20141   0.20399
     Eigenvalues ---    0.21896   0.21994   0.22001   0.22006   0.22033
     Eigenvalues ---    0.23375   0.23498   0.23710   0.24875   0.25004
     Eigenvalues ---    0.25173   0.25578   0.26777   0.28997   0.29797
     Eigenvalues ---    0.30532   0.31034   0.33069   0.34203   0.34589
     Eigenvalues ---    0.34741   0.35526   0.35647   0.36043   0.36108
     Eigenvalues ---    0.36184   0.36304   0.36324   0.36349   0.36360
     Eigenvalues ---    0.36377   0.36391   0.36459   0.36562   0.37085
     Eigenvalues ---    0.37490   0.41891   0.42454   0.42837   0.42886
     Eigenvalues ---    0.42910   0.46588   0.46730   0.47085   0.47532
     Eigenvalues ---    0.47547   0.47643   0.48108   0.49511   0.64931
     Eigenvalues ---    0.69459
 En-DIIS/RFO-DIIS IScMMF=        0 using points:     6    5
 RFO step:  Lambda=-4.62456561D-05.
 DidBck=F Rises=F RFO-DIIS coefs:    1.38718   -0.38718
 Iteration  1 RMS(Cart)=  0.04070849 RMS(Int)=  0.00039339
 Iteration  2 RMS(Cart)=  0.00070489 RMS(Int)=  0.00004467
 Iteration  3 RMS(Cart)=  0.00000018 RMS(Int)=  0.00004467
 Variable       Old X    -DE/DX   Delta X   Delta X   Delta X     New X
                                 (Linear)    (Quad)   (Total)
    R1        2.50910  -0.00257   0.00072   0.00005   0.00077   2.50987
    R2        2.79321  -0.00047   0.00009  -0.00003   0.00006   2.79327
    R3        3.13252  -0.00077  -0.00314  -0.00305  -0.00619   3.12633
    R4        3.35048  -0.00046  -0.00192  -0.00345  -0.00537   3.34511
    R5        3.43944  -0.00050   0.00028  -0.00081  -0.00052   3.43892
    R6        2.06178  -0.00032  -0.00089  -0.00100  -0.00190   2.05988
    R7        2.05677  -0.00015  -0.00137  -0.00032  -0.00168   2.05509
    R8        2.05674  -0.00014  -0.00139  -0.00031  -0.00170   2.05503
    R9        2.81302  -0.00040   0.00169   0.00302   0.00472   2.81773
   R10        2.08564  -0.00064  -0.00210  -0.00233  -0.00443   2.08121
   R11        2.07526  -0.00029  -0.00148  -0.00113  -0.00261   2.07265
   R12        2.85394   0.00018  -0.00154  -0.00099  -0.00253   2.85141
   R13        2.44434  -0.00059  -0.00053  -0.00115  -0.00166   2.44268
   R14        4.53185   0.00044   0.01310   0.03260   0.04566   4.57752
   R15        2.16440  -0.00093  -0.00157  -0.00308  -0.00465   2.15975
   R16        4.87383   0.00061   0.01877   0.06174   0.08058   4.95442
   R17        2.07223  -0.00104  -0.00182  -0.00319  -0.00505   2.06718
   R18        2.06162  -0.00036  -0.00149  -0.00096  -0.00245   2.05918
   R19        2.83490   0.00046  -0.00045   0.00096   0.00042   2.83533
   R20        2.64786  -0.00023  -0.00110  -0.00063  -0.00175   2.64611
   R21        2.64302   0.00011  -0.00106   0.00074  -0.00035   2.64268
   R22        2.63244  -0.00004  -0.00082   0.00011  -0.00071   2.63174
   R23        2.05157  -0.00013  -0.00102  -0.00032  -0.00134   2.05023
   R24        2.63853   0.00004  -0.00122  -0.00047  -0.00169   2.63685
   R25        2.06307  -0.00040  -0.00246  -0.00173  -0.00412   2.05895
   R26        2.63984   0.00010  -0.00101  -0.00007  -0.00107   2.63877
   R27        2.04975  -0.00021  -0.00100  -0.00051  -0.00151   2.04824
   R28        2.63541  -0.00013  -0.00081   0.00008  -0.00072   2.63469
   R29        2.05075  -0.00022  -0.00123  -0.00061  -0.00184   2.04891
   R30        2.04994  -0.00016  -0.00100  -0.00040  -0.00140   2.04854
   R31        2.64697  -0.00012  -0.00046   0.00024  -0.00022   2.64675
   R32        2.65031   0.00013  -0.00142  -0.00001  -0.00144   2.64887
   R33        2.63855  -0.00017  -0.00115  -0.00082  -0.00197   2.63658
   R34        2.05175  -0.00014  -0.00118  -0.00030  -0.00148   2.05027
   R35        2.63478  -0.00017  -0.00088  -0.00002  -0.00090   2.63388
   R36        2.05105  -0.00007  -0.00103   0.00013  -0.00091   2.05014
   R37        2.63589   0.00008  -0.00070   0.00058  -0.00012   2.63577
   R38        2.05057  -0.00016  -0.00099  -0.00039  -0.00138   2.04919
   R39        2.63926   0.00004  -0.00106  -0.00021  -0.00128   2.63799
   R40        2.05081  -0.00017  -0.00105  -0.00044  -0.00149   2.04932
   R41        2.04984  -0.00020  -0.00098  -0.00047  -0.00145   2.04839
    A1        2.10406   0.00022   0.00057  -0.00277  -0.00219   2.10188
    A2        2.21545  -0.00023  -0.00071  -0.00119  -0.00191   2.21354
    A3        1.86033   0.00037  -0.00053   0.00012  -0.00042   1.85991
    A4        2.20739  -0.00014   0.00128   0.00106   0.00234   2.20973
    A5        1.80560  -0.00025   0.00267  -0.00354  -0.00086   1.80474
    A6        1.83038   0.00000   0.00161  -0.00065   0.00096   1.83135
    A7        1.92959   0.00012  -0.00058  -0.00003  -0.00060   1.92899
    A8        1.92948   0.00012  -0.00070   0.00036  -0.00034   1.92914
    A9        1.92055  -0.00004   0.00014   0.00031   0.00045   1.92100
   A10        1.92065  -0.00004   0.00002   0.00029   0.00031   1.92096
   A11        1.93088  -0.00016  -0.00039  -0.00029  -0.00069   1.93019
   A12        1.92070   0.00015   0.00113   0.00005   0.00120   1.92190
   A13        1.88085   0.00022  -0.00147  -0.00090  -0.00239   1.87846
   A14        1.95996  -0.00045  -0.00271  -0.00420  -0.00692   1.95304
   A15        1.88068  -0.00001   0.00120   0.00224   0.00343   1.88411
   A16        1.91662   0.00020   0.00220   0.00333   0.00553   1.92214
   A17        1.90295  -0.00010  -0.00026  -0.00035  -0.00065   1.90230
   A18        2.09566   0.00051   0.00082   0.00115   0.00201   2.09766
   A19        2.26537  -0.00150  -0.00310  -0.01290  -0.01601   2.24936
   A20        1.90027   0.00096   0.00219   0.01069   0.01283   1.91309
   A21        1.93971   0.00007   0.00185   0.00070   0.00247   1.94218
   A22        1.64592  -0.00079  -0.00359  -0.01111  -0.01468   1.63124
   A23        2.69369   0.00073   0.00271   0.01044   0.01305   2.70674
   A24        1.87932   0.00004   0.00109   0.00128   0.00248   1.88180
   A25        1.86982  -0.00005  -0.00073   0.00002  -0.00071   1.86911
   A26        1.87072   0.00028  -0.00120   0.00105  -0.00012   1.87061
   A27        1.92180   0.00007   0.00126  -0.00018   0.00112   1.92292
   A28        1.95752  -0.00035  -0.00032  -0.00253  -0.00309   1.95444
   A29        1.95997   0.00002  -0.00012   0.00057   0.00048   1.96045
   A30        2.10659  -0.00001   0.00083   0.00026   0.00123   2.10782
   A31        2.09209  -0.00007  -0.00047  -0.00012  -0.00079   2.09131
   A32        2.08443   0.00008  -0.00036  -0.00010  -0.00041   2.08402
   A33        2.10202  -0.00002   0.00019  -0.00009   0.00007   2.10208
   A34        2.08967   0.00004  -0.00006   0.00027   0.00022   2.08989
   A35        2.09149  -0.00002  -0.00012  -0.00017  -0.00028   2.09121
   A36        2.09506  -0.00006   0.00048   0.00034   0.00079   2.09585
   A37        2.08319   0.00020  -0.00117   0.00060  -0.00065   2.08254
   A38        2.10494  -0.00014   0.00069  -0.00091  -0.00017   2.10477
   A39        2.09361  -0.00001  -0.00009   0.00006  -0.00004   2.09356
   A40        2.09375  -0.00003  -0.00002  -0.00026  -0.00027   2.09348
   A41        2.09581   0.00004   0.00011   0.00020   0.00031   2.09612
   A42        2.09996  -0.00003  -0.00026  -0.00046  -0.00073   2.09923
   A43        2.09027  -0.00008   0.00007  -0.00006   0.00001   2.09028
   A44        2.09296   0.00011   0.00019   0.00052   0.00072   2.09368
   A45        2.09128   0.00003   0.00004   0.00026   0.00031   2.09159
   A46        2.09409   0.00002   0.00013   0.00018   0.00030   2.09439
   A47        2.09781  -0.00005  -0.00017  -0.00044  -0.00062   2.09720
   A48        2.10993   0.00038   0.00130   0.00155   0.00284   2.11277
   A49        2.11072  -0.00040  -0.00100  -0.00165  -0.00265   2.10807
   A50        2.06201   0.00002  -0.00038   0.00007  -0.00031   2.06170
   A51        2.11383  -0.00003   0.00012  -0.00027  -0.00015   2.11368
   A52        2.08182   0.00001  -0.00032  -0.00017  -0.00049   2.08133
   A53        2.08753   0.00002   0.00020   0.00044   0.00063   2.08817
   A54        2.11132   0.00004   0.00042   0.00026   0.00067   2.11200
   A55        2.08221  -0.00006  -0.00074  -0.00016  -0.00090   2.08131
   A56        2.08964   0.00002   0.00033  -0.00009   0.00023   2.08988
   A57        2.09628   0.00005   0.00006   0.00025   0.00031   2.09659
   A58        2.09117  -0.00005   0.00014  -0.00006   0.00008   2.09125
   A59        2.09573  -0.00000  -0.00020  -0.00018  -0.00038   2.09535
   A60        2.09894  -0.00006  -0.00006  -0.00040  -0.00046   2.09848
   A61        2.09127  -0.00002  -0.00014  -0.00013  -0.00027   2.09100
   A62        2.09297   0.00008   0.00020   0.00052   0.00073   2.09369
   A63        2.08397  -0.00002  -0.00016   0.00010  -0.00006   2.08391
   A64        2.09995  -0.00000   0.00001  -0.00025  -0.00024   2.09971
   A65        2.09925   0.00002   0.00015   0.00015   0.00030   2.09955
   A66        3.21804  -0.00010   0.01455  -0.02683  -0.01208   3.20596
   A67        2.98678   0.00000   0.01596  -0.00531   0.01065   2.99743
   A68        3.03572  -0.00013   0.01455  -0.02362  -0.00920   3.02653
   A69        3.30652  -0.00011   0.02549  -0.01044   0.01506   3.32158
    D1       -0.01058  -0.00003   0.00518   0.00541   0.01059   0.00001
    D2        3.13643   0.00006   0.00137   0.00670   0.00807  -3.13868
    D3       -1.26979  -0.00007   0.00379   0.01573   0.01942  -1.25037
    D4        0.79697   0.00001   0.00544   0.01620   0.02166   0.81863
    D5        2.90403   0.00016   0.00424   0.01745   0.02178   2.92581
    D6        3.13318   0.00001  -0.00046   0.01204   0.01159  -3.13842
    D7       -0.00303   0.00009  -0.00423   0.01333   0.00910   0.00607
    D8        3.14142  -0.00002   0.00097  -0.00612  -0.00515   3.13627
    D9       -1.07230   0.00000   0.00176  -0.00614  -0.00438  -1.07667
   D10        1.07190  -0.00003   0.00038  -0.00628  -0.00590   1.06600
   D11        0.01206  -0.00010   0.00073  -0.00758  -0.00685   0.00521
   D12       -2.87972  -0.00009   0.00090  -0.00325  -0.00234  -2.88206
   D13        2.05835   0.00009   0.00194  -0.00539  -0.00346   2.05489
   D14       -0.83342   0.00010   0.00211  -0.00106   0.00104  -0.83238
   D15       -2.12874  -0.00016  -0.00103  -0.00898  -0.00999  -2.13874
   D16        1.26266  -0.00015  -0.00086  -0.00464  -0.00549   1.25718
   D17        1.88471  -0.00002  -0.01497  -0.03728  -0.05226   1.83245
   D18       -1.22160  -0.00005  -0.01200  -0.03644  -0.04845  -1.27005
   D19       -0.25839  -0.00005  -0.01613  -0.03684  -0.05296  -0.31135
   D20        2.91848  -0.00008  -0.01316  -0.03600  -0.04915   2.86933
   D21       -2.31526  -0.00009  -0.01870  -0.04127  -0.05997  -2.37523
   D22        0.86161  -0.00012  -0.01573  -0.04043  -0.05616   0.80546
   D23        0.00171   0.00021  -0.00366   0.01309   0.00940   0.01111
   D24        3.08343   0.00033   0.00306   0.01403   0.01695   3.10038
   D25        2.94118  -0.00012  -0.00448   0.00665   0.00207   2.94325
   D26       -0.26028  -0.00000   0.00224   0.00759   0.00963  -0.25065
   D27        1.37633  -0.00009   0.01578  -0.00466   0.01109   1.38742
   D28       -0.70656  -0.00009   0.01164   0.00070   0.01232  -0.69424
   D29       -2.89145   0.00003   0.02031  -0.01323   0.00699  -2.88446
   D30       -1.53705  -0.00002   0.00765   0.01267   0.02031  -1.51674
   D31        2.66324  -0.00003   0.00350   0.01802   0.02154   2.68479
   D32        0.47835   0.00009   0.01218   0.00409   0.01621   0.49457
   D33        0.32394  -0.00017  -0.01288  -0.00231  -0.01526   0.30868
   D34       -2.74688  -0.00006   0.01184  -0.00100   0.01073  -2.73615
   D35       -2.97784  -0.00013  -0.01928   0.00565  -0.01365  -2.99148
   D36        0.23453  -0.00001   0.00544   0.00695   0.01234   0.24687
   D37       -1.31100  -0.00011  -0.00795  -0.02384  -0.03183  -1.34283
   D38        1.84364  -0.00012  -0.00812  -0.02740  -0.03555   1.80809
   D39        2.91309  -0.00014  -0.00834  -0.02462  -0.03303   2.88006
   D40       -0.21546  -0.00015  -0.00851  -0.02818  -0.03675  -0.25221
   D41        0.73790   0.00002  -0.00967  -0.02285  -0.03250   0.70540
   D42       -2.39064   0.00001  -0.00983  -0.02641  -0.03621  -2.42686
   D43       -3.13596  -0.00001  -0.00159  -0.00322  -0.00478  -3.14074
   D44        0.00226   0.00000  -0.00062  -0.00302  -0.00361  -0.00135
   D45       -0.00735   0.00000  -0.00143   0.00032  -0.00108  -0.00843
   D46        3.13087   0.00001  -0.00045   0.00053   0.00008   3.13095
   D47        3.13076  -0.00000   0.00197   0.00300   0.00492   3.13569
   D48       -0.01454   0.00016   0.00251   0.01438   0.01685   0.00231
   D49        0.00205  -0.00001   0.00180  -0.00052   0.00125   0.00330
   D50        3.13993   0.00016   0.00233   0.01086   0.01317  -3.13008
   D51        0.00706   0.00000   0.00046  -0.00017   0.00029   0.00735
   D52       -3.14104  -0.00001   0.00058  -0.00074  -0.00017  -3.14121
   D53       -3.13115  -0.00000  -0.00052  -0.00038  -0.00088  -3.13203
   D54        0.00393  -0.00002  -0.00040  -0.00095  -0.00134   0.00259
   D55        0.00353   0.00001  -0.00122   0.00057  -0.00062   0.00291
   D56       -3.13877   0.00003  -0.00001   0.00246   0.00247  -3.13630
   D57       -3.13430  -0.00016  -0.00175  -0.01096  -0.01270   3.13618
   D58        0.00658  -0.00014  -0.00054  -0.00906  -0.00961  -0.00303
   D59       -0.00144  -0.00000   0.00014   0.00022   0.00035  -0.00109
   D60        3.13642  -0.00001  -0.00033  -0.00062  -0.00095   3.13547
   D61       -3.13651   0.00001   0.00002   0.00079   0.00081  -3.13570
   D62        0.00135   0.00000  -0.00045  -0.00004  -0.00049   0.00086
   D63       -0.00385  -0.00001   0.00024  -0.00041  -0.00018  -0.00403
   D64        3.14148   0.00000   0.00071   0.00042   0.00112  -3.14058
   D65        3.13845  -0.00003  -0.00097  -0.00231  -0.00328   3.13517
   D66        0.00060  -0.00002  -0.00050  -0.00148  -0.00198  -0.00138
   D67       -3.11181  -0.00000   0.00272   0.00205   0.00478  -3.10703
   D68        0.03267  -0.00001   0.00291   0.00254   0.00545   0.03813
   D69       -0.00453   0.00001  -0.00018   0.00120   0.00102  -0.00351
   D70        3.13994   0.00001   0.00001   0.00169   0.00170  -3.14155
   D71        3.10794   0.00003  -0.00273  -0.00156  -0.00428   3.10366
   D72       -0.03718   0.00007  -0.00083  -0.00019  -0.00101  -0.03820
   D73        0.00068  -0.00000   0.00013  -0.00078  -0.00065   0.00004
   D74        3.13875   0.00003   0.00203   0.00060   0.00262   3.14137
   D75        0.00493  -0.00002   0.00005  -0.00086  -0.00080   0.00413
   D76       -3.13576  -0.00001   0.00019  -0.00002   0.00018  -3.13559
   D77       -3.13955  -0.00001  -0.00014  -0.00134  -0.00148  -3.14104
   D78        0.00293  -0.00000   0.00000  -0.00050  -0.00050   0.00243
   D79        0.00279  -0.00000   0.00004   0.00001   0.00005   0.00284
   D80        3.13917  -0.00000   0.00084  -0.00011   0.00073   3.13990
   D81       -3.13526  -0.00004  -0.00186  -0.00137  -0.00323  -3.13849
   D82        0.00112  -0.00004  -0.00106  -0.00148  -0.00255  -0.00143
   D83       -0.00137   0.00001   0.00013   0.00006   0.00018  -0.00119
   D84       -3.14013   0.00001  -0.00032   0.00060   0.00028  -3.13985
   D85        3.13932   0.00000  -0.00002  -0.00079  -0.00080   3.13852
   D86        0.00057   0.00000  -0.00046  -0.00025  -0.00071  -0.00014
   D87       -0.00243   0.00000  -0.00017   0.00036   0.00019  -0.00224
   D88        3.13632   0.00000   0.00027  -0.00018   0.00010   3.13642
   D89       -3.13881  -0.00000  -0.00097   0.00048  -0.00049  -3.13930
   D90       -0.00005   0.00000  -0.00052  -0.00006  -0.00059  -0.00064
         Item               Value     Threshold  Converged?
 Maximum Force            0.002567     0.000450     NO 
 RMS     Force            0.000309     0.000300     NO 
 Maximum Displacement     0.142260     0.001800     NO 
 RMS     Displacement     0.040763     0.001200     NO 
 Predicted change in Energy=-1.119559D-04
 GradGradGradGradGradGradGradGradGradGradGradGradGradGradGradGradGradGrad

                          Input orientation:                          
 ---------------------------------------------------------------------
 Center     Atomic      Atomic             Coordinates (Angstroms)
 Number     Number       Type             X           Y           Z
 ---------------------------------------------------------------------
      1          8           0       -2.189722    0.465355   -0.113541
      2          6           0       -2.016049    1.778557   -0.016771
      3         16           0       -0.774049    2.561005    0.746245
      4         16           0       -3.377815    2.531278   -0.860843
      5          6           0       -3.052828    4.312783   -0.681141
      6          1           0       -3.877507    4.802329   -1.199256
      7          1           0       -3.051179    4.596027    0.368828
      8          1           0       -2.108024    4.577341   -1.150138
      9          6           0        2.764244    0.346147   -1.722047
     10          7           0        1.612471   -0.589523   -1.576241
     11          6           0        1.392831   -1.494605   -2.472582
     12          1           0        2.175621   -1.453247   -3.304282
     13          1           0        3.315082    0.127071   -2.650222
     14          1           0        2.358810    1.362172   -1.801358
     15          6           0       -1.217048   -0.465409    0.496757
     16          1           0       -0.299686   -0.428313   -0.097969
     17          1           0       -1.023886   -0.108957    1.508197
     18          6           0       -1.840638   -1.830000    0.482726
     19          6           0       -2.828469   -2.175783    1.412972
     20          6           0       -1.425843   -2.774534   -0.461437
     21          6           0       -3.401965   -3.444737    1.394374
     22          1           0       -3.147282   -1.450499    2.154192
     23          6           0       -1.997089   -4.047534   -0.474865
     24          1           0       -0.649435   -2.507553   -1.177694
     25          6           0       -2.985600   -4.384196    0.448900
     26          1           0       -4.166236   -3.703765    2.117971
     27          1           0       -1.668101   -4.777434   -1.206013
     28          1           0       -3.427443   -5.374036    0.437366
     29          6           0        3.696262    0.280409   -0.537224
     30          6           0        4.934045   -0.368848   -0.626841
     31          6           0        3.325443    0.828409    0.698502
     32          6           0        5.778867   -0.465795    0.479283
     33          1           0        5.239358   -0.799633   -1.574652
     34          6           0        4.163687    0.730890    1.807778
     35          1           0        2.370612    1.335563    0.788385
     36          6           0        5.396154    0.083815    1.702759
     37          1           0        6.735165   -0.968282    0.385018
     38          1           0        3.857960    1.163343    2.754118
     39          1           0        6.050938    0.011587    2.563581
 ---------------------------------------------------------------------
                    Distance matrix (angstroms):
                    1          2          3          4          5
     1  O    0.000000
     2  C    1.328166   0.000000
     3  S    2.671163   1.654382   0.000000
     4  S    2.497611   1.770157   3.059936   0.000000
     5  C    3.983695   2.817552   3.209204   1.819799   0.000000
     6  H    4.778780   3.742526   4.294177   2.349870   1.090043
     7  H    4.247027   3.026272   3.077187   2.425278   1.087505
     8  H    4.241420   3.020956   3.072681   2.425374   1.087476
     9  C    5.209922   5.273610   4.849493   6.575816   7.117304
    10  N    4.208198   4.604987   4.584239   5.929093   6.826333
    11  C    4.716059   5.325886   5.612859   6.447053   7.529867
    12  H    5.737429   6.230761   6.420400   7.258614   8.213687
    13  H    6.070590   6.171177   5.846453   7.333277   7.870689
    14  H    4.933777   4.743155   4.212160   5.929607   6.264728
    15  C    1.478134   2.436697   3.068823   3.936003   5.252490
    16  H    2.090723   2.796921   3.142250   4.337745   5.513426
    17  H    2.078231   2.621568   2.787774   4.257249   5.334940
    18  C    2.397091   3.647183   4.526365   4.815478   6.368498
    19  C    3.116705   4.282639   5.205990   5.256276   6.821813
    20  C    3.346853   4.612668   5.509202   5.667571   7.274985
    21  C    4.362586   5.585238   6.587484   6.387436   8.037958
    22  H    3.119299   4.052107   4.868954   4.999813   6.423664
    23  C    4.531427   5.844103   6.830792   6.733212   8.429236
    24  H    3.513274   4.646086   5.422855   5.738839   7.248438
    25  C    4.946505   6.255910   7.294874   7.049329   8.770345
    26  H    5.125213   6.263887   7.255061   6.954904   8.563862
    27  H    5.380746   6.672060   7.646132   7.513956   9.210049
    28  H    5.994492   7.304646   8.372621   8.011354   9.758373
    29  C    5.904111   5.928391   5.179971   7.430593   7.863267
    30  C    7.190789   7.299818   6.561383   8.806390   9.258011
    31  C    5.586437   5.472287   4.450843   7.089780   7.397744
    32  C    8.044681   8.126739   7.223122   9.727446  10.108424
    33  H    7.676345   7.855888   7.269216   9.266075   9.782408
    34  C    6.642875   6.528071   5.371910   8.199828   8.432246
    35  H    4.729417   4.481887   3.375260   6.098697   6.359013
    36  C    7.809612   7.795491   6.717351   9.462804   9.744355
    37  H    9.053038   9.180975   8.305098  10.773647  11.172787
    38  H    6.729422   6.523825   5.238370   8.203391   8.335405
    39  H    8.676484   8.651975   7.508841  10.342964  10.578614
                    6          7          8          9         10
     6  H    0.000000
     7  H    1.784452   0.000000
     8  H    1.784406   1.788057   0.000000
     9  C    8.015219   7.500159   6.478355   0.000000
    10  N    7.704158   7.240363   6.381233   1.491081   0.000000
    11  C    8.309585   8.057210   7.132558   2.415045   1.292610
    12  H    8.955653   8.798005   7.704411   2.467340   2.012283
    13  H    8.700384   8.343591   7.173928   1.101329   2.136780
    14  H    7.147647   6.665997   5.542022   1.096801   2.101622
    15  C    6.140323   5.385029   5.379167   4.629515   3.509830
    16  H    6.432204   5.747399   5.425285   3.553180   2.422318
    17  H    6.292391   5.248328   5.495770   4.999153   4.085961
    18  C    7.139025   6.540046   6.617534   5.549917   4.207385
    19  C    7.524511   6.855454   7.259013   6.889625   5.583329
    20  C    7.997743   7.593170   7.415508   5.374441   3.904921
    21  C    8.658357   8.113487   8.514844   7.880674   6.490097
    22  H    7.132790   6.305334   6.952231   7.293786   6.108408
    23  C    9.076386   8.748375   8.651981   6.597741   5.118572
    24  H    7.990951   7.656433   7.233531   4.482536   2.992306
    25  C    9.375722   8.980820   9.145284   7.755635   6.296268
    26  H    9.134604   8.555080   9.137477   8.898263   7.532540
    27  H    9.831245   9.604936   9.365281   6.794341   5.332712
    28  H   10.316951   9.977396  10.163215   8.701756   7.235116
    29  C    8.845792   8.060611   7.247692   1.508902   2.485664
    30  C   10.232897   9.455430   8.621448   2.533521   3.461635
    31  C    8.442513   7.413834   6.855255   2.531122   3.181079
    32  C   11.127272  10.178603   9.502173   3.820086   4.647510
    33  H   10.707013  10.080836   9.114608   2.731432   3.632968
    34  C    9.501562   8.310484   7.929616   3.816560   4.438894
    35  H    7.416750   6.340542   5.858769   2.726932   3.142005
    36  C   10.802169   9.669378   9.200190   4.327247   5.051880
    37  H   12.183542  11.257635  10.550481   4.683552   5.498363
    38  H    9.418537   8.075217   7.905160   4.679752   5.183317
    39  H   11.648355  10.425093  10.060143   5.411182   6.099135
                   11         12         13         14         15
    11  C    0.000000
    12  H    1.142889   0.000000
    13  H    2.521198   2.055133   0.000000
    14  H    3.089471   3.196705   1.777779   0.000000
    15  C    4.085057   5.189791   5.549299   4.626894   0.000000
    16  H    3.104897   4.178287   4.459709   3.629734   1.093905
    17  H    4.858718   5.933289   6.014549   4.955805   1.089670
    18  C    4.393365   5.532965   6.342471   5.748248   1.500390
    19  C    5.777622   6.914873   7.717248   7.053858   2.522203
    20  C    3.691591   4.774736   5.973815   5.764661   2.508743
    21  C    6.461148   7.559951   8.615990   8.155096   3.802101
    22  H    6.482407   7.624188   8.205685   7.339928   2.728240
    23  C    4.690402   5.669870   7.097793   7.070951   3.792642
    24  H    2.621764   3.689834   4.982668   4.940978   2.701172
    25  C    6.004619   7.022467   8.345938   8.163769   4.299646
    26  H    7.540345   8.642037   9.663389   9.143363   4.670438
    27  H    4.663740   5.497923   7.139470   7.366493   4.657944
    28  H    6.837604   7.795309   9.233473   9.158007   5.383678
    29  C    3.493147   3.602017   2.152573   2.134719   5.076020
    30  C    4.149010   3.994185   2.638380   3.317794   6.253619
    31  C    4.380315   4.748718   3.421394   2.732870   4.727462
    32  C    5.386025   5.317312   4.026851   4.498842   6.995937
    33  H    4.010615   3.578452   2.391332   3.608649   6.788786
    34  C    5.563447   5.903898   4.578044   4.084355   5.665882
    35  H    4.427167   4.956350   3.765168   2.589906   4.024905
    36  C    5.995955   6.148566   4.825058   4.810249   6.744667
    37  H    6.081400   5.885199   4.702069   5.418832   7.968882
    38  H    6.360813   6.810361   5.529509   4.799932   5.788283
    39  H    7.023497   7.183010   5.889141   5.874400   7.571190
                   16         17         18         19         20
    16  H    0.000000
    17  H    1.790593   0.000000
    18  C    2.162513   2.163485   0.000000
    19  C    3.425104   2.745426   1.400263   0.000000
    20  C    2.627754   3.338613   1.398443   2.416459   0.000000
    21  C    4.577120   4.098249   2.424091   1.392655   2.792537
    22  H    3.771723   2.593426   2.155258   1.084935   3.399696
    23  C    4.015219   4.515756   2.420519   2.785422   1.395360
    24  H    2.368834   3.620427   2.152914   3.401443   1.089547
    25  C    4.812713   4.821629   2.799286   2.414791   2.419208
    26  H    5.530749   4.813402   3.404913   2.149737   3.876412
    27  H    4.692034   5.438441   3.401320   3.869642   2.150510
    28  H    5.876191   5.885986   3.883323   3.396969   3.401714
    29  C    4.082014   5.158987   6.012602   7.239355   5.964426
    30  C    5.260722   6.334262   7.018721   8.226937   6.801681
    31  C    3.918581   4.522270   5.813957   6.885222   6.074650
    32  C    6.106016   6.889371   7.740667   8.825082   7.623849
    33  H    5.744517   7.014927   7.444514   8.712607   7.040197
    34  C    4.989722   5.263649   6.660768   7.582537   6.977118
    35  H    3.320749   3.758641   5.277201   6.304769   5.733064
    36  C    5.995623   6.425879   7.584348   8.534295   7.706721
    37  H    7.072056   7.886878   8.619542   9.694218   8.401255
    38  H    5.287134   5.196487   6.825932   7.593206   7.332479
    39  H    6.899840   7.154124   8.366503   9.216961   8.533197
                   21         22         23         24         25
    21  C    0.000000
    22  H    2.149225   0.000000
    23  C    2.414766   3.870332   0.000000
    24  H    3.882044   4.296285   2.163719   0.000000
    25  C    1.396376   3.397167   1.394216   3.409584   0.000000
    26  H    1.083882   2.473214   3.397967   4.965906   2.154690
    27  H    3.397702   4.954538   1.084235   2.488141   2.151552
    28  H    2.153766   4.291867   2.153529   4.306097   1.084039
    29  C    8.245763   7.554724   7.151868   5.202693   8.208426
    30  C    9.112380   8.614637   7.848340   6.004394   8.944329
    31  C    8.000127   7.014886   7.313068   5.518008   8.189189
    32  C    9.695316   9.135157   8.614217   6.945316   9.600556
    33  H    9.512315   9.201284   8.007780   6.144302   9.197488
    34  C    8.651350   7.637325   8.123974   6.524316   8.895109
    35  H    7.519384   6.330460   7.046300   5.268368   7.843463
    36  C    9.484339   8.691847   8.744720   7.180623   9.580662
    37  H   10.483942  10.051133   9.299110   7.703489  10.303680
    38  H    8.705735   7.501033   8.477097   7.017922   9.106236
    39  H   10.132650   9.322690   9.512063   8.077017  10.269070
                   26         27         28         29         30
    26  H    0.000000
    27  H    4.294452   0.000000
    28  H    2.481945   2.480305   0.000000
    29  C    9.205573   7.403070   9.147117   0.000000
    30  C   10.073271   7.959863   9.803006   1.400597   0.000000
    31  C    8.870217   7.745202   9.172785   1.401724   2.403656
    32  C   10.586540   8.768569  10.433059   2.434615   1.395218
    33  H   10.513546   7.979460  10.004339   2.150323   1.084959
    34  C    9.441928   8.569383   9.837347   2.433198   2.780332
    35  H    8.360205   7.593258   8.874648   2.151264   3.388078
    36  C   10.293565   9.055187  10.452044   2.818831   2.417744
    37  H   11.372183   9.362474  11.076643   3.412432   2.151096
    38  H    9.406442   9.028446  10.058914   3.411547   3.864771
    39  H   10.880858   9.835046  11.106999   3.902788   3.401613
                   31         32         33         34         35
    31  C    0.000000
    32  C    2.782501   0.000000
    33  H    3.388335   2.149690   0.000000
    34  C    1.393792   2.409514   3.865281   0.000000
    35  H    1.084890   3.867381   4.286339   2.149397   0.000000
    36  C    2.418842   1.394788   3.398012   1.395962   3.399538
    37  H    3.866856   1.084383   2.471070   3.394692   4.951740
    38  H    2.149724   3.393943   4.949725   1.084456   2.471026
    39  H    3.402064   2.155507   4.294381   2.156468   4.295234
                   36         37         38         39
    36  C    0.000000
    37  H    2.153208   0.000000
    38  H    2.153318   4.293573   0.000000
    39  H    1.083961   2.484843   2.484351   0.000000
 Stoichiometry    C17H18NOS2(1-)
 Framework group  C1[X(C17H18NOS2)]
 Deg. of freedom   111
 Full point group                 C1      NOp   1
 Largest Abelian subgroup         C1      NOp   1
 Largest concise Abelian subgroup C1      NOp   1
                         Standard orientation:                         
 ---------------------------------------------------------------------
 Center     Atomic      Atomic             Coordinates (Angstroms)
 Number     Number       Type             X           Y           Z
 ---------------------------------------------------------------------
      1          8           0       -2.184396   -0.506922    0.037113
      2          6           0       -1.990290   -1.809555   -0.134627
      3         16           0       -0.727634   -2.528135   -0.926033
      4         16           0       -3.351159   -2.629770    0.645589
      5          6           0       -2.997873   -4.392829    0.365446
      6          1           0       -3.821601   -4.923597    0.842890
      7          1           0       -2.979131   -4.613423   -0.699286
      8          1           0       -2.055139   -4.671485    0.830425
      9          6           0        2.747093   -0.414104    1.714938
     10          7           0        1.583596    0.512426    1.609406
     11          6           0        1.339670    1.359760    2.554586
     12          1           0        2.112675    1.280184    3.392635
     13          1           0        3.283178   -0.242664    2.661588
     14          1           0        2.355666   -1.438587    1.728855
     15          6           0       -1.218040    0.471762   -0.504380
     16          1           0       -0.307630    0.412329    0.099151
     17          1           0       -1.007219    0.178482   -1.532447
     18          6           0       -1.861714    1.824320   -0.418120
     19          6           0       -2.842977    2.210734   -1.339284
     20          6           0       -1.472490    2.717038    0.585475
     21          6           0       -3.435219    3.468258   -1.253446
     22          1           0       -3.141954    1.526193   -2.126114
     23          6           0       -2.062479    3.978938    0.666421
     24          1           0       -0.701132    2.418994    1.294903
     25          6           0       -3.044367    4.355855   -0.248821
     26          1           0       -4.194236    3.758966   -1.970510
     27          1           0       -1.753273    4.668824    1.443604
     28          1           0       -3.500798    5.337032   -0.184759
     29          6           0        3.692573   -0.265431    0.548427
     30          6           0        4.919497    0.394558    0.692462
     31          6           0        3.345091   -0.744491   -0.722237
     32          6           0        5.776370    0.568513   -0.394802
     33          1           0        5.206753    0.772736    1.667962
     34          6           0        4.195417   -0.569870   -1.812699
     35          1           0        2.398985   -1.258685   -0.854433
     36          6           0        5.416868    0.086957   -1.653490
     37          1           0        6.723957    1.077810   -0.258488
     38          1           0        3.907753   -0.949806   -2.786836
     39          1           0        6.081078    0.219084   -2.499858
 ---------------------------------------------------------------------
 Rotational constants (GHZ):      0.2476522      0.1481218      0.1083401
 Standard basis: 6-311++G(d,p) (5D, 7F)
 There are   625 symmetry adapted cartesian basis functions of A   symmetry.
 There are   604 symmetry adapted basis functions of A   symmetry.
   604 basis functions,   946 primitive gaussians,   625 cartesian basis functions
    84 alpha electrons       84 beta electrons
       nuclear repulsion energy      1740.3456349394 Hartrees.
 NAtoms=   39 NActive=   39 NUniq=   39 SFac= 1.00D+00 NAtFMM=   60 NAOKFM=F Big=F
 Integral buffers will be    131072 words long.
 Raffenetti 2 integral format.
 Two-electron integral symmetry is turned on.
 ------------------------------------------------------------------------------
 Polarizable Continuum Model (PCM)
 =================================
 Model                : PCM (using non-symmetric T matrix).
 Atomic radii         : UFF (Universal Force Field).
 Polarization charges : Total charges.
 Charge compensation  : None.
 Solution method      : On-the-fly selection.
 Cavity type          : Scaled VdW (van der Waals Surface) (Alpha=1.100).
 Cavity algorithm     : GePol (No added spheres)
                        Default sphere list used, NSphG=   39.
                        Lebedev-Laikov grids with approx.  5.0 points / Ang**2.
                        Smoothing algorithm: York/Karplus (Gamma=1.0000).
                        Polarization charges: spherical gaussians, with
                                              point-specific exponents (IZeta= 3).
                        Self-potential: point-specific (ISelfS= 7).
                        Self-field    : sphere-specific E.n sum rule (ISelfD= 2).
 1st derivatives      : Analytical E(r).r(x)/FMM algorithm (CHGder, D1EAlg=3).
                        Cavity 1st derivative terms included.
 Solvent              : n,n-DiMethylFormamide, Eps=  37.219000 Eps(inf)=   2.046330
 ------------------------------------------------------------------------------
 One-electron integrals computed using PRISM.
 NBasis=   604 RedAO= T EigKep=  1.25D-06  NBF=   604
 NBsUse=   602 1.00D-06 EigRej=  6.53D-07 NBFU=   602
 Initial guess from the checkpoint file:  "/localscratch/srahman.25041484.0/Gau-95424.chk"
 B after Tr=    -0.000000    0.000000   -0.000000
         Rot=    0.999994   -0.002975    0.000540   -0.001687 Ang=  -0.40 deg.
 ExpMin= 3.60D-02 ExpMax= 9.34D+04 ExpMxC= 3.17D+03 IAcc=3 IRadAn=         5 AccDes= 0.00D+00
 Harris functional with IExCor=  402 and IRadAn=       5 diagonalized for initial guess.
 HarFok:  IExCor=  402 AccDes= 0.00D+00 IRadAn=         5 IDoV= 1 UseB2=F ITyADJ=14
 ICtDFT=  3500011 ScaDFX=  1.000000  1.000000  1.000000  1.000000
 FoFCou: FMM=F IPFlag=           0 FMFlag=      100000 FMFlg1=           0
         NFxFlg=           0 DoJE=T BraDBF=F KetDBF=T FulRan=T
         wScrn=  0.000000 ICntrl=     500 IOpCl=  0 I1Cent=   200000004 NGrid=           0
         NMat0=    1 NMatS0=      1 NMatT0=    0 NMatD0=    1 NMtDS0=    0 NMtDT0=    0
 Petite list used in FoFCou.
 Requested convergence on RMS density matrix=1.00D-08 within 128 cycles.
 Requested convergence on MAX density matrix=1.00D-06.
 Requested convergence on             energy=1.00D-06.
 No special actions if energy rises.
 Inv3:  Mode=1 IEnd=    33486843.
 Iteration    1 A*A^-1 deviation from unit magnitude is 1.05D-14 for   2363.
 Iteration    1 A*A^-1 deviation from orthogonality  is 9.55D-15 for   2049    727.
 Iteration    1 A^-1*A deviation from unit magnitude is 8.99D-15 for    580.
 Iteration    1 A^-1*A deviation from orthogonality  is 4.36D-09 for   1635   1621.
 Iteration    2 A*A^-1 deviation from unit magnitude is 1.02D-14 for    580.
 Iteration    2 A*A^-1 deviation from orthogonality  is 9.77D-15 for   1865    557.
 Iteration    2 A^-1*A deviation from unit magnitude is 2.00D-15 for   2050.
 Iteration    2 A^-1*A deviation from orthogonality  is 8.33D-16 for   2036    182.
 Error on total polarization charges =  0.03206
 SCF Done:  E(RB3LYP) =  -1585.29718925     A.U. after   14 cycles
            NFock= 14  Conv=0.59D-08     -V/T= 2.0029
 D1PCM: PCM CHGder 1st derivatives, ID1Alg=3 FixD1E=F DoIter=F DoCFld=F I1PDM=0.
 Calling FoFJK, ICntrl=      2127 FMM=F ISym2X=0 I1Cent= 0 IOpClX= 0 NMat=1 NMatS=1 NMatT=0.
 ***** Axes restored to original set *****
 -------------------------------------------------------------------
 Center     Atomic                   Forces (Hartrees/Bohr)
 Number     Number              X              Y              Z
 -------------------------------------------------------------------
      1        8           0.001016693    0.001622445    0.000667840
      2        6          -0.000707328   -0.003156759   -0.000970472
      3       16           0.000828586    0.000870421    0.000729616
      4       16          -0.000471834    0.000883635   -0.000295045
      5        6          -0.000255446   -0.000932299   -0.000047363
      6        1          -0.000246248    0.000132643   -0.000152279
      7        1           0.000036524    0.000268041    0.000393899
      8        1           0.000401393    0.000187673   -0.000182658
      9        6          -0.001930808   -0.000514257    0.000580529
     10        7           0.000197567   -0.000277405   -0.000515924
     11        6           0.000955402   -0.000375165   -0.000958334
     12        1           0.000144776    0.000424297    0.000119464
     13        1           0.000408586   -0.000204585   -0.000441827
     14        1           0.000039614    0.000375466   -0.000121990
     15        6          -0.001085665    0.000481700   -0.000330900
     16        1           0.000383696    0.000464776    0.000193471
     17        1           0.000131769    0.000016974    0.000454424
     18        6           0.000070438   -0.000203837    0.000070757
     19        6          -0.000033843    0.000264860    0.000023038
     20        6           0.000060874    0.000460689    0.000037235
     21        6          -0.000075316   -0.000080976    0.000129905
     22        1          -0.000087071    0.000247083    0.000231223
     23        6          -0.000070180   -0.000275300    0.000087669
     24        1          -0.000081942   -0.000030745   -0.000125923
     25        6           0.000004835   -0.000098564   -0.000090590
     26        1          -0.000209065   -0.000087620    0.000234014
     27        1           0.000106536   -0.000224127   -0.000316669
     28        1          -0.000163961   -0.000298737   -0.000007773
     29        6           0.000673628   -0.000087507    0.000046920
     30        6          -0.000299577    0.000153146   -0.000195446
     31        6          -0.000212689    0.000145493    0.000230185
     32        6           0.000142943    0.000001668    0.000105222
     33        1           0.000149002   -0.000209392   -0.000344403
     34        6          -0.000115161    0.000011424    0.000087423
     35        1          -0.000263436    0.000141509    0.000060048
     36        6           0.000161947   -0.000074326    0.000071667
     37        1           0.000280533   -0.000186848   -0.000038656
     38        1          -0.000082387    0.000172214    0.000319353
     39        1           0.000196617   -0.000007708    0.000262348
 -------------------------------------------------------------------
 Cartesian Forces:  Max     0.003156759 RMS     0.000524252

 GradGradGradGradGradGradGradGradGradGradGradGradGradGradGradGradGradGrad
 Berny optimization.
 Using GEDIIS/GDIIS optimizer.
 FormGI is forming the generalized inverse of G from B-inverse, IUseBI=4.
 GSVD:  received Info=                   1 from GESDD.
 Internal  Forces:  Max     0.001825069 RMS     0.000318662
 Search for a local minimum.
 Step number   7 out of a maximum of  210
 All quantities printed in internal units (Hartrees-Bohrs-Radians)
 Mixed Optimization -- En-DIIS/RFO-DIIS
 Swapping is turned off.
 Update second derivatives using D2CorX and points    4    3    5    6    7
 DE= -1.41D-04 DEPred=-1.12D-04 R= 1.26D+00
 TightC=F SS=  1.41D+00  RLast= 2.00D-01 DXNew= 9.9439D-01 6.0014D-01
 Trust test= 1.26D+00 RLast= 2.00D-01 DXMaxT set to 6.00D-01
 ITU=  1  1  0 -1  1  1  0
     Eigenvalues ---    0.00168   0.00313   0.00327   0.00497   0.00651
     Eigenvalues ---    0.00842   0.00873   0.00959   0.00980   0.01312
     Eigenvalues ---    0.01417   0.01503   0.01586   0.01818   0.01987
     Eigenvalues ---    0.02088   0.02163   0.02206   0.02212   0.02216
     Eigenvalues ---    0.02221   0.02228   0.02235   0.02235   0.02246
     Eigenvalues ---    0.02246   0.02251   0.02257   0.02267   0.02268
     Eigenvalues ---    0.03166   0.04897   0.05158   0.05603   0.06549
     Eigenvalues ---    0.07291   0.08112   0.08761   0.09680   0.09782
     Eigenvalues ---    0.10261   0.10424   0.11905   0.13254   0.14050
     Eigenvalues ---    0.15679   0.15892   0.16000   0.16000   0.16000
     Eigenvalues ---    0.16000   0.16000   0.16000   0.16000   0.16006
     Eigenvalues ---    0.16008   0.16109   0.16125   0.19849   0.20323
     Eigenvalues ---    0.21973   0.21997   0.22000   0.22012   0.22365
     Eigenvalues ---    0.22785   0.23497   0.23504   0.24977   0.25105
     Eigenvalues ---    0.25458   0.25822   0.26804   0.29251   0.29910
     Eigenvalues ---    0.30748   0.31085   0.33324   0.34386   0.34595
     Eigenvalues ---    0.34789   0.35551   0.35922   0.36043   0.36109
     Eigenvalues ---    0.36220   0.36304   0.36325   0.36350   0.36360
     Eigenvalues ---    0.36378   0.36396   0.36462   0.36628   0.37084
     Eigenvalues ---    0.39391   0.41886   0.42785   0.42857   0.42908
     Eigenvalues ---    0.44820   0.46604   0.46724   0.47080   0.47530
     Eigenvalues ---    0.47624   0.47664   0.48109   0.58235   0.66534
     Eigenvalues ---    0.71016
 En-DIIS/RFO-DIIS IScMMF=        0 using points:     7    6    5
 RFO step:  Lambda=-3.66200529D-05.
 DidBck=F Rises=F RFO-DIIS coefs:    1.18864    0.03754   -0.22618
 Iteration  1 RMS(Cart)=  0.04924821 RMS(Int)=  0.00048892
 Iteration  2 RMS(Cart)=  0.00112859 RMS(Int)=  0.00011026
 Iteration  3 RMS(Cart)=  0.00000036 RMS(Int)=  0.00011026
 Variable       Old X    -DE/DX   Delta X   Delta X   Delta X     New X
                                 (Linear)    (Quad)   (Total)
    R1        2.50987  -0.00183   0.00057  -0.00133  -0.00077   2.50910
    R2        2.79327  -0.00055   0.00006  -0.00123  -0.00117   2.79210
    R3        3.12633   0.00137  -0.00300   0.00109  -0.00191   3.12442
    R4        3.34511   0.00077  -0.00213   0.00056  -0.00157   3.34354
    R5        3.43892  -0.00035   0.00007  -0.00115  -0.00108   3.43784
    R6        2.05988   0.00032  -0.00088   0.00030  -0.00058   2.05931
    R7        2.05509   0.00046  -0.00112   0.00070  -0.00042   2.05467
    R8        2.05503   0.00047  -0.00113   0.00071  -0.00042   2.05461
    R9        2.81773  -0.00088   0.00188   0.00001   0.00189   2.81962
   R10        2.08121   0.00062  -0.00206   0.00040  -0.00167   2.07954
   R11        2.07265   0.00034  -0.00136   0.00009  -0.00126   2.07139
   R12        2.85141   0.00081  -0.00138   0.00140   0.00003   2.85144
   R13        2.44268   0.00011  -0.00063  -0.00044  -0.00106   2.44162
   R14        4.57752   0.00024   0.01627   0.02806   0.04413   4.62165
   R15        2.15975   0.00003  -0.00180  -0.00114  -0.00294   2.15681
   R16        4.95442   0.00057   0.02617   0.05371   0.08014   5.03455
   R17        2.06718   0.00040  -0.00202  -0.00021  -0.00243   2.06475
   R18        2.05918   0.00045  -0.00133   0.00047  -0.00087   2.05831
   R19        2.83533   0.00033  -0.00018   0.00096   0.00055   2.83587
   R20        2.64611   0.00036  -0.00098   0.00017  -0.00083   2.64528
   R21        2.64268   0.00052  -0.00068   0.00097   0.00030   2.64298
   R22        2.63174   0.00049  -0.00061   0.00073   0.00012   2.63185
   R23        2.05023   0.00035  -0.00085   0.00050  -0.00035   2.04988
   R24        2.63685   0.00065  -0.00103   0.00064  -0.00038   2.63647
   R25        2.05895   0.00064  -0.00221   0.00013  -0.00182   2.05712
   R26        2.63877   0.00049  -0.00079   0.00044  -0.00033   2.63844
   R27        2.04824   0.00033  -0.00087   0.00041  -0.00045   2.04778
   R28        2.63469   0.00040  -0.00061   0.00059   0.00001   2.63470
   R29        2.04891   0.00040  -0.00107   0.00046  -0.00061   2.04830
   R30        2.04854   0.00034  -0.00085   0.00046  -0.00039   2.04815
   R31        2.64675   0.00019  -0.00031   0.00037   0.00005   2.64680
   R32        2.64887   0.00071  -0.00110   0.00087  -0.00023   2.64865
   R33        2.63658   0.00052  -0.00104   0.00033  -0.00071   2.63587
   R34        2.05027   0.00043  -0.00097   0.00067  -0.00030   2.04998
   R35        2.63388   0.00045  -0.00068   0.00069   0.00001   2.63389
   R36        2.05014   0.00030  -0.00078   0.00052  -0.00025   2.04989
   R37        2.63577   0.00041  -0.00043   0.00075   0.00032   2.63609
   R38        2.04919   0.00034  -0.00084   0.00047  -0.00037   2.04882
   R39        2.63799   0.00053  -0.00086   0.00055  -0.00031   2.63768
   R40        2.04932   0.00037  -0.00089   0.00050  -0.00039   2.04893
   R41        2.04839   0.00032  -0.00085   0.00042  -0.00042   2.04797
    A1        2.10188   0.00105  -0.00008   0.00280   0.00273   2.10461
    A2        2.21354   0.00032  -0.00077   0.00090   0.00012   2.21366
    A3        1.85991   0.00015  -0.00039  -0.00014  -0.00054   1.85937
    A4        2.20973  -0.00046   0.00119  -0.00076   0.00042   2.21015
    A5        1.80474   0.00015   0.00140  -0.00010   0.00130   1.80603
    A6        1.83135  -0.00008   0.00112  -0.00041   0.00072   1.83206
    A7        1.92899   0.00023  -0.00045   0.00101   0.00056   1.92955
    A8        1.92914   0.00008  -0.00047   0.00036  -0.00012   1.92902
    A9        1.92100  -0.00007   0.00017  -0.00020  -0.00003   1.92097
   A10        1.92096  -0.00004   0.00007  -0.00020  -0.00014   1.92083
   A11        1.93019  -0.00011  -0.00036  -0.00055  -0.00091   1.92928
   A12        1.92190  -0.00015   0.00088  -0.00135  -0.00045   1.92144
   A13        1.87846   0.00004  -0.00131   0.00072  -0.00060   1.87786
   A14        1.95304   0.00047  -0.00289  -0.00014  -0.00304   1.95000
   A15        1.88411   0.00003   0.00135   0.00076   0.00210   1.88621
   A16        1.92214  -0.00029   0.00233  -0.00076   0.00157   1.92371
   A17        1.90230  -0.00010  -0.00028   0.00086   0.00056   1.90286
   A18        2.09766  -0.00007   0.00086  -0.00070   0.00037   2.09803
   A19        2.24936  -0.00097  -0.00483  -0.01212  -0.01690   2.23246
   A20        1.91309   0.00102   0.00370   0.01235   0.01578   1.92887
   A21        1.94218  -0.00009   0.00154   0.00026   0.00163   1.94381
   A22        1.63124  -0.00075  -0.00487  -0.00959  -0.01444   1.61680
   A23        2.70674   0.00086   0.00404   0.01053   0.01434   2.72108
   A24        1.88180  -0.00009   0.00110   0.00006   0.00135   1.88315
   A25        1.86911   0.00009  -0.00056   0.00160   0.00089   1.87000
   A26        1.87061   0.00011  -0.00072  -0.00062  -0.00121   1.86940
   A27        1.92292   0.00005   0.00094   0.00017   0.00123   1.92415
   A28        1.95444  -0.00015  -0.00077  -0.00061  -0.00195   1.95249
   A29        1.96045  -0.00000   0.00002  -0.00049  -0.00018   1.96027
   A30        2.10782  -0.00019   0.00072  -0.00084   0.00015   2.10797
   A31        2.09131   0.00007  -0.00042   0.00076  -0.00007   2.09124
   A32        2.08402   0.00012  -0.00029   0.00009  -0.00006   2.08396
   A33        2.10208  -0.00003   0.00012   0.00007   0.00012   2.10221
   A34        2.08989  -0.00001   0.00000  -0.00011  -0.00008   2.08981
   A35        2.09121   0.00004  -0.00013   0.00004  -0.00005   2.09116
   A36        2.09585  -0.00014   0.00043  -0.00016   0.00017   2.09602
   A37        2.08254   0.00028  -0.00080   0.00163   0.00088   2.08342
   A38        2.10477  -0.00014   0.00037  -0.00148  -0.00109   2.10367
   A39        2.09356  -0.00000  -0.00006  -0.00008  -0.00015   2.09341
   A40        2.09348   0.00000  -0.00006  -0.00003  -0.00008   2.09340
   A41        2.09612   0.00000   0.00012   0.00011   0.00024   2.09636
   A42        2.09923   0.00003  -0.00029  -0.00003  -0.00032   2.09891
   A43        2.09028  -0.00005   0.00004  -0.00022  -0.00018   2.09009
   A44        2.09368   0.00002   0.00025   0.00025   0.00050   2.09417
   A45        2.09159   0.00002   0.00008   0.00013   0.00025   2.09184
   A46        2.09439  -0.00003   0.00013  -0.00003   0.00008   2.09447
   A47        2.09720   0.00001  -0.00022  -0.00010  -0.00033   2.09686
   A48        2.11277  -0.00025   0.00129  -0.00018   0.00111   2.11388
   A49        2.10807   0.00021  -0.00108   0.00009  -0.00100   2.10707
   A50        2.06170   0.00005  -0.00028   0.00004  -0.00024   2.06147
   A51        2.11368   0.00001   0.00004  -0.00003   0.00001   2.11369
   A52        2.08133   0.00004  -0.00028   0.00005  -0.00023   2.08111
   A53        2.08817  -0.00005   0.00023  -0.00002   0.00022   2.08838
   A54        2.11200  -0.00007   0.00037  -0.00002   0.00035   2.11235
   A55        2.08131   0.00007  -0.00060   0.00008  -0.00052   2.08079
   A56        2.08988   0.00000   0.00024  -0.00006   0.00017   2.09005
   A57        2.09659   0.00003   0.00009   0.00014   0.00023   2.09682
   A58        2.09125  -0.00004   0.00009  -0.00009   0.00001   2.09126
   A59        2.09535   0.00001  -0.00019  -0.00005  -0.00024   2.09511
   A60        2.09848  -0.00001  -0.00012  -0.00010  -0.00022   2.09826
   A61        2.09100   0.00002  -0.00013  -0.00001  -0.00014   2.09086
   A62        2.09369  -0.00001   0.00026   0.00011   0.00037   2.09406
   A63        2.08391  -0.00000  -0.00010  -0.00002  -0.00013   2.08379
   A64        2.09971   0.00000  -0.00004  -0.00009  -0.00013   2.09958
   A65        2.09955  -0.00000   0.00014   0.00011   0.00026   2.09981
   A66        3.20596   0.00012   0.00622   0.00203   0.00871   3.21467
   A67        2.99743  -0.00007   0.01133   0.01208   0.02364   3.02107
   A68        3.02653  -0.00034   0.00676  -0.00422   0.00204   3.02857
   A69        3.32158   0.00015   0.01773   0.02909   0.04677   3.36835
    D1        0.00001  -0.00032   0.00503  -0.00192   0.00311   0.00312
    D2       -3.13868   0.00009   0.00233   0.00204   0.00437  -3.13430
    D3       -1.25037  -0.00012   0.00588   0.00329   0.00895  -1.24141
    D4        0.81863  -0.00005   0.00727   0.00438   0.01159   0.83022
    D5        2.92581   0.00005   0.00659   0.00433   0.01120   2.93701
    D6       -3.13842  -0.00024   0.00191   0.00106   0.00298  -3.13544
    D7        0.00607   0.00016  -0.00075   0.00500   0.00424   0.01032
    D8        3.13627  -0.00001  -0.00041   0.00144   0.00103   3.13731
    D9       -1.07667  -0.00002   0.00020   0.00149   0.00169  -1.07498
   D10        1.06600   0.00005  -0.00089   0.00173   0.00084   1.06684
   D11        0.00521  -0.00000  -0.00087  -0.00092  -0.00177   0.00344
   D12       -2.88206  -0.00005   0.00008  -0.00021  -0.00014  -2.88220
   D13        2.05489  -0.00003   0.00048  -0.00033   0.00015   2.05505
   D14       -0.83238  -0.00008   0.00143   0.00038   0.00179  -0.83059
   D15       -2.13874   0.00015  -0.00249   0.00112  -0.00135  -2.14009
   D16        1.25718   0.00010  -0.00154   0.00182   0.00028   1.25746
   D17        1.83245  -0.00009  -0.01860  -0.01949  -0.03810   1.79435
   D18       -1.27005  -0.00010  -0.01615  -0.01812  -0.03428  -1.30433
   D19       -0.31135  -0.00002  -0.01941  -0.01712  -0.03653  -0.34788
   D20        2.86933  -0.00003  -0.01696  -0.01575  -0.03270   2.83663
   D21       -2.37523   0.00017  -0.02224  -0.01812  -0.04036  -2.41558
   D22        0.80546   0.00016  -0.01978  -0.01675  -0.03653   0.76893
   D23        0.01111  -0.00002  -0.00037   0.00035  -0.00018   0.01093
   D24        3.10038   0.00019   0.00498   0.01127   0.01590   3.11629
   D25        2.94325  -0.00023  -0.00223  -0.00324  -0.00566   2.93760
   D26       -0.25065  -0.00001   0.00313   0.00768   0.01043  -0.24023
   D27        1.38742   0.00011   0.01131   0.01631   0.02759   1.41500
   D28       -0.69424  -0.00012   0.00912   0.01226   0.02113  -0.67312
   D29       -2.88446   0.00001   0.01318   0.01384   0.02680  -2.85767
   D30       -1.51674   0.00014   0.00830   0.01725   0.02566  -1.49108
   D31        2.68479  -0.00009   0.00611   0.01320   0.01920   2.70398
   D32        0.49457   0.00005   0.01017   0.01477   0.02487   0.51943
   D33        0.30868  -0.00015  -0.01040  -0.01427  -0.02477   0.28391
   D34       -2.73615  -0.00005   0.00894   0.01332   0.02217  -2.71399
   D35       -2.99148  -0.00006  -0.01384  -0.01291  -0.02682  -3.01830
   D36        0.24687   0.00003   0.00550   0.01467   0.02012   0.26699
   D37       -1.34283  -0.00017  -0.01065  -0.02490  -0.03562  -1.37844
   D38        1.80809  -0.00017  -0.01145  -0.02704  -0.03856   1.76954
   D39        2.88006  -0.00004  -0.01111  -0.02424  -0.03541   2.84464
   D40       -0.25221  -0.00004  -0.01190  -0.02639  -0.03835  -0.29056
   D41        0.70540   0.00001  -0.01178  -0.02361  -0.03539   0.67001
   D42       -2.42686   0.00001  -0.01258  -0.02575  -0.03833  -2.46519
   D43       -3.14074   0.00005  -0.00183  -0.00018  -0.00198   3.14047
   D44       -0.00135   0.00000  -0.00104  -0.00208  -0.00311  -0.00446
   D45       -0.00843   0.00005  -0.00104   0.00196   0.00095  -0.00748
   D46        3.13095  -0.00000  -0.00025   0.00006  -0.00018   3.13077
   D47        3.13569  -0.00003   0.00208   0.00179   0.00382   3.13951
   D48        0.00231  -0.00004   0.00464   0.00381   0.00841   0.01072
   D49        0.00330  -0.00002   0.00129  -0.00032   0.00092   0.00422
   D50       -3.13008  -0.00004   0.00385   0.00170   0.00551  -3.12457
   D51        0.00735  -0.00005   0.00032  -0.00246  -0.00214   0.00521
   D52       -3.14121  -0.00004   0.00030  -0.00186  -0.00156   3.14041
   D53       -3.13203   0.00000  -0.00047  -0.00056  -0.00101  -3.13304
   D54        0.00259   0.00001  -0.00049   0.00004  -0.00043   0.00215
   D55        0.00291  -0.00000  -0.00083  -0.00081  -0.00161   0.00130
   D56       -3.13630  -0.00003   0.00046  -0.00091  -0.00044  -3.13674
   D57        3.13618   0.00001  -0.00342  -0.00284  -0.00624   3.12994
   D58       -0.00303  -0.00001  -0.00213  -0.00294  -0.00507  -0.00810
   D59       -0.00109   0.00002   0.00015   0.00132   0.00145   0.00036
   D60        3.13547   0.00003  -0.00037   0.00135   0.00097   3.13644
   D61       -3.13570   0.00001   0.00017   0.00071   0.00088  -3.13482
   D62        0.00086   0.00002  -0.00035   0.00075   0.00040   0.00125
   D63       -0.00403   0.00000   0.00011   0.00031   0.00042  -0.00361
   D64       -3.14058  -0.00000   0.00063   0.00028   0.00090  -3.13968
   D65        3.13517   0.00003  -0.00119   0.00042  -0.00076   3.13442
   D66       -0.00138   0.00002  -0.00067   0.00038  -0.00028  -0.00165
   D67       -3.10703  -0.00002   0.00249   0.00132   0.00382  -3.10320
   D68        0.03813  -0.00003   0.00273   0.00131   0.00405   0.04218
   D69       -0.00351  -0.00001   0.00009  -0.00001   0.00008  -0.00344
   D70       -3.14155  -0.00001   0.00033  -0.00002   0.00030  -3.14124
   D71        3.10366   0.00001  -0.00240  -0.00124  -0.00364   3.10002
   D72       -0.03820   0.00000  -0.00068  -0.00064  -0.00131  -0.03951
   D73        0.00004   0.00001  -0.00004   0.00010   0.00005   0.00009
   D74        3.14137  -0.00000   0.00168   0.00070   0.00237  -3.13945
   D75        0.00413  -0.00000  -0.00012  -0.00019  -0.00031   0.00382
   D76       -3.13559  -0.00001   0.00015  -0.00026  -0.00012  -3.13570
   D77       -3.14104   0.00001  -0.00036  -0.00018  -0.00054  -3.14157
   D78        0.00243  -0.00000  -0.00009  -0.00025  -0.00034   0.00209
   D79        0.00284  -0.00000   0.00003   0.00002   0.00006   0.00289
   D80        3.13990  -0.00002   0.00063  -0.00067  -0.00004   3.13987
   D81       -3.13849   0.00001  -0.00170  -0.00058  -0.00228  -3.14077
   D82       -0.00143  -0.00001  -0.00110  -0.00127  -0.00237  -0.00380
   D83       -0.00119   0.00001   0.00011   0.00031   0.00042  -0.00078
   D84       -3.13985   0.00001  -0.00013   0.00049   0.00035  -3.13950
   D85        3.13852   0.00002  -0.00016   0.00038   0.00022   3.13874
   D86       -0.00014   0.00002  -0.00040   0.00056   0.00016   0.00002
   D87       -0.00224  -0.00001  -0.00006  -0.00023  -0.00029  -0.00253
   D88        3.13642  -0.00001   0.00018  -0.00040  -0.00023   3.13619
   D89       -3.13930   0.00001  -0.00066   0.00047  -0.00019  -3.13950
   D90       -0.00064   0.00001  -0.00042   0.00029  -0.00013  -0.00077
         Item               Value     Threshold  Converged?
 Maximum Force            0.001825     0.000450     NO 
 RMS     Force            0.000319     0.000300     NO 
 Maximum Displacement     0.193803     0.001800     NO 
 RMS     Displacement     0.049549     0.001200     NO 
 Predicted change in Energy=-7.536588D-05
 GradGradGradGradGradGradGradGradGradGradGradGradGradGradGradGradGradGrad

                          Input orientation:                          
 ---------------------------------------------------------------------
 Center     Atomic      Atomic             Coordinates (Angstroms)
 Number     Number       Type             X           Y           Z
 ---------------------------------------------------------------------
      1          8           0       -2.198380    0.475217   -0.109907
      2          6           0       -2.033985    1.790360   -0.030421
      3         16           0       -0.785826    2.590824    0.701015
      4         16           0       -3.417769    2.521558   -0.855650
      5          6           0       -3.104645    4.307492   -0.707378
      6          1           0       -3.944012    4.783432   -1.213811
      7          1           0       -3.082067    4.605614    0.337992
      8          1           0       -2.172596    4.573297   -1.200076
      9          6           0        2.780000    0.365310   -1.723749
     10          7           0        1.626292   -0.573181   -1.603357
     11          6           0        1.412116   -1.460731   -2.517564
     12          1           0        2.198226   -1.405511   -3.343171
     13          1           0        3.337244    0.162347   -2.650716
     14          1           0        2.374979    1.381957   -1.786153
     15          6           0       -1.211747   -0.443639    0.494499
     16          1           0       -0.300816   -0.401310   -0.107353
     17          1           0       -1.013979   -0.083906    1.503391
     18          6           0       -1.822948   -1.814195    0.487831
     19          6           0       -2.769007   -2.181302    1.452044
     20          6           0       -1.440358   -2.741576   -0.486685
     21          6           0       -3.332846   -3.454707    1.438598
     22          1           0       -3.062208   -1.469682    2.216445
     23          6           0       -2.003077   -4.018178   -0.496717
     24          1           0       -0.692845   -2.460890   -1.226584
     25          6           0       -2.949831   -4.376195    0.462105
     26          1           0       -4.063681   -3.730601    2.189624
     27          1           0       -1.699227   -4.734049   -1.251747
     28          1           0       -3.384447   -5.369036    0.453608
     29          6           0        3.700413    0.274822   -0.531491
     30          6           0        4.918031   -0.413190   -0.607645
     31          6           0        3.334505    0.835493    0.699869
     32          6           0        5.747566   -0.535447    0.507033
     33          1           0        5.219358   -0.854082   -1.551895
     34          6           0        4.157601    0.713057    1.817988
     35          1           0        2.394248    1.370522    0.779607
     36          6           0        5.370001    0.027554    1.726206
     37          1           0        6.688281   -1.067890    0.423216
     38          1           0        3.855652    1.156055    2.760419
     39          1           0        6.013442   -0.064216    2.593413
 ---------------------------------------------------------------------
                    Distance matrix (angstroms):
                    1          2          3          4          5
     1  O    0.000000
     2  C    1.327759   0.000000
     3  S    2.669961   1.653373   0.000000
     4  S    2.496108   1.769325   3.058615   0.000000
     5  C    3.983041   2.817895   3.210521   1.819228   0.000000
     6  H    4.777714   3.742605   4.295140   2.349741   1.089738
     7  H    4.247552   3.026526   3.076344   2.425029   1.087284
     8  H    4.240683   3.021927   3.076927   2.424607   1.087253
     9  C    5.234581   5.298357   4.852578   6.619317   7.155618
    10  N    4.237646   4.632287   4.597756   5.964816   6.856057
    11  C    4.751882   5.350802   5.621858   6.476757   7.546542
    12  H    5.772458   6.252960   6.421113   7.290339   8.228381
    13  H    6.098913   6.194068   5.842201   7.376879   7.902957
    14  H    4.954552   4.763229   4.199768   5.976660   6.304664
    15  C    1.477514   2.437697   3.071159   3.934695   5.253647
    16  H    2.090229   2.795213   3.137126   4.338030   5.513103
    17  H    2.078017   2.627902   2.801792   4.258136   5.342542
    18  C    2.395756   3.647731   4.530481   4.811148   6.367599
    19  C    3.134070   4.302564   5.222090   5.278563   6.846911
    20  C    3.326307   4.593367   5.502139   5.634437   7.246235
    21  C    4.373693   5.599624   6.601499   6.402072   8.056613
    22  H    3.152894   4.090663   4.895523   5.049177   6.475050
    23  C    4.514241   5.827307   6.826065   6.700622   8.400870
    24  H    3.483436   4.615473   5.407780   5.691010   7.203981
    25  C    4.942477   6.253620   7.299270   7.038071   8.763451
    26  H    5.143549   6.287232   7.274662   6.984296   8.597867
    27  H    5.356249   6.646173   7.635531   7.466868   9.166297
    28  H    5.989958   7.301711   8.376957   7.998546   9.749942
    29  C    5.917234   5.952416   5.197045   7.471374   7.912154
    30  C    7.188902   7.315692   6.578045   8.840805   9.309034
    31  C    5.603423   5.501435   4.478651   7.131316   7.449683
    32  C    8.033687   8.139458   7.245441   9.757334  10.163193
    33  H    7.672626   7.868859   7.280467   9.299444   9.830772
    34  C    6.646190   6.550797   5.404730   8.234394   8.487500
    35  H    4.762881   4.521246   3.407079   6.146421   6.408958
    36  C    7.800775   7.811033   6.746523   9.492678   9.801011
    37  H    9.035382   9.189848   8.326201  10.800550  11.228285
    38  H    6.734509   6.548203   5.276649   8.236699   8.390644
    39  H    8.662156   8.665163   7.540587  10.369668  10.637037
                    6          7          8          9         10
     6  H    0.000000
     7  H    1.784001   0.000000
     8  H    1.783889   1.787131   0.000000
     9  C    8.061773   7.522952   6.519939   0.000000
    10  N    7.737786   7.263429   6.409401   1.492080   0.000000
    11  C    8.329312   8.071705   7.141108   2.415714   1.292049
    12  H    8.975760   8.807161   7.709934   2.469169   2.011675
    13  H    8.742758   8.359579   7.205496   1.100447   2.136661
    14  H    7.199115   6.684558   5.586464   1.096133   2.101550
    15  C    6.140510   5.386794   5.381864   4.637787   3.531607
    16  H    6.432626   5.744822   5.426262   3.562565   2.445672
    17  H    6.297559   5.256115   5.508236   5.001050   4.106373
    18  C    7.136047   6.543835   6.615991   5.552338   4.220242
    19  C    7.549499   6.884863   7.281075   6.882032   5.589291
    20  C    7.963840   7.573408   7.385964   5.384653   3.918320
    21  C    8.676159   8.138981   8.529808   7.871458   6.492283
    22  H    7.186491   6.359104   6.998686   7.281738   6.113643
    23  C    9.041559   8.731023   8.621885   6.602909   5.124937
    24  H    7.940431   7.621795   7.188195   4.505023   3.013934
    25  C    9.364606   8.983640   9.135663   7.751825   6.298409
    26  H    9.169866   8.595615   9.166297   8.884084   7.532051
    27  H    9.778698   9.574384   9.319519   6.803655   5.338121
    28  H   10.303688   9.979902  10.151514   8.696207   7.234559
    29  C    8.901144   8.094060   7.308634   1.508916   2.483945
    30  C   10.291167   9.491270   8.688672   2.534349   3.442759
    31  C    8.498541   7.450984   6.921642   2.530311   3.194871
    32  C   11.188318  10.218685   9.578228   3.820236   4.630343
    33  H   10.763977  10.114030   9.177211   2.732565   3.604396
    34  C    9.560119   8.351957   8.005095   3.816099   4.446069
    35  H    7.469619   6.375804   5.918866   2.725077   3.169582
    36  C   10.863374   9.712015   9.279961   4.327166   5.046011
    37  H   12.245957  11.298479  10.628886   4.683820   5.474985
    38  H    9.475607   8.117855   7.981406   4.678683   5.196426
    39  H   11.710915  10.470078  10.144373   5.410871   6.092537
                   11         12         13         14         15
    11  C    0.000000
    12  H    1.141335   0.000000
    13  H    2.521553   2.057920   0.000000
    14  H    3.089165   3.197738   1.777884   0.000000
    15  C    4.122094   5.223105   5.563535   4.625881   0.000000
    16  H    3.140959   4.210005   4.474582   3.627435   1.092618
    17  H    4.893839   5.962722   6.020830   4.945188   1.089212
    18  C    4.429783   5.568971   6.354902   5.745344   1.500678
    19  C    5.810232   6.947613   7.720857   7.045801   2.522186
    20  C    3.728490   4.814963   5.995105   5.766189   2.509084
    21  C    6.491673   7.593238   8.619494   8.146877   3.802225
    22  H    6.513869   7.654123   8.204009   7.329095   2.728015
    23  C    4.721007   5.707826   7.115865   7.070466   3.792894
    24  H    2.664171   3.735245   5.015091   4.948953   2.701978
    25  C    6.033651   7.057449   8.355558   8.158712   4.299649
    26  H    7.569299   8.673485   9.662175   9.132436   4.670235
    27  H    4.690134   5.535644   7.162252   7.368194   4.657750
    28  H    6.863653   7.828876   9.241978   9.152236   5.383478
    29  C    3.491838   3.603557   2.153058   2.134643   5.069336
    30  C    4.127539   3.983107   2.646559   3.328445   6.228148
    31  C    4.395464   4.760189   3.417536   2.720224   4.727236
    32  C    5.366607   5.308380   4.033355   4.506605   6.959930
    33  H    3.974372   3.555275   2.404763   3.625636   6.761309
    34  C    5.573155   5.913124   4.576635   4.076150   5.649732
    35  H    4.455548   4.974141   3.757133   2.565857   4.046686
    36  C    5.990778   6.149179   4.827806   4.810533   6.712565
    37  H    6.053134   5.870285   4.710837   5.430252   7.924974
    38  H    6.377738   6.823671   5.525993   4.786935   5.776846
    39  H    7.017446   7.183173   5.891881   5.874558   7.533443
                   16         17         18         19         20
    16  H    0.000000
    17  H    1.789929   0.000000
    18  C    2.160411   2.163260   0.000000
    19  C    3.419365   2.735293   1.399822   0.000000
    20  C    2.630455   3.347449   1.398604   2.416172   0.000000
    21  C    4.572353   4.091900   2.423846   1.392716   2.792272
    22  H    3.763873   2.573725   2.154660   1.084748   3.399268
    23  C    4.016346   4.522969   2.420604   2.785396   1.395158
    24  H    2.376601   3.633998   2.152804   3.400539   1.088582
    25  C    4.810538   4.822400   2.798995   2.414587   2.418821
    26  H    5.524440   4.803122   3.404350   2.149543   3.875903
    27  H    4.694445   5.448319   3.401027   3.869293   2.149949
    28  H    5.873820   5.886745   3.882827   3.396659   3.401056
    29  C    4.080059   5.147322   5.992540   7.198635   5.960553
    30  C    5.242785   6.305049   6.971634   8.152244   6.772379
    31  C    3.923882   4.516664   5.802166   6.849794   6.082980
    32  C    6.080986   6.849461   7.677777   8.725474   7.584243
    33  H    5.723986   6.984442   7.394347   8.637078   7.003507
    34  C    4.982593   5.242076   6.627465   7.515924   6.970162
    35  H    3.345065   3.775611   5.292665   6.302922   5.763424
    36  C    5.975284   6.388839   7.527558   8.437870   7.677626
    37  H    7.040831   7.839630   8.544130   9.578019   8.348886
    38  H    5.284480   5.179858   6.799525   7.532323   7.333685
    39  H    6.875872   7.111482   8.300898   9.105832   8.497905
                   21         22         23         24         25
    21  C    0.000000
    22  H    2.149097   0.000000
    23  C    2.414793   3.870121   0.000000
    24  H    3.880783   4.295442   2.162074   0.000000
    25  C    1.396201   3.396786   1.394224   3.407940   0.000000
    26  H    1.083641   2.472938   3.397825   4.964391   2.154478
    27  H    3.397555   4.954005   1.083912   2.486100   2.151595
    28  H    2.153490   4.291432   2.153164   4.304078   1.083834
    29  C    8.201060   7.505164   7.138688   5.221876   8.175876
    30  C    9.028561   8.530877   7.804485   6.004839   8.874291
    31  C    7.962733   6.966474   7.312984   5.549496   8.167687
    32  C    9.583517   9.022583   8.556250   6.942021   9.507791
    33  H    9.425842   9.119412   7.955405   6.135291   9.121246
    34  C    8.580268   7.553062   8.105332   6.547532   8.846157
    35  H    7.517760   6.316975   7.071320   5.313630   7.853964
    36  C    9.378081   8.578122   8.698943   7.188144   9.497924
    37  H   10.351371   9.922153   9.224434   7.690468  10.190171
    38  H    8.641808   7.419379   8.467959   7.047504   9.066567
    39  H   10.009102   9.191564   9.457658   8.081504  10.172310
                   26         27         28         29         30
    26  H    0.000000
    27  H    4.294250   0.000000
    28  H    2.481850   2.480204   0.000000
    29  C    9.150357   7.400248   9.111465   0.000000
    30  C    9.975023   7.929237   9.727169   1.400626   0.000000
    31  C    8.820530   7.756743   9.148833   1.401603   2.403405
    32  C   10.454697   8.727904  10.332479   2.434318   1.394841
    33  H   10.413843   7.937950   9.921306   2.150079   1.084800
    34  C    9.352737   8.567186   9.784471   2.433336   2.780356
    35  H    8.349518   7.625531   8.883763   2.150722   3.387562
    36  C   10.165276   9.028568  10.362579   2.818840   2.417724
    37  H   11.216724   9.305724  10.952654   3.411992   2.150602
    38  H    9.323146   9.035899  10.015848   3.411356   3.864587
    39  H   10.730975   9.801931  11.001827   3.902573   3.401247
                   31         32         33         34         35
    31  C    0.000000
    32  C    2.782001   0.000000
    33  H    3.387886   2.149353   0.000000
    34  C    1.393796   2.409430   3.865147   0.000000
    35  H    1.084757   3.866750   4.285558   2.149397   0.000000
    36  C    2.418548   1.394958   3.397929   1.395798   3.399223
    37  H    3.866163   1.084189   2.470731   3.394334   4.950917
    38  H    2.149470   3.393857   4.949383   1.084249   2.470894
    39  H    3.401719   2.155395   4.293954   2.156290   4.294989
                   36         37         38         39
    36  C    0.000000
    37  H    2.153054   0.000000
    38  H    2.153222   4.293278   0.000000
    39  H    1.083738   2.484457   2.484554   0.000000
 Stoichiometry    C17H18NOS2(1-)
 Framework group  C1[X(C17H18NOS2)]
 Deg. of freedom   111
 Full point group                 C1      NOp   1
 Largest Abelian subgroup         C1      NOp   1
 Largest concise Abelian subgroup C1      NOp   1
                         Standard orientation:                         
 ---------------------------------------------------------------------
 Center     Atomic      Atomic             Coordinates (Angstroms)
 Number     Number       Type             X           Y           Z
 ---------------------------------------------------------------------
      1          8           0       -2.200685   -0.468803    0.022253
      2          6           0       -2.043212   -1.776809   -0.142872
      3         16           0       -0.788911   -2.535405   -0.907662
      4         16           0       -3.444021   -2.551701    0.610644
      5          6           0       -3.139687   -4.325887    0.347514
      6          1           0       -3.989672   -4.828650    0.808258
      7          1           0       -3.102866   -4.553425   -0.715056
      8          1           0       -2.216990   -4.630816    0.835128
      9          6           0        2.752853   -0.503131    1.714032
     10          7           0        1.606951    0.449594    1.639687
     11          6           0        1.384216    1.275389    2.608110
     12          1           0        2.157172    1.159302    3.439800
     13          1           0        3.297008   -0.366770    2.660755
     14          1           0        2.340648   -1.518734    1.701991
     15          6           0       -1.199212    0.481377   -0.504299
     16          1           0       -0.297930    0.392251    0.106896
     17          1           0       -0.988167    0.188663   -1.531996
     18          6           0       -1.801968    1.852765   -0.414775
     19          6           0       -2.730791    2.290471   -1.366197
     20          6           0       -1.428701    2.709966    0.625403
     21          6           0       -3.286896    3.564135   -1.275725
     22          1           0       -3.016582    1.633815   -2.180939
     23          6           0       -1.983613    3.987040    0.712700
     24          1           0       -0.694411    2.374947    1.355877
     25          6           0       -2.913271    4.415320   -0.233964
     26          1           0       -4.004368    3.894998   -2.017372
     27          1           0       -1.687004    4.648489    1.518537
     28          1           0       -3.341826    5.408459   -0.165332
     29          6           0        3.692046   -0.339556    0.544423
     30          6           0        4.912573    0.333027    0.684773
     31          6           0        3.341676   -0.813786   -0.727126
     32          6           0        5.759904    0.523751   -0.406665
     33          1           0        5.202050    0.707457    1.660887
     34          6           0        4.182622   -0.622606   -1.822081
     35          1           0        2.399471   -1.335489   -0.856638
     36          6           0        5.397676    0.046465   -1.666385
     37          1           0        6.702487    1.042598   -0.273249
     38          1           0        3.892483   -0.999254   -2.796530
     39          1           0        6.054941    0.191524   -2.515766
 ---------------------------------------------------------------------
 Rotational constants (GHZ):      0.2470058      0.1480795      0.1085135
 Standard basis: 6-311++G(d,p) (5D, 7F)
 There are   625 symmetry adapted cartesian basis functions of A   symmetry.
 There are   604 symmetry adapted basis functions of A   symmetry.
   604 basis functions,   946 primitive gaussians,   625 cartesian basis functions
    84 alpha electrons       84 beta electrons
       nuclear repulsion energy      1739.6266187395 Hartrees.
 NAtoms=   39 NActive=   39 NUniq=   39 SFac= 1.00D+00 NAtFMM=   60 NAOKFM=F Big=F
 Integral buffers will be    131072 words long.
 Raffenetti 2 integral format.
 Two-electron integral symmetry is turned on.
 ------------------------------------------------------------------------------
 Polarizable Continuum Model (PCM)
 =================================
 Model                : PCM (using non-symmetric T matrix).
 Atomic radii         : UFF (Universal Force Field).
 Polarization charges : Total charges.
 Charge compensation  : None.
 Solution method      : On-the-fly selection.
 Cavity type          : Scaled VdW (van der Waals Surface) (Alpha=1.100).
 Cavity algorithm     : GePol (No added spheres)
                        Default sphere list used, NSphG=   39.
                        Lebedev-Laikov grids with approx.  5.0 points / Ang**2.
                        Smoothing algorithm: York/Karplus (Gamma=1.0000).
                        Polarization charges: spherical gaussians, with
                                              point-specific exponents (IZeta= 3).
                        Self-potential: point-specific (ISelfS= 7).
                        Self-field    : sphere-specific E.n sum rule (ISelfD= 2).
 1st derivatives      : Analytical E(r).r(x)/FMM algorithm (CHGder, D1EAlg=3).
                        Cavity 1st derivative terms included.
 Solvent              : n,n-DiMethylFormamide, Eps=  37.219000 Eps(inf)=   2.046330
 ------------------------------------------------------------------------------
 One-electron integrals computed using PRISM.
 NBasis=   604 RedAO= T EigKep=  1.41D-06  NBF=   604
 NBsUse=   602 1.00D-06 EigRej=  6.54D-07 NBFU=   602
 Initial guess from the checkpoint file:  "/localscratch/srahman.25041484.0/Gau-95424.chk"
 B after Tr=    -0.000000   -0.000000   -0.000000
         Rot=    0.999937   -0.003422    0.000754    0.010652 Ang=  -1.28 deg.
 ExpMin= 3.60D-02 ExpMax= 9.34D+04 ExpMxC= 3.17D+03 IAcc=3 IRadAn=         5 AccDes= 0.00D+00
 Harris functional with IExCor=  402 and IRadAn=       5 diagonalized for initial guess.
 HarFok:  IExCor=  402 AccDes= 0.00D+00 IRadAn=         5 IDoV= 1 UseB2=F ITyADJ=14
 ICtDFT=  3500011 ScaDFX=  1.000000  1.000000  1.000000  1.000000
 FoFCou: FMM=F IPFlag=           0 FMFlag=      100000 FMFlg1=           0
         NFxFlg=           0 DoJE=T BraDBF=F KetDBF=T FulRan=T
         wScrn=  0.000000 ICntrl=     500 IOpCl=  0 I1Cent=   200000004 NGrid=           0
         NMat0=    1 NMatS0=      1 NMatT0=    0 NMatD0=    1 NMtDS0=    0 NMtDT0=    0
 Petite list used in FoFCou.
 Requested convergence on RMS density matrix=1.00D-08 within 128 cycles.
 Requested convergence on MAX density matrix=1.00D-06.
 Requested convergence on             energy=1.00D-06.
 No special actions if energy rises.
 Inv3:  Mode=1 IEnd=    33386688.
 Iteration    1 A*A^-1 deviation from unit magnitude is 7.55D-15 for    777.
 Iteration    1 A*A^-1 deviation from orthogonality  is 7.39D-15 for   3223   2809.
 Iteration    1 A^-1*A deviation from unit magnitude is 1.13D-14 for    578.
 Iteration    1 A^-1*A deviation from orthogonality  is 1.59D-10 for   1457   1456.
 Iteration    2 A*A^-1 deviation from unit magnitude is 1.29D-14 for    256.
 Iteration    2 A*A^-1 deviation from orthogonality  is 9.55D-15 for   2010    950.
 Iteration    2 A^-1*A deviation from unit magnitude is 2.33D-15 for   1831.
 Iteration    2 A^-1*A deviation from orthogonality  is 8.33D-16 for   2574     40.
 Error on total polarization charges =  0.03219
 SCF Done:  E(RB3LYP) =  -1585.29727221     A.U. after   14 cycles
            NFock= 14  Conv=0.56D-08     -V/T= 2.0029
 D1PCM: PCM CHGder 1st derivatives, ID1Alg=3 FixD1E=F DoIter=F DoCFld=F I1PDM=0.
 Calling FoFJK, ICntrl=      2127 FMM=F ISym2X=0 I1Cent= 0 IOpClX= 0 NMat=1 NMatS=1 NMatT=0.
 ***** Axes restored to original set *****
 -------------------------------------------------------------------
 Center     Atomic                   Forces (Hartrees/Bohr)
 Number     Number              X              Y              Z
 -------------------------------------------------------------------
      1        8           0.000556690    0.001238129    0.000376948
      2        6          -0.000718593   -0.003146020   -0.000818197
      3       16           0.001369098    0.001104347    0.001010952
      4       16          -0.000956771    0.000831232   -0.000624476
      5        6          -0.000020076   -0.000896121    0.000088738
      6        1          -0.000388445    0.000168258   -0.000243897
      7        1          -0.000012838    0.000277732    0.000562368
      8        1           0.000529569    0.000242132   -0.000319456
      9        6          -0.002168730   -0.001100601    0.001056352
     10        7           0.000252594    0.000251762   -0.000075933
     11        6           0.000308266   -0.000635583   -0.000946269
     12        1           0.000599787    0.000502398   -0.000202423
     13        1           0.000673198   -0.000263840   -0.000848829
     14        1           0.000051770    0.000656147   -0.000217346
     15        6          -0.001573221    0.000109019   -0.000104067
     16        1           0.000988252    0.000633448   -0.000256933
     17        1           0.000259343    0.000158436    0.000681333
     18        6           0.000282100    0.000025177   -0.000138681
     19        6          -0.000044095    0.000178307    0.000098521
     20        6          -0.000175001    0.000338179    0.000283183
     21        6          -0.000011914   -0.000071642   -0.000033640
     22        1          -0.000108914    0.000320079    0.000321815
     23        6          -0.000027361   -0.000074011    0.000105107
     24        1           0.000160595   -0.000065350   -0.000270867
     25        6          -0.000038584   -0.000065086   -0.000054722
     26        1          -0.000311929   -0.000136809    0.000333383
     27        1           0.000138412   -0.000379820   -0.000416464
     28        1          -0.000204435   -0.000418488    0.000013068
     29        6           0.000600395    0.000083230    0.000152077
     30        6          -0.000405526    0.000293151   -0.000395279
     31        6          -0.000222679   -0.000041996    0.000205786
     32        6           0.000165147    0.000035803    0.000249699
     33        1           0.000191057   -0.000288263   -0.000443287
     34        6          -0.000059306    0.000001783    0.000055490
     35        1          -0.000319667    0.000279416    0.000105684
     36        6           0.000079746   -0.000076136   -0.000079579
     37        1           0.000393149   -0.000255174   -0.000051122
     38        1          -0.000100013    0.000208698    0.000452744
     39        1           0.000268928   -0.000021924    0.000388218
 -------------------------------------------------------------------
 Cartesian Forces:  Max     0.003146020 RMS     0.000586311

 GradGradGradGradGradGradGradGradGradGradGradGradGradGradGradGradGradGrad
 Berny optimization.
 Using GEDIIS/GDIIS optimizer.
 FormGI is forming the generalized inverse of G from B-inverse, IUseBI=4.
 GSVD:  received Info=                   1 from GESDD.
 Internal  Forces:  Max     0.002016031 RMS     0.000369502
 Search for a local minimum.
 Step number   8 out of a maximum of  210
 All quantities printed in internal units (Hartrees-Bohrs-Radians)
 Mixed Optimization -- En-DIIS/RFO-DIIS
 Swapping is turned off.
 Update second derivatives using D2CorX and points    4    5    6    7    8
 DE= -8.30D-05 DEPred=-7.54D-05 R= 1.10D+00
 TightC=F SS=  1.41D+00  RLast= 1.88D-01 DXNew= 1.0093D+00 5.6368D-01
 Trust test= 1.10D+00 RLast= 1.88D-01 DXMaxT set to 6.00D-01
 ITU=  1  1  1  0 -1  1  1  0
     Eigenvalues ---    0.00120   0.00313   0.00327   0.00527   0.00648
     Eigenvalues ---    0.00839   0.00869   0.00913   0.00996   0.01270
     Eigenvalues ---    0.01387   0.01503   0.01555   0.01827   0.01983
     Eigenvalues ---    0.02097   0.02157   0.02205   0.02212   0.02218
     Eigenvalues ---    0.02223   0.02227   0.02234   0.02235   0.02246
     Eigenvalues ---    0.02246   0.02252   0.02258   0.02267   0.02268
     Eigenvalues ---    0.03172   0.04896   0.05172   0.05646   0.06603
     Eigenvalues ---    0.07274   0.08116   0.08568   0.09523   0.09787
     Eigenvalues ---    0.09853   0.10413   0.11595   0.13239   0.13519
     Eigenvalues ---    0.15723   0.15900   0.16000   0.16000   0.16000
     Eigenvalues ---    0.16000   0.16000   0.16000   0.16000   0.16005
     Eigenvalues ---    0.16020   0.16112   0.16119   0.19868   0.20218
     Eigenvalues ---    0.21969   0.21991   0.22000   0.22013   0.22385
     Eigenvalues ---    0.23110   0.23494   0.23534   0.25015   0.25408
     Eigenvalues ---    0.25530   0.25883   0.27145   0.29157   0.29994
     Eigenvalues ---    0.30915   0.31125   0.33304   0.34257   0.34635
     Eigenvalues ---    0.34859   0.35551   0.36013   0.36043   0.36108
     Eigenvalues ---    0.36267   0.36304   0.36327   0.36350   0.36360
     Eigenvalues ---    0.36379   0.36403   0.36463   0.36653   0.37091
     Eigenvalues ---    0.39788   0.41863   0.42793   0.42854   0.42909
     Eigenvalues ---    0.45943   0.46643   0.46733   0.47076   0.47519
     Eigenvalues ---    0.47625   0.47768   0.48113   0.58916   0.65642
     Eigenvalues ---    0.73193
 En-DIIS/RFO-DIIS IScMMF=        0 using points:     8    7    6    5
 RFO step:  Lambda=-4.35941880D-05.
 DidBck=F Rises=F RFO-DIIS coefs:    2.23206   -1.17231   -0.27130    0.21155
 Iteration  1 RMS(Cart)=  0.07255985 RMS(Int)=  0.00090859
 Iteration  2 RMS(Cart)=  0.00176574 RMS(Int)=  0.00011275
 Iteration  3 RMS(Cart)=  0.00000109 RMS(Int)=  0.00011275
 Iteration  4 RMS(Cart)=  0.00000000 RMS(Int)=  0.00011275
 Variable       Old X    -DE/DX   Delta X   Delta X   Delta X     New X
                                 (Linear)    (Quad)   (Total)
    R1        2.50910  -0.00146  -0.00129  -0.00193  -0.00323   2.50588
    R2        2.79210  -0.00036  -0.00149  -0.00114  -0.00264   2.78946
    R3        3.12442   0.00202  -0.00100   0.00099  -0.00001   3.12441
    R4        3.34354   0.00117  -0.00121   0.00200   0.00079   3.34433
    R5        3.43784  -0.00018  -0.00152  -0.00049  -0.00200   3.43584
    R6        2.05931   0.00049  -0.00034   0.00020  -0.00013   2.05918
    R7        2.05467   0.00062   0.00013  -0.00007   0.00007   2.05473
    R8        2.05461   0.00066   0.00014   0.00007   0.00021   2.05482
    R9        2.81962  -0.00100   0.00168  -0.00097   0.00071   2.82034
   R10        2.07954   0.00111  -0.00117   0.00082  -0.00035   2.07919
   R11        2.07139   0.00060  -0.00090  -0.00013  -0.00104   2.07035
   R12        2.85144   0.00079   0.00072   0.00058   0.00130   2.85274
   R13        2.44162   0.00051  -0.00111   0.00006  -0.00099   2.44063
   R14        4.62165   0.00006   0.04995   0.02696   0.07684   4.69849
   R15        2.15681   0.00058  -0.00304   0.00014  -0.00290   2.15391
   R16        5.03455   0.00060   0.09329   0.06593   0.15938   5.19394
   R17        2.06475   0.00098  -0.00230   0.00071  -0.00167   2.06308
   R18        2.05831   0.00073  -0.00040   0.00015  -0.00025   2.05806
   R19        2.83587   0.00022   0.00094   0.00038   0.00108   2.83695
   R20        2.64528   0.00052  -0.00053  -0.00039  -0.00094   2.64434
   R21        2.64298   0.00055   0.00093  -0.00019   0.00067   2.64364
   R22        2.63185   0.00056   0.00055  -0.00003   0.00051   2.63236
   R23        2.04988   0.00047   0.00004  -0.00008  -0.00003   2.04984
   R24        2.63647   0.00067   0.00010  -0.00028  -0.00017   2.63629
   R25        2.05712   0.00092  -0.00115  -0.00101  -0.00199   2.05513
   R26        2.63844   0.00048   0.00008  -0.00062  -0.00053   2.63791
   R27        2.04778   0.00048  -0.00011   0.00001  -0.00009   2.04769
   R28        2.63470   0.00051   0.00042  -0.00014   0.00030   2.63500
   R29        2.04830   0.00057  -0.00019  -0.00005  -0.00024   2.04806
   R30        2.04815   0.00046  -0.00002  -0.00007  -0.00008   2.04807
   R31        2.64680   0.00021   0.00031  -0.00034  -0.00003   2.64676
   R32        2.64865   0.00078   0.00041  -0.00025   0.00016   2.64881
   R33        2.63587   0.00067  -0.00037  -0.00015  -0.00052   2.63535
   R34        2.04998   0.00056   0.00019  -0.00002   0.00016   2.05014
   R35        2.63389   0.00056   0.00043  -0.00005   0.00038   2.63427
   R36        2.04989   0.00042   0.00020  -0.00024  -0.00004   2.04986
   R37        2.63609   0.00041   0.00077  -0.00022   0.00055   2.63664
   R38        2.04882   0.00047   0.00001  -0.00001  -0.00000   2.04882
   R39        2.63768   0.00056   0.00012  -0.00033  -0.00020   2.63747
   R40        2.04893   0.00050   0.00000  -0.00003  -0.00002   2.04891
   R41        2.04797   0.00047  -0.00007  -0.00002  -0.00009   2.04788
    A1        2.10461   0.00008   0.00292  -0.00130   0.00161   2.10621
    A2        2.21366   0.00005   0.00042  -0.00174  -0.00132   2.21234
    A3        1.85937   0.00035  -0.00040   0.00156   0.00117   1.86053
    A4        2.21015  -0.00040  -0.00004   0.00019   0.00015   2.21030
    A5        1.80603  -0.00025   0.00009   0.00149   0.00157   1.80760
    A6        1.83206  -0.00015   0.00006   0.00082   0.00088   1.83294
    A7        1.92955   0.00017   0.00097   0.00046   0.00143   1.93098
    A8        1.92902   0.00012   0.00022   0.00030   0.00052   1.92955
    A9        1.92097  -0.00005  -0.00009  -0.00039  -0.00048   1.92049
   A10        1.92083  -0.00005  -0.00016  -0.00080  -0.00096   1.91987
   A11        1.92928  -0.00004  -0.00094  -0.00035  -0.00129   1.92799
   A12        1.92144  -0.00021  -0.00110   0.00014  -0.00097   1.92047
   A13        1.87786  -0.00000  -0.00008   0.00097   0.00090   1.87876
   A14        1.95000   0.00078  -0.00268   0.00087  -0.00180   1.94820
   A15        1.88621   0.00002   0.00214  -0.00041   0.00173   1.88795
   A16        1.92371  -0.00044   0.00106  -0.00146  -0.00040   1.92331
   A17        1.90286  -0.00016   0.00079  -0.00010   0.00072   1.90357
   A18        2.09803  -0.00022   0.00013  -0.00081  -0.00083   2.09721
   A19        2.23246  -0.00071  -0.02009  -0.01305  -0.03332   2.19914
   A20        1.92887   0.00091   0.01901   0.01281   0.03204   1.96091
   A21        1.94381  -0.00025   0.00115  -0.00052   0.00027   1.94408
   A22        1.61680  -0.00065  -0.01670  -0.01174  -0.02811   1.58869
   A23        2.72108   0.00091   0.01697   0.01238   0.02893   2.75001
   A24        1.88315  -0.00024   0.00122  -0.00201  -0.00062   1.88254
   A25        1.87000   0.00010   0.00145   0.00100   0.00238   1.87238
   A26        1.86940   0.00023  -0.00084   0.00016  -0.00073   1.86866
   A27        1.92415  -0.00001   0.00090   0.00001   0.00090   1.92505
   A28        1.95249  -0.00007  -0.00241   0.00156  -0.00113   1.95136
   A29        1.96027  -0.00000  -0.00013  -0.00080  -0.00069   1.95957
   A30        2.10797  -0.00026  -0.00020  -0.00115  -0.00115   2.10682
   A31        2.09124   0.00019   0.00013   0.00175   0.00156   2.09279
   A32        2.08396   0.00007   0.00010  -0.00059  -0.00039   2.08357
   A33        2.10221  -0.00002   0.00005   0.00050   0.00050   2.10271
   A34        2.08981  -0.00001  -0.00005  -0.00035  -0.00037   2.08944
   A35        2.09116   0.00004  -0.00001  -0.00015  -0.00014   2.09103
   A36        2.09602  -0.00011  -0.00000   0.00026   0.00019   2.09621
   A37        2.08342   0.00024   0.00168   0.00107   0.00280   2.08622
   A38        2.10367  -0.00013  -0.00173  -0.00134  -0.00309   2.10058
   A39        2.09341   0.00002  -0.00014  -0.00012  -0.00027   2.09314
   A40        2.09340  -0.00000  -0.00011  -0.00002  -0.00012   2.09328
   A41        2.09636  -0.00002   0.00025   0.00014   0.00039   2.09675
   A42        2.09891   0.00005  -0.00029   0.00008  -0.00020   2.09871
   A43        2.09009  -0.00001  -0.00026   0.00000  -0.00026   2.08983
   A44        2.09417  -0.00004   0.00055  -0.00009   0.00045   2.09463
   A45        2.09184  -0.00000   0.00030  -0.00013   0.00018   2.09202
   A46        2.09447  -0.00003   0.00005   0.00003   0.00008   2.09455
   A47        2.09686   0.00004  -0.00035   0.00010  -0.00026   2.09660
   A48        2.11388  -0.00061   0.00083  -0.00135  -0.00052   2.11336
   A49        2.10707   0.00053  -0.00085   0.00137   0.00052   2.10759
   A50        2.06147   0.00009  -0.00010  -0.00006  -0.00016   2.06130
   A51        2.11369  -0.00000  -0.00006   0.00008   0.00001   2.11370
   A52        2.08111   0.00007  -0.00014   0.00010  -0.00004   2.08107
   A53        2.08838  -0.00006   0.00020  -0.00017   0.00002   2.08841
   A54        2.11235  -0.00012   0.00024   0.00005   0.00029   2.11264
   A55        2.08079   0.00015  -0.00030  -0.00003  -0.00033   2.08046
   A56        2.09005  -0.00003   0.00005  -0.00002   0.00003   2.09008
   A57        2.09682  -0.00001   0.00027  -0.00005   0.00022   2.09704
   A58        2.09126  -0.00003  -0.00006   0.00002  -0.00004   2.09122
   A59        2.09511   0.00003  -0.00021   0.00002  -0.00019   2.09493
   A60        2.09826  -0.00000  -0.00027  -0.00006  -0.00033   2.09793
   A61        2.09086   0.00004  -0.00011   0.00010  -0.00002   2.09084
   A62        2.09406  -0.00004   0.00038  -0.00004   0.00035   2.09441
   A63        2.08379   0.00004  -0.00007   0.00004  -0.00003   2.08375
   A64        2.09958  -0.00000  -0.00018   0.00001  -0.00017   2.09942
   A65        2.09981  -0.00004   0.00025  -0.00005   0.00020   2.10001
   A66        3.21467   0.00019   0.00206  -0.01228  -0.01032   3.20435
   A67        3.02107  -0.00023   0.02105  -0.00198   0.01938   3.04046
   A68        3.02857  -0.00045  -0.00598  -0.02130  -0.02737   3.00120
   A69        3.36835   0.00001   0.04460   0.00645   0.05079   3.41914
    D1        0.00312  -0.00036   0.00163  -0.00544  -0.00381  -0.00069
    D2       -3.13430  -0.00013   0.00512  -0.00865  -0.00353  -3.13784
    D3       -1.24141  -0.00005   0.01012   0.00057   0.01058  -1.23083
    D4        0.83022  -0.00013   0.01260   0.00005   0.01260   0.84281
    D5        2.93701   0.00004   0.01278  -0.00026   0.01267   2.94968
    D6       -3.13544  -0.00013   0.00462   0.00061   0.00522  -3.13022
    D7        0.01032   0.00009   0.00808  -0.00259   0.00550   0.01581
    D8        3.13731  -0.00001   0.00044  -0.00230  -0.00186   3.13544
    D9       -1.07498  -0.00007   0.00086  -0.00206  -0.00120  -1.07618
   D10        1.06684   0.00008   0.00048  -0.00197  -0.00150   1.06534
   D11        0.00344   0.00005  -0.00299   0.00504   0.00199   0.00543
   D12       -2.88220  -0.00000  -0.00080   0.00866   0.00792  -2.87428
   D13        2.05505  -0.00005  -0.00108   0.00519   0.00405   2.05910
   D14       -0.83059  -0.00010   0.00111   0.00881   0.00999  -0.82061
   D15       -2.14009   0.00021  -0.00170   0.00620   0.00444  -2.13565
   D16        1.25746   0.00016   0.00049   0.00983   0.01037   1.26783
   D17        1.79435  -0.00006  -0.04189  -0.00696  -0.04885   1.74550
   D18       -1.30433  -0.00009  -0.03857  -0.00579  -0.04435  -1.34868
   D19       -0.34788  -0.00002  -0.03936  -0.00671  -0.04607  -0.39395
   D20        2.83663  -0.00005  -0.03604  -0.00554  -0.04157   2.79505
   D21       -2.41558   0.00032  -0.04309  -0.00529  -0.04838  -2.46396
   D22        0.76893   0.00029  -0.03976  -0.00412  -0.04389   0.72504
   D23        0.01093  -0.00006   0.00234   0.00088   0.00331   0.01424
   D24        3.11629   0.00006   0.01893   0.00277   0.02140   3.13768
   D25        2.93760  -0.00021  -0.00440  -0.00540  -0.01022   2.92738
   D26       -0.24023  -0.00010   0.01220  -0.00351   0.00786  -0.23236
   D27        1.41500  -0.00000   0.02603   0.01876   0.04485   1.45985
   D28       -0.67312  -0.00012   0.02041   0.01957   0.03994  -0.63318
   D29       -2.85767  -0.00005   0.02233   0.01060   0.03293  -2.82473
   D30       -1.49108   0.00009   0.02864   0.03000   0.05843  -1.43265
   D31        2.70398  -0.00002   0.02302   0.03081   0.05352   2.75750
   D32        0.51943   0.00005   0.02495   0.02184   0.04652   0.56595
   D33        0.28391   0.00003  -0.02440   0.00830  -0.01627   0.26763
   D34       -2.71399  -0.00002   0.02148   0.01380   0.03523  -2.67876
   D35       -3.01830  -0.00000  -0.02332   0.00825  -0.01519  -3.03349
   D36        0.26699  -0.00006   0.02255   0.01375   0.03631   0.30330
   D37       -1.37844  -0.00023  -0.04144  -0.02907  -0.07059  -1.44903
   D38        1.76954  -0.00023  -0.04519  -0.03046  -0.07574   1.69380
   D39        2.84464  -0.00004  -0.04105  -0.02760  -0.06875   2.77590
   D40       -0.29056  -0.00004  -0.04480  -0.02899  -0.07390  -0.36446
   D41        0.67001   0.00003  -0.04026  -0.02820  -0.06854   0.60148
   D42       -2.46519   0.00003  -0.04402  -0.02959  -0.07369  -2.53888
   D43        3.14047   0.00004  -0.00185  -0.00266  -0.00447   3.13600
   D44       -0.00446   0.00000  -0.00371  -0.00171  -0.00541  -0.00986
   D45       -0.00748   0.00004   0.00189  -0.00126   0.00066  -0.00682
   D46        3.13077   0.00000   0.00003  -0.00031  -0.00027   3.13050
   D47        3.13951  -0.00004   0.00393   0.00275   0.00666  -3.13702
   D48        0.01072  -0.00005   0.01000   0.00418   0.01410   0.02481
   D49        0.00422  -0.00004   0.00023   0.00138   0.00157   0.00579
   D50       -3.12457  -0.00005   0.00630   0.00281   0.00901  -3.11556
   D51        0.00521  -0.00002  -0.00287   0.00061  -0.00227   0.00294
   D52        3.14041  -0.00003  -0.00225  -0.00001  -0.00228   3.13813
   D53       -3.13304   0.00002  -0.00101  -0.00033  -0.00133  -3.13438
   D54        0.00215   0.00001  -0.00040  -0.00096  -0.00134   0.00081
   D55        0.00130   0.00002  -0.00135  -0.00086  -0.00221  -0.00090
   D56       -3.13674  -0.00000  -0.00039   0.00042   0.00002  -3.13672
   D57        3.12994   0.00003  -0.00749  -0.00228  -0.00966   3.12028
   D58       -0.00810   0.00001  -0.00652  -0.00100  -0.00744  -0.01554
   D59        0.00036  -0.00000   0.00173  -0.00007   0.00164   0.00201
   D60        3.13644   0.00000   0.00132  -0.00114   0.00018   3.13662
   D61       -3.13482   0.00001   0.00112   0.00055   0.00165  -3.13317
   D62        0.00125   0.00001   0.00070  -0.00052   0.00019   0.00145
   D63       -0.00361  -0.00000   0.00037   0.00020   0.00059  -0.00302
   D64       -3.13968  -0.00001   0.00079   0.00127   0.00205  -3.13763
   D65        3.13442   0.00002  -0.00060  -0.00109  -0.00164   3.13277
   D66       -0.00165   0.00002  -0.00018  -0.00002  -0.00018  -0.00183
   D67       -3.10320  -0.00005   0.00351   0.00103   0.00454  -3.09866
   D68        0.04218  -0.00006   0.00373   0.00042   0.00414   0.04631
   D69       -0.00344  -0.00001   0.00025  -0.00007   0.00018  -0.00326
   D70       -3.14124  -0.00002   0.00047  -0.00069  -0.00022  -3.14147
   D71        3.10002   0.00002  -0.00324  -0.00090  -0.00415   3.09588
   D72       -0.03951  -0.00002  -0.00123  -0.00090  -0.00213  -0.04164
   D73        0.00009   0.00001  -0.00005   0.00027   0.00022   0.00031
   D74       -3.13945  -0.00004   0.00197   0.00027   0.00224  -3.13720
   D75        0.00382  -0.00000  -0.00046  -0.00027  -0.00073   0.00309
   D76       -3.13570  -0.00001  -0.00024  -0.00030  -0.00054  -3.13624
   D77       -3.14157   0.00001  -0.00067   0.00035  -0.00033   3.14128
   D78        0.00209   0.00000  -0.00046   0.00032  -0.00014   0.00195
   D79        0.00289  -0.00001   0.00005  -0.00013  -0.00007   0.00282
   D80        3.13987  -0.00003  -0.00046  -0.00007  -0.00053   3.13933
   D81       -3.14077   0.00004  -0.00198  -0.00013  -0.00211   3.14031
   D82       -0.00380   0.00002  -0.00249  -0.00007  -0.00256  -0.00636
   D83       -0.00078   0.00001   0.00045   0.00042   0.00087   0.00009
   D84       -3.13950   0.00001   0.00062   0.00015   0.00078  -3.13873
   D85        3.13874   0.00001   0.00023   0.00044   0.00068   3.13942
   D86        0.00002   0.00002   0.00040   0.00018   0.00058   0.00060
   D87       -0.00253  -0.00000  -0.00025  -0.00022  -0.00047  -0.00301
   D88        3.13619  -0.00001  -0.00042   0.00004  -0.00038   3.13581
   D89       -3.13950   0.00002   0.00026  -0.00028  -0.00002  -3.13951
   D90       -0.00077   0.00001   0.00009  -0.00002   0.00008  -0.00069
         Item               Value     Threshold  Converged?
 Maximum Force            0.002016     0.000450     NO 
 RMS     Force            0.000370     0.000300     NO 
 Maximum Displacement     0.265342     0.001800     NO 
 RMS     Displacement     0.072463     0.001200     NO 
 Predicted change in Energy=-8.959119D-05
 GradGradGradGradGradGradGradGradGradGradGradGradGradGradGradGradGradGrad

                          Input orientation:                          
 ---------------------------------------------------------------------
 Center     Atomic      Atomic             Coordinates (Angstroms)
 Number     Number       Type             X           Y           Z
 ---------------------------------------------------------------------
      1          8           0       -2.211362    0.479680   -0.112396
      2          6           0       -2.063715    1.796288   -0.056203
      3         16           0       -0.832599    2.623580    0.674250
      4         16           0       -3.446528    2.497037   -0.909882
      5          6           0       -3.152384    4.287920   -0.800528
      6          1           0       -3.990400    4.744372   -1.326608
      7          1           0       -3.142964    4.612058    0.237309
      8          1           0       -2.217874    4.551901   -1.289776
      9          6           0        2.781740    0.422855   -1.697533
     10          7           0        1.635930   -0.530519   -1.622513
     11          6           0        1.432455   -1.376876   -2.576619
     12          1           0        2.220928   -1.279386   -3.393900
     13          1           0        3.340652    0.267635   -2.632464
     14          1           0        2.369065    1.437662   -1.710625
     15          6           0       -1.220428   -0.416732    0.514833
     16          1           0       -0.302930   -0.366383   -0.074694
     17          1           0       -1.042185   -0.046629    1.523471
     18          6           0       -1.810539   -1.797134    0.511185
     19          6           0       -2.701619   -2.196088    1.513645
     20          6           0       -1.468559   -2.699256   -0.501881
     21          6           0       -3.251414   -3.475928    1.501788
     22          1           0       -2.962549   -1.504489    2.307526
     23          6           0       -2.018730   -3.981213   -0.512289
     24          1           0       -0.757554   -2.400098   -1.268490
     25          6           0       -2.910681   -4.370899    0.486148
     26          1           0       -3.938063   -3.776760    2.284213
     27          1           0       -1.746173   -4.676849   -1.297399
[truncated: 3,018,371 more chars]
