# Supplementary material for: The reaction of arylmethyl isocyanides and arylmethylamines with xanthate esters: a facile and unexpected synthesis of carbamothioates
Source: Beilstein J Org Chem. 2020 Feb 3;16:159–67. doi: 10.3762/bjoc.16.18 (PMC7034244; doi:10.3762/bjoc.16.18)
Supplement: File 2 — DFT output files. [file Beilstein_J_Org_Chem-16-159-s002.zip › DFT_output_files/Int2.out]

 Entering Gaussian System, Link 0=g09
 Initial command:
 /opt/software/gaussian/g09.e01/l1.exe "/localscratch/srahman.25041483.0/Gau-379702.inp" -scrdir="/localscratch/srahman.25041483.0/"
 Entering Link 1 = /opt/software/gaussian/g09.e01/l1.exe PID=    379703.
  
 Copyright (c) 1988,1990,1992,1993,1995,1998,2003,2009,2015,
            Gaussian, Inc.  All Rights Reserved.
  
 This is part of the Gaussian(R) 09 program.  It is based on
 the Gaussian(R) 03 system (copyright 2003, Gaussian, Inc.),
 the Gaussian(R) 98 system (copyright 1998, Gaussian, Inc.),
 the Gaussian(R) 94 system (copyright 1995, Gaussian, Inc.),
 the Gaussian 92(TM) system (copyright 1992, Gaussian, Inc.),
 the Gaussian 90(TM) system (copyright 1990, Gaussian, Inc.),
 the Gaussian 88(TM) system (copyright 1988, Gaussian, Inc.),
 the Gaussian 86(TM) system (copyright 1986, Carnegie Mellon
 University), and the Gaussian 82(TM) system (copyright 1983,
 Carnegie Mellon University). Gaussian is a federally registered
 trademark of Gaussian, Inc.
  
 This software contains proprietary and confidential information,
 including trade secrets, belonging to Gaussian, Inc.
  
 This software is provided under written license and may be
 used, copied, transmitted, or stored only in accord with that
 written license.
  
 The following legend is applicable only to US Government
 contracts under FAR:
  
                    RESTRICTED RIGHTS LEGEND
  
 Use, reproduction and disclosure by the US Government is
 subject to restrictions as set forth in subparagraphs (a)
 and (c) of the Commercial Computer Software - Restricted
 Rights clause in FAR 52.227-19.
  
 Gaussian, Inc.
 340 Quinnipiac St., Bldg. 40, Wallingford CT 06492
  
  
 ---------------------------------------------------------------
 Warning -- This program may not be used in any manner that
 competes with the business of Gaussian, Inc. or will provide
 assistance to any competitor of Gaussian, Inc.  The licensee
 of this program is prohibited from giving any competitor of
 Gaussian, Inc. access to this program.  By using this program,
 the user acknowledges that Gaussian, Inc. is engaged in the
 business of creating and licensing software in the field of
 computational chemistry and represents and warrants to the
 licensee that it is not a competitor of Gaussian, Inc. and that
 it will not use this program in any manner prohibited above.
 ---------------------------------------------------------------
  

 Cite this work as:
 Gaussian 09, Revision E.01,
 M. J. Frisch, G. W. Trucks, H. B. Schlegel, G. E. Scuseria, 
 M. A. Robb, J. R. Cheeseman, G. Scalmani, V. Barone, B. Mennucci, 
 G. A. Petersson, H. Nakatsuji, M. Caricato, X. Li, H. P. Hratchian, 
 A. F. Izmaylov, J. Bloino, G. Zheng, J. L. Sonnenberg, M. Hada, 
 M. Ehara, K. Toyota, R. Fukuda, J. Hasegawa, M. Ishida, T. Nakajima, 
 Y. Honda, O. Kitao, H. Nakai, T. Vreven, J. A. Montgomery, Jr., 
 J. E. Peralta, F. Ogliaro, M. Bearpark, J. J. Heyd, E. Brothers, 
 K. N. Kudin, V. N. Staroverov, T. Keith, R. Kobayashi, J. Normand, 
 K. Raghavachari, A. Rendell, J. C. Burant, S. S. Iyengar, J. Tomasi, 
 M. Cossi, N. Rega, J. M. Millam, M. Klene, J. E. Knox, J. B. Cross, 
 V. Bakken, C. Adamo, J. Jaramillo, R. Gomperts, R. E. Stratmann, 
 O. Yazyev, A. J. Austin, R. Cammi, C. Pomelli, J. W. Ochterski, 
 R. L. Martin, K. Morokuma, V. G. Zakrzewski, G. A. Voth, 
 P. Salvador, J. J. Dannenberg, S. Dapprich, A. D. Daniels, 
 O. Farkas, J. B. Foresman, J. V. Ortiz, J. Cioslowski, 
 and D. J. Fox, Gaussian, Inc., Wallingford CT, 2013.
 
 ******************************************
 Gaussian 09:  EM64L-G09RevE.01 30-Nov-2015
                 8-Aug-2019 
 ******************************************
 %nprocs=48
 Will use up to   48 processors via shared memory.
 %mem=6GB
 ----------------------------------------------------------------------
 # opt freq b3lyp/6-311++g(d,p) scrf=(solvent=n,n-DiMethylFormamide,pcm
 )
 ----------------------------------------------------------------------
 1/14=-1,18=20,19=15,26=3,38=1/1,3;
 2/9=110,12=2,17=6,18=5,40=1/2;
 3/5=4,6=6,7=1111,11=2,16=1,25=1,30=1,70=2201,71=1,72=148,74=-5/1,2,3;
 4//1;
 5/5=2,38=5,53=148/2;
 6/7=2,8=2,9=2,10=2,28=1/1;
 7//1,2,3,16;
 1/14=-1,18=20,19=15,26=3/3(2);
 2/9=110/2;
 99//99;
 2/9=110/2;
 3/5=4,6=6,7=1111,11=2,16=1,25=1,30=1,70=2205,71=1,72=148,74=-5/1,2,3;
 4/5=5,16=3,69=1/1;
 5/5=2,38=5,53=148/2;
 7//1,2,3,16;
 1/14=-1,18=20,19=15,26=3/3(-5);
 2/9=110/2;
 6/7=2,8=2,9=2,10=2,19=2,28=1/1;
 99/9=1/99;
 ---------
 ts1 b3lyp
 ---------
 Symbolic Z-matrix:
 Charge = -1 Multiplicity = 1
 8                    0    -1.32927   0.69036   0.00189 
 6                    0    -0.05172   1.21301   0.10381 
 16                   0     0.50823   1.4988    1.80285 
 16                   0    -0.11903   2.74646  -0.95082 
 6                    0    -1.12286   3.85176   0.06075 
 1                    0    -1.21034   4.78441  -0.48766 
 1                    0    -2.10944   3.43489   0.21376 
 1                    0    -0.64807   4.02585   1.01491 
 6                    0     2.31686   0.76212  -0.6656 
 7                    0     0.89898   0.33857  -0.6757 
 6                    0     0.47118  -0.65799  -1.39318 
 1                    0     1.35248  -1.09556  -1.87405 
 1                    0     2.5599    1.13385  -1.6541 
 1                    0     2.41464   1.57845   0.02991 
 6                    0    -1.72405  -0.35154   0.85469 
 1                    0    -0.97346  -1.13149   0.87168 
 1                    0    -1.84345   0.01882   1.86248 
 6                    0    -3.02952  -0.91406   0.33911 
 6                    0    -4.06336  -1.21054   1.21753 
 6                    0    -3.20723  -1.18106  -1.01868 
 6                    0    -5.25282  -1.77092   0.76226 
 1                    0    -3.94524  -0.99756   2.26667 
 6                    0    -4.39256  -1.73405  -1.47439 
 1                    0    -2.40482  -0.95296  -1.69445 
 6                    0    -5.42146  -2.03344  -0.58664 
 1                    0    -6.04301  -1.99105   1.46013 
 1                    0    -4.51686  -1.93418  -2.5252 
 1                    0    -6.3417   -2.46207  -0.94615 
 6                    0     3.28867  -0.33808  -0.29037 
 6                    0     4.32826  -0.67818  -1.14604 
 6                    0     3.19043  -0.99942   0.93486 
 6                    0     5.25653  -1.65462  -0.79816 
 1                    0     4.41664  -0.18137  -2.09749 
 6                    0     4.11073  -1.97418   1.28149 
 1                    0     2.39439  -0.73252   1.60559 
 6                    0     5.14913  -2.30714   0.41745 
 1                    0     6.05256  -1.9035   -1.47921 
 1                    0     4.02115  -2.47439   2.2305 
 1                    0     5.86144  -3.06651   0.69173 
 

 GradGradGradGradGradGradGradGradGradGradGradGradGradGradGradGradGradGrad
 Berny optimization.
 Initialization pass.
                           ----------------------------
                           !    Initial Parameters    !
                           ! (Angstroms and Degrees)  !
 --------------------------                            --------------------------
 ! Name  Definition              Value          Derivative Info.                !
 --------------------------------------------------------------------------------
 ! R1    R(1,2)                  1.3841         estimate D2E/DX2                !
 ! R2    R(1,15)                 1.4031         estimate D2E/DX2                !
 ! R3    R(2,3)                  1.8116         estimate D2E/DX2                !
 ! R4    R(2,4)                  1.8623         estimate D2E/DX2                !
 ! R5    R(2,10)                 1.5087         estimate D2E/DX2                !
 ! R6    R(4,5)                  1.8035         estimate D2E/DX2                !
 ! R7    R(5,6)                  1.0855         estimate D2E/DX2                !
 ! R8    R(5,7)                  1.0819         estimate D2E/DX2                !
 ! R9    R(5,8)                  1.0799         estimate D2E/DX2                !
 ! R10   R(9,10)                 1.4798         estimate D2E/DX2                !
 ! R11   R(9,13)                 1.0837         estimate D2E/DX2                !
 ! R12   R(9,14)                 1.0769         estimate D2E/DX2                !
 ! R13   R(9,29)                 1.5151         estimate D2E/DX2                !
 ! R14   R(10,11)                1.3004         estimate D2E/DX2                !
 ! R15   R(11,12)                1.0952         estimate D2E/DX2                !
 ! R16   R(15,16)                1.0826         estimate D2E/DX2                !
 ! R17   R(15,17)                1.0803         estimate D2E/DX2                !
 ! R18   R(15,18)                1.5121         estimate D2E/DX2                !
 ! R19   R(18,19)                1.3886         estimate D2E/DX2                !
 ! R20   R(18,20)                1.3952         estimate D2E/DX2                !
 ! R21   R(19,21)                1.3914         estimate D2E/DX2                !
 ! R22   R(19,22)                1.077          estimate D2E/DX2                !
 ! R23   R(20,23)                1.3851         estimate D2E/DX2                !
 ! R24   R(20,24)                1.0736         estimate D2E/DX2                !
 ! R25   R(21,25)                1.3845         estimate D2E/DX2                !
 ! R26   R(21,26)                1.077          estimate D2E/DX2                !
 ! R27   R(23,25)                1.3915         estimate D2E/DX2                !
 ! R28   R(23,27)                1.0769         estimate D2E/DX2                !
 ! R29   R(25,28)                1.0769         estimate D2E/DX2                !
 ! R30   R(29,30)                1.3887         estimate D2E/DX2                !
 ! R31   R(29,31)                1.3958         estimate D2E/DX2                !
 ! R32   R(30,32)                1.3915         estimate D2E/DX2                !
 ! R33   R(30,33)                1.077          estimate D2E/DX2                !
 ! R34   R(31,34)                1.3847         estimate D2E/DX2                !
 ! R35   R(31,35)                1.0746         estimate D2E/DX2                !
 ! R36   R(32,36)                1.3838         estimate D2E/DX2                !
 ! R37   R(32,37)                1.0768         estimate D2E/DX2                !
 ! R38   R(34,36)                1.3913         estimate D2E/DX2                !
 ! R39   R(34,38)                1.0765         estimate D2E/DX2                !
 ! R40   R(36,39)                1.0767         estimate D2E/DX2                !
 ! A1    A(2,1,15)             119.6934         estimate D2E/DX2                !
 ! A2    A(1,2,3)              114.4517         estimate D2E/DX2                !
 ! A3    A(1,2,4)              103.643          estimate D2E/DX2                !
 ! A4    A(1,2,10)             108.9496         estimate D2E/DX2                !
 ! A5    A(3,2,4)              114.3546         estimate D2E/DX2                !
 ! A6    A(3,2,10)             112.4105         estimate D2E/DX2                !
 ! A7    A(4,2,10)             101.972          estimate D2E/DX2                !
 ! A8    A(2,4,5)              101.9536         estimate D2E/DX2                !
 ! A9    A(4,5,6)              106.7417         estimate D2E/DX2                !
 ! A10   A(4,5,7)              110.5324         estimate D2E/DX2                !
 ! A11   A(4,5,8)              110.4672         estimate D2E/DX2                !
 ! A12   A(6,5,7)              109.2098         estimate D2E/DX2                !
 ! A13   A(6,5,8)              110.0797         estimate D2E/DX2                !
 ! A14   A(7,5,8)              109.7598         estimate D2E/DX2                !
 ! A15   A(10,9,13)            107.8689         estimate D2E/DX2                !
 ! A16   A(10,9,14)            107.9607         estimate D2E/DX2                !
 ! A17   A(10,9,29)            114.1047         estimate D2E/DX2                !
 ! A18   A(13,9,14)            107.9828         estimate D2E/DX2                !
 ! A19   A(13,9,29)            109.3383         estimate D2E/DX2                !
 ! A20   A(14,9,29)            109.4055         estimate D2E/DX2                !
 ! A21   A(2,10,9)             115.7445         estimate D2E/DX2                !
 ! A22   A(2,10,11)            121.4645         estimate D2E/DX2                !
 ! A23   A(9,10,11)            122.5697         estimate D2E/DX2                !
 ! A24   A(10,11,12)           106.4834         estimate D2E/DX2                !
 ! A25   A(1,15,16)            110.4535         estimate D2E/DX2                !
 ! A26   A(1,15,17)            110.0914         estimate D2E/DX2                !
 ! A27   A(1,15,18)            108.1748         estimate D2E/DX2                !
 ! A28   A(16,15,17)           107.9978         estimate D2E/DX2                !
 ! A29   A(16,15,18)           109.6286         estimate D2E/DX2                !
 ! A30   A(17,15,18)           110.4989         estimate D2E/DX2                !
 ! A31   A(15,18,19)           120.4301         estimate D2E/DX2                !
 ! A32   A(15,18,20)           120.8634         estimate D2E/DX2                !
 ! A33   A(19,18,20)           118.6817         estimate D2E/DX2                !
 ! A34   A(18,19,21)           121.0261         estimate D2E/DX2                !
 ! A35   A(18,19,22)           119.4935         estimate D2E/DX2                !
 ! A36   A(21,19,22)           119.4792         estimate D2E/DX2                !
 ! A37   A(18,20,23)           120.3719         estimate D2E/DX2                !
 ! A38   A(18,20,24)           118.472          estimate D2E/DX2                !
 ! A39   A(23,20,24)           121.1552         estimate D2E/DX2                !
 ! A40   A(19,21,25)           119.9513         estimate D2E/DX2                !
 ! A41   A(19,21,26)           119.8352         estimate D2E/DX2                !
 ! A42   A(25,21,26)           120.2113         estimate D2E/DX2                !
 ! A43   A(20,23,25)           120.5816         estimate D2E/DX2                !
 ! A44   A(20,23,27)           119.6046         estimate D2E/DX2                !
 ! A45   A(25,23,27)           119.8138         estimate D2E/DX2                !
 ! A46   A(21,25,23)           119.386          estimate D2E/DX2                !
 ! A47   A(21,25,28)           120.3168         estimate D2E/DX2                !
 ! A48   A(23,25,28)           120.2968         estimate D2E/DX2                !
 ! A49   A(9,29,30)            120.3561         estimate D2E/DX2                !
 ! A50   A(9,29,31)            121.085          estimate D2E/DX2                !
 ! A51   A(30,29,31)           118.5232         estimate D2E/DX2                !
 ! A52   A(29,30,32)           121.1453         estimate D2E/DX2                !
 ! A53   A(29,30,33)           119.5244         estimate D2E/DX2                !
 ! A54   A(32,30,33)           119.3298         estimate D2E/DX2                !
 ! A55   A(29,31,34)           120.4323         estimate D2E/DX2                !
 ! A56   A(29,31,35)           118.8389         estimate D2E/DX2                !
 ! A57   A(34,31,35)           120.7268         estimate D2E/DX2                !
 ! A58   A(30,32,36)           119.916          estimate D2E/DX2                !
 ! A59   A(30,32,37)           119.8186         estimate D2E/DX2                !
 ! A60   A(36,32,37)           120.2644         estimate D2E/DX2                !
 ! A61   A(31,34,36)           120.6017         estimate D2E/DX2                !
 ! A62   A(31,34,38)           119.5046         estimate D2E/DX2                !
 ! A63   A(36,34,38)           119.8933         estimate D2E/DX2                !
 ! A64   A(32,36,34)           119.381          estimate D2E/DX2                !
 ! A65   A(32,36,39)           120.3309         estimate D2E/DX2                !
 ! A66   A(34,36,39)           120.288          estimate D2E/DX2                !
 ! D1    D(15,1,2,3)           -43.7779         estimate D2E/DX2                !
 ! D2    D(15,1,2,4)          -168.9849         estimate D2E/DX2                !
 ! D3    D(15,1,2,10)           83.0147         estimate D2E/DX2                !
 ! D4    D(2,1,15,16)          -48.2316         estimate D2E/DX2                !
 ! D5    D(2,1,15,17)           70.9487         estimate D2E/DX2                !
 ! D6    D(2,1,15,18)         -168.2179         estimate D2E/DX2                !
 ! D7    D(1,2,4,5)             72.2471         estimate D2E/DX2                !
 ! D8    D(3,2,4,5)            -53.0224         estimate D2E/DX2                !
 ! D9    D(10,2,4,5)          -174.6078         estimate D2E/DX2                !
 ! D10   D(1,2,10,9)          -179.8967         estimate D2E/DX2                !
 ! D11   D(1,2,10,11)            5.3754         estimate D2E/DX2                !
 ! D12   D(3,2,10,9)           -51.9457         estimate D2E/DX2                !
 ! D13   D(3,2,10,11)          133.3263         estimate D2E/DX2                !
 ! D14   D(4,2,10,9)            70.9719         estimate D2E/DX2                !
 ! D15   D(4,2,10,11)         -103.756          estimate D2E/DX2                !
 ! D16   D(2,4,5,6)            179.8354         estimate D2E/DX2                !
 ! D17   D(2,4,5,7)            -61.5078         estimate D2E/DX2                !
 ! D18   D(2,4,5,8)             60.1687         estimate D2E/DX2                !
 ! D19   D(13,9,10,2)         -109.1            estimate D2E/DX2                !
 ! D20   D(13,9,10,11)          65.5638         estimate D2E/DX2                !
 ! D21   D(14,9,10,2)            7.3556         estimate D2E/DX2                !
 ! D22   D(14,9,10,11)        -177.9806         estimate D2E/DX2                !
 ! D23   D(29,9,10,2)          129.2041         estimate D2E/DX2                !
 ! D24   D(29,9,10,11)         -56.1322         estimate D2E/DX2                !
 ! D25   D(10,9,29,30)         123.6587         estimate D2E/DX2                !
 ! D26   D(10,9,29,31)         -58.5451         estimate D2E/DX2                !
 ! D27   D(13,9,29,30)           2.7766         estimate D2E/DX2                !
 ! D28   D(13,9,29,31)        -179.4271         estimate D2E/DX2                !
 ! D29   D(14,9,29,30)        -115.2918         estimate D2E/DX2                !
 ! D30   D(14,9,29,31)          62.5045         estimate D2E/DX2                !
 ! D31   D(2,10,11,12)         178.0629         estimate D2E/DX2                !
 ! D32   D(9,10,11,12)           3.699          estimate D2E/DX2                !
 ! D33   D(1,15,18,19)        -136.5264         estimate D2E/DX2                !
 ! D34   D(1,15,18,20)          45.3083         estimate D2E/DX2                !
 ! D35   D(16,15,18,19)        102.9713         estimate D2E/DX2                !
 ! D36   D(16,15,18,20)        -75.194          estimate D2E/DX2                !
 ! D37   D(17,15,18,19)        -15.9467         estimate D2E/DX2                !
 ! D38   D(17,15,18,20)        165.888          estimate D2E/DX2                !
 ! D39   D(15,18,19,21)       -177.7911         estimate D2E/DX2                !
 ! D40   D(15,18,19,22)          2.6089         estimate D2E/DX2                !
 ! D41   D(20,18,19,21)          0.4137         estimate D2E/DX2                !
 ! D42   D(20,18,19,22)       -179.1863         estimate D2E/DX2                !
 ! D43   D(15,18,20,23)        178.0379         estimate D2E/DX2                !
 ! D44   D(15,18,20,24)         -1.6437         estimate D2E/DX2                !
 ! D45   D(19,18,20,23)         -0.1589         estimate D2E/DX2                !
 ! D46   D(19,18,20,24)       -179.8404         estimate D2E/DX2                !
 ! D47   D(18,19,21,25)         -0.3957         estimate D2E/DX2                !
 ! D48   D(18,19,21,26)       -179.8586         estimate D2E/DX2                !
 ! D49   D(22,19,21,25)        179.2043         estimate D2E/DX2                !
 ! D50   D(22,19,21,26)         -0.2586         estimate D2E/DX2                !
 ! D51   D(18,20,23,25)         -0.1138         estimate D2E/DX2                !
 ! D52   D(18,20,23,27)        179.9401         estimate D2E/DX2                !
 ! D53   D(24,20,23,25)        179.5591         estimate D2E/DX2                !
 ! D54   D(24,20,23,27)         -0.387          estimate D2E/DX2                !
 ! D55   D(19,21,25,23)          0.1159         estimate D2E/DX2                !
 ! D56   D(19,21,25,28)       -179.6636         estimate D2E/DX2                !
 ! D57   D(26,21,25,23)        179.5767         estimate D2E/DX2                !
 ! D58   D(26,21,25,28)         -0.2028         estimate D2E/DX2                !
 ! D59   D(20,23,25,21)          0.1358         estimate D2E/DX2                !
 ! D60   D(20,23,25,28)        179.9153         estimate D2E/DX2                !
 ! D61   D(27,23,25,21)       -179.9182         estimate D2E/DX2                !
 ! D62   D(27,23,25,28)         -0.1387         estimate D2E/DX2                !
 ! D63   D(9,29,30,32)         177.8156         estimate D2E/DX2                !
 ! D64   D(9,29,30,33)          -2.4365         estimate D2E/DX2                !
 ! D65   D(31,29,30,32)         -0.0364         estimate D2E/DX2                !
 ! D66   D(31,29,30,33)        179.7115         estimate D2E/DX2                !
 ! D67   D(9,29,31,34)        -177.9897         estimate D2E/DX2                !
 ! D68   D(9,29,31,35)           1.4893         estimate D2E/DX2                !
 ! D69   D(30,29,31,34)         -0.154          estimate D2E/DX2                !
 ! D70   D(30,29,31,35)        179.325          estimate D2E/DX2                !
 ! D71   D(29,30,32,36)          0.1893         estimate D2E/DX2                !
 ! D72   D(29,30,32,37)        179.8244         estimate D2E/DX2                !
 ! D73   D(33,30,32,36)       -179.5591         estimate D2E/DX2                !
 ! D74   D(33,30,32,37)          0.076          estimate D2E/DX2                !
 ! D75   D(29,31,34,36)          0.1935         estimate D2E/DX2                !
 ! D76   D(29,31,34,38)        179.9647         estimate D2E/DX2                !
 ! D77   D(35,31,34,36)       -179.2756         estimate D2E/DX2                !
 ! D78   D(35,31,34,38)          0.4956         estimate D2E/DX2                !
 ! D79   D(30,32,36,34)         -0.15           estimate D2E/DX2                !
 ! D80   D(30,32,36,39)        179.7571         estimate D2E/DX2                !
 ! D81   D(37,32,36,34)       -179.7834         estimate D2E/DX2                !
 ! D82   D(37,32,36,39)          0.1236         estimate D2E/DX2                !
 ! D83   D(31,34,36,32)         -0.0392         estimate D2E/DX2                !
 ! D84   D(31,34,36,39)       -179.9463         estimate D2E/DX2                !
 ! D85   D(38,34,36,32)       -179.8095         estimate D2E/DX2                !
 ! D86   D(38,34,36,39)          0.2834         estimate D2E/DX2                !
 --------------------------------------------------------------------------------
 Trust Radius=3.00D-01 FncErr=1.00D-07 GrdErr=1.00D-06
 Number of steps in this run=    202 maximum allowed number of steps=    234.
 GradGradGradGradGradGradGradGradGradGradGradGradGradGradGradGradGradGrad

                          Input orientation:                          
 ---------------------------------------------------------------------
 Center     Atomic      Atomic             Coordinates (Angstroms)
 Number     Number       Type             X           Y           Z
 ---------------------------------------------------------------------
      1          8           0       -1.329269    0.690355    0.001891
      2          6           0       -0.051717    1.213006    0.103810
      3         16           0        0.508227    1.498795    1.802846
      4         16           0       -0.119026    2.746464   -0.950822
      5          6           0       -1.122858    3.851763    0.060750
      6          1           0       -1.210338    4.784406   -0.487655
      7          1           0       -2.109440    3.434887    0.213763
      8          1           0       -0.648068    4.025851    1.014912
      9          6           0        2.316862    0.762117   -0.665604
     10          7           0        0.898980    0.338566   -0.675696
     11          6           0        0.471184   -0.657988   -1.393179
     12          1           0        1.352477   -1.095561   -1.874052
     13          1           0        2.559900    1.133853   -1.654103
     14          1           0        2.414640    1.578446    0.029914
     15          6           0       -1.724048   -0.351542    0.854688
     16          1           0       -0.973457   -1.131487    0.871682
     17          1           0       -1.843450    0.018824    1.862479
     18          6           0       -3.029524   -0.914062    0.339110
     19          6           0       -4.063359   -1.210536    1.217533
     20          6           0       -3.207234   -1.181064   -1.018680
     21          6           0       -5.252817   -1.770922    0.762263
     22          1           0       -3.945240   -0.997561    2.266673
     23          6           0       -4.392557   -1.734053   -1.474388
     24          1           0       -2.404822   -0.952957   -1.694446
     25          6           0       -5.421459   -2.033445   -0.586642
     26          1           0       -6.043014   -1.991051    1.460133
     27          1           0       -4.516857   -1.934176   -2.525203
     28          1           0       -6.341701   -2.462070   -0.946148
     29          6           0        3.288666   -0.338080   -0.290365
     30          6           0        4.328255   -0.678184   -1.146045
     31          6           0        3.190428   -0.999419    0.934861
     32          6           0        5.256532   -1.654618   -0.798164
     33          1           0        4.416638   -0.181370   -2.097488
     34          6           0        4.110728   -1.974180    1.281487
     35          1           0        2.394388   -0.732518    1.605591
     36          6           0        5.149132   -2.307136    0.417449
     37          1           0        6.052557   -1.903499   -1.479214
     38          1           0        4.021150   -2.474393    2.230498
     39          1           0        5.861439   -3.066511    0.691733
 ---------------------------------------------------------------------
                    Distance matrix (angstroms):
                    1          2          3          4          5
     1  O    0.000000
     2  C    1.384085   0.000000
     3  S    2.696925   1.811611   0.000000
     4  S    2.569034   1.862330   3.087525   0.000000
     5  C    3.168686   2.848199   3.351387   1.803508   0.000000
     6  H    4.124931   3.800938   4.358337   2.357688   1.085460
     7  H    2.861121   3.030358   3.622957   2.406643   1.081916
     8  H    3.551870   3.016262   2.888576   2.404335   1.079888
     9  C    3.707421   2.530902   3.147555   3.154763   4.680297
    10  N    2.355414   1.508675   2.764415   2.628689   4.119798
    11  C    2.646862   2.452554   3.855861   3.483435   4.999273
    12  H    3.728327   3.348609   4.578539   4.216495   5.860611
    13  H    4.250252   3.149137   4.036464   3.204959   4.887787
    14  H    3.847901   2.494378   2.604619   2.957291   4.205094
    15  C    1.403090   2.410045   3.050541   3.928562   4.319669
    16  H    2.049938   2.633606   3.159246   4.369219   5.051011
    17  H    2.043801   2.780161   2.779254   4.281159   4.296150
    18  C    2.361935   3.667031   4.525493   4.851224   5.140617
    19  C    3.544915   4.817386   5.346257   5.993111   5.967543
    20  C    2.840867   4.116897   5.380270   4.996710   5.553300
    21  C    4.693642   6.032315   6.705482   7.049627   7.011652
    22  H    3.849883   4.972334   5.126431   6.245791   6.028920
    23  C    4.176229   5.478938   6.723783   6.213873   6.651986
    24  H    2.595159   3.669090   5.169912   4.411752   5.273469
    25  C    4.950907   6.312709   7.303941   7.148143   7.316609
    26  H    5.615674   6.928292   7.430696   7.959296   7.765609
    27  H    4.840980   6.062503   7.467849   6.612714   7.189122
    28  H    5.996752   7.360197   8.376570   8.114834   8.253160
    29  C    4.740086   3.703971   3.935287   4.643596   6.094228
    30  C    5.932810   4.931824   5.294130   5.616461   7.189674
    31  C    4.914614   4.012103   3.766786   5.342277   6.549998
    32  C    7.036459   6.100355   6.265434   6.949061   8.470808
    33  H    6.179219   5.172639   5.771589   5.518995   7.184022
    34  C    6.191178   5.373177   5.031042   6.720008   7.926048
    35  H    4.296748   3.467541   2.928356   4.995579   5.981069
    36  C    7.150337   6.287973   6.159743   7.427283   8.797564
    37  H    7.963235   7.034254   7.286091   7.745308   9.326366
    38  H    6.603734   5.891346   5.320690   7.383712   8.437350
    39  H    8.142248   7.322932   7.122743   8.500272   9.850942
                    6          7          8          9         10
     6  H    0.000000
     7  H    1.766797   0.000000
     8  H    1.774616   1.768244   0.000000
     9  C    5.352720   5.244915   4.718782   0.000000
    10  N    4.924437   4.407826   4.341380   1.479827   0.000000
    11  C    5.767768   5.098383   5.384234   2.439793   1.300350
    12  H    6.562327   6.071968   6.211051   2.416889   1.923132
    13  H    5.376042   5.530499   5.077239   1.083691   2.085286
    14  H    4.866880   4.893616   4.042300   1.076893   2.081445
    15  C    5.333268   3.859580   4.510540   4.458753   3.114258
    16  H    6.074677   4.751325   5.169577   4.095752   2.839270
    17  H    5.351143   3.802434   4.266565   4.924620   3.750399
    18  C    6.038668   4.446979   5.525467   5.692352   4.246416
    19  C    6.854686   5.138610   6.254999   6.938644   5.532526
    20  C    6.313194   4.902150   6.147909   5.866537   4.391800
    21  C    7.802324   6.105908   7.407437   8.108954   6.660501
    22  H    6.963990   5.218352   6.137827   7.135029   5.823164
    23  C    7.320551   5.897492   7.307141   7.204256   5.738817
    24  H    5.983349   4.793922   5.934251   5.127796   3.690663
    25  C    8.014139   6.443041   7.878154   8.228184   6.751468
    26  H    8.547248   6.816689   8.093626   9.054624   7.627592
    27  H    7.760413   6.490333   7.938631   7.578115   6.157704
    28  H    8.891148   7.350614   8.851911   9.243636   7.768151
    29  C    6.820544   6.605223   6.020425   1.515137   2.513350
    30  C    7.807008   7.759533   7.180632   2.520118   3.607622
    31  C    7.405601   6.947780   6.324065   2.535274   3.104003
    32  C    9.131147   9.010250   8.391619   3.807866   4.793333
    33  H    7.675503   7.810819   7.282787   2.711000   3.829588
    34  C    8.781918   8.311951   7.662739   3.807419   4.415279
    35  H    6.914635   6.291972   5.678690   2.719976   2.930484
    36  C    9.568283   9.257385   8.606464   4.314519   5.124305
    37  H    9.922747   9.898623   9.288500   4.660782   5.677310
    38  H    9.351309   8.750482   8.095210   4.665512   5.109466
    39  H   10.631928  10.297162   9.632223   5.391176   6.171743
                   11         12         13         14         15
    11  C    0.000000
    12  H    1.095165   0.000000
    13  H    2.764328   2.544904   0.000000
    14  H    3.286921   3.450158   1.747763   0.000000
    15  C    3.156875   4.179066   5.181953   4.640457   0.000000
    16  H    2.727780   3.598655   4.898568   4.419447   1.082585
    17  H    4.051532   5.041574   5.744487   4.891017   1.080310
    18  C    3.914250   4.912531   6.277620   5.995592   1.512123
    19  C    5.261483   6.237179   7.590126   7.152156   2.518314
    20  C    3.734249   4.640036   6.246794   6.349796   2.529319
    21  C    6.216811   7.143961   8.678427   8.399077   3.804654
    22  H    5.745836   6.724657   7.888742   7.217131   2.710117
    23  C    4.982016   5.794206   7.522888   7.718387   3.802219
    24  H    2.906747   3.764291   5.385617   5.710397   2.706148
    25  C    6.104558   6.958682   8.652938   8.650453   4.310113
    26  H    7.235553   8.161616   9.668176   9.290788   4.659187
    27  H    5.271687   5.964592   7.762223   8.180024   4.661349
    28  H    7.061866   7.869481   9.626545   9.692883   5.387027
    29  C    3.042490   2.613555   2.134823   2.130627   5.141851
    30  C    3.865033   3.091836   2.582379   3.183894   6.382789
    31  C    3.595919   3.358169   3.413378   2.840099   4.957645
    32  C    4.924111   4.087998   3.972408   4.383465   7.290982
    33  H    4.036065   3.205425   2.318163   3.410394   6.815594
    34  C    4.704517   4.282213   4.547815   4.130896   6.071221
    35  H    3.563270   3.650383   3.759832   2.797092   4.203631
    36  C    5.280271   4.597116   4.778688   4.767114   7.159339
    37  H    5.719303   4.785333   4.631927   5.256981   8.266272
    38  H    5.388193   5.086288   5.499529   4.883539   6.277472
    39  H    6.261205   5.549652   5.834909   5.821860   8.058364
                   16         17         18         19         20
    16  H    0.000000
    17  H    1.749795   0.000000
    18  C    2.135022   2.144225   0.000000
    19  C    3.110202   2.618258   1.388646   0.000000
    20  C    2.926719   3.405982   1.395158   2.394675   0.000000
    21  C    4.328253   4.004678   2.419979   1.391443   2.775626
    22  H    3.285640   2.369374   2.135651   1.077035   3.372220
    23  C    4.190152   4.550297   2.412264   2.762043   1.385084
    24  H    2.943755   3.729774   2.127702   3.361058   1.073572
    25  C    4.767070   4.797098   2.798462   2.403469   2.411639
    26  H    5.175474   4.673095   3.390829   2.141750   3.852563
    27  H    4.973814   5.496641   3.384831   3.838931   2.133519
    28  H    5.821770   5.854697   3.875401   3.382114   3.386904
    29  C    4.488378   5.576803   6.375541   7.555608   6.590735
    30  C    5.690769   6.901230   7.509876   8.734362   7.553324
    31  C    4.166458   5.218929   6.249001   7.262362   6.691741
    32  C    6.471075   7.764610   8.396460   9.545712   8.479871
    33  H    6.226702   7.410136   7.868874   9.162909   7.764447
    34  C    5.169817   6.305700   7.279775   8.209929   7.711833
    35  H    3.469896   4.311586   5.572769   6.487032   6.202109
    36  C    6.250966   7.509621   8.296819   9.311963   8.553324
    37  H    7.448999   8.786875   9.315014  10.492111   9.299340
    38  H    5.347511   6.383189   7.464850   8.245163   8.029906
    39  H    7.105808   8.381841   9.154595  10.110525   9.419196
                   21         22         23         24         25
    21  C    0.000000
    22  H    2.138012   0.000000
    23  C    2.396667   3.839017   0.000000
    24  H    3.849099   4.250334   2.147004   0.000000
    25  C    1.384523   3.375453   1.391534   3.390396   0.000000
    26  H    1.076982   2.457272   3.376606   4.925997   2.139490
    27  H    3.372791   4.915900   1.076899   2.472578   2.141536
    28  H    2.140566   4.267321   2.146674   4.282101   1.076944
    29  C    8.724563   7.700828   7.896318   5.896213   8.878531
    30  C    9.830191   8.955410   8.790633   6.760959   9.859340
    31  C    8.480176   7.258890   7.990359   6.182413   8.806178
    32  C   10.625200   9.720985   9.673082   7.745450  10.686802
    33  H   10.207997   9.467474   8.966660   6.876780  10.124277
    34  C    9.380132   8.174533   8.941944   7.235431   9.713702
    35  H    7.763326   6.379511   7.520104   5.828486   8.221056
    36  C   10.421467   9.372418   9.744296   7.959656  10.621699
    37  H   11.526200  10.714865  10.446489   8.513349  11.509414
    38  H    9.415787   8.102204   9.223055   7.681996   9.863751
    39  H   11.189737  10.145538  10.564656   8.859573  11.401985
                   26         27         28         29         30
    26  H    0.000000
    27  H    4.267938   0.000000
    28  H    2.470073   2.470251   0.000000
    29  C    9.637261   8.274552   9.883590   0.000000
    30  C   10.773997   9.039668  10.819897   1.388742   0.000000
    31  C    9.301381   8.499886   9.825428   1.395779   2.393327
    32  C   11.527915   9.928744  11.627248   2.421493   1.391453
    33  H   11.195353   9.113869  11.057533   2.136018   1.076977
    34  C   10.155327   9.430149  10.698302   2.413157   2.760405
    35  H    8.531988   8.140808   9.264015   2.133064   3.363673
    36  C   11.245054  10.110868  11.572495   2.799914   2.402465
    37  H   12.447902  10.621090  12.418285   3.391606   2.141405
    38  H   10.105171   9.788059  10.838815   3.384541   3.836890
    39  H   11.977606  10.924280  12.327393   3.876598   3.381152
                   31         32         33         34         35
    31  C    0.000000
    32  C    2.775148   0.000000
    33  H    3.371637   2.136381   0.000000
    34  C    1.384652   2.395816   3.837346   0.000000
    35  H    1.074614   3.849698   4.255121   2.143033   0.000000
    36  C    2.411298   1.383846   3.373475   1.391296   3.388173
    37  H    3.851870   1.076767   2.454429   3.375969   4.926400
    38  H    2.131742   3.372090   4.913840   1.076503   2.463938
    39  H    3.386190   2.139894   4.265119   2.146156   4.278213
                   36         37         38         39
    36  C    0.000000
    37  H    2.139259   0.000000
    38  H    2.141837   4.267845   0.000000
    39  H    1.076691   2.470250   2.470843   0.000000
 Stoichiometry    C17H18NOS2(1-)
 Framework group  C1[X(C17H18NOS2)]
 Deg. of freedom   111
 Full point group                 C1      NOp   1
 Largest Abelian subgroup         C1      NOp   1
 Largest concise Abelian subgroup C1      NOp   1
                         Standard orientation:                         
 ---------------------------------------------------------------------
 Center     Atomic      Atomic             Coordinates (Angstroms)
 Number     Number       Type             X           Y           Z
 ---------------------------------------------------------------------
      1          8           0       -1.329269    0.690355    0.001891
      2          6           0       -0.051717    1.213006    0.103810
      3         16           0        0.508227    1.498795    1.802846
      4         16           0       -0.119026    2.746464   -0.950822
      5          6           0       -1.122858    3.851763    0.060750
      6          1           0       -1.210338    4.784406   -0.487655
      7          1           0       -2.109440    3.434887    0.213763
      8          1           0       -0.648068    4.025851    1.014912
      9          6           0        2.316862    0.762117   -0.665604
     10          7           0        0.898980    0.338566   -0.675696
     11          6           0        0.471184   -0.657988   -1.393179
     12          1           0        1.352477   -1.095561   -1.874052
     13          1           0        2.559900    1.133853   -1.654103
     14          1           0        2.414640    1.578446    0.029914
     15          6           0       -1.724048   -0.351542    0.854688
     16          1           0       -0.973457   -1.131487    0.871682
     17          1           0       -1.843450    0.018824    1.862479
     18          6           0       -3.029524   -0.914062    0.339110
     19          6           0       -4.063359   -1.210536    1.217533
     20          6           0       -3.207234   -1.181064   -1.018680
     21          6           0       -5.252817   -1.770922    0.762263
     22          1           0       -3.945240   -0.997561    2.266673
     23          6           0       -4.392557   -1.734053   -1.474388
     24          1           0       -2.404822   -0.952957   -1.694446
     25          6           0       -5.421459   -2.033445   -0.586642
     26          1           0       -6.043014   -1.991051    1.460133
     27          1           0       -4.516857   -1.934176   -2.525203
     28          1           0       -6.341701   -2.462070   -0.946148
     29          6           0        3.288666   -0.338080   -0.290365
     30          6           0        4.328255   -0.678184   -1.146045
     31          6           0        3.190428   -0.999419    0.934861
     32          6           0        5.256532   -1.654618   -0.798164
     33          1           0        4.416638   -0.181370   -2.097488
     34          6           0        4.110728   -1.974180    1.281487
     35          1           0        2.394388   -0.732518    1.605591
     36          6           0        5.149132   -2.307136    0.417449
     37          1           0        6.052557   -1.903499   -1.479214
     38          1           0        4.021150   -2.474393    2.230498
     39          1           0        5.861439   -3.066511    0.691733
 ---------------------------------------------------------------------
 Rotational constants (GHZ):      0.3883910      0.1466249      0.1246268
 Standard basis: 6-311++G(d,p) (5D, 7F)
 There are   625 symmetry adapted cartesian basis functions of A   symmetry.
 There are   604 symmetry adapted basis functions of A   symmetry.
   604 basis functions,   946 primitive gaussians,   625 cartesian basis functions
    84 alpha electrons       84 beta electrons
       nuclear repulsion energy      1874.4055710878 Hartrees.
 NAtoms=   39 NActive=   39 NUniq=   39 SFac= 1.00D+00 NAtFMM=   60 NAOKFM=F Big=F
 Integral buffers will be    131072 words long.
 Raffenetti 2 integral format.
 Two-electron integral symmetry is turned on.
 ------------------------------------------------------------------------------
 Polarizable Continuum Model (PCM)
 =================================
 Model                : PCM (using non-symmetric T matrix).
 Atomic radii         : UFF (Universal Force Field).
 Polarization charges : Total charges.
 Charge compensation  : None.
 Solution method      : On-the-fly selection.
 Cavity type          : Scaled VdW (van der Waals Surface) (Alpha=1.100).
 Cavity algorithm     : GePol (No added spheres)
                        Default sphere list used, NSphG=   39.
                        Lebedev-Laikov grids with approx.  5.0 points / Ang**2.
                        Smoothing algorithm: York/Karplus (Gamma=1.0000).
                        Polarization charges: spherical gaussians, with
                                              point-specific exponents (IZeta= 3).
                        Self-potential: point-specific (ISelfS= 7).
                        Self-field    : sphere-specific E.n sum rule (ISelfD= 2).
 1st derivatives      : Analytical E(r).r(x)/FMM algorithm (CHGder, D1EAlg=3).
                        Cavity 1st derivative terms included.
 Solvent              : n,n-DiMethylFormamide, Eps=  37.219000 Eps(inf)=   2.046330
 ------------------------------------------------------------------------------
 One-electron integrals computed using PRISM.
 NBasis=   604 RedAO= T EigKep=  1.24D-06  NBF=   604
 NBsUse=   602 1.00D-06 EigRej=  4.90D-07 NBFU=   602
 ExpMin= 3.60D-02 ExpMax= 9.34D+04 ExpMxC= 3.17D+03 IAcc=3 IRadAn=         5 AccDes= 0.00D+00
 Harris functional with IExCor=  402 and IRadAn=       5 diagonalized for initial guess.
 HarFok:  IExCor=  402 AccDes= 0.00D+00 IRadAn=         5 IDoV= 1 UseB2=F ITyADJ=14
 ICtDFT=  3500011 ScaDFX=  1.000000  1.000000  1.000000  1.000000
 FoFCou: FMM=F IPFlag=           0 FMFlag=      100000 FMFlg1=           0
         NFxFlg=           0 DoJE=T BraDBF=F KetDBF=T FulRan=T
         wScrn=  0.000000 ICntrl=     500 IOpCl=  0 I1Cent=   200000004 NGrid=           0
         NMat0=    1 NMatS0=      1 NMatT0=    0 NMatD0=    1 NMtDS0=    0 NMtDT0=    0
 Petite list used in FoFCou.
 Requested convergence on RMS density matrix=1.00D-08 within 128 cycles.
 Requested convergence on MAX density matrix=1.00D-06.
 Requested convergence on             energy=1.00D-06.
 No special actions if energy rises.
 Inv3:  Mode=1 IEnd=    26766507.
 Iteration    1 A*A^-1 deviation from unit magnitude is 8.88D-15 for   1995.
 Iteration    1 A*A^-1 deviation from orthogonality  is 9.47D-15 for   2570   2215.
 Iteration    1 A^-1*A deviation from unit magnitude is 7.11D-15 for   2039.
 Iteration    1 A^-1*A deviation from orthogonality  is 4.38D-07 for   2570   2546.
 Iteration    2 A*A^-1 deviation from unit magnitude is 9.77D-15 for    137.
 Iteration    2 A*A^-1 deviation from orthogonality  is 9.10D-15 for   2240    292.
 Iteration    2 A^-1*A deviation from unit magnitude is 1.89D-15 for    244.
 Iteration    2 A^-1*A deviation from orthogonality  is 8.88D-16 for   1985    219.
 Error on total polarization charges =  0.02997
 SCF Done:  E(RB3LYP) =  -1585.30169103     A.U. after   16 cycles
            NFock= 16  Conv=0.17D-08     -V/T= 2.0025

 **********************************************************************

            Population analysis using the SCF density.

 **********************************************************************

 Orbital symmetries:
       Occupied  (A) (A) (A) (A) (A) (A) (A) (A) (A) (A) (A) (A)
                 (A) (A) (A) (A) (A) (A) (A) (A) (A) (A) (A) (A)
                 (A) (A) (A) (A) (A) (A) (A) (A) (A) (A) (A) (A)
                 (A) (A) (A) (A) (A) (A) (A) (A) (A) (A) (A) (A)
                 (A) (A) (A) (A) (A) (A) (A) (A) (A) (A) (A) (A)
                 (A) (A) (A) (A) (A) (A) (A) (A) (A) (A) (A) (A)
                 (A) (A) (A) (A) (A) (A) (A) (A) (A) (A) (A) (A)
       Virtual   (A) (A) (A) (A) (A) (A) (A) (A) (A) (A) (A) (A)
                 (A) (A) (A) (A) (A) (A) (A) (A) (A) (A) (A) (A)
                 (A) (A) (A) (A) (A) (A) (A) (A) (A) (A) (A) (A)
                 (A) (A) (A) (A) (A) (A) (A) (A) (A) (A) (A) (A)
                 (A) (A) (A) (A) (A) (A) (A) (A) (A) (A) (A) (A)
                 (A) (A) (A) (A) (A) (A) (A) (A) (A) (A) (A) (A)
                 (A) (A) (A) (A) (A) (A) (A) (A) (A) (A) (A) (A)
                 (A) (A) (A) (A) (A) (A) (A) (A) (A) (A) (A) (A)
                 (A) (A) (A) (A) (A) (A) (A) (A) (A) (A) (A) (A)
                 (A) (A) (A) (A) (A) (A) (A) (A) (A) (A) (A) (A)
                 (A) (A) (A) (A) (A) (A) (A) (A) (A) (A) (A) (A)
                 (A) (A) (A) (A) (A) (A) (A) (A) (A) (A) (A) (A)
                 (A) (A) (A) (A) (A) (A) (A) (A) (A) (A) (A) (A)
                 (A) (A) (A) (A) (A) (A) (A) (A) (A) (A) (A) (A)
                 (A) (A) (A) (A) (A) (A) (A) (A) (A) (A) (A) (A)
                 (A) (A) (A) (A) (A) (A) (A) (A) (A) (A) (A) (A)
                 (A) (A) (A) (A) (A) (A) (A) (A) (A) (A) (A) (A)
                 (A) (A) (A) (A) (A) (A) (A) (A) (A) (A) (A) (A)
                 (A) (A) (A) (A) (A) (A) (A) (A) (A) (A) (A) (A)
                 (A) (A) (A) (A) (A) (A) (A) (A) (A) (A) (A) (A)
                 (A) (A) (A) (A) (A) (A) (A) (A) (A) (A) (A) (A)
                 (A) (A) (A) (A) (A) (A) (A) (A) (A) (A) (A) (A)
                 (A) (A) (A) (A) (A) (A) (A) (A) (A) (A) (A) (A)
                 (A) (A) (A) (A) (A) (A) (A) (A) (A) (A) (A) (A)
                 (A) (A) (A) (A) (A) (A) (A) (A) (A) (A) (A) (A)
                 (A) (A) (A) (A) (A) (A) (A) (A) (A) (A) (A) (A)
                 (A) (A) (A) (A) (A) (A) (A) (A) (A) (A) (A) (A)
                 (A) (A) (A) (A) (A) (A) (A) (A) (A) (A) (A) (A)
                 (A) (A) (A) (A) (A) (A) (A) (A) (A) (A) (A) (A)
                 (A) (A) (A) (A) (A) (A) (A) (A) (A) (A) (A) (A)
                 (A) (A) (A) (A) (A) (A) (A) (A) (A) (A) (A) (A)
                 (A) (A) (A) (A) (A) (A) (A) (A) (A) (A) (A) (A)
                 (A) (A) (A) (A) (A) (A) (A) (A) (A) (A) (A) (A)
                 (A) (A) (A) (A) (A) (A) (A) (A) (A) (A) (A) (A)
                 (A) (A) (A) (A) (A) (A) (A) (A) (A) (A) (A) (A)
                 (A) (A) (A) (A) (A) (A) (A) (A) (A) (A) (A) (A)
                 (A) (A) (A) (A) (A) (A) (A) (A) (A) (A) (A) (A)
                 (A) (A) (A) (A) (A) (A) (A) (A) (A) (A) (A) (A)
                 (A) (A) (A) (A) (A) (A) (A) (A) (A) (A) (A) (A)
                 (A) (A) (A) (A) (A) (A) (A) (A) (A) (A) (A) (A)
                 (A) (A) (A) (A) (A) (A) (A) (A) (A) (A) (A) (A)
                 (A) (A) (A) (A) (A) (A) (A) (A) (A) (A) (A) (A)
                 (A) (A) (A) (A) (A) (A) (A) (A) (A) (A) (A) (A)
                 (A) (A)
 The electronic state is 1-A.
 Alpha  occ. eigenvalues --  -88.83070 -88.75912 -19.12779 -14.36680 -10.29417
 Alpha  occ. eigenvalues --  -10.20759 -10.19911 -10.18388 -10.17817 -10.17786
 Alpha  occ. eigenvalues --  -10.17444 -10.17373 -10.17351 -10.17314 -10.17221
 Alpha  occ. eigenvalues --  -10.17122 -10.17069 -10.17059 -10.16880 -10.16622
 Alpha  occ. eigenvalues --  -10.16470  -7.91784  -7.84645  -5.88172  -5.87807
 Alpha  occ. eigenvalues --   -5.87141  -5.81138  -5.80306  -5.80284  -1.06268
 Alpha  occ. eigenvalues --   -0.95732  -0.86485  -0.86191  -0.79846  -0.77462
 Alpha  occ. eigenvalues --   -0.76616  -0.75137  -0.74836  -0.72149  -0.70299
 Alpha  occ. eigenvalues --   -0.67381  -0.63409  -0.61503  -0.60959  -0.60804
 Alpha  occ. eigenvalues --   -0.59310  -0.58479  -0.54225  -0.52029  -0.51737
 Alpha  occ. eigenvalues --   -0.49463  -0.47516  -0.46452  -0.46375  -0.45767
 Alpha  occ. eigenvalues --   -0.45186  -0.44136  -0.43169  -0.42835  -0.42415
 Alpha  occ. eigenvalues --   -0.42279  -0.41974  -0.41530  -0.40979  -0.39241
 Alpha  occ. eigenvalues --   -0.37812  -0.37044  -0.36771  -0.35629  -0.34966
 Alpha  occ. eigenvalues --   -0.34478  -0.34204  -0.32812  -0.31942  -0.28534
 Alpha  occ. eigenvalues --   -0.27216  -0.26071  -0.25778  -0.25512  -0.24940
 Alpha  occ. eigenvalues --   -0.22865  -0.21000  -0.18965  -0.18869
 Alpha virt. eigenvalues --   -0.02901  -0.01917  -0.01529  -0.01406  -0.01274
 Alpha virt. eigenvalues --   -0.00469   0.00070   0.00375   0.01180   0.01750
 Alpha virt. eigenvalues --    0.01809   0.02300   0.02633   0.02860   0.03458
 Alpha virt. eigenvalues --    0.03797   0.04089   0.04407   0.04574   0.04932
 Alpha virt. eigenvalues --    0.05269   0.06109   0.06746   0.06972   0.07083
 Alpha virt. eigenvalues --    0.07569   0.07643   0.07768   0.08311   0.08948
 Alpha virt. eigenvalues --    0.09358   0.09624   0.09945   0.10193   0.10478
 Alpha virt. eigenvalues --    0.10804   0.10876   0.11226   0.11480   0.11647
 Alpha virt. eigenvalues --    0.11803   0.11943   0.12110   0.12229   0.12410
 Alpha virt. eigenvalues --    0.12581   0.12758   0.13087   0.13264   0.13308
 Alpha virt. eigenvalues --    0.13701   0.13796   0.14256   0.14378   0.14567
 Alpha virt. eigenvalues --    0.14751   0.14928   0.15125   0.15388   0.15469
 Alpha virt. eigenvalues --    0.15848   0.15969   0.16243   0.16394   0.16682
 Alpha virt. eigenvalues --    0.16936   0.17085   0.17318   0.17910   0.18134
 Alpha virt. eigenvalues --    0.18462   0.18546   0.18831   0.19296   0.19556
 Alpha virt. eigenvalues --    0.19790   0.19909   0.20318   0.20533   0.20808
 Alpha virt. eigenvalues --    0.21211   0.21339   0.21595   0.21989   0.22263
 Alpha virt. eigenvalues --    0.22393   0.22660   0.22945   0.23336   0.23618
 Alpha virt. eigenvalues --    0.23817   0.24216   0.24522   0.25045   0.25161
 Alpha virt. eigenvalues --    0.25386   0.25970   0.26306   0.26619   0.26861
 Alpha virt. eigenvalues --    0.27816   0.27851   0.28036   0.28141   0.28658
 Alpha virt. eigenvalues --    0.28756   0.29016   0.29444   0.29887   0.30056
 Alpha virt. eigenvalues --    0.30438   0.31076   0.31165   0.31513   0.31635
 Alpha virt. eigenvalues --    0.31737   0.32255   0.32393   0.32827   0.33045
 Alpha virt. eigenvalues --    0.33493   0.34089   0.34522   0.34570   0.34859
 Alpha virt. eigenvalues --    0.35387   0.36236   0.36765   0.37424   0.37666
 Alpha virt. eigenvalues --    0.37957   0.38135   0.38680   0.39300   0.39613
 Alpha virt. eigenvalues --    0.39716   0.40152   0.40896   0.41239   0.41618
 Alpha virt. eigenvalues --    0.42663   0.43481   0.43791   0.45023   0.46107
 Alpha virt. eigenvalues --    0.47279   0.47490   0.48986   0.49361   0.50167
 Alpha virt. eigenvalues --    0.51290   0.52024   0.53221   0.53985   0.54528
 Alpha virt. eigenvalues --    0.54848   0.54937   0.55234   0.56240   0.56294
 Alpha virt. eigenvalues --    0.57017   0.57218   0.57360   0.57957   0.58359
 Alpha virt. eigenvalues --    0.59016   0.59251   0.59440   0.59927   0.60087
 Alpha virt. eigenvalues --    0.60773   0.61445   0.61968   0.62733   0.63245
 Alpha virt. eigenvalues --    0.63451   0.64028   0.64220   0.65115   0.65575
 Alpha virt. eigenvalues --    0.66160   0.66821   0.67646   0.68527   0.68848
 Alpha virt. eigenvalues --    0.69431   0.69596   0.69760   0.70864   0.71177
 Alpha virt. eigenvalues --    0.71943   0.72563   0.72971   0.73318   0.73966
 Alpha virt. eigenvalues --    0.74271   0.74557   0.75659   0.76028   0.76667
 Alpha virt. eigenvalues --    0.78032   0.78480   0.78563   0.79461   0.80381
 Alpha virt. eigenvalues --    0.81164   0.81713   0.82344   0.82687   0.83717
 Alpha virt. eigenvalues --    0.84081   0.84608   0.85223   0.85851   0.86041
 Alpha virt. eigenvalues --    0.86469   0.86749   0.86991   0.87756   0.88258
 Alpha virt. eigenvalues --    0.89009   0.89466   0.90415   0.90662   0.91717
 Alpha virt. eigenvalues --    0.92335   0.92489   0.93334   0.93671   0.94133
 Alpha virt. eigenvalues --    0.94868   0.95744   0.96451   0.96865   0.97105
 Alpha virt. eigenvalues --    0.98847   0.99892   1.00908   1.01860   1.02112
 Alpha virt. eigenvalues --    1.02624   1.03057   1.03633   1.04397   1.05100
 Alpha virt. eigenvalues --    1.06496   1.07172   1.07703   1.08250   1.09084
 Alpha virt. eigenvalues --    1.09337   1.09986   1.11197   1.11575   1.13803
 Alpha virt. eigenvalues --    1.14311   1.14748   1.15182   1.15444   1.17873
 Alpha virt. eigenvalues --    1.18836   1.21205   1.21973   1.23160   1.23979
 Alpha virt. eigenvalues --    1.27204   1.29996   1.30940   1.32185   1.33097
 Alpha virt. eigenvalues --    1.35745   1.38239   1.39237   1.39823   1.43271
 Alpha virt. eigenvalues --    1.44153   1.45502   1.47997   1.49065   1.50716
 Alpha virt. eigenvalues --    1.51161   1.52069   1.53093   1.53490   1.53828
 Alpha virt. eigenvalues --    1.55100   1.56417   1.56699   1.57350   1.57623
 Alpha virt. eigenvalues --    1.57722   1.57954   1.58425   1.59502   1.60916
 Alpha virt. eigenvalues --    1.61269   1.61522   1.62666   1.64512   1.65085
 Alpha virt. eigenvalues --    1.65786   1.66304   1.66787   1.67297   1.68031
 Alpha virt. eigenvalues --    1.68859   1.69817   1.70605   1.71362   1.72666
 Alpha virt. eigenvalues --    1.73075   1.73496   1.74307   1.74896   1.75080
 Alpha virt. eigenvalues --    1.76084   1.77804   1.78334   1.78826   1.79969
 Alpha virt. eigenvalues --    1.80633   1.80986   1.81695   1.82997   1.84170
 Alpha virt. eigenvalues --    1.84494   1.84982   1.85684   1.86781   1.87955
 Alpha virt. eigenvalues --    1.88099   1.90631   1.91410   1.92439   1.93335
 Alpha virt. eigenvalues --    1.93832   1.94255   1.94495   1.95054   1.95524
 Alpha virt. eigenvalues --    1.96160   1.96499   1.96908   1.97062   1.97538
 Alpha virt. eigenvalues --    1.99406   1.99967   2.00703   2.01367   2.03028
 Alpha virt. eigenvalues --    2.04046   2.05582   2.06536   2.06913   2.08298
 Alpha virt. eigenvalues --    2.09491   2.10002   2.11271   2.12892   2.13894
 Alpha virt. eigenvalues --    2.15448   2.17311   2.20380   2.21404   2.23679
 Alpha virt. eigenvalues --    2.24043   2.25025   2.26285   2.27095   2.29042
 Alpha virt. eigenvalues --    2.33584   2.35696   2.36847   2.38180   2.41703
 Alpha virt. eigenvalues --    2.43123   2.44985   2.45223   2.45752   2.48102
 Alpha virt. eigenvalues --    2.48373   2.49155   2.49981   2.50377   2.50557
 Alpha virt. eigenvalues --    2.51597   2.54805   2.55584   2.56898   2.57808
 Alpha virt. eigenvalues --    2.58981   2.59396   2.60974   2.63946   2.64200
 Alpha virt. eigenvalues --    2.66160   2.66373   2.67139   2.67958   2.69018
 Alpha virt. eigenvalues --    2.69873   2.70339   2.71096   2.71860   2.72831
 Alpha virt. eigenvalues --    2.73132   2.73672   2.75107   2.75382   2.75782
 Alpha virt. eigenvalues --    2.76595   2.77381   2.77704   2.78104   2.79468
 Alpha virt. eigenvalues --    2.81394   2.82125   2.83136   2.84461   2.85042
 Alpha virt. eigenvalues --    2.86140   2.87942   2.88724   2.89739   2.90559
 Alpha virt. eigenvalues --    2.92457   2.93874   2.94498   2.95922   2.96136
 Alpha virt. eigenvalues --    2.97054   2.98159   2.98508   2.99506   2.99953
 Alpha virt. eigenvalues --    3.01650   3.04279   3.06016   3.09060   3.11253
 Alpha virt. eigenvalues --    3.12515   3.14896   3.20691   3.22885   3.24020
 Alpha virt. eigenvalues --    3.24987   3.27372   3.29056   3.34327   3.37829
 Alpha virt. eigenvalues --    3.38550   3.40317   3.40491   3.42137   3.45302
 Alpha virt. eigenvalues --    3.52385   3.52872   3.57409   3.57573   3.64191
 Alpha virt. eigenvalues --    3.66485   3.66983   3.72325   3.72729   3.77135
 Alpha virt. eigenvalues --    3.78256   3.81155   3.88291   3.90571   3.98078
 Alpha virt. eigenvalues --    4.00630   4.02486   4.02635   4.06177   4.06353
 Alpha virt. eigenvalues --    4.14275   4.17142   4.17539   4.19053   4.19345
 Alpha virt. eigenvalues --    4.34360   4.37815   4.73928   4.86412   4.86601
 Alpha virt. eigenvalues --    4.92535   5.21186   5.42048   5.74767   8.06036
 Alpha virt. eigenvalues --    8.12770  17.40757  17.47968  17.50732  17.52987
 Alpha virt. eigenvalues --   17.57588  17.62343  23.62470  23.63332  23.64075
 Alpha virt. eigenvalues --   23.91408  23.92521  23.95374  23.96126  23.99447
 Alpha virt. eigenvalues --   23.99679  24.00683  24.01158  24.11601  24.11705
 Alpha virt. eigenvalues --   24.12963  24.13140  24.22616  24.22903  35.56058
 Alpha virt. eigenvalues --   49.97664 189.25716 189.33332
          Condensed to atoms (all electrons):
               1          2          3          4          5          6
     1  O    8.451920  -0.007325  -0.137676  -0.223704  -0.044903  -0.005102
     2  C   -0.007325  14.341655  -1.185583  -1.829481   0.002261   0.070948
     3  S   -0.137676  -1.185583  19.022388  -0.238349   0.037876  -0.004252
     4  S   -0.223704  -1.829481  -0.238349  18.176830  -0.000934  -0.084218
     5  C   -0.044903   0.002261   0.037876  -0.000934   5.642825   0.363143
     6  H   -0.005102   0.070948  -0.004252  -0.084218   0.363143   0.515005
     7  H    0.010458   0.005981   0.010084  -0.065375   0.390921  -0.025635
     8  H    0.006452   0.083833  -0.015747  -0.131181   0.369587  -0.013632
     9  C    0.013063  -1.088455  -0.516872  -0.066944   0.002060   0.010509
    10  N   -0.079975  -1.969561  -0.017075   0.174804  -0.094811  -0.001840
    11  C   -0.006464  -2.052453  -0.158826   0.336857  -0.083765  -0.003817
    12  H    0.017659   0.252056  -0.044559  -0.000396   0.002712   0.000200
    13  H    0.000940  -0.134643  -0.001311   0.017936  -0.007323   0.000080
    14  H    0.045433   0.222850  -0.027730  -0.003429   0.006561   0.000886
    15  C   -0.572341   0.299506   1.124561  -0.037769   0.198765  -0.004390
    16  H    0.001092  -0.080031  -0.069126   0.026298   0.002033  -0.000172
    17  H   -0.170277   0.201289   0.295460  -0.052817   0.020280   0.003705
    18  C    0.769380  -1.235525  -1.194206  -0.189277  -0.263150  -0.003912
    19  C    0.230105  -0.397795  -0.261095  -0.040622  -0.063641  -0.003569
    20  C   -0.309468   0.097781   0.093201   0.034779   0.095516   0.010157
    21  C    0.001385   0.017145   0.025753  -0.029661  -0.002315  -0.000338
    22  H    0.006104  -0.029219  -0.023707   0.005450  -0.001909  -0.000172
    23  C   -0.105194   0.074899   0.033760   0.074454   0.027087   0.000192
    24  H   -0.032648   0.002484  -0.022493  -0.006997   0.004376   0.001040
    25  C    0.014022  -0.060703  -0.015585  -0.003307  -0.000946   0.000546
    26  H    0.000222   0.003303   0.000854  -0.000319   0.000145  -0.000001
    27  H   -0.000172   0.000490   0.000997   0.001597  -0.000286  -0.000077
    28  H    0.000293  -0.002395  -0.000551   0.000009  -0.000051   0.000010
    29  C   -0.144194   0.624113   0.729415   0.422045  -0.058792  -0.007628
    30  C   -0.015935   0.204332   0.080186   0.065934  -0.007800  -0.002078
    31  C    0.066334  -0.448413  -0.401911  -0.252486   0.011202   0.004140
    32  C   -0.004234  -0.062201   0.044110   0.020171  -0.000947  -0.000385
    33  H   -0.000426   0.008385  -0.004558  -0.000579   0.000118   0.000045
    34  C    0.032996  -0.080803  -0.298162  -0.087982   0.004430   0.000867
    35  H   -0.026497  -0.014180   0.121383   0.046139  -0.001656  -0.000813
    36  C    0.002543  -0.039496  -0.067622  -0.005387   0.000086   0.000086
    37  H   -0.000037   0.000112   0.002128   0.000064  -0.000024  -0.000006
    38  H    0.000300   0.000817   0.004638  -0.001048   0.000035   0.000005
    39  H    0.000007  -0.000328  -0.001917  -0.000090  -0.000001   0.000001
               7          8          9         10         11         12
     1  O    0.010458   0.006452   0.013063  -0.079975  -0.006464   0.017659
     2  C    0.005981   0.083833  -1.088455  -1.969561  -2.052453   0.252056
     3  S    0.010084  -0.015747  -0.516872  -0.017075  -0.158826  -0.044559
     4  S   -0.065375  -0.131181  -0.066944   0.174804   0.336857  -0.000396
     5  C    0.390921   0.369587   0.002060  -0.094811  -0.083765   0.002712
     6  H   -0.025635  -0.013632   0.010509  -0.001840  -0.003817   0.000200
     7  H    0.553594  -0.042380  -0.006699  -0.006437   0.001828   0.000020
     8  H   -0.042380   0.580813   0.025113   0.006294  -0.005127   0.000452
     9  C   -0.006699   0.025113  23.298607   0.062947  -0.297883  -0.077574
    10  N   -0.006437   0.006294   0.062947   7.865376   1.046073  -0.127919
    11  C    0.001828  -0.005127  -0.297883   1.046073   7.066061   0.054260
    12  H    0.000020   0.000452  -0.077574  -0.127919   0.054260   0.755057
    13  H    0.000610  -0.002278   0.362659  -0.016071   0.029409  -0.010241
    14  H    0.001455   0.007382   0.410947  -0.168046  -0.052608   0.031865
    15  C   -0.001697  -0.015389   0.167272  -0.130144  -1.299067  -0.020692
    16  H    0.000648   0.002366   0.021642   0.029958   0.061437   0.002387
    17  H   -0.010454  -0.005367   0.022773  -0.037065  -0.103894  -0.005129
    18  C    0.036047   0.025264   0.132034   0.223746   1.451249   0.013792
    19  C    0.035344   0.002138   0.026664   0.034019   0.315464  -0.001943
    20  C   -0.058380   0.004393  -0.001188   0.115573  -0.258744   0.008089
    21  C    0.002805  -0.000114  -0.002704  -0.018454  -0.025142   0.001157
    22  H    0.000744  -0.000097   0.000258   0.005580   0.012845   0.000121
    23  C   -0.002249  -0.004136  -0.028243   0.028878  -0.162426  -0.013401
    24  H   -0.004521  -0.000083  -0.005596   0.005533  -0.034266   0.003944
    25  C   -0.001444   0.001276   0.003316   0.014182   0.027215   0.001721
    26  H   -0.000079   0.000018  -0.000104  -0.000455  -0.000848  -0.000004
    27  H    0.000106  -0.000047  -0.000324  -0.000251   0.005122  -0.000793
    28  H   -0.000026   0.000033   0.000110   0.000472   0.001051  -0.000005
    29  C    0.005408  -0.043907 -12.280290  -0.432953   0.314798   0.035736
    30  C    0.002640  -0.007255  -2.890820   0.153560   0.237350  -0.054278
    31  C   -0.001269   0.023856  -1.022689   0.091338  -0.129589   0.030299
    32  C    0.000550  -0.002585  -1.940292   0.109004   0.100708  -0.022107
    33  H    0.000004   0.000355   0.044366  -0.012583  -0.003060  -0.002663
    34  C   -0.001379   0.009663   2.954799  -0.013407  -0.081781   0.004687
    35  H    0.000889  -0.008559  -0.578670   0.028430   0.039170  -0.012406
    36  C    0.000031   0.000987   0.032751   0.002593  -0.016415   0.036696
    37  H   -0.000002  -0.000040  -0.031691   0.001030   0.002609  -0.002866
    38  H   -0.000027   0.000092   0.032354  -0.000858  -0.001841  -0.000802
    39  H    0.000002   0.000013  -0.008422  -0.000195  -0.000604   0.000898
              13         14         15         16         17         18
     1  O    0.000940   0.045433  -0.572341   0.001092  -0.170277   0.769380
     2  C   -0.134643   0.222850   0.299506  -0.080031   0.201289  -1.235525
     3  S   -0.001311  -0.027730   1.124561  -0.069126   0.295460  -1.194206
     4  S    0.017936  -0.003429  -0.037769   0.026298  -0.052817  -0.189277
     5  C   -0.007323   0.006561   0.198765   0.002033   0.020280  -0.263150
     6  H    0.000080   0.000886  -0.004390  -0.000172   0.003705  -0.003912
     7  H    0.000610   0.001455  -0.001697   0.000648  -0.010454   0.036047
     8  H   -0.002278   0.007382  -0.015389   0.002366  -0.005367   0.025264
     9  C    0.362659   0.410947   0.167272   0.021642   0.022773   0.132034
    10  N   -0.016071  -0.168046  -0.130144   0.029958  -0.037065   0.223746
    11  C    0.029409  -0.052608  -1.299067   0.061437  -0.103894   1.451249
    12  H   -0.010241   0.031865  -0.020692   0.002387  -0.005129   0.013792
    13  H    0.513042  -0.039935   0.009950  -0.004047   0.004896   0.014102
    14  H   -0.039935   0.614182  -0.055962   0.013479  -0.023675   0.058737
    15  C    0.009950  -0.055962  27.748962   0.059313   0.698075 -16.714312
    16  H   -0.004047   0.013479   0.059313   0.569745  -0.092115   0.260526
    17  H    0.004896  -0.023675   0.698075  -0.092115   0.864959  -0.508432
    18  C    0.014102   0.058737 -16.714312   0.260526  -0.508432  26.025585
    19  C   -0.001052   0.013589  -5.420110   0.091688  -0.606882   3.997084
    20  C   -0.004992  -0.013304  -0.961885  -0.036363   0.474702  -4.112545
    21  C    0.000084   0.000484   0.167535  -0.018674  -0.001370  -0.349154
    22  H   -0.000174   0.000626  -0.138237   0.009369  -0.049459   0.016730
    23  C   -0.004583  -0.003388   3.222276   0.006154   0.005883  -3.601402
    24  H    0.000315  -0.005008  -0.073863  -0.006274   0.007335  -0.272986
    25  C   -0.000004   0.000784  -1.112011   0.009707  -0.025113  -0.200494
    26  H   -0.000000  -0.000010   0.016616  -0.000154   0.006677   0.025668
    27  H   -0.000020   0.000002   0.020557   0.000654  -0.000150   0.070368
    28  H    0.000002   0.000010  -0.037802   0.000085  -0.001603   0.015796
    29  C   -0.081751  -0.103346  -0.072345  -0.032937  -0.024393  -0.404164
    30  C   -0.078382   0.000599   0.006255  -0.001010  -0.011528  -0.042398
    31  C    0.164443  -0.039860  -0.228829   0.002793   0.005353   0.368104
    32  C    0.048865  -0.071429  -0.000400  -0.004930  -0.001880  -0.006537
    33  H   -0.000814   0.003400  -0.003680   0.000558  -0.000120   0.000110
    34  C   -0.025398   0.082485  -0.013286   0.017608   0.013929   0.120419
    35  H    0.014666  -0.049778   0.059440  -0.016134  -0.004074  -0.054844
    36  C    0.015969   0.003717  -0.008486   0.003491  -0.000474   0.019772
    37  H    0.000671  -0.001174   0.000111  -0.000122   0.000065  -0.000304
    38  H   -0.000692   0.001993  -0.000159   0.000257   0.000882  -0.000465
    39  H    0.000219  -0.000331  -0.000212   0.000005  -0.000043   0.000392
              19         20         21         22         23         24
     1  O    0.230105  -0.309468   0.001385   0.006104  -0.105194  -0.032648
     2  C   -0.397795   0.097781   0.017145  -0.029219   0.074899   0.002484
     3  S   -0.261095   0.093201   0.025753  -0.023707   0.033760  -0.022493
     4  S   -0.040622   0.034779  -0.029661   0.005450   0.074454  -0.006997
     5  C   -0.063641   0.095516  -0.002315  -0.001909   0.027087   0.004376
     6  H   -0.003569   0.010157  -0.000338  -0.000172   0.000192   0.001040
     7  H    0.035344  -0.058380   0.002805   0.000744  -0.002249  -0.004521
     8  H    0.002138   0.004393  -0.000114  -0.000097  -0.004136  -0.000083
     9  C    0.026664  -0.001188  -0.002704   0.000258  -0.028243  -0.005596
    10  N    0.034019   0.115573  -0.018454   0.005580   0.028878   0.005533
    11  C    0.315464  -0.258744  -0.025142   0.012845  -0.162426  -0.034266
    12  H   -0.001943   0.008089   0.001157   0.000121  -0.013401   0.003944
    13  H   -0.001052  -0.004992   0.000084  -0.000174  -0.004583   0.000315
    14  H    0.013589  -0.013304   0.000484   0.000626  -0.003388  -0.005008
    15  C   -5.420110  -0.961885   0.167535  -0.138237   3.222276  -0.073863
    16  H    0.091688  -0.036363  -0.018674   0.009369   0.006154  -0.006274
    17  H   -0.606882   0.474702  -0.001370  -0.049459   0.005883   0.007335
    18  C    3.997084  -4.112545  -0.349154   0.016730  -3.601402  -0.272986
    19  C   15.020296  -6.795616   0.215182   0.621286   0.172379  -0.139425
    20  C   -6.795616  19.376236  -0.352098  -0.099970  -3.009967   0.803114
    21  C    0.215182  -0.352098   6.377865  -0.072487  -0.333076  -0.002038
    22  H    0.621286  -0.099970  -0.072487   0.539992   0.011770   0.000903
    23  C    0.172379  -3.009967  -0.333076   0.011770   9.902676   0.023621
    24  H   -0.139425   0.803114  -0.002038   0.000903   0.023621   0.545276
    25  C   -0.656092   1.483088   0.415923   0.024093  -0.318509   0.050966
    26  H   -0.140374   0.012465   0.475316  -0.020665   0.000666  -0.001597
    27  H    0.050223  -0.208383   0.006096   0.000468   0.463896  -0.023523
    28  H   -0.020764   0.020016  -0.067836   0.002280  -0.060125   0.003846
    29  C   -0.055391   0.093428   0.002012  -0.000049   0.040473   0.004382
    30  C    0.002511  -0.008231  -0.000115   0.000290   0.008286   0.000530
    31  C    0.026961  -0.050102  -0.001214   0.000691  -0.025492   0.011175
    32  C    0.000024  -0.004354   0.000007   0.000057   0.001151   0.000808
    33  H   -0.000157   0.001118  -0.000020   0.000005   0.000304   0.000431
    34  C    0.005130   0.009135  -0.000251  -0.000271  -0.008240   0.001135
    35  H   -0.005631  -0.015014  -0.001209   0.000334   0.006031   0.001061
    36  C    0.001290  -0.002634   0.000076  -0.000030  -0.001046   0.000982
    37  H   -0.000026   0.000029   0.000001  -0.000001   0.000014  -0.000060
    38  H   -0.000433   0.000875   0.000012  -0.000040  -0.000047  -0.000094
    39  H    0.000018  -0.000033  -0.000001   0.000001  -0.000009   0.000055
              25         26         27         28         29         30
     1  O    0.014022   0.000222  -0.000172   0.000293  -0.144194  -0.015935
     2  C   -0.060703   0.003303   0.000490  -0.002395   0.624113   0.204332
     3  S   -0.015585   0.000854   0.000997  -0.000551   0.729415   0.080186
     4  S   -0.003307  -0.000319   0.001597   0.000009   0.422045   0.065934
     5  C   -0.000946   0.000145  -0.000286  -0.000051  -0.058792  -0.007800
     6  H    0.000546  -0.000001  -0.000077   0.000010  -0.007628  -0.002078
     7  H   -0.001444  -0.000079   0.000106  -0.000026   0.005408   0.002640
     8  H    0.001276   0.000018  -0.000047   0.000033  -0.043907  -0.007255
     9  C    0.003316  -0.000104  -0.000324   0.000110 -12.280290  -2.890820
    10  N    0.014182  -0.000455  -0.000251   0.000472  -0.432953   0.153560
    11  C    0.027215  -0.000848   0.005122   0.001051   0.314798   0.237350
    12  H    0.001721  -0.000004  -0.000793  -0.000005   0.035736  -0.054278
    13  H   -0.000004  -0.000000  -0.000020   0.000002  -0.081751  -0.078382
    14  H    0.000784  -0.000010   0.000002   0.000010  -0.103346   0.000599
    15  C   -1.112011   0.016616   0.020557  -0.037802  -0.072345   0.006255
    16  H    0.009707  -0.000154   0.000654   0.000085  -0.032937  -0.001010
    17  H   -0.025113   0.006677  -0.000150  -0.001603  -0.024393  -0.011528
    18  C   -0.200494   0.025668   0.070368   0.015796  -0.404164  -0.042398
    19  C   -0.656092  -0.140374   0.050223  -0.020764  -0.055391   0.002511
    20  C    1.483088   0.012465  -0.208383   0.020016   0.093428  -0.008231
    21  C    0.415923   0.475316   0.006096  -0.067836   0.002012  -0.000115
    22  H    0.024093  -0.020665   0.000468   0.002280  -0.000049   0.000290
    23  C   -0.318509   0.000666   0.463896  -0.060125   0.040473   0.008286
    24  H    0.050966  -0.001597  -0.023523   0.003846   0.004382   0.000530
    25  C    6.485700  -0.070804  -0.091814   0.493024  -0.003413  -0.000685
    26  H   -0.070804   0.521175   0.000953  -0.018779   0.000041  -0.000006
    27  H   -0.091814   0.000953   0.518971  -0.017003   0.000148   0.000118
    28  H    0.493024  -0.018779  -0.017003   0.520942  -0.000127  -0.000017
    29  C   -0.003413   0.000041   0.000148  -0.000127  21.860069   1.762931
    30  C   -0.000685  -0.000006   0.000118  -0.000017   1.762931  13.866503
    31  C    0.002436  -0.000018  -0.000345   0.000104  -3.265508  -7.074682
    32  C   -0.000148  -0.000002   0.000026  -0.000003   0.257239   0.624956
    33  H    0.000009   0.000000  -0.000007   0.000000  -0.063164   0.456936
    34  C    0.001596   0.000012  -0.000122   0.000036  -3.810600   0.640759
    35  H   -0.001920  -0.000038   0.000097  -0.000034   0.465974   0.004900
    36  C    0.000094   0.000001  -0.000029   0.000003  -0.933499  -1.653365
    37  H   -0.000001   0.000000   0.000002  -0.000000   0.002385  -0.044016
    38  H    0.000024   0.000002   0.000000   0.000000   0.043645   0.058348
    39  H    0.000001  -0.000000  -0.000001   0.000000   0.003127  -0.057808
              31         32         33         34         35         36
     1  O    0.066334  -0.004234  -0.000426   0.032996  -0.026497   0.002543
     2  C   -0.448413  -0.062201   0.008385  -0.080803  -0.014180  -0.039496
     3  S   -0.401911   0.044110  -0.004558  -0.298162   0.121383  -0.067622
     4  S   -0.252486   0.020171  -0.000579  -0.087982   0.046139  -0.005387
     5  C    0.011202  -0.000947   0.000118   0.004430  -0.001656   0.000086
     6  H    0.004140  -0.000385   0.000045   0.000867  -0.000813   0.000086
     7  H   -0.001269   0.000550   0.000004  -0.001379   0.000889   0.000031
     8  H    0.023856  -0.002585   0.000355   0.009663  -0.008559   0.000987
     9  C   -1.022689  -1.940292   0.044366   2.954799  -0.578670   0.032751
    10  N    0.091338   0.109004  -0.012583  -0.013407   0.028430   0.002593
    11  C   -0.129589   0.100708  -0.003060  -0.081781   0.039170  -0.016415
    12  H    0.030299  -0.022107  -0.002663   0.004687  -0.012406   0.036696
    13  H    0.164443   0.048865  -0.000814  -0.025398   0.014666   0.015969
    14  H   -0.039860  -0.071429   0.003400   0.082485  -0.049778   0.003717
    15  C   -0.228829  -0.000400  -0.003680  -0.013286   0.059440  -0.008486
    16  H    0.002793  -0.004930   0.000558   0.017608  -0.016134   0.003491
    17  H    0.005353  -0.001880  -0.000120   0.013929  -0.004074  -0.000474
    18  C    0.368104  -0.006537   0.000110   0.120419  -0.054844   0.019772
    19  C    0.026961   0.000024  -0.000157   0.005130  -0.005631   0.001290
    20  C   -0.050102  -0.004354   0.001118   0.009135  -0.015014  -0.002634
    21  C   -0.001214   0.000007  -0.000020  -0.000251  -0.001209   0.000076
    22  H    0.000691   0.000057   0.000005  -0.000271   0.000334  -0.000030
    23  C   -0.025492   0.001151   0.000304  -0.008240   0.006031  -0.001046
    24  H    0.011175   0.000808   0.000431   0.001135   0.001061   0.000982
    25  C    0.002436  -0.000148   0.000009   0.001596  -0.001920   0.000094
    26  H   -0.000018  -0.000002   0.000000   0.000012  -0.000038   0.000001
    27  H   -0.000345   0.000026  -0.000007  -0.000122   0.000097  -0.000029
    28  H    0.000104  -0.000003   0.000000   0.000036  -0.000034   0.000003
    29  C   -3.265508   0.257239  -0.063164  -3.810600   0.465974  -0.933499
    30  C   -7.074682   0.624956   0.456936   0.640759   0.004900  -1.653365
    31  C   19.822179   0.595685  -0.036946  -3.184255   0.857712   0.607391
    32  C    0.595685   7.215314  -0.106567  -1.325777   0.191912   0.348053
    33  H   -0.036946  -0.106567   0.521553   0.044312  -0.007026  -0.000589
    34  C   -3.184255  -1.325777   0.044312  10.567555  -0.674286   0.970395
    35  H    0.857712   0.191912  -0.007026  -0.674286   0.708056  -0.099209
    36  C    0.607391   0.348053  -0.000589   0.970395  -0.099209   6.849833
    37  H    0.002387   0.494204  -0.015384  -0.013111   0.003658  -0.097455
    38  H   -0.218570   0.005846   0.000865   0.480927  -0.027725  -0.087061
    39  H    0.014852  -0.069626   0.000713  -0.056018   0.001364   0.517538
              37         38         39
     1  O   -0.000037   0.000300   0.000007
     2  C    0.000112   0.000817  -0.000328
     3  S    0.002128   0.004638  -0.001917
     4  S    0.000064  -0.001048  -0.000090
     5  C   -0.000024   0.000035  -0.000001
     6  H   -0.000006   0.000005   0.000001
     7  H   -0.000002  -0.000027   0.000002
     8  H   -0.000040   0.000092   0.000013
     9  C   -0.031691   0.032354  -0.008422
    10  N    0.001030  -0.000858  -0.000195
    11  C    0.002609  -0.001841  -0.000604
    12  H   -0.002866  -0.000802   0.000898
    13  H    0.000671  -0.000692   0.000219
    14  H   -0.001174   0.001993  -0.000331
    15  C    0.000111  -0.000159  -0.000212
    16  H   -0.000122   0.000257   0.000005
    17  H    0.000065   0.000882  -0.000043
    18  C   -0.000304  -0.000465   0.000392
    19  C   -0.000026  -0.000433   0.000018
    20  C    0.000029   0.000875  -0.000033
    21  C    0.000001   0.000012  -0.000001
    22  H   -0.000001  -0.000040   0.000001
    23  C    0.000014  -0.000047  -0.000009
    24  H   -0.000060  -0.000094   0.000055
    25  C   -0.000001   0.000024   0.000001
    26  H    0.000000   0.000002  -0.000000
    27  H    0.000002   0.000000  -0.000001
    28  H   -0.000000   0.000000   0.000000
    29  C    0.002385   0.043645   0.003127
    30  C   -0.044016   0.058348  -0.057808
    31  C    0.002387  -0.218570   0.014852
    32  C    0.494204   0.005846  -0.069626
    33  H   -0.015384   0.000865   0.000713
    34  C   -0.013111   0.480927  -0.056018
    35  H    0.003658  -0.027725   0.001364
    36  C   -0.097455  -0.087061   0.517538
    37  H    0.520968   0.001421  -0.019488
    38  H    0.001421   0.516618  -0.019339
    39  H   -0.019488  -0.019339   0.520611
 Mulliken charges:
               1
     1  O    0.215866
     2  C    0.204352
     3  S   -0.917881
     4  S   -0.051016
     5  C   -0.548769
     6  H    0.180472
     7  H    0.167882
     8  H    0.147544
     9  C   -0.778785
    10  N    0.128710
    11  C   -0.324884
    12  H    0.143972
    13  H    0.214857
    14  H    0.137545
    15  C   -0.876124
    16  H    0.168794
    17  H    0.110050
    18  C    1.509202
    19  C   -0.250781
    20  C   -0.430423
    21  C   -0.430565
    22  H    0.176493
    23  C   -0.423317
    24  H    0.158162
    25  C   -0.466727
    26  H    0.190120
    27  H    0.202457
    28  H    0.168999
    29  C    1.151084
    30  C   -0.227514
    31  C   -0.327257
    32  C   -0.434284
    33  H    0.174755
    34  C   -0.287744
    35  H    0.048489
    36  C   -0.401581
    37  H    0.193952
    38  H    0.209242
    39  H    0.174652
 Sum of Mulliken charges =  -1.00000
 Mulliken charges with hydrogens summed into heavy atoms:
               1
     1  O    0.215866
     2  C    0.204352
     3  S   -0.917881
     4  S   -0.051016
     5  C   -0.052872
     9  C   -0.426382
    10  N    0.128710
    11  C   -0.180912
    15  C   -0.597280
    18  C    1.509202
    19  C   -0.074288
    20  C   -0.272261
    21  C   -0.240445
    23  C   -0.220860
    25  C   -0.297728
    29  C    1.151084
    30  C   -0.052759
    31  C   -0.278769
    32  C   -0.240332
    34  C   -0.078502
    36  C   -0.226928
 Electronic spatial extent (au):  <R**2>=           8893.5528
 Charge=             -1.0000 electrons
 Dipole moment (field-independent basis, Debye):
    X=              0.7709    Y=             -4.5553    Z=             -2.6904  Tot=              5.3463
 Quadrupole moment (field-independent basis, Debye-Ang):
   XX=           -143.5983   YY=           -156.5742   ZZ=           -155.6945
   XY=             -5.6743   XZ=            -10.7119   YZ=            -10.0986
 Traceless Quadrupole moment (field-independent basis, Debye-Ang):
   XX=              8.3574   YY=             -4.6186   ZZ=             -3.7388
   XY=             -5.6743   XZ=            -10.7119   YZ=            -10.0986
 Octapole moment (field-independent basis, Debye-Ang**2):
  XXX=             -8.0116  YYY=             17.5208  ZZZ=            -24.7801  XYY=             -3.6207
  XXY=            -50.8472  XXZ=            -19.3042  XZZ=             -5.6014  YZZ=            -31.5740
  YYZ=             -4.7240  XYZ=            -15.3853
 Hexadecapole moment (field-independent basis, Debye-Ang**3):
 XXXX=          -8403.9741 YYYY=          -2836.0882 ZZZZ=          -1229.1127 XXXY=            -24.8115
 XXXZ=           -172.5927 YYYX=           -156.8785 YYYZ=            -66.6630 ZZZX=            -37.5794
 ZZZY=            -56.8835 XXYY=          -1841.5948 XXZZ=          -1539.6770 YYZZ=           -717.2206
 XXYZ=            -17.2389 YYXZ=             30.9513 ZZXY=              3.4065
 N-N= 1.874405571088D+03 E-N=-7.500463192570D+03  KE= 1.581277433187D+03
 D1PCM: PCM CHGder 1st derivatives, ID1Alg=3 FixD1E=F DoIter=F DoCFld=F I1PDM=0.
 Calling FoFJK, ICntrl=      2127 FMM=F ISym2X=0 I1Cent= 0 IOpClX= 0 NMat=1 NMatS=1 NMatT=0.
 ***** Axes restored to original set *****
 -------------------------------------------------------------------
 Center     Atomic                   Forces (Hartrees/Bohr)
 Number     Number              X              Y              Z
 -------------------------------------------------------------------
      1        8          -0.006591126    0.010408434   -0.010894763
      2        6          -0.000616090    0.001458052    0.008642429
      3       16           0.002513495    0.000872777    0.004355465
      4       16           0.003850253    0.005790117   -0.010255484
      5        6          -0.002060275    0.000732543   -0.000659714
      6        1           0.000260709    0.003236867   -0.002210547
      7        1          -0.005353764   -0.001796127    0.000607996
      8        1           0.003383303    0.001112395    0.005624934
      9        6           0.011426236   -0.004180960    0.000487955
     10        7           0.001617198   -0.006133365   -0.005895849
     11        6          -0.007435418   -0.001114350    0.000680312
     12        1           0.005403955   -0.002739808   -0.001834213
     13        1           0.000563778    0.001826298   -0.005036197
     14        1           0.000322582    0.005977354    0.005646905
     15        6          -0.010796402   -0.010277122    0.001527630
     16        1           0.006049980   -0.006118712    0.000024370
     17        1          -0.001010438    0.002294018    0.008178666
     18        6           0.005200441    0.001427267    0.001086346
     19        6          -0.001449497   -0.000101009    0.002670849
     20        6           0.000392151    0.000519204    0.001481736
     21        6           0.000072019    0.000400673    0.002535684
     22        1           0.000673396    0.001059850    0.005985098
     23        6          -0.001657164   -0.000790466   -0.002191961
     24        1           0.004997877    0.001349212   -0.004253405
     25        6          -0.000489497   -0.000639927   -0.002317362
     26        1          -0.003858705   -0.001036522    0.003571290
     27        1          -0.000810378   -0.001124854   -0.005605765
     28        1          -0.004468762   -0.002108020   -0.001874251
     29        6          -0.005070789    0.004106656    0.000325241
     30        6           0.001539383   -0.000011435   -0.003085113
     31        6          -0.000002104    0.001006454   -0.001492640
     32        6           0.000282972    0.000980384   -0.002083746
     33        1           0.000464436    0.002946229   -0.005232007
     34        6           0.000496350   -0.001619342    0.002014647
     35        1          -0.005129999    0.001397347    0.004355500
     36        6           0.000120175   -0.001308644    0.001944429
     37        1           0.003962568   -0.001118469   -0.003508578
     38        1          -0.000295663   -0.002880980    0.005173351
     39        1           0.003502813   -0.003802017    0.001510762
 -------------------------------------------------------------------
 Cartesian Forces:  Max     0.011426236 RMS     0.004030903

 GradGradGradGradGradGradGradGradGradGradGradGradGradGradGradGradGradGrad
 Berny optimization.
 FormGI is forming the generalized inverse of G from B-inverse, IUseBI=4.
 Internal  Forces:  Max     0.019823121 RMS     0.003696097
 Search for a local minimum.
 Step number   1 out of a maximum of  202
 All quantities printed in internal units (Hartrees-Bohrs-Radians)
 Mixed Optimization -- RFO/linear search
 Second derivative matrix not updated -- first step.
 ITU=  0
     Eigenvalues ---    0.00230   0.00254   0.00324   0.00566   0.00606
     Eigenvalues ---    0.00636   0.00869   0.01531   0.01551   0.01651
     Eigenvalues ---    0.01902   0.02185   0.02189   0.02215   0.02215
     Eigenvalues ---    0.02222   0.02223   0.02229   0.02231   0.02237
     Eigenvalues ---    0.02240   0.02246   0.02251   0.02256   0.02261
     Eigenvalues ---    0.02267   0.02273   0.03010   0.04761   0.06413
     Eigenvalues ---    0.06547   0.07428   0.08934   0.09781   0.10156
     Eigenvalues ---    0.10221   0.10714   0.11343   0.12512   0.13389
     Eigenvalues ---    0.13865   0.15999   0.15999   0.16000   0.16000
     Eigenvalues ---    0.16000   0.16000   0.16000   0.16000   0.16000
     Eigenvalues ---    0.16000   0.16000   0.16000   0.16000   0.16000
     Eigenvalues ---    0.19980   0.21261   0.21763   0.22000   0.22000
     Eigenvalues ---    0.22000   0.22000   0.22027   0.22063   0.23469
     Eigenvalues ---    0.23472   0.24876   0.24962   0.24981   0.24987
     Eigenvalues ---    0.25000   0.25000   0.25223   0.25842   0.30840
     Eigenvalues ---    0.31138   0.31484   0.34223   0.34589   0.35343
     Eigenvalues ---    0.35552   0.35684   0.35764   0.35957   0.36008
     Eigenvalues ---    0.36355   0.36361   0.36362   0.36366   0.36372
     Eigenvalues ---    0.36372   0.36388   0.36397   0.36420   0.36653
     Eigenvalues ---    0.36782   0.42825   0.42827   0.42973   0.42977
     Eigenvalues ---    0.45112   0.46786   0.46817   0.47329   0.47336
     Eigenvalues ---    0.47629   0.47678   0.48101   0.48186   0.48363
     Eigenvalues ---    0.67096
 RFO step:  Lambda=-7.49744746D-03 EMin= 2.30000000D-03
 Linear search not attempted -- first point.
 Iteration  1 RMS(Cart)=  0.10223092 RMS(Int)=  0.00140724
 Iteration  2 RMS(Cart)=  0.00488603 RMS(Int)=  0.00002454
 Iteration  3 RMS(Cart)=  0.00001252 RMS(Int)=  0.00002421
 Iteration  4 RMS(Cart)=  0.00000000 RMS(Int)=  0.00002421
 Variable       Old X    -DE/DX   Delta X   Delta X   Delta X     New X
                                 (Linear)    (Quad)   (Total)
    R1        2.61554   0.01449   0.00000   0.02950   0.02950   2.64504
    R2        2.65146   0.01982   0.00000   0.04322   0.04322   2.69468
    R3        3.42345   0.00501   0.00000   0.01927   0.01927   3.44272
    R4        3.51929   0.01132   0.00000   0.05029   0.05029   3.56958
    R5        2.85098   0.01442   0.00000   0.04474   0.04474   2.89572
    R6        3.40814   0.00604   0.00000   0.02271   0.02271   3.43085
    R7        2.05122   0.00387   0.00000   0.01071   0.01071   2.06194
    R8        2.04453   0.00566   0.00000   0.01551   0.01551   2.06003
    R9        2.04069   0.00665   0.00000   0.01810   0.01810   2.05879
   R10        2.79647   0.01263   0.00000   0.03574   0.03574   2.83221
   R11        2.04788   0.00534   0.00000   0.01472   0.01472   2.06260
   R12        2.03503   0.00821   0.00000   0.02212   0.02212   2.05715
   R13        2.86319   0.00010   0.00000   0.00032   0.00032   2.86352
   R14        2.45731   0.00425   0.00000   0.00627   0.00627   2.46357
   R15        2.06956   0.00625   0.00000   0.01786   0.01786   2.08742
   R16        2.04579   0.00861   0.00000   0.02362   0.02362   2.06941
   R17        2.04149   0.00853   0.00000   0.02323   0.02323   2.06472
   R18        2.85750   0.00123   0.00000   0.00387   0.00387   2.86137
   R19        2.62416   0.00825   0.00000   0.01709   0.01709   2.64125
   R20        2.63647   0.00633   0.00000   0.01339   0.01339   2.64985
   R21        2.62945   0.00580   0.00000   0.01216   0.01216   2.64161
   R22        2.03530   0.00611   0.00000   0.01647   0.01647   2.05177
   R23        2.61743   0.00785   0.00000   0.01601   0.01601   2.63344
   R24        2.02876   0.00670   0.00000   0.01786   0.01786   2.04661
   R25        2.61637   0.00885   0.00000   0.01807   0.01807   2.63444
   R26        2.03520   0.00536   0.00000   0.01443   0.01443   2.04963
   R27        2.62962   0.00603   0.00000   0.01262   0.01262   2.64224
   R28        2.03504   0.00578   0.00000   0.01556   0.01556   2.05060
   R29        2.03513   0.00528   0.00000   0.01424   0.01424   2.04937
   R30        2.62434   0.00814   0.00000   0.01685   0.01685   2.64120
   R31        2.63764   0.00641   0.00000   0.01357   0.01357   2.65121
   R32        2.62947   0.00585   0.00000   0.01227   0.01227   2.64174
   R33        2.03519   0.00603   0.00000   0.01624   0.01624   2.05143
   R34        2.61661   0.00763   0.00000   0.01553   0.01553   2.63214
   R35        2.03073   0.00686   0.00000   0.01834   0.01834   2.04907
   R36        2.61509   0.00892   0.00000   0.01818   0.01818   2.63327
   R37        2.03479   0.00541   0.00000   0.01457   0.01457   2.04937
   R38        2.62917   0.00629   0.00000   0.01315   0.01315   2.64232
   R39        2.03430   0.00592   0.00000   0.01592   0.01592   2.05022
   R40        2.03465   0.00538   0.00000   0.01449   0.01449   2.04914
    A1        2.08904   0.00069   0.00000   0.00270   0.00270   2.09174
    A2        1.99756  -0.00033   0.00000   0.00130   0.00135   1.99891
    A3        1.80891  -0.00027   0.00000   0.00229   0.00231   1.81122
    A4        1.90153   0.00395   0.00000   0.02253   0.02254   1.92407
    A5        1.99586   0.00049   0.00000  -0.00347  -0.00358   1.99228
    A6        1.96193  -0.00243   0.00000  -0.01460  -0.01467   1.94726
    A7        1.77975  -0.00115   0.00000  -0.00659  -0.00668   1.77307
    A8        1.77943   0.00012   0.00000   0.00048   0.00048   1.77991
    A9        1.86299  -0.00098   0.00000  -0.00680  -0.00681   1.85618
   A10        1.92915   0.00085   0.00000   0.00600   0.00600   1.93516
   A11        1.92802  -0.00054   0.00000  -0.00318  -0.00320   1.92482
   A12        1.90607   0.00015   0.00000   0.00099   0.00099   1.90706
   A13        1.92125   0.00003   0.00000  -0.00177  -0.00179   1.91946
   A14        1.91567   0.00046   0.00000   0.00449   0.00448   1.92016
   A15        1.88267  -0.00055   0.00000  -0.00661  -0.00662   1.87605
   A16        1.88427  -0.00035   0.00000  -0.00119  -0.00120   1.88307
   A17        1.99150   0.00023   0.00000   0.00042   0.00041   1.99191
   A18        1.88466   0.00025   0.00000   0.00309   0.00309   1.88774
   A19        1.90831  -0.00005   0.00000  -0.00166  -0.00167   1.90664
   A20        1.90949   0.00047   0.00000   0.00600   0.00600   1.91549
   A21        2.02012   0.00012   0.00000   0.00109   0.00099   2.02111
   A22        2.11996  -0.00064   0.00000  -0.00177  -0.00188   2.11807
   A23        2.13925   0.00056   0.00000   0.00291   0.00281   2.14205
   A24        1.85849  -0.00095   0.00000  -0.00569  -0.00569   1.85279
   A25        1.92778  -0.00133   0.00000  -0.00445  -0.00451   1.92327
   A26        1.92146  -0.00030   0.00000   0.00090   0.00094   1.92240
   A27        1.88801   0.00333   0.00000   0.01588   0.01587   1.90387
   A28        1.88492   0.00011   0.00000  -0.00393  -0.00395   1.88097
   A29        1.91338   0.00005   0.00000   0.00305   0.00302   1.91640
   A30        1.92857  -0.00191   0.00000  -0.01166  -0.01166   1.91691
   A31        2.10190  -0.00115   0.00000  -0.00440  -0.00441   2.09749
   A32        2.10946   0.00060   0.00000   0.00240   0.00240   2.11186
   A33        2.07139   0.00055   0.00000   0.00215   0.00215   2.07353
   A34        2.11230  -0.00088   0.00000  -0.00376  -0.00375   2.10855
   A35        2.08556   0.00050   0.00000   0.00223   0.00223   2.08779
   A36        2.08530   0.00038   0.00000   0.00153   0.00153   2.08683
   A37        2.10089   0.00042   0.00000   0.00178   0.00178   2.10266
   A38        2.06773  -0.00015   0.00000  -0.00054  -0.00054   2.06719
   A39        2.11456  -0.00027   0.00000  -0.00123  -0.00123   2.11333
   A40        2.09354   0.00027   0.00000   0.00135   0.00135   2.09489
   A41        2.09152  -0.00027   0.00000  -0.00147  -0.00147   2.09005
   A42        2.09808  -0.00000   0.00000   0.00012   0.00012   2.09820
   A43        2.10455  -0.00086   0.00000  -0.00382  -0.00382   2.10072
   A44        2.08749   0.00059   0.00000   0.00284   0.00284   2.09033
   A45        2.09114   0.00028   0.00000   0.00099   0.00099   2.09213
   A46        2.08368   0.00050   0.00000   0.00229   0.00229   2.08597
   A47        2.09992  -0.00012   0.00000  -0.00039  -0.00039   2.09954
   A48        2.09958  -0.00038   0.00000  -0.00191  -0.00191   2.09767
   A49        2.10061  -0.00130   0.00000  -0.00495  -0.00495   2.09566
   A50        2.11333   0.00050   0.00000   0.00202   0.00201   2.11534
   A51        2.06862   0.00080   0.00000   0.00313   0.00313   2.07175
   A52        2.11438  -0.00109   0.00000  -0.00467  -0.00466   2.10972
   A53        2.08609   0.00040   0.00000   0.00149   0.00149   2.08758
   A54        2.08270   0.00068   0.00000   0.00319   0.00318   2.08588
   A55        2.10194   0.00037   0.00000   0.00154   0.00154   2.10348
   A56        2.07413   0.00006   0.00000   0.00071   0.00071   2.07484
   A57        2.10708  -0.00043   0.00000  -0.00223  -0.00223   2.10485
   A58        2.09293   0.00032   0.00000   0.00163   0.00164   2.09457
   A59        2.09123  -0.00033   0.00000  -0.00185  -0.00185   2.08938
   A60        2.09901   0.00001   0.00000   0.00022   0.00022   2.09923
   A61        2.10490  -0.00094   0.00000  -0.00412  -0.00412   2.10078
   A62        2.08575   0.00072   0.00000   0.00357   0.00358   2.08932
   A63        2.09253   0.00022   0.00000   0.00055   0.00055   2.09308
   A64        2.08359   0.00053   0.00000   0.00248   0.00248   2.08607
   A65        2.10017  -0.00012   0.00000  -0.00041  -0.00041   2.09976
   A66        2.09942  -0.00040   0.00000  -0.00207  -0.00207   2.09735
    D1       -0.76407  -0.00098   0.00000  -0.04336  -0.04341  -0.80748
    D2       -2.94934  -0.00119   0.00000  -0.04145  -0.04141  -2.99075
    D3        1.44888  -0.00123   0.00000  -0.04335  -0.04334   1.40554
    D4       -0.84180  -0.00055   0.00000  -0.04790  -0.04790  -0.88970
    D5        1.23829  -0.00144   0.00000  -0.05499  -0.05500   1.18328
    D6       -2.93596  -0.00189   0.00000  -0.05882  -0.05880  -2.99476
    D7        1.26095  -0.00149   0.00000  -0.01968  -0.01968   1.24127
    D8       -0.92541  -0.00117   0.00000  -0.02084  -0.02083  -0.94625
    D9       -3.04748   0.00229   0.00000   0.00312   0.00311  -3.04437
   D10       -3.13979   0.00020   0.00000   0.01897   0.01897  -3.12082
   D11        0.09382  -0.00027   0.00000  -0.00779  -0.00775   0.08607
   D12       -0.90662   0.00104   0.00000   0.02744   0.02735  -0.87928
   D13        2.32698   0.00058   0.00000   0.00069   0.00063   2.32761
   D14        1.23869  -0.00036   0.00000   0.01156   0.01160   1.25029
   D15       -1.81088  -0.00082   0.00000  -0.01520  -0.01512  -1.82600
   D16        3.13872  -0.00056   0.00000  -0.02625  -0.02623   3.11249
   D17       -1.07351  -0.00049   0.00000  -0.02580  -0.02581  -1.09932
   D18        1.05014   0.00030   0.00000  -0.01825  -0.01827   1.03188
   D19       -1.90415   0.00028   0.00000   0.02288   0.02286  -1.88130
   D20        1.14430   0.00068   0.00000   0.04968   0.04970   1.19401
   D21        0.12838   0.00011   0.00000   0.02243   0.02241   0.15079
   D22       -3.10635   0.00051   0.00000   0.04924   0.04926  -3.05709
   D23        2.25504   0.00060   0.00000   0.02952   0.02949   2.28453
   D24       -0.97969   0.00100   0.00000   0.05632   0.05634  -0.92335
   D25        2.15825  -0.00028   0.00000  -0.00680  -0.00679   2.15146
   D26       -1.02180  -0.00013   0.00000  -0.00053  -0.00054  -1.02234
   D27        0.04846   0.00031   0.00000   0.00265   0.00266   0.05112
   D28       -3.13159   0.00047   0.00000   0.00892   0.00891  -3.12268
   D29       -2.01222  -0.00024   0.00000  -0.00364  -0.00363  -2.01585
   D30        1.09091  -0.00008   0.00000   0.00263   0.00263   1.09353
   D31        3.10778   0.00112   0.00000   0.03788   0.03788  -3.13752
   D32        0.06456   0.00066   0.00000   0.00940   0.00940   0.07396
   D33       -2.38283  -0.00009   0.00000  -0.00436  -0.00432  -2.38716
   D34        0.79078  -0.00022   0.00000  -0.00991  -0.00986   0.78092
   D35        1.79719  -0.00052   0.00000  -0.01040  -0.01042   1.78676
   D36       -1.31238  -0.00065   0.00000  -0.01595  -0.01596  -1.32834
   D37       -0.27832   0.00049   0.00000  -0.00030  -0.00033  -0.27865
   D38        2.89529   0.00035   0.00000  -0.00585  -0.00587   2.88942
   D39       -3.10304  -0.00014   0.00000  -0.00490  -0.00489  -3.10793
   D40        0.04553  -0.00018   0.00000  -0.00641  -0.00640   0.03913
   D41        0.00722  -0.00000   0.00000   0.00053   0.00053   0.00776
   D42       -3.12739  -0.00004   0.00000  -0.00098  -0.00098  -3.12837
   D43        3.10735   0.00014   0.00000   0.00608   0.00609   3.11344
   D44       -0.02869   0.00010   0.00000   0.00454   0.00456  -0.02413
   D45       -0.00277   0.00004   0.00000   0.00075   0.00075  -0.00202
   D46       -3.13881  -0.00000   0.00000  -0.00078  -0.00079  -3.13959
   D47       -0.00691  -0.00002   0.00000  -0.00084  -0.00084  -0.00775
   D48       -3.13913  -0.00001   0.00000  -0.00063  -0.00064  -3.13976
   D49        3.12771   0.00002   0.00000   0.00067   0.00067   3.12838
   D50       -0.00451   0.00003   0.00000   0.00088   0.00088  -0.00363
   D51       -0.00199  -0.00006   0.00000  -0.00175  -0.00175  -0.00373
   D52        3.14055  -0.00003   0.00000  -0.00090  -0.00090   3.13965
   D53        3.13390  -0.00001   0.00000  -0.00017  -0.00017   3.13373
   D54       -0.00675   0.00002   0.00000   0.00068   0.00068  -0.00607
   D55        0.00202   0.00000   0.00000  -0.00013  -0.00013   0.00189
   D56       -3.13572   0.00001   0.00000   0.00043   0.00043  -3.13529
   D57        3.13420  -0.00000   0.00000  -0.00035  -0.00035   3.13386
   D58       -0.00354   0.00001   0.00000   0.00021   0.00021  -0.00333
   D59        0.00237   0.00004   0.00000   0.00143   0.00143   0.00380
   D60        3.14011   0.00003   0.00000   0.00087   0.00087   3.14099
   D61       -3.14017   0.00001   0.00000   0.00058   0.00058  -3.13958
   D62       -0.00242  -0.00000   0.00000   0.00002   0.00002  -0.00240
   D63        3.10347   0.00009   0.00000   0.00330   0.00330   3.10677
   D64       -0.04252   0.00016   0.00000   0.00609   0.00608  -0.03644
   D65       -0.00063  -0.00006   0.00000  -0.00279  -0.00278  -0.00342
   D66        3.13656   0.00002   0.00000   0.00000   0.00000   3.13656
   D67       -3.10651  -0.00006   0.00000  -0.00341  -0.00342  -3.10993
   D68        0.02599   0.00004   0.00000  -0.00018  -0.00018   0.02581
   D69       -0.00269   0.00005   0.00000   0.00257   0.00257  -0.00011
   D70        3.12981   0.00015   0.00000   0.00580   0.00581   3.13562
   D71        0.00330   0.00003   0.00000   0.00125   0.00125   0.00455
   D72        3.13853   0.00005   0.00000   0.00196   0.00195   3.14048
   D73       -3.13390  -0.00005   0.00000  -0.00152  -0.00153  -3.13543
   D74        0.00133  -0.00002   0.00000  -0.00082  -0.00082   0.00050
   D75        0.00338  -0.00001   0.00000  -0.00085  -0.00085   0.00253
   D76        3.14098   0.00001   0.00000   0.00028   0.00028   3.14126
   D77       -3.12895  -0.00011   0.00000  -0.00416  -0.00416  -3.13311
   D78        0.00865  -0.00009   0.00000  -0.00303  -0.00303   0.00562
   D79       -0.00262   0.00001   0.00000   0.00053   0.00053  -0.00209
   D80        3.13735  -0.00000   0.00000  -0.00000  -0.00000   3.13735
   D81       -3.13781  -0.00001   0.00000  -0.00017  -0.00018  -3.13799
   D82        0.00216  -0.00002   0.00000  -0.00070  -0.00070   0.00145
   D83       -0.00068  -0.00002   0.00000  -0.00073  -0.00073  -0.00141
   D84       -3.14066  -0.00001   0.00000  -0.00020  -0.00020  -3.14086
   D85       -3.13827  -0.00005   0.00000  -0.00187  -0.00187  -3.14014
   D86        0.00495  -0.00004   0.00000  -0.00134  -0.00134   0.00360
         Item               Value     Threshold  Converged?
 Maximum Force            0.019823     0.000450     NO 
 RMS     Force            0.003696     0.000300     NO 
 Maximum Displacement     0.469573     0.001800     NO 
 RMS     Displacement     0.105678     0.001200     NO 
 Predicted change in Energy=-3.935507D-03
 GradGradGradGradGradGradGradGradGradGradGradGradGradGradGradGradGradGrad

                          Input orientation:                          
 ---------------------------------------------------------------------
 Center     Atomic      Atomic             Coordinates (Angstroms)
 Number     Number       Type             X           Y           Z
 ---------------------------------------------------------------------
      1          8           0       -1.340802    0.663235   -0.045996
      2          6           0       -0.053012    1.198560    0.073050
      3         16           0        0.484097    1.502860    1.787082
      4         16           0       -0.108462    2.747949   -1.006033
      5          6           0       -1.166785    3.851400   -0.027012
      6          1           0       -1.223203    4.791526   -0.577962
      7          1           0       -2.168973    3.435661    0.078584
      8          1           0       -0.728213    4.021605    0.955648
      9          6           0        2.383569    0.776612   -0.618702
     10          7           0        0.954622    0.329809   -0.687242
     11          6           0        0.567580   -0.686518   -1.406148
     12          1           0        1.485639   -1.129100   -1.832137
     13          1           0        2.647716    1.182211   -1.596991
     14          1           0        2.447549    1.581912    0.110987
     15          6           0       -1.736150   -0.426111    0.784904
     16          1           0       -0.992507   -1.228468    0.735603
     17          1           0       -1.806132   -0.099743    1.825273
     18          6           0       -3.080295   -0.943072    0.317201
     19          6           0       -4.072711   -1.262727    1.248043
     20          6           0       -3.343783   -1.140160   -1.045888
     21          6           0       -5.303914   -1.778684    0.833320
     22          1           0       -3.887404   -1.103783    2.305990
     23          6           0       -4.573013   -1.648044   -1.461875
     24          1           0       -2.569967   -0.892280   -1.761918
     25          6           0       -5.557957   -1.971790   -0.523753
     26          1           0       -6.062455   -2.019209    1.570314
     27          1           0       -4.765344   -1.794294   -2.519765
     28          1           0       -6.513765   -2.366318   -0.850666
     29          6           0        3.359749   -0.323510   -0.254062
     30          6           0        4.428933   -0.621048   -1.103634
     31          6           0        3.237102   -1.034610    0.949098
     32          6           0        5.363022   -1.604127   -0.764082
     33          1           0        4.535337   -0.083106   -2.040520
     34          6           0        4.164227   -2.017449    1.287553
     35          1           0        2.411875   -0.802219    1.612985
     36          6           0        5.232258   -2.306133    0.432514
     37          1           0        6.184789   -1.820402   -1.437891
     38          1           0        4.056910   -2.559089    2.221458
     39          1           0        5.951802   -3.072395    0.698840
 ---------------------------------------------------------------------
                    Distance matrix (angstroms):
                    1          2          3          4          5
     1  O    0.000000
     2  C    1.399695   0.000000
     3  S    2.719449   1.821810   0.000000
     4  S    2.605065   1.888942   3.114942   0.000000
     5  C    3.192967   2.878900   3.395879   1.815526   0.000000
     6  H    4.164085   3.834393   4.395865   2.366875   1.091130
     7  H    2.896158   3.079276   3.700468   2.427972   1.090123
     8  H    3.557697   3.033885   2.916343   2.419604   1.089466
     9  C    3.769852   2.567780   3.150116   3.201002   4.733861
    10  N    2.406519   1.532350   2.778438   2.660672   4.163877
    11  C    2.704397   2.475213   3.872604   3.523164   5.050024
    12  H    3.793617   3.378637   4.585744   4.272601   5.924459
    13  H    4.310822   3.175411   4.029393   3.224481   4.913229
    14  H    3.901309   2.530060   2.582768   3.023337   4.270016
    15  C    1.425963   2.445250   3.107216   3.991426   4.390955
    16  H    2.076234   2.685534   3.278127   4.430206   5.139748
    17  H    2.073720   2.798089   2.795522   4.359785   4.410358
    18  C    2.395407   3.716267   4.565963   4.919998   5.173680
    19  C    3.584299   4.857625   5.357568   6.073027   6.018677
    20  C    2.874709   4.189368   5.446461   5.058289   5.540136
    21  C    4.737344   6.083910   6.721552   7.132065   7.039450
    22  H    3.890935   4.998936   5.116040   6.331330   6.115431
    23  C    4.218283   5.557837   6.786625   6.282099   6.626093
    24  H    2.621996   3.751504   5.259221   4.458883   5.242263
    25  C    4.995599   6.380573   7.342995   7.225340   7.310177
    26  H    5.665860   6.979200   7.437022   8.050676   7.809166
    27  H    4.887379   6.155156   7.548297   6.679065   7.144040
    28  H    6.048573   7.436594   8.420114   8.198035   8.241882
    29  C    4.807508   3.751085   3.971306   4.693379   6.162057
    30  C    6.004816   4.978292   5.331881   5.652222   7.243892
    31  C    4.982980   4.071776   3.836666   5.415079   6.649820
    32  C    7.113215   6.155426   6.321844   6.995444   8.540751
    33  H    6.250132   5.211794   5.794685   5.536235   7.214482
    34  C    6.266559   5.440849   5.117173   6.798928   8.036863
    35  H    4.356875   3.528482   3.009988   5.080851   6.095291
    36  C    7.228501   6.351863   6.236049   7.492426   8.892363
    37  H    8.046138   7.092759   7.344549   7.788539   9.391782
    38  H    6.682815   5.968840   5.427072   7.478748   8.569538
    39  H    8.227502   7.395301   7.212006   8.573786   9.956912
                    6          7          8          9         10
     6  H    0.000000
     7  H    1.778736   0.000000
     8  H    1.785988   1.785598   0.000000
     9  C    5.397221   5.318119   4.763586   0.000000
    10  N    4.966063   4.470978   4.377257   1.498740   0.000000
    11  C    5.822521   5.165802   5.424351   2.461430   1.303667
    12  H    6.630580   6.151755   6.261202   2.431140   1.929036
    13  H    5.389766   5.575489   5.096569   1.091482   2.102570
    14  H    4.924499   4.974908   4.092801   1.088599   2.105650
    15  C    5.417034   3.949621   4.563691   4.515390   3.158937
    16  H    6.165955   4.854878   5.261325   4.153599   2.871241
    17  H    5.480863   3.960007   4.347835   4.928957   3.757527
    18  C    6.093909   4.478923   5.530635   5.804054   4.348527
    19  C    6.935991   5.202567   6.260618   7.023333   5.617435
    20  C    6.316701   4.856208   6.123004   6.054673   4.556941
    21  C    7.862034   6.130814   7.388867   8.230146   6.776955
    22  H    7.083065   5.340496   6.170374   7.170412   5.870249
    23  C    7.312358   5.830650   7.264422   7.415115   5.921715
    24  H    5.959964   4.720097   5.909610   5.350670   3.882159
    25  C    8.033397   6.410035   7.838102   8.404200   6.909253
    26  H    8.626677   6.865862   8.082288   9.162081   7.736524
    27  H    7.725955   6.391009   7.886800   7.831383   6.370869
    28  H    8.905006   7.307782   8.805734   9.438982   7.941826
    29  C    6.875460   6.693936   6.087270   1.515308   2.529646
    30  C    7.843400   7.834978   7.238164   2.524307   3.626065
    31  C    7.494671   7.068717   6.425658   2.543038   3.122333
    32  C    9.182449   9.101675   8.468145   3.816568   4.814562
    33  H    7.685174   7.862575   7.316463   2.718600   3.850115
    34  C    8.880692   8.444373   7.779223   3.822477   4.439707
    35  H    7.021683   6.426366   5.793231   2.733851   2.948919
    36  C    9.647320   9.373989   8.708682   4.327054   5.147836
    37  H    9.966715   9.985551   9.362033   4.675983   5.704518
    38  H    9.473536   8.904525   8.234393   4.689721   5.141057
    39  H   10.721575  10.425282   9.747482   5.411383   6.202260
                   11         12         13         14         15
    11  C    0.000000
    12  H    1.104617   0.000000
    13  H    2.802773   2.597667   0.000000
    14  H    3.313873   3.471395   1.765507   0.000000
    15  C    3.189936   4.209872   5.241985   4.689314   0.000000
    16  H    2.704566   3.569926   4.950110   4.485796   1.095085
    17  H    4.052270   5.027124   5.761255   4.884726   1.092603
    18  C    4.042616   5.049952   6.402427   6.080718   1.514172
    19  C    5.376713   6.356148   7.696498   7.204072   2.524666
    20  C    3.954028   4.893018   6.449432   6.502888   2.538926
    21  C    6.378282   7.322885   8.826195   8.479419   3.815853
    22  H    5.813859   6.781911   7.947755   7.222369   2.720447
    23  C    5.230042   6.092099   7.756773   7.886368   3.819545
    24  H    3.164350   4.063122   5.617377   5.899565   2.720085
    25  C    6.320819   7.213477   8.856220   8.781789   4.325264
    26  H    7.388691   8.327225   9.805507   9.355098   4.676723
    27  H    5.559442   6.323774   8.041427   8.387220   4.687086
    28  H    7.299023   8.153800   9.853009   9.839636   5.409722
    29  C    3.042250   2.579067   2.139543   2.143829   5.201747
    30  C    3.873738   3.074380   2.582224   3.202221   6.450800
    31  C    3.576968   3.288133   3.426987   2.858673   5.013030
    32  C    4.924482   4.049752   3.978732   4.406424   7.361069
    33  H    4.063204   3.230818   2.315353   3.429304   6.887106
    34  C    4.686499   4.206716   4.567081   4.157726   6.131840
    35  H    3.539771   3.582406   3.781208   2.818041   4.246562
    36  C    5.269065   4.533343   4.792420   4.793211   7.226159
    37  H    5.730596   4.766061   4.642401   5.285993   8.344228
    38  H    5.370426   5.008786   5.528446   4.918539   6.338205
    39  H    6.254058   5.488976   5.855724   5.855590   8.131104
                   16         17         18         19         20
    16  H    0.000000
    17  H    1.767310   0.000000
    18  C    2.148341   2.146852   0.000000
    19  C    3.122727   2.612108   1.397689   0.000000
    20  C    2.951271   3.419123   1.402242   2.410078   0.000000
    21  C    4.347472   4.004658   2.430865   1.397879   2.789489
    22  H    3.295768   2.360270   2.152332   1.085750   3.395869
    23  C    4.221964   4.567078   2.426995   2.782521   1.393556
    24  H    2.973048   3.752265   2.141437   3.384573   1.083021
    25  C    4.793938   4.806108   2.811454   2.418261   2.422148
    26  H    5.198690   4.676070   3.409052   2.152952   3.874070
    27  H    5.015165   5.523386   3.407690   3.867645   2.149661
    28  H    5.856214   5.870248   3.895929   3.403121   3.404462
    29  C    4.554176   5.573153   6.494949   7.640675   6.799356
    30  C    5.757062   6.908422   7.649247   8.844212   7.790245
    31  C    4.239429   5.203448   6.349581   7.319479   6.877438
    32  C    6.540866   7.769473   8.537902   9.653925   8.723711
    33  H    6.290928   7.426901   8.018493   9.290029   8.011690
    34  C    5.245860   6.293801   7.387758   8.271536   7.911055
    35  H    3.541371   4.281369   5.644717   6.511153   6.349126
    36  C    6.324628   7.506455   8.424355   9.398736   8.780298
    37  H    7.522502   8.801348   9.470577  10.617982   9.560861
    38  H    5.429083   6.370292   7.561574   8.289683   8.213353
    39  H    7.185044   8.383977   9.287542  10.201343   9.653264
                   21         22         23         24         25
    21  C    0.000000
    22  H    2.151917   0.000000
    23  C    2.412302   3.868215   0.000000
    24  H    3.872394   4.281150   2.161804   0.000000
    25  C    1.394086   3.398769   1.398213   3.409762   0.000000
    26  H    1.084618   2.471855   3.398583   4.956935   2.154503
    27  H    3.396098   4.953331   1.085132   2.491514   2.154949
    28  H    2.155194   4.296073   2.157779   4.307750   1.084478
    29  C    8.852061   7.725536   8.132768   6.144808   9.072764
    30  C    9.991007   9.001112   9.067419   7.035020  10.094491
    31  C    8.574147   7.252898   8.196767   6.410298   8.966642
    32  C   10.787293   9.759409   9.960605   8.027124  10.929809
    33  H   10.389648   9.532916   9.259908   7.156656  10.379898
    34  C    9.482037   8.167053   9.167070   7.477610   9.889579
    35  H    7.816313   6.344455   7.678467   6.018042   8.333773
    36  C   10.556977   9.387427  10.008253   8.227346  10.837665
    37  H   11.711124  10.769366  10.759209   8.809776  11.779246
    38  H    9.495314   8.076954   9.427223   7.909554  10.016326
    39  H   11.330619  10.162103  10.838321   9.133936  11.626721
                   26         27         28         29         30
    26  H    0.000000
    27  H    4.296723   0.000000
    28  H    2.487029   2.483964   0.000000
    29  C    9.745854   8.562346  10.100262   0.000000
    30  C   10.916687   9.376389  11.083889   1.397661   0.000000
    31  C    9.372145   8.754958  10.004599   1.402961   2.409398
    32  C   11.668900  10.281167  11.901534   2.431708   1.397949
    33  H   11.362209   9.468923  11.345107   2.152030   1.085569
    34  C   10.230590   9.709929  10.895559   2.427589   2.781686
    35  H    8.561375   8.341242   9.390582   2.147904   3.388416
    36  C   11.355503  10.436953  11.816058   2.812200   2.417559
    37  H   12.612842  11.003479  12.723841   3.409250   2.152489
    38  H   10.154655  10.044715  11.009736   3.407646   3.866606
    39  H   12.091776  11.262779  12.581331   3.896554   3.402521
                   31         32         33         34         35
    31  C    0.000000
    32  C    2.789063   0.000000
    33  H    3.395377   2.151246   0.000000
    34  C    1.392869   2.411878   3.867231   0.000000
    35  H    1.084321   3.873342   4.286527   2.157180   0.000000
    36  C    2.421627   1.393469   3.397564   1.398256   3.407320
    37  H    3.873505   1.084478   2.470233   3.398461   4.957763
    38  H    2.148260   3.395782   4.952155   1.084928   2.482534
    39  H    3.403644   2.154674   4.294918   2.157527   4.303539
                   36         37         38         39
    36  C    0.000000
    37  H    2.154452   0.000000
    38  H    2.155400   4.297017   0.000000
    39  H    1.084358   2.487446   2.484444   0.000000
 Stoichiometry    C17H18NOS2(1-)
 Framework group  C1[X(C17H18NOS2)]
 Deg. of freedom   111
 Full point group                 C1      NOp   1
 Largest Abelian subgroup         C1      NOp   1
 Largest concise Abelian subgroup C1      NOp   1
                         Standard orientation:                         
 ---------------------------------------------------------------------
 Center     Atomic      Atomic             Coordinates (Angstroms)
 Number     Number       Type             X           Y           Z
 ---------------------------------------------------------------------
      1          8           0       -1.341217    0.664037   -0.011566
      2          6           0       -0.053237    1.194060    0.127460
      3         16           0        0.486434    1.427686    1.851746
      4         16           0       -0.110250    2.786481   -0.886959
      5          6           0       -1.167083    3.848735    0.138154
      6          1           0       -1.224295    4.810704   -0.373614
      7          1           0       -2.169123    3.428974    0.228070
      8          1           0       -0.727042    3.978430    1.126323
      9          6           0        2.382299    0.800974   -0.584677
     10          7           0        0.953238    0.357318   -0.669390
     11          6           0        0.565097   -0.628621   -1.428875
     12          1           0        1.482508   -1.053294   -1.874058
     13          1           0        2.644999    1.246440   -1.545865
     14          1           0        2.447389    1.575611    0.177391
     15          6           0       -1.735359   -0.458547    0.774456
     16          1           0       -0.991813   -1.258175    0.691118
     17          1           0       -1.803781   -0.175208    1.827461
     18          6           0       -3.080213   -0.955896    0.287909
     19          6           0       -4.071251   -1.313564    1.206306
     20          6           0       -3.345737   -1.096813   -1.081734
     21          6           0       -5.303084   -1.812084    0.772566
     22          1           0       -3.884362   -1.198222    2.269613
     23          6           0       -4.575601   -1.587214   -1.516408
     24          1           0       -2.572982   -0.819693   -1.788125
     25          6           0       -5.559155   -1.949269   -0.590916
     26          1           0       -6.060533   -2.082715    1.500183
     27          1           0       -4.769512   -1.689875   -2.579127
     28          1           0       -6.515460   -2.330061   -0.932341
     29          6           0        3.358990   -0.313170   -0.267007
     30          6           0        4.426898   -0.575511   -1.129679
     31          6           0        3.238116   -1.073115    0.906097
     32          6           0        5.361465   -1.571681   -0.832205
     33          1           0        4.531921    0.000479   -2.043827
     34          6           0        4.165716   -2.069001    1.202497
     35          1           0        2.413885   -0.868229    1.580202
     36          6           0        5.232463   -2.322270    0.334727
     37          1           0        6.182220   -1.760059   -1.515554
     38          1           0        4.059776   -2.648564    2.113515
     39          1           0        5.952382   -3.098806    0.568269
 ---------------------------------------------------------------------
 Rotational constants (GHZ):      0.3897698      0.1414740      0.1209464
 Standard basis: 6-311++G(d,p) (5D, 7F)
 There are   625 symmetry adapted cartesian basis functions of A   symmetry.
 There are   604 symmetry adapted basis functions of A   symmetry.
   604 basis functions,   946 primitive gaussians,   625 cartesian basis functions
    84 alpha electrons       84 beta electrons
       nuclear repulsion energy      1855.6426306396 Hartrees.
 NAtoms=   39 NActive=   39 NUniq=   39 SFac= 1.00D+00 NAtFMM=   60 NAOKFM=F Big=F
 Integral buffers will be    131072 words long.
 Raffenetti 2 integral format.
 Two-electron integral symmetry is turned on.
 ------------------------------------------------------------------------------
 Polarizable Continuum Model (PCM)
 =================================
 Model                : PCM (using non-symmetric T matrix).
 Atomic radii         : UFF (Universal Force Field).
 Polarization charges : Total charges.
 Charge compensation  : None.
 Solution method      : On-the-fly selection.
 Cavity type          : Scaled VdW (van der Waals Surface) (Alpha=1.100).
 Cavity algorithm     : GePol (No added spheres)
                        Default sphere list used, NSphG=   39.
                        Lebedev-Laikov grids with approx.  5.0 points / Ang**2.
                        Smoothing algorithm: York/Karplus (Gamma=1.0000).
                        Polarization charges: spherical gaussians, with
                                              point-specific exponents (IZeta= 3).
                        Self-potential: point-specific (ISelfS= 7).
                        Self-field    : sphere-specific E.n sum rule (ISelfD= 2).
 1st derivatives      : Analytical E(r).r(x)/FMM algorithm (CHGder, D1EAlg=3).
                        Cavity 1st derivative terms included.
 Solvent              : n,n-DiMethylFormamide, Eps=  37.219000 Eps(inf)=   2.046330
 ------------------------------------------------------------------------------
 One-electron integrals computed using PRISM.
 NBasis=   604 RedAO= T EigKep=  1.32D-06  NBF=   604
 NBsUse=   602 1.00D-06 EigRej=  5.55D-07 NBFU=   602
 Initial guess from the checkpoint file:  "/localscratch/srahman.25041483.0/Gau-379703.chk"
 B after Tr=     0.000000   -0.000000    0.000000
         Rot=    0.999843   -0.017722   -0.000302    0.000149 Ang=  -2.03 deg.
 ExpMin= 3.60D-02 ExpMax= 9.34D+04 ExpMxC= 3.17D+03 IAcc=3 IRadAn=         5 AccDes= 0.00D+00
 Harris functional with IExCor=  402 and IRadAn=       5 diagonalized for initial guess.
 HarFok:  IExCor=  402 AccDes= 0.00D+00 IRadAn=         5 IDoV= 1 UseB2=F ITyADJ=14
 ICtDFT=  3500011 ScaDFX=  1.000000  1.000000  1.000000  1.000000
 FoFCou: FMM=F IPFlag=           0 FMFlag=      100000 FMFlg1=           0
         NFxFlg=           0 DoJE=T BraDBF=F KetDBF=T FulRan=T
         wScrn=  0.000000 ICntrl=     500 IOpCl=  0 I1Cent=   200000004 NGrid=           0
         NMat0=    1 NMatS0=      1 NMatT0=    0 NMatD0=    1 NMtDS0=    0 NMtDT0=    0
 Petite list used in FoFCou.
 Requested convergence on RMS density matrix=1.00D-08 within 128 cycles.
 Requested convergence on MAX density matrix=1.00D-06.
 Requested convergence on             energy=1.00D-06.
 No special actions if energy rises.
 Inv3:  Mode=1 IEnd=    27670107.
 Iteration    1 A*A^-1 deviation from unit magnitude is 9.33D-15 for   2120.
 Iteration    1 A*A^-1 deviation from orthogonality  is 9.55D-15 for   2462   1094.
 Iteration    1 A^-1*A deviation from unit magnitude is 7.66D-15 for   1908.
 Iteration    1 A^-1*A deviation from orthogonality  is 1.41D-09 for   2974   1980.
 Iteration    2 A*A^-1 deviation from unit magnitude is 9.21D-15 for    233.
 Iteration    2 A*A^-1 deviation from orthogonality  is 1.15D-14 for   1462    317.
 Iteration    2 A^-1*A deviation from unit magnitude is 1.78D-15 for   1982.
 Iteration    2 A^-1*A deviation from orthogonality  is 1.22D-15 for   2667    469.
 Error on total polarization charges =  0.03019
 SCF Done:  E(RB3LYP) =  -1585.30547379     A.U. after   14 cycles
            NFock= 14  Conv=0.70D-08     -V/T= 2.0030
 D1PCM: PCM CHGder 1st derivatives, ID1Alg=3 FixD1E=F DoIter=F DoCFld=F I1PDM=0.
 Calling FoFJK, ICntrl=      2127 FMM=F ISym2X=0 I1Cent= 0 IOpClX= 0 NMat=1 NMatS=1 NMatT=0.
 ***** Axes restored to original set *****
 -------------------------------------------------------------------
 Center     Atomic                   Forces (Hartrees/Bohr)
 Number     Number              X              Y              Z
 -------------------------------------------------------------------
      1        8           0.000509884    0.003068036   -0.005936418
      2        6          -0.000081897    0.001014980    0.006484031
      3       16          -0.000923365   -0.000528343   -0.000679622
      4       16           0.000572792   -0.000202644   -0.002894430
      5        6          -0.001636568    0.000511205    0.001063846
      6        1           0.000356905    0.000065594   -0.000088333
      7        1           0.000108091   -0.000047041   -0.000171404
      8        1           0.000457019   -0.000069200    0.000068301
      9        6           0.005601412    0.000929921    0.000569970
     10        7          -0.001377816   -0.004226437   -0.002938076
     11        6          -0.001255024    0.001552819    0.002131872
     12        1           0.000247549   -0.000288128   -0.000570901
     13        1          -0.000940658    0.000235755   -0.000180816
     14        1          -0.001177447   -0.000208758    0.000521852
     15        6          -0.002380132   -0.005509868    0.004792758
     16        1           0.000541868    0.000491031   -0.000981641
     17        1           0.000909513    0.000877034   -0.000171797
     18        6           0.001610606    0.001725692   -0.001846919
     19        6          -0.000911311   -0.000178359    0.000210182
     20        6           0.000329886   -0.000186198    0.001949446
     21        6           0.001066011    0.000256988    0.000070304
     22        1           0.000048265   -0.000019299   -0.000182094
     23        6          -0.000494789   -0.000250208   -0.000058875
     24        1          -0.000506228   -0.000096341   -0.000510972
     25        6           0.000925600    0.000383835   -0.000396342
     26        1           0.000008203   -0.000010415   -0.000109453
     27        1           0.000008379    0.000022588    0.000188162
     28        1           0.000042317    0.000036161    0.000069359
     29        6          -0.001870924    0.000130409    0.000648318
     30        6           0.000746535   -0.000727758   -0.000097903
     31        6           0.000456397    0.000564151   -0.001122285
     32        6          -0.000585249    0.000533600    0.000129431
     33        1          -0.000106891   -0.000013859    0.000183395
     34        6           0.000349248   -0.000157623   -0.000182032
     35        1          -0.000124850   -0.000065439   -0.000007322
     36        6          -0.000647018    0.000386744    0.000119769
     37        1           0.000025966   -0.000098448    0.000108714
     38        1           0.000074483    0.000061540   -0.000122631
     39        1           0.000023237    0.000036284   -0.000059445
 -------------------------------------------------------------------
 Cartesian Forces:  Max     0.006484031 RMS     0.001499390

 GradGradGradGradGradGradGradGradGradGradGradGradGradGradGradGradGradGrad
 Berny optimization.
 Using GEDIIS/GDIIS optimizer.
 FormGI is forming the generalized inverse of G from B-inverse, IUseBI=4.
 Internal  Forces:  Max     0.005669190 RMS     0.000793242
 Search for a local minimum.
 Step number   2 out of a maximum of  202
 All quantities printed in internal units (Hartrees-Bohrs-Radians)
 Mixed Optimization -- En-DIIS/RFO-DIIS
 Update second derivatives using D2CorX and points    1    2
 DE= -3.78D-03 DEPred=-3.94D-03 R= 9.61D-01
 TightC=F SS=  1.41D+00  RLast= 2.24D-01 DXNew= 5.0454D-01 6.7075D-01
 Trust test= 9.61D-01 RLast= 2.24D-01 DXMaxT set to 5.05D-01
 ITU=  1  0
 Use linear search instead of GDIIS.
     Eigenvalues ---    0.00231   0.00254   0.00324   0.00566   0.00606
     Eigenvalues ---    0.00635   0.00869   0.01532   0.01552   0.01645
     Eigenvalues ---    0.01901   0.02185   0.02190   0.02215   0.02215
     Eigenvalues ---    0.02222   0.02223   0.02229   0.02231   0.02237
     Eigenvalues ---    0.02240   0.02246   0.02251   0.02256   0.02261
     Eigenvalues ---    0.02267   0.02273   0.03026   0.04774   0.06406
     Eigenvalues ---    0.06440   0.07465   0.08874   0.09752   0.10101
     Eigenvalues ---    0.10261   0.10959   0.11421   0.12479   0.13384
     Eigenvalues ---    0.13947   0.15949   0.15999   0.16000   0.16000
     Eigenvalues ---    0.16000   0.16000   0.16000   0.16000   0.16000
     Eigenvalues ---    0.16000   0.16000   0.16000   0.16000   0.16024
     Eigenvalues ---    0.20081   0.20985   0.21367   0.21987   0.22000
     Eigenvalues ---    0.22000   0.22000   0.22063   0.22191   0.23457
     Eigenvalues ---    0.23473   0.24303   0.24958   0.24981   0.24989
     Eigenvalues ---    0.25000   0.25009   0.25407   0.25998   0.30552
     Eigenvalues ---    0.30978   0.31789   0.33999   0.34291   0.35348
     Eigenvalues ---    0.35564   0.35711   0.35796   0.35985   0.36024
     Eigenvalues ---    0.36356   0.36361   0.36363   0.36367   0.36369
     Eigenvalues ---    0.36385   0.36395   0.36413   0.36611   0.36734
     Eigenvalues ---    0.37173   0.42875   0.42876   0.43007   0.43008
     Eigenvalues ---    0.43864   0.46799   0.47097   0.47330   0.47497
     Eigenvalues ---    0.47636   0.47682   0.48130   0.48220   0.50797
     Eigenvalues ---    0.67390
 RFO step:  Lambda=-7.75730177D-04 EMin= 2.30614536D-03
 Quartic linear search produced a step of  0.02170.
 Iteration  1 RMS(Cart)=  0.04389882 RMS(Int)=  0.00053503
 Iteration  2 RMS(Cart)=  0.00124962 RMS(Int)=  0.00001988
 Iteration  3 RMS(Cart)=  0.00000082 RMS(Int)=  0.00001988
 Variable       Old X    -DE/DX   Delta X   Delta X   Delta X     New X
                                 (Linear)    (Quad)   (Total)
    R1        2.64504  -0.00156   0.00064  -0.00120  -0.00056   2.64448
    R2        2.69468   0.00327   0.00094   0.01042   0.01136   2.70604
    R3        3.44272  -0.00099   0.00042  -0.00265  -0.00224   3.44048
    R4        3.56958   0.00133   0.00109   0.00975   0.01084   3.58042
    R5        2.89572   0.00086   0.00097   0.00594   0.00691   2.90263
    R6        3.43085   0.00120   0.00049   0.00631   0.00680   3.43765
    R7        2.06194   0.00008   0.00023   0.00097   0.00120   2.06314
    R8        2.06003  -0.00010   0.00034   0.00081   0.00115   2.06118
    R9        2.05879   0.00025   0.00039   0.00198   0.00237   2.06117
   R10        2.83221   0.00223   0.00078   0.00907   0.00984   2.84205
   R11        2.06260   0.00002   0.00032   0.00109   0.00141   2.06401
   R12        2.05715   0.00013   0.00048   0.00192   0.00240   2.05955
   R13        2.86352  -0.00163   0.00001  -0.00536  -0.00535   2.85817
   R14        2.46357  -0.00155   0.00014  -0.00192  -0.00178   2.46179
   R15        2.08742   0.00054   0.00039   0.00286   0.00325   2.09067
   R16        2.06941   0.00005   0.00051   0.00182   0.00233   2.07174
   R17        2.06472   0.00004   0.00050   0.00175   0.00225   2.06697
   R18        2.86137  -0.00226   0.00008  -0.00713  -0.00704   2.85433
   R19        2.64125  -0.00008   0.00037   0.00105   0.00142   2.64267
   R20        2.64985  -0.00099   0.00029  -0.00122  -0.00092   2.64893
   R21        2.64161  -0.00116   0.00026  -0.00166  -0.00139   2.64021
   R22        2.05177  -0.00018   0.00036   0.00067   0.00103   2.05280
   R23        2.63344  -0.00029   0.00035   0.00051   0.00085   2.63429
   R24        2.04661  -0.00004   0.00039   0.00114   0.00152   2.04814
   R25        2.63444  -0.00024   0.00039   0.00075   0.00114   2.63558
   R26        2.04963  -0.00008   0.00031   0.00079   0.00111   2.05074
   R27        2.64224  -0.00110   0.00027  -0.00151  -0.00124   2.64100
   R28        2.05060  -0.00018   0.00034   0.00058   0.00092   2.05152
   R29        2.04937  -0.00007   0.00031   0.00081   0.00111   2.05048
   R30        2.64120   0.00012   0.00037   0.00145   0.00181   2.64301
   R31        2.65121  -0.00120   0.00029  -0.00167  -0.00138   2.64984
   R32        2.64174  -0.00087   0.00027  -0.00101  -0.00074   2.64100
   R33        2.05143  -0.00017   0.00035   0.00066   0.00101   2.05244
   R34        2.63214  -0.00017   0.00034   0.00072   0.00106   2.63320
   R35        2.04907   0.00007   0.00040   0.00150   0.00189   2.05096
   R36        2.63327  -0.00043   0.00039   0.00038   0.00077   2.63405
   R37        2.04937  -0.00002   0.00032   0.00096   0.00127   2.05064
   R38        2.64232  -0.00077   0.00029  -0.00075  -0.00047   2.64186
   R39        2.05022  -0.00015   0.00035   0.00071   0.00106   2.05128
   R40        2.04914  -0.00002   0.00031   0.00095   0.00127   2.05041
    A1        2.09174  -0.00567   0.00006  -0.02287  -0.02281   2.06893
    A2        1.99891   0.00028   0.00003   0.00143   0.00147   2.00038
    A3        1.81122   0.00027   0.00005  -0.00179  -0.00182   1.80940
    A4        1.92407  -0.00259   0.00049  -0.01629  -0.01582   1.90825
    A5        1.99228   0.00085  -0.00008   0.01092   0.01083   2.00311
    A6        1.94726   0.00146  -0.00032   0.00788   0.00754   1.95481
    A7        1.77307  -0.00054  -0.00014  -0.00394  -0.00414   1.76892
    A8        1.77991  -0.00127   0.00001  -0.00513  -0.00512   1.77479
    A9        1.85618  -0.00029  -0.00015  -0.00252  -0.00267   1.85351
   A10        1.93516   0.00004   0.00013   0.00108   0.00121   1.93637
   A11        1.92482  -0.00054  -0.00007  -0.00385  -0.00393   1.92089
   A12        1.90706   0.00032   0.00002   0.00264   0.00266   1.90973
   A13        1.91946   0.00007  -0.00004  -0.00059  -0.00063   1.91882
   A14        1.92016   0.00038   0.00010   0.00309   0.00319   1.92334
   A15        1.87605  -0.00031  -0.00014  -0.00420  -0.00433   1.87172
   A16        1.88307  -0.00081  -0.00003  -0.01069  -0.01072   1.87235
   A17        1.99191  -0.00075   0.00001  -0.00476  -0.00475   1.98717
   A18        1.88774   0.00020   0.00007   0.00542   0.00541   1.89315
   A19        1.90664   0.00082  -0.00004   0.00832   0.00826   1.91490
   A20        1.91549   0.00087   0.00013   0.00610   0.00617   1.92166
   A21        2.02111  -0.00087   0.00002  -0.00374  -0.00375   2.01736
   A22        2.11807  -0.00189  -0.00004  -0.00814  -0.00820   2.10987
   A23        2.14205   0.00275   0.00006   0.01107   0.01110   2.15315
   A24        1.85279   0.00068  -0.00012   0.00392   0.00380   1.85659
   A25        1.92327  -0.00048  -0.00010  -0.00907  -0.00917   1.91410
   A26        1.92240  -0.00042   0.00002  -0.00568  -0.00565   1.91675
   A27        1.90387  -0.00135   0.00034  -0.00669  -0.00634   1.89753
   A28        1.88097   0.00008  -0.00009   0.00530   0.00512   1.88609
   A29        1.91640   0.00082   0.00007   0.00568   0.00568   1.92208
   A30        1.91691   0.00139  -0.00025   0.01073   0.01044   1.92735
   A31        2.09749  -0.00061  -0.00010  -0.00290  -0.00300   2.09449
   A32        2.11186   0.00058   0.00005   0.00244   0.00249   2.11435
   A33        2.07353   0.00003   0.00005   0.00031   0.00036   2.07389
   A34        2.10855  -0.00022  -0.00008  -0.00123  -0.00131   2.10724
   A35        2.08779   0.00004   0.00005   0.00016   0.00021   2.08800
   A36        2.08683   0.00019   0.00003   0.00108   0.00111   2.08795
   A37        2.10266   0.00019   0.00004   0.00104   0.00108   2.10374
   A38        2.06719   0.00064  -0.00001   0.00414   0.00412   2.07131
   A39        2.11333  -0.00082  -0.00003  -0.00517  -0.00519   2.10813
   A40        2.09489   0.00011   0.00003   0.00058   0.00060   2.09550
   A41        2.09005   0.00003  -0.00003   0.00019   0.00016   2.09021
   A42        2.09820  -0.00014   0.00000  -0.00077  -0.00077   2.09743
   A43        2.10072  -0.00029  -0.00008  -0.00163  -0.00172   2.09901
   A44        2.09033   0.00017   0.00006   0.00102   0.00108   2.09141
   A45        2.09213   0.00012   0.00002   0.00061   0.00064   2.09277
   A46        2.08597   0.00018   0.00005   0.00093   0.00098   2.08695
   A47        2.09954  -0.00014  -0.00001  -0.00071  -0.00072   2.09882
   A48        2.09767  -0.00005  -0.00004  -0.00022  -0.00026   2.09740
   A49        2.09566   0.00008  -0.00011  -0.00004  -0.00014   2.09551
   A50        2.11534  -0.00006   0.00004  -0.00013  -0.00009   2.11525
   A51        2.07175  -0.00002   0.00007   0.00019   0.00025   2.07200
   A52        2.10972  -0.00008  -0.00010  -0.00064  -0.00074   2.10898
   A53        2.08758  -0.00009   0.00003  -0.00053  -0.00050   2.08708
   A54        2.08588   0.00016   0.00007   0.00117   0.00124   2.08712
   A55        2.10348   0.00011   0.00003   0.00062   0.00065   2.10413
   A56        2.07484  -0.00005   0.00002  -0.00017  -0.00016   2.07468
   A57        2.10485  -0.00006  -0.00005  -0.00043  -0.00048   2.10437
   A58        2.09457   0.00000   0.00004   0.00014   0.00017   2.09474
   A59        2.08938   0.00014  -0.00004   0.00077   0.00073   2.09011
   A60        2.09923  -0.00014   0.00000  -0.00091  -0.00090   2.09832
   A61        2.10078  -0.00013  -0.00009  -0.00092  -0.00101   2.09976
   A62        2.08932   0.00013   0.00008   0.00097   0.00105   2.09037
   A63        2.09308  -0.00000   0.00001  -0.00004  -0.00003   2.09305
   A64        2.08607   0.00010   0.00005   0.00061   0.00067   2.08674
   A65        2.09976  -0.00013  -0.00001  -0.00075  -0.00076   2.09900
   A66        2.09735   0.00003  -0.00004   0.00013   0.00009   2.09744
    D1       -0.80748   0.00018  -0.00094  -0.01271  -0.01366  -0.82114
    D2       -2.99075  -0.00126  -0.00090  -0.02607  -0.02694  -3.01770
    D3        1.40554   0.00021  -0.00094  -0.01461  -0.01557   1.38997
    D4       -0.88970  -0.00033  -0.00104  -0.02914  -0.03016  -0.91987
    D5        1.18328  -0.00078  -0.00119  -0.03176  -0.03295   1.15033
    D6       -2.99476  -0.00019  -0.00128  -0.02628  -0.02757  -3.02233
    D7        1.24127   0.00153  -0.00043   0.07558   0.07516   1.31644
    D8       -0.94625   0.00046  -0.00045   0.06833   0.06787  -0.87838
    D9       -3.04437  -0.00138   0.00007   0.05591   0.05598  -2.98840
   D10       -3.12082  -0.00017   0.00041  -0.02346  -0.02297   3.13940
   D11        0.08607  -0.00014  -0.00017  -0.01032  -0.01050   0.07557
   D12       -0.87928  -0.00071   0.00059  -0.02836  -0.02773  -0.90701
   D13        2.32761  -0.00068   0.00001  -0.01522  -0.01527   2.31234
   D14        1.25029   0.00068   0.00025  -0.01394  -0.01367   1.23662
   D15       -1.82600   0.00072  -0.00033  -0.00081  -0.00121  -1.82721
   D16        3.11249  -0.00034  -0.00057  -0.03981  -0.04037   3.07212
   D17       -1.09932  -0.00012  -0.00056  -0.03755  -0.03811  -1.13743
   D18        1.03188   0.00003  -0.00040  -0.03554  -0.03594   0.99593
   D19       -1.88130   0.00063   0.00050   0.05232   0.05285  -1.82845
   D20        1.19401   0.00040   0.00108   0.03819   0.03923   1.23323
   D21        0.15079   0.00028   0.00049   0.05100   0.05151   0.20230
   D22       -3.05709   0.00005   0.00107   0.03687   0.03789  -3.01920
   D23        2.28453   0.00030   0.00064   0.04781   0.04850   2.33303
   D24       -0.92335   0.00007   0.00122   0.03368   0.03488  -0.88847
   D25        2.15146   0.00023  -0.00015   0.00774   0.00759   2.15905
   D26       -1.02234   0.00023  -0.00001   0.00831   0.00830  -1.01404
   D27        0.05112   0.00054   0.00006   0.01027   0.01037   0.06148
   D28       -3.12268   0.00055   0.00019   0.01085   0.01107  -3.11161
   D29       -2.01585  -0.00069  -0.00008  -0.00489  -0.00500  -2.02085
   D30        1.09353  -0.00069   0.00006  -0.00431  -0.00429   1.08924
   D31       -3.13752  -0.00037   0.00082  -0.01468  -0.01387   3.13179
   D32        0.07396  -0.00017   0.00020   0.00001   0.00023   0.07419
   D33       -2.38716  -0.00015  -0.00009   0.00088   0.00079  -2.38636
   D34        0.78092  -0.00004  -0.00021   0.00735   0.00714   0.78806
   D35        1.78676   0.00078  -0.00023   0.01272   0.01253   1.79929
   D36       -1.32834   0.00089  -0.00035   0.01918   0.01887  -1.30947
   D37       -0.27865  -0.00065  -0.00001  -0.00367  -0.00372  -0.28237
   D38        2.88942  -0.00055  -0.00013   0.00280   0.00263   2.89205
   D39       -3.10793   0.00010  -0.00011   0.00570   0.00559  -3.10234
   D40        0.03913   0.00005  -0.00014   0.00308   0.00294   0.04207
   D41        0.00776   0.00001   0.00001  -0.00059  -0.00058   0.00718
   D42       -3.12837  -0.00005  -0.00002  -0.00321  -0.00323  -3.13159
   D43        3.11344  -0.00008   0.00013  -0.00383  -0.00371   3.10974
   D44       -0.02413  -0.00015   0.00010  -0.00725  -0.00717  -0.03130
   D45       -0.00202   0.00004   0.00002   0.00259   0.00261   0.00059
   D46       -3.13959  -0.00003  -0.00002  -0.00082  -0.00084  -3.14044
   D47       -0.00775  -0.00005  -0.00002  -0.00186  -0.00187  -0.00962
   D48       -3.13976  -0.00002  -0.00001  -0.00070  -0.00071  -3.14047
   D49        3.12838   0.00001   0.00001   0.00076   0.00077   3.12915
   D50       -0.00363   0.00004   0.00002   0.00192   0.00194  -0.00170
   D51       -0.00373  -0.00004  -0.00004  -0.00218  -0.00222  -0.00595
   D52        3.13965  -0.00005  -0.00002  -0.00233  -0.00235   3.13730
   D53        3.13373   0.00003  -0.00000   0.00135   0.00134   3.13507
   D54       -0.00607   0.00003   0.00001   0.00120   0.00121  -0.00486
   D55        0.00189   0.00005  -0.00000   0.00229   0.00229   0.00418
   D56       -3.13529   0.00004   0.00001   0.00171   0.00172  -3.13357
   D57        3.13386   0.00002  -0.00001   0.00113   0.00113   3.13498
   D58       -0.00333   0.00001   0.00000   0.00056   0.00056  -0.00277
   D59        0.00380  -0.00000   0.00003  -0.00029  -0.00026   0.00354
   D60        3.14099   0.00000   0.00002   0.00029   0.00031   3.14129
   D61       -3.13958   0.00000   0.00001  -0.00014  -0.00013  -3.13971
   D62       -0.00240   0.00001   0.00000   0.00044   0.00044  -0.00196
   D63        3.10677  -0.00003   0.00007  -0.00123  -0.00116   3.10561
   D64       -0.03644   0.00001   0.00013   0.00070   0.00083  -0.03561
   D65       -0.00342  -0.00004  -0.00006  -0.00178  -0.00184  -0.00526
   D66        3.13656   0.00000   0.00000   0.00015   0.00014   3.13670
   D67       -3.10993   0.00001  -0.00007   0.00022   0.00014  -3.10979
   D68        0.02581   0.00006  -0.00000   0.00279   0.00279   0.02860
   D69       -0.00011   0.00001   0.00006   0.00078   0.00084   0.00072
   D70        3.13562   0.00007   0.00013   0.00335   0.00348   3.13911
   D71        0.00455   0.00004   0.00003   0.00178   0.00180   0.00635
   D72        3.14048   0.00002   0.00004   0.00093   0.00097   3.14145
   D73       -3.13543  -0.00000  -0.00003  -0.00015  -0.00018  -3.13561
   D74        0.00050  -0.00002  -0.00002  -0.00100  -0.00102  -0.00052
   D75        0.00253   0.00001  -0.00002   0.00023   0.00021   0.00274
   D76        3.14126   0.00001   0.00001   0.00036   0.00037  -3.14156
   D77       -3.13311  -0.00005  -0.00009  -0.00239  -0.00248  -3.13559
   D78        0.00562  -0.00005  -0.00007  -0.00226  -0.00232   0.00330
   D79       -0.00209  -0.00002   0.00001  -0.00073  -0.00072  -0.00281
   D80        3.13735  -0.00002  -0.00000  -0.00072  -0.00072   3.13663
   D81       -3.13799   0.00000  -0.00000   0.00011   0.00011  -3.13788
   D82        0.00145   0.00000  -0.00002   0.00013   0.00011   0.00156
   D83       -0.00141  -0.00000  -0.00002  -0.00026  -0.00027  -0.00169
   D84       -3.14086  -0.00001  -0.00000  -0.00027  -0.00027  -3.14113
   D85       -3.14014  -0.00001  -0.00004  -0.00039  -0.00043  -3.14057
   D86        0.00360  -0.00001  -0.00003  -0.00040  -0.00043   0.00317
         Item               Value     Threshold  Converged?
 Maximum Force            0.005669     0.000450     NO 
 RMS     Force            0.000793     0.000300     NO 
 Maximum Displacement     0.222590     0.001800     NO 
 RMS     Displacement     0.044331     0.001200     NO 
 Predicted change in Energy=-4.029870D-04
 GradGradGradGradGradGradGradGradGradGradGradGradGradGradGradGradGradGrad

                          Input orientation:                          
 ---------------------------------------------------------------------
 Center     Atomic      Atomic             Coordinates (Angstroms)
 Number     Number       Type             X           Y           Z
 ---------------------------------------------------------------------
      1          8           0       -1.361179    0.663072   -0.074028
      2          6           0       -0.081065    1.208024    0.076485
      3         16           0        0.405557    1.536109    1.799923
      4         16           0       -0.109791    2.735097   -1.044688
      5          6           0       -1.101722    3.897924   -0.058219
      6          1           0       -1.105414    4.839716   -0.610459
      7          1           0       -2.125680    3.539285    0.053945
      8          1           0       -0.644002    4.042777    0.921161
      9          6           0        2.368787    0.779529   -0.580082
     10          7           0        0.938916    0.318633   -0.650107
     11          6           0        0.551112   -0.710044   -1.349051
     12          1           0        1.467804   -1.165111   -1.769256
     13          1           0        2.619293    1.206655   -1.553619
     14          1           0        2.417419    1.571369    0.167204
     15          6           0       -1.740536   -0.434226    0.764171
     16          1           0       -0.986916   -1.227616    0.697042
     17          1           0       -1.793819   -0.104270    1.805650
     18          6           0       -3.083216   -0.952643    0.306026
     19          6           0       -4.065699   -1.277052    1.246839
     20          6           0       -3.356690   -1.154800   -1.053846
     21          6           0       -5.295897   -1.801679    0.842630
     22          1           0       -3.871224   -1.116935    2.303521
     23          6           0       -4.586884   -1.669500   -1.460007
     24          1           0       -2.593139   -0.903577   -1.780867
     25          6           0       -5.560770   -1.997015   -0.512673
     26          1           0       -6.047382   -2.046884    1.586141
     27          1           0       -4.787976   -1.817703   -2.516493
     28          1           0       -6.517923   -2.397289   -0.830495
     29          6           0        3.349686   -0.319575   -0.237454
     30          6           0        4.423413   -0.591706   -1.091383
     31          6           0        3.228603   -1.057260    0.948891
     32          6           0        5.363423   -1.574528   -0.769503
     33          1           0        4.528196   -0.031900   -2.016186
     34          6           0        4.161508   -2.041408    1.269498
     35          1           0        2.397648   -0.846536    1.614500
     36          6           0        5.233768   -2.303360    0.411552
     37          1           0        6.189620   -1.771328   -1.444946
     38          1           0        4.055396   -2.604815    2.191234
     39          1           0        5.958704   -3.070478    0.663120
 ---------------------------------------------------------------------
                    Distance matrix (angstroms):
                    1          2          3          4          5
     1  O    0.000000
     2  C    1.399400   0.000000
     3  S    2.719420   1.820626   0.000000
     4  S    2.607958   1.894679   3.129691   0.000000
     5  C    3.245279   2.880182   3.361956   1.819124   0.000000
     6  H    4.218712   3.835410   4.359678   2.368383   1.091767
     7  H    2.978833   3.100926   3.669921   2.432596   1.090731
     8  H    3.595435   3.011013   2.856078   2.420737   1.090722
     9  C    3.765940   2.572249   3.176651   3.191153   4.694802
    10  N    2.396027   1.536005   2.787358   2.663603   4.162434
    11  C    2.677310   2.472000   3.870714   3.521140   5.062754
    12  H    3.770835   3.381941   4.600435   4.269125   5.929960
    13  H    4.281219   3.154231   4.031800   3.169076   4.829606
    14  H    3.893714   2.526395   2.591255   3.034754   4.224692
    15  C    1.431975   2.433874   3.092041   3.996988   4.455551
    16  H    2.075890   2.671703   3.285347   4.416567   5.182157
    17  H    2.075856   2.765077   2.743745   4.361466   4.468843
    18  C    2.391733   3.705953   4.538409   4.925963   5.252332
    19  C    3.580949   4.839694   5.311489   6.082569   6.104810
    20  C    2.871718   4.194080   5.435025   5.066926   5.621937
    21  C    4.732574   6.069576   6.675613   7.144228   7.133589
    22  H    3.888635   4.972970   5.057975   6.340113   6.196512
    23  C    4.215092   5.562675   6.769604   6.294230   6.716217
    24  H    2.624006   3.770826   5.269374   4.466422   5.314720
    25  C    4.990494   6.375465   7.309455   7.238031   7.405399
    26  H    5.662201   6.962071   7.384035   8.064961   7.905961
    27  H    4.884958   6.167136   7.540046   6.691757   7.231872
    28  H    6.044010   7.433306   8.386018   8.212882   8.340345
    29  C    4.815034   3.768576   4.032662   4.685149   6.134692
    30  C    6.005913   4.989315   5.387987   5.623143   7.193838
    31  C    5.007196   4.104449   3.926755   5.431501   6.657314
    32  C    7.121153   6.172580   6.392061   6.971705   8.500103
    33  H    6.240169   5.211714   5.832452   5.487350   7.139547
    34  C    6.294390   5.475537   5.214129   6.812815   8.046122
    35  H    4.388488   3.568014   3.111238   5.117287   6.128089
    36  C    7.247678   6.378835   6.323030   7.487343   8.877783
    37  H    8.051104   7.107233   7.411052   7.755684   9.339544
    38  H    6.719359   6.010009   5.533688   7.505640   8.598925
    39  H    8.250058   7.424858   7.304135   8.570177   9.946283
                    6          7          8          9         10
     6  H    0.000000
     7  H    1.781431   0.000000
     8  H    1.787141   1.789117   0.000000
     9  C    5.343792   5.312108   4.688221   0.000000
    10  N    4.961960   4.501116   4.340940   1.503948   0.000000
    11  C    5.838616   5.214443   5.401062   2.472668   1.302725
    12  H    6.634923   6.194234   6.230583   2.451026   1.932282
    13  H    5.287922   5.526318   4.981688   1.092229   2.104420
    14  H    4.867977   4.952300   4.006071   1.089869   2.103168
    15  C    5.487026   4.054819   4.612005   4.490741   3.121929
    16  H    6.207746   4.943046   5.286289   4.113444   2.813277
    17  H    5.545673   4.056365   4.393450   4.878536   3.698301
    18  C    6.188948   4.599765   5.593065   5.788778   4.325261
    19  C    7.044693   5.327642   6.333613   6.997841   5.584872
    20  C    6.418649   4.977653   6.186610   6.061945   4.559194
    21  C    7.986222   6.260846   7.470204   8.211828   6.752546
    22  H    7.184892   5.457829   6.240874   7.130883   5.824279
    23  C    7.430495   5.956595   7.338010   7.426532   5.928160
    24  H    6.047197   4.829501   5.963766   5.375448   3.904847
    25  C    8.160922   6.539994   7.918938   8.401882   6.901235
    26  H    8.756333   6.995189   8.168396   9.138547   7.707454
    27  H    7.843179   6.510936   7.958342   7.855861   6.390980
    28  H    9.039796   7.437536   8.890765   9.440789   7.938087
    29  C    6.826809   6.704875   6.026777   1.512476   2.527726
    30  C    7.765278   7.827355   7.155938   2.522538   3.628382
    31  C    7.482620   7.113193   6.403766   2.539850   3.113285
    32  C    9.111184   9.105813   8.396524   3.813831   4.813998
    33  H    7.579332   7.830254   7.209898   2.717325   3.856420
    34  C    8.867049   8.494142   7.760900   3.820010   4.431678
    35  H    7.039556   6.490860   5.799805   2.731504   2.934955
    36  C    9.604856   9.403503   8.664949   4.323847   5.142734
    37  H    9.880272   9.979654   9.279044   4.674785   5.706977
    38  H    9.481797   8.973499   8.239412   4.688137   5.131492
    39  H   10.681522  10.460274   9.708795   5.408844   6.197491
                   11         12         13         14         15
    11  C    0.000000
    12  H    1.106337   0.000000
    13  H    2.827182   2.645317   0.000000
    14  H    3.314662   3.484246   1.770594   0.000000
    15  C    3.129446   4.152817   5.203148   4.654822   0.000000
    16  H    2.611495   3.480256   4.898560   4.438980   1.096319
    17  H    3.977160   4.954142   5.699015   4.819419   1.093795
    18  C    4.000810   5.006369   6.374909   6.053668   1.510445
    19  C    5.326827   6.303096   7.661624   7.163096   2.519863
    20  C    3.944093   4.877260   6.445046   6.501023   2.537001
    21  C    6.338978   7.278380   8.800131   8.445643   3.810075
    22  H    5.750122   6.715285   7.899583   7.165045   2.715791
    23  C    5.227989   6.083526   7.759511   7.887415   3.817666
    24  H    3.179659   4.069372   5.627981   5.918279   2.724783
    25  C    6.301660   7.188318   8.846497   8.766248   4.320513
    26  H    7.344564   8.277333   9.775217   9.314398   4.671748
    27  H    5.576351   6.333958   8.058629   8.402723   4.686540
    28  H    7.286079   8.134579   9.848860   9.827817   5.405553
    29  C    3.036467   2.569597   2.143628   2.146751   5.189099
    30  C    3.882668   3.086087   2.588941   3.207327   6.439110
    31  C    3.545428   3.240428   3.429159   2.859851   5.011450
    32  C    4.923571   4.042645   3.984981   4.410559   7.356540
    33  H    4.089272   3.272788   2.322046   3.434100   6.869443
    34  C    4.654491   4.154271   4.571470   4.160415   6.137793
    35  H    3.494419   3.523622   3.781759   2.818035   4.244717
    36  C    5.250300   4.498224   4.797665   4.796359   7.229032
    37  H    5.738317   4.771606   4.650530   5.291706   8.339988
    38  H    5.329520   4.945085   5.532958   4.921400   6.351440
    39  H    6.233982   5.451152   5.861695   5.859469   8.138692
                   16         17         18         19         20
    16  H    0.000000
    17  H    1.772571   0.000000
    18  C    2.150111   2.152011   0.000000
    19  C    3.127879   2.617083   1.398443   0.000000
    20  C    2.947328   3.423872   1.401752   2.410558   0.000000
    21  C    4.349489   4.009133   2.429971   1.397141   2.788475
    22  H    3.303371   2.364102   2.153586   1.086294   3.396777
    23  C    4.219939   4.573365   2.427710   2.784360   1.394008
    24  H    2.970687   3.760439   2.144226   3.387465   1.083828
    25  C    4.793279   4.811135   2.810561   2.418567   2.420777
    26  H    5.202885   4.681317   3.409155   2.152867   3.873651
    27  H    5.012291   5.530076   3.408980   3.869968   2.151128
    28  H    5.856069   5.875743   3.895625   3.403476   3.403977
    29  C    4.528128   5.538617   6.486785   7.622849   6.807318
    30  C    5.733630   6.876363   7.644116   8.831875   7.800544
    31  C    4.226471   5.183334   6.345336   7.303693   6.883790
    32  C    6.526708   7.747205   8.537519   9.646890   8.734839
    33  H    6.261613   7.387797   8.010870   9.276463   8.022371
    34  C    5.243686   6.285370   7.389162   8.262669   7.918795
    35  H    3.527355   4.260974   5.635889   6.488095   6.350395
    36  C    6.319465   7.494430   8.426613   9.393141   8.789912
    37  H    7.509088   8.779564   9.472150  10.614216   9.574189
    38  H    5.436378   6.372968   7.565941   8.282936   8.220226
    39  H    7.186023   8.378864   9.293495  10.200282   9.664076
                   21         22         23         24         25
    21  C    0.000000
    22  H    2.152386   0.000000
    23  C    2.412946   3.870612   0.000000
    24  H    3.872237   4.285002   2.159770   0.000000
    25  C    1.394690   3.400008   1.397556   3.407456   0.000000
    26  H    1.085203   2.472873   3.399190   4.957388   2.155064
    27  H    3.397344   4.956212   1.085617   2.488791   2.155147
    28  H    2.155794   4.297252   2.157516   4.305614   1.085068
    29  C    8.837947   7.696355   8.142854   6.167686   9.071151
    30  C    9.983457   8.977875   9.082014   7.057241  10.099194
    31  C    8.557602   7.228149   8.201187   6.431787   8.959486
    32  C   10.782934   9.743284   9.974689   8.048597  10.935376
    33  H   10.383532   9.507230   9.277702   7.178343  10.387948
    34  C    9.470068   8.151604   9.171852   7.498309   9.884371
    35  H    7.790938   6.312419   7.675517   6.036533   8.317746
    36  C   10.550419   9.374862  10.017470   8.247822  10.838362
    37  H   11.711149  10.756385  10.776995   8.831912  11.789475
    38  H    9.482111   8.065836   9.428435   7.929364  10.007557
    39  H   11.327316  10.155527  10.848033   9.154373  11.628976
                   26         27         28         29         30
    26  H    0.000000
    27  H    4.297701   0.000000
    28  H    2.486830   2.484195   0.000000
    29  C    9.726972   8.582537  10.101401   0.000000
    30  C   10.905239   9.401260  11.092386   1.398621   0.000000
    31  C    9.350366   8.766567   9.997833   1.402233   2.409778
    32  C   11.660989  10.303495  11.909956   2.431691   1.397557
    33  H   11.352523   9.498971  11.358594   2.153028   1.086104
    34  C   10.213801   9.719930  10.889760   2.427894   2.782803
    35  H    8.529958   8.345146   9.373913   2.147976   3.389759
    36  C   11.345034  10.452017  11.817518   2.811829   2.417695
    37  H   12.609823  11.029867  12.737779   3.410403   2.153137
    38  H   10.136250  10.049252  10.998590   3.408647   3.868284
    39  H   12.084941  11.276990  12.583731   3.896854   3.402897
                   31         32         33         34         35
    31  C    0.000000
    32  C    2.788889   0.000000
    33  H    3.395878   2.152098   0.000000
    34  C    1.393430   2.412489   3.868889   0.000000
    35  H    1.085323   3.874179   4.287744   2.158228   0.000000
    36  C    2.421195   1.393878   3.398717   1.398010   3.407785
    37  H    3.874012   1.085152   2.472297   3.399174   4.959284
    38  H    2.149867   3.396820   4.954373   1.085488   2.484410
    39  H    3.404138   2.155141   4.296276   2.157914   4.304899
                   36         37         38         39
    36  C    0.000000
    37  H    2.154831   0.000000
    38  H    2.155621   4.297839   0.000000
    39  H    1.085029   2.486977   2.484865   0.000000
 Stoichiometry    C17H18NOS2(1-)
 Framework group  C1[X(C17H18NOS2)]
 Deg. of freedom   111
 Full point group                 C1      NOp   1
 Largest Abelian subgroup         C1      NOp   1
 Largest concise Abelian subgroup C1      NOp   1
                         Standard orientation:                         
 ---------------------------------------------------------------------
 Center     Atomic      Atomic             Coordinates (Angstroms)
 Number     Number       Type             X           Y           Z
 ---------------------------------------------------------------------
      1          8           0       -1.349203    0.670794   -0.036499
      2          6           0       -0.066789    1.203599    0.136288
      3         16           0        0.423103    1.453194    1.871911
      4         16           0       -0.090825    2.778903   -0.916160
      5          6           0       -1.077052    3.900749    0.122123
      6          1           0       -1.077690    4.866070   -0.387888
      7          1           0       -2.102278    3.541457    0.219662
      8          1           0       -0.617638    4.000339    1.106346
      9          6           0        2.380605    0.795124   -0.541850
     10          7           0        0.948859    0.343308   -0.630308
     11          6           0        0.556220   -0.651917   -1.373581
     12          1           0        1.470636   -1.091476   -1.814731
     13          1           0        2.631659    1.263953   -1.495860
     14          1           0        2.433202    1.552917    0.239686
     15          6           0       -1.731889   -0.461056    0.752816
     16          1           0       -0.981462   -1.253603    0.649638
     17          1           0       -1.782677   -0.177321    1.807947
     18          6           0       -3.077118   -0.953494    0.273957
     19          6           0       -4.059779   -1.315430    1.200791
     20          6           0       -3.352952   -1.094201   -1.093167
     21          6           0       -5.292488   -1.816894    0.775391
     22          1           0       -3.863459   -1.202996    2.263265
     23          6           0       -4.585621   -1.585661   -1.520078
     24          1           0       -2.589261   -0.813996   -1.809368
     25          6           0       -5.559689   -1.951022   -0.586877
     26          1           0       -6.044070   -2.091864    1.508318
     27          1           0       -4.788511   -1.686176   -2.581820
     28          1           0       -6.518769   -2.333135   -0.920833
     29          6           0        3.357584   -0.321850   -0.249504
     30          6           0        4.429250   -0.560063   -1.116064
     31          6           0        3.234981   -1.110852    0.903189
     32          6           0        5.365772   -1.559795   -0.839245
     33          1           0        4.535159    0.039720   -2.015322
     34          6           0        4.164391   -2.111823    1.178687
     35          1           0        2.405626   -0.926588    1.578574
     36          6           0        5.234625   -2.339684    0.308566
     37          1           0        6.190411   -1.729694   -1.523832
     38          1           0        4.057135   -2.715064    2.074723
     39          1           0        5.956839   -3.119981    0.524974
 ---------------------------------------------------------------------
 Rotational constants (GHZ):      0.3865353      0.1417585      0.1207635
 Standard basis: 6-311++G(d,p) (5D, 7F)
 There are   625 symmetry adapted cartesian basis functions of A   symmetry.
 There are   604 symmetry adapted basis functions of A   symmetry.
   604 basis functions,   946 primitive gaussians,   625 cartesian basis functions
    84 alpha electrons       84 beta electrons
       nuclear repulsion energy      1854.7257488523 Hartrees.
 NAtoms=   39 NActive=   39 NUniq=   39 SFac= 1.00D+00 NAtFMM=   60 NAOKFM=F Big=F
 Integral buffers will be    131072 words long.
 Raffenetti 2 integral format.
 Two-electron integral symmetry is turned on.
 ------------------------------------------------------------------------------
 Polarizable Continuum Model (PCM)
 =================================
 Model                : PCM (using non-symmetric T matrix).
 Atomic radii         : UFF (Universal Force Field).
 Polarization charges : Total charges.
 Charge compensation  : None.
 Solution method      : On-the-fly selection.
 Cavity type          : Scaled VdW (van der Waals Surface) (Alpha=1.100).
 Cavity algorithm     : GePol (No added spheres)
                        Default sphere list used, NSphG=   39.
                        Lebedev-Laikov grids with approx.  5.0 points / Ang**2.
                        Smoothing algorithm: York/Karplus (Gamma=1.0000).
                        Polarization charges: spherical gaussians, with
                                              point-specific exponents (IZeta= 3).
                        Self-potential: point-specific (ISelfS= 7).
                        Self-field    : sphere-specific E.n sum rule (ISelfD= 2).
 1st derivatives      : Analytical E(r).r(x)/FMM algorithm (CHGder, D1EAlg=3).
                        Cavity 1st derivative terms included.
 Solvent              : n,n-DiMethylFormamide, Eps=  37.219000 Eps(inf)=   2.046330
 ------------------------------------------------------------------------------
 One-electron integrals computed using PRISM.
 NBasis=   604 RedAO= T EigKep=  1.33D-06  NBF=   604
 NBsUse=   602 1.00D-06 EigRej=  5.63D-07 NBFU=   602
 Initial guess from the checkpoint file:  "/localscratch/srahman.25041483.0/Gau-379703.chk"
 B after Tr=    -0.000000    0.000000   -0.000000
         Rot=    0.999999    0.000124    0.000767    0.001131 Ang=   0.16 deg.
 ExpMin= 3.60D-02 ExpMax= 9.34D+04 ExpMxC= 3.17D+03 IAcc=3 IRadAn=         5 AccDes= 0.00D+00
 Harris functional with IExCor=  402 and IRadAn=       5 diagonalized for initial guess.
 HarFok:  IExCor=  402 AccDes= 0.00D+00 IRadAn=         5 IDoV= 1 UseB2=F ITyADJ=14
 ICtDFT=  3500011 ScaDFX=  1.000000  1.000000  1.000000  1.000000
 FoFCou: FMM=F IPFlag=           0 FMFlag=      100000 FMFlg1=           0
         NFxFlg=           0 DoJE=T BraDBF=F KetDBF=T FulRan=T
         wScrn=  0.000000 ICntrl=     500 IOpCl=  0 I1Cent=   200000004 NGrid=           0
         NMat0=    1 NMatS0=      1 NMatT0=    0 NMatD0=    1 NMtDS0=    0 NMtDT0=    0
 Petite list used in FoFCou.
 Requested convergence on RMS density matrix=1.00D-08 within 128 cycles.
 Requested convergence on MAX density matrix=1.00D-06.
 Requested convergence on             energy=1.00D-06.
 No special actions if energy rises.
 Inv3:  Mode=1 IEnd=    27451875.
 Iteration    1 A*A^-1 deviation from unit magnitude is 7.99D-15 for    203.
 Iteration    1 A*A^-1 deviation from orthogonality  is 8.01D-15 for   2919   1967.
 Iteration    1 A^-1*A deviation from unit magnitude is 8.66D-15 for   1875.
 Iteration    1 A^-1*A deviation from orthogonality  is 4.08D-10 for   1900   1886.
 Iteration    2 A*A^-1 deviation from unit magnitude is 8.66D-15 for    220.
 Iteration    2 A*A^-1 deviation from orthogonality  is 1.09D-14 for   1888    737.
 Iteration    2 A^-1*A deviation from unit magnitude is 1.78D-15 for      9.
 Iteration    2 A^-1*A deviation from orthogonality  is 8.88D-16 for   2156     63.
 Error on total polarization charges =  0.03012
 SCF Done:  E(RB3LYP) =  -1585.30581418     A.U. after   13 cycles
            NFock= 13  Conv=0.65D-08     -V/T= 2.0030
 D1PCM: PCM CHGder 1st derivatives, ID1Alg=3 FixD1E=F DoIter=F DoCFld=F I1PDM=0.
 Calling FoFJK, ICntrl=      2127 FMM=F ISym2X=0 I1Cent= 0 IOpClX= 0 NMat=1 NMatS=1 NMatT=0.
 ***** Axes restored to original set *****
 -------------------------------------------------------------------
 Center     Atomic                   Forces (Hartrees/Bohr)
 Number     Number              X              Y              Z
 -------------------------------------------------------------------
      1        8          -0.000039958    0.001750399   -0.001413704
      2        6           0.000339870   -0.000272534    0.003010345
      3       16           0.000571040    0.000022784   -0.002052209
      4       16           0.000085310   -0.000037027    0.000374402
      5        6          -0.000847277    0.000880168   -0.000030435
      6        1          -0.000032794   -0.000220350    0.000147574
      7        1           0.000466891    0.000242002   -0.000001498
      8        1          -0.000131479   -0.000545015   -0.000707538
      9        6           0.001687287    0.000567187    0.000507575
     10        7          -0.000269075   -0.001864958   -0.002403118
     11        6           0.001359463    0.000876092    0.000562247
     12        1          -0.000153646    0.000210891    0.000284793
     13        1          -0.000365289    0.000105755    0.000721505
     14        1          -0.000436654   -0.000559361   -0.000168481
     15        6          -0.001422920   -0.002801306    0.003180898
     16        1          -0.000679236    0.000894938   -0.000593202
     17        1           0.000273129    0.000035778   -0.001237702
     18        6           0.000708304    0.000378340   -0.000548665
     19        6          -0.000647741   -0.000294585   -0.000088225
     20        6           0.000275456    0.000077292    0.000604869
     21        6           0.000201949    0.000187372    0.000082814
     22        1          -0.000033269   -0.000036105   -0.000603406
     23        6          -0.000272708   -0.000084932    0.000127077
     24        1          -0.000784833   -0.000232134    0.000242495
     25        6           0.000178809    0.000004194   -0.000124914
     26        1           0.000243130    0.000069378   -0.000378478
     27        1           0.000145132    0.000074861    0.000533727
     28        1           0.000363381    0.000147652    0.000212551
     29        6          -0.000505389   -0.000034389   -0.000234983
     30        6           0.000380328   -0.000321953    0.000206977
     31        6           0.000056629    0.000440644   -0.000318791
     32        6          -0.000244053    0.000199000   -0.000017768
     33        1          -0.000136322   -0.000284345    0.000503911
     34        6           0.000040554   -0.000062744    0.000039937
     35        1           0.000447415   -0.000361238   -0.000204594
     36        6          -0.000226611    0.000136362    0.000016189
     37        1          -0.000339852    0.000021876    0.000358005
     38        1           0.000047332    0.000327735   -0.000463606
     39        1          -0.000302303    0.000362275   -0.000126573
 -------------------------------------------------------------------
 Cartesian Forces:  Max     0.003180898 RMS     0.000764948

 GradGradGradGradGradGradGradGradGradGradGradGradGradGradGradGradGradGrad
 Berny optimization.
 Using GEDIIS/GDIIS optimizer.
 FormGI is forming the generalized inverse of G from B-inverse, IUseBI=4.
 GSVD:  received Info=                   1 from GESDD.
 Internal  Forces:  Max     0.002891802 RMS     0.000601913
 Search for a local minimum.
 Step number   3 out of a maximum of  202
 All quantities printed in internal units (Hartrees-Bohrs-Radians)
 Mixed Optimization -- En-DIIS/RFO-DIIS
 Swapping is turned off.
 Update second derivatives using D2CorX and points    1    2    3
 DE= -3.40D-04 DEPred=-4.03D-04 R= 8.45D-01
 TightC=F SS=  1.41D+00  RLast= 1.99D-01 DXNew= 8.4853D-01 5.9557D-01
 Trust test= 8.45D-01 RLast= 1.99D-01 DXMaxT set to 5.96D-01
 ITU=  1  1  0
     Eigenvalues ---    0.00233   0.00281   0.00335   0.00556   0.00568
     Eigenvalues ---    0.00608   0.00907   0.01381   0.01533   0.01559
     Eigenvalues ---    0.01940   0.02184   0.02189   0.02215   0.02215
     Eigenvalues ---    0.02222   0.02223   0.02230   0.02231   0.02237
     Eigenvalues ---    0.02240   0.02247   0.02251   0.02256   0.02261
     Eigenvalues ---    0.02267   0.02273   0.03031   0.04774   0.06294
     Eigenvalues ---    0.06489   0.07127   0.08966   0.09747   0.09827
     Eigenvalues ---    0.10282   0.11232   0.11414   0.12377   0.13338
     Eigenvalues ---    0.13928   0.15511   0.15999   0.16000   0.16000
     Eigenvalues ---    0.16000   0.16000   0.16000   0.16000   0.16000
     Eigenvalues ---    0.16000   0.16000   0.16000   0.16007   0.16072
     Eigenvalues ---    0.19090   0.21056   0.21536   0.21987   0.22000
     Eigenvalues ---    0.22000   0.22004   0.22118   0.22263   0.23416
     Eigenvalues ---    0.23487   0.23636   0.24936   0.24985   0.24995
     Eigenvalues ---    0.24998   0.25260   0.25897   0.29764   0.30649
     Eigenvalues ---    0.30987   0.33533   0.34130   0.34285   0.35349
     Eigenvalues ---    0.35576   0.35750   0.35804   0.35988   0.36269
     Eigenvalues ---    0.36356   0.36360   0.36363   0.36367   0.36369
     Eigenvalues ---    0.36386   0.36395   0.36415   0.36620   0.36741
     Eigenvalues ---    0.39219   0.42857   0.42877   0.43008   0.43023
     Eigenvalues ---    0.43187   0.46799   0.47068   0.47344   0.47563
     Eigenvalues ---    0.47634   0.47694   0.48141   0.50142   0.51312
     Eigenvalues ---    0.67591
 En-DIIS/RFO-DIIS IScMMF=        0 using points:     3    2
 RFO step:  Lambda=-1.56651681D-04.
 DidBck=F Rises=F RFO-DIIS coefs:    0.92278    0.07722
 Iteration  1 RMS(Cart)=  0.17203746 RMS(Int)=  0.00682142
 Iteration  2 RMS(Cart)=  0.01498000 RMS(Int)=  0.00004989
 Iteration  3 RMS(Cart)=  0.00012452 RMS(Int)=  0.00003113
 Iteration  4 RMS(Cart)=  0.00000001 RMS(Int)=  0.00003113
 Variable       Old X    -DE/DX   Delta X   Delta X   Delta X     New X
                                 (Linear)    (Quad)   (Total)
    R1        2.64448   0.00129   0.00004   0.00391   0.00395   2.64844
    R2        2.70604   0.00236  -0.00088   0.02157   0.02069   2.72673
    R3        3.44048  -0.00178   0.00017  -0.00805  -0.00788   3.43261
    R4        3.58042   0.00037  -0.00084   0.01805   0.01721   3.59763
    R5        2.90263   0.00122  -0.00053   0.01503   0.01450   2.91713
    R6        3.43765   0.00022  -0.00053   0.01053   0.01001   3.44765
    R7        2.06314  -0.00027  -0.00009   0.00146   0.00137   2.06451
    R8        2.06118  -0.00052  -0.00009   0.00106   0.00098   2.06216
    R9        2.06117  -0.00075  -0.00018   0.00212   0.00194   2.06310
   R10        2.84205   0.00027  -0.00076   0.01501   0.01425   2.85630
   R11        2.06401  -0.00069  -0.00011   0.00088   0.00077   2.06478
   R12        2.05955  -0.00054  -0.00019   0.00300   0.00281   2.06237
   R13        2.85817  -0.00084   0.00041  -0.00899  -0.00857   2.84959
   R14        2.46179  -0.00167   0.00014  -0.00406  -0.00393   2.45787
   R15        2.09067  -0.00032  -0.00025   0.00424   0.00398   2.09466
   R16        2.07174  -0.00108  -0.00018   0.00156   0.00138   2.07312
   R17        2.06697  -0.00118  -0.00017   0.00119   0.00102   2.06799
   R18        2.85433  -0.00045   0.00054  -0.00954  -0.00900   2.84533
   R19        2.64267  -0.00009  -0.00011   0.00273   0.00262   2.64529
   R20        2.64893  -0.00078   0.00007  -0.00176  -0.00168   2.64724
   R21        2.64021  -0.00072   0.00011  -0.00229  -0.00218   2.63803
   R22        2.05280  -0.00060  -0.00008   0.00080   0.00072   2.05352
   R23        2.63429  -0.00031  -0.00007   0.00152   0.00145   2.63575
   R24        2.04814  -0.00077  -0.00012   0.00109   0.00097   2.04911
   R25        2.63558  -0.00073  -0.00009   0.00117   0.00108   2.63666
   R26        2.05074  -0.00045  -0.00009   0.00116   0.00107   2.05181
   R27        2.64100  -0.00077   0.00010  -0.00217  -0.00208   2.63892
   R28        2.05152  -0.00055  -0.00007   0.00073   0.00066   2.05218
   R29        2.05048  -0.00044  -0.00009   0.00118   0.00109   2.05158
   R30        2.64301  -0.00050  -0.00014   0.00235   0.00221   2.64522
   R31        2.64984  -0.00070   0.00011  -0.00213  -0.00202   2.64782
   R32        2.64100  -0.00078   0.00006  -0.00162  -0.00156   2.63944
   R33        2.05244  -0.00059  -0.00008   0.00080   0.00072   2.05316
   R34        2.63320  -0.00063  -0.00008   0.00111   0.00103   2.63423
   R35        2.05096  -0.00054  -0.00015   0.00214   0.00200   2.05296
   R36        2.63405  -0.00065  -0.00006   0.00091   0.00085   2.63490
   R37        2.05064  -0.00048  -0.00010   0.00127   0.00117   2.05181
   R38        2.64186  -0.00075   0.00004  -0.00117  -0.00113   2.64073
   R39        2.05128  -0.00057  -0.00008   0.00089   0.00081   2.05208
   R40        2.05041  -0.00049  -0.00010   0.00126   0.00116   2.05157
    A1        2.06893   0.00116   0.00176  -0.02277  -0.02101   2.04792
    A2        2.00038   0.00024  -0.00011   0.00679   0.00667   2.00705
    A3        1.80940  -0.00110   0.00014  -0.00764  -0.00751   1.80189
    A4        1.90825   0.00289   0.00122  -0.00055   0.00062   1.90887
    A5        2.00311   0.00020  -0.00084   0.00846   0.00763   2.01074
    A6        1.95481  -0.00149  -0.00058   0.00122   0.00064   1.95544
    A7        1.76892  -0.00066   0.00032  -0.01090  -0.01060   1.75833
    A8        1.77479   0.00140   0.00040  -0.00081  -0.00041   1.77438
    A9        1.85351   0.00022   0.00021  -0.00202  -0.00182   1.85169
   A10        1.93637   0.00022  -0.00009   0.00308   0.00299   1.93936
   A11        1.92089  -0.00074   0.00030  -0.00962  -0.00932   1.91157
   A12        1.90973   0.00001  -0.00021   0.00392   0.00371   1.91343
   A13        1.91882   0.00027   0.00005   0.00085   0.00088   1.91970
   A14        1.92334   0.00004  -0.00025   0.00365   0.00340   1.92675
   A15        1.87172   0.00020   0.00033  -0.00362  -0.00325   1.86846
   A16        1.87235  -0.00025   0.00083  -0.01781  -0.01700   1.85535
   A17        1.98717  -0.00064   0.00037  -0.00876  -0.00840   1.97877
   A18        1.89315  -0.00007  -0.00042   0.00729   0.00673   1.89988
   A19        1.91490   0.00043  -0.00064   0.01453   0.01384   1.92874
   A20        1.92166   0.00033  -0.00048   0.00822   0.00759   1.92925
   A21        2.01736  -0.00246   0.00029  -0.01317  -0.01293   2.00443
   A22        2.10987   0.00229   0.00063  -0.00062  -0.00002   2.10984
   A23        2.15315   0.00019  -0.00086   0.01490   0.01401   2.16717
   A24        1.85659  -0.00040  -0.00029   0.00180   0.00151   1.85810
   A25        1.91410  -0.00044   0.00071  -0.01457  -0.01386   1.90024
   A26        1.91675  -0.00041   0.00044  -0.01050  -0.01006   1.90669
   A27        1.89753   0.00042   0.00049  -0.00541  -0.00491   1.89262
   A28        1.88609   0.00029  -0.00040   0.00923   0.00867   1.89476
   A29        1.92208   0.00018  -0.00044   0.00927   0.00874   1.93082
   A30        1.92735  -0.00005  -0.00081   0.01180   0.01093   1.93828
   A31        2.09449  -0.00030   0.00023  -0.00507  -0.00484   2.08965
   A32        2.11435   0.00078  -0.00019   0.00610   0.00590   2.12025
   A33        2.07389  -0.00047  -0.00003  -0.00119  -0.00122   2.07267
   A34        2.10724   0.00034   0.00010  -0.00038  -0.00027   2.10696
   A35        2.08800  -0.00026  -0.00002  -0.00087  -0.00089   2.08711
   A36        2.08795  -0.00008  -0.00009   0.00125   0.00116   2.08911
   A37        2.10374   0.00011  -0.00008   0.00189   0.00181   2.10555
   A38        2.07131   0.00032  -0.00032   0.00688   0.00656   2.07787
   A39        2.10813  -0.00043   0.00040  -0.00877  -0.00838   2.09976
   A40        2.09550  -0.00004  -0.00005   0.00056   0.00051   2.09601
   A41        2.09021   0.00013  -0.00001   0.00087   0.00086   2.09106
   A42        2.09743  -0.00009   0.00006  -0.00144  -0.00138   2.09606
   A43        2.09901   0.00017   0.00013  -0.00165  -0.00151   2.09749
   A44        2.09141  -0.00013  -0.00008   0.00089   0.00081   2.09222
   A45        2.09277  -0.00004  -0.00005   0.00076   0.00071   2.09347
   A46        2.08695  -0.00011  -0.00008   0.00074   0.00067   2.08762
   A47        2.09882  -0.00003   0.00006  -0.00109  -0.00104   2.09778
   A48        2.09740   0.00014   0.00002   0.00035   0.00037   2.09777
   A49        2.09551   0.00042   0.00001   0.00107   0.00108   2.09660
   A50        2.11525  -0.00030   0.00001  -0.00114  -0.00113   2.11412
   A51        2.07200  -0.00012  -0.00002   0.00006   0.00004   2.07204
   A52        2.10898   0.00005   0.00006  -0.00099  -0.00093   2.10805
   A53        2.08708  -0.00010   0.00004  -0.00107  -0.00103   2.08605
   A54        2.08712   0.00005  -0.00010   0.00206   0.00197   2.08909
   A55        2.10413   0.00009  -0.00005   0.00128   0.00122   2.10535
   A56        2.07468   0.00024   0.00001   0.00134   0.00135   2.07603
   A57        2.10437  -0.00033   0.00004  -0.00260  -0.00257   2.10180
   A58        2.09474   0.00000  -0.00001   0.00030   0.00028   2.09502
   A59        2.09011   0.00009  -0.00006   0.00131   0.00125   2.09136
   A60        2.09832  -0.00009   0.00007  -0.00161  -0.00154   2.09678
   A61        2.09976  -0.00004   0.00008  -0.00170  -0.00162   2.09814
   A62        2.09037  -0.00000  -0.00008   0.00146   0.00138   2.09175
   A63        2.09305   0.00004   0.00000   0.00024   0.00024   2.09329
   A64        2.08674   0.00003  -0.00005   0.00105   0.00100   2.08774
   A65        2.09900  -0.00004   0.00006  -0.00116  -0.00110   2.09790
   A66        2.09744   0.00002  -0.00001   0.00011   0.00010   2.09754
    D1       -0.82114  -0.00021   0.00106  -0.01787  -0.01682  -0.83797
    D2       -3.01770   0.00021   0.00208  -0.02722  -0.02513  -3.04283
    D3        1.38997   0.00038   0.00120  -0.01140  -0.01019   1.37978
    D4       -0.91987  -0.00053   0.00233  -0.07612  -0.07379  -0.99366
    D5        1.15033  -0.00069   0.00254  -0.08000  -0.07744   1.07289
    D6       -3.02233  -0.00075   0.00213  -0.07532  -0.07320  -3.09553
    D7        1.31644  -0.00135  -0.00580  -0.07014  -0.07598   1.24045
    D8       -0.87838  -0.00097  -0.00524  -0.07843  -0.08368  -0.96205
    D9       -2.98840   0.00118  -0.00432  -0.07704  -0.08132  -3.06972
   D10        3.13940  -0.00017   0.00177   0.12070   0.12242  -3.02137
   D11        0.07557  -0.00042   0.00081   0.10464   0.10550   0.18107
   D12       -0.90701   0.00129   0.00214   0.13016   0.13225  -0.77476
   D13        2.31234   0.00104   0.00118   0.11410   0.11533   2.42768
   D14        1.23662   0.00038   0.00106   0.13417   0.13517   1.37179
   D15       -1.82721   0.00013   0.00009   0.11811   0.11826  -1.70895
   D16        3.07212  -0.00021   0.00312  -0.09034  -0.08721   2.98491
   D17       -1.13743   0.00005   0.00294  -0.08517  -0.08223  -1.21966
   D18        0.99593  -0.00026   0.00278  -0.08505  -0.08229   0.91365
   D19       -1.82845   0.00010  -0.00408   0.07309   0.06898  -1.75946
   D20        1.23323   0.00045  -0.00303   0.08879   0.08578   1.31901
   D21        0.20230  -0.00000  -0.00398   0.07083   0.06678   0.26909
   D22       -3.01920   0.00035  -0.00293   0.08652   0.08358  -2.93562
   D23        2.33303  -0.00018  -0.00375   0.06286   0.05914   2.39216
   D24       -0.88847   0.00017  -0.00269   0.07855   0.07593  -0.81255
   D25        2.15905   0.00024  -0.00059   0.01448   0.01390   2.17294
   D26       -1.01404   0.00022  -0.00064   0.01431   0.01367  -1.00037
   D27        0.06148   0.00010  -0.00080   0.01455   0.01382   0.07530
   D28       -3.11161   0.00008  -0.00086   0.01438   0.01359  -3.09802
   D29       -2.02085  -0.00029   0.00039  -0.00851  -0.00820  -2.02905
   D30        1.08924  -0.00031   0.00033  -0.00868  -0.00842   1.08082
   D31        3.13179   0.00017   0.00107   0.00417   0.00533   3.13712
   D32        0.07419   0.00001  -0.00002  -0.01182  -0.01192   0.06227
   D33       -2.38636   0.00007  -0.00006   0.00550   0.00544  -2.38093
   D34        0.78806   0.00004  -0.00055   0.01106   0.01051   0.79857
   D35        1.79929   0.00023  -0.00097   0.02110   0.02020   1.81950
   D36       -1.30947   0.00021  -0.00146   0.02667   0.02528  -1.28419
   D37       -0.28237  -0.00021   0.00029  -0.00361  -0.00339  -0.28576
   D38        2.89205  -0.00023  -0.00020   0.00195   0.00168   2.89373
   D39       -3.10234  -0.00004  -0.00043   0.00472   0.00427  -3.09808
   D40        0.04207  -0.00002  -0.00023   0.00258   0.00234   0.04441
   D41        0.00718  -0.00000   0.00004  -0.00058  -0.00053   0.00665
   D42       -3.13159   0.00003   0.00025  -0.00271  -0.00246  -3.13405
   D43        3.10974   0.00001   0.00029  -0.00316  -0.00288   3.10685
   D44       -0.03130  -0.00002   0.00055  -0.00853  -0.00801  -0.03930
   D45        0.00059  -0.00001  -0.00020   0.00241   0.00221   0.00280
   D46       -3.14044  -0.00004   0.00007  -0.00296  -0.00291   3.13983
   D47       -0.00962   0.00002   0.00014  -0.00132  -0.00118  -0.01080
   D48       -3.14047   0.00001   0.00005  -0.00049  -0.00044  -3.14091
   D49        3.12915  -0.00001  -0.00006   0.00081   0.00074   3.12990
   D50       -0.00170  -0.00002  -0.00015   0.00164   0.00148  -0.00021
   D51       -0.00595   0.00001   0.00017  -0.00235  -0.00218  -0.00813
   D52        3.13730   0.00000   0.00018  -0.00280  -0.00261   3.13469
   D53        3.13507   0.00003  -0.00010   0.00314   0.00301   3.13808
   D54       -0.00486   0.00003  -0.00009   0.00270   0.00258  -0.00228
   D55        0.00418  -0.00003  -0.00018   0.00140   0.00122   0.00540
   D56       -3.13357  -0.00001  -0.00013   0.00169   0.00156  -3.13201
   D57        3.13498  -0.00002  -0.00009   0.00058   0.00049   3.13548
   D58       -0.00277   0.00000  -0.00004   0.00088   0.00083  -0.00194
   D59        0.00354   0.00002   0.00002   0.00043   0.00044   0.00398
   D60        3.14129  -0.00001  -0.00002   0.00013   0.00010   3.14140
   D61       -3.13971   0.00002   0.00001   0.00087   0.00087  -3.13884
   D62       -0.00196  -0.00000  -0.00003   0.00057   0.00053  -0.00143
   D63        3.10561  -0.00001   0.00009  -0.00158  -0.00149   3.10411
   D64       -0.03561  -0.00003  -0.00006  -0.00004  -0.00011  -0.03572
   D65       -0.00526   0.00002   0.00014  -0.00140  -0.00125  -0.00652
   D66        3.13670  -0.00000  -0.00001   0.00015   0.00014   3.13684
   D67       -3.10979   0.00000  -0.00001   0.00054   0.00053  -3.10926
   D68        0.02860   0.00005  -0.00022   0.00601   0.00580   0.03440
   D69        0.00072  -0.00001  -0.00006   0.00039   0.00032   0.00105
   D70        3.13911   0.00004  -0.00027   0.00586   0.00560  -3.13848
   D71        0.00635  -0.00001  -0.00014   0.00163   0.00149   0.00785
   D72        3.14145  -0.00001  -0.00007   0.00063   0.00056  -3.14118
   D73       -3.13561   0.00001   0.00001   0.00009   0.00010  -3.13551
   D74       -0.00052   0.00001   0.00008  -0.00091  -0.00083  -0.00135
   D75        0.00274   0.00000  -0.00002   0.00038   0.00036   0.00310
   D76       -3.14156   0.00001  -0.00003   0.00087   0.00084  -3.14072
   D77       -3.13559  -0.00005   0.00019  -0.00519  -0.00500  -3.14059
   D78        0.00330  -0.00004   0.00018  -0.00471  -0.00452  -0.00123
   D79       -0.00281   0.00000   0.00006  -0.00084  -0.00078  -0.00360
   D80        3.13663   0.00000   0.00006  -0.00070  -0.00064   3.13599
   D81       -3.13788   0.00000  -0.00001   0.00015   0.00014  -3.13774
   D82        0.00156   0.00000  -0.00001   0.00029   0.00029   0.00185
   D83       -0.00169   0.00000   0.00002  -0.00016  -0.00014  -0.00182
   D84       -3.14113   0.00000   0.00002  -0.00030  -0.00028  -3.14141
   D85       -3.14057  -0.00000   0.00003  -0.00065  -0.00061  -3.14118
   D86        0.00317  -0.00001   0.00003  -0.00079  -0.00076   0.00242
         Item               Value     Threshold  Converged?
 Maximum Force            0.002892     0.000450     NO 
 RMS     Force            0.000602     0.000300     NO 
 Maximum Displacement     0.650127     0.001800     NO 
 RMS     Displacement     0.179280     0.001200     NO 
 Predicted change in Energy=-4.238210D-04
 GradGradGradGradGradGradGradGradGradGradGradGradGradGradGradGradGradGrad

                          Input orientation:                          
 ---------------------------------------------------------------------
 Center     Atomic      Atomic             Coordinates (Angstroms)
 Number     Number       Type             X           Y           Z
 ---------------------------------------------------------------------
      1          8           0       -1.326267    0.685143   -0.142402
      2          6           0       -0.063781    1.268935    0.029345
      3         16           0        0.384568    1.635461    1.751017
      4         16           0       -0.118519    2.775967   -1.132662
      5          6           0       -1.279262    3.876435   -0.255076
      6          1           0       -1.240946    4.835315   -0.777205
      7          1           0       -2.296072    3.481645   -0.287595
      8          1           0       -0.952501    4.001273    0.779117
      9          6           0        2.430757    0.828368   -0.430508
     10          7           0        1.001515    0.401362   -0.674504
     11          6           0        0.654447   -0.570077   -1.466674
     12          1           0        1.595095   -1.022924   -1.839182
     13          1           0        2.753927    1.385394   -1.313193
     14          1           0        2.406342    1.505911    0.424710
     15          6           0       -1.660738   -0.432206    0.707121
     16          1           0       -0.903425   -1.215364    0.578043
     17          1           0       -1.650682   -0.106703    1.751875
     18          6           0       -3.021900   -0.940257    0.311901
     19          6           0       -3.954227   -1.270262    1.302549
     20          6           0       -3.368235   -1.135503   -1.031358
     21          6           0       -5.203265   -1.791816    0.960987
     22          1           0       -3.702299   -1.117633    2.348543
     23          6           0       -4.619724   -1.645938   -1.375796
     24          1           0       -2.650308   -0.879953   -1.802764
     25          6           0       -5.540669   -1.978076   -0.379988
     26          1           0       -5.915437   -2.042072    1.741425
     27          1           0       -4.877598   -1.786281   -2.421322
     28          1           0       -6.514926   -2.375228   -0.647798
     29          6           0        3.363005   -0.326527   -0.164031
     30          6           0        4.509183   -0.499697   -0.948695
     31          6           0        3.125858   -1.221020    0.888065
     32          6           0        5.405277   -1.538308   -0.685711
     33          1           0        4.703543    0.183694   -1.770675
     34          6           0        4.015023   -2.262426    1.148881
     35          1           0        2.235905   -1.091827    1.497583
     36          6           0        5.159063   -2.423812    0.362821
     37          1           0        6.289715   -1.658030   -1.304046
     38          1           0        3.818400   -2.948847    1.967037
     39          1           0        5.851088   -3.235168    0.566338
 ---------------------------------------------------------------------
                    Distance matrix (angstroms):
                    1          2          3          4          5
     1  O    0.000000
     2  C    1.401493   0.000000
     3  S    2.723068   1.816457   0.000000
     4  S    2.609753   1.903786   3.141569   0.000000
     5  C    3.193626   2.890907   3.437252   1.824420   0.000000
     6  H    4.199307   3.841263   4.390133   2.372152   1.092491
     7  H    2.963448   3.159060   3.840594   2.440052   1.091247
     8  H    3.462024   2.969453   2.886072   2.419049   1.091748
     9  C    3.770775   2.574545   3.097958   3.284048   4.804761
    10  N    2.404627   1.543678   2.790480   2.665171   4.177798
    11  C    2.693047   2.477073   3.910341   3.450370   4.997866
    12  H    3.785619   3.390558   4.628382   4.226963   5.897036
    13  H    4.302219   3.123372   3.881467   3.196441   4.857109
    14  H    3.863631   2.512763   2.421455   3.226976   4.434542
    15  C    1.442924   2.429719   3.090023   4.006946   4.431223
    16  H    2.075997   2.679144   3.340957   4.412857   5.173176
    17  H    2.078594   2.716201   2.679063   4.356359   4.475622
    18  C    2.392381   3.702815   4.506595   4.932211   5.153520
    19  C    3.580177   4.817068   5.241134   6.083985   6.005841
    20  C    2.876565   4.222065   5.431702   5.086307   5.485066
    21  C    4.731163   6.053961   6.602594   7.148611   7.000406
    22  H    3.885915   4.930842   4.963773   6.334223   6.131122
    23  C    4.219248   5.588159   6.751849   6.314523   6.550672
    24  H    2.638070   3.829421   5.307272   4.497193   5.186361
    25  C    4.991028   6.380199   7.259977   7.250321   7.242271
    26  H    5.661006   6.938002   7.294820   8.067102   7.778745
    27  H    4.890129   6.205880   7.537050   6.717409   7.050319
    28  H    6.045120   7.440142   8.333244   8.227024   8.163927
    29  C    4.797210   3.784938   4.048197   4.762849   6.262892
    30  C    6.008863   4.999662   5.372132   5.672693   7.289563
    31  C    4.951439   4.136554   4.052017   5.530392   6.833440
    32  C    7.110035   6.188902   6.420122   7.023180   8.613242
    33  H    6.265887   5.210105   5.758775   5.511735   7.192171
    34  C    6.235781   5.510038   5.360625   6.904855   8.227160
    35  H    4.305374   3.607974   3.306021   5.236538   6.333391
    36  C    7.209741   6.405130   6.418768   7.558243   9.029226
    37  H    8.052519   7.121234   7.419654   7.794561   9.435044
    38  H    6.642531   6.051088   5.731819   7.607954   8.803886
    39  H    8.208873   7.453925   7.416828   8.640403  10.104035
                    6          7          8          9         10
     6  H    0.000000
     7  H    1.784778   0.000000
     8  H    1.789124   1.792504   0.000000
     9  C    5.445845   5.422473   4.793428   0.000000
    10  N    4.969821   4.529009   4.346326   1.511490   0.000000
    11  C    5.769414   5.149004   5.340702   2.486879   1.300647
    12  H    6.594686   6.151402   6.211947   2.471836   1.933236
    13  H    5.305492   5.563148   4.995818   1.092635   2.108837
    14  H    5.082543   5.150107   4.199316   1.091357   2.098056
    15  C    5.488736   4.087951   4.490269   4.429850   3.113087
    16  H    6.209777   4.975006   5.220741   4.038660   2.794901
    17  H    5.566657   4.177583   4.278922   4.721789   3.630371
    18  C    6.141268   4.520999   5.377678   5.780196   4.354400
    19  C    6.997524   5.278129   6.088794   6.940875   5.591283
    20  C    6.343550   4.797997   5.958193   6.151920   4.645860
    21  C    7.914553   6.149806   7.187625   8.190232   6.781161
    22  H    7.160038   5.484528   6.018943   7.008881   5.794137
    23  C    7.333559   5.733728   7.069877   7.531602   6.023418
    24  H    5.975146   4.630849   5.777112   5.533414   4.031197
    25  C    8.066455   6.351732   7.625446   8.451172   6.967685
    26  H    8.688660   6.908558   7.879009   9.089316   7.723426
    27  H    7.731358   6.242444   7.690577   8.013225   6.511614
    28  H    8.934402   7.227132   8.581167   9.504498   8.012930
    29  C    6.943843   6.822214   6.184090   1.507939   2.523300
    30  C    7.845747   7.911993   7.285194   2.520343   3.631917
    31  C    7.649921   7.272865   6.627007   2.534125   3.096220
    32  C    9.208893   9.201587   8.558856   3.809731   4.812023
    33  H    7.613245   7.878491   7.284654   2.716102   3.867038
    34  C    9.039522   8.653770   8.002934   3.815413   4.416077
    35  H    7.238381   6.681491   6.051594   2.728122   2.910549
    36  C    9.744470   9.532916   8.877287   4.318529   5.132529
    37  H    9.957507  10.058090   9.424276   4.672987   5.709859
    38  H    9.680962   9.155401   8.513332   4.684136   5.112385
    39  H   10.827500  10.593442   9.934797   5.404137   6.187278
                   11         12         13         14         15
    11  C    0.000000
    12  H    1.108446   0.000000
    13  H    2.873194   2.723885   0.000000
    14  H    3.310015   3.489747   1.776414   0.000000
    15  C    3.178753   4.175291   5.184072   4.514110   0.000000
    16  H    2.650326   3.481754   4.870004   4.287587   1.097050
    17  H    3.985899   4.926482   5.569702   4.563040   1.094333
    18  C    4.100718   5.094177   6.435042   5.955021   1.505682
    19  C    5.422060   6.381742   7.674239   6.995325   2.513358
    20  C    4.085484   5.029901   6.626857   6.514825   2.536234
    21  C    6.457474   7.392553   8.864731   8.310758   3.802957
    22  H    5.816952   6.753399   7.833027   6.920954   2.707776
    23  C    5.383550   6.263133   7.972679   7.908322   3.816711
    24  H    3.336223   4.247966   5.880241   6.018612   2.734822
    25  C    6.445371   7.345794   8.999118   8.714395   4.315714
    26  H    7.458019   8.382571   9.810000   9.141877   4.665182
    27  H    5.744042   6.543497   8.338324   8.484940   4.687096
    28  H    7.438349   8.307861  10.024803   9.787877   5.401323
    29  C    3.015375   2.533102   2.149936   2.149337   5.099810
    30  C    3.890019   3.091705   2.601413   3.214132   6.388599
    31  C    3.475111   3.133744   3.431802   2.858068   4.854531
    32  C    4.910984   4.014175   3.996426   4.415191   7.286426
    33  H    4.129863   3.335127   2.335460   3.441672   6.857323
    34  C    4.582429   4.039919   4.578074   4.160847   5.979893
    35  H    3.400008   3.398439   3.782252   2.815731   4.030354
    36  C    5.203360   4.417372   4.806636   4.798335   7.112996
    37  H    5.741633   4.767514   4.665223   5.299029   8.291992
    38  H    5.240183   4.810361   5.538832   4.921133   6.159693
    39  H    6.183926   5.366007   5.871511   5.862096   8.018974
                   16         17         18         19         20
    16  H    0.000000
    17  H    1.779158   0.000000
    18  C    2.152778   2.156056   0.000000
    19  C    3.136131   2.619558   1.399829   0.000000
    20  C    2.944798   3.428528   1.400861   2.410118   0.000000
    21  C    4.355177   4.010729   2.429983   1.395986   2.787027
    22  H    3.313295   2.363710   2.154604   1.086677   3.396417
    23  C    4.220634   4.578949   2.428856   2.785237   1.394777
    24  H    2.971925   3.772615   2.147911   3.390503   1.084340
    25  C    4.796205   4.814444   2.810689   2.418415   2.419438
    26  H    5.211254   4.683364   3.410292   2.152823   3.872780
    27  H    5.011605   5.536203   3.410261   3.871189   2.152600
    28  H    5.859771   5.879244   3.896331   3.403231   3.403777
    29  C    4.420761   5.371785   6.431966   7.522192   6.834932
    30  C    5.669165   6.737319   7.648556   8.791540   7.903467
    31  C    4.041196   4.980282   6.181078   7.092379   6.772351
    32  C    6.442133   7.601176   8.507068   9.572113   8.789552
    33  H    6.237943   7.271098   8.079781   9.301381   8.212215
    34  C    5.060961   6.091877   7.208811   8.032245   7.780482
    35  H    3.273562   4.017549   5.391970   6.195774   6.148483
    36  C    6.185501   7.326056   8.314547   9.233949   8.736034
    37  H    7.448455   8.648421   9.478010  10.577479   9.675919
    38  H    5.218228   6.167247   7.318717   7.979532   7.995393
    39  H    7.050049   8.213973   9.168494  10.027317   9.589429
                   21         22         23         24         25
    21  C    0.000000
    22  H    2.152378   0.000000
    23  C    2.412956   3.871882   0.000000
    24  H    3.871356   4.289117   2.155837   0.000000
    25  C    1.395260   3.400713   1.396456   3.403579   0.000000
    26  H    1.085772   2.474098   3.398950   4.957102   2.155212
    27  H    3.397957   4.957825   1.085966   2.482914   2.154877
    28  H    2.156158   4.297729   2.157229   4.301751   1.085647
    29  C    8.763202   7.540385   8.181270   6.257129   9.058127
    30  C    9.982389   8.870291   9.210495   7.220273  10.173915
    31  C    8.348977   6.983368   8.080820   6.381299   8.791461
    32  C   10.738577   9.608934  10.049300   8.159270  10.959041
    33  H   10.464677   9.450905   9.509300   7.430444  10.561777
    34  C    9.232205   7.893466   9.017367   7.419574   9.681402
    35  H    7.491273   5.998923   7.454059   5.900191   8.048964
    36  C   10.398800   9.174581   9.962557   8.249820  10.734743
    37  H   11.714814  10.652408  10.909682   8.987666  11.870733
    38  H    9.151027   7.749827   9.169189   7.767619   9.697582
    39  H   11.155166   9.946227  10.767332   9.134190  11.499911
                   26         27         28         29         30
    26  H    0.000000
    27  H    4.297791   0.000000
    28  H    2.485713   2.484570   0.000000
    29  C    9.626180   8.667974  10.099739   0.000000
    30  C   10.876046   9.588304  11.186560   1.399789   0.000000
    31  C    9.118518   8.679105   9.830351   1.401164   2.409892
    32  C   11.588931  10.431267  11.949607   2.431344   1.396731
    33  H   11.404018   9.803183  11.561271   2.153758   1.086486
    34  C    9.950563   9.594361  10.682725   2.428286   2.784104
    35  H    8.210165   8.151197   9.100925   2.148720   3.391561
    36  C   11.166504  10.435155  11.717753   2.811049   2.417568
    37  H   12.585234  11.223798  12.841490   3.411476   2.153672
    38  H    9.778585   9.809670  10.674457   3.409604   3.870014
    39  H   11.885093  11.230765  12.455197   3.896690   3.402769
                   31         32         33         34         35
    31  C    0.000000
    32  C    2.788044   0.000000
    33  H    3.395763   2.152875   0.000000
    34  C    1.393975   2.413064   3.870578   0.000000
    35  H    1.086379   3.874407   4.289254   2.158045   0.000000
    36  C    2.420022   1.394331   3.399764   1.397412   3.406863
    37  H    3.873799   1.085773   2.475002   3.399466   4.960149
    38  H    2.151553   3.397774   4.956489   1.085916   2.484593
    39  H    3.403995   2.155391   4.297338   2.157943   4.304728
                   36         37         38         39
    36  C    0.000000
    37  H    2.154818   0.000000
    38  H    2.155585   4.298091   0.000000
    39  H    1.085642   2.485577   2.485108   0.000000
 Stoichiometry    C17H18NOS2(1-)
 Framework group  C1[X(C17H18NOS2)]
 Deg. of freedom   111
 Full point group                 C1      NOp   1
 Largest Abelian subgroup         C1      NOp   1
 Largest concise Abelian subgroup C1      NOp   1
                         Standard orientation:                         
 ---------------------------------------------------------------------
 Center     Atomic      Atomic             Coordinates (Angstroms)
 Number     Number       Type             X           Y           Z
 ---------------------------------------------------------------------
      1          8           0       -1.327684    0.668136   -0.069178
      2          6           0       -0.071299    1.244015    0.163294
      3         16           0        0.366589    1.449832    1.914125
      4         16           0       -0.135010    2.853727   -0.851185
      5          6           0       -1.309358    3.856054    0.120802
      6          1           0       -1.277650    4.860344   -0.308073
      7          1           0       -2.322378    3.457281    0.046033
      8          1           0       -0.988013    3.885287    1.163776
      9          6           0        2.429031    0.870669   -0.323787
     10          7           0        1.004764    0.456254   -0.614178
     11          6           0        0.669847   -0.438831   -1.496412
     12          1           0        1.616118   -0.846187   -1.905416
     13          1           0        2.750734    1.511528   -1.148200
     14          1           0        2.394907    1.463990    0.591563
     15          6           0       -1.655433   -0.527469    0.669157
     16          1           0       -0.890475   -1.288275    0.470328
     17          1           0       -1.652654   -0.302234    1.740056
     18          6           0       -3.010260   -1.007657    0.220892
     19          6           0       -3.943607   -1.438041    1.171236
     20          6           0       -3.349262   -1.077899   -1.136515
     21          6           0       -5.186412   -1.935775    0.775668
     22          1           0       -3.697394   -1.382910    2.228216
     23          6           0       -4.594608   -1.564312   -1.533907
     24          1           0       -2.630528   -0.744249   -1.876712
     25          6           0       -5.516576   -1.997209   -0.578573
     26          1           0       -5.899479   -2.264960    1.525384
     27          1           0       -4.846881   -1.607309   -2.589289
     28          1           0       -6.486054   -2.375693   -0.887588
     29          6           0        3.370680   -0.296107   -0.163139
     30          6           0        4.521614   -0.384255   -0.954967
     31          6           0        3.137381   -1.288191    0.798423
     32          6           0        5.426064   -1.435258   -0.786976
     33          1           0        4.713110    0.375531   -1.707633
     34          6           0        4.034936   -2.341831    0.963958
     35          1           0        2.243782   -1.225014    1.413004
     36          6           0        5.183630   -2.418134    0.171845
     37          1           0        6.314098   -1.488219   -1.409465
     38          1           0        3.841221   -3.104290    1.712519
     39          1           0        5.882191   -3.239059    0.301123
 ---------------------------------------------------------------------
 Rotational constants (GHZ):      0.3794017      0.1438140      0.1206122
 Standard basis: 6-311++G(d,p) (5D, 7F)
 There are   625 symmetry adapted cartesian basis functions of A   symmetry.
 There are   604 symmetry adapted basis functions of A   symmetry.
   604 basis functions,   946 primitive gaussians,   625 cartesian basis functions
    84 alpha electrons       84 beta electrons
       nuclear repulsion energy      1853.5622091849 Hartrees.
 NAtoms=   39 NActive=   39 NUniq=   39 SFac= 1.00D+00 NAtFMM=   60 NAOKFM=F Big=F
 Integral buffers will be    131072 words long.
 Raffenetti 2 integral format.
 Two-electron integral symmetry is turned on.
 ------------------------------------------------------------------------------
 Polarizable Continuum Model (PCM)
 =================================
 Model                : PCM (using non-symmetric T matrix).
 Atomic radii         : UFF (Universal Force Field).
 Polarization charges : Total charges.
 Charge compensation  : None.
 Solution method      : On-the-fly selection.
 Cavity type          : Scaled VdW (van der Waals Surface) (Alpha=1.100).
 Cavity algorithm     : GePol (No added spheres)
                        Default sphere list used, NSphG=   39.
                        Lebedev-Laikov grids with approx.  5.0 points / Ang**2.
                        Smoothing algorithm: York/Karplus (Gamma=1.0000).
                        Polarization charges: spherical gaussians, with
                                              point-specific exponents (IZeta= 3).
                        Self-potential: point-specific (ISelfS= 7).
                        Self-field    : sphere-specific E.n sum rule (ISelfD= 2).
 1st derivatives      : Analytical E(r).r(x)/FMM algorithm (CHGder, D1EAlg=3).
                        Cavity 1st derivative terms included.
 Solvent              : n,n-DiMethylFormamide, Eps=  37.219000 Eps(inf)=   2.046330
 ------------------------------------------------------------------------------
 One-electron integrals computed using PRISM.
 NBasis=   604 RedAO= T EigKep=  1.29D-06  NBF=   604
 NBsUse=   602 1.00D-06 EigRej=  5.74D-07 NBFU=   602
 Initial guess from the checkpoint file:  "/localscratch/srahman.25041483.0/Gau-379703.chk"
 B after Tr=     0.000000    0.000000    0.000000
         Rot=    0.999791   -0.019570    0.002192   -0.005490 Ang=  -2.34 deg.
 ExpMin= 3.60D-02 ExpMax= 9.34D+04 ExpMxC= 3.17D+03 IAcc=3 IRadAn=         5 AccDes= 0.00D+00
 Harris functional with IExCor=  402 and IRadAn=       5 diagonalized for initial guess.
 HarFok:  IExCor=  402 AccDes= 0.00D+00 IRadAn=         5 IDoV= 1 UseB2=F ITyADJ=14
 ICtDFT=  3500011 ScaDFX=  1.000000  1.000000  1.000000  1.000000
 FoFCou: FMM=F IPFlag=           0 FMFlag=      100000 FMFlg1=           0
         NFxFlg=           0 DoJE=T BraDBF=F KetDBF=T FulRan=T
         wScrn=  0.000000 ICntrl=     500 IOpCl=  0 I1Cent=   200000004 NGrid=           0
         NMat0=    1 NMatS0=      1 NMatT0=    0 NMatD0=    1 NMtDS0=    0 NMtDT0=    0
 Petite list used in FoFCou.
 Requested convergence on RMS density matrix=1.00D-08 within 128 cycles.
 Requested convergence on MAX density matrix=1.00D-06.
 Requested convergence on             energy=1.00D-06.
 No special actions if energy rises.
 Inv3:  Mode=1 IEnd=    27999075.
 Iteration    1 A*A^-1 deviation from unit magnitude is 7.99D-15 for   2552.
 Iteration    1 A*A^-1 deviation from orthogonality  is 7.99D-15 for   1943    988.
 Iteration    1 A^-1*A deviation from unit magnitude is 7.99D-15 for   1957.
 Iteration    1 A^-1*A deviation from orthogonality  is 4.19D-09 for   2536   2453.
 Iteration    2 A*A^-1 deviation from unit magnitude is 8.77D-15 for   2034.
 Iteration    2 A*A^-1 deviation from orthogonality  is 1.11D-14 for   2115   1193.
 Iteration    2 A^-1*A deviation from unit magnitude is 1.78D-15 for    335.
 Iteration    2 A^-1*A deviation from orthogonality  is 7.98D-16 for   1348    139.
 Error on total polarization charges =  0.03039
 SCF Done:  E(RB3LYP) =  -1585.30543855     A.U. after   16 cycles
            NFock= 16  Conv=0.46D-08     -V/T= 2.0030
 D1PCM: PCM CHGder 1st derivatives, ID1Alg=3 FixD1E=F DoIter=F DoCFld=F I1PDM=0.
 Calling FoFJK, ICntrl=      2127 FMM=F ISym2X=0 I1Cent= 0 IOpClX= 0 NMat=1 NMatS=1 NMatT=0.
 ***** Axes restored to original set *****
 -------------------------------------------------------------------
 Center     Atomic                   Forces (Hartrees/Bohr)
 Number     Number              X              Y              Z
 -------------------------------------------------------------------
      1        8           0.001364949   -0.001026026    0.003607673
      2        6          -0.000810840    0.000067870   -0.002382644
      3       16          -0.002613532    0.001347053   -0.000437116
      4       16          -0.000255546   -0.000602565    0.002732149
      5        6           0.000804429   -0.000114142   -0.000589367
      6        1          -0.000392029   -0.000593893    0.000896758
      7        1           0.001090071    0.000254847    0.000075951
      8        1          -0.000212296   -0.000121126   -0.000926733
      9        6          -0.002186688   -0.000193816   -0.002352226
     10        7           0.001884012    0.000851073    0.002153059
     11        6           0.002564449   -0.000116449   -0.000328187
     12        1          -0.001516665    0.000646767    0.000602003
     13        1           0.000324656   -0.000524475    0.000785539
     14        1           0.000714289   -0.000751929   -0.001350702
     15        6           0.001340436    0.002272241   -0.000953969
     16        1          -0.001390142    0.000668676    0.000112932
     17        1          -0.000065861   -0.001197154   -0.001943071
     18        6          -0.001174514   -0.001376561    0.000891671
     19        6           0.000045341   -0.000072991   -0.000342671
     20        6           0.000184484    0.000224937   -0.000780890
     21        6          -0.000745249   -0.000038394    0.000024849
     22        1          -0.000204219   -0.000066965   -0.000911952
     23        6           0.000244777    0.000185223    0.000156836
     24        1          -0.000914897   -0.000216269    0.000616177
     25        6          -0.000679680   -0.000278566    0.000344937
     26        1           0.000522140    0.000173216   -0.000606676
     27        1           0.000370555    0.000096134    0.000807672
     28        1           0.000750166    0.000249626    0.000264433
     29        6           0.001402900    0.000510896   -0.001506832
     30        6          -0.000162785    0.000051378    0.000571273
     31        6          -0.000471656   -0.000108373    0.000815387
     32        6           0.000268073   -0.000160690   -0.000221945
     33        1          -0.000233472   -0.000638222    0.000659145
     34        6          -0.000328669    0.000138067    0.000203394
     35        1           0.001383397   -0.000686438   -0.000349603
     36        6           0.000372456   -0.000259209   -0.000021313
     37        1          -0.000739595    0.000103301    0.000493701
     38        1           0.000067293    0.000635234   -0.000662420
     39        1          -0.000600539    0.000667712   -0.000147222
 -------------------------------------------------------------------
 Cartesian Forces:  Max     0.003607673 RMS     0.000989663

 GradGradGradGradGradGradGradGradGradGradGradGradGradGradGradGradGradGrad
 Berny optimization.
 Using GEDIIS/GDIIS optimizer.
 FormGI is forming the generalized inverse of G from B-inverse, IUseBI=4.
 Internal  Forces:  Max     0.004763371 RMS     0.000940433
 Search for a local minimum.
 Step number   4 out of a maximum of  202
 All quantities printed in internal units (Hartrees-Bohrs-Radians)
 Mixed Optimization -- En-DIIS/RFO-DIIS
 Swapping is turned off.
 Update second derivatives using D2CorX and points    2    3    4
 DE=  3.76D-04 DEPred=-4.24D-04 R=-8.86D-01
 Trust test=-8.86D-01 RLast= 4.33D-01 DXMaxT set to 2.98D-01
 ITU= -1  1  1  0
     Eigenvalues ---    0.00244   0.00256   0.00441   0.00543   0.00589
     Eigenvalues ---    0.00608   0.01127   0.01170   0.01535   0.01562
     Eigenvalues ---    0.01990   0.02186   0.02189   0.02215   0.02215
     Eigenvalues ---    0.02222   0.02223   0.02229   0.02231   0.02237
     Eigenvalues ---    0.02241   0.02247   0.02251   0.02256   0.02261
     Eigenvalues ---    0.02268   0.02273   0.03030   0.04919   0.06344
     Eigenvalues ---    0.06535   0.07065   0.08763   0.09769   0.09997
     Eigenvalues ---    0.10308   0.11303   0.11408   0.13279   0.13343
     Eigenvalues ---    0.13958   0.15386   0.15999   0.16000   0.16000
     Eigenvalues ---    0.16000   0.16000   0.16000   0.16000   0.16000
     Eigenvalues ---    0.16000   0.16000   0.16003   0.16047   0.16122
     Eigenvalues ---    0.19929   0.21297   0.21787   0.21992   0.22000
     Eigenvalues ---    0.22000   0.22014   0.22164   0.22410   0.23390
     Eigenvalues ---    0.23478   0.24209   0.24959   0.24991   0.24998
     Eigenvalues ---    0.25149   0.25860   0.27467   0.29895   0.30901
     Eigenvalues ---    0.31124   0.33811   0.34083   0.34780   0.35386
     Eigenvalues ---    0.35575   0.35748   0.35804   0.36021   0.36282
     Eigenvalues ---    0.36357   0.36361   0.36365   0.36369   0.36385
     Eigenvalues ---    0.36390   0.36395   0.36421   0.36621   0.36759
     Eigenvalues ---    0.40825   0.42845   0.42874   0.43013   0.43043
     Eigenvalues ---    0.43199   0.46803   0.47064   0.47363   0.47551
     Eigenvalues ---    0.47637   0.47706   0.48141   0.50509   0.51168
     Eigenvalues ---    0.67441
 En-DIIS/RFO-DIIS IScMMF=        0 using points:     4    3    2
 RFO step:  Lambda=-3.48486545D-04.
 DidBck=T Rises=T RFO-DIIS coefs:    0.41983    0.76428   -0.18411
 Iteration  1 RMS(Cart)=  0.12646946 RMS(Int)=  0.00184948
 Iteration  2 RMS(Cart)=  0.00510264 RMS(Int)=  0.00001322
 Iteration  3 RMS(Cart)=  0.00000704 RMS(Int)=  0.00001293
 Iteration  4 RMS(Cart)=  0.00000000 RMS(Int)=  0.00001293
 Variable       Old X    -DE/DX   Delta X   Delta X   Delta X     New X
                                 (Linear)    (Quad)   (Total)
    R1        2.64844   0.00031  -0.00240   0.00293   0.00054   2.64898
    R2        2.72673  -0.00143  -0.00991   0.01156   0.00165   2.72838
    R3        3.43261  -0.00079   0.00416  -0.00822  -0.00406   3.42855
    R4        3.59763  -0.00228  -0.00799   0.00578  -0.00221   3.59543
    R5        2.91713   0.00212  -0.00714   0.01105   0.00391   2.92103
    R6        3.44765  -0.00144  -0.00455   0.00358  -0.00097   3.44668
    R7        2.06451  -0.00096  -0.00057  -0.00060  -0.00118   2.06333
    R8        2.06216  -0.00111  -0.00036  -0.00127  -0.00163   2.06053
    R9        2.06310  -0.00096  -0.00069  -0.00085  -0.00154   2.06157
   R10        2.85630  -0.00103  -0.00646   0.00660   0.00014   2.85644
   R11        2.06478  -0.00080  -0.00018  -0.00126  -0.00144   2.06334
   R12        2.06237  -0.00155  -0.00119  -0.00075  -0.00194   2.06042
   R13        2.84959   0.00038   0.00399  -0.00529  -0.00130   2.84829
   R14        2.45787  -0.00084   0.00195  -0.00358  -0.00162   2.45624
   R15        2.09466  -0.00175  -0.00171  -0.00015  -0.00187   2.09279
   R16        2.07312  -0.00145  -0.00037  -0.00205  -0.00242   2.07070
   R17        2.06799  -0.00221  -0.00018  -0.00305  -0.00323   2.06476
   R18        2.84533   0.00169   0.00393  -0.00367   0.00025   2.84558
   R19        2.64529  -0.00044  -0.00126   0.00082  -0.00044   2.64485
   R20        2.64724  -0.00029   0.00081  -0.00192  -0.00112   2.64613
   R21        2.63803  -0.00023   0.00101  -0.00210  -0.00109   2.63694
   R22        2.05352  -0.00093  -0.00023  -0.00131  -0.00154   2.05199
   R23        2.63575  -0.00058  -0.00069  -0.00007  -0.00076   2.63499
   R24        2.04911  -0.00110  -0.00028  -0.00149  -0.00177   2.04733
   R25        2.63666  -0.00112  -0.00041  -0.00101  -0.00143   2.63523
   R26        2.05181  -0.00082  -0.00042  -0.00082  -0.00124   2.05057
   R27        2.63892  -0.00019   0.00098  -0.00205  -0.00108   2.63784
   R28        2.05218  -0.00088  -0.00021  -0.00124  -0.00145   2.05073
   R29        2.05158  -0.00083  -0.00043  -0.00081  -0.00124   2.05033
   R30        2.64522  -0.00101  -0.00095  -0.00012  -0.00107   2.64415
   R31        2.64782   0.00033   0.00092  -0.00159  -0.00067   2.64715
   R32        2.63944  -0.00051   0.00077  -0.00201  -0.00124   2.63820
   R33        2.05316  -0.00094  -0.00023  -0.00130  -0.00153   2.05163
   R34        2.63423  -0.00101  -0.00040  -0.00083  -0.00124   2.63300
   R35        2.05296  -0.00141  -0.00081  -0.00101  -0.00182   2.05114
   R36        2.63490  -0.00077  -0.00035  -0.00082  -0.00118   2.63373
   R37        2.05181  -0.00089  -0.00045  -0.00088  -0.00133   2.05049
   R38        2.64073  -0.00060   0.00057  -0.00183  -0.00126   2.63947
   R39        2.05208  -0.00091  -0.00027  -0.00120  -0.00147   2.05061
   R40        2.05157  -0.00091  -0.00044  -0.00090  -0.00134   2.05023
    A1        2.04792   0.00476   0.00799  -0.00342   0.00457   2.05248
    A2        2.00705  -0.00198  -0.00360   0.00204  -0.00161   2.00544
    A3        1.80189   0.00058   0.00402  -0.00681  -0.00281   1.79908
    A4        1.90887   0.00121  -0.00328   0.01037   0.00709   1.91596
    A5        2.01074  -0.00182  -0.00243  -0.00316  -0.00559   2.00514
    A6        1.95544   0.00299   0.00102   0.00497   0.00598   1.96143
    A7        1.75833  -0.00094   0.00538  -0.00896  -0.00357   1.75475
    A8        1.77438  -0.00095  -0.00070   0.00047  -0.00024   1.77414
    A9        1.85169   0.00106   0.00056   0.00217   0.00274   1.85443
   A10        1.93936  -0.00031  -0.00151   0.00130  -0.00021   1.93915
   A11        1.91157  -0.00028   0.00469  -0.00762  -0.00293   1.90864
   A12        1.91343  -0.00013  -0.00166   0.00227   0.00062   1.91405
   A13        1.91970  -0.00028  -0.00063   0.00068   0.00006   1.91976
   A14        1.92675  -0.00003  -0.00139   0.00121  -0.00018   1.92656
   A15        1.86846  -0.00026   0.00109  -0.00141  -0.00033   1.86813
   A16        1.85535   0.00026   0.00789  -0.00869  -0.00080   1.85456
   A17        1.97877   0.00153   0.00400  -0.00302   0.00099   1.97975
   A18        1.89988   0.00001  -0.00291   0.00252  -0.00036   1.89952
   A19        1.92874  -0.00086  -0.00651   0.00658   0.00008   1.92882
   A20        1.92925  -0.00066  -0.00327   0.00355   0.00033   1.92958
   A21        2.00443   0.00438   0.00681  -0.00502   0.00173   2.00616
   A22        2.10984  -0.00115  -0.00150   0.00130  -0.00026   2.10959
   A23        2.16717  -0.00327  -0.00609   0.00302  -0.00313   2.16403
   A24        1.85810   0.00012  -0.00018   0.00028   0.00010   1.85820
   A25        1.90024  -0.00029   0.00635  -0.00819  -0.00184   1.89840
   A26        1.90669  -0.00009   0.00480  -0.00646  -0.00166   1.90503
   A27        1.89262   0.00182   0.00168   0.00064   0.00231   1.89494
   A28        1.89476   0.00014  -0.00408   0.00521   0.00117   1.89593
   A29        1.93082  -0.00043  -0.00403   0.00496   0.00095   1.93177
   A30        1.93828  -0.00114  -0.00442   0.00340  -0.00101   1.93727
   A31        2.08965  -0.00011   0.00225  -0.00315  -0.00090   2.08875
   A32        2.12025   0.00069  -0.00297   0.00532   0.00235   2.12260
   A33        2.07267  -0.00058   0.00077  -0.00214  -0.00137   2.07130
   A34        2.10696   0.00068  -0.00008   0.00148   0.00139   2.10835
   A35        2.08711  -0.00038   0.00055  -0.00160  -0.00105   2.08607
   A36        2.08911  -0.00030  -0.00047   0.00012  -0.00035   2.08876
   A37        2.10555  -0.00015  -0.00085   0.00091   0.00006   2.10561
   A38        2.07787   0.00031  -0.00304   0.00498   0.00194   2.07980
   A39        2.09976  -0.00015   0.00390  -0.00590  -0.00200   2.09776
   A40        2.09601  -0.00019  -0.00018  -0.00017  -0.00036   2.09565
   A41        2.09106   0.00012  -0.00047   0.00101   0.00054   2.09160
   A42        2.09606   0.00007   0.00066  -0.00083  -0.00017   2.09588
   A43        2.09749   0.00056   0.00056   0.00034   0.00090   2.09840
   A44        2.09222  -0.00043  -0.00027  -0.00058  -0.00084   2.09137
   A45        2.09347  -0.00013  -0.00029   0.00023  -0.00006   2.09341
   A46        2.08762  -0.00032  -0.00021  -0.00041  -0.00062   2.08700
   A47        2.09778   0.00009   0.00047  -0.00053  -0.00006   2.09772
   A48        2.09777   0.00023  -0.00026   0.00094   0.00068   2.09845
   A49        2.09660   0.00019  -0.00066   0.00150   0.00084   2.09744
   A50        2.11412   0.00032   0.00064  -0.00068  -0.00004   2.11408
   A51        2.07204  -0.00052   0.00002  -0.00091  -0.00089   2.07115
   A52        2.10805   0.00040   0.00041   0.00025   0.00065   2.10870
   A53        2.08605  -0.00022   0.00051  -0.00115  -0.00064   2.08541
   A54        2.08909  -0.00018  -0.00091   0.00091  -0.00001   2.08908
   A55        2.10535   0.00008  -0.00059   0.00095   0.00036   2.10572
   A56        2.07603   0.00069  -0.00081   0.00278   0.00197   2.07800
   A57        2.10180  -0.00077   0.00140  -0.00374  -0.00233   2.09947
   A58        2.09502  -0.00000  -0.00013   0.00007  -0.00006   2.09496
   A59        2.09136  -0.00001  -0.00059   0.00093   0.00033   2.09169
   A60        2.09678   0.00001   0.00073  -0.00100  -0.00027   2.09651
   A61        2.09814   0.00020   0.00075  -0.00061   0.00015   2.09829
   A62        2.09175  -0.00022  -0.00061   0.00028  -0.00032   2.09143
   A63        2.09329   0.00002  -0.00015   0.00032   0.00018   2.09347
   A64        2.08774  -0.00016  -0.00046   0.00025  -0.00020   2.08754
   A65        2.09790   0.00011   0.00050  -0.00046   0.00004   2.09794
   A66        2.09754   0.00004  -0.00004   0.00021   0.00017   2.09770
    D1       -0.83797  -0.00298   0.00724  -0.02889  -0.02162  -0.85959
    D2       -3.04283   0.00016   0.00962  -0.02104  -0.01142  -3.05425
    D3        1.37978   0.00054   0.00305  -0.01170  -0.00867   1.37111
    D4       -0.99366  -0.00078   0.03726  -0.07300  -0.03573  -1.02939
    D5        1.07289  -0.00084   0.03886  -0.07520  -0.03635   1.03655
    D6       -3.09553  -0.00117   0.03739  -0.07456  -0.03717  -3.13270
    D7        1.24045  -0.00099   0.05792  -0.03520   0.02274   1.26320
    D8       -0.96205   0.00225   0.06104  -0.03065   0.03040  -0.93166
    D9       -3.06972   0.00016   0.05749  -0.02918   0.02828  -3.04143
   D10       -3.02137  -0.00154  -0.07525  -0.03853  -0.11377  -3.13514
   D11        0.18107  -0.00064  -0.06314  -0.02626  -0.08944   0.09163
   D12       -0.77476  -0.00088  -0.08183  -0.02366  -0.10545  -0.88021
   D13        2.42768   0.00002  -0.06973  -0.01139  -0.08111   2.34656
   D14        1.37179  -0.00215  -0.08094  -0.03040  -0.11133   1.26046
   D15       -1.70895  -0.00125  -0.06883  -0.01813  -0.08700  -1.79595
   D16        2.98491  -0.00001   0.04316  -0.05856  -0.01540   2.96951
   D17       -1.21966   0.00030   0.04069  -0.05380  -0.01311  -1.23277
   D18        0.91365  -0.00013   0.04113  -0.05660  -0.01547   0.89818
   D19       -1.75946   0.00025  -0.03029   0.05421   0.02392  -1.73554
   D20        1.31901  -0.00059  -0.04254   0.04140  -0.00115   1.31786
   D21        0.26909   0.00026  -0.02926   0.05221   0.02296   0.29205
   D22       -2.93562  -0.00058  -0.04151   0.03940  -0.00211  -2.93773
   D23        2.39216   0.00055  -0.02538   0.04882   0.02343   2.41560
   D24       -0.81255  -0.00029  -0.03763   0.03601  -0.00164  -0.81419
   D25        2.17294  -0.00036  -0.00666   0.00024  -0.00642   2.16652
   D26       -1.00037  -0.00048  -0.00640  -0.00312  -0.00953  -1.00990
   D27        0.07530  -0.00045  -0.00611  -0.00060  -0.00673   0.06857
   D28       -3.09802  -0.00058  -0.00585  -0.00397  -0.00983  -3.10785
   D29       -2.02905   0.00054   0.00384  -0.01040  -0.00655  -2.03560
   D30        1.08082   0.00041   0.00410  -0.01377  -0.00965   1.07117
   D31        3.13712  -0.00030  -0.00564  -0.00725  -0.01293   3.12419
   D32        0.06227   0.00041   0.00696   0.00650   0.01350   0.07577
   D33       -2.38093   0.00011  -0.00301   0.00609   0.00309  -2.37784
   D34        0.79857  -0.00002  -0.00478   0.00529   0.00051   0.79908
   D35        1.81950  -0.00041  -0.00941   0.01277   0.00334   1.82283
   D36       -1.28419  -0.00054  -0.01119   0.01197   0.00076  -1.28343
   D37       -0.28576   0.00046   0.00128   0.00060   0.00190  -0.28386
   D38        2.89373   0.00034  -0.00049  -0.00019  -0.00068   2.89306
   D39       -3.09808  -0.00012  -0.00145  -0.00041  -0.00185  -3.09992
   D40        0.04441  -0.00006  -0.00082  -0.00008  -0.00089   0.04352
   D41        0.00665   0.00003   0.00020   0.00053   0.00073   0.00738
   D42       -3.13405   0.00009   0.00083   0.00086   0.00169  -3.13236
   D43        3.10685   0.00004   0.00099  -0.00008   0.00091   3.10777
   D44       -0.03930   0.00004   0.00333  -0.00337  -0.00004  -0.03934
   D45        0.00280  -0.00009  -0.00080  -0.00085  -0.00165   0.00116
   D46        3.13983  -0.00010   0.00153  -0.00414  -0.00260   3.13723
   D47       -0.01080   0.00006   0.00034   0.00050   0.00084  -0.00996
   D48       -3.14091   0.00001   0.00012  -0.00010   0.00002  -3.14089
   D49        3.12990  -0.00001  -0.00029   0.00017  -0.00012   3.12978
   D50       -0.00021  -0.00006  -0.00050  -0.00043  -0.00093  -0.00115
   D51       -0.00813   0.00007   0.00086   0.00013   0.00099  -0.00714
   D52        3.13469   0.00007   0.00108  -0.00020   0.00088   3.13557
   D53        3.13808   0.00007  -0.00150   0.00344   0.00194   3.14003
   D54       -0.00228   0.00008  -0.00128   0.00310   0.00183  -0.00045
   D55        0.00540  -0.00009  -0.00029  -0.00122  -0.00151   0.00389
   D56       -3.13201  -0.00007  -0.00059  -0.00033  -0.00092  -3.13293
   D57        3.13548  -0.00003  -0.00008  -0.00061  -0.00069   3.13479
   D58       -0.00194  -0.00002  -0.00038   0.00028  -0.00010  -0.00203
   D59        0.00398   0.00002  -0.00031   0.00090   0.00060   0.00458
   D60        3.14140   0.00001  -0.00000   0.00001   0.00000   3.14140
   D61       -3.13884   0.00002  -0.00053   0.00124   0.00071  -3.13813
   D62       -0.00143  -0.00000  -0.00023   0.00034   0.00012  -0.00131
   D63        3.10411  -0.00002   0.00065  -0.00172  -0.00107   3.10304
   D64       -0.03572  -0.00011   0.00021  -0.00294  -0.00273  -0.03845
   D65       -0.00652   0.00009   0.00039   0.00156   0.00194  -0.00457
   D66        3.13684  -0.00000  -0.00005   0.00034   0.00028   3.13712
   D67       -3.10926   0.00007  -0.00028   0.00200   0.00172  -3.10754
   D68        0.03440   0.00002  -0.00285   0.00501   0.00216   0.03655
   D69        0.00105  -0.00005  -0.00003  -0.00128  -0.00131  -0.00026
   D70       -3.13848  -0.00009  -0.00261   0.00174  -0.00087  -3.13935
   D71        0.00785  -0.00008  -0.00053  -0.00080  -0.00133   0.00651
   D72       -3.14118  -0.00006  -0.00015  -0.00102  -0.00116   3.14084
   D73       -3.13551   0.00002  -0.00009   0.00042   0.00033  -3.13518
   D74       -0.00135   0.00004   0.00030   0.00020   0.00050  -0.00085
   D75        0.00310  -0.00001  -0.00017   0.00024   0.00007   0.00317
   D76       -3.14072  -0.00001  -0.00042   0.00061   0.00020  -3.14053
   D77       -3.14059   0.00004   0.00244  -0.00281  -0.00037  -3.14096
   D78       -0.00123   0.00004   0.00220  -0.00244  -0.00024  -0.00147
   D79       -0.00360   0.00002   0.00032  -0.00026   0.00006  -0.00354
   D80        3.13599   0.00002   0.00024   0.00010   0.00034   3.13633
   D81       -3.13774   0.00000  -0.00006  -0.00005  -0.00011  -3.13785
   D82        0.00185   0.00001  -0.00015   0.00031   0.00017   0.00202
   D83       -0.00182   0.00003   0.00003   0.00054   0.00057  -0.00126
   D84       -3.14141   0.00002   0.00011   0.00018   0.00029  -3.14112
   D85       -3.14118   0.00002   0.00028   0.00016   0.00044  -3.14074
   D86        0.00242   0.00002   0.00036  -0.00020   0.00016   0.00258
         Item               Value     Threshold  Converged?
 Maximum Force            0.004763     0.000450     NO 
 RMS     Force            0.000940     0.000300     NO 
 Maximum Displacement     0.488600     0.001800     NO 
 RMS     Displacement     0.124763     0.001200     NO 
 Predicted change in Energy=-5.707842D-04
 GradGradGradGradGradGradGradGradGradGradGradGradGradGradGradGradGradGrad

                          Input orientation:                          
 ---------------------------------------------------------------------
 Center     Atomic      Atomic             Coordinates (Angstroms)
 Number     Number       Type             X           Y           Z
 ---------------------------------------------------------------------
      1          8           0       -1.344068    0.610580   -0.143074
      2          6           0       -0.075643    1.170240    0.063949
      3         16           0        0.324212    1.537155    1.795194
      4         16           0       -0.076547    2.679338   -1.094749
      5          6           0       -1.208932    3.812507   -0.222815
      6          1           0       -1.128095    4.775766   -0.730530
      7          1           0       -2.238012    3.455741   -0.274344
      8          1           0       -0.892492    3.910966    0.816564
      9          6           0        2.419860    0.787415   -0.456488
     10          7           0        1.000388    0.292778   -0.615421
     11          6           0        0.664490   -0.729621   -1.344339
     12          1           0        1.608015   -1.168672   -1.723095
     13          1           0        2.681362    1.310747   -1.378401
     14          1           0        2.402740    1.505937    0.363419
     15          6           0       -1.722008   -0.513029    0.681071
     16          1           0       -0.997596   -1.321056    0.529331
     17          1           0       -1.694770   -0.212511    1.731201
     18          6           0       -3.104708   -0.956575    0.282462
     19          6           0       -4.044528   -1.268276    1.271628
     20          6           0       -3.468343   -1.107430   -1.061327
     21          6           0       -5.316377   -1.728930    0.929040
     22          1           0       -3.780023   -1.148098    2.317905
     23          6           0       -4.741959   -1.557906   -1.406668
     24          1           0       -2.748349   -0.864521   -1.833573
     25          6           0       -5.669591   -1.872877   -0.412290
     26          1           0       -6.033133   -1.965361    1.708677
     27          1           0       -5.011591   -1.664639   -2.452404
     28          1           0       -6.660687   -2.223233   -0.680951
     29          6           0        3.410178   -0.313401   -0.174922
     30          6           0        4.524171   -0.486193   -1.003769
     31          6           0        3.262136   -1.153991    0.935826
     32          6           0        5.473946   -1.471879   -0.729218
     33          1           0        4.649862    0.155226   -1.870643
     34          6           0        4.205315   -2.142415    1.209277
     35          1           0        2.399243   -1.026915    1.581887
     36          6           0        5.315579   -2.304202    0.377388
     37          1           0        6.331486   -1.592508   -1.383018
     38          1           0        4.076956   -2.786888    2.072816
     39          1           0        6.049439   -3.074318    0.590575
 ---------------------------------------------------------------------
                    Distance matrix (angstroms):
                    1          2          3          4          5
     1  O    0.000000
     2  C    1.401777   0.000000
     3  S    2.720033   1.814310   0.000000
     4  S    2.606157   1.902619   3.133203   0.000000
     5  C    3.205770   2.889317   3.405894   1.823907   0.000000
     6  H    4.211951   3.839098   4.356269   2.373483   1.091869
     7  H    2.985182   3.164458   3.811686   2.438810   1.090387
     8  H    3.466609   2.957237   2.841314   2.415738   1.090933
     9  C    3.781092   2.577779   3.166058   3.196686   4.730107
    10  N    2.412589   1.545744   2.795846   2.661807   4.174174
    11  C    2.696939   2.478011   3.887252   3.497489   5.039687
    12  H    3.791701   3.390979   4.620390   4.247322   5.915925
    13  H    4.268531   3.114674   3.959688   3.091855   4.767449
    14  H    3.885456   2.518880   2.524130   3.106443   4.325286
    15  C    1.443798   2.434081   3.103472   4.006530   4.448654
    16  H    2.074461   2.696874   3.393958   4.414648   5.192673
    17  H    2.076867   2.704311   2.672398   4.355161   4.500554
    18  C    2.395184   3.707604   4.501615   4.928116   5.156880
    19  C    3.581056   4.812161   5.218280   6.076863   6.007355
    20  C    2.882237   4.238448   5.434796   5.083798   5.478487
    21  C    4.733072   6.051351   6.575239   7.140333   6.993239
    22  H    3.883715   4.917056   4.932398   6.325441   6.137864
    23  C    4.224295   5.601786   6.745177   6.310118   6.536446
    24  H    2.646831   3.858004   5.326971   4.499258   5.180631
    25  C    4.995016   6.385892   7.240647   7.243655   7.228898
    26  H    5.661430   6.930282   7.258852   8.056882   7.770929
    27  H    4.894931   6.223516   7.534213   6.713272   7.030677
    28  H    6.048656   7.445357   8.310272   8.219326   8.146268
    29  C    4.843306   3.795945   4.102329   4.686131   6.193673
    30  C    6.031578   5.004206   5.437627   5.585290   7.208132
    31  C    5.049243   4.159686   4.075805   5.473980   6.782256
    32  C    7.153008   6.197406   6.476628   6.940763   8.534755
    33  H    6.254521   5.206082   5.836038   5.414065   7.100458
    34  C    6.340622   5.532817   5.380102   6.847787   8.174720
    35  H    4.435004   3.640973   3.305406   5.199060   6.300466
    36  C    7.288191   6.421469   6.456001   7.488517   8.963460
    37  H    8.081162   7.125853   7.482190   7.706792   9.349767
    38  H    6.770558   6.077704   5.732147   7.560733   8.761423
    39  H    8.293411   7.470625   7.449498   8.571615  10.038621
                    6          7          8          9         10
     6  H    0.000000
     7  H    1.783953   0.000000
     8  H    1.787984   1.791015   0.000000
     9  C    5.345094   5.371118   4.727463   0.000000
    10  N    4.963958   4.539593   4.327223   1.511564   0.000000
    11  C    5.822320   5.204484   5.350583   2.484150   1.299788
    12  H    6.618749   6.186760   6.205250   2.467724   1.931835
    13  H    5.190189   5.479068   4.934718   1.091872   2.108098
    14  H    4.935109   5.073958   4.104638   1.090328   2.096777
    15  C    5.506061   4.114634   4.503131   4.487791   3.121163
    16  H    6.226999   5.000231   5.240954   4.134791   2.811913
    17  H    5.591435   4.215850   4.299218   4.766132   3.609131
    18  C    6.147592   4.530974   5.373278   5.840240   4.383936
    19  C    7.003189   5.288654   6.080046   7.000040   5.607943
    20  C    6.340204   4.791199   5.945231   6.215079   4.704144
    21  C    7.912455   6.148599   7.168809   8.252335   6.809859
    22  H    7.170624   5.503898   6.015479   7.062721   5.790756
    23  C    7.323427   5.717391   7.047675   7.595725   6.084871
    24  H    5.971161   4.621287   5.768249   5.597825   4.108074
    25  C    8.057972   6.339474   7.601552   8.515769   7.015693
    26  H    8.686307   6.908232   7.858325   9.149799   7.744098
    27  H    7.715259   6.217313   7.664235   8.076059   6.584063
    28  H    8.921772   7.209447   8.552369   9.569260   8.063912
    29  C    6.841363   6.791050   6.110752   1.507251   2.523604
    30  C    7.727288   7.861171   7.210330   2.519865   3.629690
    31  C    7.563921   7.277759   6.552019   2.533185   3.100808
    32  C    9.089556   9.163113   8.479151   3.808705   4.810373
    33  H    7.485589   7.802844   7.214177   2.715217   3.861756
    34  C    8.948148   8.663541   7.923717   3.813991   4.419416
    35  H    7.173597   6.711478   5.983636   2.728954   2.920025
    36  C    9.637135   9.521472   8.795529   4.317248   5.133307
    37  H    9.829852  10.007510   9.344102   4.671542   5.706497
    38  H    9.599221   9.184683   8.434147   4.681772   5.116271
    39  H   10.718495  10.586388   9.850669   5.402145   6.187461
                   11         12         13         14         15
    11  C    0.000000
    12  H    1.107458   0.000000
    13  H    2.869153   2.723675   0.000000
    14  H    3.306913   3.484059   1.774731   0.000000
    15  C    3.137606   4.159199   5.192038   4.603333   0.000000
    16  H    2.573511   3.447586   4.909232   4.425121   1.095767
    17  H    3.910557   4.873889   5.580365   4.649029   1.092623
    18  C    4.111550   5.126110   6.432560   6.033449   1.505816
    19  C    5.413712   6.397619   7.675390   7.077313   2.512619
    20  C    4.159705   5.119678   6.615663   6.582492   2.537509
    21  C    6.475927   7.436055   8.861589   8.388626   3.802550
    22  H    5.774154   6.735062   7.839522   7.006460   2.705174
    23  C    5.469884   6.369757   7.958371   7.972896   3.817136
    24  H    3.450365   4.368367   5.866919   6.081083   2.738678
    25  C    6.503563   7.428167   8.989286   8.785251   4.316021
    26  H    7.463653   8.414210   9.808434   9.220823   4.663801
    27  H    5.858325   6.678103   8.317929   8.541295   4.686815
    28  H    7.505277   8.400572  10.012460   9.856121   5.400968
    29  C    3.013234   2.525098   2.148812   2.148193   5.206910
    30  C    3.882316   3.080125   2.601017   3.215316   6.469479
    31  C    3.482385   3.131484   3.430435   2.853319   5.031643
    32  C    4.905119   4.003142   3.995369   4.415151   7.395274
    33  H    4.116204   3.320739   2.335063   3.444563   6.896270
    34  C    4.588506   4.036452   4.576335   4.156348   6.169851
    35  H    3.414755   3.401330   3.782534   2.810697   4.249737
    36  C    5.203487   4.409931   4.805180   4.796039   7.268298
    37  H    5.732444   4.754625   4.663937   5.299571   8.383585
    38  H    5.249211   4.808662   5.536172   4.914609   6.382427
    39  H    6.183783   5.358247   5.869379   5.859075   8.183140
                   16         17         18         19         20
    16  H    0.000000
    17  H    1.777475   0.000000
    18  C    2.152607   2.154160   0.000000
    19  C    3.136493   2.616718   1.399596   0.000000
    20  C    2.946255   3.427048   1.400270   2.408431   0.000000
    21  C    4.356374   4.007372   2.430241   1.395410   2.786225
    22  H    3.312222   2.359625   2.153082   1.085864   3.393819
    23  C    4.221901   4.576208   2.428034   2.782727   1.394377
    24  H    2.976050   3.773958   2.147805   3.389007   1.083402
    25  C    4.797780   4.811504   2.810856   2.417013   2.419225
    26  H    5.211778   4.679144   3.409899   2.152090   3.871320
    27  H    5.012081   5.532860   3.408379   3.867910   2.151091
    28  H    5.860829   5.875527   3.895840   3.401293   3.403052
    29  C    4.576004   5.450136   6.562517   7.653557   6.980706
    30  C    5.791139   6.799278   7.750835   8.900094   8.016827
    31  C    4.282343   5.107830   6.403325   7.315269   7.020694
    32  C    6.594509   7.683109   8.653459   9.728627   8.955873
    33  H    6.311343   7.304988   8.124366   9.353750   8.255576
    34  C    5.311049   6.229602   7.463354   8.296259   8.069192
    35  H    3.568320   4.176900   5.655700   6.455750   6.435964
    36  C    6.391075   7.439958   8.527974   9.459620   8.981061
    37  H    7.579327   8.719147   9.603124  10.715126   9.817099
    38  H    5.502916   6.329055   7.624416   8.300999   8.341161
    39  H    7.262120   8.334491   9.400968  10.276857   9.858276
                   21         22         23         24         25
    21  C    0.000000
    22  H    2.150975   0.000000
    23  C    2.411377   3.868554   0.000000
    24  H    3.869625   4.287136   2.153488   0.000000
    25  C    1.394505   3.398490   1.395886   3.401541   0.000000
    26  H    1.085115   2.472970   3.396841   4.954714   2.153884
    27  H    3.395760   4.953728   1.085199   2.478993   2.153693
    28  H    2.154896   4.295029   2.156581   4.298956   1.084989
    29  C    8.909277   7.655711   8.338066   6.401744   9.215776
    30  C   10.105272   8.968348   9.336598   7.329478  10.304636
    31  C    8.597761   7.176503   8.349609   6.624145   9.061455
    32  C   10.920026   9.748115  10.238704   8.318331  11.155253
    33  H   10.522080   9.502923   9.558054   7.468252  10.617490
    34  C    9.534785   8.123014   9.340157   7.697103  10.010789
    35  H    7.774949   6.224126   7.759523   6.179761   8.354549
    36  C   10.661789   9.371881  10.241772   8.484573  11.021959
    37  H   11.875897  10.776685  11.073524   9.120108  12.043536
    38  H    9.521670   8.029809   9.559837   8.095688  10.099819
    39  H   11.450170  10.164267  11.078934   9.389398  11.823065
                   26         27         28         29         30
    26  H    0.000000
    27  H    4.295181   0.000000
    28  H    2.484078   2.483866   0.000000
    29  C    9.770008   8.828305  10.262839   0.000000
    30  C   11.000089   9.716894  11.323540   1.399223   0.000000
    31  C    9.362567   8.955190  10.110375   1.400810   2.408467
    32  C   11.772839  10.627936  12.157969   2.430731   1.396076
    33  H   11.464502   9.848555  11.618991   2.152184   1.085673
    34  C   10.252150   9.929126  11.029483   2.427662   2.782501
    35  H    8.485383   8.461836   9.414561   2.148830   3.390179
    36  C   11.431553  10.726938  12.023211   2.810496   2.416419
    37  H   12.750741  11.393603  13.026407   3.410227   2.152707
    38  H   10.149946  10.214634  11.099456   3.408087   3.867631
    39  H   12.184765  11.558258  12.801892   3.895427   3.400995
                   31         32         33         34         35
    31  C    0.000000
    32  C    2.786670   0.000000
    33  H    3.393537   2.151612   0.000000
    34  C    1.393321   2.411806   3.868163   0.000000
    35  H    1.085416   3.872080   4.287506   2.155244   0.000000
    36  C    2.418980   1.393707   3.397883   1.396746   3.404012
    37  H    3.871723   1.085071   2.473906   3.397498   4.957125
    38  H    2.150123   3.395913   4.953294   1.085136   2.480572
    39  H    3.402339   2.154265   4.294923   2.156856   4.300987
                   36         37         38         39
    36  C    0.000000
    37  H    2.153510   0.000000
    38  H    2.154448   4.295607   0.000000
    39  H    1.084932   2.484026   2.484018   0.000000
 Stoichiometry    C17H18NOS2(1-)
 Framework group  C1[X(C17H18NOS2)]
 Deg. of freedom   111
 Full point group                 C1      NOp   1
 Largest Abelian subgroup         C1      NOp   1
 Largest concise Abelian subgroup C1      NOp   1
                         Standard orientation:                         
 ---------------------------------------------------------------------
 Center     Atomic      Atomic             Coordinates (Angstroms)
 Number     Number       Type             X           Y           Z
 ---------------------------------------------------------------------
      1          8           0       -1.340083    0.616160   -0.081113
      2          6           0       -0.074812    1.162111    0.175801
      3         16           0        0.322861    1.375125    1.933129
      4         16           0       -0.084034    2.768650   -0.843467
      5          6           0       -1.222780    3.813110    0.125552
      6          1           0       -1.147272    4.818304   -0.294045
      7          1           0       -2.249853    3.456676    0.041770
      8          1           0       -0.906973    3.820084    1.169751
      9          6           0        2.422825    0.841140   -0.375320
     10          7           0        1.006143    0.354818   -0.578615
     11          6           0        0.676000   -0.600228   -1.396136
     12          1           0        1.621986   -0.998455   -1.812055
     13          1           0        2.681478    1.446172   -1.246652
     14          1           0        2.401640    1.483445    0.505481
     15          6           0       -1.711821   -0.578651    0.639156
     16          1           0       -0.982908   -1.365867    0.416261
     17          1           0       -1.686337   -0.372992    1.711947
     18          6           0       -3.091999   -0.992473    0.201728
     19          6           0       -4.030143   -1.396489    1.158558
     20          6           0       -3.454685   -1.024703   -1.150373
     21          6           0       -5.299380   -1.831740    0.775463
     22          1           0       -3.766392   -1.368788    2.211539
     23          6           0       -4.725746   -1.449581   -1.535302
     24          1           0       -2.735997   -0.709797   -1.897421
     25          6           0       -5.651685   -1.857252   -0.573565
     26          1           0       -6.014868   -2.140837    1.530453
     27          1           0       -4.994700   -1.463969   -2.586546
     28          1           0       -6.640794   -2.187695   -0.873016
     29          6           0        3.419239   -0.274922   -0.192641
     30          6           0        4.534239   -0.366810   -1.032970
     31          6           0        3.275797   -1.212178    0.838497
     32          6           0        5.489470   -1.367802   -0.847018
     33          1           0        4.656421    0.350165   -1.839013
     34          6           0        4.224446   -2.215835    1.023105
     35          1           0        2.412160   -1.148103    1.492832
     36          6           0        5.335657   -2.296511    0.180727
     37          1           0        6.347718   -1.424793   -1.508488
     38          1           0        4.099613   -2.935569    1.825552
     39          1           0        6.073780   -3.078513    0.324693
 ---------------------------------------------------------------------
 Rotational constants (GHZ):      0.3992444      0.1381073      0.1186163
 Standard basis: 6-311++G(d,p) (5D, 7F)
 There are   625 symmetry adapted cartesian basis functions of A   symmetry.
 There are   604 symmetry adapted basis functions of A   symmetry.
   604 basis functions,   946 primitive gaussians,   625 cartesian basis functions
    84 alpha electrons       84 beta electrons
       nuclear repulsion energy      1850.1807619238 Hartrees.
 NAtoms=   39 NActive=   39 NUniq=   39 SFac= 1.00D+00 NAtFMM=   60 NAOKFM=F Big=F
 Integral buffers will be    131072 words long.
 Raffenetti 2 integral format.
 Two-electron integral symmetry is turned on.
 ------------------------------------------------------------------------------
 Polarizable Continuum Model (PCM)
 =================================
 Model                : PCM (using non-symmetric T matrix).
 Atomic radii         : UFF (Universal Force Field).
 Polarization charges : Total charges.
 Charge compensation  : None.
 Solution method      : On-the-fly selection.
 Cavity type          : Scaled VdW (van der Waals Surface) (Alpha=1.100).
 Cavity algorithm     : GePol (No added spheres)
                        Default sphere list used, NSphG=   39.
                        Lebedev-Laikov grids with approx.  5.0 points / Ang**2.
                        Smoothing algorithm: York/Karplus (Gamma=1.0000).
                        Polarization charges: spherical gaussians, with
                                              point-specific exponents (IZeta= 3).
                        Self-potential: point-specific (ISelfS= 7).
                        Self-field    : sphere-specific E.n sum rule (ISelfD= 2).
 1st derivatives      : Analytical E(r).r(x)/FMM algorithm (CHGder, D1EAlg=3).
                        Cavity 1st derivative terms included.
 Solvent              : n,n-DiMethylFormamide, Eps=  37.219000 Eps(inf)=   2.046330
 ------------------------------------------------------------------------------
 One-electron integrals computed using PRISM.
 NBasis=   604 RedAO= T EigKep=  1.32D-06  NBF=   604
 NBsUse=   602 1.00D-06 EigRej=  5.95D-07 NBFU=   602
 Initial guess from the checkpoint file:  "/localscratch/srahman.25041483.0/Gau-379703.chk"
 B after Tr=     0.000000    0.000000   -0.000000
         Rot=    0.999998    0.000453   -0.000872    0.001492 Ang=   0.20 deg.
 ExpMin= 3.60D-02 ExpMax= 9.34D+04 ExpMxC= 3.17D+03 IAcc=3 IRadAn=         5 AccDes= 0.00D+00
 Harris functional with IExCor=  402 and IRadAn=       5 diagonalized for initial guess.
 HarFok:  IExCor=  402 AccDes= 0.00D+00 IRadAn=         5 IDoV= 1 UseB2=F ITyADJ=14
 ICtDFT=  3500011 ScaDFX=  1.000000  1.000000  1.000000  1.000000
 FoFCou: FMM=F IPFlag=           0 FMFlag=      100000 FMFlg1=           0
         NFxFlg=           0 DoJE=T BraDBF=F KetDBF=T FulRan=T
         wScrn=  0.000000 ICntrl=     500 IOpCl=  0 I1Cent=   200000004 NGrid=           0
         NMat0=    1 NMatS0=      1 NMatT0=    0 NMatD0=    1 NMtDS0=    0 NMtDT0=    0
 Petite list used in FoFCou.
 Requested convergence on RMS density matrix=1.00D-08 within 128 cycles.
 Requested convergence on MAX density matrix=1.00D-06.
 Requested convergence on             energy=1.00D-06.
 No special actions if energy rises.
 Inv3:  Mode=1 IEnd=    27706563.
 Iteration    1 A*A^-1 deviation from unit magnitude is 8.88D-15 for   2918.
 Iteration    1 A*A^-1 deviation from orthogonality  is 6.63D-15 for   1552   1430.
 Iteration    1 A^-1*A deviation from unit magnitude is 8.99D-15 for   2918.
 Iteration    1 A^-1*A deviation from orthogonality  is 9.95D-12 for   2246   2221.
 Error on total polarization charges =  0.03031
 SCF Done:  E(RB3LYP) =  -1585.30602662     A.U. after   16 cycles
            NFock= 16  Conv=0.30D-08     -V/T= 2.0030
 D1PCM: PCM CHGder 1st derivatives, ID1Alg=3 FixD1E=F DoIter=F DoCFld=F I1PDM=0.
 Calling FoFJK, ICntrl=      2127 FMM=F ISym2X=0 I1Cent= 0 IOpClX= 0 NMat=1 NMatS=1 NMatT=0.
 ***** Axes restored to original set *****
 -------------------------------------------------------------------
 Center     Atomic                   Forces (Hartrees/Bohr)
 Number     Number              X              Y              Z
 -------------------------------------------------------------------
      1        8           0.002030622   -0.002651270    0.002756246
      2        6          -0.000422553    0.000605409   -0.002593255
      3       16           0.000251226   -0.000280017   -0.000900976
      4       16          -0.000617880    0.000550747    0.001832720
      5        6           0.000794878   -0.000324646   -0.000872147
      6        1          -0.000322361   -0.000365195    0.000502279
      7        1           0.000464840    0.000164103    0.000084212
      8        1           0.000005397   -0.000107124   -0.000412590
      9        6          -0.003447177   -0.000159324    0.000120084
     10        7          -0.000390328    0.001732808    0.000436485
     11        6           0.001890451   -0.000280077   -0.000504741
     12        1          -0.001160773    0.000207066    0.000504874
     13        1           0.000437975   -0.000133189    0.000777598
     14        1           0.000751387   -0.000152510   -0.000486746
     15        6           0.001149273    0.002321206   -0.000660192
     16        1          -0.000954469    0.000400657   -0.000228158
     17        1          -0.000280842   -0.000645061   -0.000895264
     18        6          -0.000912307   -0.000783121    0.001095470
     19        6           0.000128700    0.000003796   -0.000167376
     20        6           0.000230938    0.000109960   -0.000649700
     21        6          -0.000557913   -0.000138357    0.000141871
     22        1          -0.000104037    0.000007947   -0.000369076
     23        6           0.000237186    0.000117555   -0.000102228
     24        1          -0.000543451   -0.000204231    0.000136636
     25        6          -0.000681109   -0.000199789    0.000165171
     26        1           0.000276730    0.000094811   -0.000239180
     27        1           0.000225983    0.000008606    0.000303988
     28        1           0.000378525    0.000087582    0.000087744
     29        6           0.001615800    0.000150085   -0.000907270
     30        6          -0.000493549    0.000275735    0.000287541
     31        6          -0.000393385   -0.000076665    0.000743680
     32        6           0.000366383   -0.000347830   -0.000193734
     33        1          -0.000046155   -0.000265300    0.000261062
     34        6          -0.000346031    0.000068039    0.000222675
     35        1           0.000689152   -0.000279070   -0.000071597
     36        6           0.000440716   -0.000230082   -0.000100011
     37        1          -0.000357834    0.000106996    0.000230224
     38        1          -0.000040788    0.000305897   -0.000276913
     39        1          -0.000293220    0.000303850   -0.000059407
 -------------------------------------------------------------------
 Cartesian Forces:  Max     0.003447177 RMS     0.000811716

 GradGradGradGradGradGradGradGradGradGradGradGradGradGradGradGradGradGrad
 Berny optimization.
 Using GEDIIS/GDIIS optimizer.
 FormGI is forming the generalized inverse of G from B-inverse, IUseBI=4.
 Internal  Forces:  Max     0.003502142 RMS     0.000518251
 Search for a local minimum.
 Step number   5 out of a maximum of  202
 All quantities printed in internal units (Hartrees-Bohrs-Radians)
 Mixed Optimization -- En-DIIS/RFO-DIIS
 Swapping is turned off.
 Update second derivatives using D2CorX and points    2    3    4    5
 DE= -5.88D-04 DEPred=-5.71D-04 R= 1.03D+00
 TightC=F SS=  1.41D+00  RLast= 2.63D-01 DXNew= 5.0081D-01 7.8807D-01
 Trust test= 1.03D+00 RLast= 2.63D-01 DXMaxT set to 5.01D-01
 ITU=  1 -1  1  1  0
     Eigenvalues ---    0.00232   0.00313   0.00472   0.00520   0.00595
     Eigenvalues ---    0.00663   0.01043   0.01247   0.01534   0.01559
     Eigenvalues ---    0.02150   0.02188   0.02193   0.02215   0.02216
     Eigenvalues ---    0.02222   0.02226   0.02229   0.02231   0.02237
     Eigenvalues ---    0.02242   0.02247   0.02252   0.02256   0.02261
     Eigenvalues ---    0.02268   0.02274   0.03046   0.04902   0.06439
     Eigenvalues ---    0.06524   0.07162   0.09563   0.09785   0.09965
     Eigenvalues ---    0.10305   0.11359   0.12168   0.13270   0.13548
     Eigenvalues ---    0.13940   0.15288   0.15999   0.16000   0.16000
     Eigenvalues ---    0.16000   0.16000   0.16000   0.16000   0.16000
     Eigenvalues ---    0.16000   0.16002   0.16012   0.16058   0.16124
     Eigenvalues ---    0.20304   0.21223   0.21923   0.21992   0.22000
     Eigenvalues ---    0.22001   0.22037   0.22161   0.22335   0.23396
     Eigenvalues ---    0.23476   0.24237   0.24951   0.24987   0.25100
     Eigenvalues ---    0.25413   0.25844   0.26621   0.30438   0.30931
     Eigenvalues ---    0.33630   0.34052   0.34415   0.35207   0.35368
     Eigenvalues ---    0.35623   0.35781   0.35964   0.36020   0.36354
     Eigenvalues ---    0.36359   0.36361   0.36364   0.36371   0.36382
     Eigenvalues ---    0.36394   0.36417   0.36608   0.36744   0.36911
     Eigenvalues ---    0.40037   0.42697   0.42871   0.42905   0.43018
     Eigenvalues ---    0.43069   0.46801   0.47161   0.47372   0.47577
     Eigenvalues ---    0.47636   0.47690   0.48161   0.49942   0.50734
     Eigenvalues ---    0.67192
 En-DIIS/RFO-DIIS IScMMF=        0 using points:     5    4    3    2
 RFO step:  Lambda=-1.04691465D-04.
 DidBck=T Rises=F RFO-DIIS coefs:    0.74811   -0.04014    0.21305    0.07899
 Iteration  1 RMS(Cart)=  0.05877072 RMS(Int)=  0.00091340
 Iteration  2 RMS(Cart)=  0.00172921 RMS(Int)=  0.00001436
 Iteration  3 RMS(Cart)=  0.00000082 RMS(Int)=  0.00001435
 Variable       Old X    -DE/DX   Delta X   Delta X   Delta X     New X
                                 (Linear)    (Quad)   (Total)
    R1        2.64898  -0.00020  -0.00125   0.00027  -0.00098   2.64799
    R2        2.72838  -0.00139  -0.00736   0.00556  -0.00180   2.72658
    R3        3.42855  -0.00087   0.00350  -0.00678  -0.00328   3.42527
    R4        3.59543  -0.00071  -0.00533   0.00301  -0.00232   3.59311
    R5        2.92103  -0.00165  -0.00576   0.00208  -0.00368   2.91735
    R6        3.44668  -0.00136  -0.00322  -0.00026  -0.00348   3.44321
    R7        2.06333  -0.00057  -0.00020  -0.00110  -0.00130   2.06203
    R8        2.06053  -0.00050   0.00003  -0.00132  -0.00129   2.05924
    R9        2.06157  -0.00041  -0.00037  -0.00067  -0.00103   2.06053
   R10        2.85644  -0.00117  -0.00497   0.00290  -0.00208   2.85437
   R11        2.06334  -0.00062   0.00003  -0.00149  -0.00146   2.06188
   R12        2.06042  -0.00048  -0.00052  -0.00075  -0.00127   2.05915
   R13        2.84829   0.00081   0.00325  -0.00207   0.00119   2.84948
   R14        2.45624  -0.00012   0.00170  -0.00225  -0.00055   2.45569
   R15        2.09279  -0.00124  -0.00095  -0.00173  -0.00268   2.09011
   R16        2.07070  -0.00090   0.00002  -0.00219  -0.00216   2.06854
   R17        2.06476  -0.00104   0.00034  -0.00282  -0.00248   2.06228
   R18        2.84558   0.00136   0.00312  -0.00090   0.00222   2.84780
   R19        2.64485  -0.00008  -0.00077   0.00040  -0.00037   2.64448
   R20        2.64613   0.00037   0.00085  -0.00075   0.00010   2.64622
   R21        2.63694   0.00020   0.00102  -0.00121  -0.00019   2.63676
   R22        2.05199  -0.00038   0.00009  -0.00116  -0.00106   2.05092
   R23        2.63499  -0.00018  -0.00030  -0.00026  -0.00056   2.63443
   R24        2.04733  -0.00051   0.00004  -0.00133  -0.00129   2.04604
   R25        2.63523  -0.00028  -0.00005  -0.00072  -0.00076   2.63447
   R26        2.05057  -0.00037  -0.00009  -0.00090  -0.00099   2.04958
   R27        2.63784   0.00022   0.00098  -0.00112  -0.00014   2.63770
   R28        2.05073  -0.00035   0.00010  -0.00110  -0.00100   2.04973
   R29        2.05033  -0.00040  -0.00009  -0.00093  -0.00103   2.04930
   R30        2.64415  -0.00061  -0.00052  -0.00062  -0.00114   2.64300
   R31        2.64715   0.00053   0.00087  -0.00055   0.00031   2.64746
   R32        2.63820   0.00016   0.00083  -0.00102  -0.00019   2.63801
   R33        2.05163  -0.00038   0.00010  -0.00116  -0.00106   2.05056
   R34        2.63300  -0.00047  -0.00007  -0.00091  -0.00098   2.63202
   R35        2.05114  -0.00062  -0.00027  -0.00121  -0.00148   2.04966
   R36        2.63373  -0.00018  -0.00001  -0.00063  -0.00064   2.63308
   R37        2.05049  -0.00044  -0.00011  -0.00099  -0.00110   2.04939
   R38        2.63947   0.00005   0.00068  -0.00102  -0.00034   2.63913
   R39        2.05061  -0.00039   0.00005  -0.00112  -0.00107   2.04954
   R40        2.05023  -0.00042  -0.00010  -0.00097  -0.00107   2.04916
    A1        2.05248   0.00350   0.00679   0.00072   0.00750   2.05999
    A2        2.00544  -0.00016  -0.00166   0.00028  -0.00137   2.00408
    A3        1.79908   0.00056   0.00305   0.00172   0.00477   1.80384
    A4        1.91596   0.00103  -0.00072   0.00370   0.00300   1.91897
    A5        2.00514  -0.00049  -0.00167  -0.00088  -0.00256   2.00258
    A6        1.96143  -0.00123  -0.00229  -0.00267  -0.00495   1.95648
    A7        1.75475   0.00055   0.00432  -0.00193   0.00239   1.75714
    A8        1.77414  -0.00008   0.00058  -0.00140  -0.00081   1.77332
    A9        1.85443   0.00064   0.00005   0.00296   0.00302   1.85745
   A10        1.93915  -0.00001  -0.00092   0.00078  -0.00013   1.93901
   A11        1.90864  -0.00035   0.00377  -0.00597  -0.00220   1.90644
   A12        1.91405  -0.00016  -0.00145   0.00138  -0.00006   1.91399
   A13        1.91976  -0.00011  -0.00022  -0.00019  -0.00040   1.91936
   A14        1.92656   0.00001  -0.00120   0.00106  -0.00014   1.92642
   A15        1.86813  -0.00002   0.00138  -0.00056   0.00081   1.86894
   A16        1.85456   0.00054   0.00601  -0.00237   0.00365   1.85821
   A17        1.97975   0.00083   0.00258   0.00039   0.00297   1.98273
   A18        1.89952  -0.00014  -0.00230  -0.00036  -0.00260   1.89692
   A19        1.92882  -0.00038  -0.00471   0.00320  -0.00150   1.92732
   A20        1.92958  -0.00079  -0.00279  -0.00053  -0.00326   1.92632
   A21        2.00616  -0.00072   0.00364  -0.00545  -0.00187   2.00429
   A22        2.10959   0.00104   0.00072   0.00188   0.00255   2.11213
   A23        2.16403  -0.00030  -0.00418   0.00490   0.00067   2.16470
   A24        1.85820   0.00046  -0.00077   0.00331   0.00255   1.86075
   A25        1.89840  -0.00022   0.00524  -0.00557  -0.00033   1.89806
   A26        1.90503  -0.00009   0.00380  -0.00381  -0.00001   1.90502
   A27        1.89494   0.00141   0.00135   0.00242   0.00377   1.89871
   A28        1.89593   0.00032  -0.00323   0.00427   0.00112   1.89705
   A29        1.93177  -0.00051  -0.00324   0.00178  -0.00142   1.93035
   A30        1.93727  -0.00090  -0.00376   0.00064  -0.00309   1.93418
   A31        2.08875   0.00010   0.00188  -0.00186   0.00002   2.08877
   A32        2.12260   0.00027  -0.00251   0.00363   0.00112   2.12372
   A33        2.07130  -0.00037   0.00067  -0.00179  -0.00112   2.07018
   A34        2.10835   0.00040  -0.00017   0.00141   0.00124   2.10960
   A35        2.08607  -0.00021   0.00051  -0.00124  -0.00073   2.08533
   A36        2.08876  -0.00019  -0.00034  -0.00017  -0.00051   2.08825
   A37        2.10561  -0.00006  -0.00063   0.00053  -0.00010   2.10551
   A38        2.07980   0.00035  -0.00273   0.00480   0.00208   2.08188
   A39        2.09776  -0.00030   0.00336  -0.00533  -0.00197   2.09579
   A40        2.09565  -0.00008  -0.00011  -0.00018  -0.00029   2.09536
   A41        2.09160  -0.00001  -0.00040   0.00042   0.00002   2.09162
   A42        2.09588   0.00009   0.00051  -0.00023   0.00027   2.09616
   A43        2.09840   0.00033   0.00035   0.00063   0.00098   2.09937
   A44        2.09137  -0.00029  -0.00011  -0.00096  -0.00107   2.09031
   A45        2.09341  -0.00004  -0.00024   0.00033   0.00009   2.09350
   A46        2.08700  -0.00022  -0.00012  -0.00058  -0.00070   2.08631
   A47        2.09772   0.00012   0.00037  -0.00005   0.00032   2.09804
   A48        2.09845   0.00010  -0.00026   0.00064   0.00038   2.09883
   A49        2.09744   0.00041  -0.00052   0.00179   0.00128   2.09871
   A50        2.11408  -0.00028   0.00035  -0.00119  -0.00085   2.11323
   A51        2.07115  -0.00014   0.00019  -0.00070  -0.00051   2.07064
   A52        2.10870   0.00013   0.00017   0.00030   0.00047   2.10916
   A53        2.08541  -0.00003   0.00050  -0.00068  -0.00017   2.08523
   A54        2.08908  -0.00010  -0.00067   0.00037  -0.00030   2.08879
   A55        2.10572   0.00001  -0.00050   0.00060   0.00010   2.10582
   A56        2.07800   0.00039  -0.00088   0.00267   0.00180   2.07979
   A57        2.09947  -0.00041   0.00138  -0.00327  -0.00190   2.09757
   A58        2.09496   0.00000  -0.00008   0.00006  -0.00002   2.09494
   A59        2.09169  -0.00005  -0.00051   0.00042  -0.00009   2.09160
   A60        2.09651   0.00005   0.00059  -0.00047   0.00012   2.09663
   A61        2.09829   0.00009   0.00052  -0.00022   0.00029   2.09858
   A62        2.09143  -0.00017  -0.00040  -0.00029  -0.00069   2.09074
   A63        2.09347   0.00008  -0.00011   0.00051   0.00040   2.09386
   A64        2.08754  -0.00010  -0.00029  -0.00003  -0.00032   2.08722
   A65        2.09794   0.00009   0.00037  -0.00011   0.00026   2.09820
   A66        2.09770   0.00001  -0.00008   0.00014   0.00006   2.09777
    D1       -0.85959   0.00037   0.01144  -0.00621   0.00523  -0.85436
    D2       -3.05425   0.00067   0.01234  -0.00654   0.00581  -3.04844
    D3        1.37111  -0.00055   0.00639  -0.00644  -0.00006   1.37105
    D4       -1.02939  -0.00058   0.03293  -0.06101  -0.02807  -1.05746
    D5        1.03655  -0.00037   0.03437  -0.06128  -0.02692   1.00963
    D6       -3.13270  -0.00067   0.03292  -0.06132  -0.02839   3.12209
    D7        1.26320  -0.00031   0.01052   0.06399   0.07453   1.33772
    D8       -0.93166  -0.00022   0.01142   0.06291   0.07433  -0.85733
    D9       -3.04143   0.00114   0.01220   0.06783   0.08001  -2.96142
   D10       -3.13514   0.00065  -0.00528   0.01276   0.00747  -3.12767
   D11        0.09163   0.00040  -0.00745  -0.00407  -0.01150   0.08013
   D12       -0.88021   0.00030  -0.00987   0.01404   0.00416  -0.87606
   D13        2.34656   0.00005  -0.01204  -0.00278  -0.01482   2.33174
   D14        1.26046  -0.00054  -0.01035   0.01054   0.00017   1.26064
   D15       -1.79595  -0.00079  -0.01253  -0.00629  -0.01880  -1.81475
   D16        2.96951   0.00002   0.03254  -0.02695   0.00558   2.97509
   D17       -1.23277   0.00021   0.03033  -0.02306   0.00727  -1.22551
   D18        0.89818  -0.00003   0.03077  -0.02525   0.00552   0.90369
   D19       -1.73554  -0.00040  -0.03035   0.00445  -0.02590  -1.76144
   D20        1.31786  -0.00007  -0.02786   0.02168  -0.00617   1.31169
   D21        0.29205  -0.00031  -0.02936   0.00262  -0.02673   0.26532
   D22       -2.93773   0.00002  -0.02687   0.01985  -0.00700  -2.94474
   D23        2.41560  -0.00043  -0.02700   0.00056  -0.02646   2.38914
   D24       -0.81419  -0.00009  -0.02451   0.01779  -0.00674  -0.82092
   D25        2.16652  -0.00034  -0.00304  -0.02417  -0.02721   2.13931
   D26       -1.00990  -0.00040  -0.00225  -0.02771  -0.02996  -1.03985
   D27        0.06857  -0.00060  -0.00316  -0.02602  -0.02920   0.03937
   D28       -3.10785  -0.00066  -0.00237  -0.02955  -0.03195  -3.13980
   D29       -2.03560   0.00034   0.00444  -0.02732  -0.02285  -2.05845
   D30        1.07117   0.00028   0.00523  -0.03085  -0.02559   1.04557
   D31        3.12419   0.00037   0.00280   0.01184   0.01467   3.13886
   D32        0.07577   0.00011   0.00006  -0.00603  -0.00600   0.06977
   D33       -2.37784   0.00014  -0.00243   0.01565   0.01322  -2.36462
   D34        0.79908   0.00011  -0.00376   0.01639   0.01263   0.81171
   D35        1.82283  -0.00017  -0.00773   0.01990   0.01214   1.83497
   D36       -1.28343  -0.00019  -0.00906   0.02064   0.01154  -1.27189
   D37       -0.28386   0.00037   0.00080   0.01288   0.01372  -0.27014
   D38        2.89306   0.00035  -0.00053   0.01363   0.01313   2.90618
   D39       -3.09992  -0.00004  -0.00122   0.00049  -0.00073  -3.10065
   D40        0.04352   0.00002  -0.00069   0.00146   0.00077   0.04429
   D41        0.00738  -0.00001   0.00002  -0.00012  -0.00011   0.00727
   D42       -3.13236   0.00005   0.00055   0.00085   0.00139  -3.13097
   D43        3.10777  -0.00001   0.00090  -0.00138  -0.00047   3.10730
   D44       -0.03934   0.00004   0.00291  -0.00240   0.00053  -0.03881
   D45        0.00116  -0.00004  -0.00044  -0.00064  -0.00108   0.00008
   D46        3.13723   0.00001   0.00157  -0.00167  -0.00008   3.13715
   D47       -0.00996   0.00004   0.00028   0.00077   0.00105  -0.00892
   D48       -3.14089   0.00002   0.00018   0.00042   0.00060  -3.14029
   D49        3.12978  -0.00002  -0.00025  -0.00021  -0.00045   3.12932
   D50       -0.00115  -0.00003  -0.00035  -0.00055  -0.00090  -0.00205
   D51       -0.00714   0.00005   0.00056   0.00077   0.00133  -0.00581
   D52        3.13557   0.00006   0.00073   0.00109   0.00181   3.13738
   D53        3.14003  -0.00000  -0.00147   0.00177   0.00031   3.14034
   D54       -0.00045   0.00002  -0.00131   0.00209   0.00079   0.00034
   D55        0.00389  -0.00003  -0.00016  -0.00065  -0.00081   0.00308
   D56       -3.13293  -0.00005  -0.00036  -0.00091  -0.00127  -3.13420
   D57        3.13479  -0.00001  -0.00006  -0.00030  -0.00036   3.13443
   D58       -0.00203  -0.00003  -0.00026  -0.00056  -0.00082  -0.00285
   D59        0.00458  -0.00001  -0.00026  -0.00012  -0.00037   0.00421
   D60        3.14140   0.00000  -0.00005   0.00014   0.00009   3.14149
   D61       -3.13813  -0.00003  -0.00042  -0.00044  -0.00086  -3.13899
   D62       -0.00131  -0.00002  -0.00022  -0.00018  -0.00040  -0.00171
   D63        3.10304   0.00002   0.00080  -0.00079   0.00001   3.10305
   D64       -0.03845  -0.00006   0.00065  -0.00307  -0.00242  -0.04087
   D65       -0.00457   0.00008   0.00002   0.00267   0.00269  -0.00188
   D66        3.13712  -0.00000  -0.00012   0.00039   0.00027   3.13739
   D67       -3.10754   0.00002  -0.00060   0.00200   0.00140  -3.10614
   D68        0.03655  -0.00005  -0.00246   0.00187  -0.00059   0.03596
   D69       -0.00026  -0.00003   0.00017  -0.00144  -0.00127  -0.00153
   D70       -3.13935  -0.00010  -0.00169  -0.00157  -0.00326   3.14057
   D71        0.00651  -0.00008  -0.00024  -0.00215  -0.00240   0.00412
   D72        3.14084  -0.00004   0.00005  -0.00131  -0.00126   3.13959
   D73       -3.13518   0.00000  -0.00010   0.00013   0.00003  -3.13515
   D74       -0.00085   0.00004   0.00020   0.00097   0.00117   0.00032
   D75        0.00317  -0.00002  -0.00014  -0.00032  -0.00046   0.00271
   D76       -3.14053  -0.00003  -0.00032  -0.00061  -0.00093  -3.14146
   D77       -3.14096   0.00005   0.00175  -0.00018   0.00156  -3.13939
   D78       -0.00147   0.00004   0.00157  -0.00047   0.00109  -0.00038
   D79       -0.00354   0.00003   0.00027   0.00036   0.00063  -0.00291
   D80        3.13633   0.00004   0.00016   0.00112   0.00128   3.13760
   D81       -3.13785  -0.00001  -0.00002  -0.00049  -0.00051  -3.13836
   D82        0.00202   0.00000  -0.00013   0.00027   0.00013   0.00215
   D83       -0.00126   0.00002  -0.00008   0.00087   0.00079  -0.00047
   D84       -3.14112   0.00001   0.00003   0.00011   0.00014  -3.14098
   D85       -3.14074   0.00004   0.00010   0.00116   0.00126  -3.13948
   D86        0.00258   0.00002   0.00021   0.00040   0.00061   0.00319
         Item               Value     Threshold  Converged?
 Maximum Force            0.003502     0.000450     NO 
 RMS     Force            0.000518     0.000300     NO 
 Maximum Displacement     0.280564     0.001800     NO 
 RMS     Displacement     0.058913     0.001200     NO 
 Predicted change in Energy=-1.600942D-04
 GradGradGradGradGradGradGradGradGradGradGradGradGradGradGradGradGradGrad

                          Input orientation:                          
 ---------------------------------------------------------------------
 Center     Atomic      Atomic             Coordinates (Angstroms)
 Number     Number       Type             X           Y           Z
 ---------------------------------------------------------------------
      1          8           0       -1.350801    0.571863   -0.183845
      2          6           0       -0.087608    1.141528    0.024361
      3         16           0        0.313237    1.491305    1.757107
      4         16           0       -0.100321    2.665419   -1.112688
      5          6           0       -1.131832    3.825727   -0.158963
      6          1           0       -1.051826    4.792310   -0.658954
      7          1           0       -2.173156    3.504915   -0.145550
      8          1           0       -0.744024    3.898986    0.857492
      9          6           0        2.409609    0.788891   -0.488816
     10          7           0        0.996944    0.282577   -0.660663
     11          6           0        0.676532   -0.746450   -1.386702
     12          1           0        1.624344   -1.178630   -1.758445
     13          1           0        2.680386    1.302988   -1.412332
     14          1           0        2.380191    1.517695    0.320708
     15          6           0       -1.726054   -0.560461    0.627840
     16          1           0       -1.014989   -1.373103    0.448403
     17          1           0       -1.676264   -0.278286    1.680866
     18          6           0       -3.122406   -0.985172    0.252554
     19          6           0       -4.048034   -1.288302    1.257366
     20          6           0       -3.513809   -1.126316   -1.084525
     21          6           0       -5.332251   -1.730661    0.937992
     22          1           0       -3.762836   -1.174379    2.298308
     23          6           0       -4.799067   -1.559758   -1.406551
     24          1           0       -2.807643   -0.890779   -1.870739
     25          6           0       -5.712390   -1.866008   -0.396434
     26          1           0       -6.036736   -1.959723    1.730186
     27          1           0       -5.088533   -1.660344   -2.447030
     28          1           0       -6.712085   -2.203042   -0.647510
     29          6           0        3.407347   -0.298678   -0.179925
     30          6           0        4.516831   -0.493124   -1.009002
     31          6           0        3.271267   -1.102682    0.959281
     32          6           0        5.472351   -1.465810   -0.709650
     33          1           0        4.633642    0.119410   -1.897046
     34          6           0        4.220752   -2.076753    1.258551
     35          1           0        2.414597   -0.958494    1.608706
     36          6           0        5.325632   -2.261666    0.424614
     37          1           0        6.325377   -1.603949   -1.364922
     38          1           0        4.101448   -2.691458    2.144102
     39          1           0        6.064102   -3.020636    0.658025
 ---------------------------------------------------------------------
                    Distance matrix (angstroms):
                    1          2          3          4          5
     1  O    0.000000
     2  C    1.401258   0.000000
     3  S    2.716926   1.812575   0.000000
     4  S    2.609487   1.901390   3.128146   0.000000
     5  C    3.261318   2.885989   3.347995   1.822066   0.000000
     6  H    4.257615   3.837296   4.312468   2.373795   1.091181
     7  H    3.046395   3.156577   3.722483   2.436546   1.089704
     8  H    3.538687   2.954414   2.779215   2.411981   1.090387
     9  C    3.778994   2.573674   3.151560   3.195360   4.676856
    10  N    2.413079   1.543797   2.788205   2.662002   4.163809
    11  C    2.700906   2.477796   3.875960   3.509905   5.067773
    12  H    3.794085   3.390031   4.605069   4.262415   5.932828
    13  H    4.277171   3.122811   3.960328   3.111003   4.740059
    14  H    3.881942   2.513832   2.517188   3.086233   4.229823
    15  C    1.442847   2.438332   3.105430   4.009832   4.495643
    16  H    2.072535   2.713525   3.417854   4.425300   5.235492
    17  H    2.075048   2.698834   2.663715   4.353497   4.530375
    18  C    2.398622   3.712806   4.494470   4.931906   5.222689
    19  C    3.579437   4.807218   5.195829   6.069061   6.055040
    20  C    2.893725   4.255773   5.438115   5.101956   5.572541
    21  C    4.734140   6.049006   6.551607   7.134697   7.051260
    22  H    3.876643   4.903220   4.900321   6.308167   6.161284
    23  C    4.234308   5.616254   6.741912   6.325875   6.633893
    24  H    2.665956   3.888479   5.345604   4.533296   5.289985
    25  C    5.001187   6.392223   7.226166   7.248598   7.309839
    26  H    5.659544   6.922408   7.227204   8.044557   7.816546
    27  H    4.906669   6.242397   7.535700   6.736093   7.140568
    28  H    6.054623   7.451259   8.293705   8.223973   8.229456
    29  C    4.837130   3.785583   4.065667   4.686113   6.133132
    30  C    6.020314   4.994075   5.409206   5.595108   7.161176
    31  C    5.047212   4.146395   4.014378   5.464361   6.702758
    32  C    7.140308   6.184669   6.437847   6.948681   8.480499
    33  H    6.241261   5.198724   5.822442   5.432107   7.070956
    34  C    6.335446   5.517475   5.314910   6.839784   8.093131
    35  H    4.442235   3.630602   3.230983   5.183005   6.212132
    36  C    7.278315   6.406645   6.401909   7.488687   8.893580
    37  H    8.065533   7.112955   7.448053   7.718855   9.302994
    38  H    6.767246   6.060798   5.656484   7.547031   8.669777
    39  H    8.282245   7.454440   7.391755   8.571275   9.966024
                    6          7          8          9         10
     6  H    0.000000
     7  H    1.782793   0.000000
     8  H    1.786723   1.789918   0.000000
     9  C    5.295077   5.338198   4.629324   0.000000
    10  N    4.953297   4.549543   4.291175   1.510466   0.000000
    11  C    5.847623   5.266430   5.351118   2.483350   1.299497
    12  H    6.634975   6.241637   6.183404   2.469765   1.932325
    13  H    5.164529   5.478147   4.859824   1.091099   2.107183
    14  H    4.843715   4.989931   3.964770   1.089656   2.098089
    15  C    5.546403   4.162369   4.572066   4.491256   3.128206
    16  H    6.264177   5.048681   5.294875   4.156979   2.831816
    17  H    5.619219   4.230284   4.358511   4.747709   3.597689
    18  C    6.204631   4.606565   5.466045   5.856630   4.405701
    19  C    7.044387   5.334628   6.163143   7.004644   5.621237
    20  C    6.424376   4.911957   6.057789   6.253781   4.744633
    21  C    7.963757   6.210088   7.263005   8.265611   6.831364
    22  H    7.190018   5.513195   6.076859   7.051353   5.790833
    23  C    7.412792   5.842640   7.167088   7.636976   6.127340
    24  H    6.070322   4.764553   5.885883   5.652497   4.161241
    25  C    8.131603   6.437074   7.713115   8.545402   7.049922
    26  H    8.726240   6.950388   7.943480   9.155304   7.759944
    27  H    7.818501   6.362085   7.791070   8.127453   6.633180
    28  H    8.998534   7.309898   8.667037   9.601154   8.099853
    29  C    6.784678   6.753556   5.994205   1.507880   2.525670
    30  C    7.685589   7.841287   7.102888   2.520821   3.621140
    31  C    7.487239   7.217502   6.414796   2.533276   3.117002
    32  C    9.040549   9.136745   8.359443   3.809571   4.805052
    33  H    7.462802   7.801403   7.126849   2.716181   3.844586
    34  C    8.869100   8.602824   7.779415   3.813849   4.432015
    35  H    7.087320   6.636784   5.842629   2.730014   2.949581
    36  C    9.571033   9.476834   8.659200   4.317806   5.136978
    37  H    9.789466   9.990617   9.230269   4.671882   5.696241
    38  H    9.508950   9.110883   8.280574   4.680535   5.133180
    39  H   10.649554  10.539496   9.709353   5.402135   6.190819
                   11         12         13         14         15
    11  C    0.000000
    12  H    1.106038   0.000000
    13  H    2.866406   2.719090   0.000000
    14  H    3.308180   3.487743   1.771904   0.000000
    15  C    3.140922   4.159526   5.201102   4.612408   0.000000
    16  H    2.573237   3.445878   4.927433   4.460971   1.094622
    17  H    3.894200   4.851133   5.572136   4.640086   1.091313
    18  C    4.144403   5.158796   6.455999   6.045458   1.506990
    19  C    5.441160   6.425186   7.688544   7.076229   2.513492
    20  C    4.218361   5.182425   6.661609   6.610954   2.539381
    21  C    6.517541   7.481291   8.884222   8.391342   3.803974
    22  H    5.785362   6.743810   7.837175   6.992492   2.704781
    23  C    5.535707   6.444323   8.008594   7.999743   3.818475
    24  H    3.520596   4.442744   5.928002   6.125096   2.742598
    25  C    6.561430   7.493679   9.028470   8.800773   4.317924
    26  H    7.500333   8.454159   9.823896   9.215407   4.664234
    27  H    5.932577   6.765273   8.379024   8.575671   4.687306
    28  H    7.567016   8.472287  10.054637   9.871718   5.402323
    29  C    3.018967   2.538728   2.147704   2.145902   5.203155
    30  C    3.867134   3.065626   2.600235   3.221297   6.454254
    31  C    3.516132   3.178704   3.429423   2.840452   5.037566
    32  C    4.896505   3.998700   3.994380   4.418642   7.377369
    33  H    4.082755   3.280243   2.334741   3.457120   6.876264
    34  C    4.618286   4.080468   4.574821   4.145753   6.169396
    35  H    3.469625   3.465640   3.783069   2.791350   4.273817
    36  C    5.214488   4.431506   4.804005   4.792702   7.256837
    37  H    5.713600   4.736609   4.662456   5.305705   8.359756
    38  H    5.289582   4.863596   5.533827   4.899435   6.387486
    39  H    6.195058   5.379941   5.867677   5.855035   8.169449
                   16         17         18         19         20
    16  H    0.000000
    17  H    1.776196   0.000000
    18  C    2.151755   2.151997   0.000000
    19  C    3.140218   2.612427   1.399400   0.000000
    20  C    2.941916   3.426823   1.400321   2.407506   0.000000
    21  C    4.359621   4.003436   2.430842   1.395312   2.786133
    22  H    3.318479   2.353296   2.151990   1.085301   3.392327
    23  C    4.218405   4.574518   2.427750   2.781041   1.394080
    24  H    2.970633   3.777441   2.148571   3.388456   1.082719
    25  C    4.798153   4.808986   2.811596   2.416377   2.419580
    26  H    5.215844   4.673690   3.409761   2.151581   3.870701
    27  H    5.005976   5.531111   3.407237   3.865695   2.149735
    28  H    5.860608   5.872437   3.896039   3.400363   3.402835
    29  C    4.594153   5.413507   6.579968   7.656883   7.028918
    30  C    5.787869   6.755440   7.758323   8.895259   8.055918
    31  C    4.325056   5.067383   6.433686   7.327719   7.086251
    32  C    6.590544   7.630693   8.661795   9.723086   9.000382
    33  H    6.295694   7.264608   8.123864   9.343632   8.282089
    34  C    5.344572   6.179614   7.491699   8.306292   8.137369
    35  H    3.644210   4.147654   5.700724   6.480572   6.513651
    36  C    6.402624   7.385020   8.545665   9.460789   9.038930
    37  H    7.564550   8.663744   9.605192  10.704377   9.854763
    38  H    5.548999   6.278530   7.659858   8.316802   8.418185
    39  H    7.271303   8.275261   9.418038  10.276939   9.917727
                   21         22         23         24         25
    21  C    0.000000
    22  H    2.150110   0.000000
    23  C    2.410472   3.866300   0.000000
    24  H    3.868852   4.286464   2.151459   0.000000
    25  C    1.394101   3.397167   1.395809   3.400324   0.000000
    26  H    1.084592   2.471871   3.395721   4.953418   2.153253
    27  H    3.394513   4.950946   1.084668   2.475238   2.153239
    28  H    2.154276   4.293491   2.156292   4.296859   1.084445
    29  C    8.926415   7.636755   8.392864   6.468039   9.255971
    30  C   10.115666   8.941773   9.385186   7.385705  10.339101
    31  C    8.626431   7.160778   8.422373   6.708730   9.117385
    32  C   10.932717   9.717070  10.295462   8.380757  11.196281
    33  H   10.525171   9.475006   9.593550   7.509587  10.641151
    34  C    9.564643   8.101424   9.419511   7.784428  10.072274
    35  H    7.814074   6.219553   7.841571   6.275580   8.419744
    36  C   10.683445   9.343082  10.312874   8.561433  11.075586
    37  H   11.883592  10.741315  11.124610   9.174776  12.079507
    38  H    9.558896   8.010760   9.649199   8.191271  10.170895
    39  H   11.472544  10.132518  11.153703   9.467776  11.879849
                   26         27         28         29         30
    26  H    0.000000
    27  H    4.293932   0.000000
    28  H    2.483695   2.483690   0.000000
    29  C    9.777438   8.897970  10.307674   0.000000
    30  C   11.001447   9.782297  11.364112   1.398618   0.000000
    31  C    9.379111   9.044346  10.171523   1.400975   2.407723
    32  C   11.775222  10.704607  12.206878   2.430442   1.395976
    33  H   11.460217   9.899025  11.648204   2.151070   1.085111
    34  C   10.268992  10.028336  11.098466   2.427425   2.781607
    35  H    8.511301   8.557952   9.483445   2.149444   3.389447
    36  C   11.441114  10.819555  12.085509   2.810446   2.416021
    37  H   12.748651  11.465229  13.070922   3.409230   2.152081
    38  H   10.172981  10.324603  11.178736   3.407091   3.866171
    39  H   12.194480  11.656458  12.868716   3.894812   3.400198
                   31         32         33         34         35
    31  C    0.000000
    32  C    2.786031   0.000000
    33  H    3.392371   2.150875   0.000000
    34  C    1.392803   2.411134   3.866704   0.000000
    35  H    1.084632   3.870660   4.286763   2.152977   0.000000
    36  C    2.418581   1.393366   3.396834   1.396568   3.402126
    37  H    3.870502   1.084489   2.472871   3.396410   4.955127
    38  H    2.148769   3.394921   4.951271   1.084572   2.476950
    39  H    3.401357   2.153645   4.293541   2.156266   4.298269
                   36         37         38         39
    36  C    0.000000
    37  H    2.152794   0.000000
    38  H    2.154063   4.294390   0.000000
    39  H    1.084368   2.483462   2.483706   0.000000
 Stoichiometry    C17H18NOS2(1-)
 Framework group  C1[X(C17H18NOS2)]
 Deg. of freedom   111
 Full point group                 C1      NOp   1
 Largest Abelian subgroup         C1      NOp   1
 Largest concise Abelian subgroup C1      NOp   1
                         Standard orientation:                         
 ---------------------------------------------------------------------
 Center     Atomic      Atomic             Coordinates (Angstroms)
 Number     Number       Type             X           Y           Z
 ---------------------------------------------------------------------
      1          8           0       -1.336460    0.597005   -0.106900
      2          6           0       -0.071650    1.142194    0.151072
      3         16           0        0.334925    1.323521    1.908127
      4         16           0       -0.085016    2.768161   -0.834492
      5          6           0       -1.111650    3.833143    0.229350
      6          1           0       -1.031405    4.843117   -0.175851
      7          1           0       -2.153497    3.514068    0.215158
      8          1           0       -0.720715    3.807970    1.246935
      9          6           0        2.423413    0.836717   -0.401325
     10          7           0        1.009351    0.351320   -0.616563
     11          6           0        0.684974   -0.602827   -1.436975
     12          1           0        1.630917   -0.998753   -1.851408
     13          1           0        2.692375    1.436644   -1.272098
     14          1           0        2.397675    1.484536    0.474471
     15          6           0       -1.711324   -0.607413    0.593573
     16          1           0       -1.002234   -1.400143    0.334793
     17          1           0       -1.657927   -0.427641    1.668652
     18          6           0       -3.109528   -0.992089    0.183612
     19          6           0       -4.032724   -1.388851    1.157579
     20          6           0       -3.505125   -1.003722   -1.159617
     21          6           0       -5.318660   -1.796625    0.801232
     22          1           0       -3.744255   -1.375745    2.203759
     23          6           0       -4.792093   -1.402363   -1.517746
     24          1           0       -2.800864   -0.694887   -1.921798
     25          6           0       -5.702974   -1.802758   -0.538836
     26          1           0       -6.021210   -2.099590    1.569982
     27          1           0       -5.084806   -1.402232   -2.562171
     28          1           0       -6.704001   -2.112667   -0.817981
     29          6           0        3.420127   -0.276948   -0.201297
     30          6           0        4.526814   -0.392598   -1.048647
     31          6           0        3.285983   -1.186337    0.855939
     32          6           0        5.481487   -1.390933   -0.846962
     33          1           0        4.642091    0.302136   -1.874190
     34          6           0        4.234619   -2.186032    1.057428
     35          1           0        2.431490   -1.103850    1.518859
     36          6           0        5.336704   -2.291722    0.206170
     37          1           0        6.332329   -1.466831   -1.515112
     38          1           0        4.116838   -2.882685    1.880289
     39          1           0        6.074512   -3.070677    0.363396
 ---------------------------------------------------------------------
 Rotational constants (GHZ):      0.4028191      0.1373002      0.1183491
 Standard basis: 6-311++G(d,p) (5D, 7F)
 There are   625 symmetry adapted cartesian basis functions of A   symmetry.
 There are   604 symmetry adapted basis functions of A   symmetry.
   604 basis functions,   946 primitive gaussians,   625 cartesian basis functions
    84 alpha electrons       84 beta electrons
       nuclear repulsion energy      1850.2256077024 Hartrees.
 NAtoms=   39 NActive=   39 NUniq=   39 SFac= 1.00D+00 NAtFMM=   60 NAOKFM=F Big=F
 Integral buffers will be    131072 words long.
 Raffenetti 2 integral format.
 Two-electron integral symmetry is turned on.
 ------------------------------------------------------------------------------
 Polarizable Continuum Model (PCM)
 =================================
 Model                : PCM (using non-symmetric T matrix).
 Atomic radii         : UFF (Universal Force Field).
 Polarization charges : Total charges.
 Charge compensation  : None.
 Solution method      : On-the-fly selection.
 Cavity type          : Scaled VdW (van der Waals Surface) (Alpha=1.100).
 Cavity algorithm     : GePol (No added spheres)
                        Default sphere list used, NSphG=   39.
                        Lebedev-Laikov grids with approx.  5.0 points / Ang**2.
                        Smoothing algorithm: York/Karplus (Gamma=1.0000).
                        Polarization charges: spherical gaussians, with
                                              point-specific exponents (IZeta= 3).
                        Self-potential: point-specific (ISelfS= 7).
                        Self-field    : sphere-specific E.n sum rule (ISelfD= 2).
 1st derivatives      : Analytical E(r).r(x)/FMM algorithm (CHGder, D1EAlg=3).
                        Cavity 1st derivative terms included.
 Solvent              : n,n-DiMethylFormamide, Eps=  37.219000 Eps(inf)=   2.046330
 ------------------------------------------------------------------------------
 One-electron integrals computed using PRISM.
 NBasis=   604 RedAO= T EigKep=  1.32D-06  NBF=   604
 NBsUse=   602 1.00D-06 EigRej=  5.98D-07 NBFU=   602
 Initial guess from the checkpoint file:  "/localscratch/srahman.25041483.0/Gau-379703.chk"
 B after Tr=    -0.000000   -0.000000    0.000000
         Rot=    0.999993   -0.002223   -0.001202    0.002710 Ang=  -0.42 deg.
 ExpMin= 3.60D-02 ExpMax= 9.34D+04 ExpMxC= 3.17D+03 IAcc=3 IRadAn=         5 AccDes= 0.00D+00
 Harris functional with IExCor=  402 and IRadAn=       5 diagonalized for initial guess.
 HarFok:  IExCor=  402 AccDes= 0.00D+00 IRadAn=         5 IDoV= 1 UseB2=F ITyADJ=14
 ICtDFT=  3500011 ScaDFX=  1.000000  1.000000  1.000000  1.000000
 FoFCou: FMM=F IPFlag=           0 FMFlag=      100000 FMFlg1=           0
         NFxFlg=           0 DoJE=T BraDBF=F KetDBF=T FulRan=T
         wScrn=  0.000000 ICntrl=     500 IOpCl=  0 I1Cent=   200000004 NGrid=           0
         NMat0=    1 NMatS0=      1 NMatT0=    0 NMatD0=    1 NMtDS0=    0 NMtDT0=    0
 Petite list used in FoFCou.
 Requested convergence on RMS density matrix=1.00D-08 within 128 cycles.
 Requested convergence on MAX density matrix=1.00D-06.
 Requested convergence on             energy=1.00D-06.
 No special actions if energy rises.
 Inv3:  Mode=1 IEnd=    28072443.
 Iteration    1 A*A^-1 deviation from unit magnitude is 8.22D-15 for   2013.
 Iteration    1 A*A^-1 deviation from orthogonality  is 8.44D-15 for   1883    958.
 Iteration    1 A^-1*A deviation from unit magnitude is 1.15D-14 for   2144.
 Iteration    1 A^-1*A deviation from orthogonality  is 1.94D-11 for   1362   1336.
 Error on total polarization charges =  0.03012
 SCF Done:  E(RB3LYP) =  -1585.30618706     A.U. after   13 cycles
            NFock= 13  Conv=0.43D-08     -V/T= 2.0030
 D1PCM: PCM CHGder 1st derivatives, ID1Alg=3 FixD1E=F DoIter=F DoCFld=F I1PDM=0.
 Calling FoFJK, ICntrl=      2127 FMM=F ISym2X=0 I1Cent= 0 IOpClX= 0 NMat=1 NMatS=1 NMatT=0.
 ***** Axes restored to original set *****
 -------------------------------------------------------------------
 Center     Atomic                   Forces (Hartrees/Bohr)
 Number     Number              X              Y              Z
 -------------------------------------------------------------------
      1        8           0.000842490   -0.002175640    0.001073953
      2        6           0.000275276    0.000497447   -0.001374702
      3       16           0.000416994   -0.000371116    0.000368003
      4       16          -0.000457537    0.000361986    0.001577053
      5        6           0.000422153    0.000129058   -0.001052556
      6        1          -0.000248676   -0.000027526   -0.000041337
      7        1          -0.000112385    0.000165075    0.000158448
      8        1          -0.000195080   -0.000184697   -0.000178333
      9        6          -0.002039175   -0.000261097   -0.000195386
     10        7          -0.000323211    0.000935419    0.001130250
     11        6           0.001072165   -0.000291090   -0.000505016
     12        1          -0.000391064    0.000202361    0.000109964
     13        1           0.000328459   -0.000060993    0.000169136
     14        1           0.000431903   -0.000139181   -0.000361815
     15        6           0.000611881    0.001907247   -0.000575703
     16        1          -0.000284806   -0.000048281   -0.000273023
     17        1          -0.000097160   -0.000403557   -0.000100908
     18        6          -0.000525319   -0.000236543    0.000765289
     19        6           0.000176262    0.000165588   -0.000090397
     20        6           0.000024714   -0.000034146   -0.000146150
     21        6          -0.000301362   -0.000122316    0.000050843
     22        1          -0.000006190   -0.000000036    0.000006969
     23        6           0.000184870    0.000100987   -0.000188846
     24        1          -0.000306623    0.000145303   -0.000367277
     25        6          -0.000367970   -0.000104704    0.000115080
     26        1           0.000066785    0.000014601    0.000019917
     27        1           0.000068376   -0.000009974   -0.000036191
     28        1           0.000062687   -0.000007928   -0.000031247
     29        6           0.000938694    0.000259044   -0.000436828
     30        6          -0.000517586    0.000036587    0.000021461
     31        6          -0.000240560   -0.000178072    0.000543575
     32        6           0.000286773   -0.000261564   -0.000046550
     33        1           0.000044237    0.000007357   -0.000012100
     34        6          -0.000158926    0.000009022    0.000051008
     35        1           0.000046507   -0.000002849   -0.000032205
     36        6           0.000357999   -0.000142045   -0.000125115
     37        1          -0.000035936    0.000067632   -0.000005926
     38        1          -0.000034531    0.000031199    0.000021986
     39        1          -0.000015129    0.000027443   -0.000005325
 -------------------------------------------------------------------
 Cartesian Forces:  Max     0.002175640 RMS     0.000512852

 GradGradGradGradGradGradGradGradGradGradGradGradGradGradGradGradGradGrad
 Berny optimization.
 Using GEDIIS/GDIIS optimizer.
 FormGI is forming the generalized inverse of G from B-inverse, IUseBI=4.
 Internal  Forces:  Max     0.003001258 RMS     0.000401517
 Search for a local minimum.
 Step number   6 out of a maximum of  202
 All quantities printed in internal units (Hartrees-Bohrs-Radians)
 Mixed Optimization -- En-DIIS/RFO-DIIS
 Swapping is turned off.
 Update second derivatives using D2CorX and points    2    3    4    5    6
 DE= -1.60D-04 DEPred=-1.60D-04 R= 1.00D+00
 TightC=F SS=  1.41D+00  RLast= 1.71D-01 DXNew= 8.4226D-01 5.1356D-01
 Trust test= 1.00D+00 RLast= 1.71D-01 DXMaxT set to 5.14D-01
 ITU=  1  1 -1  1  1  0
     Eigenvalues ---    0.00160   0.00350   0.00447   0.00579   0.00642
     Eigenvalues ---    0.00658   0.01129   0.01217   0.01543   0.01561
     Eigenvalues ---    0.02129   0.02186   0.02204   0.02215   0.02216
     Eigenvalues ---    0.02222   0.02225   0.02229   0.02234   0.02240
     Eigenvalues ---    0.02245   0.02247   0.02252   0.02256   0.02261
     Eigenvalues ---    0.02267   0.02273   0.03057   0.04882   0.06392
     Eigenvalues ---    0.06508   0.07216   0.09644   0.09851   0.09991
     Eigenvalues ---    0.10303   0.11437   0.12258   0.13287   0.13822
     Eigenvalues ---    0.13915   0.15211   0.15959   0.15999   0.16000
     Eigenvalues ---    0.16000   0.16000   0.16000   0.16000   0.16000
     Eigenvalues ---    0.16000   0.16004   0.16009   0.16085   0.16280
     Eigenvalues ---    0.20333   0.21229   0.21965   0.21987   0.22000
     Eigenvalues ---    0.22001   0.22066   0.22123   0.22491   0.23429
     Eigenvalues ---    0.23475   0.24421   0.24751   0.24987   0.25226
     Eigenvalues ---    0.25474   0.26376   0.29377   0.30600   0.31021
     Eigenvalues ---    0.33281   0.34072   0.34787   0.34877   0.35452
     Eigenvalues ---    0.35595   0.35794   0.35863   0.36104   0.36224
     Eigenvalues ---    0.36357   0.36361   0.36364   0.36369   0.36383
     Eigenvalues ---    0.36394   0.36413   0.36531   0.36617   0.36752
     Eigenvalues ---    0.39029   0.42850   0.42877   0.42946   0.43019
     Eigenvalues ---    0.43683   0.46797   0.47142   0.47350   0.47597
     Eigenvalues ---    0.47639   0.47752   0.48147   0.50069   0.53413
     Eigenvalues ---    0.67442
 En-DIIS/RFO-DIIS IScMMF=        0 using points:     6    5    4    3    2
 RFO step:  Lambda=-7.80861008D-05.
 DidBck=F Rises=F RFO-DIIS coefs:    1.02709    0.47801   -0.40601   -0.35824    0.25915
 Iteration  1 RMS(Cart)=  0.15856332 RMS(Int)=  0.00418590
 Iteration  2 RMS(Cart)=  0.01255628 RMS(Int)=  0.00002854
 Iteration  3 RMS(Cart)=  0.00007548 RMS(Int)=  0.00001611
 Iteration  4 RMS(Cart)=  0.00000000 RMS(Int)=  0.00001611
 Variable       Old X    -DE/DX   Delta X   Delta X   Delta X     New X
                                 (Linear)    (Quad)   (Total)
    R1        2.64799   0.00016   0.00078  -0.00161  -0.00083   2.64717
    R2        2.72658  -0.00138  -0.00011   0.00635   0.00625   2.73283
    R3        3.42527   0.00037  -0.00234  -0.00833  -0.01066   3.41461
    R4        3.59311   0.00015  -0.00228   0.00703   0.00475   3.59786
    R5        2.91735  -0.00048   0.00152  -0.00054   0.00098   2.91833
    R6        3.44321  -0.00051  -0.00135  -0.00115  -0.00251   3.44070
    R7        2.06203  -0.00001  -0.00081  -0.00139  -0.00219   2.05984
    R8        2.05924   0.00006  -0.00106  -0.00138  -0.00243   2.05681
    R9        2.06053  -0.00027  -0.00123  -0.00048  -0.00171   2.05882
   R10        2.85437  -0.00081  -0.00112   0.00413   0.00301   2.85738
   R11        2.06188  -0.00009  -0.00106  -0.00182  -0.00288   2.05900
   R12        2.05915  -0.00038  -0.00136  -0.00100  -0.00236   2.05679
   R13        2.84948   0.00057  -0.00009  -0.00206  -0.00215   2.84733
   R14        2.45569   0.00013  -0.00076  -0.00300  -0.00376   2.45193
   R15        2.09011  -0.00045  -0.00146  -0.00293  -0.00440   2.08571
   R16        2.06854  -0.00011  -0.00175  -0.00244  -0.00419   2.06434
   R17        2.06228  -0.00021  -0.00218  -0.00335  -0.00553   2.05675
   R18        2.84780   0.00085   0.00112  -0.00089   0.00023   2.84803
   R19        2.64448   0.00002  -0.00034   0.00073   0.00039   2.64488
   R20        2.64622   0.00062  -0.00049   0.00003  -0.00045   2.64577
   R21        2.63676   0.00031  -0.00041  -0.00144  -0.00185   2.63490
   R22        2.05092   0.00001  -0.00100  -0.00121  -0.00221   2.04871
   R23        2.63443   0.00001  -0.00047  -0.00026  -0.00074   2.63369
   R24        2.04604   0.00010  -0.00123  -0.00104  -0.00226   2.04378
   R25        2.63447   0.00008  -0.00093  -0.00041  -0.00134   2.63313
   R26        2.04958  -0.00003  -0.00083  -0.00100  -0.00184   2.04775
   R27        2.63770   0.00029  -0.00043  -0.00125  -0.00168   2.63601
   R28        2.04973   0.00002  -0.00093  -0.00116  -0.00210   2.04763
   R29        2.04930  -0.00005  -0.00084  -0.00110  -0.00193   2.04737
   R30        2.64300  -0.00015  -0.00082  -0.00075  -0.00157   2.64143
   R31        2.64746   0.00050  -0.00017  -0.00017  -0.00035   2.64711
   R32        2.63801   0.00038  -0.00059  -0.00073  -0.00133   2.63668
   R33        2.05056   0.00001  -0.00099  -0.00121  -0.00221   2.04836
   R34        2.63202   0.00007  -0.00082  -0.00086  -0.00168   2.63034
   R35        2.04966  -0.00005  -0.00125  -0.00123  -0.00249   2.04717
   R36        2.63308   0.00007  -0.00073  -0.00052  -0.00124   2.63184
   R37        2.04939  -0.00004  -0.00091  -0.00108  -0.00200   2.04739
   R38        2.63913   0.00035  -0.00064  -0.00075  -0.00139   2.63774
   R39        2.04954   0.00001  -0.00097  -0.00116  -0.00212   2.04742
   R40        2.04916  -0.00003  -0.00092  -0.00101  -0.00193   2.04723
    A1        2.05999   0.00252   0.00634   0.00011   0.00645   2.06644
    A2        2.00408  -0.00000  -0.00057  -0.00082  -0.00142   2.00266
    A3        1.80384  -0.00052  -0.00157   0.00448   0.00296   1.80680
    A4        1.91897   0.00055   0.00783  -0.00509   0.00274   1.92171
    A5        2.00258   0.00049  -0.00494   0.00736   0.00240   2.00498
    A6        1.95648  -0.00069   0.00099  -0.00593  -0.00497   1.95151
    A7        1.75714   0.00026  -0.00172   0.00074  -0.00096   1.75618
    A8        1.77332   0.00300   0.00114   0.00329   0.00443   1.77775
    A9        1.85745   0.00014   0.00198   0.00407   0.00604   1.86349
   A10        1.93901   0.00026  -0.00013   0.00214   0.00200   1.94101
   A11        1.90644  -0.00008  -0.00144  -0.00907  -0.01052   1.89592
   A12        1.91399  -0.00025  -0.00001   0.00129   0.00126   1.91525
   A13        1.91936   0.00016   0.00027   0.00005   0.00033   1.91970
   A14        1.92642  -0.00020  -0.00059   0.00155   0.00095   1.92737
   A15        1.86894   0.00005   0.00065  -0.00173  -0.00109   1.86785
   A16        1.85821   0.00036   0.00079  -0.00128  -0.00048   1.85773
   A17        1.98273   0.00027   0.00098   0.00165   0.00262   1.98535
   A18        1.89692  -0.00006  -0.00099  -0.00100  -0.00193   1.89499
   A19        1.92732  -0.00022  -0.00077   0.00411   0.00335   1.93067
   A20        1.92632  -0.00038  -0.00077  -0.00203  -0.00276   1.92356
   A21        2.00429   0.00054   0.00051  -0.00716  -0.00668   1.99762
   A22        2.11213   0.00066   0.00206   0.00022   0.00225   2.11438
   A23        2.16470  -0.00121  -0.00305   0.00849   0.00541   2.17011
   A24        1.86075   0.00001  -0.00072   0.00805   0.00734   1.86809
   A25        1.89806  -0.00018   0.00007  -0.01072  -0.01066   1.88741
   A26        1.90502   0.00036  -0.00037  -0.00369  -0.00407   1.90095
   A27        1.89871   0.00026   0.00243   0.00199   0.00442   1.90313
   A28        1.89705   0.00012   0.00015   0.00780   0.00800   1.90505
   A29        1.93035   0.00004  -0.00017   0.00316   0.00304   1.93339
   A30        1.93418  -0.00060  -0.00221   0.00108  -0.00111   1.93307
   A31        2.08877  -0.00015  -0.00016  -0.00352  -0.00367   2.08510
   A32        2.12372   0.00036   0.00116   0.00610   0.00726   2.13098
   A33        2.07018  -0.00021  -0.00093  -0.00265  -0.00358   2.06660
   A34        2.10960   0.00018   0.00105   0.00186   0.00291   2.11250
   A35        2.08533  -0.00008  -0.00069  -0.00164  -0.00233   2.08300
   A36        2.08825  -0.00010  -0.00036  -0.00022  -0.00058   2.08767
   A37        2.10551  -0.00000  -0.00007   0.00094   0.00087   2.10637
   A38        2.08188   0.00044   0.00062   0.01021   0.01082   2.09270
   A39        2.09579  -0.00044  -0.00055  -0.01116  -0.01171   2.08408
   A40        2.09536  -0.00000  -0.00029  -0.00005  -0.00035   2.09501
   A41        2.09162  -0.00007   0.00032   0.00004   0.00036   2.09198
   A42        2.09616   0.00007  -0.00002   0.00001  -0.00001   2.09615
   A43        2.09937   0.00013   0.00078   0.00069   0.00147   2.10084
   A44        2.09031  -0.00013  -0.00066  -0.00157  -0.00222   2.08808
   A45        2.09350   0.00001  -0.00012   0.00088   0.00075   2.09426
   A46        2.08631  -0.00009  -0.00052  -0.00080  -0.00132   2.08499
   A47        2.09804   0.00009   0.00006   0.00023   0.00029   2.09834
   A48        2.09883   0.00001   0.00046   0.00057   0.00102   2.09985
   A49        2.09871   0.00025   0.00060   0.00327   0.00386   2.10258
   A50        2.11323  -0.00022  -0.00013  -0.00250  -0.00264   2.11060
   A51        2.07064  -0.00003  -0.00052  -0.00090  -0.00143   2.06922
   A52        2.10916   0.00009   0.00044   0.00045   0.00089   2.11005
   A53        2.08523  -0.00000  -0.00030  -0.00083  -0.00114   2.08410
   A54        2.08879  -0.00009  -0.00014   0.00038   0.00024   2.08903
   A55        2.10582  -0.00006   0.00014   0.00071   0.00086   2.10667
   A56        2.07979   0.00002   0.00122   0.00352   0.00473   2.08453
   A57        2.09757   0.00003  -0.00136  -0.00423  -0.00559   2.09198
   A58        2.09494   0.00000  -0.00005   0.00011   0.00006   2.09499
   A59        2.09160  -0.00005   0.00010   0.00040   0.00051   2.09210
   A60        2.09663   0.00005  -0.00005  -0.00050  -0.00055   2.09608
   A61        2.09858   0.00007   0.00018  -0.00019  -0.00001   2.09857
   A62        2.09074  -0.00010  -0.00032  -0.00070  -0.00102   2.08972
   A63        2.09386   0.00003   0.00013   0.00089   0.00102   2.09489
   A64        2.08722  -0.00008  -0.00019  -0.00017  -0.00036   2.08686
   A65        2.09820   0.00005   0.00011  -0.00011   0.00001   2.09821
   A66        2.09777   0.00002   0.00007   0.00028   0.00035   2.09812
    D1       -0.85436   0.00013  -0.00891  -0.00620  -0.01511  -0.86947
    D2       -3.04844  -0.00010  -0.00112  -0.01833  -0.01946  -3.06790
    D3        1.37105  -0.00036  -0.00136  -0.01936  -0.02071   1.35035
    D4       -1.05746  -0.00080  -0.01830  -0.12165  -0.13998  -1.19744
    D5        1.00963  -0.00054  -0.01822  -0.12058  -0.13880   0.87083
    D6        3.12209  -0.00089  -0.01965  -0.12029  -0.13993   2.98216
    D7        1.33772  -0.00082  -0.01350  -0.01026  -0.02375   1.31398
    D8       -0.85733  -0.00074  -0.00851  -0.01714  -0.02565  -0.88298
    D9       -2.96142  -0.00031  -0.00611  -0.01408  -0.02021  -2.98164
   D10       -3.12767  -0.00015  -0.03918  -0.00163  -0.04087   3.11464
   D11        0.08013  -0.00008  -0.03231  -0.02699  -0.05929   0.02084
   D12       -0.87606  -0.00026  -0.03286  -0.01160  -0.04449  -0.92055
   D13        2.33174  -0.00019  -0.02599  -0.03696  -0.06291   2.26883
   D14        1.26064   0.00013  -0.03929  -0.00531  -0.04461   1.21602
   D15       -1.81475   0.00021  -0.03242  -0.03067  -0.06303  -1.87778
   D16        2.97509   0.00013  -0.00580  -0.02832  -0.03415   2.94095
   D17       -1.22551   0.00006  -0.00470  -0.02310  -0.02779  -1.25330
   D18        0.90369  -0.00008  -0.00650  -0.02587  -0.03235   0.87135
   D19       -1.76144  -0.00022   0.00452  -0.01113  -0.00662  -1.76806
   D20        1.31169  -0.00022  -0.00242   0.01471   0.01231   1.32399
   D21        0.26532  -0.00009   0.00414  -0.01374  -0.00960   0.25573
   D22       -2.94474  -0.00009  -0.00279   0.01211   0.00933  -2.93540
   D23        2.38914  -0.00014   0.00441  -0.01616  -0.01177   2.37737
   D24       -0.82092  -0.00014  -0.00253   0.00969   0.00716  -0.81376
   D25        2.13931  -0.00022  -0.00457  -0.05775  -0.06231   2.07700
   D26       -1.03985  -0.00020  -0.00642  -0.06176  -0.06818  -1.10804
   D27        0.03937  -0.00030  -0.00551  -0.05963  -0.06516  -0.02579
   D28       -3.13980  -0.00029  -0.00735  -0.06364  -0.07103   3.07236
   D29       -2.05845   0.00017  -0.00344  -0.05972  -0.06313  -2.12158
   D30        1.04557   0.00018  -0.00529  -0.06373  -0.06900   0.97657
   D31        3.13886  -0.00004  -0.00201   0.01455   0.01260  -3.13173
   D32        0.06977  -0.00004   0.00542  -0.01257  -0.00722   0.06255
   D33       -2.36462  -0.00014   0.00225   0.01861   0.02086  -2.34376
   D34        0.81171  -0.00018  -0.00021   0.02111   0.02090   0.83261
   D35        1.83497  -0.00011   0.00077   0.02861   0.02935   1.86432
   D36       -1.27189  -0.00015  -0.00169   0.03110   0.02939  -1.24250
   D37       -0.27014   0.00011   0.00196   0.01598   0.01797  -0.25217
   D38        2.90618   0.00006  -0.00050   0.01848   0.01800   2.92419
   D39       -3.10065   0.00002  -0.00198   0.00428   0.00231  -3.09834
   D40        0.04429  -0.00001  -0.00096   0.00362   0.00266   0.04696
   D41        0.00727   0.00007   0.00046   0.00203   0.00249   0.00977
   D42       -3.13097   0.00004   0.00148   0.00137   0.00285  -3.12812
   D43        3.10730  -0.00003   0.00112  -0.00484  -0.00371   3.10359
   D44       -0.03881  -0.00009   0.00106  -0.00872  -0.00767  -0.04648
   D45        0.00008  -0.00007  -0.00132  -0.00235  -0.00367  -0.00359
   D46        3.13715  -0.00014  -0.00138  -0.00623  -0.00763   3.12953
   D47       -0.00892  -0.00002   0.00082  -0.00060   0.00022  -0.00870
   D48       -3.14029  -0.00003   0.00017  -0.00056  -0.00039  -3.14068
   D49        3.12932   0.00001  -0.00020   0.00006  -0.00014   3.12918
   D50       -0.00205   0.00000  -0.00085   0.00010  -0.00075  -0.00280
   D51       -0.00581   0.00002   0.00090   0.00125   0.00215  -0.00366
   D52        3.13738   0.00003   0.00084   0.00198   0.00283   3.14022
   D53        3.14034   0.00009   0.00094   0.00510   0.00603  -3.13682
   D54        0.00034   0.00009   0.00089   0.00584   0.00672   0.00706
   D55        0.00308  -0.00003  -0.00126  -0.00056  -0.00181   0.00127
   D56       -3.13420  -0.00001  -0.00079  -0.00120  -0.00199  -3.13619
   D57        3.13443  -0.00003  -0.00060  -0.00060  -0.00120   3.13323
   D58       -0.00285  -0.00001  -0.00013  -0.00125  -0.00138  -0.00423
   D59        0.00421   0.00003   0.00040   0.00023   0.00063   0.00484
   D60        3.14149   0.00001  -0.00007   0.00088   0.00081  -3.14089
   D61       -3.13899   0.00003   0.00045  -0.00051  -0.00006  -3.13905
   D62       -0.00171   0.00001  -0.00001   0.00014   0.00012  -0.00159
   D63        3.10305  -0.00003  -0.00039  -0.00179  -0.00219   3.10085
   D64       -0.04087   0.00001  -0.00167  -0.00353  -0.00521  -0.04607
   D65       -0.00188  -0.00003   0.00141   0.00216   0.00357   0.00168
   D66        3.13739  -0.00000   0.00013   0.00043   0.00055   3.13794
   D67       -3.10614   0.00002   0.00092   0.00354   0.00445  -3.10169
   D68        0.03596  -0.00001   0.00093   0.00167   0.00257   0.03853
   D69       -0.00153   0.00004  -0.00088  -0.00032  -0.00120  -0.00273
   D70        3.14057   0.00001  -0.00088  -0.00220  -0.00307   3.13750
   D71        0.00412   0.00000  -0.00106  -0.00264  -0.00370   0.00042
   D72        3.13959   0.00003  -0.00082  -0.00041  -0.00122   3.13836
   D73       -3.13515  -0.00003   0.00022  -0.00090  -0.00068  -3.13583
   D74        0.00032   0.00000   0.00046   0.00134   0.00180   0.00212
   D75        0.00271  -0.00001   0.00000  -0.00104  -0.00104   0.00167
   D76       -3.14146  -0.00004   0.00006  -0.00254  -0.00248   3.13925
   D77       -3.13939   0.00002   0.00000   0.00085   0.00085  -3.13855
   D78       -0.00038  -0.00000   0.00006  -0.00064  -0.00059  -0.00097
   D79       -0.00291   0.00002   0.00016   0.00124   0.00140  -0.00151
   D80        3.13760   0.00002   0.00033   0.00248   0.00281   3.14041
   D81       -3.13836  -0.00001  -0.00008  -0.00100  -0.00109  -3.13945
   D82        0.00215  -0.00001   0.00009   0.00023   0.00032   0.00247
   D83       -0.00047  -0.00002   0.00036   0.00058   0.00095   0.00047
   D84       -3.14098  -0.00002   0.00019  -0.00066  -0.00046  -3.14145
   D85       -3.13948   0.00001   0.00031   0.00209   0.00239  -3.13709
   D86        0.00319   0.00000   0.00014   0.00085   0.00098   0.00417
         Item               Value     Threshold  Converged?
 Maximum Force            0.003001     0.000450     NO 
 RMS     Force            0.000402     0.000300     NO 
 Maximum Displacement     0.589090     0.001800     NO 
 RMS     Displacement     0.159746     0.001200     NO 
 Predicted change in Energy=-2.669262D-04
 GradGradGradGradGradGradGradGradGradGradGradGradGradGradGradGradGradGrad

                          Input orientation:                          
 ---------------------------------------------------------------------
 Center     Atomic      Atomic             Coordinates (Angstroms)
 Number     Number       Type             X           Y           Z
 ---------------------------------------------------------------------
      1          8           0       -1.328026    0.465895   -0.283541
      2          6           0       -0.078950    1.039247   -0.012662
      3         16           0        0.259090    1.322794    1.739574
      4         16           0       -0.063962    2.605558   -1.094925
      5          6           0       -1.169650    3.713524   -0.164896
      6          1           0       -1.059179    4.706478   -0.600767
      7          1           0       -2.206369    3.391298   -0.242587
      8          1           0       -0.852644    3.726903    0.877360
      9          6           0        2.432499    0.771898   -0.487778
     10          7           0        1.040373    0.216441   -0.687208
     11          6           0        0.765258   -0.828502   -1.405492
     12          1           0        1.726264   -1.238239   -1.761531
     13          1           0        2.701994    1.294063   -1.405323
     14          1           0        2.360968    1.500533    0.317578
     15          6           0       -1.717262   -0.715238    0.454547
     16          1           0       -1.077013   -1.541301    0.136670
     17          1           0       -1.564829   -0.533678    1.516803
     18          6           0       -3.165021   -1.019787    0.167086
     19          6           0       -4.025507   -1.334936    1.224984
     20          6           0       -3.676699   -1.038826   -1.136005
     21          6           0       -5.358211   -1.672030    0.991686
     22          1           0       -3.648535   -1.312610    2.241218
     23          6           0       -5.010211   -1.368278   -1.371760
     24          1           0       -3.036001   -0.788365   -1.970549
     25          6           0       -5.855784   -1.689030   -0.309724
     26          1           0       -6.007928   -1.911888    1.825094
     27          1           0       -5.388722   -1.376476   -2.387024
     28          1           0       -6.892105   -1.945637   -0.494103
     29          6           0        3.461666   -0.276053   -0.151784
     30          6           0        4.557684   -0.488424   -0.992880
     31          6           0        3.371091   -1.020908    1.031096
     32          6           0        5.541247   -1.422533   -0.666027
     33          1           0        4.639838    0.077981   -1.913407
     34          6           0        4.349756   -1.954506    1.359781
     35          1           0        2.529585   -0.865011    1.695278
     36          6           0        5.439235   -2.159125    0.511538
     37          1           0        6.382241   -1.575868   -1.331644
     38          1           0        4.265115   -2.520446    2.279785
     39          1           0        6.200630   -2.885966    0.767708
 ---------------------------------------------------------------------
                    Distance matrix (angstroms):
                    1          2          3          4          5
     1  O    0.000000
     2  C    1.400821   0.000000
     3  S    2.710389   1.806931   0.000000
     4  S    2.614261   1.903904   3.127976   0.000000
     5  C    3.253653   2.892156   3.374004   1.820739   0.000000
     6  H    4.260922   3.841263   4.320226   2.376660   1.090020
     7  H    3.054693   3.179768   3.779704   2.435934   1.088417
     8  H    3.493974   2.935003   2.785518   2.401946   1.089482
     9  C    3.778479   2.569939   3.160426   3.156462   4.661856
    10  N    2.415469   1.544314   2.779153   2.663395   4.169725
    11  C    2.704825   2.478134   3.843920   3.546382   5.090477
    12  H    3.797001   3.391796   4.579217   4.292325   5.954454
    13  H    4.264425   3.120590   3.982334   3.076829   4.730970
    14  H    3.878208   2.505003   2.543925   3.016045   4.194684
    15  C    1.446151   2.445520   3.116221   4.020193   4.505278
    16  H    2.066015   2.770858   3.543657   4.442920   5.264286
    17  H    2.072790   2.649753   2.612048   4.350693   4.585085
    18  C    2.405175   3.714265   4.436771   4.934812   5.147422
    19  C    3.577016   4.769049   5.068146   6.050067   5.964448
    20  C    2.916701   4.303962   5.416331   5.131773   5.460145
    21  C    4.737016   6.019164   6.409553   7.119043   6.919965
    22  H    3.862933   4.832509   4.739887   6.271448   6.098876
    23  C    4.255220   5.653376   6.684893   6.350857   6.483143
    24  H    2.708568   3.989691   5.392553   4.595481   5.197177
    25  C    5.014477   6.395589   7.117752   7.252947   7.153210
    26  H    5.657002   6.873087   7.053084   8.016518   7.682074
    27  H    4.930337   6.298174   7.497510   6.773418   6.974706
    28  H    6.067849   7.453885   8.173833   8.227873   8.054872
    29  C    4.848607   3.779593   4.048461   4.650080   6.112772
    30  C    6.004621   4.979255   5.405990   5.562621   7.151523
    31  C    5.101035   4.151680   3.959726   5.428703   6.668102
    32  C    7.134379   6.170402   6.420664   6.915767   8.465599
    33  H    6.198576   5.177241   5.838218   5.402249   7.072809
    34  C    6.387179   5.519021   5.255329   6.804460   8.056988
    35  H    4.535218   3.653452   3.153348   5.153307   6.173134
    36  C    7.301966   6.399588   6.361268   7.454402   8.866958
    37  H    8.044596   7.094048   7.438252   7.687255   9.293548
    38  H    6.839013   6.066104   5.577684   7.510359   8.624125
    39  H    8.307874   7.446435   7.345753   8.536472   9.937004
                    6          7          8          9         10
     6  H    0.000000
     7  H    1.781582   0.000000
     8  H    1.785240   1.788710   0.000000
     9  C    5.261702   5.332961   4.624697   0.000000
    10  N    4.957421   4.562756   4.284243   1.512058   0.000000
    11  C    5.883210   5.290523   5.346096   2.486598   1.297508
    12  H    6.666763   6.261422   6.186045   2.482310   1.934092
    13  H    5.141819   5.462818   4.874916   1.089574   2.106643
    14  H    4.776907   4.974871   3.949352   1.088405   2.098204
    15  C    5.562532   4.193908   4.545213   4.507778   3.126688
    16  H    6.291174   5.074427   5.324748   4.249412   2.872586
    17  H    5.674418   4.348846   4.366766   4.658488   3.493912
    18  C    6.149332   4.532606   5.327537   5.913646   4.465805
    19  C    6.973603   5.272600   5.984156   7.005580   5.632618
    20  C    6.336119   4.752480   5.894159   6.404781   4.901824
    21  C    7.855122   6.090552   7.032900   8.297998   6.879454
    22  H    7.142203   5.511432   5.922315   6.983665   5.735811
    23  C    7.287506   5.638273   6.950164   7.794595   6.292019
    24  H    5.998118   4.598230   5.767606   5.876863   4.390151
    25  C    7.999665   6.255595   7.468127   8.647746   7.164517
    26  H    8.612647   6.844774   7.698774   9.153846   7.779460
    27  H    7.677108   6.120266   7.568137   8.330315   6.838130
    28  H    8.847883   7.106494   8.398435   9.712532   8.224116
    29  C    6.742791   6.751616   5.974618   1.506744   2.528218
    30  C    7.660934   7.833747   7.109039   2.521894   3.600243
    31  C    7.422481   7.224811   6.356515   2.530235   3.148943
    32  C    9.007478   9.131146   8.353477   3.809411   4.790047
    33  H    7.458204   7.787186   7.160333   2.717772   3.805113
    34  C    8.801650   8.609761   7.718556   3.810857   4.455916
    35  H    7.013740   6.655881   5.761436   2.730318   3.010570
    36  C    9.518567   9.477930   8.623624   4.316247   5.141040
    37  H    9.766104   9.981132   9.238108   4.671678   5.671263
    38  H    9.427307   9.120920   8.196806   4.675192   5.166484
    39  H   10.593524  10.540511   9.669061   5.399539   6.194349
                   11         12         13         14         15
    11  C    0.000000
    12  H    1.103712   0.000000
    13  H    2.873366   2.737059   0.000000
    14  H    3.307517   3.496630   1.768423   0.000000
    15  C    3.104106   4.128244   5.198676   4.643313   0.000000
    16  H    2.506054   3.399025   4.969701   4.594039   1.092402
    17  H    3.749138   4.698422   5.485001   4.581270   1.088387
    18  C    4.237533   5.262314   6.499865   6.075460   1.507113
    19  C    5.488835   6.481627   7.686964   7.046299   2.511094
    20  C    4.455091   5.442707   6.797251   6.709297   2.544397
    21  C    6.629847   7.613026   8.916853   8.372891   3.802694
    22  H    5.745818   6.701939   7.773109   6.908566   2.697937
    23  C    5.800736   6.748994   8.158878   8.088153   3.821697
    24  H    3.843237   4.788031   6.130300   6.293000   2.761432
    25  C    6.766049   7.732943   9.128787   8.836393   4.319693
    26  H    7.581983   8.551924   9.827332   9.162731   4.660492
    27  H    6.255810   7.143765   8.576433   8.697687   4.689497
    28  H    7.791908   8.739741  10.167237   9.907284   5.403038
    29  C    3.024500   2.555133   2.147959   2.141984   5.232763
    30  C    3.829934   3.028198   2.605947   3.240188   6.443713
    31  C    3.572722   3.248300   3.426795   2.808403   5.130027
    32  C    4.869266   3.973435   3.998476   4.430121   7.378475
    33  H    4.011491   3.200690   2.343554   3.492020   6.830016
    34  C    4.665109   4.139847   4.573196   4.120529   6.258110
    35  H    3.567767   3.568494   3.782203   2.742680   4.426913
    36  C    5.224139   4.449835   4.805347   4.786068   7.300925
    37  H    5.666966   4.687954   4.667564   5.324924   8.338651
    38  H    5.356579   4.941867   5.529363   4.862541   6.509923
    39  H    6.204774   5.397407   5.868148   5.846965   8.216030
                   16         17         18         19         20
    16  H    0.000000
    17  H    1.777086   0.000000
    18  C    2.152366   2.149104   0.000000
    19  C    3.149703   2.604248   1.399608   0.000000
    20  C    2.937780   3.428200   1.400080   2.404915   0.000000
    21  C    4.367700   3.995164   2.432173   1.394331   2.784870
    22  H    3.330788   2.339517   2.149780   1.084131   3.388420
    23  C    4.216081   4.572855   2.427801   2.777378   1.393690
    24  H    2.974041   3.793525   2.153993   3.389585   1.081521
    25  C    4.801849   4.804512   2.813440   2.414669   2.419487
    26  H    5.225135   4.662149   3.409832   2.150116   3.868459
    27  H    4.998703   5.529225   3.405224   3.860917   2.147109
    28  H    5.863161   5.866620   3.896861   3.397881   3.401938
    29  C    4.720557   5.302471   6.675911   7.685992   7.246155
    30  C    5.842452   6.617078   7.827390   8.905429   8.253998
    31  C    4.566885   4.983635   6.592971   7.405800   7.373465
    32  C    6.667818   7.486730   8.755306   9.752250   9.237891
    33  H    6.285481   7.116064   8.151648   9.323843   8.427123
    34  C    5.578222   6.084877   7.666035   8.399230   8.455258
    35  H    3.986750   4.111674   5.898124   6.588721   6.823807
    36  C    6.556197   7.260135   8.686194   9.527310   9.331116
    37  H    7.602474   8.506217   9.680167  10.719870  10.075165
    38  H    5.838664   6.206258   7.869078   8.441117   8.771273
    39  H    7.427680   8.148421   9.568636  10.353197  10.227301
                   21         22         23         24         25
    21  C    0.000000
    22  H    2.147907   0.000000
    23  C    2.408162   3.861459   0.000000
    24  H    3.866311   4.288241   2.142977   0.000000
    25  C    1.393390   3.394252   1.394918   3.394218   0.000000
    26  H    1.083621   2.469621   3.392761   4.949905   2.151804
    27  H    3.391749   4.944993   1.083559   2.460614   2.151979
    28  H    2.152965   4.289925   2.155261   4.288206   1.083422
    29  C    9.002583   7.573365   8.628672   6.766834   9.425302
    30  C   10.181571   8.858933   9.615732   7.662235  10.504689
    31  C    8.753641   7.129140   8.725858   7.079179   9.347696
    32  C   11.027622   9.639307  10.575172   8.699030  11.405713
    33  H   10.557608   9.375062   9.772845   7.724787  10.763467
    34  C    9.719049   8.072274   9.768006   8.185377  10.344601
    35  H    7.960129   6.218325   8.155276   6.664827   8.661031
    36  C   10.819087   9.289561  10.647214   8.936967  11.334590
    37  H   11.968514  10.651343  11.394413   9.472679  12.281140
    38  H    9.746148   8.005386  10.034587   8.623905  10.479953
    39  H   11.624570  10.082298  11.513629   9.859683  12.163497
                   26         27         28         29         30
    26  H    0.000000
    27  H    4.290923   0.000000
    28  H    2.482253   2.483396   0.000000
    29  C    9.811076   9.194378  10.493105   0.000000
    30  C   11.027211  10.082820  11.552918   1.397784   0.000000
    31  C    9.454643   9.409798  10.417032   1.400792   2.405831
    32  C   11.824914  11.064727  12.445539   2.429717   1.395274
    33  H   11.459097  10.144545  11.793862   2.148661   1.083943
    34  C   10.368218  10.450388  11.393700   2.427085   2.779864
    35  H    8.602438   8.923361   9.732902   2.151112   3.388392
    36  C   11.524934  11.236497  12.374120   2.810114   2.414881
    37  H   12.790394  11.819863  13.305881   3.407543   2.150884
    38  H   10.301092  10.783522  11.511230   3.405196   3.863295
    39  H   12.292916  12.105535  13.186967   3.893461   3.398110
                   31         32         33         34         35
    31  C    0.000000
    32  C    2.784081   0.000000
    33  H    3.389302   2.149427   0.000000
    34  C    1.391914   2.409678   3.863795   0.000000
    35  H    1.083316   3.867389   4.285442   2.147691   0.000000
    36  C    2.417167   1.392707   3.394707   1.395833   3.397357
    37  H    3.867498   1.083433   2.471766   3.393837   4.950811
    38  H    2.146419   3.392895   4.947231   1.083448   2.468638
    39  H    3.399133   2.152212   4.290621   2.154972   4.291994
                   36         37         38         39
    36  C    0.000000
    37  H    2.150992   0.000000
    38  H    2.153093   4.291488   0.000000
    39  H    1.083348   2.481253   2.483184   0.000000
 Stoichiometry    C17H18NOS2(1-)
 Framework group  C1[X(C17H18NOS2)]
 Deg. of freedom   111
 Full point group                 C1      NOp   1
 Largest Abelian subgroup         C1      NOp   1
 Largest concise Abelian subgroup C1      NOp   1
                         Standard orientation:                         
 ---------------------------------------------------------------------
 Center     Atomic      Atomic             Coordinates (Angstroms)
 Number     Number       Type             X           Y           Z
 ---------------------------------------------------------------------
      1          8           0       -1.319659    0.521654   -0.179252
      2          6           0       -0.068396    1.054468    0.156530
      3         16           0        0.288634    1.088345    1.927514
      4         16           0       -0.067372    2.758115   -0.693433
      5          6           0       -1.164122    3.720308    0.395792
      6          1           0       -1.059743    4.765227    0.103570
      7          1           0       -2.201225    3.409377    0.284476
      8          1           0       -0.835629    3.587068    1.425991
      9          6           0        2.437985    0.864088   -0.378629
     10          7           0        1.044449    0.338480   -0.639613
     11          6           0        0.762741   -0.595167   -1.495457
     12          1           0        1.720274   -0.947724   -1.916190
     13          1           0        2.696653    1.511511   -1.215950
     14          1           0        2.374433    1.471315    0.522405
     15          6           0       -1.699204   -0.753075    0.388519
     16          1           0       -1.061456   -1.524075   -0.049864
     17          1           0       -1.535268   -0.723118    1.464072
     18          6           0       -3.149663   -1.018006    0.076478
     19          6           0       -3.997998   -1.482010    1.088372
     20          6           0       -3.675693   -0.854035   -1.210624
     21          6           0       -5.332769   -1.786492    0.824105
     22          1           0       -3.609842   -1.602544    2.093432
     23          6           0       -5.011308   -1.150607   -1.476234
     24          1           0       -3.044581   -0.486272   -2.008205
     25          6           0       -5.844679   -1.620701   -0.461196
     26          1           0       -5.972926   -2.143623    1.622159
     27          1           0       -5.401011   -1.016229   -2.478318
     28          1           0       -6.882647   -1.851584   -0.668846
     29          6           0        3.472139   -0.217932   -0.205319
     30          6           0        4.559061   -0.306136   -1.079746
     31          6           0        3.395598   -1.122821    0.861234
     32          6           0        5.547368   -1.274295   -0.898894
     33          1           0        4.630310    0.384974   -1.911745
     34          6           0        4.379026   -2.090747    1.044025
     35          1           0        2.561289   -1.064788    1.549808
     36          6           0        5.459321   -2.170284    0.163690
     37          1           0        6.381146   -1.329590   -1.588520
     38          1           0        4.305284   -2.781330    1.875599
     39          1           0        6.224428   -2.923891    0.306279
 ---------------------------------------------------------------------
 Rotational constants (GHZ):      0.4282097      0.1327494      0.1166809
 Standard basis: 6-311++G(d,p) (5D, 7F)
 There are   625 symmetry adapted cartesian basis functions of A   symmetry.
 There are   604 symmetry adapted basis functions of A   symmetry.
   604 basis functions,   946 primitive gaussians,   625 cartesian basis functions
    84 alpha electrons       84 beta electrons
       nuclear repulsion energy      1848.5554259801 Hartrees.
 NAtoms=   39 NActive=   39 NUniq=   39 SFac= 1.00D+00 NAtFMM=   60 NAOKFM=F Big=F
 Integral buffers will be    131072 words long.
 Raffenetti 2 integral format.
 Two-electron integral symmetry is turned on.
 ------------------------------------------------------------------------------
 Polarizable Continuum Model (PCM)
 =================================
 Model                : PCM (using non-symmetric T matrix).
 Atomic radii         : UFF (Universal Force Field).
 Polarization charges : Total charges.
 Charge compensation  : None.
 Solution method      : On-the-fly selection.
 Cavity type          : Scaled VdW (van der Waals Surface) (Alpha=1.100).
 Cavity algorithm     : GePol (No added spheres)
                        Default sphere list used, NSphG=   39.
                        Lebedev-Laikov grids with approx.  5.0 points / Ang**2.
                        Smoothing algorithm: York/Karplus (Gamma=1.0000).
                        Polarization charges: spherical gaussians, with
                                              point-specific exponents (IZeta= 3).
                        Self-potential: point-specific (ISelfS= 7).
                        Self-field    : sphere-specific E.n sum rule (ISelfD= 2).
 1st derivatives      : Analytical E(r).r(x)/FMM algorithm (CHGder, D1EAlg=3).
                        Cavity 1st derivative terms included.
 Solvent              : n,n-DiMethylFormamide, Eps=  37.219000 Eps(inf)=   2.046330
 ------------------------------------------------------------------------------
 One-electron integrals computed using PRISM.
 NBasis=   604 RedAO= T EigKep=  1.36D-06  NBF=   604
 NBsUse=   602 1.00D-06 EigRej=  6.24D-07 NBFU=   602
 Initial guess from the checkpoint file:  "/localscratch/srahman.25041483.0/Gau-379703.chk"
 B after Tr=     0.000000    0.000000   -0.000000
         Rot=    0.999725   -0.023305   -0.002123   -0.001529 Ang=  -2.69 deg.
 ExpMin= 3.60D-02 ExpMax= 9.34D+04 ExpMxC= 3.17D+03 IAcc=3 IRadAn=         5 AccDes= 0.00D+00
 Harris functional with IExCor=  402 and IRadAn=       5 diagonalized for initial guess.
 HarFok:  IExCor=  402 AccDes= 0.00D+00 IRadAn=         5 IDoV= 1 UseB2=F ITyADJ=14
 ICtDFT=  3500011 ScaDFX=  1.000000  1.000000  1.000000  1.000000
 FoFCou: FMM=F IPFlag=           0 FMFlag=      100000 FMFlg1=           0
         NFxFlg=           0 DoJE=T BraDBF=F KetDBF=T FulRan=T
         wScrn=  0.000000 ICntrl=     500 IOpCl=  0 I1Cent=   200000004 NGrid=           0
         NMat0=    1 NMatS0=      1 NMatT0=    0 NMatD0=    1 NMtDS0=    0 NMtDT0=    0
 Petite list used in FoFCou.
 Requested convergence on RMS density matrix=1.00D-08 within 128 cycles.
 Requested convergence on MAX density matrix=1.00D-06.
 Requested convergence on             energy=1.00D-06.
 No special actions if energy rises.
 Inv3:  Mode=1 IEnd=    28422252.
 Iteration    1 A*A^-1 deviation from unit magnitude is 8.88D-15 for    441.
 Iteration    1 A*A^-1 deviation from orthogonality  is 9.10D-15 for   2264    108.
 Iteration    1 A^-1*A deviation from unit magnitude is 8.22D-15 for   2614.
 Iteration    1 A^-1*A deviation from orthogonality  is 7.80D-12 for   2463   2442.
 Error on total polarization charges =  0.03009
 SCF Done:  E(RB3LYP) =  -1585.30599591     A.U. after   15 cycles
            NFock= 15  Conv=0.90D-08     -V/T= 2.0029
 D1PCM: PCM CHGder 1st derivatives, ID1Alg=3 FixD1E=F DoIter=F DoCFld=F I1PDM=0.
 Calling FoFJK, ICntrl=      2127 FMM=F ISym2X=0 I1Cent= 0 IOpClX= 0 NMat=1 NMatS=1 NMatT=0.
 ***** Axes restored to original set *****
 -------------------------------------------------------------------
 Center     Atomic                   Forces (Hartrees/Bohr)
 Number     Number              X              Y              Z
 -------------------------------------------------------------------
      1        8          -0.000329767   -0.002531531   -0.000293563
      2        6           0.000211700   -0.000618314   -0.002650051
      3       16           0.000795572    0.001109690    0.002191888
      4       16          -0.000831222   -0.000114031    0.000211535
      5        6           0.001004709   -0.000996993   -0.000169761
      6        1           0.000058503    0.000407497   -0.000442515
      7        1          -0.000953569   -0.000070972    0.000117824
      8        1          -0.000399722    0.000263901    0.000855655
      9        6          -0.002265799   -0.000736534    0.000208948
     10        7           0.000145485    0.001884542    0.002406270
     11        6          -0.001023726   -0.000542111   -0.001538275
     12        1           0.000999999    0.000166330   -0.000014258
     13        1           0.000700926    0.000007736   -0.000768473
     14        1           0.000379704    0.000110348   -0.000027907
     15        6          -0.000472181    0.003065160   -0.002001545
     16        1           0.000479238   -0.000917528   -0.000323881
     17        1           0.000089885   -0.000106567    0.001584643
     18        6          -0.000465299    0.000171526    0.001176899
     19        6           0.000649761    0.000248001   -0.000117943
     20        6          -0.000269295   -0.000050159   -0.000044819
     21        6          -0.000404382   -0.000138412   -0.000126266
     22        1           0.000225898   -0.000089642    0.000744992
     23        6           0.000135296    0.000131041   -0.000145491
     24        1           0.001796734    0.000348362   -0.000544151
     25        6          -0.000226241   -0.000116751    0.000158151
     26        1          -0.000289757   -0.000136339    0.000556887
     27        1          -0.000304246    0.000040362   -0.000701920
     28        1          -0.000584927   -0.000155334   -0.000219512
     29        6           0.000951083    0.000209038    0.000304267
     30        6          -0.000866129   -0.000109556   -0.000432142
     31        6          -0.000086401   -0.000544408    0.000635601
     32        6           0.000386968   -0.000386512    0.000169022
     33        1           0.000257574    0.000557418   -0.000667221
     34        6          -0.000027235    0.000051689   -0.000265841
     35        1          -0.000794938    0.000595859    0.000071340
     36        6           0.000367361   -0.000112991   -0.000179840
     37        1           0.000501525    0.000012366   -0.000496150
     38        1          -0.000038129   -0.000452234    0.000633929
     39        1           0.000495046   -0.000453949    0.000143676
 -------------------------------------------------------------------
 Cartesian Forces:  Max     0.003065160 RMS     0.000821938

 GradGradGradGradGradGradGradGradGradGradGradGradGradGradGradGradGradGrad
 Berny optimization.
 Using GEDIIS/GDIIS optimizer.
 FormGI is forming the generalized inverse of G from B-inverse, IUseBI=4.
 Internal  Forces:  Max     0.003126776 RMS     0.000771059
 Search for a local minimum.
 Step number   7 out of a maximum of  202
 All quantities printed in internal units (Hartrees-Bohrs-Radians)
 Mixed Optimization -- En-DIIS/RFO-DIIS
 Swapping is turned off.
 Update second derivatives using D2CorX and points    5    6    7
 DE=  1.91D-04 DEPred=-2.67D-04 R=-7.16D-01
 Trust test=-7.16D-01 RLast= 3.37D-01 DXMaxT set to 2.57D-01
 ITU= -1  1  1 -1  1  1  0
     Eigenvalues ---    0.00290   0.00387   0.00459   0.00523   0.00615
     Eigenvalues ---    0.00851   0.01187   0.01262   0.01549   0.01559
     Eigenvalues ---    0.02183   0.02202   0.02213   0.02215   0.02219
     Eigenvalues ---    0.02223   0.02229   0.02234   0.02239   0.02243
     Eigenvalues ---    0.02247   0.02252   0.02255   0.02260   0.02265
     Eigenvalues ---    0.02273   0.02434   0.03046   0.04845   0.06221
     Eigenvalues ---    0.06558   0.07111   0.09052   0.09849   0.10068
     Eigenvalues ---    0.10321   0.11367   0.12053   0.13231   0.13831
     Eigenvalues ---    0.14030   0.15807   0.15883   0.15999   0.16000
     Eigenvalues ---    0.16000   0.16000   0.16000   0.16000   0.16000
     Eigenvalues ---    0.16002   0.16004   0.16008   0.16223   0.16335
     Eigenvalues ---    0.19232   0.21343   0.21960   0.21984   0.22000
     Eigenvalues ---    0.22001   0.22076   0.22126   0.23128   0.23452
     Eigenvalues ---    0.23530   0.23880   0.24950   0.24987   0.25346
     Eigenvalues ---    0.26171   0.26864   0.29379   0.30623   0.31332
     Eigenvalues ---    0.33275   0.34109   0.34589   0.35369   0.35473
     Eigenvalues ---    0.35676   0.35830   0.35935   0.36106   0.36282
     Eigenvalues ---    0.36357   0.36362   0.36366   0.36369   0.36383
     Eigenvalues ---    0.36395   0.36414   0.36607   0.36642   0.37019
     Eigenvalues ---    0.40109   0.42869   0.42881   0.43018   0.43238
     Eigenvalues ---    0.43851   0.46798   0.47117   0.47350   0.47584
     Eigenvalues ---    0.47669   0.47764   0.48143   0.50110   0.55611
     Eigenvalues ---    0.67881
 En-DIIS/RFO-DIIS IScMMF=        0 using points:     7    6    5    4    3
 RFO step:  Lambda=-2.16084443D-04.
 DidBck=T Rises=F RFO-DIIS coefs:    0.40001    0.26819    0.02477    0.04119    0.26584
 Iteration  1 RMS(Cart)=  0.10775599 RMS(Int)=  0.00243450
 Iteration  2 RMS(Cart)=  0.00770848 RMS(Int)=  0.00001061
 Iteration  3 RMS(Cart)=  0.00001913 RMS(Int)=  0.00000890
 Iteration  4 RMS(Cart)=  0.00000000 RMS(Int)=  0.00000890
 Variable       Old X    -DE/DX   Delta X   Delta X   Delta X     New X
                                 (Linear)    (Quad)   (Total)
    R1        2.64717   0.00013  -0.00040  -0.00039  -0.00079   2.64638
    R2        2.73283  -0.00201  -0.00916  -0.00085  -0.01001   2.72282
    R3        3.41461   0.00245   0.01083  -0.00107   0.00976   3.42436
    R4        3.59786  -0.00073  -0.00598  -0.00226  -0.00824   3.58962
    R5        2.91833  -0.00017  -0.00442  -0.00044  -0.00486   2.91347
    R6        3.44070   0.00010   0.00030  -0.00207  -0.00177   3.43892
    R7        2.05984   0.00056   0.00174  -0.00075   0.00099   2.06083
    R8        2.05681   0.00092   0.00213  -0.00060   0.00153   2.05834
    R9        2.05882   0.00070   0.00133  -0.00055   0.00077   2.05960
   R10        2.85738  -0.00059  -0.00495  -0.00099  -0.00594   2.85144
   R11        2.05900   0.00082   0.00245  -0.00076   0.00169   2.06069
   R12        2.05679   0.00003   0.00169  -0.00156   0.00013   2.05692
   R13        2.84733   0.00123   0.00357   0.00110   0.00467   2.85201
   R14        2.45193   0.00117   0.00398  -0.00077   0.00321   2.45514
   R15        2.08571   0.00081   0.00304  -0.00163   0.00141   2.08713
   R16        2.06434   0.00107   0.00361  -0.00137   0.00224   2.06658
   R17        2.05675   0.00154   0.00486  -0.00152   0.00334   2.06010
   R18        2.84803  -0.00044   0.00144   0.00047   0.00191   2.84994
   R19        2.64488   0.00017  -0.00067  -0.00018  -0.00085   2.64403
   R20        2.64577   0.00010   0.00103  -0.00042   0.00062   2.64638
   R21        2.63490   0.00120   0.00209   0.00014   0.00223   2.63713
   R22        2.04871   0.00077   0.00196  -0.00060   0.00136   2.05007
   R23        2.63369   0.00057   0.00047  -0.00025   0.00023   2.63392
   R24        2.04378   0.00157   0.00207  -0.00003   0.00205   2.04583
   R25        2.63313   0.00110   0.00121  -0.00021   0.00100   2.63412
   R26        2.04775   0.00063   0.00152  -0.00054   0.00099   2.04873
   R27        2.63601   0.00105   0.00194   0.00008   0.00202   2.63803
   R28        2.04763   0.00077   0.00186  -0.00053   0.00133   2.04896
   R29        2.04737   0.00063   0.00159  -0.00057   0.00102   2.04839
   R30        2.64143   0.00071   0.00107  -0.00061   0.00046   2.64189
   R31        2.64711   0.00075   0.00085   0.00036   0.00121   2.64832
   R32        2.63668   0.00110   0.00165   0.00008   0.00173   2.63842
   R33        2.04836   0.00087   0.00196  -0.00050   0.00146   2.04981
   R34        2.63034   0.00100   0.00144  -0.00039   0.00104   2.63138
   R35        2.04717   0.00075   0.00201  -0.00094   0.00107   2.04824
   R36        2.63184   0.00065   0.00110  -0.00043   0.00067   2.63250
   R37        2.04739   0.00069   0.00166  -0.00058   0.00107   2.04847
   R38        2.63774   0.00112   0.00163   0.00003   0.00166   2.63940
   R39        2.04742   0.00078   0.00187  -0.00055   0.00131   2.04873
   R40        2.04723   0.00069   0.00161  -0.00056   0.00105   2.04828
    A1        2.06644   0.00305  -0.00218   0.00973   0.00755   2.07399
    A2        2.00266   0.00099   0.00002   0.00087   0.00089   2.00355
    A3        1.80680  -0.00158  -0.00050  -0.00286  -0.00337   1.80343
    A4        1.92171  -0.00078  -0.00498   0.00275  -0.00222   1.91948
    A5        2.00498  -0.00068  -0.00090  -0.00404  -0.00494   2.00004
    A6        1.95151   0.00059   0.00262   0.00177   0.00441   1.95592
    A7        1.75618   0.00131   0.00370   0.00136   0.00505   1.76124
    A8        1.77775  -0.00056  -0.00221  -0.00076  -0.00296   1.77479
    A9        1.86349  -0.00050  -0.00499   0.00192  -0.00306   1.86043
   A10        1.94101   0.00022  -0.00188   0.00057  -0.00130   1.93971
   A11        1.89592   0.00104   0.01042  -0.00109   0.00933   1.90526
   A12        1.91525  -0.00019  -0.00191  -0.00037  -0.00227   1.91298
   A13        1.91970  -0.00004  -0.00032  -0.00004  -0.00037   1.91933
   A14        1.92737  -0.00051  -0.00137  -0.00090  -0.00227   1.92511
   A15        1.86785   0.00027   0.00135  -0.00034   0.00102   1.86886
   A16        1.85773   0.00052   0.00384   0.00385   0.00769   1.86542
   A17        1.98535  -0.00030  -0.00063   0.00143   0.00080   1.98615
   A18        1.89499   0.00005   0.00034  -0.00114  -0.00079   1.89420
   A19        1.93067  -0.00063  -0.00522  -0.00323  -0.00844   1.92223
   A20        1.92356   0.00015   0.00062  -0.00044   0.00017   1.92374
   A21        1.99762   0.00291   0.00753   0.00258   0.01007   2.00769
   A22        2.11438  -0.00046  -0.00211   0.00041  -0.00174   2.11264
   A23        2.17011  -0.00247  -0.00623  -0.00345  -0.00971   2.16040
   A24        1.86809  -0.00126  -0.00568  -0.00044  -0.00612   1.86197
   A25        1.88741   0.00076   0.01075  -0.00234   0.00841   1.89582
   A26        1.90095   0.00119   0.00563   0.00182   0.00746   1.90840
   A27        1.90313  -0.00258  -0.00331  -0.00137  -0.00468   1.89844
   A28        1.90505  -0.00017  -0.00783   0.00262  -0.00517   1.89988
   A29        1.93339   0.00002  -0.00397  -0.00113  -0.00508   1.92831
   A30        1.93307   0.00081  -0.00091   0.00037  -0.00052   1.93255
   A31        2.08510   0.00229   0.00376   0.00243   0.00619   2.09129
   A32        2.13098  -0.00313  -0.00702  -0.00202  -0.00904   2.12194
   A33        2.06660   0.00083   0.00326  -0.00038   0.00288   2.06948
   A34        2.11250  -0.00065  -0.00251   0.00042  -0.00209   2.11042
   A35        2.08300   0.00040   0.00220  -0.00035   0.00185   2.08485
   A36        2.08767   0.00025   0.00031  -0.00008   0.00024   2.08791
   A37        2.10637   0.00003  -0.00098   0.00007  -0.00091   2.10546
   A38        2.09270  -0.00112  -0.00952   0.00080  -0.00872   2.08399
   A39        2.08408   0.00109   0.01052  -0.00087   0.00965   2.09373
   A40        2.09501   0.00004   0.00028  -0.00008   0.00020   2.09521
   A41        2.09198  -0.00014  -0.00062  -0.00011  -0.00072   2.09126
   A42        2.09615   0.00009   0.00033   0.00019   0.00052   2.09667
   A43        2.10084  -0.00033  -0.00108   0.00043  -0.00065   2.10019
   A44        2.08808   0.00019   0.00173  -0.00077   0.00097   2.08905
   A45        2.09426   0.00014  -0.00065   0.00034  -0.00031   2.09394
   A46        2.08499   0.00007   0.00103  -0.00046   0.00058   2.08557
   A47        2.09834   0.00009   0.00001   0.00029   0.00030   2.09864
   A48        2.09985  -0.00015  -0.00105   0.00017  -0.00088   2.09897
   A49        2.10258  -0.00045  -0.00329   0.00087  -0.00242   2.10016
   A50        2.11060   0.00027   0.00218  -0.00033   0.00185   2.11244
   A51        2.06922   0.00019   0.00129  -0.00045   0.00083   2.07005
   A52        2.11005   0.00002  -0.00064   0.00055  -0.00008   2.10997
   A53        2.08410   0.00009   0.00121  -0.00023   0.00098   2.08507
   A54        2.08903  -0.00012  -0.00057  -0.00032  -0.00089   2.08814
   A55        2.10667  -0.00023  -0.00098  -0.00009  -0.00107   2.10560
   A56        2.08453  -0.00055  -0.00440   0.00086  -0.00354   2.08099
   A57        2.09198   0.00079   0.00538  -0.00077   0.00461   2.09660
   A58        2.09499  -0.00005  -0.00008  -0.00010  -0.00018   2.09481
   A59        2.09210  -0.00011  -0.00071  -0.00008  -0.00079   2.09131
   A60        2.09608   0.00015   0.00078   0.00019   0.00097   2.09705
   A61        2.09857   0.00014   0.00029   0.00043   0.00072   2.09930
   A62        2.08972  -0.00003   0.00057  -0.00059  -0.00002   2.08970
   A63        2.09489  -0.00011  -0.00086   0.00016  -0.00070   2.09418
   A64        2.08686  -0.00007   0.00012  -0.00034  -0.00022   2.08664
   A65        2.09821   0.00002   0.00019   0.00012   0.00031   2.09852
   A66        2.09812   0.00005  -0.00031   0.00022  -0.00009   2.09802
    D1       -0.86947   0.00020   0.01844   0.00842   0.02686  -0.84260
    D2       -3.06790   0.00161   0.01994   0.01512   0.03505  -3.03285
    D3        1.35035   0.00114   0.01781   0.01390   0.03170   1.38205
    D4       -1.19744  -0.00012   0.12389  -0.03615   0.08774  -1.10970
    D5        0.87083   0.00077   0.12395  -0.03333   0.09061   0.96144
    D6        2.98216   0.00092   0.12425  -0.03260   0.09165   3.07381
    D7        1.31398  -0.00023   0.00274  -0.01731  -0.01456   1.29942
    D8       -0.88298   0.00013   0.00364  -0.01373  -0.01010  -0.89308
    D9       -2.98164  -0.00110  -0.00149  -0.01477  -0.01626  -2.99789
   D10        3.11464  -0.00062   0.02443   0.00836   0.03278  -3.13576
   D11        0.02084  -0.00025   0.03880   0.01864   0.05746   0.07830
   D12       -0.92055   0.00054   0.02253   0.01315   0.03567  -0.88488
   D13        2.26883   0.00091   0.03691   0.02342   0.06035   2.32918
   D14        1.21602   0.00079   0.02496   0.01004   0.03498   1.25100
   D15       -1.87778   0.00117   0.03933   0.02032   0.05966  -1.81812
   D16        2.94095   0.00020   0.04655  -0.01004   0.03652   2.97747
   D17       -1.25330  -0.00022   0.04015  -0.00899   0.03116  -1.22214
   D18        0.87135  -0.00002   0.04420  -0.01047   0.03372   0.90507
   D19       -1.76806  -0.00013  -0.01312   0.00829  -0.00483  -1.77289
   D20        1.32399  -0.00045  -0.02779  -0.00223  -0.03000   1.29399
   D21        0.25573   0.00030  -0.01018   0.00869  -0.00150   0.25422
   D22       -2.93540  -0.00002  -0.02485  -0.00183  -0.02667  -2.96208
   D23        2.37737   0.00067  -0.00707   0.01171   0.00462   2.38199
   D24       -0.81376   0.00035  -0.02174   0.00118  -0.02055  -0.83431
   D25        2.07700  -0.00048   0.04469  -0.03186   0.01284   2.08983
   D26       -1.10804  -0.00023   0.05014  -0.02938   0.02076  -1.08728
   D27       -0.02579  -0.00015   0.04718  -0.03005   0.01712  -0.00867
   D28        3.07236   0.00009   0.05262  -0.02758   0.02504   3.09740
   D29       -2.12158   0.00010   0.04965  -0.02627   0.02338  -2.09820
   D30        0.97657   0.00035   0.05509  -0.02380   0.03130   1.00787
   D31       -3.13173  -0.00017  -0.00987  -0.00387  -0.01373   3.13773
   D32        0.06255   0.00008   0.00535   0.00727   0.01260   0.07515
   D33       -2.34376  -0.00036  -0.01930   0.00645  -0.01285  -2.35660
   D34        0.83261  -0.00037  -0.01968   0.00574  -0.01393   0.81867
   D35        1.86432   0.00031  -0.02803   0.01085  -0.01720   1.84712
   D36       -1.24250   0.00030  -0.02841   0.01014  -0.01829  -1.26079
   D37       -0.25217  -0.00003  -0.01501   0.00805  -0.00695  -0.25912
   D38        2.92419  -0.00004  -0.01540   0.00735  -0.00804   2.91615
   D39       -3.09834   0.00005  -0.00171  -0.00043  -0.00213  -3.10047
   D40        0.04696   0.00000  -0.00220  -0.00011  -0.00231   0.04465
   D41        0.00977  -0.00002  -0.00154   0.00022  -0.00132   0.00844
   D42       -3.12812  -0.00008  -0.00204   0.00054  -0.00150  -3.12962
   D43        3.10359   0.00009   0.00287   0.00026   0.00312   3.10671
   D44       -0.04648   0.00011   0.00656   0.00020   0.00678  -0.03970
   D45       -0.00359   0.00006   0.00248  -0.00050   0.00197  -0.00161
   D46        3.12953   0.00008   0.00617  -0.00056   0.00564   3.13516
   D47       -0.00870  -0.00001  -0.00042   0.00038  -0.00004  -0.00874
   D48       -3.14068  -0.00002   0.00015  -0.00007   0.00008  -3.14060
   D49        3.12918   0.00004   0.00007   0.00006   0.00014   3.12932
   D50       -0.00280   0.00003   0.00064  -0.00039   0.00025  -0.00255
   D51       -0.00366  -0.00006  -0.00146   0.00018  -0.00128  -0.00494
   D52        3.14022  -0.00004  -0.00188   0.00092  -0.00096   3.13926
   D53       -3.13682  -0.00007  -0.00512   0.00023  -0.00487   3.14150
   D54        0.00706  -0.00005  -0.00554   0.00097  -0.00456   0.00251
   D55        0.00127   0.00002   0.00149  -0.00071   0.00079   0.00206
   D56       -3.13619   0.00001   0.00148  -0.00101   0.00048  -3.13571
   D57        3.13323   0.00002   0.00092  -0.00026   0.00066   3.13389
   D58       -0.00423   0.00001   0.00091  -0.00055   0.00036  -0.00388
   D59        0.00484   0.00002  -0.00056   0.00043  -0.00013   0.00471
   D60       -3.14089   0.00003  -0.00054   0.00073   0.00018  -3.14070
   D61       -3.13905  -0.00000  -0.00013  -0.00032  -0.00044  -3.13949
   D62       -0.00159   0.00001  -0.00012  -0.00002  -0.00013  -0.00172
   D63        3.10085   0.00016   0.00204   0.00258   0.00463   3.10548
   D64       -0.04607   0.00027   0.00479   0.00241   0.00720  -0.03887
   D65        0.00168  -0.00009  -0.00330   0.00017  -0.00313  -0.00144
   D66        3.13794   0.00002  -0.00055  -0.00001  -0.00056   3.13739
   D67       -3.10169  -0.00019  -0.00380  -0.00229  -0.00608  -3.10778
   D68        0.03853  -0.00016  -0.00355  -0.00290  -0.00644   0.03209
   D69       -0.00273   0.00003   0.00145   0.00017   0.00162  -0.00110
   D70        3.13750   0.00006   0.00170  -0.00044   0.00126   3.13876
   D71        0.00042   0.00008   0.00303  -0.00048   0.00255   0.00297
   D72        3.13836   0.00007   0.00136   0.00018   0.00155   3.13991
   D73       -3.13583  -0.00003   0.00027  -0.00030  -0.00003  -3.13586
   D74        0.00212  -0.00004  -0.00140   0.00036  -0.00104   0.00108
   D75        0.00167   0.00003   0.00066  -0.00020   0.00046   0.00213
   D76        3.13925   0.00002   0.00151  -0.00062   0.00089   3.14015
   D77       -3.13855   0.00000   0.00042   0.00041   0.00083  -3.13772
   D78       -0.00097  -0.00001   0.00127  -0.00001   0.00126   0.00029
   D79       -0.00151  -0.00001  -0.00086   0.00044  -0.00041  -0.00192
   D80        3.14041  -0.00002  -0.00204   0.00064  -0.00140   3.13901
   D81       -3.13945  -0.00000   0.00082  -0.00022   0.00060  -3.13885
   D82        0.00247  -0.00001  -0.00037  -0.00002  -0.00038   0.00209
   D83        0.00047  -0.00004  -0.00097  -0.00011  -0.00108  -0.00060
   D84       -3.14145  -0.00003   0.00022  -0.00031  -0.00009  -3.14154
   D85       -3.13709  -0.00003  -0.00182   0.00031  -0.00151  -3.13861
   D86        0.00417  -0.00002  -0.00064   0.00011  -0.00053   0.00364
         Item               Value     Threshold  Converged?
 Maximum Force            0.003127     0.000450     NO 
 RMS     Force            0.000771     0.000300     NO 
 Maximum Displacement     0.462242     0.001800     NO 
 RMS     Displacement     0.110759     0.001200     NO 
 Predicted change in Energy=-2.701483D-04
 GradGradGradGradGradGradGradGradGradGradGradGradGradGradGradGradGradGrad

                          Input orientation:                          
 ---------------------------------------------------------------------
 Center     Atomic      Atomic             Coordinates (Angstroms)
 Number     Number       Type             X           Y           Z
 ---------------------------------------------------------------------
      1          8           0       -1.329470    0.523687   -0.198196
      2          6           0       -0.074078    1.101984    0.026955
      3         16           0        0.309761    1.431525    1.767002
      4         16           0       -0.096372    2.643130   -1.083290
      5          6           0       -1.198116    3.752460   -0.152044
      6          1           0       -1.135373    4.729297   -0.632814
      7          1           0       -2.227431    3.397228   -0.179105
      8          1           0       -0.848873    3.821471    0.878067
      9          6           0        2.428306    0.783137   -0.481874
     10          7           0        1.022791    0.263683   -0.659413
     11          6           0        0.719075   -0.760009   -1.399514
     12          1           0        1.672160   -1.177050   -1.770376
     13          1           0        2.699253    1.295887   -1.405344
     14          1           0        2.395481    1.514886    0.323259
     15          6           0       -1.723037   -0.613201    0.594680
     16          1           0       -1.040779   -1.440799    0.381278
     17          1           0       -1.648696   -0.359056    1.652189
     18          6           0       -3.138291   -0.989631    0.234406
     19          6           0       -4.060364   -1.278976    1.246189
     20          6           0       -3.551479   -1.097768   -1.099280
     21          6           0       -5.361864   -1.677029    0.937804
     22          1           0       -3.758809   -1.189023    2.284397
     23          6           0       -4.853136   -1.487302   -1.410182
     24          1           0       -2.850770   -0.871257   -1.892836
     25          6           0       -5.762986   -1.781310   -0.393074
     26          1           0       -6.062096   -1.895965    1.735993
     27          1           0       -5.157438   -1.563944   -2.448042
     28          1           0       -6.774764   -2.084939   -0.636160
     29          6           0        3.439929   -0.292140   -0.168616
     30          6           0        4.523384   -0.512935   -1.024101
     31          6           0        3.340486   -1.059348    0.999937
     32          6           0        5.489366   -1.475245   -0.723791
     33          1           0        4.611992    0.070292   -1.934377
     34          6           0        4.300611   -2.021955    1.300783
     35          1           0        2.506016   -0.894755    1.671781
     36          6           0        5.379729   -2.233530    0.439653
     37          1           0        6.321541   -1.633175   -1.400255
     38          1           0        4.209877   -2.606195    2.209517
     39          1           0        6.126389   -2.983179    0.674968
 ---------------------------------------------------------------------
                    Distance matrix (angstroms):
                    1          2          3          4          5
     1  O    0.000000
     2  C    1.400403   0.000000
     3  S    2.715373   1.812095   0.000000
     4  S    2.606906   1.899545   3.123635   0.000000
     5  C    3.231774   2.884532   3.367962   1.819800   0.000000
     6  H    4.232461   3.836540   4.326988   2.373720   1.090544
     7  H    3.010637   3.153970   3.753486   2.434672   1.089226
     8  H    3.502099   2.953016   2.800799   2.408665   1.089891
     9  C    3.777389   2.573421   3.156910   3.193004   4.698574
    10  N    2.411111   1.541744   2.785634   2.663450   4.166704
    11  C    2.699551   2.476071   3.872619   3.513730   5.059069
    12  H    3.791311   3.387292   4.601504   4.265392   5.929381
    13  H    4.275992   3.127370   3.973896   3.119984   4.774411
    14  H    3.889685   2.521310   2.538025   3.075816   4.259881
    15  C    1.440854   2.446065   3.112476   4.008156   4.460060
    16  H    2.068414   2.743319   3.463298   4.440195   5.222942
    17  H    2.074865   2.693593   2.656109   4.348066   4.512521
    18  C    2.397730   3.715816   4.483292   4.917982   5.138195
    19  C    3.576817   4.800622   5.168757   6.043394   5.955071
    20  C    2.894545   4.266103   5.433421   5.092380   5.473599
    21  C    4.732214   6.042618   6.520583   7.104506   6.928486
    22  H    3.872769   4.891012   4.867056   6.280140   6.075497
    23  C    4.234290   5.622203   6.728265   6.308259   6.511313
    24  H    2.670585   3.910153   5.355947   4.537949   5.209643
    25  C    5.000705   6.391672   7.201839   7.222366   7.177656
    26  H    5.656284   6.911213   7.188442   8.008845   7.689454
    27  H    4.906459   6.250866   7.525270   6.721339   7.015126
    28  H    6.053757   7.449523   8.266269   8.194845   8.087559
    29  C    4.838762   3.785509   4.063938   4.685922   6.153904
    30  C    6.001050   4.984912   5.415331   5.595212   7.189551
    31  C    5.074447   4.156597   3.997266   5.464446   6.714124
    32  C    7.125202   6.177188   6.440627   6.949152   8.507538
    33  H    6.206518   5.183673   5.836296   5.432544   7.105802
    34  C    6.358069   5.524450   5.298186   6.839611   8.104972
    35  H    4.496637   3.653671   3.200654   5.184542   6.216393
    36  C    7.281652   6.406247   6.395238   7.489249   8.913486
    37  H    8.039588   7.100843   7.454221   7.718605   9.333185
    38  H    6.802765   6.071774   5.631155   7.545977   8.675013
    39  H    8.285551   7.453474   7.383449   8.571440   9.985047
                    6          7          8          9         10
     6  H    0.000000
     7  H    1.781250   0.000000
     8  H    1.785775   1.788300   0.000000
     9  C    5.319283   5.347992   4.671275   0.000000
    10  N    4.959848   4.540236   4.304048   1.508915   0.000000
    11  C    5.844594   5.239648   5.351242   2.478877   1.299206
    12  H    6.637863   6.217956   6.193147   2.464615   1.931743
    13  H    5.204754   5.494680   4.917493   1.090468   2.105322
    14  H    4.869645   5.016661   4.019201   1.088473   2.101293
    15  C    5.513110   4.115422   4.528884   4.510252   3.143445
    16  H    6.253592   5.012850   5.289150   4.210162   2.871692
    17  H    5.601435   4.218796   4.326174   4.741389   3.587221
    18  C    6.121266   4.499465   5.366790   5.885810   4.436701
    19  C    6.941582   5.220918   6.038521   7.024339   5.643543
    20  C    6.325334   4.775438   5.950873   6.298954   4.792805
    21  C    7.833970   6.067968   7.113660   8.291842   6.861580
    22  H    7.100638   5.426570   5.962428   7.058475   5.800007
    23  C    7.285066   5.680538   7.032303   7.683492   6.177065
    24  H    5.991364   4.641701   5.805789   5.709332   4.220651
    25  C    7.991263   6.274008   7.560122   8.583794   7.092228
    26  H    8.589409   6.811031   7.784780   9.175153   7.784451
    27  H    7.686153   6.192434   7.656985   8.180349   6.688396
    28  H    8.845144   7.137317   8.502632   9.640859   8.143613
    29  C    6.809090   6.762434   6.034167   1.509216   2.528315
    30  C    7.723706   7.847095   7.160061   2.522532   3.604204
    31  C    7.497173   7.228617   6.433348   2.534282   3.142540
    32  C    9.076992   9.142573   8.413942   3.811680   4.793569
    33  H    7.512163   7.805587   7.197377   2.717793   3.813829
    34  C    8.880773   8.612372   7.800096   3.814700   4.450911
    35  H    7.085255   6.652249   5.841922   2.731225   2.996065
    36  C    9.595713   9.484576   8.697743   4.319768   5.140713
    37  H    9.832374   9.994052   9.292941   4.673250   5.676589
    38  H    9.511046   9.120610   8.287255   4.680294   5.159891
    39  H   10.673602  10.546342   9.746732   5.403632   6.194303
                   11         12         13         14         15
    11  C    0.000000
    12  H    1.104461   0.000000
    13  H    2.854443   2.702514   0.000000
    14  H    3.309596   3.486118   1.768702   0.000000
    15  C    3.156307   4.175976   5.215492   4.643771   0.000000
    16  H    2.594568   3.472639   4.966820   4.532915   1.093587
    17  H    3.883297   4.838508   5.567046   4.651137   1.090158
    18  C    4.195437   5.214855   6.479914   6.074794   1.508125
    19  C    5.487450   6.478571   7.704087   7.094744   2.516112
    20  C    4.294398   5.267169   6.700366   6.649504   2.539194
    21  C    6.578891   7.553920   8.905626   8.410849   3.806643
    22  H    5.814354   6.777666   7.841909   7.002319   2.707598
    23  C    5.619485   6.542591   8.048897   8.034949   3.818514
    24  H    3.605487   4.534909   5.978036   6.174779   2.743375
    25  C    6.638757   7.585742   9.061088   8.828285   4.319875
    26  H    7.556857   8.522334   9.839570   9.228235   4.666424
    27  H    6.023216   6.874033   8.425760   8.614283   4.685849
    28  H    7.648254   8.570954  10.088540   9.898112   5.403789
    29  C    3.022757   2.544348   2.144744   2.144332   5.228950
    30  C    3.830763   3.021168   2.597044   3.233483   6.453548
    31  C    3.566337   3.236016   3.426906   2.824466   5.099269
    32  C    4.870713   3.969298   3.991042   4.428242   7.382428
    33  H    4.016252   3.197713   2.332494   3.478030   6.855354
    34  C    4.659562   4.129726   4.571165   4.134528   6.226355
    35  H    3.555865   3.552950   3.782188   2.763531   4.373135
    36  C    5.222595   4.443698   4.800599   4.792694   7.286891
    37  H    5.670101   4.686340   4.658369   5.319280   8.350769
    38  H    5.349693   4.931735   5.529506   4.881938   6.463682
    39  H    6.203629   5.392770   5.863733   5.854568   8.199800
                   16         17         18         19         20
    16  H    0.000000
    17  H    1.776217   0.000000
    18  C    2.150507   2.150960   0.000000
    19  C    3.145179   2.612897   1.399158   0.000000
    20  C    2.934849   3.425911   1.400406   2.406870   0.000000
    21  C    4.363175   4.004375   2.431370   1.395511   2.786171
    22  H    3.327603   2.353957   2.151108   1.084852   3.391251
    23  C    4.212548   4.573784   2.427559   2.779963   1.393811
    24  H    2.961763   3.778166   2.149846   3.388632   1.082604
    25  C    4.797375   4.809708   2.812385   2.416287   2.420066
    26  H    5.220733   4.674100   3.409522   2.151166   3.870283
    27  H    4.996708   5.529459   3.406217   3.864210   2.148390
    28  H    5.859069   5.872971   3.896347   3.400115   3.402728
    29  C    4.658170   5.404990   6.627360   7.696097   7.098941
    30  C    5.813427   6.729100   7.778968   8.911889   8.096363
    31  C    4.441140   5.080136   6.524220   7.408202   7.204677
    32  C    6.623078   7.605465   8.694276   9.752778   9.056510
    33  H    6.292811   7.228002   8.117508   9.335217   8.288788
    34  C    5.451026   6.187324   7.585520   8.394099   8.262551
    35  H    3.813571   4.189152   5.825226   6.591366   6.664327
    36  C    6.469525   7.374460   8.610812   9.522449   9.133715
    37  H    7.577244   8.629338   9.621574  10.719751   9.892107
    38  H    5.680669   6.299455   7.778812   8.431275   8.571006
    39  H    7.337131   8.263954   9.486971  10.344106  10.018177
                   21         22         23         24         25
    21  C    0.000000
    22  H    2.149708   0.000000
    23  C    2.409946   3.864769   0.000000
    24  H    3.868771   4.286583   2.149869   0.000000
    25  C    1.393918   3.396524   1.395986   3.399777   0.000000
    26  H    1.084142   2.470960   3.395145   4.952882   2.153030
    27  H    3.393896   4.949011   1.084263   2.471596   2.153330
    28  H    2.154075   4.292820   2.156139   4.295346   1.083964
    29  C    8.978510   7.657905   8.470232   6.548374   9.325323
    30  C   10.145064   8.944159   9.434913   7.433791  10.383467
    31  C    8.724464   7.215722   8.551448   6.836312   9.237689
    32  C   10.979563   9.729331  10.365261   8.443302  11.261371
    33  H   10.525225   9.458025   9.606744   7.522038  10.651019
    34  C    9.675440   8.161833   9.561709   7.916158  10.207989
    35  H    7.940668   6.301582   8.000421   6.434455   8.568897
    36  C   10.767528   9.381203  10.425463   8.662414  11.182935
    37  H   11.915133  10.741853  11.175634   9.217074  12.127331
    38  H    9.700455   8.094069   9.823052   8.348176  10.339822
    39  H   11.565252  10.174792  11.275437   9.573046  11.997601
                   26         27         28         29         30
    26  H    0.000000
    27  H    4.293576   0.000000
    28  H    2.484093   2.483968   0.000000
    29  C    9.822844   8.984875  10.381363   0.000000
    30  C   11.026481   9.841267  11.413582   1.398027   0.000000
    31  C    9.468382   9.184654  10.297909   1.401432   2.407186
    32  C   11.817945  10.785887  12.279589   2.430668   1.396190
    33  H   11.457484   9.918485  11.661416   2.150116   1.084715
    34  C   10.372607  10.184211  11.243649   2.427379   2.780622
    35  H    8.626650   8.726356   9.637221   2.149977   3.388708
    36  C   11.519974  10.946187  12.202917   2.811016   2.415854
    37  H   12.777307  11.526908  13.126353   3.408665   2.151696
    38  H   10.307380  10.513122  11.359223   3.406345   3.864752
    39  H   12.282792  11.793734  12.998679   3.894919   3.399789
                   31         32         33         34         35
    31  C    0.000000
    32  C    2.786018   0.000000
    33  H    3.391609   2.150346   0.000000
    34  C    1.392466   2.410588   3.865322   0.000000
    35  H    1.083884   3.869898   4.286120   2.151462   0.000000
    36  C    2.418912   1.393061   3.396032   1.396712   3.401277
    37  H    3.869999   1.084002   2.471769   3.395720   4.953877
    38  H    2.147478   3.394177   4.949458   1.084142   2.474132
    39  H    3.401174   2.153182   4.292524   2.156168   4.296772
                   36         37         38         39
    36  C    0.000000
    37  H    2.152370   0.000000
    38  H    2.154031   4.293756   0.000000
    39  H    1.083904   2.483374   2.483943   0.000000
 Stoichiometry    C17H18NOS2(1-)
 Framework group  C1[X(C17H18NOS2)]
 Deg. of freedom   111
 Full point group                 C1      NOp   1
 Largest Abelian subgroup         C1      NOp   1
 Largest concise Abelian subgroup C1      NOp   1
                         Standard orientation:                         
 ---------------------------------------------------------------------
 Center     Atomic      Atomic             Coordinates (Angstroms)
 Number     Number       Type             X           Y           Z
 ---------------------------------------------------------------------
      1          8           0       -1.322978    0.548328   -0.122321
      2          6           0       -0.068668    1.106845    0.153171
      3         16           0        0.324284    1.260530    1.915459
      4         16           0       -0.104070    2.752253   -0.795328
      5          6           0       -1.204784    3.756465    0.249497
      6          1           0       -1.149007    4.777204   -0.130327
      7          1           0       -2.232757    3.400906    0.192382
      8          1           0       -0.849625    3.722596    1.279341
      9          6           0        2.431907    0.852985   -0.399259
     10          7           0        1.027521    0.347480   -0.620593
     11          6           0        0.723609   -0.597540   -1.458752
     12          1           0        1.676167   -0.970403   -1.875213
     13          1           0        2.695143    1.457785   -1.267616
     14          1           0        2.400894    1.499388    0.475941
     15          6           0       -1.707021   -0.664777    0.553658
     16          1           0       -1.022625   -1.463298    0.253824
     17          1           0       -1.627361   -0.518540    1.631021
     18          6           0       -3.122844   -1.009557    0.165053
     19          6           0       -4.037585   -1.404125    1.147503
     20          6           0       -3.543615   -0.984214   -1.170404
     21          6           0       -5.339254   -1.775126    0.807698
     22          1           0       -3.730151   -1.418206    2.187786
     23          6           0       -4.845491   -1.346485   -1.511851
     24          1           0       -2.848653   -0.675280   -1.940871
     25          6           0       -5.747958   -1.746172   -0.524642
     26          1           0       -6.033742   -2.076990    1.583538
     27          1           0       -5.155725   -1.319211   -2.550425
     28          1           0       -6.759912   -2.028462   -0.791549
     29          6           0        3.449867   -0.243644   -0.202037
     30          6           0        4.529052   -0.371635   -1.081502
     31          6           0        3.360667   -1.125567    0.883443
     32          6           0        5.500824   -1.354784   -0.885478
     33          1           0        4.609740    0.301079   -1.928585
     34          6           0        4.326586   -2.109094    1.080003
     35          1           0        2.529587   -1.033733    1.573138
     36          6           0        5.401362   -2.227362    0.195880
     37          1           0        6.329553   -1.439533   -1.579081
     38          1           0        4.243767   -2.782670    1.925462
     39          1           0        6.152540   -2.993412    0.349980
 ---------------------------------------------------------------------
 Rotational constants (GHZ):      0.4135119      0.1351205      0.1177367
 Standard basis: 6-311++G(d,p) (5D, 7F)
 There are   625 symmetry adapted cartesian basis functions of A   symmetry.
 There are   604 symmetry adapted basis functions of A   symmetry.
   604 basis functions,   946 primitive gaussians,   625 cartesian basis functions
    84 alpha electrons       84 beta electrons
       nuclear repulsion energy      1849.3149356756 Hartrees.
 NAtoms=   39 NActive=   39 NUniq=   39 SFac= 1.00D+00 NAtFMM=   60 NAOKFM=F Big=F
 Integral buffers will be    131072 words long.
 Raffenetti 2 integral format.
 Two-electron integral symmetry is turned on.
 ------------------------------------------------------------------------------
 Polarizable Continuum Model (PCM)
 =================================
 Model                : PCM (using non-symmetric T matrix).
 Atomic radii         : UFF (Universal Force Field).
 Polarization charges : Total charges.
 Charge compensation  : None.
 Solution method      : On-the-fly selection.
 Cavity type          : Scaled VdW (van der Waals Surface) (Alpha=1.100).
 Cavity algorithm     : GePol (No added spheres)
                        Default sphere list used, NSphG=   39.
                        Lebedev-Laikov grids with approx.  5.0 points / Ang**2.
                        Smoothing algorithm: York/Karplus (Gamma=1.0000).
                        Polarization charges: spherical gaussians, with
                                              point-specific exponents (IZeta= 3).
                        Self-potential: point-specific (ISelfS= 7).
                        Self-field    : sphere-specific E.n sum rule (ISelfD= 2).
 1st derivatives      : Analytical E(r).r(x)/FMM algorithm (CHGder, D1EAlg=3).
                        Cavity 1st derivative terms included.
 Solvent              : n,n-DiMethylFormamide, Eps=  37.219000 Eps(inf)=   2.046330
 ------------------------------------------------------------------------------
 One-electron integrals computed using PRISM.
 NBasis=   604 RedAO= T EigKep=  1.34D-06  NBF=   604
 NBsUse=   602 1.00D-06 EigRej=  6.10D-07 NBFU=   602
 Initial guess from the checkpoint file:  "/localscratch/srahman.25041483.0/Gau-379703.chk"
 B after Tr=    -0.000000    0.000000   -0.000000
         Rot=    0.999812    0.019287    0.001376   -0.001156 Ang=   2.22 deg.
 ExpMin= 3.60D-02 ExpMax= 9.34D+04 ExpMxC= 3.17D+03 IAcc=3 IRadAn=         5 AccDes= 0.00D+00
 Harris functional with IExCor=  402 and IRadAn=       5 diagonalized for initial guess.
 HarFok:  IExCor=  402 AccDes= 0.00D+00 IRadAn=         5 IDoV= 1 UseB2=F ITyADJ=14
 ICtDFT=  3500011 ScaDFX=  1.000000  1.000000  1.000000  1.000000
 FoFCou: FMM=F IPFlag=           0 FMFlag=      100000 FMFlg1=           0
         NFxFlg=           0 DoJE=T BraDBF=F KetDBF=T FulRan=T
         wScrn=  0.000000 ICntrl=     500 IOpCl=  0 I1Cent=   200000004 NGrid=           0
         NMat0=    1 NMatS0=      1 NMatT0=    0 NMatD0=    1 NMtDS0=    0 NMtDT0=    0
 Petite list used in FoFCou.
 Requested convergence on RMS density matrix=1.00D-08 within 128 cycles.
 Requested convergence on MAX density matrix=1.00D-06.
 Requested convergence on             energy=1.00D-06.
 No special actions if energy rises.
 Inv3:  Mode=1 IEnd=    28219467.
 Iteration    1 A*A^-1 deviation from unit magnitude is 9.55D-15 for   1841.
 Iteration    1 A*A^-1 deviation from orthogonality  is 9.33D-15 for   2195     64.
 Iteration    1 A^-1*A deviation from unit magnitude is 7.55D-15 for   2637.
 Iteration    1 A^-1*A deviation from orthogonality  is 6.08D-10 for   1877   1845.
 Iteration    2 A*A^-1 deviation from unit magnitude is 1.27D-14 for     34.
 Iteration    2 A*A^-1 deviation from orthogonality  is 1.24D-14 for   1874    956.
 Iteration    2 A^-1*A deviation from unit magnitude is 1.67D-15 for    178.
 Iteration    2 A^-1*A deviation from orthogonality  is 8.88D-16 for   2172     25.
 Error on total polarization charges =  0.03016
 SCF Done:  E(RB3LYP) =  -1585.30638866     A.U. after   14 cycles
            NFock= 14  Conv=0.35D-08     -V/T= 2.0030
 D1PCM: PCM CHGder 1st derivatives, ID1Alg=3 FixD1E=F DoIter=F DoCFld=F I1PDM=0.
 Calling FoFJK, ICntrl=      2127 FMM=F ISym2X=0 I1Cent= 0 IOpClX= 0 NMat=1 NMatS=1 NMatT=0.
 ***** Axes restored to original set *****
 -------------------------------------------------------------------
 Center     Atomic                   Forces (Hartrees/Bohr)
 Number     Number              X              Y              Z
 -------------------------------------------------------------------
      1        8          -0.000343892   -0.000765430   -0.000220073
      2        6          -0.000150946    0.000104275   -0.000156547
      3       16           0.000478536   -0.000221649    0.000775266
      4       16           0.000172177    0.000065447   -0.000080234
      5        6           0.000224734   -0.000132526   -0.000157698
      6        1           0.000015077    0.000231543   -0.000262900
      7        1          -0.000448037   -0.000066708    0.000063627
      8        1          -0.000085066    0.000041358    0.000320416
      9        6          -0.000225664   -0.000244192   -0.000061453
     10        7          -0.000142581    0.000745467    0.000608665
     11        6          -0.000416937   -0.000629887   -0.000124826
     12        1           0.000323698   -0.000089698   -0.000151536
     13        1           0.000162719    0.000221295   -0.000346966
     14        1          -0.000197089    0.000053435    0.000153736
     15        6           0.000100947    0.001302970   -0.000718692
     16        1           0.000474863   -0.000617896   -0.000041268
     17        1           0.000191610   -0.000111364    0.000602371
     18        6          -0.000205416    0.000098580    0.000383450
     19        6           0.000248220    0.000174562   -0.000073500
     20        6          -0.000104180   -0.000133477    0.000050144
     21        6           0.000004165   -0.000022802   -0.000126322
     22        1           0.000073787   -0.000018415    0.000309118
     23        6           0.000093919    0.000038964   -0.000167101
     24        1           0.000109563    0.000138403   -0.000518214
     25        6           0.000088145    0.000032316    0.000087850
     26        1          -0.000134693   -0.000053498    0.000221188
     27        1          -0.000120332   -0.000015086   -0.000276765
     28        1          -0.000231116   -0.000072244   -0.000095540
     29        6           0.000042082    0.000107086    0.000127031
     30        6          -0.000284923   -0.000111279   -0.000184408
     31        6           0.000095287    0.000018604    0.000031401
     32        6           0.000053173   -0.000070349    0.000110928
     33        1           0.000090454    0.000214890   -0.000228343
     34        6          -0.000023970   -0.000035036   -0.000013060
     35        1          -0.000351420    0.000154574    0.000187655
     36        6           0.000009804    0.000032609   -0.000142108
     37        1           0.000214961    0.000004094   -0.000202341
     38        1           0.000003919   -0.000182160    0.000253572
     39        1           0.000194419   -0.000186775    0.000063474
 -------------------------------------------------------------------
 Cartesian Forces:  Max     0.001302970 RMS     0.000282640

 GradGradGradGradGradGradGradGradGradGradGradGradGradGradGradGradGradGrad
 Berny optimization.
 Using GEDIIS/GDIIS optimizer.
 FormGI is forming the generalized inverse of G from B-inverse, IUseBI=4.
 Internal  Forces:  Max     0.000951549 RMS     0.000226122
 Search for a local minimum.
 Step number   8 out of a maximum of  202
 All quantities printed in internal units (Hartrees-Bohrs-Radians)
 Mixed Optimization -- En-DIIS/RFO-DIIS
 Swapping is turned off.
 Update second derivatives using D2CorX and points    2    3    4    5    6
                                                      7    8
 DE= -3.93D-04 DEPred=-2.70D-04 R= 1.45D+00
 TightC=F SS=  1.41D+00  RLast= 2.32D-01 DXNew= 4.3185D-01 6.9639D-01
 Trust test= 1.45D+00 RLast= 2.32D-01 DXMaxT set to 4.32D-01
 ITU=  1 -1  1  1 -1  1  1  0
     Eigenvalues ---    0.00284   0.00344   0.00509   0.00553   0.00641
     Eigenvalues ---    0.00787   0.01160   0.01257   0.01541   0.01556
     Eigenvalues ---    0.02182   0.02201   0.02214   0.02215   0.02222
     Eigenvalues ---    0.02224   0.02229   0.02231   0.02239   0.02241
     Eigenvalues ---    0.02247   0.02252   0.02256   0.02261   0.02267
     Eigenvalues ---    0.02273   0.02480   0.03062   0.04892   0.06337
     Eigenvalues ---    0.06545   0.07167   0.09426   0.09813   0.10064
     Eigenvalues ---    0.10295   0.11351   0.12301   0.13357   0.13950
     Eigenvalues ---    0.14220   0.15740   0.15896   0.15999   0.16000
     Eigenvalues ---    0.16000   0.16000   0.16000   0.16000   0.16000
     Eigenvalues ---    0.16002   0.16005   0.16036   0.16181   0.16409
     Eigenvalues ---    0.19424   0.21292   0.21939   0.22000   0.22000
     Eigenvalues ---    0.22001   0.22051   0.22138   0.22711   0.23480
     Eigenvalues ---    0.23514   0.24161   0.24936   0.25014   0.25498
     Eigenvalues ---    0.25720   0.26497   0.29551   0.30611   0.31089
     Eigenvalues ---    0.33335   0.34093   0.34348   0.35378   0.35561
     Eigenvalues ---    0.35775   0.35881   0.35994   0.36224   0.36291
     Eigenvalues ---    0.36357   0.36362   0.36365   0.36369   0.36385
     Eigenvalues ---    0.36394   0.36414   0.36618   0.36662   0.38268
     Eigenvalues ---    0.40055   0.42871   0.42911   0.43018   0.43152
     Eigenvalues ---    0.45015   0.46840   0.47178   0.47403   0.47582
     Eigenvalues ---    0.47697   0.47798   0.48147   0.50763   0.55019
     Eigenvalues ---    0.69007
 En-DIIS/RFO-DIIS IScMMF=        0 using points:     8    7    6    5    4
 RFO step:  Lambda=-1.89770532D-05.
 DidBck=F Rises=F RFO-DIIS coefs:    1.20481    0.04943   -0.41529    0.18698   -0.02592
 Iteration  1 RMS(Cart)=  0.04677879 RMS(Int)=  0.00047188
 Iteration  2 RMS(Cart)=  0.00081083 RMS(Int)=  0.00000107
 Iteration  3 RMS(Cart)=  0.00000025 RMS(Int)=  0.00000106
 Variable       Old X    -DE/DX   Delta X   Delta X   Delta X     New X
                                 (Linear)    (Quad)   (Total)
    R1        2.64638  -0.00012  -0.00020  -0.00073  -0.00093   2.64545
    R2        2.72282  -0.00095  -0.00013  -0.00280  -0.00293   2.71989
    R3        3.42436   0.00080  -0.00029   0.00209   0.00180   3.42616
    R4        3.58962   0.00022  -0.00016  -0.00191  -0.00207   3.58755
    R5        2.91347  -0.00038  -0.00005  -0.00254  -0.00260   2.91088
    R6        3.43892   0.00017  -0.00047  -0.00056  -0.00102   3.43790
    R7        2.06083   0.00033  -0.00018   0.00040   0.00022   2.06105
    R8        2.05834   0.00044  -0.00014   0.00074   0.00060   2.05894
    R9        2.05960   0.00027  -0.00015   0.00057   0.00042   2.06001
   R10        2.85144  -0.00024  -0.00011  -0.00155  -0.00167   2.84977
   R11        2.06069   0.00044  -0.00019   0.00077   0.00058   2.06127
   R12        2.05692   0.00015  -0.00042  -0.00013  -0.00056   2.05636
   R13        2.85201   0.00008   0.00019   0.00079   0.00097   2.85298
   R14        2.45514   0.00075  -0.00025   0.00094   0.00069   2.45583
   R15        2.08713   0.00037  -0.00044   0.00039  -0.00006   2.08707
   R16        2.06658   0.00077  -0.00032   0.00133   0.00101   2.06759
   R17        2.06010   0.00057  -0.00041   0.00084   0.00044   2.06054
   R18        2.84994   0.00017   0.00010   0.00045   0.00055   2.85050
   R19        2.64403  -0.00004  -0.00003  -0.00041  -0.00043   2.64359
   R20        2.64638   0.00066  -0.00003   0.00078   0.00075   2.64713
   R21        2.63713   0.00024  -0.00001   0.00049   0.00047   2.63761
   R22        2.05007   0.00032  -0.00015   0.00044   0.00029   2.05037
   R23        2.63392   0.00014  -0.00007   0.00005  -0.00002   2.63390
   R24        2.04583   0.00048   0.00001   0.00101   0.00102   2.04684
   R25        2.63412   0.00026  -0.00005   0.00023   0.00018   2.63430
   R26        2.04873   0.00026  -0.00014   0.00035   0.00021   2.04894
   R27        2.63803   0.00024  -0.00002   0.00045   0.00043   2.63846
   R28        2.04896   0.00030  -0.00014   0.00043   0.00030   2.04926
   R29        2.04839   0.00026  -0.00015   0.00034   0.00020   2.04859
   R30        2.64189   0.00021  -0.00015   0.00002  -0.00013   2.64176
   R31        2.64832   0.00024   0.00009   0.00040   0.00049   2.64881
   R32        2.63842   0.00031   0.00002   0.00046   0.00048   2.63890
   R33        2.04981   0.00031  -0.00013   0.00048   0.00035   2.05016
   R34        2.63138   0.00033  -0.00009   0.00026   0.00018   2.63156
   R35        2.04824   0.00041  -0.00022   0.00050   0.00028   2.04853
   R36        2.63250   0.00023  -0.00011   0.00008  -0.00002   2.63248
   R37        2.04847   0.00029  -0.00014   0.00039   0.00024   2.04871
   R38        2.63940   0.00035   0.00001   0.00052   0.00053   2.63993
   R39        2.04873   0.00032  -0.00014   0.00045   0.00031   2.04904
   R40        2.04828   0.00028  -0.00014   0.00036   0.00022   2.04850
    A1        2.07399  -0.00025   0.00210   0.00225   0.00435   2.07834
    A2        2.00355   0.00040  -0.00000   0.00335   0.00335   2.00690
    A3        1.80343  -0.00021  -0.00078  -0.00032  -0.00110   1.80234
    A4        1.91948  -0.00037  -0.00006  -0.00087  -0.00092   1.91856
    A5        2.00004   0.00040  -0.00013  -0.00111  -0.00124   1.99880
    A6        1.95592  -0.00037   0.00059  -0.00228  -0.00169   1.95423
    A7        1.76124   0.00011   0.00031   0.00104   0.00135   1.76259
    A8        1.77479   0.00076   0.00064  -0.00301  -0.00237   1.77242
    A9        1.86043  -0.00023   0.00049  -0.00069  -0.00020   1.86023
   A10        1.93971   0.00011   0.00026   0.00008   0.00034   1.94005
   A11        1.90526   0.00027  -0.00048   0.00207   0.00159   1.90684
   A12        1.91298  -0.00006  -0.00012  -0.00045  -0.00057   1.91241
   A13        1.91933   0.00007   0.00008  -0.00010  -0.00003   1.91930
   A14        1.92511  -0.00015  -0.00020  -0.00088  -0.00109   1.92402
   A15        1.86886   0.00006  -0.00021   0.00062   0.00041   1.86927
   A16        1.86542  -0.00008   0.00084   0.00019   0.00103   1.86645
   A17        1.98615  -0.00012   0.00038  -0.00019   0.00018   1.98633
   A18        1.89420   0.00002  -0.00024   0.00002  -0.00022   1.89398
   A19        1.92223   0.00003  -0.00063  -0.00091  -0.00155   1.92068
   A20        1.92374   0.00010  -0.00013   0.00033   0.00020   1.92393
   A21        2.00769   0.00004   0.00071  -0.00000   0.00071   2.00840
   A22        2.11264   0.00010  -0.00020   0.00116   0.00096   2.11360
   A23        2.16040  -0.00014  -0.00080  -0.00051  -0.00132   2.15908
   A24        1.86197  -0.00005   0.00020  -0.00082  -0.00062   1.86135
   A25        1.89582   0.00015  -0.00098   0.00103   0.00005   1.89587
   A26        1.90840   0.00029   0.00045   0.00202   0.00247   1.91088
   A27        1.89844  -0.00051  -0.00038  -0.00270  -0.00308   1.89536
   A28        1.89988  -0.00019   0.00082  -0.00093  -0.00010   1.89978
   A29        1.92831   0.00018  -0.00001  -0.00077  -0.00079   1.92752
   A30        1.93255   0.00009   0.00008   0.00138   0.00147   1.93402
   A31        2.09129  -0.00015   0.00031   0.00146   0.00177   2.09305
   A32        2.12194   0.00007  -0.00013  -0.00200  -0.00212   2.11982
   A33        2.06948   0.00008  -0.00018   0.00054   0.00037   2.06985
   A34        2.11042  -0.00010   0.00015  -0.00051  -0.00036   2.11006
   A35        2.08485   0.00008  -0.00012   0.00041   0.00028   2.08514
   A36        2.08791   0.00002  -0.00003   0.00010   0.00008   2.08799
   A37        2.10546  -0.00002   0.00005  -0.00011  -0.00005   2.10541
   A38        2.08399   0.00026   0.00068   0.00026   0.00094   2.08493
   A39        2.09373  -0.00024  -0.00073  -0.00015  -0.00089   2.09284
   A40        2.09521   0.00007  -0.00001   0.00019   0.00018   2.09540
   A41        2.09126  -0.00008  -0.00005  -0.00036  -0.00040   2.09086
   A42        2.09667   0.00001   0.00006   0.00016   0.00022   2.09689
   A43        2.10019  -0.00012   0.00011  -0.00033  -0.00023   2.09996
   A44        2.08905   0.00009  -0.00022   0.00028   0.00006   2.08911
   A45        2.09394   0.00002   0.00011   0.00006   0.00017   2.09411
   A46        2.08557   0.00008  -0.00012   0.00021   0.00009   2.08566
   A47        2.09864  -0.00000   0.00008   0.00009   0.00018   2.09882
   A48        2.09897  -0.00008   0.00004  -0.00031  -0.00027   2.09870
   A49        2.10016  -0.00003   0.00030  -0.00004   0.00026   2.10042
   A50        2.11244  -0.00008  -0.00016  -0.00017  -0.00033   2.11211
   A51        2.07005   0.00011  -0.00013   0.00032   0.00018   2.07023
   A52        2.10997  -0.00005   0.00015  -0.00009   0.00006   2.11002
   A53        2.08507   0.00006  -0.00008   0.00026   0.00018   2.08526
   A54        2.08814  -0.00000  -0.00007  -0.00016  -0.00024   2.08790
   A55        2.10560  -0.00006  -0.00001  -0.00028  -0.00028   2.10531
   A56        2.08099  -0.00010   0.00024  -0.00020   0.00004   2.08103
   A57        2.09660   0.00015  -0.00023   0.00048   0.00025   2.09684
   A58        2.09481   0.00000  -0.00002  -0.00007  -0.00009   2.09472
   A59        2.09131  -0.00004  -0.00001  -0.00027  -0.00028   2.09104
   A60        2.09705   0.00004   0.00003   0.00034   0.00037   2.09742
   A61        2.09930  -0.00004   0.00010   0.00002   0.00012   2.09942
   A62        2.08970   0.00005  -0.00016   0.00006  -0.00010   2.08960
   A63        2.09418  -0.00001   0.00006  -0.00008  -0.00002   2.09416
   A64        2.08664   0.00004  -0.00009   0.00010   0.00001   2.08665
   A65        2.09852  -0.00001   0.00003   0.00002   0.00005   2.09857
   A66        2.09802  -0.00003   0.00006  -0.00012  -0.00006   2.09797
    D1       -0.84260   0.00021   0.00026   0.00756   0.00782  -0.83479
    D2       -3.03285  -0.00039   0.00100   0.00712   0.00812  -3.02473
    D3        1.38205  -0.00028   0.00101   0.00641   0.00743   1.38948
    D4       -1.10970  -0.00020  -0.01402  -0.00357  -0.01759  -1.12729
    D5        0.96144  -0.00017  -0.01334  -0.00293  -0.01626   0.94518
    D6        3.07381  -0.00020  -0.01320  -0.00166  -0.01486   3.05895
    D7        1.29942   0.00003  -0.02043  -0.01503  -0.03546   1.26396
    D8       -0.89308  -0.00057  -0.01977  -0.01834  -0.03811  -0.93119
    D9       -2.99789  -0.00040  -0.02062  -0.01571  -0.03634  -3.03423
   D10       -3.13576  -0.00021  -0.00783  -0.01521  -0.02304   3.12438
   D11        0.07830  -0.00024  -0.00377  -0.02465  -0.02842   0.04988
   D12       -0.88488  -0.00027  -0.00741  -0.01324  -0.02065  -0.90553
   D13        2.32918  -0.00030  -0.00335  -0.02268  -0.02603   2.30315
   D14        1.25100   0.00009  -0.00709  -0.01503  -0.02212   1.22887
   D15       -1.81812   0.00006  -0.00303  -0.02447  -0.02750  -1.84562
   D16        2.97747   0.00009  -0.00250   0.00036  -0.00214   2.97533
   D17       -1.22214  -0.00006  -0.00219  -0.00057  -0.00276  -1.22491
   D18        0.90507   0.00000  -0.00261  -0.00023  -0.00284   0.90223
   D19       -1.77289  -0.00006   0.00212  -0.00674  -0.00462  -1.77751
   D20        1.29399  -0.00002  -0.00205   0.00307   0.00102   1.29501
   D21        0.25422  -0.00005   0.00215  -0.00632  -0.00417   0.25005
   D22       -2.96208  -0.00001  -0.00202   0.00349   0.00147  -2.96060
   D23        2.38199  -0.00007   0.00282  -0.00589  -0.00307   2.37891
   D24       -0.83431  -0.00003  -0.00135   0.00392   0.00257  -0.83174
   D25        2.08983  -0.00005  -0.00900  -0.02573  -0.03472   2.05511
   D26       -1.08728  -0.00001  -0.00851  -0.02214  -0.03064  -1.11793
   D27       -0.00867  -0.00007  -0.00853  -0.02573  -0.03426  -0.04293
   D28        3.09740  -0.00003  -0.00804  -0.02214  -0.03018   3.06722
   D29       -2.09820  -0.00017  -0.00775  -0.02538  -0.03313  -2.13133
   D30        1.00787  -0.00013  -0.00726  -0.02179  -0.02905   0.97883
   D31        3.13773  -0.00003  -0.00231   0.00673   0.00442  -3.14104
   D32        0.07515  -0.00006   0.00206  -0.00359  -0.00153   0.07362
   D33       -2.35660  -0.00005   0.00062   0.00791   0.00854  -2.34807
   D34        0.81867  -0.00006   0.00044   0.00763   0.00807   0.82675
   D35        1.84712  -0.00002   0.00207   0.00877   0.01084   1.85796
   D36       -1.26079  -0.00003   0.00189   0.00850   0.01038  -1.25041
   D37       -0.25912   0.00003   0.00098   0.00954   0.01053  -0.24860
   D38        2.91615   0.00002   0.00080   0.00926   0.01006   2.92622
   D39       -3.10047   0.00000   0.00022  -0.00113  -0.00091  -3.10138
   D40        0.04465  -0.00002   0.00006  -0.00102  -0.00096   0.04369
   D41        0.00844   0.00002   0.00040  -0.00091  -0.00051   0.00794
   D42       -3.12962  -0.00001   0.00024  -0.00080  -0.00056  -3.13018
   D43        3.10671   0.00001  -0.00020   0.00135   0.00115   3.10785
   D44       -0.03970  -0.00004  -0.00065   0.00142   0.00077  -0.03893
   D45       -0.00161  -0.00001  -0.00040   0.00106   0.00067  -0.00095
   D46        3.13516  -0.00005  -0.00084   0.00113   0.00029   3.13545
   D47       -0.00874  -0.00002  -0.00010   0.00027   0.00017  -0.00857
   D48       -3.14060  -0.00002  -0.00018   0.00019   0.00001  -3.14060
   D49        3.12932   0.00001   0.00006   0.00017   0.00023   3.12955
   D50       -0.00255   0.00001  -0.00002   0.00008   0.00006  -0.00248
   D51       -0.00494  -0.00001   0.00010  -0.00059  -0.00049  -0.00543
   D52        3.13926  -0.00002   0.00025  -0.00044  -0.00019   3.13907
   D53        3.14150   0.00003   0.00054  -0.00065  -0.00012   3.14138
   D54        0.00251   0.00003   0.00069  -0.00051   0.00019   0.00269
   D55        0.00206   0.00000  -0.00021   0.00022   0.00002   0.00207
   D56       -3.13571   0.00001  -0.00023  -0.00015  -0.00037  -3.13609
   D57        3.13389  -0.00000  -0.00013   0.00031   0.00018   3.13407
   D58       -0.00388   0.00000  -0.00015  -0.00006  -0.00021  -0.00409
   D59        0.00471   0.00001   0.00021  -0.00007   0.00014   0.00486
   D60       -3.14070   0.00001   0.00023   0.00030   0.00053  -3.14017
   D61       -3.13949   0.00002   0.00005  -0.00021  -0.00016  -3.13965
   D62       -0.00172   0.00001   0.00007   0.00016   0.00023  -0.00149
   D63        3.10548   0.00001   0.00036   0.00335   0.00371   3.10920
   D64       -0.03887   0.00007   0.00047   0.00474   0.00521  -0.03366
   D65       -0.00144  -0.00002  -0.00012  -0.00014  -0.00026  -0.00170
   D66        3.13739   0.00003  -0.00001   0.00125   0.00124   3.13863
   D67       -3.10778  -0.00004  -0.00030  -0.00409  -0.00438  -3.11216
   D68        0.03209  -0.00003  -0.00051  -0.00414  -0.00465   0.02744
   D69       -0.00110   0.00000   0.00020  -0.00057  -0.00037  -0.00147
   D70        3.13876   0.00001  -0.00002  -0.00062  -0.00064   3.13812
   D71        0.00297   0.00003  -0.00007   0.00092   0.00085   0.00382
   D72        3.13991   0.00003   0.00018   0.00079   0.00097   3.14088
   D73       -3.13586  -0.00002  -0.00018  -0.00047  -0.00065  -3.13650
   D74        0.00108  -0.00002   0.00007  -0.00060  -0.00053   0.00055
   D75        0.00213   0.00001  -0.00009   0.00050   0.00040   0.00254
   D76        3.14015  -0.00000  -0.00029   0.00006  -0.00023   3.13991
   D77       -3.13772   0.00001   0.00012   0.00055   0.00068  -3.13704
   D78        0.00029  -0.00001  -0.00007   0.00011   0.00004   0.00034
   D79       -0.00192  -0.00002   0.00017  -0.00099  -0.00081  -0.00274
   D80        3.13901  -0.00000   0.00023  -0.00005   0.00018   3.13920
   D81       -3.13885  -0.00002  -0.00007  -0.00085  -0.00093  -3.13977
   D82        0.00209  -0.00000  -0.00001   0.00008   0.00007   0.00216
   D83       -0.00060  -0.00000  -0.00009   0.00028   0.00019  -0.00041
   D84       -3.14154  -0.00002  -0.00015  -0.00065  -0.00081   3.14084
   D85       -3.13861   0.00001   0.00011   0.00073   0.00083  -3.13778
   D86        0.00364  -0.00001   0.00005  -0.00021  -0.00017   0.00348
         Item               Value     Threshold  Converged?
 Maximum Force            0.000952     0.000450     NO 
 RMS     Force            0.000226     0.000300     YES
 Maximum Displacement     0.170093     0.001800     NO 
 RMS     Displacement     0.046730     0.001200     NO 
 Predicted change in Energy=-4.370716D-05
 GradGradGradGradGradGradGradGradGradGradGradGradGradGradGradGradGradGrad

                          Input orientation:                          
 ---------------------------------------------------------------------
 Center     Atomic      Atomic             Coordinates (Angstroms)
 Number     Number       Type             X           Y           Z
 ---------------------------------------------------------------------
      1          8           0       -1.319683    0.502523   -0.189887
      2          6           0       -0.065373    1.077627    0.046147
      3         16           0        0.317292    1.391375    1.790355
      4         16           0       -0.084665    2.629112   -1.047757
      5          6           0       -1.239047    3.701657   -0.138498
      6          1           0       -1.181451    4.686298   -0.604015
      7          1           0       -2.259646    3.325953   -0.204277
      8          1           0       -0.926582    3.763904    0.904015
      9          6           0        2.433770    0.777483   -0.482895
     10          7           0        1.031921    0.245451   -0.643902
     11          6           0        0.732414   -0.789723   -1.370258
     12          1           0        1.686951   -1.201255   -1.743445
     13          1           0        2.694108    1.282488   -1.414017
     14          1           0        2.402471    1.517330    0.314463
     15          6           0       -1.725951   -0.635278    0.592383
     16          1           0       -1.056195   -1.470814    0.367867
     17          1           0       -1.645929   -0.394800    1.652909
     18          6           0       -3.146950   -0.986722    0.228278
     19          6           0       -4.077536   -1.262868    1.235628
     20          6           0       -3.556634   -1.083599   -1.107769
     21          6           0       -5.384916   -1.636693    0.920728
     22          1           0       -3.778420   -1.181829    2.275437
     23          6           0       -4.863832   -1.448646   -1.425033
     24          1           0       -2.849141   -0.867284   -1.898883
     25          6           0       -5.782745   -1.729586   -0.412078
     26          1           0       -6.091868   -1.845743    1.715791
     27          1           0       -5.165389   -1.516689   -2.464456
     28          1           0       -6.798798   -2.014683   -0.660188
     29          6           0        3.457114   -0.286820   -0.167755
     30          6           0        4.512354   -0.535373   -1.050353
     31          6           0        3.394000   -1.018503    1.026145
     32          6           0        5.486743   -1.490215   -0.752194
     33          1           0        4.573278    0.020975   -1.979744
     34          6           0        4.362055   -1.974019    1.324606
     35          1           0        2.581795   -0.831572    1.719332
     36          6           0        5.413085   -2.213574    0.436046
     37          1           0        6.297134   -1.669195   -1.449739
     38          1           0        4.299887   -2.530530    2.253128
     39          1           0        6.166309   -2.957210    0.670058
 ---------------------------------------------------------------------
                    Distance matrix (angstroms):
                    1          2          3          4          5
     1  O    0.000000
     2  C    1.399910   0.000000
     3  S    2.718659   1.813046   0.000000
     4  S    2.604533   1.898448   3.122250   0.000000
     5  C    3.200562   2.880475   3.388224   1.819259   0.000000
     6  H    4.206493   3.832865   4.340018   2.373154   1.090662
     7  H    2.975818   3.151589   3.789691   2.434664   1.089542
     8  H    3.462334   2.948509   2.821651   2.409563   1.090111
     9  C    3.774899   2.572098   3.166072   3.176494   4.707333
    10  N    2.408788   1.540370   2.783783   2.663026   4.166304
    11  C    2.697087   2.475815   3.862511   3.529881   5.057310
    12  H    3.788964   3.386234   4.591889   4.277185   5.930924
    13  H    4.268179   3.128703   3.991129   3.109521   4.790515
    14  H    3.890840   2.521030   2.557752   3.045907   4.270493
    15  C    1.439302   2.447434   3.117258   4.005012   4.424959
    16  H    2.067504   2.753140   3.478802   4.444913   5.200412
    17  H    2.075458   2.692189   2.657734   4.344558   4.489505
    18  C    2.394080   3.713599   4.482901   4.907149   5.074989
    19  C    3.571338   4.794813   5.164033   6.025311   5.881475
    20  C    2.891754   4.265128   5.434328   5.083541   5.404569
    21  C    4.726080   6.035724   6.514647   7.082704   6.841650
[truncated: 1,434,381 more chars]
