# Supplementary material for: The reaction of arylmethyl isocyanides and arylmethylamines with xanthate esters: a facile and unexpected synthesis of carbamothioates
Source: Beilstein J Org Chem. 2020 Feb 3;16:159–67. doi: 10.3762/bjoc.16.18 (PMC7034244; doi:10.3762/bjoc.16.18)
Supplement: File 2 — DFT output files. [file Beilstein_J_Org_Chem-16-159-s002.zip › DFT_output_files/Int3.out]

 Entering Gaussian System, Link 0=g09
 Initial command:
 /opt/software/gaussian/g09.e01/l1.exe "/localscratch/srahman.25121874.0/Gau-102156.inp" -scrdir="/localscratch/srahman.25121874.0/"
 Entering Link 1 = /opt/software/gaussian/g09.e01/l1.exe PID=    102157.
  
 Copyright (c) 1988,1990,1992,1993,1995,1998,2003,2009,2015,
            Gaussian, Inc.  All Rights Reserved.
  
 This is part of the Gaussian(R) 09 program.  It is based on
 the Gaussian(R) 03 system (copyright 2003, Gaussian, Inc.),
 the Gaussian(R) 98 system (copyright 1998, Gaussian, Inc.),
 the Gaussian(R) 94 system (copyright 1995, Gaussian, Inc.),
 the Gaussian 92(TM) system (copyright 1992, Gaussian, Inc.),
 the Gaussian 90(TM) system (copyright 1990, Gaussian, Inc.),
 the Gaussian 88(TM) system (copyright 1988, Gaussian, Inc.),
 the Gaussian 86(TM) system (copyright 1986, Carnegie Mellon
 University), and the Gaussian 82(TM) system (copyright 1983,
 Carnegie Mellon University). Gaussian is a federally registered
 trademark of Gaussian, Inc.
  
 This software contains proprietary and confidential information,
 including trade secrets, belonging to Gaussian, Inc.
  
 This software is provided under written license and may be
 used, copied, transmitted, or stored only in accord with that
 written license.
  
 The following legend is applicable only to US Government
 contracts under FAR:
  
                    RESTRICTED RIGHTS LEGEND
  
 Use, reproduction and disclosure by the US Government is
 subject to restrictions as set forth in subparagraphs (a)
 and (c) of the Commercial Computer Software - Restricted
 Rights clause in FAR 52.227-19.
  
 Gaussian, Inc.
 340 Quinnipiac St., Bldg. 40, Wallingford CT 06492
  
  
 ---------------------------------------------------------------
 Warning -- This program may not be used in any manner that
 competes with the business of Gaussian, Inc. or will provide
 assistance to any competitor of Gaussian, Inc.  The licensee
 of this program is prohibited from giving any competitor of
 Gaussian, Inc. access to this program.  By using this program,
 the user acknowledges that Gaussian, Inc. is engaged in the
 business of creating and licensing software in the field of
 computational chemistry and represents and warrants to the
 licensee that it is not a competitor of Gaussian, Inc. and that
 it will not use this program in any manner prohibited above.
 ---------------------------------------------------------------
  

 Cite this work as:
 Gaussian 09, Revision E.01,
 M. J. Frisch, G. W. Trucks, H. B. Schlegel, G. E. Scuseria, 
 M. A. Robb, J. R. Cheeseman, G. Scalmani, V. Barone, B. Mennucci, 
 G. A. Petersson, H. Nakatsuji, M. Caricato, X. Li, H. P. Hratchian, 
 A. F. Izmaylov, J. Bloino, G. Zheng, J. L. Sonnenberg, M. Hada, 
 M. Ehara, K. Toyota, R. Fukuda, J. Hasegawa, M. Ishida, T. Nakajima, 
 Y. Honda, O. Kitao, H. Nakai, T. Vreven, J. A. Montgomery, Jr., 
 J. E. Peralta, F. Ogliaro, M. Bearpark, J. J. Heyd, E. Brothers, 
 K. N. Kudin, V. N. Staroverov, T. Keith, R. Kobayashi, J. Normand, 
 K. Raghavachari, A. Rendell, J. C. Burant, S. S. Iyengar, J. Tomasi, 
 M. Cossi, N. Rega, J. M. Millam, M. Klene, J. E. Knox, J. B. Cross, 
 V. Bakken, C. Adamo, J. Jaramillo, R. Gomperts, R. E. Stratmann, 
 O. Yazyev, A. J. Austin, R. Cammi, C. Pomelli, J. W. Ochterski, 
 R. L. Martin, K. Morokuma, V. G. Zakrzewski, G. A. Voth, 
 P. Salvador, J. J. Dannenberg, S. Dapprich, A. D. Daniels, 
 O. Farkas, J. B. Foresman, J. V. Ortiz, J. Cioslowski, 
 and D. J. Fox, Gaussian, Inc., Wallingford CT, 2013.
 
 ******************************************
 Gaussian 09:  EM64L-G09RevE.01 30-Nov-2015
                 9-Aug-2019 
 ******************************************
 %nprocs=48
 Will use up to   48 processors via shared memory.
 %mem=6GB
 ----------------------------------------------------------------------
 # opt freq b3lyp/6-311++g(d,p) scrf=(solvent=n,n-DiMethylFormamide,pcm
 )
 ----------------------------------------------------------------------
 1/14=-1,18=20,19=15,26=3,38=1/1,3;
 2/9=110,12=2,17=6,18=5,40=1/2;
 3/5=4,6=6,7=1111,11=2,16=1,25=1,30=1,70=2201,71=1,72=148,74=-5/1,2,3;
 4//1;
 5/5=2,38=5,53=148/2;
 6/7=2,8=2,9=2,10=2,28=1/1;
 7//1,2,3,16;
 1/14=-1,18=20,19=15,26=3/3(2);
 2/9=110/2;
 99//99;
 2/9=110/2;
 3/5=4,6=6,7=1111,11=2,16=1,25=1,30=1,70=2205,71=1,72=148,74=-5/1,2,3;
 4/5=5,16=3,69=1/1;
 5/5=2,38=5,53=148/2;
 7//1,2,3,16;
 1/14=-1,18=20,19=15,26=3/3(-5);
 2/9=110/2;
 6/7=2,8=2,9=2,10=2,19=2,28=1/1;
 99/9=1/99;
 -----------
 f ts2 b3lyp
 -----------
 Symbolic Z-matrix:
 Charge = -1 Multiplicity = 1
 8                    0    -0.84031  -0.86119   0.75895 
 6                    0     0.1673   -0.51652   1.52218 
 16                   0     0.11649   0.22105   2.99091 
 6                    0     2.2989    0.33784   0.57137 
 7                    0     1.41656  -0.8675    0.87011 
 6                    0     1.64467  -2.13565   0.66956 
 1                    0     2.63943  -2.22254   0.20511 
 1                    0     1.66674   1.05485   0.0444 
 1                    0     2.57304   0.76937   1.53357 
 6                    0    -2.21772  -0.65638   1.23469 
 1                    0    -2.31675  -1.18942   2.18063 
 1                    0    -2.34635   0.41201   1.40929 
 6                    0    -3.14388  -1.18225   0.17891 
 6                    0    -3.61877  -0.33802  -0.83044 
 6                    0    -3.53601  -2.52536   0.18888 
 6                    0    -4.46952  -0.83115  -1.81855 
 1                    0    -3.32494   0.70676  -0.84122 
 6                    0    -4.38564  -3.01971  -0.79888 
 1                    0    -3.1772   -3.18391   0.97282 
 6                    0    -4.85252  -2.17257  -1.80472 
 1                    0    -4.83486  -0.16928  -2.59542 
 1                    0    -4.68569  -4.06124  -0.78183 
 1                    0    -5.51604  -2.55536  -2.57199 
 6                    0     3.51393  -0.0076   -0.23986 
 6                    0     3.44983  -0.03528  -1.63804 
 6                    0     4.73053  -0.29348   0.3896 
 6                    0     4.57932  -0.34641  -2.3924 
 1                    0     2.51336   0.19189  -2.13667 
 6                    0     5.86227  -0.60409  -0.36327 
 1                    0     4.79295  -0.26834   1.47252 
 6                    0     5.78773  -0.63225  -1.75572 
 1                    0     4.51832  -0.36012  -3.47464 
 1                    0     6.80008  -0.81921   0.13612 
 1                    0     6.66784  -0.87033  -2.34232 
 16                   0    -2.06504   4.27571  -1.12533 
 6                    0    -1.46976   4.77903   0.55863 
 1                    0    -0.49252   5.26597   0.50106 
 1                    0    -2.16555   5.4797    1.02786 
 1                    0    -1.37249   3.91214   1.21745 
 
 Add virtual bond connecting atoms S35        and H17        Dist= 7.17D+00.
 Add virtual bond connecting atoms H39        and H12        Dist= 6.88D+00.

 GradGradGradGradGradGradGradGradGradGradGradGradGradGradGradGradGradGrad
 Berny optimization.
 Initialization pass.
                           ----------------------------
                           !    Initial Parameters    !
                           ! (Angstroms and Degrees)  !
 --------------------------                            --------------------------
 ! Name  Definition              Value          Derivative Info.                !
 --------------------------------------------------------------------------------
 ! R1    R(1,2)                  1.3102         estimate D2E/DX2                !
 ! R2    R(1,10)                 1.4716         estimate D2E/DX2                !
 ! R3    R(2,3)                  1.6443         estimate D2E/DX2                !
 ! R4    R(2,5)                  1.4522         estimate D2E/DX2                !
 ! R5    R(4,5)                  1.5234         estimate D2E/DX2                !
 ! R6    R(4,8)                  1.0915         estimate D2E/DX2                !
 ! R7    R(4,9)                  1.0896         estimate D2E/DX2                !
 ! R8    R(4,24)                 1.5012         estimate D2E/DX2                !
 ! R9    R(5,6)                  1.304          estimate D2E/DX2                !
 ! R10   R(6,7)                  1.1013         estimate D2E/DX2                !
 ! R11   R(10,11)                1.0903         estimate D2E/DX2                !
 ! R12   R(10,12)                1.0902         estimate D2E/DX2                !
 ! R13   R(10,13)                1.4997         estimate D2E/DX2                !
 ! R14   R(12,39)                3.6382         estimate D2E/DX2                !
 ! R15   R(13,14)                1.3989         estimate D2E/DX2                !
 ! R16   R(13,15)                1.3992         estimate D2E/DX2                !
 ! R17   R(14,16)                1.394          estimate D2E/DX2                !
 ! R18   R(14,17)                1.0854         estimate D2E/DX2                !
 ! R19   R(15,18)                1.3935         estimate D2E/DX2                !
 ! R20   R(15,19)                1.0849         estimate D2E/DX2                !
 ! R21   R(16,20)                1.3951         estimate D2E/DX2                !
 ! R22   R(16,21)                1.084          estimate D2E/DX2                !
 ! R23   R(17,35)                3.7954         estimate D2E/DX2                !
 ! R24   R(18,20)                1.3955         estimate D2E/DX2                !
 ! R25   R(18,22)                1.084          estimate D2E/DX2                !
 ! R26   R(20,23)                1.0842         estimate D2E/DX2                !
 ! R27   R(24,25)                1.3999         estimate D2E/DX2                !
 ! R28   R(24,26)                1.3993         estimate D2E/DX2                !
 ! R29   R(25,27)                1.3934         estimate D2E/DX2                !
 ! R30   R(25,28)                1.085          estimate D2E/DX2                !
 ! R31   R(26,29)                1.3943         estimate D2E/DX2                !
 ! R32   R(26,30)                1.085          estimate D2E/DX2                !
 ! R33   R(27,31)                1.3955         estimate D2E/DX2                !
 ! R34   R(27,32)                1.084          estimate D2E/DX2                !
 ! R35   R(29,31)                1.3947         estimate D2E/DX2                !
 ! R36   R(29,33)                1.084          estimate D2E/DX2                !
 ! R37   R(31,34)                1.0841         estimate D2E/DX2                !
 ! R38   R(35,36)                1.8556         estimate D2E/DX2                !
 ! R39   R(36,37)                1.0934         estimate D2E/DX2                !
 ! R40   R(36,38)                1.0933         estimate D2E/DX2                !
 ! R41   R(36,39)                1.0932         estimate D2E/DX2                !
 ! A1    A(2,1,10)             119.6642         estimate D2E/DX2                !
 ! A2    A(1,2,3)              127.9203         estimate D2E/DX2                !
 ! A3    A(1,2,5)              109.6594         estimate D2E/DX2                !
 ! A4    A(3,2,5)              122.415          estimate D2E/DX2                !
 ! A5    A(5,4,8)              106.199          estimate D2E/DX2                !
 ! A6    A(5,4,9)              106.614          estimate D2E/DX2                !
 ! A7    A(5,4,24)             113.1222         estimate D2E/DX2                !
 ! A8    A(8,4,9)              108.1739         estimate D2E/DX2                !
 ! A9    A(8,4,24)             111.0388         estimate D2E/DX2                !
 ! A10   A(9,4,24)             111.3889         estimate D2E/DX2                !
 ! A11   A(2,5,4)              113.2709         estimate D2E/DX2                !
 ! A12   A(2,5,6)              117.0372         estimate D2E/DX2                !
 ! A13   A(4,5,6)              129.6421         estimate D2E/DX2                !
 ! A14   A(5,6,7)              107.4334         estimate D2E/DX2                !
 ! A15   A(1,10,11)            107.3045         estimate D2E/DX2                !
 ! A16   A(1,10,12)            107.3737         estimate D2E/DX2                !
 ! A17   A(1,10,13)            107.5577         estimate D2E/DX2                !
 ! A18   A(11,10,12)           109.2357         estimate D2E/DX2                !
 ! A19   A(11,10,13)           112.5368         estimate D2E/DX2                !
 ! A20   A(12,10,13)           112.5532         estimate D2E/DX2                !
 ! A21   A(10,12,39)           154.5301         estimate D2E/DX2                !
 ! A22   A(10,13,14)           120.3965         estimate D2E/DX2                !
 ! A23   A(10,13,15)           120.309          estimate D2E/DX2                !
 ! A24   A(14,13,15)           119.2935         estimate D2E/DX2                !
 ! A25   A(13,14,16)           120.3388         estimate D2E/DX2                !
 ! A26   A(13,14,17)           119.747          estimate D2E/DX2                !
 ! A27   A(16,14,17)           119.9139         estimate D2E/DX2                !
 ! A28   A(13,15,18)           120.4204         estimate D2E/DX2                !
 ! A29   A(13,15,19)           119.679          estimate D2E/DX2                !
 ! A30   A(18,15,19)           119.9005         estimate D2E/DX2                !
 ! A31   A(14,16,20)           120.0428         estimate D2E/DX2                !
 ! A32   A(14,16,21)           119.8464         estimate D2E/DX2                !
 ! A33   A(20,16,21)           120.1105         estimate D2E/DX2                !
 ! A34   A(15,18,20)           119.9696         estimate D2E/DX2                !
 ! A35   A(15,18,22)           119.8976         estimate D2E/DX2                !
 ! A36   A(20,18,22)           120.1324         estimate D2E/DX2                !
 ! A37   A(16,20,18)           119.9343         estimate D2E/DX2                !
 ! A38   A(16,20,23)           120.031          estimate D2E/DX2                !
 ! A39   A(18,20,23)           120.034          estimate D2E/DX2                !
 ! A40   A(4,24,25)            120.4774         estimate D2E/DX2                !
 ! A41   A(4,24,26)            120.5043         estimate D2E/DX2                !
 ! A42   A(25,24,26)           119.0152         estimate D2E/DX2                !
 ! A43   A(24,25,27)           120.5308         estimate D2E/DX2                !
 ! A44   A(24,25,28)           119.6287         estimate D2E/DX2                !
 ! A45   A(27,25,28)           119.84           estimate D2E/DX2                !
 ! A46   A(24,26,29)           120.5522         estimate D2E/DX2                !
 ! A47   A(24,26,30)           119.6208         estimate D2E/DX2                !
 ! A48   A(29,26,30)           119.8264         estimate D2E/DX2                !
 ! A49   A(25,27,31)           120.0443         estimate D2E/DX2                !
 ! A50   A(25,27,32)           119.8465         estimate D2E/DX2                !
 ! A51   A(31,27,32)           120.1083         estimate D2E/DX2                !
 ! A52   A(26,29,31)           120.0125         estimate D2E/DX2                !
 ! A53   A(26,29,33)           119.8446         estimate D2E/DX2                !
 ! A54   A(31,29,33)           120.1424         estimate D2E/DX2                !
 ! A55   A(27,31,29)           119.8447         estimate D2E/DX2                !
 ! A56   A(27,31,34)           120.0726         estimate D2E/DX2                !
 ! A57   A(29,31,34)           120.0818         estimate D2E/DX2                !
 ! A58   A(17,35,36)           107.0741         estimate D2E/DX2                !
 ! A59   A(35,36,37)           111.0843         estimate D2E/DX2                !
 ! A60   A(35,36,38)           111.0487         estimate D2E/DX2                !
 ! A61   A(35,36,39)           111.1225         estimate D2E/DX2                !
 ! A62   A(37,36,38)           107.8189         estimate D2E/DX2                !
 ! A63   A(37,36,39)           107.7813         estimate D2E/DX2                !
 ! A64   A(38,36,39)           107.8303         estimate D2E/DX2                !
 ! A65   A(12,39,36)           140.4338         estimate D2E/DX2                !
 ! A66   L(14,17,35,1,-1)      178.5319         estimate D2E/DX2                !
 ! A67   L(14,17,35,1,-2)      174.7805         estimate D2E/DX2                !
 ! D1    D(10,1,2,3)            -3.4023         estimate D2E/DX2                !
 ! D2    D(10,1,2,5)           177.4321         estimate D2E/DX2                !
 ! D3    D(2,1,10,11)          -56.8086         estimate D2E/DX2                !
 ! D4    D(2,1,10,12)           60.517          estimate D2E/DX2                !
 ! D5    D(2,1,10,13)         -178.1167         estimate D2E/DX2                !
 ! D6    D(1,2,5,4)            118.0229         estimate D2E/DX2                !
 ! D7    D(1,2,5,6)            -64.2949         estimate D2E/DX2                !
 ! D8    D(3,2,5,4)            -61.1974         estimate D2E/DX2                !
 ! D9    D(3,2,5,6)            116.4848         estimate D2E/DX2                !
 ! D10   D(8,4,5,2)            -51.3975         estimate D2E/DX2                !
 ! D11   D(8,4,5,6)            131.2837         estimate D2E/DX2                !
 ! D12   D(9,4,5,2)             63.7929         estimate D2E/DX2                !
 ! D13   D(9,4,5,6)           -113.5259         estimate D2E/DX2                !
 ! D14   D(24,4,5,2)          -173.4395         estimate D2E/DX2                !
 ! D15   D(24,4,5,6)             9.2417         estimate D2E/DX2                !
 ! D16   D(5,4,24,25)           86.7105         estimate D2E/DX2                !
 ! D17   D(5,4,24,26)          -93.9357         estimate D2E/DX2                !
 ! D18   D(8,4,24,25)          -32.5805         estimate D2E/DX2                !
 ! D19   D(8,4,24,26)          146.7732         estimate D2E/DX2                !
 ! D20   D(9,4,24,25)         -153.2144         estimate D2E/DX2                !
 ! D21   D(9,4,24,26)           26.1394         estimate D2E/DX2                !
 ! D22   D(2,5,6,7)           -177.9697         estimate D2E/DX2                !
 ! D23   D(4,5,6,7)             -0.7351         estimate D2E/DX2                !
 ! D24   D(1,10,12,39)          10.6984         estimate D2E/DX2                !
 ! D25   D(11,10,12,39)        126.7558         estimate D2E/DX2                !
 ! D26   D(13,10,12,39)       -107.4787         estimate D2E/DX2                !
 ! D27   D(1,10,13,14)         -91.1038         estimate D2E/DX2                !
 ! D28   D(1,10,13,15)          88.5234         estimate D2E/DX2                !
 ! D29   D(11,10,13,14)        150.9219         estimate D2E/DX2                !
 ! D30   D(11,10,13,15)        -29.451          estimate D2E/DX2                !
 ! D31   D(12,10,13,14)         26.965          estimate D2E/DX2                !
 ! D32   D(12,10,13,15)       -153.4078         estimate D2E/DX2                !
 ! D33   D(10,12,39,36)         88.9902         estimate D2E/DX2                !
 ! D34   D(10,13,14,16)        179.3885         estimate D2E/DX2                !
 ! D35   D(10,13,14,17)         -0.8022         estimate D2E/DX2                !
 ! D36   D(15,13,14,16)         -0.2424         estimate D2E/DX2                !
 ! D37   D(15,13,14,17)        179.5669         estimate D2E/DX2                !
 ! D38   D(10,13,15,18)       -179.3416         estimate D2E/DX2                !
 ! D39   D(10,13,15,19)          0.8089         estimate D2E/DX2                !
 ! D40   D(14,13,15,18)          0.2897         estimate D2E/DX2                !
 ! D41   D(14,13,15,19)       -179.5598         estimate D2E/DX2                !
 ! D42   D(13,14,16,20)          0.0241         estimate D2E/DX2                !
 ! D43   D(13,14,16,21)        179.8377         estimate D2E/DX2                !
 ! D44   D(17,14,16,20)       -179.7849         estimate D2E/DX2                !
 ! D45   D(17,14,16,21)          0.0287         estimate D2E/DX2                !
 ! D46   D(13,14,35,36)        -23.4202         estimate D2E/DX2                !
 ! D47   D(16,14,35,36)        161.0082         estimate D2E/DX2                !
 ! D48   D(13,15,18,20)         -0.1183         estimate D2E/DX2                !
 ! D49   D(13,15,18,22)       -179.8746         estimate D2E/DX2                !
 ! D50   D(19,15,18,20)        179.7308         estimate D2E/DX2                !
 ! D51   D(19,15,18,22)         -0.0255         estimate D2E/DX2                !
 ! D52   D(14,16,20,18)          0.1498         estimate D2E/DX2                !
 ! D53   D(14,16,20,23)        179.8578         estimate D2E/DX2                !
 ! D54   D(21,16,20,18)       -179.6633         estimate D2E/DX2                !
 ! D55   D(21,16,20,23)          0.0446         estimate D2E/DX2                !
 ! D56   D(15,18,20,16)         -0.1029         estimate D2E/DX2                !
 ! D57   D(15,18,20,23)       -179.8108         estimate D2E/DX2                !
 ! D58   D(22,18,20,16)        179.6529         estimate D2E/DX2                !
 ! D59   D(22,18,20,23)         -0.0551         estimate D2E/DX2                !
 ! D60   D(4,24,25,27)         179.5387         estimate D2E/DX2                !
 ! D61   D(4,24,25,28)          -0.1916         estimate D2E/DX2                !
 ! D62   D(26,24,25,27)          0.1754         estimate D2E/DX2                !
 ! D63   D(26,24,25,28)       -179.5549         estimate D2E/DX2                !
 ! D64   D(4,24,26,29)        -179.4907         estimate D2E/DX2                !
 ! D65   D(4,24,26,30)           0.2302         estimate D2E/DX2                !
 ! D66   D(25,24,26,29)         -0.1276         estimate D2E/DX2                !
 ! D67   D(25,24,26,30)        179.5933         estimate D2E/DX2                !
 ! D68   D(24,25,27,31)         -0.0735         estimate D2E/DX2                !
 ! D69   D(24,25,27,32)       -179.7157         estimate D2E/DX2                !
 ! D70   D(28,25,27,31)        179.6563         estimate D2E/DX2                !
 ! D71   D(28,25,27,32)          0.0141         estimate D2E/DX2                !
 ! D72   D(24,26,29,31)         -0.0222         estimate D2E/DX2                !
 ! D73   D(24,26,29,33)        179.7175         estimate D2E/DX2                !
 ! D74   D(30,26,29,31)       -179.7426         estimate D2E/DX2                !
 ! D75   D(30,26,29,33)         -0.0028         estimate D2E/DX2                !
 ! D76   D(25,27,31,29)         -0.0785         estimate D2E/DX2                !
 ! D77   D(25,27,31,34)       -179.7449         estimate D2E/DX2                !
 ! D78   D(32,27,31,29)        179.5628         estimate D2E/DX2                !
 ! D79   D(32,27,31,34)         -0.1037         estimate D2E/DX2                !
 ! D80   D(26,29,31,27)          0.126          estimate D2E/DX2                !
 ! D81   D(26,29,31,34)        179.7925         estimate D2E/DX2                !
 ! D82   D(33,29,31,27)       -179.6129         estimate D2E/DX2                !
 ! D83   D(33,29,31,34)          0.0535         estimate D2E/DX2                !
 ! D84   D(17,35,36,37)        133.4856         estimate D2E/DX2                !
 ! D85   D(17,35,36,38)       -106.5283         estimate D2E/DX2                !
 ! D86   D(17,35,36,39)         13.4978         estimate D2E/DX2                !
 ! D87   D(35,36,39,12)        -13.9023         estimate D2E/DX2                !
 ! D88   D(37,36,39,12)       -135.833          estimate D2E/DX2                !
 ! D89   D(38,36,39,12)        108.0165         estimate D2E/DX2                !
 --------------------------------------------------------------------------------
 Trust Radius=3.00D-01 FncErr=1.00D-07 GrdErr=1.00D-06
 Number of steps in this run=    207 maximum allowed number of steps=    234.
 GradGradGradGradGradGradGradGradGradGradGradGradGradGradGradGradGradGrad

                          Input orientation:                          
 ---------------------------------------------------------------------
 Center     Atomic      Atomic             Coordinates (Angstroms)
 Number     Number       Type             X           Y           Z
 ---------------------------------------------------------------------
      1          8           0       -0.840307   -0.861186    0.758954
      2          6           0        0.167301   -0.516521    1.522175
      3         16           0        0.116492    0.221053    2.990908
      4          6           0        2.298902    0.337837    0.571374
      5          7           0        1.416555   -0.867499    0.870112
      6          6           0        1.644671   -2.135652    0.669559
      7          1           0        2.639429   -2.222535    0.205110
      8          1           0        1.666737    1.054845    0.044397
      9          1           0        2.573044    0.769366    1.533570
     10          6           0       -2.217724   -0.656380    1.234689
     11          1           0       -2.316746   -1.189417    2.180634
     12          1           0       -2.346346    0.412005    1.409286
     13          6           0       -3.143882   -1.182253    0.178914
     14          6           0       -3.618772   -0.338022   -0.830441
     15          6           0       -3.536013   -2.525355    0.188882
     16          6           0       -4.469524   -0.831149   -1.818548
     17          1           0       -3.324936    0.706759   -0.841215
     18          6           0       -4.385635   -3.019707   -0.798884
     19          1           0       -3.177204   -3.183912    0.972824
     20          6           0       -4.852518   -2.172569   -1.804716
     21          1           0       -4.834861   -0.169280   -2.595416
     22          1           0       -4.685686   -4.061241   -0.781833
     23          1           0       -5.516043   -2.555358   -2.571992
     24          6           0        3.513927   -0.007596   -0.239860
     25          6           0        3.449830   -0.035281   -1.638044
     26          6           0        4.730525   -0.293477    0.389595
     27          6           0        4.579325   -0.346409   -2.392403
     28          1           0        2.513364    0.191889   -2.136675
     29          6           0        5.862271   -0.604091   -0.363273
     30          1           0        4.792951   -0.268339    1.472524
     31          6           0        5.787733   -0.632247   -1.755719
     32          1           0        4.518318   -0.360122   -3.474636
     33          1           0        6.800084   -0.819205    0.136123
     34          1           0        6.667840   -0.870329   -2.342318
     35         16           0       -2.065039    4.275705   -1.125329
     36          6           0       -1.469759    4.779027    0.558631
     37          1           0       -0.492523    5.265966    0.501059
     38          1           0       -2.165548    5.479697    1.027860
     39          1           0       -1.372491    3.912144    1.217446
 ---------------------------------------------------------------------
                    Distance matrix (angstroms):
                    1          2          3          4          5
     1  O    0.000000
     2  C    1.310181   0.000000
     3  S    2.658632   1.644316   0.000000
     4  C    3.365632   2.485492   3.260475   0.000000
     5  N    2.259607   1.452242   2.715306   1.523357   0.000000
     6  C    2.794167   2.351842   3.643906   2.560431   1.304021
     7  H    3.777377   3.279720   4.482968   2.608757   1.942620
     8  H    3.235280   2.627038   3.432258   1.091530   2.107084
     9  H    3.861307   2.727863   2.908458   1.089584   2.111154
    10  C    1.471580   2.406357   3.050042   4.672084   3.658616
    11  H    2.075761   2.656473   2.926878   5.121175   3.969715
    12  H    2.076560   2.682038   2.933183   4.720797   4.010893
    13  C    2.397079   3.634760   4.528423   5.664680   4.623247
    14  C    3.243416   4.461055   5.372846   6.118884   5.341043
    15  C    3.218893   4.419007   5.360494   6.510791   5.266924
    16  C    4.451476   5.723597   6.728264   7.272541   6.471178
    17  H    3.345501   4.390643   5.173442   5.810255   5.280972
    18  C    4.433444   5.690561   6.718199   7.604850   6.409599
    19  H    3.301800   4.313059   5.149260   6.523160   5.145769
    20  C    4.938620   6.245741   7.308796   7.942969   6.939682
    21  H    5.261843   6.488201   7.474976   7.821528   7.181754
    22  H    5.234627   6.436224   7.458722   8.364659   7.082814
    23  H    5.985643   7.295167   8.389265   8.906441   7.921986
    24  C    4.548142   3.816239   4.693901   1.501236   2.523973
    25  C    4.983271   4.581874   5.709995   2.519004   3.334313
    26  C    5.611853   4.706963   5.321736   2.518808   3.397469
    27  C    6.290346   5.900747   7.015620   3.801644   4.573691
    28  H    4.554201   4.403753   5.660208   2.720446   3.371359
    29  C    6.800738   5.999605   6.704131   3.802419   4.621148
    30  H    5.709137   4.632569   4.941079   2.720258   3.481658
    31  C    7.092736   6.507476   7.444566   4.304459   5.104658
    32  H    6.847570   6.627513   7.843283   4.667242   5.362388
    33  H    7.665850   6.782814   7.341821   4.667851   5.433549
    34  H    8.123438   7.570766   8.517897   5.388588   6.155949
    35  S    5.606972   5.912533   6.175977   6.117972   6.523483
    36  C    5.678762   5.625941   5.404377   5.824701   6.349101
    37  H    6.142431   5.908909   5.658745   5.664226   6.434297
    38  H    6.483469   6.452996   6.059257   6.824838   7.289941
    39  H    4.824740   4.698605   4.357338   5.164514   5.544764
                    6          7          8          9         10
     6  C    0.000000
     7  H    1.101274   0.000000
     8  H    3.251244   3.422452   0.000000
     9  H    3.169782   3.274246   1.766501   0.000000
    10  C    4.174412   5.206228   4.408415   5.007349   0.000000
    11  H    4.344138   5.434492   5.046618   5.307124   1.090296
    12  H    4.792282   5.766177   4.287307   4.933918   1.090172
    13  C    4.907132   5.876186   5.307048   6.190893   1.499657
    14  C    5.760669   6.617313   5.535524   6.719631   2.515760
    15  C    5.217510   6.182883   6.317224   7.069933   2.514889
    16  C    6.728728   7.521194   6.684402   7.962167   3.797816
    17  H    5.921041   6.726753   5.081562   6.358435   2.719089
    18  C    6.269168   7.141079   7.344679   8.259578   3.797443
    19  H    4.943814   5.945322   6.503292   7.000585   2.716173
    20  C    6.952472   7.757008   7.505738   8.656680   4.298715
    21  H    7.517381   8.241590   7.123052   8.532681   4.664373
    22  H    6.774057   7.616574   8.198187   9.021364   4.663719
    23  H    7.871444   8.621763   8.454075   9.661406   5.382922
    24  C    2.974859   2.422540   2.149813   2.152669   5.953742
    25  C    3.604884   2.972885   2.682984   3.387528   6.384319
    26  C    3.604786   2.850962   3.365105   2.663276   7.008855
    27  C    4.603172   3.745680   4.047799   4.547899   7.710496
    28  H    3.747936   3.365901   2.493701   3.715877   5.871018
    29  C    4.604408   3.650908   4.529986   4.037748   8.236658
    30  H    3.747436   3.172204   3.682876   2.451233   7.025433
    31  C    5.030622   4.035553   4.803052   4.808135   8.545786
    32  H    5.346467   4.532034   4.745233   5.490170   8.224340
    33  H    5.347511   4.391485   5.465503   4.726974   9.085935
    34  H    5.992051   4.954387   5.866322   5.871836   9.580919
    35  S    7.621619   8.131987   5.066394   6.393432   5.469777
    36  C    7.584508   8.126024   4.896078   5.776863   5.528124
    37  H    7.705838   8.122460   4.754417   5.539241   6.211981
    38  H    8.522892   9.115322   5.935733   6.700538   6.139784
    39  H    6.780803   7.399636   4.333256   5.054130   4.646087
                   11         12         13         14         15
    11  H    0.000000
    12  H    1.777753   0.000000
    13  C    2.165892   2.165996   0.000000
    14  C    3.389206   2.682906   1.398944   0.000000
    15  C    2.690431   3.395994   1.399210   2.414600   0.000000
    16  C    4.555904   4.058599   2.422902   1.394026   2.787750
    17  H    3.707223   2.471694   2.154486   1.085368   3.398855
    18  C    4.062978   4.561947   2.423691   2.789356   1.393529
    19  H    2.485398   3.716375   2.153611   3.397917   1.084899
    20  C    4.824909   4.826047   2.799098   2.415968   2.414969
    21  H    5.494746   4.750604   3.403297   2.149996   3.871745
    22  H    4.757674   5.503040   3.404228   3.873374   2.150112
    23  H    5.889716   5.890908   3.883304   3.398414   3.397623
    24  C    6.422791   6.102339   6.773597   7.164730   7.498305
    25  C    7.011971   6.563684   6.934978   7.121026   7.638071
    26  C    7.326292   7.184677   7.927206   8.438082   8.564883
    27  C    8.317399   7.936810   8.182801   8.345573   8.790310
    28  H    6.623981   6.019890   6.265353   6.292070   7.027559
    29  C    8.585475   8.459067   9.040964   9.496274   9.608531
    30  H    7.203999   7.171919   8.093330   8.721559   8.724305
    31  C    9.027064   8.790390   9.155275   9.456482   9.710694
    32  H    8.909989   8.460052   8.528402   8.555962   9.109437
    33  H    9.350597   9.316330   9.950683  10.474652  10.476098
    34  H   10.063881   9.847561  10.135275  10.410740  10.642589
    35  S    6.392207   4.629426   5.714390   4.877245   7.081337
    36  C    6.242644   4.534633   6.203526   5.721186   7.600008
    37  H    6.915254   5.274701   6.979471   6.553702   8.370482
    38  H    6.769699   5.085241   6.786709   6.277818   8.164736
    39  H    5.276862   3.638155   5.492655   5.225278   6.868782
                   16         17         18         19         20
    16  C    0.000000
    17  H    2.151842   0.000000
    18  C    2.415893   3.874716   0.000000
    19  H    3.872640   4.295333   2.150864   0.000000
    20  C    1.395093   3.398878   1.395464   3.397679   0.000000
    21  H    1.084004   2.474781   3.399157   4.956629   2.153761
    22  H    3.399264   4.958729   1.084027   2.474681   2.154345
    23  H    2.153085   4.293943   2.153452   4.293130   1.084207
    24  C    8.179608   6.902317   8.472804   7.505386   8.782556
    25  C    7.961291   6.861706   8.426476   7.787688   8.574658
    26  C    9.476597   8.210105   9.589014   8.439606  10.009031
    27  C    9.079975   8.123588   9.489802   8.918515   9.624962
    28  H    7.064597   6.002421   7.726592   7.310785   7.743195
    29  C   10.436253   9.292552  10.537767   9.494880  10.924495
    30  H    9.845880   8.497311   9.847627   8.501390  10.363468
    31  C   10.259378   9.255808  10.493470   9.712159  10.751276
    32  H    9.151273   8.342049   9.670234   9.326025   9.689487
    33  H   11.437873  10.285902  11.438390  10.287769  11.890399
    34  H   11.149742  10.227223  11.365796  10.642731  11.606183
    35  S    5.687008   3.795449   7.662556   7.828476   7.057751
    36  C    6.791439   4.688776   8.435961   8.154466   8.084130
    37  H    7.640152   5.532688   9.246543   8.878655   8.925131
    38  H    7.296377   5.255336   8.972494   8.722649   8.590720
    39  H    6.427107   4.280727   7.822735   7.326038   7.633334
                   21         22         23         24         25
    21  H    0.000000
    22  H    4.296359   0.000000
    23  H    2.481517   2.482307   0.000000
    24  C    8.676235   9.162938   9.668003   0.000000
    25  C    8.340901   9.117460   9.360017   1.399926   0.000000
    26  C   10.021094  10.209472  10.903177   1.399304   2.412087
    27  C    9.418041  10.111100  10.335771   2.425553   1.393419
    28  H    7.371384   8.470598   8.497543   2.153794   1.084992
    29  C   10.936186  11.107947  11.753804   2.426058   2.787195
    30  H   10.452402  10.455276  11.307693   2.153172   3.396163
    31  C   10.665783  11.063406  11.495217   2.803250   2.415783
    32  H    9.396351  10.279259  10.311267   3.405415   2.149479
    33  H   11.968945  11.969810  12.729301   3.405716   3.871228
    34  H   11.526823  11.896200  12.301995   3.887391   3.398367
    35  S    5.439757   8.745882   7.788818   7.089117   7.018636
    36  C    6.764441   9.502072   8.942394   6.956039   7.225323
    37  H    7.614851  10.306562   9.790429   6.664162   6.944143
    38  H    7.222486  10.032726   9.420555   7.998371   8.309904
    39  H    6.571449   8.862801   8.564896   6.431577   6.854981
                   26         27         28         29         30
    26  C    0.000000
    27  C    2.786607   0.000000
    28  H    3.396089   2.150199   0.000000
    29  C    1.394324   2.414481   3.872172   0.000000
    30  H    1.085018   3.871614   4.293558   2.150889   0.000000
    31  C    2.415538   1.395464   3.397914   1.394724   3.397583
    32  H    3.870627   1.084038   2.472791   3.397986   4.955627
    33  H    2.150282   3.398345   4.956197   1.084050   2.473460
    34  H    3.398426   2.153810   4.293049   2.153240   4.293090
    35  S    8.327791   8.192496   6.217889   9.339988   8.627236
    36  C    8.012639   8.459912   6.646185   9.142567   8.095223
    37  H    7.628896   8.099044   6.460592   8.694139   7.714176
    38  H    9.016249   9.546466   7.737403  10.168265   9.036501
    39  H    7.457841   8.160294   6.339582   8.673917   7.453468
                   31         32         33         34         35
    31  C    0.000000
    32  H    2.154099   0.000000
    33  H    2.153805   4.295904   0.000000
    34  H    1.084145   2.482519   2.482493   0.000000
    35  S    9.281779   8.387534  10.302416  10.209109   0.000000
    36  C    9.343944   8.862007   9.995450  10.322366   1.855643
    37  H    8.906379   8.518659   9.504978   9.849351   2.469527
    38  H   10.409556   9.952388  10.993358  11.389015   2.468992
    39  H    8.986657   8.658494   9.505046  10.009540   2.469898
                   36         37         38         39
    36  C    0.000000
    37  H    1.093350   0.000000
    38  H    1.093269   1.766978   0.000000
    39  H    1.093153   1.766462   1.766948   0.000000
 Stoichiometry    C17H18NOS2(1-)
 Framework group  C1[X(C17H18NOS2)]
 Deg. of freedom   111
 Full point group                 C1      NOp   1
 Largest Abelian subgroup         C1      NOp   1
 Largest concise Abelian subgroup C1      NOp   1
                         Standard orientation:                         
 ---------------------------------------------------------------------
 Center     Atomic      Atomic             Coordinates (Angstroms)
 Number     Number       Type             X           Y           Z
 ---------------------------------------------------------------------
      1          8           0       -0.840307   -0.861186    0.758954
      2          6           0        0.167301   -0.516521    1.522175
      3         16           0        0.116492    0.221053    2.990908
      4          6           0        2.298902    0.337837    0.571374
      5          7           0        1.416555   -0.867499    0.870112
      6          6           0        1.644671   -2.135652    0.669559
      7          1           0        2.639429   -2.222535    0.205110
      8          1           0        1.666737    1.054845    0.044397
      9          1           0        2.573044    0.769366    1.533570
     10          6           0       -2.217724   -0.656380    1.234689
     11          1           0       -2.316746   -1.189417    2.180634
     12          1           0       -2.346346    0.412005    1.409286
     13          6           0       -3.143882   -1.182253    0.178914
     14          6           0       -3.618772   -0.338022   -0.830441
     15          6           0       -3.536013   -2.525355    0.188882
     16          6           0       -4.469524   -0.831149   -1.818548
     17          1           0       -3.324936    0.706759   -0.841215
     18          6           0       -4.385635   -3.019707   -0.798884
     19          1           0       -3.177204   -3.183912    0.972824
     20          6           0       -4.852518   -2.172569   -1.804716
     21          1           0       -4.834861   -0.169280   -2.595416
     22          1           0       -4.685686   -4.061241   -0.781833
     23          1           0       -5.516043   -2.555358   -2.571992
     24          6           0        3.513927   -0.007596   -0.239860
     25          6           0        3.449830   -0.035281   -1.638044
     26          6           0        4.730525   -0.293477    0.389595
     27          6           0        4.579325   -0.346409   -2.392403
     28          1           0        2.513364    0.191889   -2.136675
     29          6           0        5.862271   -0.604091   -0.363273
     30          1           0        4.792951   -0.268339    1.472524
     31          6           0        5.787733   -0.632247   -1.755719
     32          1           0        4.518318   -0.360122   -3.474636
     33          1           0        6.800084   -0.819205    0.136123
     34          1           0        6.667840   -0.870329   -2.342318
     35         16           0       -2.065039    4.275705   -1.125329
     36          6           0       -1.469759    4.779027    0.558631
     37          1           0       -0.492523    5.265966    0.501059
     38          1           0       -2.165548    5.479697    1.027860
     39          1           0       -1.372491    3.912144    1.217446
 ---------------------------------------------------------------------
 Rotational constants (GHZ):      0.2476927      0.1223750      0.1057031
 Standard basis: 6-311++G(d,p) (5D, 7F)
 There are   625 symmetry adapted cartesian basis functions of A   symmetry.
 There are   604 symmetry adapted basis functions of A   symmetry.
   604 basis functions,   946 primitive gaussians,   625 cartesian basis functions
    84 alpha electrons       84 beta electrons
       nuclear repulsion energy      1703.2924388848 Hartrees.
 NAtoms=   39 NActive=   39 NUniq=   39 SFac= 1.00D+00 NAtFMM=   60 NAOKFM=F Big=F
 Integral buffers will be    131072 words long.
 Raffenetti 2 integral format.
 Two-electron integral symmetry is turned on.
 ------------------------------------------------------------------------------
 Polarizable Continuum Model (PCM)
 =================================
 Model                : PCM (using non-symmetric T matrix).
 Atomic radii         : UFF (Universal Force Field).
 Polarization charges : Total charges.
 Charge compensation  : None.
 Solution method      : On-the-fly selection.
 Cavity type          : Scaled VdW (van der Waals Surface) (Alpha=1.100).
 Cavity algorithm     : GePol (No added spheres)
                        Default sphere list used, NSphG=   39.
                        Lebedev-Laikov grids with approx.  5.0 points / Ang**2.
                        Smoothing algorithm: York/Karplus (Gamma=1.0000).
                        Polarization charges: spherical gaussians, with
                                              point-specific exponents (IZeta= 3).
                        Self-potential: point-specific (ISelfS= 7).
                        Self-field    : sphere-specific E.n sum rule (ISelfD= 2).
 1st derivatives      : Analytical E(r).r(x)/FMM algorithm (CHGder, D1EAlg=3).
                        Cavity 1st derivative terms included.
 Solvent              : n,n-DiMethylFormamide, Eps=  37.219000 Eps(inf)=   2.046330
 ------------------------------------------------------------------------------
 One-electron integrals computed using PRISM.
 NBasis=   604 RedAO= T EigKep=  2.48D-06  NBF=   604
 NBsUse=   602 1.00D-06 EigRej=  6.04D-07 NBFU=   602
 ExpMin= 3.60D-02 ExpMax= 9.34D+04 ExpMxC= 3.17D+03 IAcc=3 IRadAn=         5 AccDes= 0.00D+00
 Harris functional with IExCor=  402 and IRadAn=       5 diagonalized for initial guess.
 HarFok:  IExCor=  402 AccDes= 0.00D+00 IRadAn=         5 IDoV= 1 UseB2=F ITyADJ=14
 ICtDFT=  3500011 ScaDFX=  1.000000  1.000000  1.000000  1.000000
 FoFCou: FMM=F IPFlag=           0 FMFlag=      100000 FMFlg1=           0
         NFxFlg=           0 DoJE=T BraDBF=F KetDBF=T FulRan=T
         wScrn=  0.000000 ICntrl=     500 IOpCl=  0 I1Cent=   200000004 NGrid=           0
         NMat0=    1 NMatS0=      1 NMatT0=    0 NMatD0=    1 NMtDS0=    0 NMtDT0=    0
 Petite list used in FoFCou.
 Requested convergence on RMS density matrix=1.00D-08 within 128 cycles.
 Requested convergence on MAX density matrix=1.00D-06.
 Requested convergence on             energy=1.00D-06.
 No special actions if energy rises.
 Inv3:  Mode=1 IEnd=    36289452.
 Iteration    1 A*A^-1 deviation from unit magnitude is 8.55D-15 for   2161.
 Iteration    1 A*A^-1 deviation from orthogonality  is 1.14D-14 for   3282   2476.
 Iteration    1 A^-1*A deviation from unit magnitude is 1.02D-14 for   2653.
 Iteration    1 A^-1*A deviation from orthogonality  is 8.10D-10 for   3410   3167.
 Iteration    2 A*A^-1 deviation from unit magnitude is 1.17D-14 for    260.
 Iteration    2 A*A^-1 deviation from orthogonality  is 1.22D-14 for   2791   1111.
 Iteration    2 A^-1*A deviation from unit magnitude is 1.78D-15 for   2477.
 Iteration    2 A^-1*A deviation from orthogonality  is 8.88D-16 for   2574    911.
 Error on total polarization charges =  0.03841
 SCF Done:  E(RB3LYP) =  -1585.30569738     A.U. after   15 cycles
            NFock= 15  Conv=0.52D-08     -V/T= 2.0030

 **********************************************************************

            Population analysis using the SCF density.

 **********************************************************************

 Orbital symmetries:
       Occupied  (A) (A) (A) (A) (A) (A) (A) (A) (A) (A) (A) (A)
                 (A) (A) (A) (A) (A) (A) (A) (A) (A) (A) (A) (A)
                 (A) (A) (A) (A) (A) (A) (A) (A) (A) (A) (A) (A)
                 (A) (A) (A) (A) (A) (A) (A) (A) (A) (A) (A) (A)
                 (A) (A) (A) (A) (A) (A) (A) (A) (A) (A) (A) (A)
                 (A) (A) (A) (A) (A) (A) (A) (A) (A) (A) (A) (A)
                 (A) (A) (A) (A) (A) (A) (A) (A) (A) (A) (A) (A)
       Virtual   (A) (A) (A) (A) (A) (A) (A) (A) (A) (A) (A) (A)
                 (A) (A) (A) (A) (A) (A) (A) (A) (A) (A) (A) (A)
                 (A) (A) (A) (A) (A) (A) (A) (A) (A) (A) (A) (A)
                 (A) (A) (A) (A) (A) (A) (A) (A) (A) (A) (A) (A)
                 (A) (A) (A) (A) (A) (A) (A) (A) (A) (A) (A) (A)
                 (A) (A) (A) (A) (A) (A) (A) (A) (A) (A) (A) (A)
                 (A) (A) (A) (A) (A) (A) (A) (A) (A) (A) (A) (A)
                 (A) (A) (A) (A) (A) (A) (A) (A) (A) (A) (A) (A)
                 (A) (A) (A) (A) (A) (A) (A) (A) (A) (A) (A) (A)
                 (A) (A) (A) (A) (A) (A) (A) (A) (A) (A) (A) (A)
                 (A) (A) (A) (A) (A) (A) (A) (A) (A) (A) (A) (A)
                 (A) (A) (A) (A) (A) (A) (A) (A) (A) (A) (A) (A)
                 (A) (A) (A) (A) (A) (A) (A) (A) (A) (A) (A) (A)
                 (A) (A) (A) (A) (A) (A) (A) (A) (A) (A) (A) (A)
                 (A) (A) (A) (A) (A) (A) (A) (A) (A) (A) (A) (A)
                 (A) (A) (A) (A) (A) (A) (A) (A) (A) (A) (A) (A)
                 (A) (A) (A) (A) (A) (A) (A) (A) (A) (A) (A) (A)
                 (A) (A) (A) (A) (A) (A) (A) (A) (A) (A) (A) (A)
                 (A) (A) (A) (A) (A) (A) (A) (A) (A) (A) (A) (A)
                 (A) (A) (A) (A) (A) (A) (A) (A) (A) (A) (A) (A)
                 (A) (A) (A) (A) (A) (A) (A) (A) (A) (A) (A) (A)
                 (A) (A) (A) (A) (A) (A) (A) (A) (A) (A) (A) (A)
                 (A) (A) (A) (A) (A) (A) (A) (A) (A) (A) (A) (A)
                 (A) (A) (A) (A) (A) (A) (A) (A) (A) (A) (A) (A)
                 (A) (A) (A) (A) (A) (A) (A) (A) (A) (A) (A) (A)
                 (A) (A) (A) (A) (A) (A) (A) (A) (A) (A) (A) (A)
                 (A) (A) (A) (A) (A) (A) (A) (A) (A) (A) (A) (A)
                 (A) (A) (A) (A) (A) (A) (A) (A) (A) (A) (A) (A)
                 (A) (A) (A) (A) (A) (A) (A) (A) (A) (A) (A) (A)
                 (A) (A) (A) (A) (A) (A) (A) (A) (A) (A) (A) (A)
                 (A) (A) (A) (A) (A) (A) (A) (A) (A) (A) (A) (A)
                 (A) (A) (A) (A) (A) (A) (A) (A) (A) (A) (A) (A)
                 (A) (A) (A) (A) (A) (A) (A) (A) (A) (A) (A) (A)
                 (A) (A) (A) (A) (A) (A) (A) (A) (A) (A) (A) (A)
                 (A) (A) (A) (A) (A) (A) (A) (A) (A) (A) (A) (A)
                 (A) (A) (A) (A) (A) (A) (A) (A) (A) (A) (A) (A)
                 (A) (A) (A) (A) (A) (A) (A) (A) (A) (A) (A) (A)
                 (A) (A) (A) (A) (A) (A) (A) (A) (A) (A) (A) (A)
                 (A) (A) (A) (A) (A) (A) (A) (A) (A) (A) (A) (A)
                 (A) (A) (A) (A) (A) (A) (A) (A) (A) (A) (A) (A)
                 (A) (A) (A) (A) (A) (A) (A) (A) (A) (A) (A) (A)
                 (A) (A) (A) (A) (A) (A) (A) (A) (A) (A) (A) (A)
                 (A) (A) (A) (A) (A) (A) (A) (A) (A) (A) (A) (A)
                 (A) (A)
 The electronic state is 1-A.
 Alpha  occ. eigenvalues --  -88.83620 -88.75031 -19.20687 -14.39905 -10.33729
 Alpha  occ. eigenvalues --  -10.24874 -10.22525 -10.19670 -10.19576 -10.19553
 Alpha  occ. eigenvalues --  -10.18620 -10.18599 -10.18589 -10.18514 -10.18499
 Alpha  occ. eigenvalues --  -10.18461 -10.18421 -10.18399 -10.18358 -10.18314
 Alpha  occ. eigenvalues --  -10.15928  -7.92424  -7.83556  -5.88760  -5.88410
 Alpha  occ. eigenvalues --   -5.87862  -5.80028  -5.79252  -5.79251  -1.13003
 Alpha  occ. eigenvalues --   -0.98611  -0.87407  -0.87135  -0.80946  -0.78772
 Alpha  occ. eigenvalues --   -0.77819  -0.75883  -0.75833  -0.72299  -0.71746
 Alpha  occ. eigenvalues --   -0.70503  -0.66001  -0.61951  -0.61939  -0.61121
 Alpha  occ. eigenvalues --   -0.59408  -0.57657  -0.55743  -0.53599  -0.52736
 Alpha  occ. eigenvalues --   -0.51414  -0.50153  -0.49127  -0.47855  -0.47347
 Alpha  occ. eigenvalues --   -0.46637  -0.45913  -0.45166  -0.43659  -0.43193
 Alpha  occ. eigenvalues --   -0.43047  -0.42806  -0.41936  -0.38893  -0.38884
 Alpha  occ. eigenvalues --   -0.38678  -0.38183  -0.37711  -0.37494  -0.35764
 Alpha  occ. eigenvalues --   -0.35712  -0.35480  -0.35204  -0.33870  -0.29989
 Alpha  occ. eigenvalues --   -0.28359  -0.27033  -0.26796  -0.26752  -0.26698
 Alpha  occ. eigenvalues --   -0.25365  -0.22922  -0.17783  -0.17779
 Alpha virt. eigenvalues --   -0.07574  -0.04205  -0.03134  -0.03048  -0.02455
 Alpha virt. eigenvalues --   -0.02332  -0.00921  -0.00050   0.00165   0.00776
 Alpha virt. eigenvalues --    0.01613   0.01696   0.01880   0.02362   0.02969
 Alpha virt. eigenvalues --    0.03492   0.03676   0.03835   0.04199   0.04357
 Alpha virt. eigenvalues --    0.04488   0.05004   0.05179   0.05966   0.06453
 Alpha virt. eigenvalues --    0.06636   0.06903   0.07138   0.07501   0.07628
 Alpha virt. eigenvalues --    0.07735   0.08419   0.08771   0.08974   0.09418
 Alpha virt. eigenvalues --    0.09504   0.09695   0.10105   0.10267   0.10417
 Alpha virt. eigenvalues --    0.10587   0.10857   0.11158   0.11316   0.11621
 Alpha virt. eigenvalues --    0.11706   0.12183   0.12350   0.12429   0.12632
 Alpha virt. eigenvalues --    0.12740   0.12864   0.12922   0.13412   0.13479
 Alpha virt. eigenvalues --    0.13678   0.13944   0.14159   0.14415   0.14601
 Alpha virt. eigenvalues --    0.14730   0.14990   0.15177   0.15370   0.15756
 Alpha virt. eigenvalues --    0.15970   0.16168   0.16402   0.16457   0.16726
 Alpha virt. eigenvalues --    0.16915   0.17307   0.17508   0.17932   0.18390
 Alpha virt. eigenvalues --    0.18544   0.18697   0.18936   0.19167   0.19426
 Alpha virt. eigenvalues --    0.19535   0.19630   0.19958   0.20226   0.20411
 Alpha virt. eigenvalues --    0.20691   0.21218   0.21349   0.21756   0.21892
 Alpha virt. eigenvalues --    0.22145   0.22708   0.23017   0.23516   0.23847
 Alpha virt. eigenvalues --    0.23953   0.24491   0.24540   0.24734   0.25518
 Alpha virt. eigenvalues --    0.25676   0.26045   0.26300   0.26628   0.26801
 Alpha virt. eigenvalues --    0.27500   0.27759   0.27959   0.28288   0.28700
 Alpha virt. eigenvalues --    0.28993   0.29289   0.29429   0.29635   0.29864
 Alpha virt. eigenvalues --    0.30201   0.30459   0.30541   0.31085   0.31668
 Alpha virt. eigenvalues --    0.31817   0.32298   0.32811   0.33106   0.33376
 Alpha virt. eigenvalues --    0.33689   0.35109   0.35410   0.35930   0.36315
 Alpha virt. eigenvalues --    0.36534   0.36782   0.37013   0.37056   0.37323
 Alpha virt. eigenvalues --    0.37626   0.38008   0.38346   0.38672   0.39363
 Alpha virt. eigenvalues --    0.39614   0.40309   0.40903   0.41227   0.41977
 Alpha virt. eigenvalues --    0.43298   0.43977   0.45214   0.46687   0.49156
 Alpha virt. eigenvalues --    0.49691   0.50175   0.50650   0.51470   0.52357
 Alpha virt. eigenvalues --    0.53244   0.53462   0.54223   0.54662   0.54863
 Alpha virt. eigenvalues --    0.55228   0.55619   0.56055   0.56317   0.56759
 Alpha virt. eigenvalues --    0.56942   0.57398   0.57923   0.58042   0.58377
 Alpha virt. eigenvalues --    0.59121   0.59603   0.59972   0.60218   0.61603
 Alpha virt. eigenvalues --    0.61881   0.62594   0.63033   0.64504   0.64843
 Alpha virt. eigenvalues --    0.65883   0.66010   0.66549   0.67070   0.67665
 Alpha virt. eigenvalues --    0.68338   0.68394   0.68674   0.69590   0.69612
 Alpha virt. eigenvalues --    0.70200   0.70370   0.71108   0.71408   0.71916
 Alpha virt. eigenvalues --    0.72097   0.72890   0.73113   0.73510   0.73923
 Alpha virt. eigenvalues --    0.74608   0.75039   0.75627   0.76350   0.76725
 Alpha virt. eigenvalues --    0.77358   0.78228   0.78517   0.78629   0.80419
 Alpha virt. eigenvalues --    0.80550   0.82587   0.83152   0.83417   0.83568
 Alpha virt. eigenvalues --    0.84822   0.85095   0.85216   0.85572   0.85861
 Alpha virt. eigenvalues --    0.86053   0.86360   0.86891   0.87060   0.87688
 Alpha virt. eigenvalues --    0.88310   0.88527   0.88917   0.89149   0.89705
 Alpha virt. eigenvalues --    0.89757   0.90351   0.90972   0.91799   0.92401
 Alpha virt. eigenvalues --    0.93034   0.93986   0.94418   0.95445   0.95955
 Alpha virt. eigenvalues --    0.97998   0.99865   1.00906   1.01348   1.01746
 Alpha virt. eigenvalues --    1.02131   1.02381   1.03075   1.04598   1.05209
 Alpha virt. eigenvalues --    1.05291   1.06935   1.07342   1.07576   1.08206
 Alpha virt. eigenvalues --    1.09457   1.10485   1.11853   1.13203   1.13255
 Alpha virt. eigenvalues --    1.14200   1.14465   1.15618   1.16520   1.18502
 Alpha virt. eigenvalues --    1.20220   1.23242   1.29425   1.29519   1.30852
 Alpha virt. eigenvalues --    1.32052   1.33592   1.35609   1.35935   1.39773
 Alpha virt. eigenvalues --    1.42557   1.44156   1.46049   1.47683   1.47969
 Alpha virt. eigenvalues --    1.48355   1.49314   1.49644   1.50531   1.51501
 Alpha virt. eigenvalues --    1.52120   1.52208   1.52898   1.53631   1.55284
 Alpha virt. eigenvalues --    1.56015   1.56162   1.56622   1.56696   1.57768
 Alpha virt. eigenvalues --    1.59367   1.59818   1.60014   1.61013   1.61926
 Alpha virt. eigenvalues --    1.62392   1.62973   1.63204   1.64069   1.64338
 Alpha virt. eigenvalues --    1.65652   1.66318   1.67935   1.68082   1.68840
 Alpha virt. eigenvalues --    1.69146   1.69520   1.70412   1.71416   1.72642
 Alpha virt. eigenvalues --    1.73410   1.74140   1.74316   1.75688   1.76854
 Alpha virt. eigenvalues --    1.77144   1.77220   1.78115   1.79629   1.81406
 Alpha virt. eigenvalues --    1.81890   1.82647   1.84017   1.84332   1.85405
 Alpha virt. eigenvalues --    1.85585   1.86501   1.87075   1.87460   1.89637
 Alpha virt. eigenvalues --    1.90146   1.91498   1.92302   1.92545   1.93349
 Alpha virt. eigenvalues --    1.93521   1.93872   1.94505   1.94847   1.95074
 Alpha virt. eigenvalues --    1.95497   1.96185   1.96419   1.96512   1.97367
 Alpha virt. eigenvalues --    1.98552   2.01144   2.01401   2.03091   2.04390
 Alpha virt. eigenvalues --    2.04995   2.07548   2.07668   2.07824   2.10038
 Alpha virt. eigenvalues --    2.11665   2.12108   2.14381   2.15495   2.19518
 Alpha virt. eigenvalues --    2.21935   2.22371   2.22952   2.23983   2.24369
 Alpha virt. eigenvalues --    2.32316   2.32769   2.33649   2.34813   2.35425
 Alpha virt. eigenvalues --    2.38221   2.39684   2.42262   2.42650   2.44326
 Alpha virt. eigenvalues --    2.45351   2.46086   2.47020   2.47202   2.47461
 Alpha virt. eigenvalues --    2.48220   2.49997   2.52678   2.54066   2.54812
 Alpha virt. eigenvalues --    2.56099   2.56959   2.57219   2.59159   2.61211
 Alpha virt. eigenvalues --    2.61929   2.63143   2.63726   2.65934   2.66622
 Alpha virt. eigenvalues --    2.66939   2.67864   2.68270   2.69316   2.70383
 Alpha virt. eigenvalues --    2.70709   2.71832   2.72057   2.73169   2.73829
 Alpha virt. eigenvalues --    2.74491   2.74704   2.75218   2.76443   2.77421
 Alpha virt. eigenvalues --    2.78105   2.78883   2.79418   2.80712   2.81956
 Alpha virt. eigenvalues --    2.82840   2.85307   2.85974   2.86343   2.87066
 Alpha virt. eigenvalues --    2.88609   2.90209   2.90740   2.90899   2.92304
 Alpha virt. eigenvalues --    2.93480   2.93662   2.94121   2.96246   2.96916
 Alpha virt. eigenvalues --    2.98388   3.02130   3.04871   3.05997   3.08353
 Alpha virt. eigenvalues --    3.11207   3.15221   3.17258   3.17841   3.18691
 Alpha virt. eigenvalues --    3.19128   3.22080   3.25497   3.27002   3.32340
 Alpha virt. eigenvalues --    3.34527   3.34859   3.37738   3.38044   3.40371
 Alpha virt. eigenvalues --    3.48823   3.49339   3.53806   3.54554   3.55070
 Alpha virt. eigenvalues --    3.62923   3.63057   3.69392   3.70197   3.76380
 Alpha virt. eigenvalues --    3.76647   3.77013   3.78525   3.82009   3.95349
 Alpha virt. eigenvalues --    3.99406   3.99559   4.02295   4.03664   4.04620
 Alpha virt. eigenvalues --    4.07955   4.15177   4.15468   4.15539   4.15737
 Alpha virt. eigenvalues --    4.32476   4.34836   4.70765   4.83877   4.83924
 Alpha virt. eigenvalues --    4.86893   5.04768   5.36497   5.69347   7.89338
 Alpha virt. eigenvalues --    7.99984  17.35420  17.42285  17.43376  17.43489
 Alpha virt. eigenvalues --   17.50475  17.55680  23.60607  23.61059  23.63925
 Alpha virt. eigenvalues --   23.86536  23.87596  23.90095  23.94316  23.96247
 Alpha virt. eigenvalues --   23.96437  23.96697  23.97260  24.07311  24.07566
 Alpha virt. eigenvalues --   24.08943  24.08990  24.18389  24.18423  35.50994
 Alpha virt. eigenvalues --   49.88480 189.05056 189.17699
          Condensed to atoms (all electrons):
               1          2          3          4          5          6
     1  O    8.293300   0.068147  -0.161402   0.074587  -0.250218   0.050059
     2  C    0.068147   9.716760  -0.846584  -1.404511  -0.237627  -1.227822
     3  S   -0.161402  -0.846584  17.412879  -0.081236  -0.008941   0.009739
     4  C    0.074587  -1.404511  -0.081236  15.398656  -0.350702   0.855066
     5  N   -0.250218  -0.237627  -0.008941  -0.350702   7.328661   0.400403
     6  C    0.050059  -1.227822   0.009739   0.855066   0.400403   6.703918
     7  H    0.011511   0.028512  -0.007443  -0.182793  -0.006304   0.242308
     8  H   -0.021364   0.019197  -0.029279  -0.125691   0.011801  -0.053980
     9  H    0.026472  -0.055122  -0.028271   0.815599  -0.144537   0.052035
    10  C   -0.028598  -0.584188   0.349184  -0.178804   0.172885  -0.176015
    11  H   -0.099831  -0.091539   0.081101  -0.029571   0.048259  -0.004351
    12  H   -0.071445   0.012475   0.023381  -0.026384   0.005022  -0.019624
    13  C   -0.150919   0.138159  -0.156415  -0.158950  -0.134598  -0.092880
    14  C    0.042777   0.035188  -0.112986   0.074815  -0.010252   0.088117
    15  C    0.063383   0.213505  -0.041048   0.000185  -0.061290  -0.032930
    16  C    0.005183   0.075552  -0.013865   0.013725  -0.005948   0.007381
    17  H    0.017473  -0.020299  -0.024768   0.022735  -0.003677   0.009468
    18  C    0.010427   0.014223  -0.014928   0.021793   0.009588   0.034839
    19  H    0.009255   0.009440  -0.002856   0.001690  -0.005942  -0.003709
    20  C    0.006653   0.012859   0.007516  -0.002452  -0.006308   0.000278
    21  H   -0.000924   0.000314  -0.000285  -0.000419   0.000276  -0.000292
    22  H   -0.000755  -0.000445  -0.001062   0.000102   0.000476   0.000237
    23  H   -0.000042   0.000103   0.000180  -0.000140  -0.000132  -0.000114
    24  C   -0.111990  -0.172282  -0.211658  -4.321437  -0.624104  -0.296572
    25  C   -0.057898  -0.421556  -0.020762  -2.418900   0.322005  -0.017920
    26  C    0.044391   0.700016   0.102865  -0.931922  -0.010849  -0.161697
    27  C   -0.001504   0.137194  -0.012622  -0.054100   0.094823  -0.026586
    28  H   -0.002484  -0.006493   0.002913  -0.054060   0.017407   0.002513
    29  C    0.002277  -0.020852   0.043062   0.316523   0.103883   0.053133
    30  H    0.001434   0.009982   0.003935  -0.062759   0.015036  -0.002920
    31  C    0.000404  -0.026731   0.005086  -0.364748   0.034781   0.002377
    32  H   -0.000072   0.003444  -0.000309   0.021163  -0.002713  -0.000951
    33  H   -0.000149   0.001778  -0.000613   0.014584  -0.003109  -0.000364
    34  H    0.000006  -0.001160   0.000035  -0.018199  -0.000138   0.000352
    35  S    0.002036   0.016258  -0.003678  -0.010237   0.001865   0.000399
    36  C    0.000425  -0.015106   0.007257   0.003339   0.001052   0.000612
    37  H   -0.000236  -0.002319   0.003217  -0.000297   0.000345  -0.000244
    38  H    0.000157  -0.001247   0.000126   0.001090  -0.000120   0.000092
    39  H   -0.002356   0.034509  -0.013105   0.003559  -0.007238  -0.001127
               7          8          9         10         11         12
     1  O    0.011511  -0.021364   0.026472  -0.028598  -0.099831  -0.071445
     2  C    0.028512   0.019197  -0.055122  -0.584188  -0.091539   0.012475
     3  S   -0.007443  -0.029279  -0.028271   0.349184   0.081101   0.023381
     4  C   -0.182793  -0.125691   0.815599  -0.178804  -0.029571  -0.026384
     5  N   -0.006304   0.011801  -0.144537   0.172885   0.048259   0.005022
     6  C    0.242308  -0.053980   0.052035  -0.176015  -0.004351  -0.019624
     7  H    0.603137   0.000744   0.008767  -0.006992   0.000710  -0.000927
     8  H    0.000744   0.668405  -0.112150   0.099652   0.012993  -0.000254
     9  H    0.008767  -0.112150   0.642802  -0.037923  -0.009728  -0.007887
    10  C   -0.006992   0.099652  -0.037923  17.738358   0.605021   0.189620
    11  H    0.000710   0.012993  -0.009728   0.605021   0.621554  -0.085625
    12  H   -0.000927  -0.000254  -0.007887   0.189620  -0.085625   0.612851
    13  C    0.003123  -0.023363  -0.006733  -5.329348  -0.004152   0.134665
    14  C    0.000571  -0.021725   0.012786  -2.235609   0.039411  -0.024378
    15  C    0.001891  -0.014874   0.004419  -2.807294  -0.215178   0.067601
    16  C   -0.000345  -0.010127   0.001949  -0.049212  -0.072324   0.064164
    17  H    0.001243   0.000002   0.005257  -0.169281   0.005094  -0.028909
    18  C    0.001370  -0.000588   0.002339  -0.476222   0.032974  -0.051579
    19  H   -0.000267  -0.001713   0.000683  -0.036448  -0.020734   0.005561
    20  C    0.000148  -0.002732   0.000238  -0.393883  -0.018279  -0.014705
    21  H   -0.000029   0.000125  -0.000098   0.010603   0.000322   0.004467
    22  H    0.000008   0.000103  -0.000009  -0.007838   0.001712   0.001467
    23  H   -0.000004  -0.000033  -0.000004  -0.007986  -0.000351  -0.000995
    24  C    0.097911   0.231584  -0.099659   0.097378   0.014805   0.000284
    25  C    0.005999   0.226008  -0.229794   0.101170   0.016617   0.022049
    26  C    0.024144  -0.065790   0.067058  -0.045169  -0.008494  -0.010793
    27  C   -0.005889   0.054648  -0.076193   0.003390   0.000375   0.003350
    28  H   -0.000417  -0.001647  -0.002534   0.002550   0.000298   0.000234
    29  C   -0.020640  -0.069779   0.032714  -0.000409  -0.000226  -0.001175
    30  H    0.005330   0.015331  -0.023121   0.000433   0.000323  -0.000139
    31  C    0.043914   0.018461  -0.023929   0.001021   0.000482   0.000191
    32  H   -0.002069   0.000323   0.001005  -0.000137  -0.000047   0.000011
    33  H   -0.003714  -0.000193   0.001542   0.000073  -0.000010   0.000023
    34  H    0.000548   0.000049  -0.000600   0.000001   0.000007   0.000000
    35  S   -0.000149   0.002076  -0.004560  -0.164451  -0.002853   0.024403
    36  C    0.000101   0.007220   0.001203   0.056027   0.002524  -0.012168
    37  H   -0.000048  -0.000594  -0.001587   0.007646   0.000363  -0.000328
    38  H    0.000023  -0.001758   0.001084  -0.000514  -0.000326   0.000593
    39  H   -0.000027  -0.004090   0.004795  -0.025172  -0.003795  -0.004049
              13         14         15         16         17         18
     1  O   -0.150919   0.042777   0.063383   0.005183   0.017473   0.010427
     2  C    0.138159   0.035188   0.213505   0.075552  -0.020299   0.014223
     3  S   -0.156415  -0.112986  -0.041048  -0.013865  -0.024768  -0.014928
     4  C   -0.158950   0.074815   0.000185   0.013725   0.022735   0.021793
     5  N   -0.134598  -0.010252  -0.061290  -0.005948  -0.003677   0.009588
     6  C   -0.092880   0.088117  -0.032930   0.007381   0.009468   0.034839
     7  H    0.003123   0.000571   0.001891  -0.000345   0.001243   0.001370
     8  H   -0.023363  -0.021725  -0.014874  -0.010127   0.000002  -0.000588
     9  H   -0.006733   0.012786   0.004419   0.001949   0.005257   0.002339
    10  C   -5.329348  -2.235609  -2.807294  -0.049212  -0.169281  -0.476222
    11  H   -0.004152   0.039411  -0.215178  -0.072324   0.005094   0.032974
    12  H    0.134665  -0.024378   0.067601   0.064164  -0.028909  -0.051579
    13  C   12.711347  -0.649676   0.320178  -0.460901  -0.072106  -0.725502
    14  C   -0.649676  10.801790  -2.546502  -0.567685   0.557445   1.214702
    15  C    0.320178  -2.546502  11.001688   0.522376  -0.044086  -0.608474
    16  C   -0.460901  -0.567685   0.522376   6.308576  -0.101368  -0.440527
    17  H   -0.072106   0.557445  -0.044086  -0.101368   0.633344   0.090377
    18  C   -0.725502   1.214702  -0.608474  -0.440527   0.090377   6.403320
    19  H   -0.065838  -0.024382   0.477271   0.026364  -0.003557  -0.071372
    20  C   -0.149088  -0.273953  -0.032142   0.546499   0.032303   0.450675
    21  H    0.020489  -0.102242   0.014674   0.429203  -0.017843   0.012486
    22  H    0.006965   0.026546  -0.079296  -0.008652   0.001147   0.469635
    23  H    0.034284  -0.015190  -0.002133  -0.036920   0.000004  -0.074852
    24  C   -0.032739  -0.002323  -0.018436  -0.001119   0.002425  -0.002512
    25  C    0.005980  -0.007898  -0.027838  -0.004852  -0.008931  -0.002501
    26  C    0.022089   0.000440   0.013312   0.000533   0.000764  -0.000516
    27  C    0.005988  -0.002845   0.000583  -0.000066  -0.003384  -0.000772
    28  H    0.001523  -0.000448   0.000985  -0.000597  -0.002980  -0.000326
    29  C   -0.000931   0.000255   0.000495  -0.000008   0.000001   0.000051
    30  H    0.000355  -0.000319   0.000101  -0.000053  -0.000074  -0.000037
    31  C    0.001440  -0.000090  -0.000564  -0.000155  -0.000059  -0.000035
    32  H   -0.000079  -0.000054   0.000056   0.000071   0.000037  -0.000010
    33  H   -0.000035   0.000003  -0.000008   0.000002  -0.000004  -0.000001
    34  H    0.000007   0.000013  -0.000012  -0.000002  -0.000001   0.000000
    35  S    0.043582  -0.005590   0.002394   0.043185   0.020746   0.005334
    36  C   -0.016514  -0.011277  -0.000048  -0.011653   0.006368  -0.001202
    37  H   -0.000645  -0.002303   0.000330  -0.001812  -0.001945  -0.000210
    38  H   -0.001446   0.000093  -0.000195   0.000973   0.000651  -0.000064
    39  H   -0.014171   0.022213  -0.000503   0.010814   0.001519   0.001414
              19         20         21         22         23         24
     1  O    0.009255   0.006653  -0.000924  -0.000755  -0.000042  -0.111990
     2  C    0.009440   0.012859   0.000314  -0.000445   0.000103  -0.172282
     3  S   -0.002856   0.007516  -0.000285  -0.001062   0.000180  -0.211658
     4  C    0.001690  -0.002452  -0.000419   0.000102  -0.000140  -4.321437
     5  N   -0.005942  -0.006308   0.000276   0.000476  -0.000132  -0.624104
     6  C   -0.003709   0.000278  -0.000292   0.000237  -0.000114  -0.296572
     7  H   -0.000267   0.000148  -0.000029   0.000008  -0.000004   0.097911
     8  H   -0.001713  -0.002732   0.000125   0.000103  -0.000033   0.231584
     9  H    0.000683   0.000238  -0.000098  -0.000009  -0.000004  -0.099659
    10  C   -0.036448  -0.393883   0.010603  -0.007838  -0.007986   0.097378
    11  H   -0.020734  -0.018279   0.000322   0.001712  -0.000351   0.014805
    12  H    0.005561  -0.014705   0.004467   0.001467  -0.000995   0.000284
    13  C   -0.065838  -0.149088   0.020489   0.006965   0.034284  -0.032739
    14  C   -0.024382  -0.273953  -0.102242   0.026546  -0.015190  -0.002323
    15  C    0.477271  -0.032142   0.014674  -0.079296  -0.002133  -0.018436
    16  C    0.026364   0.546499   0.429203  -0.008652  -0.036920  -0.001119
    17  H   -0.003557   0.032303  -0.017843   0.001147   0.000004   0.002425
    18  C   -0.071372   0.450675   0.012486   0.469635  -0.074852  -0.002512
    19  H    0.510918   0.025432   0.000075  -0.017615   0.001030  -0.001945
    20  C    0.025432   5.829054  -0.069874  -0.085237   0.442097   0.000923
    21  H    0.000075  -0.069874   0.501882   0.001203  -0.015344  -0.000267
    22  H   -0.017615  -0.085237   0.001203   0.507529  -0.015786  -0.000029
    23  H    0.001030   0.442097  -0.015344  -0.015786   0.503006   0.000042
    24  C   -0.001945   0.000923  -0.000267  -0.000029   0.000042  13.929484
    25  C   -0.001988  -0.002530   0.000530   0.000188  -0.000065   0.499900
    26  C    0.001122   0.001006  -0.000099  -0.000080   0.000026  -1.589617
    27  C   -0.000063  -0.000255   0.000141   0.000034  -0.000008  -1.084258
    28  H    0.000006   0.000263  -0.000059  -0.000004   0.000026  -0.084969
    29  C    0.000080   0.000067  -0.000009  -0.000010   0.000002  -1.225735
    30  H   -0.000030   0.000012  -0.000000  -0.000001   0.000000  -0.039363
    31  C   -0.000075  -0.000047   0.000015   0.000007  -0.000002   0.152127
    32  H    0.000009   0.000001   0.000001  -0.000001  -0.000000   0.027700
    33  H    0.000002  -0.000001   0.000000   0.000000  -0.000000   0.007330
    34  H   -0.000002  -0.000000   0.000000   0.000000  -0.000000   0.036430
    35  S    0.000081   0.007834   0.002120   0.000127  -0.000268  -0.013346
    36  C   -0.000054  -0.001114  -0.000466  -0.000036   0.000049   0.001242
    37  H   -0.000001  -0.000196  -0.000010  -0.000006   0.000008  -0.001487
    38  H    0.000014   0.000077   0.000023  -0.000003  -0.000002   0.001056
    39  H    0.000132   0.000680  -0.000002   0.000043  -0.000030   0.004273
              25         26         27         28         29         30
     1  O   -0.057898   0.044391  -0.001504  -0.002484   0.002277   0.001434
     2  C   -0.421556   0.700016   0.137194  -0.006493  -0.020852   0.009982
     3  S   -0.020762   0.102865  -0.012622   0.002913   0.043062   0.003935
     4  C   -2.418900  -0.931922  -0.054100  -0.054060   0.316523  -0.062759
     5  N    0.322005  -0.010849   0.094823   0.017407   0.103883   0.015036
     6  C   -0.017920  -0.161697  -0.026586   0.002513   0.053133  -0.002920
     7  H    0.005999   0.024144  -0.005889  -0.000417  -0.020640   0.005330
     8  H    0.226008  -0.065790   0.054648  -0.001647  -0.069779   0.015331
     9  H   -0.229794   0.067058  -0.076193  -0.002534   0.032714  -0.023121
    10  C    0.101170  -0.045169   0.003390   0.002550  -0.000409   0.000433
    11  H    0.016617  -0.008494   0.000375   0.000298  -0.000226   0.000323
    12  H    0.022049  -0.010793   0.003350   0.000234  -0.001175  -0.000139
    13  C    0.005980   0.022089   0.005988   0.001523  -0.000931   0.000355
    14  C   -0.007898   0.000440  -0.002845  -0.000448   0.000255  -0.000319
    15  C   -0.027838   0.013312   0.000583   0.000985   0.000495   0.000101
    16  C   -0.004852   0.000533  -0.000066  -0.000597  -0.000008  -0.000053
    17  H   -0.008931   0.000764  -0.003384  -0.002980   0.000001  -0.000074
    18  C   -0.002501  -0.000516  -0.000772  -0.000326   0.000051  -0.000037
    19  H   -0.001988   0.001122  -0.000063   0.000006   0.000080  -0.000030
    20  C   -0.002530   0.001006  -0.000255   0.000263   0.000067   0.000012
    21  H    0.000530  -0.000099   0.000141  -0.000059  -0.000009  -0.000000
    22  H    0.000188  -0.000080   0.000034  -0.000004  -0.000010  -0.000001
    23  H   -0.000065   0.000026  -0.000008   0.000026   0.000002   0.000000
    24  C    0.499900  -1.589617  -1.084258  -0.084969  -1.225735  -0.039363
    25  C   11.822079  -4.185754  -0.704694   0.480230   0.669987  -0.020564
    26  C   -4.185754  12.356601   0.969335  -0.049628  -0.830700   0.450342
    27  C   -0.704694   0.969335   6.568405  -0.057149  -0.075596   0.021538
    28  H    0.480230  -0.049628  -0.057149   0.525086   0.025397  -0.002037
    29  C    0.669987  -0.830700  -0.075596   0.025397   6.800551  -0.104510
    30  H   -0.020564   0.450342   0.021538  -0.002037  -0.104510   0.515579
    31  C    0.014944  -0.591292   0.278166   0.022357   0.344407   0.031218
    32  H   -0.111025   0.038195   0.436512  -0.019477   0.008437  -0.000086
    33  H    0.010674  -0.058852   0.014995   0.000182   0.433129  -0.018394
    34  H    0.009364  -0.022520  -0.081782   0.001631  -0.069908   0.001287
    35  S    0.009164   0.000524   0.003615   0.005678   0.000075   0.000072
    36  C   -0.002734  -0.000494  -0.001277  -0.001049  -0.000004  -0.000048
    37  H    0.001479  -0.000153   0.000210   0.000379   0.000161   0.000058
    38  H   -0.000836   0.000085  -0.000268  -0.000223   0.000011  -0.000024
    39  H   -0.006705   0.002023   0.000044  -0.000141  -0.000360  -0.000146
              31         32         33         34         35         36
     1  O    0.000404  -0.000072  -0.000149   0.000006   0.002036   0.000425
     2  C   -0.026731   0.003444   0.001778  -0.001160   0.016258  -0.015106
     3  S    0.005086  -0.000309  -0.000613   0.000035  -0.003678   0.007257
     4  C   -0.364748   0.021163   0.014584  -0.018199  -0.010237   0.003339
     5  N    0.034781  -0.002713  -0.003109  -0.000138   0.001865   0.001052
     6  C    0.002377  -0.000951  -0.000364   0.000352   0.000399   0.000612
     7  H    0.043914  -0.002069  -0.003714   0.000548  -0.000149   0.000101
     8  H    0.018461   0.000323  -0.000193   0.000049   0.002076   0.007220
     9  H   -0.023929   0.001005   0.001542  -0.000600  -0.004560   0.001203
    10  C    0.001021  -0.000137   0.000073   0.000001  -0.164451   0.056027
    11  H    0.000482  -0.000047  -0.000010   0.000007  -0.002853   0.002524
    12  H    0.000191   0.000011   0.000023   0.000000   0.024403  -0.012168
    13  C    0.001440  -0.000079  -0.000035   0.000007   0.043582  -0.016514
    14  C   -0.000090  -0.000054   0.000003   0.000013  -0.005590  -0.011277
    15  C   -0.000564   0.000056  -0.000008  -0.000012   0.002394  -0.000048
    16  C   -0.000155   0.000071   0.000002  -0.000002   0.043185  -0.011653
    17  H   -0.000059   0.000037  -0.000004  -0.000001   0.020746   0.006368
    18  C   -0.000035  -0.000010  -0.000001   0.000000   0.005334  -0.001202
    19  H   -0.000075   0.000009   0.000002  -0.000002   0.000081  -0.000054
    20  C   -0.000047   0.000001  -0.000001  -0.000000   0.007834  -0.001114
    21  H    0.000015   0.000001   0.000000   0.000000   0.002120  -0.000466
    22  H    0.000007  -0.000001   0.000000   0.000000   0.000127  -0.000036
    23  H   -0.000002  -0.000000  -0.000000  -0.000000  -0.000268   0.000049
    24  C    0.152127   0.027700   0.007330   0.036430  -0.013346   0.001242
    25  C    0.014944  -0.111025   0.010674   0.009364   0.009164  -0.002734
    26  C   -0.591292   0.038195  -0.058852  -0.022520   0.000524  -0.000494
    27  C    0.278166   0.436512   0.014995  -0.081782   0.003615  -0.001277
    28  H    0.022357  -0.019477   0.000182   0.001631   0.005678  -0.001049
    29  C    0.344407   0.008437   0.433129  -0.069908   0.000075  -0.000004
    30  H    0.031218  -0.000086  -0.018394   0.001287   0.000072  -0.000048
    31  C    6.061478  -0.095751  -0.094300   0.479178   0.000034   0.000003
    32  H   -0.095751   0.502547   0.001396  -0.016172  -0.000084   0.000017
    33  H   -0.094300   0.001396   0.502876  -0.015187  -0.000001  -0.000001
    34  H    0.479178  -0.016172  -0.015187   0.505799   0.000001   0.000001
    35  S    0.000034  -0.000084  -0.000001   0.000001  17.185015  -0.137800
    36  C    0.000003   0.000017  -0.000001   0.000001  -0.137800   5.442400
    37  H   -0.000003  -0.000019  -0.000002  -0.000000  -0.032197   0.403296
    38  H    0.000002   0.000004   0.000000   0.000000  -0.048528   0.399541
    39  H   -0.000164   0.000025   0.000010  -0.000002  -0.047348   0.344208
              37         38         39
     1  O   -0.000236   0.000157  -0.002356
     2  C   -0.002319  -0.001247   0.034509
     3  S    0.003217   0.000126  -0.013105
     4  C   -0.000297   0.001090   0.003559
     5  N    0.000345  -0.000120  -0.007238
     6  C   -0.000244   0.000092  -0.001127
     7  H   -0.000048   0.000023  -0.000027
     8  H   -0.000594  -0.001758  -0.004090
     9  H   -0.001587   0.001084   0.004795
    10  C    0.007646  -0.000514  -0.025172
    11  H    0.000363  -0.000326  -0.003795
    12  H   -0.000328   0.000593  -0.004049
    13  C   -0.000645  -0.001446  -0.014171
    14  C   -0.002303   0.000093   0.022213
    15  C    0.000330  -0.000195  -0.000503
    16  C   -0.001812   0.000973   0.010814
    17  H   -0.001945   0.000651   0.001519
    18  C   -0.000210  -0.000064   0.001414
    19  H   -0.000001   0.000014   0.000132
    20  C   -0.000196   0.000077   0.000680
    21  H   -0.000010   0.000023  -0.000002
    22  H   -0.000006  -0.000003   0.000043
    23  H    0.000008  -0.000002  -0.000030
    24  C   -0.001487   0.001056   0.004273
    25  C    0.001479  -0.000836  -0.006705
    26  C   -0.000153   0.000085   0.002023
    27  C    0.000210  -0.000268   0.000044
    28  H    0.000379  -0.000223  -0.000141
    29  C    0.000161   0.000011  -0.000360
    30  H    0.000058  -0.000024  -0.000146
    31  C   -0.000003   0.000002  -0.000164
    32  H   -0.000019   0.000004   0.000025
    33  H   -0.000002   0.000000   0.000010
    34  H   -0.000000   0.000000  -0.000002
    35  S   -0.032197  -0.048528  -0.047348
    36  C    0.403296   0.399541   0.344208
    37  H    0.600962  -0.041893  -0.049429
    38  H   -0.041893   0.597875  -0.040075
    39  H   -0.049429  -0.040075   0.670718
 Mulliken charges:
               1
     1  O    0.231832
     2  C   -0.111734
     3  S   -0.258365
     4  C   -0.860898
     5  N    0.306180
     6  C   -0.393230
     7  H    0.156045
     8  H    0.193002
     9  H    0.181691
    10  C   -0.673521
    11  H    0.182471
    12  H    0.188952
    13  C    0.796851
    14  C   -0.299437
    15  C   -0.172575
    16  C   -0.268356
    17  H    0.094868
    18  C   -0.303317
    19  H    0.189427
    20  C   -0.311821
    21  H    0.209314
    22  H    0.199337
    23  H    0.189543
    24  C    0.830952
    25  C    0.037379
    26  C   -0.230454
    27  C   -0.404036
    28  H    0.197067
    29  C   -0.413844
    30  H    0.202259
    31  C   -0.294149
    32  H    0.208103
    33  H    0.206336
    34  H    0.190975
    35  S   -0.905531
    36  C   -0.463839
    37  H    0.119511
    38  H    0.133953
    39  H    0.119058
 Sum of Mulliken charges =  -1.00000
 Mulliken charges with hydrogens summed into heavy atoms:
               1
     1  O    0.231832
     2  C   -0.111734
     3  S   -0.258365
     4  C   -0.486205
     5  N    0.306180
     6  C   -0.237185
    10  C   -0.302097
    13  C    0.796851
    14  C   -0.204569
    15  C    0.016852
    16  C   -0.059042
    18  C   -0.103981
    20  C   -0.122278
    24  C    0.830952
    25  C    0.234446
    26  C   -0.028195
    27  C   -0.195933
    29  C   -0.207508
    31  C   -0.103174
    35  S   -0.905531
    36  C   -0.091316
 Electronic spatial extent (au):  <R**2>=          10956.3709
 Charge=             -1.0000 electrons
 Dipole moment (field-independent basis, Debye):
    X=              9.7170    Y=            -16.9341    Z=              3.3555  Tot=             19.8102
 Quadrupole moment (field-independent basis, Debye-Ang):
   XX=           -143.0902   YY=           -239.5598   ZZ=           -153.2953
   XY=             48.7403   XZ=            -13.1396   YZ=             30.6419
 Traceless Quadrupole moment (field-independent basis, Debye-Ang):
   XX=             35.5582   YY=            -60.9114   ZZ=             25.3531
   XY=             48.7403   XZ=            -13.1396   YZ=             30.6419
 Octapole moment (field-independent basis, Debye-Ang**2):
  XXX=            165.4615  YYY=           -407.0628  ZZZ=            -22.5354  XYY=            141.7996
  XXY=           -164.2536  XXZ=             -6.6430  XZZ=             21.6048  YZZ=            -56.2512
  YYZ=            127.2962  XYZ=            -52.1510
 Hexadecapole moment (field-independent basis, Debye-Ang**3):
 XXXX=          -9016.9110 YYYY=          -6049.4860 ZZZZ=          -2089.3542 XXXY=            283.2777
 XXXZ=             16.8973 YYYX=           1124.2432 YYYZ=            679.8326 ZZZX=            -86.7258
 ZZZY=            113.0866 XXYY=          -2706.7366 XXZZ=          -1750.4078 YYZZ=          -1257.6752
 XXYZ=            237.6253 YYXZ=           -252.2378 ZZXY=            118.2558
 N-N= 1.703292438885D+03 E-N=-7.151593177076D+03  KE= 1.580561713459D+03
 D1PCM: PCM CHGder 1st derivatives, ID1Alg=3 FixD1E=F DoIter=F DoCFld=F I1PDM=0.
 Calling FoFJK, ICntrl=      2127 FMM=F ISym2X=0 I1Cent= 0 IOpClX= 0 NMat=1 NMatS=1 NMatT=0.
 ***** Axes restored to original set *****
 -------------------------------------------------------------------
 Center     Atomic                   Forces (Hartrees/Bohr)
 Number     Number              X              Y              Z
 -------------------------------------------------------------------
      1        8          -0.000023294   -0.000026635   -0.000009465
      2        6           0.000068361    0.000054762    0.000060526
      3       16           0.000005519   -0.000009000    0.000008532
      4        6          -0.000079763   -0.000063859   -0.000005573
      5        7          -0.000012259   -0.000014858   -0.000068122
      6        6          -0.000001571   -0.000024134   -0.000032678
      7        1          -0.000027565    0.000015081    0.000042989
      8        1           0.000053095   -0.000022178   -0.000000851
      9        1           0.000019224    0.000057870   -0.000023250
     10        6           0.000006067    0.000013999   -0.000005319
     11        1          -0.000032048    0.000019853   -0.000026211
     12        1          -0.000009382   -0.000062835   -0.000015772
     13        6          -0.000007577   -0.000003110    0.000006619
     14        6          -0.000008896    0.000012768    0.000008616
     15        6           0.000022182    0.000012057    0.000062025
     16        6          -0.000003614    0.000024299    0.000004788
     17        1           0.000016084    0.000021589   -0.000003384
     18        6          -0.000011060    0.000017026   -0.000030320
     19        1           0.000000486   -0.000004665    0.000003481
     20        6          -0.000026718   -0.000025439   -0.000000558
     21        1           0.000012198    0.000013602    0.000008089
     22        1           0.000000526    0.000010114    0.000005759
     23        1           0.000006877    0.000004482    0.000014975
     24        6           0.000087265    0.000005578    0.000048331
     25        6          -0.000030676    0.000013544    0.000005889
     26        6          -0.000019797    0.000003910   -0.000013913
     27        6          -0.000006931   -0.000015577   -0.000023922
     28        1          -0.000006257    0.000003006   -0.000002466
     29        6           0.000003065    0.000012842   -0.000003612
     30        1          -0.000002194   -0.000004805   -0.000014473
     31        6           0.000001483   -0.000020385    0.000005037
     32        1          -0.000008748    0.000002962    0.000003030
     33        1          -0.000005487   -0.000013480   -0.000002534
     34        1          -0.000006414   -0.000001475    0.000000164
     35       16           0.000035109   -0.000033002   -0.000017502
     36        6           0.000028055    0.000040096    0.000035107
     37        1          -0.000074126   -0.000010914    0.000007183
     38        1           0.000047546   -0.000009029    0.000004105
     39        1          -0.000008765    0.000005938   -0.000035318
 -------------------------------------------------------------------
 Cartesian Forces:  Max     0.000087265 RMS     0.000027176

 GradGradGradGradGradGradGradGradGradGradGradGradGradGradGradGradGradGrad
 Berny optimization.
 FormGI is forming the generalized inverse of G from B-inverse, IUseBI=4.
 Internal  Forces:  Max     0.000131134 RMS     0.000023653
 Search for a local minimum.
 Step number   1 out of a maximum of  207
 All quantities printed in internal units (Hartrees-Bohrs-Radians)
 Mixed Optimization -- En-DIIS/RFO-DIIS
 Second derivative matrix not updated -- first step.
 ITU=  0
     Eigenvalues ---    0.00230   0.00230   0.00263   0.00324   0.00557
     Eigenvalues ---    0.00629   0.00745   0.00750   0.00964   0.01001
     Eigenvalues ---    0.01417   0.01552   0.01581   0.01686   0.01699
     Eigenvalues ---    0.01880   0.02102   0.02128   0.02132   0.02134
     Eigenvalues ---    0.02146   0.02150   0.02151   0.02153   0.02157
     Eigenvalues ---    0.02158   0.02161   0.02161   0.02163   0.02164
     Eigenvalues ---    0.02880   0.02961   0.04809   0.05044   0.06336
     Eigenvalues ---    0.06377   0.06764   0.07396   0.08852   0.09203
     Eigenvalues ---    0.09974   0.10044   0.11971   0.12548   0.13263
     Eigenvalues ---    0.14722   0.15868   0.16000   0.16000   0.16000
     Eigenvalues ---    0.16000   0.16000   0.16000   0.16000   0.16000
     Eigenvalues ---    0.16000   0.16000   0.17403   0.20551   0.21948
     Eigenvalues ---    0.22000   0.22000   0.22000   0.22041   0.22400
     Eigenvalues ---    0.23476   0.23484   0.24976   0.24992   0.24998
     Eigenvalues ---    0.24998   0.25000   0.25000   0.30046   0.31800
     Eigenvalues ---    0.32248   0.33153   0.33542   0.34428   0.34438
     Eigenvalues ---    0.34509   0.34636   0.34778   0.34861   0.35094
     Eigenvalues ---    0.35395   0.35398   0.35409   0.35491   0.35498
     Eigenvalues ---    0.35509   0.35511   0.35512   0.35515   0.35551
     Eigenvalues ---    0.37953   0.41304   0.41995   0.42050   0.42054
     Eigenvalues ---    0.43522   0.45777   0.45864   0.46071   0.46088
     Eigenvalues ---    0.46467   0.46485   0.46662   0.46670   0.64443
     Eigenvalues ---    0.66089
 RFO step:  Lambda=-2.13361209D-06 EMin= 2.30000000D-03
 Linear search not attempted -- first point.
 Iteration  1 RMS(Cart)=  0.00691031 RMS(Int)=  0.00002220
 Iteration  2 RMS(Cart)=  0.00002648 RMS(Int)=  0.00000166
 Iteration  3 RMS(Cart)=  0.00000000 RMS(Int)=  0.00000166
 Variable       Old X    -DE/DX   Delta X   Delta X   Delta X     New X
                                 (Linear)    (Quad)   (Total)
    R1        2.47588   0.00005   0.00000   0.00008   0.00008   2.47596
    R2        2.78088   0.00001   0.00000   0.00002   0.00002   2.78090
    R3        3.10731   0.00000   0.00000   0.00001   0.00001   3.10731
    R4        2.74434  -0.00001   0.00000  -0.00002  -0.00002   2.74432
    R5        2.87873   0.00001   0.00000   0.00004   0.00004   2.87877
    R6        2.06269  -0.00004   0.00000  -0.00013  -0.00013   2.06257
    R7        2.05901   0.00001   0.00000   0.00003   0.00003   2.05904
    R8        2.83693  -0.00001   0.00000  -0.00005  -0.00005   2.83688
    R9        2.46424  -0.00000   0.00000  -0.00000  -0.00000   2.46424
   R10        2.08111  -0.00004   0.00000  -0.00013  -0.00013   2.08098
   R11        2.06036  -0.00003   0.00000  -0.00008  -0.00008   2.06028
   R12        2.06013  -0.00006   0.00000  -0.00021  -0.00021   2.05992
   R13        2.83394  -0.00005   0.00000  -0.00017  -0.00017   2.83377
   R14        6.87512   0.00000   0.00000  -0.00171  -0.00171   6.87340
   R15        2.64362  -0.00000   0.00000   0.00001   0.00000   2.64363
   R16        2.64412  -0.00002   0.00000  -0.00004  -0.00004   2.64408
   R17        2.63433  -0.00002   0.00000  -0.00004  -0.00004   2.63429
   R18        2.05105   0.00000   0.00000   0.00004   0.00004   2.05109
   R19        2.63339   0.00002   0.00000   0.00006   0.00006   2.63344
   R20        2.05016   0.00001   0.00000   0.00002   0.00002   2.05018
   R21        2.63634   0.00002   0.00000   0.00006   0.00006   2.63640
   R22        2.04847  -0.00000   0.00000  -0.00001  -0.00001   2.04846
   R23        7.17236  -0.00002   0.00000  -0.00090  -0.00090   7.17146
   R24        2.63705  -0.00000   0.00000   0.00000   0.00000   2.63705
   R25        2.04851  -0.00001   0.00000  -0.00002  -0.00002   2.04850
   R26        2.04885  -0.00001   0.00000  -0.00004  -0.00004   2.04882
   R27        2.64548  -0.00001   0.00000  -0.00002  -0.00002   2.64546
   R28        2.64430  -0.00004   0.00000  -0.00009  -0.00009   2.64421
   R29        2.63318  -0.00001   0.00000  -0.00001  -0.00001   2.63317
   R30        2.05034   0.00001   0.00000   0.00002   0.00002   2.05036
   R31        2.63489  -0.00000   0.00000  -0.00001  -0.00001   2.63488
   R32        2.05039  -0.00001   0.00000  -0.00003  -0.00003   2.05035
   R33        2.63704   0.00001   0.00000   0.00003   0.00003   2.63707
   R34        2.04853  -0.00001   0.00000  -0.00001  -0.00001   2.04852
   R35        2.63565   0.00001   0.00000   0.00002   0.00002   2.63566
   R36        2.04856  -0.00000   0.00000  -0.00001  -0.00001   2.04855
   R37        2.04874  -0.00001   0.00000  -0.00002  -0.00002   2.04872
   R38        3.50666   0.00001   0.00000   0.00003   0.00003   3.50669
   R39        2.06613  -0.00008   0.00000  -0.00022  -0.00022   2.06591
   R40        2.06598  -0.00003   0.00000  -0.00009  -0.00009   2.06589
   R41        2.06576  -0.00002   0.00000  -0.00010  -0.00010   2.06566
    A1        2.08853   0.00013   0.00000   0.00052   0.00052   2.08906
    A2        2.23263   0.00005   0.00000   0.00020   0.00020   2.23283
    A3        1.91392  -0.00009   0.00000  -0.00036  -0.00036   1.91356
    A4        2.13654   0.00004   0.00000   0.00015   0.00015   2.13669
    A5        1.85352   0.00000   0.00000  -0.00003  -0.00003   1.85349
    A6        1.86077   0.00004   0.00000   0.00060   0.00060   1.86137
    A7        1.97435   0.00004   0.00000   0.00025   0.00025   1.97461
    A8        1.88799  -0.00001   0.00000  -0.00024  -0.00024   1.88775
    A9        1.93799  -0.00005   0.00000  -0.00057  -0.00057   1.93742
   A10        1.94410  -0.00002   0.00000   0.00000   0.00000   1.94411
   A11        1.97695  -0.00002   0.00000  -0.00010  -0.00010   1.97685
   A12        2.04268  -0.00001   0.00000  -0.00003  -0.00003   2.04266
   A13        2.26268   0.00003   0.00000   0.00013   0.00013   2.26281
   A14        1.87507  -0.00003   0.00000  -0.00021  -0.00021   1.87486
   A15        1.87282   0.00005   0.00000   0.00062   0.00062   1.87344
   A16        1.87402  -0.00001   0.00000  -0.00009  -0.00009   1.87394
   A17        1.87724  -0.00002   0.00000  -0.00012  -0.00012   1.87712
   A18        1.90652  -0.00001   0.00000  -0.00001  -0.00001   1.90652
   A19        1.96414  -0.00001   0.00000   0.00007   0.00007   1.96421
   A20        1.96442   0.00001   0.00000  -0.00043  -0.00043   1.96399
   A21        2.69706  -0.00000   0.00000   0.00000  -0.00000   2.69706
   A22        2.10132  -0.00002   0.00000  -0.00018  -0.00018   2.10113
   A23        2.09979  -0.00000   0.00000   0.00005   0.00006   2.09984
   A24        2.08206   0.00003   0.00000   0.00012   0.00012   2.08219
   A25        2.10031   0.00000   0.00000  -0.00001  -0.00001   2.10030
   A26        2.08998   0.00001   0.00000   0.00001   0.00000   2.08998
   A27        2.09289  -0.00001   0.00000   0.00001   0.00001   2.09290
   A28        2.10173  -0.00003   0.00000  -0.00015  -0.00015   2.10158
   A29        2.08879   0.00002   0.00000   0.00010   0.00010   2.08890
   A30        2.09266   0.00001   0.00000   0.00004   0.00004   2.09270
   A31        2.09514  -0.00001   0.00000  -0.00004  -0.00004   2.09511
   A32        2.09171  -0.00001   0.00000  -0.00009  -0.00009   2.09163
   A33        2.09632   0.00002   0.00000   0.00012   0.00012   2.09645
   A34        2.09386   0.00001   0.00000   0.00008   0.00008   2.09395
   A35        2.09261  -0.00001   0.00000  -0.00006  -0.00006   2.09255
   A36        2.09671  -0.00000   0.00000  -0.00002  -0.00002   2.09668
   A37        2.09325  -0.00001   0.00000  -0.00001  -0.00001   2.09324
   A38        2.09494   0.00001   0.00000   0.00004   0.00004   2.09497
   A39        2.09499  -0.00000   0.00000  -0.00003  -0.00003   2.09496
   A40        2.10273  -0.00010   0.00000  -0.00038  -0.00038   2.10235
   A41        2.10320   0.00007   0.00000   0.00028   0.00028   2.10348
   A42        2.07721   0.00003   0.00000   0.00010   0.00010   2.07730
   A43        2.10366  -0.00000   0.00000  -0.00002  -0.00002   2.10364
   A44        2.08791  -0.00000   0.00000  -0.00001  -0.00001   2.08791
   A45        2.09160   0.00000   0.00000   0.00002   0.00002   2.09163
   A46        2.10403  -0.00001   0.00000  -0.00006  -0.00006   2.10397
   A47        2.08778   0.00000   0.00000   0.00002   0.00002   2.08779
   A48        2.09137   0.00001   0.00000   0.00004   0.00004   2.09141
   A49        2.09517  -0.00001   0.00000  -0.00006  -0.00006   2.09511
   A50        2.09172  -0.00000   0.00000  -0.00003  -0.00003   2.09169
   A51        2.09628   0.00002   0.00000   0.00008   0.00008   2.09637
   A52        2.09461   0.00000   0.00000   0.00000   0.00000   2.09462
   A53        2.09168  -0.00000   0.00000  -0.00002  -0.00002   2.09167
   A54        2.09688   0.00000   0.00000   0.00001   0.00001   2.09689
   A55        2.09169   0.00000   0.00000   0.00003   0.00003   2.09172
   A56        2.09566  -0.00000   0.00000  -0.00001  -0.00001   2.09565
   A57        2.09582  -0.00000   0.00000  -0.00002  -0.00002   2.09580
   A58        1.86880  -0.00002   0.00000  -0.00031  -0.00032   1.86847
   A59        1.93879   0.00000   0.00000   0.00007   0.00008   1.93886
   A60        1.93817   0.00003   0.00000   0.00034   0.00034   1.93851
   A61        1.93945  -0.00003   0.00000  -0.00049  -0.00050   1.93896
   A62        1.88179  -0.00002   0.00000  -0.00015  -0.00015   1.88165
   A63        1.88114   0.00001   0.00000   0.00012   0.00012   1.88126
   A64        1.88199   0.00000   0.00000   0.00011   0.00011   1.88210
   A65        2.45103   0.00004   0.00000  -0.00024  -0.00025   2.45078
   A66        3.11597   0.00001   0.00000  -0.00278  -0.00279   3.11318
   A67        3.05049  -0.00001   0.00000  -0.00157  -0.00156   3.04893
    D1       -0.05938   0.00002   0.00000   0.00062   0.00062  -0.05876
    D2        3.09677   0.00004   0.00000   0.00170   0.00170   3.09847
    D3       -0.99150  -0.00002   0.00000  -0.00261  -0.00261  -0.99411
    D4        1.05622  -0.00001   0.00000  -0.00235  -0.00235   1.05387
    D5       -3.10872  -0.00002   0.00000  -0.00298  -0.00298  -3.11170
    D6        2.05989  -0.00002   0.00000  -0.00175  -0.00175   2.05814
    D7       -1.12216  -0.00002   0.00000  -0.00163  -0.00163  -1.12379
    D8       -1.06810  -0.00000   0.00000  -0.00075  -0.00075  -1.06885
    D9        2.03304  -0.00000   0.00000  -0.00063  -0.00063   2.03241
   D10       -0.89706  -0.00001   0.00000   0.00027   0.00027  -0.89679
   D11        2.29133  -0.00001   0.00000   0.00014   0.00014   2.29147
   D12        1.11340  -0.00000   0.00000   0.00026   0.00026   1.11366
   D13       -1.98140  -0.00000   0.00000   0.00013   0.00013  -1.98127
   D14       -3.02709   0.00002   0.00000   0.00085   0.00085  -3.02624
   D15        0.16130   0.00002   0.00000   0.00071   0.00072   0.16201
   D16        1.51338  -0.00001   0.00000   0.00025   0.00025   1.51363
   D17       -1.63949  -0.00002   0.00000   0.00010   0.00010  -1.63939
   D18       -0.56864  -0.00001   0.00000   0.00052   0.00052  -0.56812
   D19        2.56168  -0.00001   0.00000   0.00037   0.00037   2.56204
   D20       -2.67410   0.00004   0.00000   0.00121   0.00121  -2.67289
   D21        0.45622   0.00004   0.00000   0.00105   0.00105   0.45727
   D22       -3.10616   0.00003   0.00000   0.00086   0.00086  -3.10529
   D23       -0.01283   0.00003   0.00000   0.00100   0.00100  -0.01183
   D24        0.18672  -0.00004   0.00000  -0.00214  -0.00214   0.18459
   D25        2.21231   0.00001   0.00000  -0.00145  -0.00145   2.21085
   D26       -1.87586  -0.00001   0.00000  -0.00169  -0.00168  -1.87754
   D27       -1.59006   0.00004   0.00000   0.00244   0.00244  -1.58762
   D28        1.54502   0.00003   0.00000   0.00201   0.00201   1.54703
   D29        2.63408  -0.00000   0.00000   0.00171   0.00171   2.63580
   D30       -0.51402  -0.00001   0.00000   0.00128   0.00128  -0.51274
   D31        0.47063   0.00001   0.00000   0.00201   0.00200   0.47263
   D32       -2.67747   0.00001   0.00000   0.00157   0.00157  -2.67590
   D33        1.55317  -0.00002   0.00000  -0.00754  -0.00754   1.54563
   D34        3.13092  -0.00001   0.00000  -0.00035  -0.00035   3.13057
   D35       -0.01400   0.00000   0.00000   0.00027   0.00027  -0.01373
   D36       -0.00423  -0.00000   0.00000   0.00008   0.00008  -0.00415
   D37        3.13403   0.00001   0.00000   0.00070   0.00070   3.13473
   D38       -3.13010   0.00001   0.00000   0.00034   0.00034  -3.12976
   D39        0.01412   0.00000   0.00000   0.00017   0.00017   0.01429
   D40        0.00506  -0.00000   0.00000  -0.00009  -0.00009   0.00496
   D41       -3.13391  -0.00000   0.00000  -0.00026  -0.00026  -3.13417
   D42        0.00042   0.00000   0.00000   0.00006   0.00006   0.00048
   D43        3.13876   0.00001   0.00000   0.00028   0.00028   3.13904
   D44       -3.13784  -0.00001   0.00000  -0.00056  -0.00056  -3.13839
   D45        0.00050  -0.00001   0.00000  -0.00034  -0.00034   0.00016
   D46       -0.40876  -0.00004   0.00000  -0.01166  -0.01166  -0.42042
   D47        2.81012  -0.00002   0.00000  -0.00870  -0.00870   2.80142
   D48       -0.00206  -0.00000   0.00000  -0.00004  -0.00004  -0.00210
   D49       -3.13940  -0.00000   0.00000  -0.00008  -0.00008  -3.13948
   D50        3.13690   0.00000   0.00000   0.00013   0.00013   3.13703
   D51       -0.00044   0.00000   0.00000   0.00009   0.00009  -0.00035
   D52        0.00262  -0.00000   0.00000  -0.00020  -0.00020   0.00242
   D53        3.13911   0.00000   0.00000   0.00011   0.00011   3.13922
   D54       -3.13572  -0.00001   0.00000  -0.00041  -0.00041  -3.13613
   D55        0.00078  -0.00000   0.00000  -0.00011  -0.00011   0.00067
   D56       -0.00180   0.00000   0.00000   0.00018   0.00018  -0.00161
   D57       -3.13829  -0.00000   0.00000  -0.00012  -0.00012  -3.13841
   D58        3.13553   0.00000   0.00000   0.00022   0.00022   3.13576
   D59       -0.00096  -0.00000   0.00000  -0.00008  -0.00008  -0.00104
   D60        3.13354   0.00000   0.00000   0.00007   0.00007   3.13361
   D61       -0.00334   0.00000   0.00000   0.00010   0.00010  -0.00325
   D62        0.00306   0.00000   0.00000   0.00022   0.00022   0.00328
   D63       -3.13382   0.00000   0.00000   0.00024   0.00024  -3.13358
   D64       -3.13270  -0.00000   0.00000  -0.00001  -0.00001  -3.13271
   D65        0.00402   0.00000   0.00000   0.00010   0.00010   0.00412
   D66       -0.00223  -0.00000   0.00000  -0.00016  -0.00016  -0.00239
   D67        3.13450  -0.00000   0.00000  -0.00005  -0.00005   3.13444
   D68       -0.00128  -0.00000   0.00000  -0.00008  -0.00008  -0.00137
   D69       -3.13663   0.00000   0.00000   0.00009   0.00009  -3.13654
   D70        3.13559  -0.00000   0.00000  -0.00011  -0.00011   3.13549
   D71        0.00025   0.00000   0.00000   0.00007   0.00007   0.00031
   D72       -0.00039  -0.00000   0.00000  -0.00003  -0.00003  -0.00042
   D73        3.13666   0.00000   0.00000   0.00021   0.00021   3.13687
   D74       -3.13710  -0.00000   0.00000  -0.00014  -0.00014  -3.13724
   D75       -0.00005   0.00000   0.00000   0.00010   0.00010   0.00005
   D76       -0.00137  -0.00000   0.00000  -0.00011  -0.00011  -0.00148
   D77       -3.13714   0.00000   0.00000   0.00010   0.00010  -3.13704
   D78        3.13396  -0.00001   0.00000  -0.00029  -0.00029   3.13367
   D79       -0.00181  -0.00000   0.00000  -0.00008  -0.00008  -0.00189
   D80        0.00220   0.00000   0.00000   0.00017   0.00017   0.00237
   D81        3.13797  -0.00000   0.00000  -0.00004  -0.00004   3.13793
   D82       -3.13484  -0.00000   0.00000  -0.00007  -0.00007  -3.13491
   D83        0.00093  -0.00001   0.00000  -0.00029  -0.00029   0.00065
   D84        2.32976   0.00001   0.00000   0.00558   0.00558   2.33534
   D85       -1.85927   0.00001   0.00000   0.00567   0.00567  -1.85360
   D86        0.23558   0.00001   0.00000   0.00571   0.00571   0.24129
   D87       -0.24264  -0.00001   0.00000  -0.00058  -0.00058  -0.24322
   D88       -2.37073  -0.00001   0.00000  -0.00045  -0.00045  -2.37118
   D89        1.88524   0.00001   0.00000  -0.00039  -0.00040   1.88485
         Item               Value     Threshold  Converged?
 Maximum Force            0.000131     0.000450     YES
 RMS     Force            0.000024     0.000300     YES
 Maximum Displacement     0.052385     0.001800     NO 
 RMS     Displacement     0.006914     0.001200     NO 
 Predicted change in Energy=-1.064524D-06
 GradGradGradGradGradGradGradGradGradGradGradGradGradGradGradGradGradGrad

                          Input orientation:                          
 ---------------------------------------------------------------------
 Center     Atomic      Atomic             Coordinates (Angstroms)
 Number     Number       Type             X           Y           Z
 ---------------------------------------------------------------------
      1          8           0       -0.841193   -0.863688    0.763008
      2          6           0        0.165942   -0.516873    1.525949
      3         16           0        0.114441    0.223641    2.993182
      4          6           0        2.295265    0.338949    0.571544
      5          7           0        1.415418   -0.867306    0.874042
      6          6           0        1.645651   -2.135573    0.676661
      7          1           0        2.640618   -2.221740    0.212688
      8          1           0        1.661330    1.053385    0.043339
      9          1           0        2.569744    0.773873    1.532130
     10          6           0       -2.219202   -0.658299    1.236805
     11          1           0       -2.320407   -1.191019    2.182646
     12          1           0       -2.347619    0.410088    1.410855
     13          6           0       -3.143905   -1.183402    0.179498
     14          6           0       -3.614376   -0.339170   -0.831927
     15          6           0       -3.538624   -2.525721    0.189787
     16          6           0       -4.463481   -0.831515   -1.821812
     17          1           0       -3.317913    0.704887   -0.843241
     18          6           0       -4.386647   -3.019262   -0.799800
     19          1           0       -3.183042   -3.184305    0.975188
     20          6           0       -4.849281   -2.172158   -1.807625
     21          1           0       -4.825140   -0.169649   -2.600396
     22          1           0       -4.688726   -4.060196   -0.782610
     23          1           0       -5.511442   -2.554428   -2.576308
     24          6           0        3.509934   -0.005734   -0.240497
     25          6           0        3.443706   -0.035974   -1.638518
     26          6           0        4.727978   -0.288089    0.387643
     27          6           0        4.572575   -0.346437   -2.394074
     28          1           0        2.506059    0.188705   -2.136080
     29          6           0        5.859132   -0.597967   -0.366407
     30          1           0        4.791975   -0.260880    1.470412
     31          6           0        5.782469   -0.628931   -1.758687
     32          1           0        4.509915   -0.362062   -3.476178
     33          1           0        6.798074   -0.810543    0.131946
     34          1           0        6.662125   -0.866406   -2.346189
     35         16           0       -2.037318    4.265843   -1.128702
     36          6           0       -1.460784    4.773946    0.560354
     37          1           0       -0.483142    5.260840    0.512339
     38          1           0       -2.161618    5.475718    1.020221
     39          1           0       -1.370746    3.908614    1.222140
 ---------------------------------------------------------------------
                    Distance matrix (angstroms):
                    1          2          3          4          5
     1  O    0.000000
     2  C    1.310221   0.000000
     3  S    2.658796   1.644319   0.000000
     4  C    3.364575   2.485425   3.260923   0.000000
     5  N    2.259345   1.452232   2.715411   1.523380   0.000000
     6  C    2.794556   2.351812   3.643729   2.560529   1.304020
     7  H    3.777588   3.279520   4.482477   2.608674   1.942420
     8  H    3.233530   2.626790   3.432624   1.091463   2.107034
     9  H    3.861042   2.728429   2.909628   1.089597   2.111638
    10  C    1.471590   2.406765   3.050995   4.670919   3.658653
    11  H    2.076195   2.658505   2.930310   5.122585   3.971601
    12  H    2.076422   2.681509   2.932620   4.718673   4.010031
    13  C    2.396910   3.634869   4.529172   5.661786   4.622741
    14  C    3.241832   4.458919   5.371432   6.111745   5.337423
    15  C    3.219793   4.420928   5.363106   6.510479   5.268879
    16  C    4.450090   5.721718   6.727175   7.264901   6.467640
    17  H    3.342844   4.386684   5.170183   5.800283   5.274967
    18  C    4.433859   5.691846   6.720336   7.603033   6.410664
    19  H    3.303716   4.316738   5.153620   6.525956   5.150200
    20  C    4.938119   6.245410   7.309319   7.937924   6.938331
    21  H    5.259849   6.485228   7.472768   7.811533   7.176560
    22  H    5.235466   6.438353   7.461788   8.364350   7.085169
    23  H    5.985052   7.294712   8.389722   8.900858   7.920397
    24  C    4.547023   3.816265   4.694535   1.501212   2.524183
    25  C    4.981245   4.581359   5.709995   2.518702   3.334370
    26  C    5.611406   4.707468   5.323102   2.518946   3.397812
    27  C    6.288371   5.900343   7.015872   3.801419   4.573787
    28  H    4.551521   4.402776   5.659539   2.719969   3.371274
    29  C    6.800040   6.000000   6.705472   3.802462   4.621456
    30  H    5.709324   4.633444   4.942965   2.720537   3.482032
    31  C    7.091330   6.507439   7.445379   4.304342   5.104823
    32  H    6.845195   6.626865   7.843204   4.666920   5.362425
    33  H    7.665473   6.783411   7.343511   4.667962   5.433867
    34  H    8.122001   7.570734   8.518758   5.388461   6.156121
    35  S    5.596550   5.897109   6.161119   6.089549   6.502430
    36  C    5.675199   5.618841   5.394929   5.811818   6.339926
    37  H    6.140104   5.901752   5.646685   5.652261   6.425693
    38  H    6.480567   6.448600   6.054529   6.815534   7.283578
    39  H    4.823494   4.694533   4.349872   5.158043   5.540152
                    6          7          8          9         10
     6  C    0.000000
     7  H    1.101206   0.000000
     8  H    3.251276   3.422591   0.000000
     9  H    3.170276   3.274087   1.766307   0.000000
    10  C    4.175307   5.206824   4.405990   5.007228   0.000000
    11  H    4.346238   5.436440   5.046603   5.310136   1.090251
    12  H    4.792247   5.765816   4.284343   4.932292   1.090062
    13  C    4.908528   5.877070   5.302078   6.189209   1.499568
    14  C    5.759408   6.615152   5.526153   6.713491   2.515552
    15  C    5.221683   6.186757   6.314346   7.071164   2.514833
    16  C    6.727884   7.519318   6.674200   7.955655   3.797621
    17  H    5.917371   6.721921   5.069549   6.349145   2.718829
    18  C    6.272914   7.144482   7.339983   8.259366   3.797330
    19  H    4.950276   5.951719   6.503407   7.005134   2.716273
    20  C    6.953931   7.757752   7.497883   8.653034   4.298562
    21  H    7.514992   8.237844   7.110516   8.523632   4.664097
    22  H    6.779232   7.621668   8.194761   9.022839   4.663635
    23  H    7.872816   8.622370   8.445562   9.657246   5.382748
    24  C    2.975390   2.423174   2.149333   2.152661   5.952416
    25  C    3.605742   2.974809   2.681830   3.387133   6.381481
    26  C    3.605200   2.850734   3.364881   2.663755   7.008669
    27  C    4.604053   3.747590   4.046706   4.547692   7.707709
    28  H    3.748877   3.368243   2.492209   3.715136   5.867014
    29  C    4.604959   3.651140   4.529503   4.038126   8.236104
    30  H    3.747515   3.170990   3.683038   2.452108   7.026316
    31  C    5.031317   4.036656   4.802216   4.808216   8.544037
    32  H    5.347469   4.534359   4.743936   5.489787   8.220765
    33  H    5.347886   4.391177   5.465183   4.727544   9.085987
    34  H    5.992780   4.955532   5.865441   5.871921   9.579098
    35  S    7.602745   8.109942   5.037218   6.363874   5.465883
    36  C    7.576604   8.116773   4.884412   5.761084   5.526488
    37  H    7.698421   8.113980   4.745671   5.522042   6.210875
    38  H    8.517340   9.108482   5.926741   6.689931   6.138109
    39  H    6.777049   7.395355   4.328439   5.044814   4.645082
                   11         12         13         14         15
    11  H    0.000000
    12  H    1.777623   0.000000
    13  C    2.165827   2.165530   0.000000
    14  C    3.389344   2.682560   1.398946   0.000000
    15  C    2.690162   3.395360   1.399189   2.414672   0.000000
    16  C    4.556061   4.058150   2.422880   1.394007   2.787870
    17  H    3.707488   2.471705   2.154509   1.085391   3.398925
    18  C    4.062856   4.561257   2.423595   2.789324   1.393559
    19  H    2.485012   3.715831   2.153664   3.398015   1.084909
    20  C    4.824946   4.825445   2.799037   2.415952   2.415053
    21  H    5.494941   4.750194   3.403243   2.149924   3.871862
    22  H    4.757505   5.502319   3.404126   3.873332   2.150094
    23  H    5.889756   5.890297   3.883222   3.398396   3.397663
    24  C    6.424125   6.100065   6.770293   7.156588   7.497843
    25  C    7.011449   6.560266   6.929530   7.110487   7.635081
    26  C    7.329191   7.183208   7.925367   8.431181   8.566379
    27  C    8.317023   7.933404   8.177276   8.334658   8.787330
    28  H    6.621918   6.015642   6.258328   6.280063   7.022532
    29  C    8.588029   8.457281   9.038552   9.488469   9.609548
    30  H    7.208218   7.171300   8.092941   8.716285   8.727450
    31  C    9.028103   8.787712   9.151183   9.446880   9.709642
    32  H    8.908577   8.456067   8.521709   8.543810   9.104927
    33  H    9.353973   9.315001   9.949081  10.467586  10.478192
    34  H   10.064869   9.844811  10.131031  10.400838  10.641418
    35  S    6.389249   4.627363   5.712284   4.876610   7.079383
    36  C    6.241121   4.533552   6.202253   5.720171   7.598676
    37  H    6.913172   5.273841   6.979878   6.555287   8.370815
    38  H    6.769182   5.084073   6.783478   6.273267   8.161420
    39  H    5.275479   3.637249   5.491795   5.224627   6.867759
                   16         17         18         19         20
    16  C    0.000000
    17  H    2.151850   0.000000
    18  C    2.415915   3.874708   0.000000
    19  H    3.872770   4.295427   2.150926   0.000000
    20  C    1.395123   3.398899   1.395466   3.397770   0.000000
    21  H    1.084001   2.474700   3.399223   4.956757   2.153860
    22  H    3.399273   4.958712   1.084017   2.474696   2.154326
    23  H    2.153117   4.293975   2.153419   4.293170   1.084186
    24  C    8.170546   6.891137   8.470546   7.508471   8.776432
    25  C    7.949219   6.848418   8.421275   7.788276   8.565367
    26  C    9.468892   8.199843   9.588832   8.444970  10.004639
    27  C    9.067144   8.109880   9.484374   8.919362   9.615017
    28  H    7.050823   5.988032   7.719202   7.309108   7.731920
    29  C   10.427324   9.281323  10.536910   9.499997  10.919034
    30  H    9.840113   8.488579   9.849346   8.508382  10.361097
    31  C   10.248147   9.243055  10.490189   9.715164  10.743280
    32  H    9.136692   8.327402   9.662945   9.325305   9.677554
    33  H   11.429796  10.275247  11.438731  10.294100  11.885992
    34  H   11.138012  10.214155  11.362282  10.645728  11.597737
    35  S    5.687682   3.794972   7.661610   7.825838   7.058040
    36  C    6.790589   4.687883   8.434736   8.153038   8.083168
    37  H    7.642523   5.534458   9.247656   8.878298   8.927198
    38  H    7.290879   5.250746   8.968160   8.720168   8.585468
    39  H    6.426467   4.280318   7.821723   7.324951   7.632527
                   21         22         23         24         25
    21  H    0.000000
    22  H    4.296430   0.000000
    23  H    2.481685   2.482247   0.000000
    24  C    8.664263   9.162455   9.661112   0.000000
    25  C    8.325677   9.113912   9.349691   1.399916   0.000000
    26  C   10.010218  10.211395  10.898028   1.399255   2.412104
    27  C    9.401642  10.107449  10.324526   2.425527   1.393412
    28  H    7.354624   8.464631   8.485217   2.153788   1.085001
    29  C   10.923728  11.109346  11.747398   2.425969   2.787183
    30  H   10.443596  10.459187  11.304720   2.153123   3.396154
    31  C   10.650859  11.062199  11.486012   2.803158   2.415751
    32  H    9.378020  10.273583  10.297758   3.405373   2.149449
    33  H   11.957238  11.972604  12.723991   3.405627   3.871213
    34  H   11.511184  11.894827  12.292197   3.887288   3.398329
    35  S    5.441638   8.744865   7.789813   7.057427   6.986212
    36  C    6.763754   9.500802   8.941563   6.942243   7.212794
    37  H    7.617892  10.307548   9.792954   6.651933   6.935601
    38  H    7.216189  10.028466   9.414859   7.987629   8.298632
    39  H    6.570909   8.861712   8.564139   6.425142   6.849969
                   26         27         28         29         30
    26  C    0.000000
    27  C    2.786665   0.000000
    28  H    3.396090   2.150215   0.000000
    29  C    1.394319   2.414524   3.872169   0.000000
    30  H    1.085000   3.871654   4.293521   2.150897   0.000000
    31  C    2.415545   1.395479   3.397913   1.394732   3.397590
    32  H    3.870677   1.084030   2.472781   3.398046   4.955659
    33  H    2.150265   3.398384   4.956190   1.084046   2.473470
    34  H    3.398413   2.153806   4.293051   2.153228   4.293083
    35  S    8.294988   8.158736   6.187095   9.305464   8.595689
    36  C    7.997175   8.446797   6.635589   9.126747   8.079275
    37  H    7.613273   8.090059   6.455695   8.678839   7.696373
    38  H    9.004896   9.534372   7.726704  10.156024   9.025723
    39  H    7.450042   8.155091   6.336006   8.666250   7.444827
                   31         32         33         34         35
    31  C    0.000000
    32  H    2.154157   0.000000
    33  H    2.153817   4.295971   0.000000
    34  H    1.084134   2.482589   2.482489   0.000000
    35  S    9.246879   8.354304  10.267574  10.173621   0.000000
    36  C    9.329188   8.849939   9.978917  10.307435   1.855659
    37  H    8.894090   8.512104   9.488018   9.837132   2.469515
    38  H   10.396999   9.940152  10.980992  11.376014   2.469235
    39  H    8.980151   8.654191   9.496767  10.003039   2.469492
                   36         37         38         39
    36  C    0.000000
    37  H    1.093232   0.000000
    38  H    1.093220   1.766748   0.000000
    39  H    1.093100   1.766401   1.766937   0.000000
 Stoichiometry    C17H18NOS2(1-)
 Framework group  C1[X(C17H18NOS2)]
 Deg. of freedom   111
 Full point group                 C1      NOp   1
 Largest Abelian subgroup         C1      NOp   1
 Largest concise Abelian subgroup C1      NOp   1
                         Standard orientation:                         
 ---------------------------------------------------------------------
 Center     Atomic      Atomic             Coordinates (Angstroms)
 Number     Number       Type             X           Y           Z
 ---------------------------------------------------------------------
      1          8           0       -0.845866   -0.860574    0.762635
      2          6           0        0.162060   -0.516789    1.525901
      3         16           0        0.112314    0.223934    2.993090
      4          6           0        2.294293    0.332529    0.572182
      5          7           0        1.410686   -0.871038    0.874429
      6          6           0        1.637134   -2.140006    0.677171
      7          1           0        2.631991   -2.229211    0.213537
      8          1           0        1.662708    1.048866    0.043738
      9          1           0        2.569768    0.766654    1.532844
     10          6           0       -2.223404   -0.650984    1.235959
     11          1           0       -2.326544   -1.183358    2.181786
     12          1           0       -2.348636    0.417794    1.409927
     13          6           0       -3.149341   -1.173317    0.178361
     14          6           0       -3.616906   -0.327699   -0.833253
     15          6           0       -3.548137   -2.514431    0.188566
     16          6           0       -4.467169   -0.817501   -1.823406
     17          1           0       -3.317271    0.715453   -0.844506
     18          6           0       -4.397321   -3.005432   -0.801288
     19          1           0       -3.194821   -3.174062    0.974111
     20          6           0       -4.857042   -2.156966   -1.809300
     21          1           0       -4.826555   -0.154569   -2.602137
     22          1           0       -4.702565   -4.045444   -0.784161
     23          1           0       -5.520102   -2.537253   -2.578191
     24          6           0        3.508183   -0.015871   -0.239437
     25          6           0        3.442334   -0.045963   -1.637480
     26          6           0        4.725153   -0.301899    0.389123
     27          6           0        4.570510   -0.359879   -2.392643
     28          1           0        2.505542    0.181543   -2.135365
     29          6           0        5.855615   -0.615238   -0.364535
     30          1           0        4.788868   -0.274844    1.471913
     31          6           0        5.779327   -0.646022   -1.756839
     32          1           0        4.508167   -0.375355   -3.474768
     33          1           0        6.793739   -0.830645    0.134142
     34          1           0        6.658455   -0.886189   -2.344036
     35         16           0       -2.025776    4.272494   -1.129667
     36          6           0       -1.448270    4.778908    0.559564
     37          1           0       -0.469138    5.262830    0.511861
     38          1           0       -2.147125    5.482822    1.019170
     39          1           0       -1.361082    3.913331    1.221413
 ---------------------------------------------------------------------
 Rotational constants (GHZ):      0.2478801      0.1225748      0.1059699
 Standard basis: 6-311++G(d,p) (5D, 7F)
 There are   625 symmetry adapted cartesian basis functions of A   symmetry.
 There are   604 symmetry adapted basis functions of A   symmetry.
   604 basis functions,   946 primitive gaussians,   625 cartesian basis functions
    84 alpha electrons       84 beta electrons
       nuclear repulsion energy      1703.8574302552 Hartrees.
 NAtoms=   39 NActive=   39 NUniq=   39 SFac= 1.00D+00 NAtFMM=   60 NAOKFM=F Big=F
 Integral buffers will be    131072 words long.
 Raffenetti 2 integral format.
 Two-electron integral symmetry is turned on.
 ------------------------------------------------------------------------------
 Polarizable Continuum Model (PCM)
 =================================
 Model                : PCM (using non-symmetric T matrix).
 Atomic radii         : UFF (Universal Force Field).
 Polarization charges : Total charges.
 Charge compensation  : None.
 Solution method      : On-the-fly selection.
 Cavity type          : Scaled VdW (van der Waals Surface) (Alpha=1.100).
 Cavity algorithm     : GePol (No added spheres)
                        Default sphere list used, NSphG=   39.
                        Lebedev-Laikov grids with approx.  5.0 points / Ang**2.
                        Smoothing algorithm: York/Karplus (Gamma=1.0000).
                        Polarization charges: spherical gaussians, with
                                              point-specific exponents (IZeta= 3).
                        Self-potential: point-specific (ISelfS= 7).
                        Self-field    : sphere-specific E.n sum rule (ISelfD= 2).
 1st derivatives      : Analytical E(r).r(x)/FMM algorithm (CHGder, D1EAlg=3).
                        Cavity 1st derivative terms included.
 Solvent              : n,n-DiMethylFormamide, Eps=  37.219000 Eps(inf)=   2.046330
 ------------------------------------------------------------------------------
 One-electron integrals computed using PRISM.
 NBasis=   604 RedAO= T EigKep=  2.47D-06  NBF=   604
 NBsUse=   602 1.00D-06 EigRej=  6.04D-07 NBFU=   602
 Initial guess from the checkpoint file:  "/localscratch/srahman.25121874.0/Gau-102157.chk"
 B after Tr=    -0.000000   -0.000000   -0.000000
         Rot=    0.999998    0.000224    0.000285    0.001742 Ang=   0.20 deg.
 ExpMin= 3.60D-02 ExpMax= 9.34D+04 ExpMxC= 3.17D+03 IAcc=3 IRadAn=         5 AccDes= 0.00D+00
 Harris functional with IExCor=  402 and IRadAn=       5 diagonalized for initial guess.
 HarFok:  IExCor=  402 AccDes= 0.00D+00 IRadAn=         5 IDoV= 1 UseB2=F ITyADJ=14
 ICtDFT=  3500011 ScaDFX=  1.000000  1.000000  1.000000  1.000000
 FoFCou: FMM=F IPFlag=           0 FMFlag=      100000 FMFlg1=           0
         NFxFlg=           0 DoJE=T BraDBF=F KetDBF=T FulRan=T
         wScrn=  0.000000 ICntrl=     500 IOpCl=  0 I1Cent=   200000004 NGrid=           0
         NMat0=    1 NMatS0=      1 NMatT0=    0 NMatD0=    1 NMtDS0=    0 NMtDT0=    0
 Petite list used in FoFCou.
 Requested convergence on RMS density matrix=1.00D-08 within 128 cycles.
 Requested convergence on MAX density matrix=1.00D-06.
 Requested convergence on             energy=1.00D-06.
 No special actions if energy rises.
 Inv3:  Mode=1 IEnd=    36206028.
 Iteration    1 A*A^-1 deviation from unit magnitude is 8.77D-15 for    161.
 Iteration    1 A*A^-1 deviation from orthogonality  is 7.77D-15 for   2819    523.
 Iteration    1 A^-1*A deviation from unit magnitude is 9.10D-15 for   2192.
 Iteration    1 A^-1*A deviation from orthogonality  is 2.73D-09 for   1692   1671.
 Iteration    2 A*A^-1 deviation from unit magnitude is 9.55D-15 for    141.
 Iteration    2 A*A^-1 deviation from orthogonality  is 1.18D-14 for   2527    908.
 Iteration    2 A^-1*A deviation from unit magnitude is 2.00D-15 for   3182.
 Iteration    2 A^-1*A deviation from orthogonality  is 1.22D-15 for   1831   1586.
 Error on total polarization charges =  0.03835
 SCF Done:  E(RB3LYP) =  -1585.30570180     A.U. after   11 cycles
            NFock= 11  Conv=0.42D-08     -V/T= 2.0030
 D1PCM: PCM CHGder 1st derivatives, ID1Alg=3 FixD1E=F DoIter=F DoCFld=F I1PDM=0.
 Calling FoFJK, ICntrl=      2127 FMM=F ISym2X=0 I1Cent= 0 IOpClX= 0 NMat=1 NMatS=1 NMatT=0.
 ***** Axes restored to original set *****
 -------------------------------------------------------------------
 Center     Atomic                   Forces (Hartrees/Bohr)
 Number     Number              X              Y              Z
 -------------------------------------------------------------------
      1        8          -0.000049314   -0.000063254    0.000025608
      2        6           0.000006301    0.000135413   -0.000031149
      3       16          -0.000013126   -0.000060710   -0.000009551
      4        6          -0.000048502   -0.000022077   -0.000003528
      5        7           0.000040771   -0.000006025    0.000010153
      6        6           0.000016088    0.000015179    0.000029654
      7        1          -0.000003587   -0.000011404   -0.000025890
      8        1          -0.000000775    0.000000661   -0.000006193
      9        1          -0.000002246    0.000000325    0.000003163
     10        6           0.000025397    0.000058902   -0.000017107
     11        1           0.000019759   -0.000017825   -0.000005925
     12        1           0.000002960    0.000012021    0.000021435
     13        6           0.000008418   -0.000040112   -0.000000004
     14        6           0.000006113    0.000003007   -0.000020638
     15        6          -0.000005814    0.000024090    0.000022272
     16        6          -0.000002286    0.000014896    0.000009490
     17        1           0.000012823   -0.000003070    0.000005723
     18        6          -0.000018991    0.000015403   -0.000011894
     19        1          -0.000001598    0.000003246    0.000001349
     20        6           0.000000644   -0.000012966    0.000007537
     21        1          -0.000001662    0.000006641    0.000005714
     22        1          -0.000004652    0.000002470    0.000003018
     23        1          -0.000004373    0.000002929    0.000007030
     24        6           0.000033667   -0.000015339    0.000032181
     25        6          -0.000011341   -0.000003298   -0.000015265
     26        6          -0.000011701   -0.000012407   -0.000011069
     27        6          -0.000002791   -0.000005411   -0.000006724
     28        1           0.000000397   -0.000002100   -0.000000099
     29        6           0.000003642   -0.000007267   -0.000012685
     30        1           0.000001148   -0.000002681   -0.000002548
     31        6           0.000000848   -0.000002357    0.000003756
     32        1          -0.000001982   -0.000004691   -0.000002219
     33        1          -0.000000035   -0.000006206   -0.000004625
     34        1          -0.000001221   -0.000008420   -0.000003236
     35       16          -0.000001470    0.000010033   -0.000005133
     36        6          -0.000003157   -0.000019206    0.000001617
     37        1           0.000002349    0.000012641   -0.000009901
     38        1           0.000006541   -0.000001070    0.000000284
     39        1           0.000002756    0.000010042    0.000015400
 -------------------------------------------------------------------
 Cartesian Forces:  Max     0.000135413 RMS     0.000021258

 GradGradGradGradGradGradGradGradGradGradGradGradGradGradGradGradGradGrad
 Berny optimization.
 Using GEDIIS/GDIIS optimizer.
 FormGI is forming the generalized inverse of G from B-inverse, IUseBI=4.
 Internal  Forces:  Max     0.000070874 RMS     0.000016072
 Search for a local minimum.
 Step number   2 out of a maximum of  207
 All quantities printed in internal units (Hartrees-Bohrs-Radians)
 Mixed Optimization -- En-DIIS/RFO-DIIS
 Swapping is turned off.
 Update second derivatives using D2CorX and points    1    2
 DE= -4.42D-06 DEPred=-1.06D-06 R= 4.15D+00
 TightC=F SS=  1.41D+00  RLast= 2.13D-02 DXNew= 5.0454D-01 6.3804D-02
 Trust test= 4.15D+00 RLast= 2.13D-02 DXMaxT set to 3.00D-01
 ITU=  1  0
     Eigenvalues ---    0.00206   0.00238   0.00253   0.00340   0.00543
     Eigenvalues ---    0.00576   0.00725   0.00750   0.00964   0.00978
     Eigenvalues ---    0.01410   0.01553   0.01561   0.01690   0.01856
     Eigenvalues ---    0.02069   0.02104   0.02129   0.02133   0.02135
     Eigenvalues ---    0.02148   0.02151   0.02153   0.02155   0.02157
     Eigenvalues ---    0.02159   0.02161   0.02163   0.02164   0.02190
     Eigenvalues ---    0.02920   0.03238   0.04780   0.05164   0.06341
     Eigenvalues ---    0.06433   0.06842   0.07781   0.08834   0.09277
     Eigenvalues ---    0.09881   0.10222   0.11987   0.12543   0.13268
     Eigenvalues ---    0.14708   0.15922   0.15981   0.16000   0.16000
     Eigenvalues ---    0.16000   0.16000   0.16000   0.16000   0.16000
     Eigenvalues ---    0.16000   0.16110   0.17374   0.20464   0.21946
     Eigenvalues ---    0.21972   0.22000   0.22000   0.22257   0.22398
     Eigenvalues ---    0.23469   0.23493   0.24541   0.24977   0.24995
     Eigenvalues ---    0.24998   0.25000   0.26075   0.30252   0.31892
     Eigenvalues ---    0.32291   0.33185   0.33573   0.34390   0.34439
     Eigenvalues ---    0.34520   0.34641   0.34775   0.34860   0.35097
     Eigenvalues ---    0.35393   0.35398   0.35409   0.35487   0.35498
     Eigenvalues ---    0.35509   0.35510   0.35512   0.35515   0.35684
     Eigenvalues ---    0.37979   0.41303   0.41993   0.42050   0.42052
     Eigenvalues ---    0.43603   0.45766   0.45850   0.46073   0.46091
     Eigenvalues ---    0.46434   0.46487   0.46663   0.46669   0.64399
     Eigenvalues ---    0.66090
 En-DIIS/RFO-DIIS IScMMF=        0 using points:     2    1
 RFO step:  Lambda=-1.82731668D-07.
 DidBck=F Rises=F RFO-DIIS coefs:    0.80555    0.19445
 Iteration  1 RMS(Cart)=  0.00462402 RMS(Int)=  0.00000334
 Iteration  2 RMS(Cart)=  0.00000679 RMS(Int)=  0.00000042
 Iteration  3 RMS(Cart)=  0.00000000 RMS(Int)=  0.00000042
 Variable       Old X    -DE/DX   Delta X   Delta X   Delta X     New X
                                 (Linear)    (Quad)   (Total)
    R1        2.47596   0.00001  -0.00001   0.00006   0.00005   2.47600
    R2        2.78090  -0.00003  -0.00000  -0.00007  -0.00007   2.78083
    R3        3.10731  -0.00004  -0.00000  -0.00006  -0.00006   3.10725
    R4        2.74432   0.00002   0.00000   0.00002   0.00002   2.74434
    R5        2.87877  -0.00005  -0.00001  -0.00011  -0.00012   2.87865
    R6        2.06257   0.00000   0.00002  -0.00007  -0.00005   2.06252
    R7        2.05904   0.00000  -0.00001   0.00003   0.00002   2.05906
    R8        2.83688   0.00002   0.00001   0.00001   0.00002   2.83690
    R9        2.46424  -0.00000   0.00000  -0.00001  -0.00001   2.46423
   R10        2.08098   0.00001   0.00002  -0.00006  -0.00004   2.08094
   R11        2.06028   0.00000   0.00002  -0.00005  -0.00004   2.06024
   R12        2.05992   0.00002   0.00004  -0.00008  -0.00004   2.05988
   R13        2.83377   0.00001   0.00003  -0.00009  -0.00005   2.83372
   R14        6.87340   0.00000   0.00033   0.00029   0.00062   6.87403
   R15        2.64363   0.00001  -0.00000   0.00000   0.00000   2.64363
   R16        2.64408  -0.00001   0.00001  -0.00005  -0.00004   2.64404
   R17        2.63429  -0.00001   0.00001  -0.00004  -0.00003   2.63426
   R18        2.05109  -0.00001  -0.00001   0.00000  -0.00000   2.05109
   R19        2.63344   0.00001  -0.00001   0.00006   0.00005   2.63350
   R20        2.05018  -0.00000  -0.00000   0.00001   0.00001   2.05019
   R21        2.63640   0.00001  -0.00001   0.00005   0.00004   2.63644
   R22        2.04846   0.00000   0.00000  -0.00000  -0.00000   2.04846
   R23        7.17146  -0.00000   0.00018  -0.00171  -0.00153   7.16993
   R24        2.63705  -0.00001  -0.00000  -0.00002  -0.00002   2.63703
   R25        2.04850   0.00000   0.00000  -0.00001  -0.00001   2.04849
   R26        2.04882  -0.00000   0.00001  -0.00003  -0.00002   2.04879
   R27        2.64546   0.00001   0.00000   0.00001   0.00002   2.64547
   R28        2.64421  -0.00001   0.00002  -0.00008  -0.00006   2.64415
   R29        2.63317   0.00000   0.00000  -0.00000  -0.00000   2.63317
   R30        2.05036  -0.00000  -0.00000   0.00001   0.00000   2.05036
   R31        2.63488   0.00001   0.00000   0.00000   0.00001   2.63489
   R32        2.05035   0.00000   0.00001  -0.00002  -0.00001   2.05034
   R33        2.63707   0.00000  -0.00001   0.00002   0.00002   2.63709
   R34        2.04852  -0.00000   0.00000  -0.00001  -0.00001   2.04851
   R35        2.63566  -0.00001  -0.00000  -0.00000  -0.00000   2.63566
   R36        2.04855   0.00000   0.00000  -0.00000  -0.00000   2.04855
   R37        2.04872   0.00000   0.00000  -0.00001  -0.00001   2.04871
   R38        3.50669   0.00000  -0.00001   0.00002   0.00002   3.50670
   R39        2.06591   0.00000   0.00004  -0.00014  -0.00010   2.06581
   R40        2.06589  -0.00000   0.00002  -0.00007  -0.00005   2.06584
   R41        2.06566   0.00001   0.00002  -0.00004  -0.00002   2.06564
    A1        2.08906  -0.00004  -0.00010   0.00021   0.00010   2.08916
    A2        2.23283  -0.00003  -0.00004   0.00004  -0.00000   2.23283
    A3        1.91356   0.00002   0.00007  -0.00015  -0.00008   1.91348
    A4        2.13669   0.00001  -0.00003   0.00016   0.00013   2.13682
    A5        1.85349   0.00002   0.00001   0.00008   0.00008   1.85358
    A6        1.86137   0.00001  -0.00012   0.00038   0.00026   1.86163
    A7        1.97461  -0.00005  -0.00005  -0.00004  -0.00009   1.97451
    A8        1.88775  -0.00001   0.00005  -0.00012  -0.00007   1.88768
    A9        1.93742   0.00002   0.00011  -0.00029  -0.00018   1.93724
   A10        1.94411   0.00001  -0.00000   0.00002   0.00002   1.94413
   A11        1.97685   0.00004   0.00002   0.00007   0.00008   1.97694
   A12        2.04266  -0.00002   0.00001  -0.00007  -0.00006   2.04259
   A13        2.26281  -0.00003  -0.00003   0.00000  -0.00002   2.26279
   A14        1.87486   0.00002   0.00004  -0.00003   0.00001   1.87487
   A15        1.87344  -0.00003  -0.00012   0.00012  -0.00000   1.87344
   A16        1.87394   0.00004   0.00002   0.00049   0.00051   1.87445
   A17        1.87712  -0.00001   0.00002  -0.00004  -0.00002   1.87710
   A18        1.90652   0.00000   0.00000  -0.00011  -0.00011   1.90641
   A19        1.96421  -0.00000  -0.00001  -0.00013  -0.00014   1.96407
   A20        1.96399  -0.00001   0.00008  -0.00028  -0.00020   1.96379
   A21        2.69706   0.00005   0.00000   0.00063   0.00063   2.69768
   A22        2.10113  -0.00001   0.00004  -0.00017  -0.00014   2.10100
   A23        2.09984   0.00001  -0.00001   0.00010   0.00009   2.09993
   A24        2.08219  -0.00000  -0.00002   0.00007   0.00005   2.08224
   A25        2.10030   0.00000   0.00000   0.00002   0.00002   2.10032
   A26        2.08998   0.00000  -0.00000  -0.00005  -0.00005   2.08994
   A27        2.09290  -0.00001  -0.00000   0.00003   0.00003   2.09293
   A28        2.10158  -0.00000   0.00003  -0.00011  -0.00008   2.10150
   A29        2.08890   0.00000  -0.00002   0.00008   0.00006   2.08895
   A30        2.09270   0.00000  -0.00001   0.00003   0.00002   2.09273
   A31        2.09511  -0.00000   0.00001  -0.00004  -0.00003   2.09507
   A32        2.09163  -0.00000   0.00002  -0.00007  -0.00005   2.09158
   A33        2.09645   0.00000  -0.00002   0.00011   0.00008   2.09653
   A34        2.09395   0.00000  -0.00002   0.00007   0.00006   2.09400
   A35        2.09255  -0.00000   0.00001  -0.00004  -0.00003   2.09252
   A36        2.09668  -0.00000   0.00000  -0.00003  -0.00002   2.09666
   A37        2.09324  -0.00000   0.00000  -0.00001  -0.00001   2.09323
   A38        2.09497   0.00000  -0.00001   0.00004   0.00003   2.09501
   A39        2.09496  -0.00000   0.00001  -0.00003  -0.00002   2.09494
   A40        2.10235  -0.00002   0.00007  -0.00031  -0.00024   2.10211
   A41        2.10348   0.00002  -0.00005   0.00025   0.00020   2.10368
   A42        2.07730  -0.00000  -0.00002   0.00006   0.00004   2.07734
   A43        2.10364  -0.00000   0.00000  -0.00001  -0.00001   2.10363
   A44        2.08791  -0.00000   0.00000  -0.00001  -0.00001   2.08790
   A45        2.09163   0.00000  -0.00000   0.00002   0.00002   2.09164
   A46        2.10397   0.00000   0.00001  -0.00004  -0.00003   2.10395
   A47        2.08779  -0.00000  -0.00000   0.00001   0.00001   2.08780
   A48        2.09141  -0.00000  -0.00001   0.00003   0.00002   2.09143
   A49        2.09511  -0.00000   0.00001  -0.00004  -0.00003   2.09508
   A50        2.09169   0.00000   0.00001  -0.00002  -0.00001   2.09168
   A51        2.09637   0.00000  -0.00002   0.00006   0.00004   2.09641
   A52        2.09462   0.00000  -0.00000   0.00001   0.00001   2.09462
   A53        2.09167  -0.00000   0.00000  -0.00001  -0.00001   2.09166
   A54        2.09689  -0.00000  -0.00000   0.00000   0.00000   2.09689
   A55        2.09172   0.00000  -0.00001   0.00002   0.00002   2.09173
   A56        2.09565   0.00000   0.00000  -0.00000  -0.00000   2.09565
   A57        2.09580  -0.00000   0.00000  -0.00002  -0.00002   2.09579
   A58        1.86847  -0.00001   0.00006  -0.00026  -0.00020   1.86828
   A59        1.93886  -0.00001  -0.00001  -0.00004  -0.00006   1.93880
   A60        1.93851  -0.00000  -0.00007   0.00020   0.00013   1.93864
   A61        1.93896   0.00002   0.00010  -0.00017  -0.00007   1.93888
   A62        1.88165  -0.00000   0.00003  -0.00015  -0.00013   1.88152
   A63        1.88126   0.00001  -0.00002   0.00017   0.00014   1.88140
   A64        1.88210  -0.00001  -0.00002   0.00000  -0.00002   1.88209
   A65        2.45078  -0.00002   0.00005  -0.00017  -0.00012   2.45066
   A66        3.11318   0.00005   0.00054   0.00131   0.00186   3.11504
   A67        3.04893   0.00004   0.00030   0.00218   0.00248   3.05141
    D1       -0.05876   0.00002  -0.00012   0.00205   0.00193  -0.05683
    D2        3.09847  -0.00007  -0.00033  -0.00179  -0.00212   3.09635
    D3       -0.99411  -0.00001   0.00051  -0.00209  -0.00158  -0.99570
    D4        1.05387  -0.00000   0.00046  -0.00190  -0.00145   1.05243
    D5       -3.11170   0.00001   0.00058  -0.00199  -0.00141  -3.11311
    D6        2.05814   0.00004   0.00034   0.00024   0.00058   2.05872
    D7       -1.12379   0.00003   0.00032   0.00026   0.00058  -1.12321
    D8       -1.06885  -0.00005   0.00015  -0.00334  -0.00320  -1.07204
    D9        2.03241  -0.00005   0.00012  -0.00332  -0.00320   2.02921
   D10       -0.89679  -0.00001  -0.00005  -0.00159  -0.00164  -0.89843
   D11        2.29147  -0.00001  -0.00003  -0.00161  -0.00164   2.28983
   D12        1.11366   0.00000  -0.00005  -0.00152  -0.00157   1.11209
   D13       -1.98127   0.00000  -0.00003  -0.00154  -0.00157  -1.98284
   D14       -3.02624  -0.00001  -0.00016  -0.00126  -0.00142  -3.02767
   D15        0.16201  -0.00001  -0.00014  -0.00128  -0.00142   0.16060
   D16        1.51363   0.00001  -0.00005   0.00044   0.00040   1.51403
   D17       -1.63939   0.00001  -0.00002   0.00061   0.00060  -1.63880
   D18       -0.56812   0.00000  -0.00010   0.00058   0.00048  -0.56764
   D19        2.56204   0.00001  -0.00007   0.00075   0.00068   2.56272
   D20       -2.67289  -0.00001  -0.00023   0.00092   0.00068  -2.67221
   D21        0.45727  -0.00000  -0.00021   0.00109   0.00088   0.45815
   D22       -3.10529  -0.00002  -0.00017  -0.00001  -0.00017  -3.10547
   D23       -0.01183  -0.00002  -0.00019   0.00002  -0.00017  -0.01201
   D24        0.18459   0.00001   0.00042   0.00066   0.00108   0.18567
   D25        2.21085   0.00000   0.00028   0.00102   0.00130   2.21215
   D26       -1.87754  -0.00000   0.00033   0.00056   0.00089  -1.87665
   D27       -1.58762  -0.00003  -0.00047   0.00225   0.00178  -1.58584
   D28        1.54703  -0.00002  -0.00039   0.00243   0.00204   1.54907
   D29        2.63580   0.00001  -0.00033   0.00221   0.00187   2.63767
   D30       -0.51274   0.00002  -0.00025   0.00238   0.00213  -0.51061
   D31        0.47263   0.00001  -0.00039   0.00267   0.00228   0.47491
   D32       -2.67590   0.00002  -0.00031   0.00285   0.00254  -2.67336
   D33        1.54563  -0.00000   0.00147  -0.00257  -0.00110   1.54453
   D34        3.13057   0.00000   0.00007   0.00027   0.00033   3.13090
   D35       -0.01373  -0.00001  -0.00005   0.00050   0.00045  -0.01328
   D36       -0.00415  -0.00001  -0.00002   0.00009   0.00008  -0.00407
   D37        3.13473  -0.00002  -0.00014   0.00033   0.00020   3.13493
   D38       -3.12976  -0.00000  -0.00007  -0.00023  -0.00030  -3.13006
   D39        0.01429  -0.00000  -0.00003  -0.00025  -0.00028   0.01401
   D40        0.00496   0.00000   0.00002  -0.00006  -0.00004   0.00492
   D41       -3.13417   0.00000   0.00005  -0.00007  -0.00002  -3.13419
   D42        0.00048   0.00000  -0.00001  -0.00003  -0.00004   0.00044
   D43        3.13904  -0.00000  -0.00005   0.00008   0.00003   3.13907
   D44       -3.13839   0.00001   0.00011  -0.00027  -0.00016  -3.13855
   D45        0.00016   0.00001   0.00007  -0.00016  -0.00009   0.00007
   D46       -0.42042   0.00003   0.00227  -0.00343  -0.00116  -0.42158
   D47        2.80142  -0.00003   0.00169  -0.00539  -0.00370   2.79772
   D48       -0.00210   0.00000   0.00001  -0.00003  -0.00003  -0.00213
   D49       -3.13948  -0.00000   0.00001  -0.00002  -0.00001  -3.13949
   D50        3.13703   0.00000  -0.00003  -0.00002  -0.00005   3.13698
   D51       -0.00035   0.00000  -0.00002  -0.00001  -0.00003  -0.00038
   D52        0.00242   0.00000   0.00004  -0.00007  -0.00003   0.00239
   D53        3.13922  -0.00000  -0.00002   0.00004   0.00002   3.13923
   D54       -3.13613   0.00001   0.00008  -0.00017  -0.00009  -3.13622
   D55        0.00067   0.00000   0.00002  -0.00007  -0.00005   0.00062
   D56       -0.00161  -0.00000  -0.00004   0.00010   0.00006  -0.00155
   D57       -3.13841   0.00000   0.00002  -0.00001   0.00001  -3.13840
   D58        3.13576  -0.00000  -0.00004   0.00009   0.00004   3.13580
   D59       -0.00104   0.00000   0.00002  -0.00002  -0.00001  -0.00105
   D60        3.13361   0.00000  -0.00001   0.00024   0.00023   3.13384
   D61       -0.00325   0.00000  -0.00002   0.00025   0.00023  -0.00302
   D62        0.00328  -0.00000  -0.00004   0.00007   0.00003   0.00331
   D63       -3.13358  -0.00000  -0.00005   0.00008   0.00003  -3.13355
   D64       -3.13271  -0.00000   0.00000  -0.00020  -0.00020  -3.13291
   D65        0.00412  -0.00000  -0.00002  -0.00012  -0.00014   0.00398
   D66       -0.00239   0.00000   0.00003  -0.00004  -0.00000  -0.00239
   D67        3.13444   0.00000   0.00001   0.00005   0.00006   3.13450
   D68       -0.00137   0.00000   0.00002  -0.00003  -0.00001  -0.00138
   D69       -3.13654  -0.00000  -0.00002   0.00006   0.00005  -3.13649
   D70        3.13549   0.00000   0.00002  -0.00003  -0.00001   3.13547
   D71        0.00031   0.00000  -0.00001   0.00006   0.00004   0.00036
   D72       -0.00042  -0.00000   0.00001  -0.00005  -0.00004  -0.00046
   D73        3.13687   0.00000  -0.00004   0.00014   0.00010   3.13698
   D74       -3.13724  -0.00000   0.00003  -0.00013  -0.00010  -3.13735
   D75        0.00005   0.00000  -0.00002   0.00006   0.00004   0.00009
   D76       -0.00148   0.00000   0.00002  -0.00006  -0.00003  -0.00152
   D77       -3.13704  -0.00000  -0.00002   0.00002  -0.00000  -3.13705
   D78        3.13367   0.00000   0.00006  -0.00015  -0.00009   3.13358
   D79       -0.00189  -0.00000   0.00001  -0.00007  -0.00006  -0.00195
   D80        0.00237  -0.00000  -0.00003   0.00009   0.00006   0.00243
   D81        3.13793   0.00000   0.00001   0.00002   0.00003   3.13796
   D82       -3.13491  -0.00000   0.00001  -0.00010  -0.00008  -3.13500
   D83        0.00065   0.00000   0.00006  -0.00017  -0.00012   0.00053
   D84        2.33534   0.00001  -0.00108   0.00317   0.00209   2.33743
   D85       -1.85360  -0.00000  -0.00110   0.00308   0.00198  -1.85162
   D86        0.24129  -0.00000  -0.00111   0.00310   0.00200   0.24328
   D87       -0.24322  -0.00000   0.00011  -0.00294  -0.00283  -0.24605
   D88       -2.37118  -0.00000   0.00009  -0.00289  -0.00281  -2.37399
   D89        1.88485  -0.00000   0.00008  -0.00280  -0.00272   1.88213
         Item               Value     Threshold  Converged?
 Maximum Force            0.000071     0.000450     YES
 RMS     Force            0.000016     0.000300     YES
 Maximum Displacement     0.024534     0.001800     NO 
 RMS     Displacement     0.004622     0.001200     NO 
 Predicted change in Energy=-5.531129D-07
 GradGradGradGradGradGradGradGradGradGradGradGradGradGradGradGradGradGrad

                          Input orientation:                          
 ---------------------------------------------------------------------
 Center     Atomic      Atomic             Coordinates (Angstroms)
 Number     Number       Type             X           Y           Z
 ---------------------------------------------------------------------
      1          8           0       -0.840159   -0.861863    0.761890
      2          6           0        0.167220   -0.513483    1.523837
      3         16           0        0.115984    0.225309    2.991910
      4          6           0        2.296628    0.340138    0.567589
      5          7           0        1.416455   -0.865272    0.872172
      6          6           0        1.646208   -2.133920    0.676712
      7          1           0        2.640941   -2.221145    0.212482
      8          1           0        1.663365    1.053305    0.036923
      9          1           0        2.570316    0.777625    1.527249
     10          6           0       -2.218031   -0.658063    1.236651
     11          1           0       -2.318302   -1.191877    2.181953
     12          1           0       -2.347750    0.409940    1.411952
     13          6           0       -3.142863   -1.182964    0.179398
     14          6           0       -3.612820   -0.338575   -0.832136
     15          6           0       -3.538445   -2.525002    0.189980
     16          6           0       -4.462378   -0.830450   -1.821843
     17          1           0       -3.315479    0.705229   -0.843695
     18          6           0       -4.386916   -3.018085   -0.799490
     19          1           0       -3.183250   -3.183714    0.975454
     20          6           0       -4.849114   -2.170843   -1.807384
     21          1           0       -4.823574   -0.168413   -2.600494
     22          1           0       -4.689692   -4.058811   -0.782120
     23          1           0       -5.511611   -2.552815   -2.575909
     24          6           0        3.511956   -0.006712   -0.242558
     25          6           0        3.446736   -0.039796   -1.640571
     26          6           0        4.729323   -0.288460    0.387095
     27          6           0        4.575977   -0.352501   -2.394644
     28          1           0        2.509587    0.184427   -2.139278
     29          6           0        5.860864   -0.600551   -0.365467
     30          1           0        4.792491   -0.259099    1.469849
     31          6           0        5.785220   -0.634400   -1.757733
     32          1           0        4.514111   -0.370278   -3.476756
     33          1           0        6.799282   -0.812731    0.134036
     34          1           0        6.665181   -0.873626   -2.344061
     35         16           0       -2.041979    4.268167   -1.125333
     36          6           0       -1.470364    4.776711    0.565272
     37          1           0       -0.494618    5.267485    0.519409
     38          1           0       -2.174601    5.475282    1.024751
     39          1           0       -1.378159    3.910994    1.226238
 ---------------------------------------------------------------------
                    Distance matrix (angstroms):
                    1          2          3          4          5
     1  O    0.000000
     2  C    1.310245   0.000000
     3  S    2.658785   1.644286   0.000000
     4  C    3.364817   2.485450   3.262779   0.000000
     5  N    2.259310   1.452244   2.715489   1.523315   0.000000
     6  C    2.794174   2.351775   3.642484   2.560453   1.304017
     7  H    3.777242   3.279491   4.481714   2.608606   1.942408
     8  H    3.234359   2.627582   3.436846   1.091437   2.107022
     9  H    3.860704   2.727974   2.911019   1.089609   2.111784
    10  C    1.471552   2.406824   3.051050   4.671852   3.658589
    11  H    2.076148   2.659164   2.930903   5.123555   3.971222
    12  H    2.076751   2.681473   2.932634   4.721024   4.010832
    13  C    2.396842   3.634882   4.529188   5.662031   4.622580
    14  C    3.240741   4.457567   5.370780   6.110766   5.336262
    15  C    3.220848   4.422367   5.363756   6.511505   5.269832
    16  C    4.449397   5.720770   6.726682   7.263871   6.466808
    17  H    3.340792   4.384023   5.168862   5.798342   5.272749
    18  C    4.434714   5.693069   6.720895   7.603705   6.411566
    19  H    3.305553   4.319318   5.154850   6.527860   5.152003
    20  C    4.938251   6.245597   7.309375   7.937705   6.938436
    21  H    5.258716   6.483610   7.471896   7.809779   7.175164
    22  H    5.236731   6.440216   7.462675   8.365474   7.086637
    23  H    5.985206   7.294923   8.389780   8.900526   7.920553
    24  C    4.547648   3.816311   4.695556   1.501221   2.524059
    25  C    4.982478   4.581821   5.711748   2.518545   3.334265
    26  C    5.611452   4.706974   5.322773   2.519071   3.397514
    27  C    6.289490   5.900639   7.017147   3.801316   4.573575
    28  H    4.553274   4.403655   5.662164   2.719693   3.371296
    29  C    6.800215   5.999553   6.705048   3.802534   4.621103
    30  H    5.708877   4.632576   4.941764   2.720751   3.481706
    31  C    7.091960   6.507323   7.445700   4.304315   5.104489
    32  H    6.846604   6.627360   7.844864   4.666760   5.362244
    33  H    7.665356   6.782724   7.342441   4.668080   5.433455
    34  H    8.122635   7.570590   8.518933   5.388430   6.155757
    35  S    5.596713   5.896001   6.160617   6.092529   6.504075
    36  C    5.677088   5.620202   5.396326   5.820087   6.345067
    37  H    6.143867   5.904785   5.648861   5.663226   6.433300
    38  H    6.481453   6.449691   6.056295   6.824265   7.288456
    39  H    4.825476   4.696035   4.351360   5.166129   5.545083
                    6          7          8          9         10
     6  C    0.000000
     7  H    1.101186   0.000000
     8  H    3.250851   3.421769   0.000000
     9  H    3.170881   3.275091   1.766248   0.000000
    10  C    4.174211   5.205935   4.408329   5.007387   0.000000
    11  H    4.344023   5.434362   5.049323   5.310947   1.090232
    12  H    4.792025   5.766141   4.288784   4.933139   1.090040
    13  C    4.907835   5.876334   5.302926   6.188783   1.499540
    14  C    5.758235   6.613987   5.525462   6.711466   2.515430
    15  C    5.222115   6.186893   6.315579   7.071959   2.514851
    16  C    6.727305   7.518620   6.672951   7.953685   3.797525
    17  H    5.915298   6.719979   5.068090   6.345803   2.718603
    18  C    6.273716   7.144926   7.340416   8.259795   3.797320
    19  H    4.951261   5.952299   6.505602   7.007155   2.716392
    20  C    6.954230   7.757791   7.497265   8.652236   4.298517
    21  H    7.514079   8.236839   7.108371   8.520731   4.663936
    22  H    6.780637   7.622626   8.195481   9.023970   4.663651
    23  H    7.873334   8.622600   8.444600   9.656360   5.382692
    24  C    2.975078   2.422694   2.149194   2.152693   5.953577
    25  C    3.605143   2.973448   2.681281   3.386941   6.383593
    26  C    3.604885   2.850808   3.364974   2.664169   7.008858
    27  C    4.603284   3.746104   4.046247   4.547648   7.709619
    28  H    3.748327   3.366721   2.491364   3.714700   5.870015
    29  C    4.604420   3.650788   4.529476   4.038496   8.236422
    30  H    3.747414   3.171713   3.683356   2.452784   7.025737
    31  C    5.030557   4.035592   4.801961   4.808381   8.545112
    32  H    5.346644   4.532654   4.743341   5.489635   8.223185
    33  H    5.347355   4.391080   5.465269   4.728047   9.085793
    34  H    5.991953   4.954415   5.865177   5.872102   9.580158
    35  S    7.605052   8.113610   5.041404   6.363438   5.466051
    36  C    7.581706   8.123871   4.895218   5.765864   5.526891
    37  H    7.706405   8.124378   4.759096   5.528871   6.212625
    38  H    8.521718   9.115054   5.937985   6.695874   6.137158
    39  H    6.781575   7.401621   4.339553   5.049660   4.645619
                   11         12         13         14         15
    11  H    0.000000
    12  H    1.777523   0.000000
    13  C    2.165689   2.165349   0.000000
    14  C    3.389489   2.682649   1.398947   0.000000
    15  C    2.689596   3.394828   1.399165   2.414688   0.000000
    16  C    4.556103   4.058035   2.422881   1.393991   2.787937
    17  H    3.707819   2.472173   2.154481   1.085389   3.398910
    18  C    4.062413   4.560705   2.423542   2.789277   1.393587
    19  H    2.484188   3.715231   2.153680   3.398048   1.084912
    20  C    4.824748   4.825079   2.799018   2.415934   2.415108
    21  H    5.495058   4.750149   3.403219   2.149877   3.871927
    22  H    4.756946   5.501671   3.404071   3.873282   2.150098
    23  H    5.889535   5.889904   3.883191   3.398384   3.397691
    24  C    6.424545   6.103045   6.771133   7.156827   7.499135
    25  C    7.012463   6.564772   6.931229   7.111974   7.636748
    26  C    7.328485   7.184919   7.925566   8.430919   8.567203
    27  C    8.317503   7.937851   8.178989   8.336548   8.788850
    28  H    6.623878   6.021281   6.260688   6.282199   7.024610
    29  C    8.587070   8.459413   9.038982   9.488789   9.610361
    30  H    7.206978   7.171751   8.092505   8.715200   8.727936
    31  C    9.027678   8.791061   9.152272   9.448143   9.710752
    32  H    8.909426   8.461285   8.523918   8.546464   9.106671
    33  H    9.352435   9.316448   9.949140  10.467578  10.478722
    34  H   10.064246   9.848254  10.132189  10.402380  10.642480
    35  S    6.389568   4.627875   5.712189   4.876021   7.079309
    36  C    6.241530   4.533802   6.201925   5.719179   7.598211
    37  H    6.914711   5.275080   6.981196   6.555743   8.372351
    38  H    6.768366   5.083069   6.781179   6.270361   8.158520
    39  H    5.276035   3.637578   5.491672   5.223930   6.867511
                   16         17         18         19         20
    16  C    0.000000
    17  H    2.151850   0.000000
    18  C    2.415915   3.874660   0.000000
    19  H    3.872840   4.295424   2.150969   0.000000
    20  C    1.395143   3.398899   1.395456   3.397822   0.000000
    21  H    1.083999   2.474659   3.399253   4.956824   2.153927
    22  H    3.399266   4.958662   1.084014   2.474718   2.154300
    23  H    2.153148   4.293996   2.153388   4.293189   1.084175
    24  C    8.170844   6.890726   8.471760   7.510172   8.777223
    25  C    7.950602   6.849645   8.422810   7.790027   8.566815
    26  C    9.468924   8.198848   9.589820   8.446152  10.005277
    27  C    9.069090   8.111678   9.485953   8.920702   9.616839
    28  H    7.052591   5.990090   7.720937   7.311247   7.733559
    29  C   10.428001   9.281112  10.538019   9.500885  10.920100
    30  H    9.839424   8.486554   9.850046   8.509421  10.361253
    31  C   10.249674   9.244069  10.491546   9.716109  10.744868
    32  H    9.139357   8.330199   9.664726   9.326681   9.679816
    33  H   11.430257  10.274657  11.439672  10.294683  11.886914
    34  H   11.139889  10.215550  11.363681  10.646468  11.599560
    35  S    5.686771   3.794161   7.661226   7.826004   7.057340
    36  C    6.789015   4.686855   8.433723   8.152950   8.081704
    37  H    7.642604   5.534392   9.248791   8.880286   8.927728
    38  H    7.286925   5.248438   8.964344   8.717684   8.581213
    39  H    6.425301   4.279575   7.821018   7.325034   7.631456
                   21         22         23         24         25
    21  H    0.000000
    22  H    4.296465   0.000000
    23  H    2.481809   2.482187   0.000000
    24  C    8.664125   9.163934   9.661880   0.000000
    25  C    8.326825   9.115421   9.351048   1.399924   0.000000
    26  C   10.009892  10.212760  10.898781   1.399224   2.412113
    27  C    9.403607  10.108887  10.326358   2.425527   1.393411
    28  H    7.356118   8.466202   8.486623   2.153793   1.085004
    29  C   10.924253  11.110689  11.748641   2.425927   2.787176
    30  H   10.442443  10.460448  11.305034   2.153092   3.396154
    31  C   10.652413  11.063553  11.487738   2.803120   2.415738
    32  H    9.380882  10.275035  10.300005   3.405368   2.149438
    33  H   11.957574  11.973843  12.725164   3.405584   3.871204
    34  H   11.513234  11.896143  12.294214   3.887246   3.398316
    35  S    5.440277   8.744527   7.788987   7.063999   6.996429
    36  C    6.761681   9.499789   8.939835   6.953937   7.227888
    37  H    7.617259  10.308852   9.793278   6.667112   6.954641
    38  H    7.211847  10.024440   9.410139   7.999704   8.313811
    39  H    6.569347   8.861013   8.562860   6.435760   6.863450
                   26         27         28         29         30
    26  C    0.000000
    27  C    2.786698   0.000000
    28  H    3.396087   2.150225   0.000000
    29  C    1.394323   2.414543   3.872164   0.000000
    30  H    1.084992   3.871680   4.293502   2.150906   0.000000
    31  C    2.415550   1.395489   3.397915   1.394730   3.397595
    32  H    3.870705   1.084026   2.472784   3.398071   4.955680
    33  H    2.150263   3.398399   4.956185   1.084045   2.473483
    34  H    3.398408   2.153811   4.293060   2.153213   4.293078
    35  S    8.300652   8.170623   6.198530   9.313257   8.598900
    36  C    8.007735   8.463342   6.651592   9.139372   8.087088
    37  H    7.627292   8.110912   6.475442   8.695344   7.707139
    38  H    9.016179   9.551210   7.742470  10.169423   9.034468
    39  H    7.459283   8.169450   6.350478   8.677040   7.451573
                   31         32         33         34         35
    31  C    0.000000
    32  H    2.154186   0.000000
    33  H    2.153814   4.295998   0.000000
    34  H    1.084131   2.482631   2.482470   0.000000
    35  S    9.257438   8.368195  10.274699  10.185184   0.000000
    36  C    9.344516   8.868113   9.990740  10.323643   1.855668
    37  H    8.913697   8.534699   9.503606   9.857760   2.469441
    38  H   10.412934   9.958565  10.993774  11.392948   2.469326
    39  H    8.993258   8.669850   9.506683  10.016732   2.469436
                   36         37         38         39
    36  C    0.000000
    37  H    1.093180   0.000000
    38  H    1.093194   1.766605   0.000000
    39  H    1.093089   1.766442   1.766894   0.000000
 Stoichiometry    C17H18NOS2(1-)
 Framework group  C1[X(C17H18NOS2)]
 Deg. of freedom   111
 Full point group                 C1      NOp   1
 Largest Abelian subgroup         C1      NOp   1
 Largest concise Abelian subgroup C1      NOp   1
                         Standard orientation:                         
 ---------------------------------------------------------------------
 Center     Atomic      Atomic             Coordinates (Angstroms)
 Number     Number       Type             X           Y           Z
 ---------------------------------------------------------------------
      1          8           0       -0.843891   -0.858760    0.763212
      2          6           0        0.163590   -0.510266    1.524971
      3         16           0        0.112658    0.231792    2.991407
      4          6           0        2.294841    0.338017    0.568079
      5          7           0        1.412653   -0.865381    0.874780
      6          6           0        1.640574   -2.134801    0.682207
      7          1           0        2.635433   -2.224556    0.218732
      8          1           0        1.662970    1.050997    0.035506
      9          1           0        2.568658    0.777169    1.526941
     10          6           0       -2.221717   -0.651821    1.236748
     11          1           0       -2.323337   -1.183426    2.183150
     12          1           0       -2.349900    0.416757    1.409655
     13          6           0       -3.146755   -1.177603    0.180113
     14          6           0       -3.614849   -0.334696   -0.833519
     15          6           0       -3.544397   -2.519009    0.193386
     16          6           0       -4.464600   -0.827422   -1.822637
     17          1           0       -3.315904    0.708623   -0.847177
     18          6           0       -4.393064   -3.012942   -0.795491
     19          1           0       -3.190654   -3.176555    0.980490
     20          6           0       -4.853397   -2.167186   -1.805485
     21          1           0       -4.824344   -0.166526   -2.602929
     22          1           0       -4.697443   -4.053164   -0.776033
     23          1           0       -5.516044   -2.549814   -2.573555
     24          6           0        3.510094   -0.012451   -0.240624
     25          6           0        3.445611   -0.048474   -1.638598
     26          6           0        4.726673   -0.294691    0.390330
     27          6           0        4.574797   -0.364544   -2.391349
     28          1           0        2.509088    0.176098   -2.138323
     29          6           0        5.858159   -0.610148   -0.360911
     30          1           0        4.789275   -0.263075    1.473053
     31          6           0        5.783248   -0.646907   -1.753143
     32          1           0        4.513514   -0.384577   -3.473456
     33          1           0        6.795969   -0.822678    0.139585
     34          1           0        6.663172   -0.888752   -2.338450
     35         16           0       -2.036793    4.268990   -1.135831
     36          6           0       -1.465353    4.780331    0.553989
     37          1           0       -0.488832    5.269511    0.507613
     38          1           0       -2.168779    5.480975    1.011549
     39          1           0       -1.374846    3.915912    1.216885
 ---------------------------------------------------------------------
 Rotational constants (GHZ):      0.2478522      0.1225160      0.1059004
 Standard basis: 6-311++G(d,p) (5D, 7F)
 There are   625 symmetry adapted cartesian basis functions of A   symmetry.
 There are   604 symmetry adapted basis functions of A   symmetry.
   604 basis functions,   946 primitive gaussians,   625 cartesian basis functions
    84 alpha electrons       84 beta electrons
       nuclear repulsion energy      1703.7199161056 Hartrees.
 NAtoms=   39 NActive=   39 NUniq=   39 SFac= 1.00D+00 NAtFMM=   60 NAOKFM=F Big=F
 Integral buffers will be    131072 words long.
 Raffenetti 2 integral format.
 Two-electron integral symmetry is turned on.
 ------------------------------------------------------------------------------
 Polarizable Continuum Model (PCM)
 =================================
 Model                : PCM (using non-symmetric T matrix).
 Atomic radii         : UFF (Universal Force Field).
 Polarization charges : Total charges.
 Charge compensation  : None.
 Solution method      : On-the-fly selection.
 Cavity type          : Scaled VdW (van der Waals Surface) (Alpha=1.100).
 Cavity algorithm     : GePol (No added spheres)
                        Default sphere list used, NSphG=   39.
                        Lebedev-Laikov grids with approx.  5.0 points / Ang**2.
                        Smoothing algorithm: York/Karplus (Gamma=1.0000).
                        Polarization charges: spherical gaussians, with
                                              point-specific exponents (IZeta= 3).
                        Self-potential: point-specific (ISelfS= 7).
                        Self-field    : sphere-specific E.n sum rule (ISelfD= 2).
 1st derivatives      : Analytical E(r).r(x)/FMM algorithm (CHGder, D1EAlg=3).
                        Cavity 1st derivative terms included.
 Solvent              : n,n-DiMethylFormamide, Eps=  37.219000 Eps(inf)=   2.046330
 ------------------------------------------------------------------------------
 One-electron integrals computed using PRISM.
 NBasis=   604 RedAO= T EigKep=  2.47D-06  NBF=   604
 NBsUse=   602 1.00D-06 EigRej=  6.04D-07 NBFU=   602
 Initial guess from the checkpoint file:  "/localscratch/srahman.25121874.0/Gau-102157.chk"
 B after Tr=     0.000000    0.000000    0.000000
         Rot=    0.999999    0.001021    0.000047   -0.000743 Ang=   0.14 deg.
 ExpMin= 3.60D-02 ExpMax= 9.34D+04 ExpMxC= 3.17D+03 IAcc=3 IRadAn=         5 AccDes= 0.00D+00
 Harris functional with IExCor=  402 and IRadAn=       5 diagonalized for initial guess.
 HarFok:  IExCor=  402 AccDes= 0.00D+00 IRadAn=         5 IDoV= 1 UseB2=F ITyADJ=14
 ICtDFT=  3500011 ScaDFX=  1.000000  1.000000  1.000000  1.000000
 FoFCou: FMM=F IPFlag=           0 FMFlag=      100000 FMFlg1=           0
         NFxFlg=           0 DoJE=T BraDBF=F KetDBF=T FulRan=T
         wScrn=  0.000000 ICntrl=     500 IOpCl=  0 I1Cent=   200000004 NGrid=           0
         NMat0=    1 NMatS0=      1 NMatT0=    0 NMatD0=    1 NMtDS0=    0 NMtDT0=    0
 Petite list used in FoFCou.
 Requested convergence on RMS density matrix=1.00D-08 within 128 cycles.
 Requested convergence on MAX density matrix=1.00D-06.
 Requested convergence on             energy=1.00D-06.
 No special actions if energy rises.
 Inv3:  Mode=1 IEnd=    36247728.
 Iteration    1 A*A^-1 deviation from unit magnitude is 1.04D-14 for   1872.
 Iteration    1 A*A^-1 deviation from orthogonality  is 8.88D-15 for   2539   1038.
 Iteration    1 A^-1*A deviation from unit magnitude is 8.44D-15 for   2155.
 Iteration    1 A^-1*A deviation from orthogonality  is 8.68D-09 for   3146   2469.
 Iteration    2 A*A^-1 deviation from unit magnitude is 1.04D-14 for   2005.
 Iteration    2 A*A^-1 deviation from orthogonality  is 1.40D-14 for   1871    758.
 Iteration    2 A^-1*A deviation from unit magnitude is 1.67D-15 for   2386.
 Iteration    2 A^-1*A deviation from orthogonality  is 9.99D-16 for   1830    751.
 Error on total polarization charges =  0.03835
 SCF Done:  E(RB3LYP) =  -1585.30570010     A.U. after   10 cycles
            NFock= 10  Conv=0.62D-08     -V/T= 2.0030
 D1PCM: PCM CHGder 1st derivatives, ID1Alg=3 FixD1E=F DoIter=F DoCFld=F I1PDM=0.
 Calling FoFJK, ICntrl=      2127 FMM=F ISym2X=0 I1Cent= 0 IOpClX= 0 NMat=1 NMatS=1 NMatT=0.
 ***** Axes restored to original set *****
 -------------------------------------------------------------------
 Center     Atomic                   Forces (Hartrees/Bohr)
 Number     Number              X              Y              Z
 -------------------------------------------------------------------
      1        8          -0.000039879    0.000091842   -0.000018346
      2        6          -0.000057442   -0.000273702    0.000148596
      3       16           0.000009935    0.000076275   -0.000071495
      4        6          -0.000023827   -0.000013853   -0.000013873
      5        7           0.000083342    0.000098296   -0.000036728
      6        6          -0.000015418    0.000025351    0.000016732
      7        1           0.000009652   -0.000008965   -0.000010831
      8        1          -0.000023299    0.000014401   -0.000007022
      9        1          -0.000010074   -0.000025033    0.000022430
     10        6           0.000004955    0.000042349   -0.000016868
     11        1           0.000035296   -0.000026637    0.000012354
     12        1           0.000051735    0.000032639    0.000015489
     13        6          -0.000005707   -0.000034695    0.000003763
     14        6           0.000007854   -0.000000612   -0.000029946
     15        6          -0.000017272    0.000024014   -0.000000486
     16        6           0.000007527    0.000008852    0.000007641
     17        1          -0.000006027    0.000006307    0.000009559
     18        6          -0.000019085    0.000005227   -0.000003692
     19        1          -0.000002933    0.000007457   -0.000002500
     20        6           0.000011721   -0.000002436    0.000015768
     21        1          -0.000008474    0.000001218    0.000002624
     22        1          -0.000006052   -0.000000091    0.000002381
     23        1          -0.000009663    0.000003094    0.000001109
     24        6           0.000000032   -0.000005436   -0.000001711
     25        6           0.000008531   -0.000001641   -0.000014181
     26        6          -0.000003631   -0.000010168   -0.000004136
     27        6           0.000001810   -0.000002850    0.000003102
     28        1           0.000000758   -0.000003318   -0.000000981
     29        6          -0.000002408   -0.000016496   -0.000010732
     30        1           0.000001479   -0.000001940    0.000001760
     31        6          -0.000002877    0.000003621   -0.000003931
     32        1           0.000001424   -0.000007603   -0.000005180
     33        1           0.000002150   -0.000002131   -0.000004499
     34        1           0.000000772   -0.000009565   -0.000005502
     35       16          -0.000004051    0.000013185    0.000001764
     36        6          -0.000018058   -0.000031531   -0.000012503
     37        1           0.000041292    0.000010106   -0.000009704
     38        1          -0.000014086    0.000008531   -0.000000730
     39        1           0.000009996    0.000005937    0.000020506
 -------------------------------------------------------------------
 Cartesian Forces:  Max     0.000273702 RMS     0.000037252

 GradGradGradGradGradGradGradGradGradGradGradGradGradGradGradGradGradGrad
 Berny optimization.
 Using GEDIIS/GDIIS optimizer.
 FormGI is forming the generalized inverse of G from B-inverse, IUseBI=4.
 Internal  Forces:  Max     0.000122169 RMS     0.000023557
 Search for a local minimum.
 Step number   3 out of a maximum of  207
 All quantities printed in internal units (Hartrees-Bohrs-Radians)
 Mixed Optimization -- En-DIIS/RFO-DIIS
 Swapping is turned off.
 Update second derivatives using D2CorX and points    1    2    3
 DE=  1.70D-06 DEPred=-5.53D-07 R=-3.08D+00
 Trust test=-3.08D+00 RLast= 1.22D-02 DXMaxT set to 1.50D-01
 ITU= -1  1  0
     Eigenvalues ---    0.00144   0.00236   0.00260   0.00361   0.00467
     Eigenvalues ---    0.00564   0.00733   0.00761   0.00963   0.00972
     Eigenvalues ---    0.01401   0.01552   0.01601   0.01710   0.01900
     Eigenvalues ---    0.02099   0.02128   0.02131   0.02134   0.02148
     Eigenvalues ---    0.02150   0.02152   0.02154   0.02157   0.02159
     Eigenvalues ---    0.02161   0.02162   0.02164   0.02165   0.02823
     Eigenvalues ---    0.03036   0.04484   0.05021   0.06270   0.06334
     Eigenvalues ---    0.06451   0.06826   0.07802   0.08836   0.09295
     Eigenvalues ---    0.09876   0.10256   0.11996   0.12537   0.13287
     Eigenvalues ---    0.14772   0.15923   0.15984   0.16000   0.16000
     Eigenvalues ---    0.16000   0.16000   0.16000   0.16000   0.16000
     Eigenvalues ---    0.16002   0.16123   0.17664   0.20462   0.21946
     Eigenvalues ---    0.21983   0.22000   0.22000   0.22386   0.22422
     Eigenvalues ---    0.23466   0.23509   0.24552   0.24979   0.24998
     Eigenvalues ---    0.25000   0.25676   0.27226   0.30312   0.32065
     Eigenvalues ---    0.32429   0.33178   0.33587   0.34436   0.34456
     Eigenvalues ---    0.34519   0.34678   0.34792   0.34886   0.35095
     Eigenvalues ---    0.35391   0.35398   0.35409   0.35484   0.35498
     Eigenvalues ---    0.35509   0.35510   0.35512   0.35515   0.36315
     Eigenvalues ---    0.38075   0.41352   0.42003   0.42050   0.42067
     Eigenvalues ---    0.43668   0.45748   0.45837   0.46069   0.46095
     Eigenvalues ---    0.46400   0.46486   0.46662   0.46675   0.64402
     Eigenvalues ---    0.66119
 En-DIIS/RFO-DIIS IScMMF=        0 using points:     3    2    1
 RFO step:  Lambda=-2.97744164D-07.
 DidBck=T Rises=F RFO-DIIS coefs:    0.50700    0.49587   -0.00286
 Iteration  1 RMS(Cart)=  0.00214416 RMS(Int)=  0.00000096
 Iteration  2 RMS(Cart)=  0.00000251 RMS(Int)=  0.00000006
 Iteration  3 RMS(Cart)=  0.00000000 RMS(Int)=  0.00000006
 Variable       Old X    -DE/DX   Delta X   Delta X   Delta X     New X
                                 (Linear)    (Quad)   (Total)
    R1        2.47600  -0.00001  -0.00002   0.00003   0.00001   2.47602
    R2        2.78083  -0.00006   0.00004  -0.00013  -0.00009   2.78074
    R3        3.10725  -0.00003   0.00003  -0.00008  -0.00005   3.10720
    R4        2.74434   0.00002  -0.00001   0.00005   0.00004   2.74438
    R5        2.87865  -0.00005   0.00006  -0.00017  -0.00011   2.87854
    R6        2.06252   0.00003   0.00002  -0.00002   0.00001   2.06253
    R7        2.05906   0.00001  -0.00001   0.00003   0.00002   2.05908
    R8        2.83690   0.00002  -0.00001   0.00004   0.00003   2.83693
    R9        2.46423  -0.00002   0.00000  -0.00002  -0.00002   2.46422
   R10        2.08094   0.00001   0.00002  -0.00002  -0.00000   2.08094
   R11        2.06024   0.00002   0.00002  -0.00001   0.00001   2.06025
   R12        2.05988   0.00002   0.00002  -0.00001   0.00001   2.05989
   R13        2.83372   0.00004   0.00003   0.00001   0.00004   2.83376
   R14        6.87403  -0.00000  -0.00031   0.00086   0.00055   6.87458
   R15        2.64363   0.00002  -0.00000   0.00001   0.00001   2.64364
   R16        2.64404  -0.00001   0.00002  -0.00005  -0.00002   2.64402
   R17        2.63426  -0.00000   0.00002  -0.00003  -0.00002   2.63425
   R18        2.05109   0.00000   0.00000  -0.00001  -0.00001   2.05108
   R19        2.63350   0.00001  -0.00003   0.00006   0.00003   2.63353
   R20        2.05019  -0.00001  -0.00000  -0.00000  -0.00000   2.05018
   R21        2.63644   0.00000  -0.00002   0.00004   0.00002   2.63646
   R22        2.04846   0.00000   0.00000  -0.00000  -0.00000   2.04846
   R23        7.16993  -0.00000   0.00075  -0.00198  -0.00123   7.16870
   R24        2.63703  -0.00002   0.00001  -0.00003  -0.00002   2.63701
   R25        2.04849   0.00000   0.00000   0.00000   0.00000   2.04849
   R26        2.04879   0.00001   0.00001  -0.00001  -0.00000   2.04879
   R27        2.64547   0.00001  -0.00001   0.00003   0.00002   2.64549
   R28        2.64415   0.00000   0.00003  -0.00005  -0.00002   2.64413
   R29        2.63317   0.00001   0.00000   0.00000   0.00000   2.63317
   R30        2.05036  -0.00000  -0.00000   0.00000   0.00000   2.05036
   R31        2.63489   0.00000  -0.00000   0.00001   0.00001   2.63490
   R32        2.05034   0.00000   0.00001  -0.00001  -0.00000   2.05034
   R33        2.63709  -0.00001  -0.00001   0.00001   0.00000   2.63710
   R34        2.04851   0.00000   0.00000  -0.00001  -0.00000   2.04851
   R35        2.63566  -0.00001   0.00000  -0.00001  -0.00001   2.63565
   R36        2.04855   0.00000   0.00000  -0.00000   0.00000   2.04855
   R37        2.04871   0.00000   0.00000  -0.00000   0.00000   2.04871
   R38        3.50670  -0.00000  -0.00001   0.00001  -0.00000   3.50670
   R39        2.06581   0.00004   0.00005  -0.00005  -0.00000   2.06581
   R40        2.06584   0.00002   0.00002  -0.00003  -0.00000   2.06583
   R41        2.06564   0.00001   0.00001  -0.00000   0.00001   2.06565
    A1        2.08916  -0.00012  -0.00005  -0.00008  -0.00013   2.08903
    A2        2.23283  -0.00003   0.00000  -0.00007  -0.00007   2.23276
    A3        1.91348   0.00008   0.00004   0.00003   0.00007   1.91354
    A4        2.13682  -0.00005  -0.00006   0.00003  -0.00004   2.13679
    A5        1.85358  -0.00000  -0.00004   0.00011   0.00007   1.85365
    A6        1.86163  -0.00004  -0.00013   0.00006  -0.00006   1.86156
    A7        1.97451   0.00002   0.00005  -0.00005   0.00000   1.97451
    A8        1.88768   0.00001   0.00004  -0.00005  -0.00001   1.88767
    A9        1.93724   0.00001   0.00009  -0.00007   0.00002   1.93726
   A10        1.94413   0.00001  -0.00001  -0.00000  -0.00001   1.94411
   A11        1.97694  -0.00004  -0.00004  -0.00000  -0.00005   1.97689
   A12        2.04259   0.00001   0.00003  -0.00004  -0.00001   2.04259
   A13        2.26279   0.00003   0.00001   0.00003   0.00004   2.26283
   A14        1.87487   0.00001  -0.00000   0.00003   0.00003   1.87490
   A15        1.87344  -0.00003   0.00000  -0.00015  -0.00015   1.87329
   A16        1.87445  -0.00003  -0.00025   0.00037   0.00012   1.87457
   A17        1.87710   0.00004   0.00001   0.00006   0.00007   1.87717
   A18        1.90641   0.00002   0.00005  -0.00005   0.00000   1.90641
   A19        1.96407  -0.00000   0.00007  -0.00013  -0.00006   1.96401
   A20        1.96379   0.00000   0.00010  -0.00008   0.00002   1.96381
   A21        2.69768   0.00002  -0.00031   0.00066   0.00035   2.69803
   A22        2.10100   0.00000   0.00007  -0.00011  -0.00004   2.10095
   A23        2.09993   0.00002  -0.00004   0.00009   0.00005   2.09998
   A24        2.08224  -0.00002  -0.00002   0.00002  -0.00001   2.08223
   A25        2.10032   0.00000  -0.00001   0.00003   0.00002   2.10033
   A26        2.08994  -0.00000   0.00002  -0.00005  -0.00002   2.08991
   A27        2.09293  -0.00000  -0.00001   0.00002   0.00001   2.09294
   A28        2.10150   0.00001   0.00004  -0.00005  -0.00001   2.10149
   A29        2.08895  -0.00001  -0.00003   0.00004   0.00001   2.08896
   A30        2.09273  -0.00001  -0.00001   0.00001  -0.00000   2.09273
   A31        2.09507   0.00000   0.00002  -0.00002  -0.00001   2.09506
   A32        2.09158   0.00000   0.00002  -0.00003  -0.00001   2.09157
   A33        2.09653  -0.00001  -0.00004   0.00006   0.00002   2.09655
   A34        2.09400  -0.00001  -0.00003   0.00004   0.00001   2.09402
   A35        2.09252   0.00000   0.00002  -0.00002  -0.00000   2.09251
   A36        2.09666   0.00000   0.00001  -0.00002  -0.00001   2.09665
   A37        2.09323   0.00000   0.00001  -0.00001  -0.00001   2.09322
   A38        2.09501  -0.00000  -0.00002   0.00003   0.00002   2.09502
   A39        2.09494  -0.00000   0.00001  -0.00002  -0.00001   2.09493
   A40        2.10211   0.00003   0.00012  -0.00018  -0.00006   2.10205
   A41        2.10368  -0.00002  -0.00010   0.00015   0.00006   2.10373
   A42        2.07734  -0.00001  -0.00002   0.00002   0.00000   2.07735
   A43        2.10363   0.00000   0.00000  -0.00001  -0.00000   2.10363
   A44        2.08790  -0.00000   0.00000  -0.00001  -0.00000   2.08790
   A45        2.09164  -0.00000  -0.00001   0.00001   0.00000   2.09165
   A46        2.10395   0.00001   0.00001  -0.00002  -0.00000   2.10394
   A47        2.08780  -0.00000  -0.00000   0.00000  -0.00000   2.08780
   A48        2.09143  -0.00000  -0.00001   0.00002   0.00001   2.09143
   A49        2.09508   0.00000   0.00001  -0.00002  -0.00001   2.09507
   A50        2.09168   0.00000   0.00000  -0.00000   0.00000   2.09168
   A51        2.09641  -0.00001  -0.00002   0.00002   0.00000   2.09641
   A52        2.09462   0.00000  -0.00000   0.00001   0.00001   2.09463
   A53        2.09166  -0.00000   0.00000  -0.00001  -0.00000   2.09166
   A54        2.09689  -0.00000  -0.00000  -0.00000  -0.00000   2.09689
   A55        2.09173  -0.00000  -0.00001   0.00001   0.00000   2.09174
   A56        2.09565   0.00000   0.00000   0.00000   0.00000   2.09565
   A57        2.09579  -0.00000   0.00001  -0.00001  -0.00001   2.09578
   A58        1.86828   0.00000   0.00010  -0.00019  -0.00009   1.86819
   A59        1.93880  -0.00001   0.00003  -0.00010  -0.00007   1.93874
   A60        1.93864  -0.00002  -0.00006   0.00007   0.00001   1.93865
   A61        1.93888   0.00002   0.00003   0.00002   0.00006   1.93894
   A62        1.88152   0.00001   0.00006  -0.00009  -0.00003   1.88149
   A63        1.88140  -0.00001  -0.00007   0.00012   0.00005   1.88145
   A64        1.88209  -0.00000   0.00001  -0.00003  -0.00002   1.88207
   A65        2.45066  -0.00003   0.00006  -0.00010  -0.00004   2.45062
   A66        3.11504   0.00001  -0.00092   0.00233   0.00140   3.11644
   A67        3.05141   0.00001  -0.00123   0.00271   0.00148   3.05289
    D1       -0.05683  -0.00007  -0.00095  -0.00022  -0.00117  -0.05800
    D2        3.09635   0.00012   0.00105   0.00085   0.00190   3.09825
    D3       -0.99570   0.00001   0.00077  -0.00109  -0.00032  -0.99601
    D4        1.05243   0.00000   0.00071  -0.00104  -0.00033   1.05210
    D5       -3.11311   0.00001   0.00068  -0.00089  -0.00021  -3.11331
    D6        2.05872  -0.00008  -0.00029  -0.00145  -0.00175   2.05697
    D7       -1.12321  -0.00009  -0.00029  -0.00172  -0.00201  -1.12522
    D8       -1.07204   0.00010   0.00157  -0.00045   0.00113  -1.07092
    D9        2.02921   0.00009   0.00158  -0.00072   0.00086   2.03007
   D10       -0.89843   0.00001   0.00081  -0.00205  -0.00124  -0.89967
   D11        2.28983   0.00001   0.00081  -0.00173  -0.00092   2.28890
   D12        1.11209  -0.00001   0.00077  -0.00202  -0.00125   1.11084
   D13       -1.98284  -0.00000   0.00077  -0.00171  -0.00093  -1.98377
   D14       -3.02767  -0.00002   0.00070  -0.00201  -0.00131  -3.02897
   D15        0.16060  -0.00001   0.00070  -0.00169  -0.00099   0.15960
   D16        1.51403   0.00002  -0.00019   0.00070   0.00050   1.51453
   D17       -1.63880   0.00002  -0.00029   0.00086   0.00056  -1.63823
   D18       -0.56764   0.00000  -0.00023   0.00063   0.00040  -0.56724
   D19        2.56272   0.00000  -0.00033   0.00079   0.00046   2.56318
   D20       -2.67221  -0.00001  -0.00033   0.00074   0.00041  -2.67180
   D21        0.45815  -0.00001  -0.00043   0.00090   0.00047   0.45862
   D22       -3.10547   0.00000   0.00009  -0.00002   0.00007  -3.10540
   D23       -0.01201  -0.00001   0.00009  -0.00034  -0.00025  -0.01226
   D24        0.18567   0.00004  -0.00054   0.00191   0.00137   0.18704
   D25        2.21215  -0.00001  -0.00065   0.00191   0.00126   2.21341
   D26       -1.87665   0.00000  -0.00044   0.00164   0.00120  -1.87545
   D27       -1.58584  -0.00000  -0.00087   0.00186   0.00099  -1.58485
   D28        1.54907   0.00000  -0.00100   0.00222   0.00122   1.55029
   D29        2.63767   0.00002  -0.00092   0.00208   0.00117   2.63883
   D30       -0.51061   0.00002  -0.00105   0.00244   0.00139  -0.50922
   D31        0.47491  -0.00001  -0.00112   0.00231   0.00119   0.47611
   D32       -2.67336  -0.00000  -0.00125   0.00266   0.00142  -2.67194
   D33        1.54453   0.00000   0.00052  -0.00096  -0.00044   1.54409
   D34        3.13090   0.00000  -0.00017   0.00039   0.00023   3.13113
   D35       -0.01328  -0.00001  -0.00022   0.00035   0.00013  -0.01315
   D36       -0.00407  -0.00000  -0.00004   0.00004   0.00000  -0.00407
   D37        3.13493  -0.00001  -0.00009   0.00000  -0.00009   3.13484
   D38       -3.13006  -0.00000   0.00015  -0.00037  -0.00022  -3.13028
   D39        0.01401  -0.00000   0.00014  -0.00034  -0.00020   0.01381
   D40        0.00492   0.00000   0.00002  -0.00002   0.00000   0.00492
   D41       -3.13419   0.00000   0.00001   0.00001   0.00002  -3.13417
   D42        0.00044   0.00000   0.00002  -0.00004  -0.00002   0.00043
   D43        3.13907  -0.00000  -0.00001  -0.00005  -0.00006   3.13901
   D44       -3.13855   0.00001   0.00008   0.00000   0.00008  -3.13848
   D45        0.00007   0.00000   0.00005  -0.00001   0.00004   0.00011
   D46       -0.42158   0.00001   0.00054   0.00003   0.00056  -0.42101
   D47        2.79772  -0.00000   0.00180  -0.00303  -0.00124   2.79649
   D48       -0.00213   0.00000   0.00001  -0.00001   0.00000  -0.00213
   D49       -3.13949   0.00000   0.00000  -0.00000  -0.00000  -3.13949
   D50        3.13698   0.00000   0.00002  -0.00004  -0.00002   3.13697
   D51       -0.00038  -0.00000   0.00001  -0.00003  -0.00002  -0.00040
   D52        0.00239   0.00000   0.00001   0.00001   0.00002   0.00241
   D53        3.13923  -0.00000  -0.00001  -0.00002  -0.00003   3.13921
   D54       -3.13622   0.00001   0.00005   0.00002   0.00006  -3.13616
   D55        0.00062   0.00000   0.00002  -0.00001   0.00001   0.00063
   D56       -0.00155  -0.00000  -0.00003   0.00002  -0.00001  -0.00157
   D57       -3.13840   0.00000  -0.00001   0.00004   0.00004  -3.13836
   D58        3.13580  -0.00000  -0.00002   0.00001  -0.00001   3.13579
   D59       -0.00105   0.00000   0.00000   0.00004   0.00004  -0.00101
   D60        3.13384  -0.00000  -0.00011   0.00017   0.00006   3.13390
   D61       -0.00302  -0.00000  -0.00011   0.00018   0.00007  -0.00295
   D62        0.00331  -0.00000  -0.00001   0.00001   0.00000   0.00331
   D63       -3.13355  -0.00000  -0.00001   0.00003   0.00001  -3.13354
   D64       -3.13291   0.00000   0.00010  -0.00016  -0.00006  -3.13297
   D65        0.00398  -0.00000   0.00007  -0.00013  -0.00006   0.00392
   D66       -0.00239   0.00000   0.00000  -0.00000  -0.00000  -0.00239
   D67        3.13450  -0.00000  -0.00003   0.00003  -0.00000   3.13450
   D68       -0.00138   0.00000   0.00000  -0.00001  -0.00000  -0.00138
   D69       -3.13649  -0.00000  -0.00002   0.00004   0.00001  -3.13648
   D70        3.13547  -0.00000   0.00001  -0.00002  -0.00002   3.13546
   D71        0.00036  -0.00000  -0.00002   0.00002   0.00000   0.00036
   D72       -0.00046   0.00000   0.00002  -0.00002   0.00000  -0.00046
   D73        3.13698  -0.00000  -0.00005   0.00006   0.00001   3.13698
   D74       -3.13735   0.00000   0.00005  -0.00004   0.00000  -3.13734
   D75        0.00009  -0.00000  -0.00002   0.00003   0.00001   0.00010
   D76       -0.00152   0.00000   0.00002  -0.00001   0.00001  -0.00151
   D77       -3.13705  -0.00000   0.00000  -0.00001  -0.00001  -3.13705
   D78        3.13358   0.00000   0.00004  -0.00005  -0.00001   3.13357
   D79       -0.00195  -0.00000   0.00003  -0.00006  -0.00003  -0.00197
   D80        0.00243  -0.00000  -0.00003   0.00002  -0.00001   0.00242
   D81        3.13796  -0.00000  -0.00001   0.00002   0.00001   3.13797
   D82       -3.13500   0.00000   0.00004  -0.00005  -0.00001  -3.13500
   D83        0.00053   0.00000   0.00006  -0.00005   0.00001   0.00054
   D84        2.33743   0.00000  -0.00101   0.00161   0.00060   2.33803
   D85       -1.85162  -0.00000  -0.00096   0.00148   0.00052  -1.85110
   D86        0.24328   0.00000  -0.00097   0.00151   0.00055   0.24383
   D87       -0.24605   0.00000   0.00139  -0.00290  -0.00151  -0.24756
   D88       -2.37399   0.00001   0.00138  -0.00288  -0.00150  -2.37548
   D89        1.88213  -0.00000   0.00134  -0.00281  -0.00147   1.88065
         Item               Value     Threshold  Converged?
 Maximum Force            0.000122     0.000450     YES
 RMS     Force            0.000024     0.000300     YES
 Maximum Displacement     0.009324     0.001800     NO 
 RMS     Displacement     0.002145     0.001200     NO 
 Predicted change in Energy=-5.127627D-07
 GradGradGradGradGradGradGradGradGradGradGradGradGradGradGradGradGradGrad

                          Input orientation:                          
 ---------------------------------------------------------------------
 Center     Atomic      Atomic             Coordinates (Angstroms)
 Number     Number       Type             X           Y           Z
 ---------------------------------------------------------------------
      1          8           0       -0.839974   -0.864278    0.762227
      2          6           0        0.167540   -0.516466    1.524265
      3         16           0        0.116543    0.224005    2.991468
      4          6           0        2.295179    0.339465    0.566331
      5          7           0        1.416751   -0.866920    0.871792
      6          6           0        1.648019   -2.135351    0.676762
      7          1           0        2.642533   -2.221526    0.211871
      8          1           0        1.661060    1.051244    0.034815
      9          1           0        2.567911    0.778218    1.525697
     10          6           0       -2.217659   -0.659320    1.236880
     11          1           0       -2.318319   -1.193185    2.182115
     12          1           0       -2.346576    0.408765    1.412322
     13          6           0       -3.142955   -1.183435    0.179616
     14          6           0       -3.611202   -0.338890   -0.832591
     15          6           0       -3.540896   -2.524756    0.190992
     16          6           0       -4.461396   -0.829907   -1.822166
     17          1           0       -3.312081    0.704393   -0.844706
     18          6           0       -4.390013   -3.016994   -0.798366
     19          1           0       -3.187062   -3.183576    0.976986
     20          6           0       -4.850485   -2.169619   -1.806922
     21          1           0       -4.821282   -0.167720   -2.601297
     22          1           0       -4.694626   -4.057175   -0.780384
     23          1           0       -5.513500   -2.550939   -2.575322
     24          6           0        3.511309   -0.006355   -0.243086
     25          6           0        3.446673   -0.040295   -1.641116
     26          6           0        4.728745   -0.286324    0.387197
     27          6           0        4.576575   -0.352100   -2.394574
     28          1           0        2.509458    0.182565   -2.140310
     29          6           0        5.860947   -0.597512   -0.364751
     30          1           0        4.791449   -0.256283    1.469959
     31          6           0        5.785896   -0.632223   -1.757024
     32          1           0        4.515161   -0.370541   -3.476701
     33          1           0        6.799415   -0.808320    0.135240
     34          1           0        6.666370   -0.870756   -2.342863
     35         16           0       -2.039434    4.266982   -1.125896
     36          6           0       -1.468851    4.775626    0.565027
     37          1           0       -0.493456    5.267129    0.519563
     38          1           0       -2.173740    5.473643    1.024344
     39          1           0       -1.376288    3.909893    1.225928
 ---------------------------------------------------------------------
                    Distance matrix (angstroms):
                    1          2          3          4          5
     1  O    0.000000
     2  C    1.310252   0.000000
     3  S    2.658721   1.644258   0.000000
     4  C    3.364010   2.485378   3.262067   0.000000
     5  N    2.259385   1.452263   2.715453   1.523256   0.000000
     6  C    2.795182   2.351780   3.642780   2.560415   1.304008
     7  H    3.777946   3.279512   4.481898   2.608634   1.942420
     8  H    3.233191   2.628075   3.436809   1.091442   2.107029
     9  H    3.859321   2.727268   2.909440   1.089620   2.111692
    10  C    1.471502   2.406693   3.050794   4.670430   3.658596
    11  H    2.075997   2.658987   2.931217   5.122904   3.971667
    12  H    2.076802   2.681298   2.931688   4.718728   4.010258
    13  C    2.396877   3.634874   4.528988   5.660572   4.622792
    14  C    3.240244   4.457039   5.369950   6.107576   5.335170
    15  C    3.221564   4.423047   5.364253   6.511867   5.271638
    16  C    4.449154   5.720481   6.726020   7.261106   6.466173
    17  H    3.339801   4.382953   5.167443   5.793579   5.270412
    18  C    4.435359   5.693729   6.721307   7.603947   6.413326
    19  H    3.306673   4.320456   5.155924   6.529580   5.154905
    20  C    4.938485   6.245822   7.309265   7.936520   6.939076
    21  H    5.258260   6.483072   7.470916   7.806095   7.173861
    22  H    5.237613   6.441172   7.463426   8.366688   7.089171
    23  H    5.985474   7.295197   8.389687   8.899432   7.921293
    24  C    4.547566   3.816351   4.694661   1.501239   2.524025
    25  C    4.983006   4.582476   5.711432   2.518527   3.334456
    26  C    5.611178   4.706430   5.321191   2.519116   3.397239
    27  C    6.290209   5.901178   7.016640   3.801314   4.573694
    28  H    4.554042   4.404808   5.662412   2.719639   3.371674
    29  C    6.800265   5.999153   6.703527   3.802570   4.620877
    30  H    5.708194   4.631542   4.939678   2.720813   3.481275
    31  C    7.092435   6.507394   7.444654   4.304330   5.104428
    32  H    6.847610   6.628179   7.844650   4.666747   5.362455
    33  H    7.665280   6.782060   7.340607   4.668125   5.433141
    34  H    8.123228   7.570667   8.517853   5.388446   6.155690
    35  S    5.597637   5.897072   6.160080   6.089162   6.503301
    36  C    5.678282   5.621757   5.396142   5.817856   6.345008
    37  H    6.145984   5.907310   5.649382   5.662204   6.434246
    38  H    6.482042   6.450808   6.055880   6.822082   7.288185
    39  H    4.826526   4.697346   4.351028   5.163593   5.544765
                    6          7          8          9         10
     6  C    0.000000
     7  H    1.101185   0.000000
     8  H    3.250639   3.421354   0.000000
     9  H    3.171085   3.275694   1.766253   0.000000
    10  C    4.175628   5.206977   4.406297   5.005158   0.000000
    11  H    4.345757   5.435936   5.048150   5.309666   1.090235
    12  H    4.792740   5.766344   4.286193   4.929658   1.090048
    13  C    4.909861   5.877972   5.300313   6.186599   1.499559
    14  C    5.758891   6.613957   5.521016   6.707524   2.515422
    15  C    5.226131   6.190895   6.314469   7.071675   2.514893
    16  C    6.728580   7.519291   6.668702   7.950183   3.797528
    17  H    5.914525   6.718243   5.062212   6.340233   2.718543
    18  C    6.277828   7.149130   7.338954   8.259395   3.797364
    19  H    4.956502   5.957778   6.505818   7.008324   2.716460
    20  C    6.957040   7.760383   7.494410   8.650358   4.298547
    21  H    7.514592   8.236539   7.103219   8.516281   4.663917
    22  H    6.785708   7.628112   8.194831   9.024604   4.663705
    23  H    7.876301   8.625418   8.441733   9.654576   5.382720
    24  C    2.974995   2.422548   2.149224   2.152708   5.952961
    25  C    3.605132   2.972872   2.681159   3.386871   6.383628
    26  C    3.604667   2.850970   3.365108   2.664327   7.008111
    27  C    4.603209   3.745507   4.046175   4.547623   7.709959
    28  H    3.748427   3.366024   2.491094   3.714543   5.870249
    29  C    4.604179   3.650767   4.529581   4.038628   8.236075
    30  H    3.747161   3.172193   3.683558   2.453044   7.024555
    31  C    5.030381   4.035240   4.801981   4.808434   8.545238
    32  H    5.346617   4.531936   4.743217   5.489573   8.223874
    33  H    5.347069   4.391206   5.465415   4.728225   9.085343
    34  H    5.991760   4.954039   5.865199   5.872158   9.580462
    35  S    7.605048   8.112408   5.038043   6.358462   5.466528
    36  C    7.582148   8.123321   4.893720   5.761736   5.527272
    37  H    7.707616   8.124596   4.759266   5.525812   6.213712
    38  H    8.521939   9.114397   5.936537   6.691907   6.136802
    39  H    6.781813   7.400914   4.337754   5.045191   4.646045
                   11         12         13         14         15
    11  H    0.000000
    12  H    1.777533   0.000000
    13  C    2.165669   2.165383   0.000000
    14  C    3.389664   2.682891   1.398955   0.000000
    15  C    2.689302   3.394642   1.399153   2.414679   0.000000
    16  C    4.556207   4.058163   2.422891   1.393983   2.787946
    17  H    3.708101   2.472604   2.154468   1.085385   3.398887
    18  C    4.062199   4.560548   2.423539   2.789258   1.393603
    19  H    2.483688   3.714949   2.153673   3.398044   1.084909
    20  C    4.824697   4.825055   2.799026   2.415929   2.415120
    21  H    5.495219   4.750330   3.403224   2.149863   3.871936
    22  H    4.756646   5.501448   3.404066   3.873265   2.150111
    23  H    5.889472   5.889869   3.883199   3.398383   3.397697
    24  C    6.424541   6.101435   6.770777   7.154597   7.500957
    25  C    7.012944   6.564058   6.931452   7.110307   7.639063
    26  C    7.328386   7.182910   7.925375   8.428841   8.569483
    27  C    8.318237   7.937341   8.179775   8.335446   8.791981
    28  H    6.624460   6.021081   6.260813   6.280487   7.026474
    29  C    8.587302   8.457778   9.039353   9.487221   9.613416
    30  H    7.206508   7.169171   8.091932   8.712813   8.729817
    31  C    9.028278   8.790080   9.153075   9.447014   9.714190
    32  H    8.910409   8.461282   8.525033   8.545764   9.110031
    33  H    9.352588   9.314579   9.949543  10.466041  10.481951
    34  H   10.064990   9.847425  10.133288  10.401552  10.646333
    35  S    6.390159   4.628469   5.712194   4.875504   7.079286
    36  C    6.242056   4.534069   6.201739   5.718503   7.597950
    37  H    6.915914   5.275867   6.981776   6.555617   8.373072
    38  H    6.768156   5.082656   6.780091   6.268975   8.157081
    39  H    5.276658   3.637870   5.491619   5.223457   6.867411
                   16         17         18         19         20
    16  C    0.000000
    17  H    2.151844   0.000000
    18  C    2.415908   3.874636   0.000000
    19  H    3.872846   4.295404   2.150980   0.000000
    20  C    1.395153   3.398896   1.395443   3.397827   0.000000
    21  H    1.083999   2.474647   3.399252   4.956831   2.153947
    22  H    3.399259   4.958639   1.084016   2.474728   2.154284
    23  H    2.153164   4.294003   2.153370   4.293185   1.084174
    24  C    8.169196   6.886636   8.473675   7.513420   8.777522
    25  C    7.949454   6.846136   8.425236   7.793658   8.567633
    26  C    9.467601   8.194753   9.592386   8.449966  10.006128
    27  C    9.068676   8.108585   9.489428   8.925174   9.618637
    28  H    7.051179   5.986752   7.722738   7.314286   7.733865
    29  C   10.427313   9.277379  10.541542   9.505496  10.921820
    30  H    9.837799   8.482203   9.852212   8.512856  10.361742
    31  C   10.249406   9.240782  10.495489   9.721018  10.747031
    32  H    9.139315   8.327580   9.668470   9.331277   9.681951
    33  H   11.429689  10.270879  11.443477  10.299520  11.888873
    34  H   11.140017  10.212494  11.368175  10.651791  11.602251
    35  S    5.685857   3.793512   7.660862   7.826236   7.056603
    36  C    6.787932   4.686126   8.433087   8.152966   8.080719
    37  H    7.642127   5.533935   9.249151   8.881394   8.927568
    38  H    7.284967   5.247372   8.962424   8.716450   8.579073
    39  H    6.424522   4.279025   7.820618   7.325174   7.630773
                   21         22         23         24         25
    21  H    0.000000
    22  H    4.296467   0.000000
    23  H    2.481849   2.482157   0.000000
    24  C    8.661366   9.167072   9.662370   0.000000
    25  C    8.324497   9.119043   9.352046   1.399934   0.000000
    26  C   10.007406  10.216775  10.899935   1.399211   2.412114
    27  C    9.401939  10.113771  10.328464   2.425537   1.393413
    28  H    7.353567   8.468980   8.486997   2.153800   1.085004
    29  C   10.922311  11.115852  11.750768   2.425917   2.787171
    30  H   10.439711  10.464056  11.305827   2.153079   3.396154
    31  C   10.650858  11.069122  11.490319   2.803117   2.415736
    32  H    9.379586  10.280155  10.302459   3.405380   2.149442
    33  H   11.955735  11.979417  12.727598   3.405573   3.871200
    34  H   11.512045  11.902388  12.297409   3.887244   3.398318
    35  S    5.438940   8.744199   7.788069   7.060559   6.993958
    36  C    6.760256   9.499165   8.938654   6.951430   7.226516
    37  H    7.616261  10.309333   9.792923   6.665539   6.954272
    38  H    7.209696  10.022395   9.407737   7.997283   8.312474
    39  H    6.568300   8.860634   8.562031   6.433009   6.861842
                   26         27         28         29         30
    26  C    0.000000
    27  C    2.786706   0.000000
    28  H    3.396084   2.150231   0.000000
    29  C    1.394326   2.414544   3.872159   0.000000
    30  H    1.084992   3.871687   4.293497   2.150912   0.000000
    31  C    2.415554   1.395491   3.397917   1.394727   3.397598
    32  H    3.870713   1.084025   2.472794   3.398071   4.955686
    33  H    2.150265   3.398399   4.956180   1.084045   2.473489
    34  H    3.398409   2.153815   4.293068   2.153206   4.293078
    35  S    8.296402   8.168049   6.197089   9.309064   8.594146
    36  C    8.004071   8.461678   6.651466   9.135702   8.082720
    37  H    7.624287   8.110065   6.476512   8.692208   7.703347
    38  H    9.012629   9.549609   7.742279  10.165860   9.030199
    39  H    7.455409   8.167570   6.350083   8.673208   7.446983
                   31         32         33         34         35
    31  C    0.000000
    32  H    2.154190   0.000000
    33  H    2.153810   4.295996   0.000000
    34  H    1.084131   2.482640   2.482458   0.000000
    35  S    9.253989   8.366338  10.270073  10.181767   0.000000
    36  C    9.341741   8.867187   9.986461  10.320818   1.855668
    37  H    8.911536   8.534618   9.499725   9.855467   2.469388
    38  H   10.410255   9.957675  10.989590  11.390216   2.469332
    39  H    8.990312   8.668679   9.502276  10.013752   2.469484
                   36         37         38         39
    36  C    0.000000
    37  H    1.093178   0.000000
    38  H    1.093192   1.766580   0.000000
    39  H    1.093092   1.766475   1.766884   0.000000
 Stoichiometry    C17H18NOS2(1-)
 Framework group  C1[X(C17H18NOS2)]
 Deg. of freedom   111
 Full point group                 C1      NOp   1
 Largest Abelian subgroup         C1      NOp   1
 Largest concise Abelian subgroup C1      NOp   1
                         Standard orientation:                         
 ---------------------------------------------------------------------
 Center     Atomic      Atomic             Coordinates (Angstroms)
 Number     Number       Type             X           Y           Z
 ---------------------------------------------------------------------
      1          8           0       -0.844441   -0.861042    0.762852
      2          6           0        0.163336   -0.514286    1.525023
      3         16           0        0.112995    0.228265    2.991198
      4          6           0        2.293310    0.335955    0.567212
      5          7           0        1.412208   -0.868200    0.873771
      6          6           0        1.640970   -2.137368    0.680588
      7          1           0        2.635581   -2.226224    0.216408
      8          1           0        1.660981    1.048325    0.034359
      9          1           0        2.566376    0.775436    1.526150
     10          6           0       -2.221982   -0.652598    1.236403
     11          1           0       -2.324309   -1.184980    2.182295
     12          1           0       -2.348795    0.415986    1.410329
     13          6           0       -3.147729   -1.176224    0.179291
     14          6           0       -3.613625   -0.332079   -0.834332
     15          6           0       -3.548448   -2.516704    0.192235
     16          6           0       -4.464243   -0.822671   -1.823754
     17          1           0       -3.312341    0.710567   -0.847673
     18          6           0       -4.397992   -3.008519   -0.796968
     19          1           0       -3.196446   -3.175193    0.979327
     20          6           0       -4.856109   -2.161554   -1.806939
     21          1           0       -4.822295   -0.160791   -2.603991
     22          1           0       -4.704765   -4.048043   -0.777768
     23          1           0       -5.519453   -2.542538   -2.575222
     24          6           0        3.509205   -0.013468   -0.241011
     25          6           0        3.445332   -0.049158   -1.639032
     26          6           0        4.725684   -0.295102    0.390378
     27          6           0        4.575036   -0.364312   -2.391392
     28          1           0        2.508877    0.174965   -2.139087
     29          6           0        5.857688   -0.609643   -0.360472
     30          1           0        4.787805   -0.263732    1.473136
     31          6           0        5.783395   -0.646075   -1.752742
     32          1           0        4.514229   -0.384085   -3.473530
     33          1           0        6.795420   -0.821716    0.140364
     34          1           0        6.663723   -0.887216   -2.337732
     35         16           0       -2.032165    4.270136   -1.132896
     36          6           0       -1.461540    4.779878    0.557682
     37          1           0       -0.485104    5.269304    0.512140
     38          1           0       -2.165258    5.479969    1.015636
     39          1           0       -1.371160    3.914848    1.219803
 ---------------------------------------------------------------------
 Rotational constants (GHZ):      0.2479278      0.1225151      0.1059090
 Standard basis: 6-311++G(d,p) (5D, 7F)
 There are   625 symmetry adapted cartesian basis functions of A   symmetry.
 There are   604 symmetry adapted basis functions of A   symmetry.
   604 basis functions,   946 primitive gaussians,   625 cartesian basis functions
    84 alpha electrons       84 beta electrons
       nuclear repulsion energy      1703.7618356908 Hartrees.
 NAtoms=   39 NActive=   39 NUniq=   39 SFac= 1.00D+00 NAtFMM=   60 NAOKFM=F Big=F
 Integral buffers will be    131072 words long.
 Raffenetti 2 integral format.
 Two-electron integral symmetry is turned on.
 ------------------------------------------------------------------------------
 Polarizable Continuum Model (PCM)
 =================================
 Model                : PCM (using non-symmetric T matrix).
 Atomic radii         : UFF (Universal Force Field).
 Polarization charges : Total charges.
 Charge compensation  : None.
 Solution method      : On-the-fly selection.
 Cavity type          : Scaled VdW (van der Waals Surface) (Alpha=1.100).
 Cavity algorithm     : GePol (No added spheres)
                        Default sphere list used, NSphG=   39.
                        Lebedev-Laikov grids with approx.  5.0 points / Ang**2.
                        Smoothing algorithm: York/Karplus (Gamma=1.0000).
                        Polarization charges: spherical gaussians, with
                                              point-specific exponents (IZeta= 3).
                        Self-potential: point-specific (ISelfS= 7).
                        Self-field    : sphere-specific E.n sum rule (ISelfD= 2).
 1st derivatives      : Analytical E(r).r(x)/FMM algorithm (CHGder, D1EAlg=3).
                        Cavity 1st derivative terms included.
 Solvent              : n,n-DiMethylFormamide, Eps=  37.219000 Eps(inf)=   2.046330
 ------------------------------------------------------------------------------
 One-electron integrals computed using PRISM.
 NBasis=   604 RedAO= T EigKep=  2.47D-06  NBF=   604
 NBsUse=   602 1.00D-06 EigRej=  6.04D-07 NBFU=   602
 Initial guess from the checkpoint file:  "/localscratch/srahman.25121874.0/Gau-102157.chk"
 B after Tr=     0.000000    0.000000    0.000000
         Rot=    1.000000   -0.000438    0.000015    0.000282 Ang=  -0.06 deg.
 Requested convergence on RMS density matrix=1.00D-08 within 128 cycles.
 Requested convergence on MAX density matrix=1.00D-06.
 Requested convergence on             energy=1.00D-06.
 No special actions if energy rises.
 Inv3:  Mode=1 IEnd=    36289452.
 Iteration    1 A*A^-1 deviation from unit magnitude is 1.05D-14 for   2297.
 Iteration    1 A*A^-1 deviation from orthogonality  is 6.88D-15 for   2188   1386.
 Iteration    1 A^-1*A deviation from unit magnitude is 9.55D-15 for    133.
 Iteration    1 A^-1*A deviation from orthogonality  is 2.59D-08 for   1869   1832.
 Iteration    2 A*A^-1 deviation from unit magnitude is 9.99D-15 for    133.
 Iteration    2 A*A^-1 deviation from orthogonality  is 9.33D-15 for   2323    378.
 Iteration    2 A^-1*A deviation from unit magnitude is 2.00D-15 for    564.
 Iteration    2 A^-1*A deviation from orthogonality  is 8.05D-16 for   1876    736.
 Error on total polarization charges =  0.03835
 SCF Done:  E(RB3LYP) =  -1585.30570116     A.U. after   10 cycles
            NFock= 10  Conv=0.46D-08     -V/T= 2.0030
 D1PCM: PCM CHGder 1st derivatives, ID1Alg=3 FixD1E=F DoIter=F DoCFld=F I1PDM=0.
 Calling FoFJK, ICntrl=      2127 FMM=F ISym2X=0 I1Cent= 0 IOpClX= 0 NMat=1 NMatS=1 NMatT=0.
 ***** Axes restored to original set *****
 -------------------------------------------------------------------
 Center     Atomic                   Forces (Hartrees/Bohr)
 Number     Number              X              Y              Z
 -------------------------------------------------------------------
      1        8          -0.000018800    0.000007351   -0.000004587
      2        6          -0.000019919    0.000032776   -0.000006313
      3       16           0.000003549   -0.000017396   -0.000002861
      4        6           0.000011906    0.000007911   -0.000016313
      5        7           0.000060750    0.000000826    0.000044429
      6        6          -0.000030843    0.000020739    0.000011232
      7        1           0.000007927   -0.000014234   -0.000012618
      8        1          -0.000025849    0.000010238   -0.000006211
      9        1          -0.000008467   -0.000028855    0.000011604
     10        6          -0.000020524   -0.000014850    0.000001622
     11        1           0.000012290   -0.000016754    0.000013218
     12        1           0.000066665    0.000031861    0.000007035
     13        6          -0.000005651   -0.000021312    0.000010747
     14        6           0.000003968   -0.000001543   -0.000027784
     15        6          -0.000019849    0.000020224   -0.000007263
     16        6           0.000010744    0.000005972    0.000006117
     17        1          -0.000005251    0.000011744    0.000007260
     18        6          -0.000011351    0.000001581    0.000004271
     19        1          -0.000002264    0.000006060   -0.000000230
     20        6           0.000008930    0.000003870    0.000014831
     21        1          -0.000008019   -0.000000266    0.000001043
     22        1          -0.000005228    0.000000554    0.000003379
     23        1          -0.000009495    0.000003961   -0.000000494
     24        6          -0.000026639   -0.000003850   -0.000021539
     25        6           0.000014313   -0.000002106   -0.000009098
     26        6           0.000003129   -0.000010590    0.000001312
     27        6           0.000003273    0.000000179    0.000004579
     28        1           0.000000801   -0.000004745   -0.000000430
     29        6          -0.000005184   -0.000015435   -0.000004780
     30        1           0.000001906   -0.000002895    0.000002366
     31        6          -0.000005016    0.000002214   -0.000008320
     32        1           0.000001441   -0.000008456   -0.000005615
     33        1           0.000002056   -0.000001635   -0.000004335
     34        1           0.000000436   -0.000008969   -0.000005939
     35       16          -0.000008483    0.000009045    0.000004065
     36        6          -0.000016732   -0.000025978   -0.000013857
     37        1           0.000044665    0.000006733   -0.000005150
     38        1          -0.000017091    0.000008867   -0.000001006
     39        1           0.000011902    0.000007164    0.000015633
 -------------------------------------------------------------------
 Cartesian Forces:  Max     0.000066665 RMS     0.000015694

 GradGradGradGradGradGradGradGradGradGradGradGradGradGradGradGradGradGrad
 Berny optimization.
 Using GEDIIS/GDIIS optimizer.
 FormGI is forming the generalized inverse of G from B-inverse, IUseBI=4.
 Internal  Forces:  Max     0.000070550 RMS     0.000012744
 Search for a local minimum.
 Step number   4 out of a maximum of  207
 All quantities printed in internal units (Hartrees-Bohrs-Radians)
 Mixed Optimization -- En-DIIS/RFO-DIIS
 Swapping is turned off.
 Update second derivatives using D2CorX and points    1    2    3    4
 DE= -1.06D-06 DEPred=-5.13D-07 R= 2.07D+00
 TightC=F SS=  1.41D+00  RLast= 7.31D-03 DXNew= 2.5227D-01 2.1930D-02
 Trust test= 2.07D+00 RLast= 7.31D-03 DXMaxT set to 1.50D-01
 ITU=  1 -1  1  0
     Eigenvalues ---    0.00139   0.00237   0.00259   0.00339   0.00431
     Eigenvalues ---    0.00571   0.00735   0.00781   0.00970   0.01012
     Eigenvalues ---    0.01418   0.01557   0.01602   0.01735   0.01894
     Eigenvalues ---    0.02104   0.02128   0.02131   0.02135   0.02147
     Eigenvalues ---    0.02151   0.02152   0.02154   0.02157   0.02159
     Eigenvalues ---    0.02161   0.02163   0.02164   0.02169   0.02869
     Eigenvalues ---    0.03030   0.04921   0.05251   0.06321   0.06390
     Eigenvalues ---    0.06788   0.07115   0.07822   0.08861   0.09226
     Eigenvalues ---    0.09865   0.10273   0.11981   0.12542   0.13270
     Eigenvalues ---    0.14979   0.15905   0.15988   0.16000   0.16000
     Eigenvalues ---    0.16000   0.16000   0.16000   0.16000   0.16001
     Eigenvalues ---    0.16003   0.16164   0.17812   0.20555   0.21947
     Eigenvalues ---    0.21998   0.22000   0.22008   0.22394   0.22542
     Eigenvalues ---    0.23472   0.23529   0.24595   0.24994   0.24998
     Eigenvalues ---    0.25561   0.26092   0.27017   0.30045   0.32043
     Eigenvalues ---    0.32283   0.33177   0.33586   0.34438   0.34513
     Eigenvalues ---    0.34556   0.34735   0.34862   0.34974   0.35220
     Eigenvalues ---    0.35392   0.35398   0.35409   0.35476   0.35497
     Eigenvalues ---    0.35509   0.35510   0.35512   0.35515   0.35900
     Eigenvalues ---    0.37992   0.41378   0.42039   0.42049   0.42080
     Eigenvalues ---    0.43493   0.45699   0.45862   0.46059   0.46092
     Eigenvalues ---    0.46373   0.46499   0.46665   0.46673   0.64410
     Eigenvalues ---    0.66090
 En-DIIS/RFO-DIIS IScMMF=        0 using points:     4    3    2    1
 RFO step:  Lambda=-7.26162896D-08.
 DidBck=F Rises=F RFO-DIIS coefs:    1.07351   -0.05207   -0.15347    0.13204
 Iteration  1 RMS(Cart)=  0.00210971 RMS(Int)=  0.00000116
 Iteration  2 RMS(Cart)=  0.00000234 RMS(Int)=  0.00000023
 Iteration  3 RMS(Cart)=  0.00000000 RMS(Int)=  0.00000023
 Variable       Old X    -DE/DX   Delta X   Delta X   Delta X     New X
                                 (Linear)    (Quad)   (Total)
    R1        2.47602   0.00001  -0.00001   0.00005   0.00004   2.47605
    R2        2.78074  -0.00003  -0.00001  -0.00012  -0.00013   2.78061
    R3        3.10720  -0.00001  -0.00001  -0.00005  -0.00006   3.10714
    R4        2.74438   0.00000   0.00001   0.00002   0.00002   2.74440
    R5        2.87854  -0.00002  -0.00002  -0.00011  -0.00013   2.87841
    R6        2.06253   0.00003   0.00002   0.00003   0.00005   2.06257
    R7        2.05908  -0.00000  -0.00000   0.00001   0.00001   2.05910
    R8        2.83693   0.00001   0.00001   0.00003   0.00004   2.83697
    R9        2.46422  -0.00001  -0.00000  -0.00003  -0.00003   2.46419
   R10        2.08094   0.00001   0.00002  -0.00000   0.00001   2.08095
   R11        2.06025   0.00002   0.00001   0.00002   0.00004   2.06028
   R12        2.05989   0.00002   0.00003   0.00001   0.00004   2.05993
   R13        2.83376   0.00003   0.00002   0.00007   0.00010   2.83385
   R14        6.87458  -0.00000   0.00028   0.00071   0.00099   6.87557
   R15        2.64364   0.00002   0.00000   0.00005   0.00005   2.64369
   R16        2.64402  -0.00000   0.00000  -0.00003  -0.00003   2.64399
   R17        2.63425  -0.00000   0.00000  -0.00002  -0.00002   2.63422
   R18        2.05108   0.00000  -0.00001   0.00000  -0.00000   2.05108
   R19        2.63353  -0.00000  -0.00000   0.00003   0.00003   2.63355
   R20        2.05018  -0.00000  -0.00000  -0.00001  -0.00001   2.05017
   R21        2.63646  -0.00000  -0.00001   0.00002   0.00002   2.63647
   R22        2.04846   0.00000   0.00000   0.00000   0.00000   2.04846
   R23        7.16870  -0.00000  -0.00000  -0.00258  -0.00258   7.16612
   R24        2.63701  -0.00001  -0.00000  -0.00004  -0.00004   2.63697
   R25        2.04849   0.00000   0.00000   0.00001   0.00001   2.04850
   R26        2.04879   0.00001   0.00000   0.00000   0.00001   2.04880
   R27        2.64549   0.00001   0.00000   0.00002   0.00003   2.64552
   R28        2.64413   0.00001   0.00001  -0.00002  -0.00001   2.64411
   R29        2.63317   0.00001   0.00000   0.00001   0.00001   2.63318
   R30        2.05036  -0.00000  -0.00000  -0.00000  -0.00000   2.05036
   R31        2.63490   0.00000   0.00000   0.00000   0.00000   2.63490
   R32        2.05034   0.00001   0.00000   0.00000   0.00001   2.05034
   R33        2.63710  -0.00001  -0.00000  -0.00001  -0.00001   2.63709
   R34        2.04851   0.00000   0.00000   0.00000   0.00000   2.04851
   R35        2.63565  -0.00000  -0.00000  -0.00000  -0.00001   2.63565
   R36        2.04855   0.00000   0.00000   0.00000   0.00000   2.04855
   R37        2.04871   0.00000   0.00000   0.00000   0.00001   2.04872
   R38        3.50670  -0.00000  -0.00000  -0.00000  -0.00001   3.50670
   R39        2.06581   0.00004   0.00003   0.00003   0.00005   2.06586
   R40        2.06583   0.00002   0.00001   0.00002   0.00003   2.06586
   R41        2.06565   0.00001   0.00001   0.00000   0.00002   2.06566
    A1        2.08903  -0.00007  -0.00008  -0.00016  -0.00023   2.08880
    A2        2.23276  -0.00001  -0.00003   0.00001  -0.00002   2.23274
    A3        1.91354   0.00002   0.00005  -0.00002   0.00003   1.91358
    A4        2.13679  -0.00001  -0.00002   0.00001  -0.00001   2.13678
    A5        1.85365  -0.00001   0.00001   0.00005   0.00006   1.85371
    A6        1.86156  -0.00004  -0.00008  -0.00021  -0.00028   1.86128
    A7        1.97451   0.00002  -0.00004   0.00015   0.00012   1.97463
    A8        1.88767   0.00001   0.00003  -0.00001   0.00002   1.88769
    A9        1.93726   0.00001   0.00007   0.00002   0.00009   1.93735
   A10        1.94411   0.00000  -0.00000  -0.00002  -0.00003   1.94409
   A11        1.97689  -0.00001   0.00001  -0.00008  -0.00007   1.97682
   A12        2.04259  -0.00003   0.00000  -0.00011  -0.00011   2.04248
   A13        2.26283   0.00004  -0.00001   0.00022   0.00020   2.26303
   A14        1.87490   0.00002   0.00003   0.00009   0.00012   1.87502
   A15        1.87329  -0.00001  -0.00009   0.00002  -0.00007   1.87322
   A16        1.87457  -0.00004   0.00003  -0.00036  -0.00033   1.87424
   A17        1.87717   0.00003   0.00002   0.00014   0.00016   1.87733
   A18        1.90641   0.00002  -0.00000   0.00009   0.00009   1.90651
   A19        1.96401  -0.00001  -0.00002  -0.00002  -0.00003   1.96398
   A20        1.96381   0.00000   0.00005   0.00010   0.00015   1.96396
   A21        2.69803   0.00003   0.00004   0.00044   0.00048   2.69851
   A22        2.10095   0.00000   0.00002  -0.00002   0.00000   2.10095
   A23        2.09998   0.00001  -0.00000   0.00004   0.00004   2.10002
   A24        2.08223  -0.00001  -0.00002  -0.00002  -0.00004   2.08219
   A25        2.10033  -0.00000   0.00000   0.00001   0.00001   2.10035
   A26        2.08991  -0.00000  -0.00000  -0.00001  -0.00001   2.08990
   A27        2.09294   0.00000  -0.00000  -0.00000  -0.00000   2.09293
   A28        2.10149   0.00001   0.00002   0.00002   0.00003   2.10152
   A29        2.08896  -0.00001  -0.00001   0.00000  -0.00001   2.08895
   A30        2.09273  -0.00001  -0.00001  -0.00002  -0.00002   2.09270
   A31        2.09506   0.00000   0.00000  -0.00000   0.00000   2.09507
   A32        2.09157   0.00001   0.00001   0.00000   0.00001   2.09158
   A33        2.09655  -0.00001  -0.00001  -0.00000  -0.00001   2.09653
   A34        2.09402  -0.00001  -0.00001   0.00000  -0.00001   2.09401
   A35        2.09251   0.00000   0.00001  -0.00000   0.00001   2.09252
   A36        2.09665   0.00000   0.00000   0.00000   0.00000   2.09665
   A37        2.09322   0.00000   0.00000  -0.00000  -0.00000   2.09322
   A38        2.09502  -0.00000  -0.00000   0.00001   0.00001   2.09503
   A39        2.09493  -0.00000   0.00000  -0.00001  -0.00001   2.09493
   A40        2.10205   0.00004   0.00004  -0.00000   0.00004   2.10209
   A41        2.10373  -0.00003  -0.00003   0.00000  -0.00003   2.10370
   A42        2.07735  -0.00001  -0.00001  -0.00000  -0.00001   2.07734
   A43        2.10363   0.00000   0.00000   0.00000   0.00000   2.10364
   A44        2.08790  -0.00000   0.00000  -0.00001  -0.00001   2.08789
   A45        2.09165  -0.00000  -0.00000   0.00001   0.00000   2.09165
   A46        2.10394   0.00000   0.00001  -0.00000   0.00000   2.10395
   A47        2.08780  -0.00000  -0.00000  -0.00000  -0.00000   2.08779
   A48        2.09143  -0.00000  -0.00000   0.00001   0.00000   2.09144
   A49        2.09507   0.00000   0.00001  -0.00001  -0.00000   2.09507
   A50        2.09168   0.00000   0.00000   0.00001   0.00002   2.09170
   A51        2.09641  -0.00001  -0.00001  -0.00001  -0.00002   2.09640
   A52        2.09463   0.00000  -0.00000   0.00001   0.00001   2.09464
   A53        2.09166  -0.00000   0.00000  -0.00001  -0.00001   2.09165
   A54        2.09689  -0.00000  -0.00000  -0.00000  -0.00000   2.09689
   A55        2.09174  -0.00000  -0.00000   0.00000  -0.00000   2.09173
   A56        2.09565   0.00000   0.00000   0.00000   0.00001   2.09566
   A57        2.09578   0.00000   0.00000  -0.00000  -0.00000   2.09578
   A58        1.86819   0.00001   0.00003  -0.00011  -0.00008   1.86811
   A59        1.93874  -0.00000  -0.00002  -0.00007  -0.00009   1.93865
   A60        1.93865  -0.00002  -0.00004  -0.00002  -0.00006   1.93859
   A61        1.93894   0.00002   0.00007   0.00009   0.00016   1.93910
   A62        1.88149   0.00001   0.00001   0.00001   0.00002   1.88151
   A63        1.88145  -0.00001  -0.00001  -0.00001  -0.00002   1.88143
   A64        1.88207   0.00000  -0.00002   0.00000  -0.00002   1.88205
   A65        2.45062  -0.00002   0.00003  -0.00006  -0.00003   2.45059
   A66        3.11644   0.00000   0.00051   0.00171   0.00222   3.11867
   A67        3.05289   0.00001   0.00037   0.00156   0.00193   3.05482
    D1       -0.05800   0.00002  -0.00013   0.00084   0.00071  -0.05729
    D2        3.09825  -0.00000  -0.00013   0.00081   0.00068   3.09893
    D3       -0.99601   0.00001   0.00029   0.00003   0.00032  -0.99570
    D4        1.05210   0.00001   0.00025  -0.00003   0.00022   1.05232
    D5       -3.11331   0.00001   0.00035  -0.00004   0.00031  -3.11301
    D6        2.05697   0.00001   0.00012  -0.00089  -0.00078   2.05620
    D7       -1.12522   0.00002   0.00008  -0.00023  -0.00015  -1.12538
    D8       -1.07092  -0.00001   0.00011  -0.00092  -0.00081  -1.07173
    D9        2.03007  -0.00001   0.00008  -0.00026  -0.00018   2.02988
   D10       -0.89967   0.00001  -0.00016   0.00051   0.00035  -0.89932
   D11        2.28890   0.00001  -0.00012  -0.00024  -0.00036   2.28854
   D12        1.11084   0.00000  -0.00016   0.00043   0.00028   1.11111
   D13       -1.98377  -0.00000  -0.00012  -0.00032  -0.00044  -1.98421
   D14       -3.02897  -0.00000  -0.00024   0.00036   0.00012  -3.02885
   D15        0.15960  -0.00001  -0.00020  -0.00040  -0.00059   0.15901
   D16        1.51453   0.00002   0.00001   0.00111   0.00112   1.51565
   D17       -1.63823   0.00002   0.00004   0.00098   0.00102  -1.63721
   D18       -0.56724   0.00001  -0.00003   0.00092   0.00090  -0.56635
   D19        2.56318   0.00001   0.00000   0.00080   0.00080   2.56398
   D20       -2.67180  -0.00001  -0.00011   0.00093   0.00082  -2.67098
   D21        0.45862  -0.00001  -0.00009   0.00081   0.00072   0.45934
   D22       -3.10540  -0.00001  -0.00011  -0.00031  -0.00042  -3.10582
   D23       -0.01226  -0.00000  -0.00015   0.00047   0.00031  -0.01195
   D24        0.18704   0.00003   0.00041   0.00230   0.00270   0.18974
   D25        2.21341  -0.00000   0.00031   0.00218   0.00249   2.21590
   D26       -1.87545   0.00001   0.00033   0.00230   0.00263  -1.87282
   D27       -1.58485   0.00001  -0.00021   0.00201   0.00180  -1.58305
   D28        1.55029   0.00002  -0.00013   0.00213   0.00200   1.55228
   D29        2.63883   0.00001  -0.00010   0.00190   0.00180   2.64064
   D30       -0.50922   0.00001  -0.00002   0.00202   0.00200  -0.50722
   D31        0.47611  -0.00001  -0.00013   0.00171   0.00159   0.47769
   D32       -2.67194  -0.00001  -0.00005   0.00183   0.00178  -2.67016
   D33        1.54409   0.00000   0.00094  -0.00172  -0.00078   1.54331
   D34        3.13113   0.00000   0.00007   0.00004   0.00011   3.13124
   D35       -0.01315  -0.00001  -0.00002  -0.00009  -0.00011  -0.01326
   D36       -0.00407  -0.00000  -0.00001  -0.00008  -0.00008  -0.00415
   D37        3.13484  -0.00001  -0.00009  -0.00021  -0.00030   3.13453
   D38       -3.13028  -0.00000  -0.00007  -0.00009  -0.00016  -3.13044
   D39        0.01381  -0.00000  -0.00004  -0.00014  -0.00018   0.01362
   D40        0.00492   0.00000   0.00001   0.00003   0.00004   0.00496
   D41       -3.13417   0.00000   0.00004  -0.00002   0.00001  -3.13416
   D42        0.00043   0.00000  -0.00001   0.00007   0.00006   0.00049
   D43        3.13901  -0.00000  -0.00004  -0.00004  -0.00009   3.13892
   D44       -3.13848   0.00001   0.00008   0.00020   0.00028  -3.13819
   D45        0.00011   0.00000   0.00005   0.00009   0.00013   0.00024
   D46       -0.42101   0.00002   0.00156   0.00036   0.00191  -0.41910
   D47        2.79649   0.00000   0.00098  -0.00167  -0.00069   2.79580
   D48       -0.00213   0.00000   0.00000   0.00003   0.00003  -0.00209
   D49       -3.13949  -0.00000   0.00001  -0.00003  -0.00002  -3.13950
   D50        3.13697   0.00000  -0.00002   0.00008   0.00006   3.13702
   D51       -0.00040   0.00000  -0.00001   0.00002   0.00001  -0.00039
   D52        0.00241   0.00000   0.00003  -0.00002   0.00001   0.00242
   D53        3.13921  -0.00000  -0.00002  -0.00007  -0.00008   3.13912
   D54       -3.13616   0.00000   0.00006   0.00010   0.00016  -3.13600
   D55        0.00063   0.00000   0.00001   0.00005   0.00006   0.00070
   D56       -0.00157  -0.00000  -0.00002  -0.00003  -0.00006  -0.00162
   D57       -3.13836   0.00000   0.00002   0.00002   0.00004  -3.13832
   D58        3.13579  -0.00000  -0.00003   0.00002  -0.00001   3.13578
   D59       -0.00101   0.00000   0.00001   0.00007   0.00009  -0.00092
   D60        3.13390  -0.00000  -0.00000  -0.00011  -0.00011   3.13379
   D61       -0.00295  -0.00000  -0.00000  -0.00007  -0.00008  -0.00302
   D62        0.00331  -0.00000  -0.00003   0.00002  -0.00001   0.00330
   D63       -3.13354  -0.00000  -0.00003   0.00005   0.00002  -3.13352
   D64       -3.13297   0.00000  -0.00001   0.00009   0.00008  -3.13289
   D65        0.00392   0.00000  -0.00002   0.00005   0.00003   0.00396
   D66       -0.00239   0.00000   0.00002  -0.00004  -0.00002  -0.00241
   D67        3.13450  -0.00000   0.00001  -0.00007  -0.00006   3.13444
   D68       -0.00138   0.00000   0.00001  -0.00000   0.00001  -0.00137
   D69       -3.13648  -0.00000  -0.00001   0.00001   0.00000  -3.13648
   D70        3.13546   0.00000   0.00001  -0.00004  -0.00002   3.13544
   D71        0.00036  -0.00000  -0.00001  -0.00002  -0.00003   0.00033
   D72       -0.00046   0.00000   0.00000   0.00004   0.00005  -0.00041
   D73        3.13698  -0.00000  -0.00003  -0.00004  -0.00006   3.13692
   D74       -3.13734   0.00000   0.00002   0.00008   0.00009  -3.13725
   D75        0.00010  -0.00000  -0.00001  -0.00000  -0.00002   0.00008
   D76       -0.00151   0.00000   0.00001   0.00001   0.00002  -0.00149
   D77       -3.13705  -0.00000  -0.00001   0.00000  -0.00001  -3.13707
   D78        3.13357   0.00000   0.00004  -0.00001   0.00003   3.13360
   D79       -0.00197   0.00000   0.00001  -0.00001  -0.00000  -0.00198
   D80        0.00242  -0.00000  -0.00002  -0.00003  -0.00005   0.00237
   D81        3.13797  -0.00000   0.00001  -0.00002  -0.00002   3.13795
   D82       -3.13500   0.00000   0.00001   0.00005   0.00006  -3.13494
   D83        0.00054   0.00000   0.00004   0.00006   0.00009   0.00063
   D84        2.33803  -0.00000  -0.00065   0.00090   0.00025   2.33828
   D85       -1.85110  -0.00000  -0.00067   0.00085   0.00019  -1.85091
   D86        0.24383   0.00000  -0.00067   0.00090   0.00023   0.24406
   D87       -0.24756   0.00000  -0.00009  -0.00186  -0.00196  -0.24952
   D88       -2.37548   0.00000  -0.00011  -0.00182  -0.00193  -2.37741
   D89        1.88065  -0.00001  -0.00011  -0.00183  -0.00194   1.87871
         Item               Value     Threshold  Converged?
 Maximum Force            0.000071     0.000450     YES
 RMS     Force            0.000013     0.000300     YES
 Maximum Displacement     0.009052     0.001800     NO 
 RMS     Displacement     0.002110     0.001200     NO 
 Predicted change in Energy=-1.650357D-07
 GradGradGradGradGradGradGradGradGradGradGradGradGradGradGradGradGradGrad

                          Input orientation:                          
 ---------------------------------------------------------------------
 Center     Atomic      Atomic             Coordinates (Angstroms)
 Number     Number       Type             X           Y           Z
 ---------------------------------------------------------------------
      1          8           0       -0.839415   -0.865565    0.762449
      2          6           0        0.168071   -0.518484    1.524892
      3         16           0        0.116959    0.220532    2.992792
      4          6           0        2.295214    0.338482    0.567049
      5          7           0        1.417352   -0.868312    0.872194
      6          6           0        1.648598   -2.136582    0.676196
      7          1           0        2.642940   -2.222525    0.210878
      8          1           0        1.660694    1.050378    0.036117
      9          1           0        2.567922    0.776662    1.526692
     10          6           0       -2.216947   -0.660136    1.237128
     11          1           0       -2.317731   -1.194119    2.182305
     12          1           0       -2.345072    0.408043    1.412709
     13          6           0       -3.142690   -1.183684    0.179902
     14          6           0       -3.609004   -0.339294   -0.833360
     15          6           0       -3.543179   -2.524219    0.192480
     16          6           0       -4.459687   -0.829741   -1.822782
     17          1           0       -3.308141    0.703476   -0.846279
     18          6           0       -4.392847   -3.015892   -0.796706
     19          1           0       -3.190884   -3.182907    0.979269
     20          6           0       -4.851289   -2.168716   -1.806323
     21          1           0       -4.818120   -0.167664   -2.602677
     22          1           0       -4.699416   -4.055486   -0.777775
     23          1           0       -5.514753   -2.549577   -2.574570
     24          6           0        3.511399   -0.006388   -0.242733
     25          6           0        3.446944   -0.038442   -1.640829
     26          6           0        4.728749   -0.287229    0.387314
     27          6           0        4.576944   -0.349238   -2.394568
     28          1           0        2.509801    0.185128   -2.139836
     29          6           0        5.861034   -0.597442   -0.364916
     30          1           0        4.791335   -0.258593    1.470124
     31          6           0        5.786175   -0.630239   -1.757243
     32          1           0        4.515686   -0.366221   -3.476728
     33          1           0        6.799450   -0.808883    0.134908
     34          1           0        6.666726   -0.867999   -2.343286
     35         16           0       -2.040011    4.266191   -1.127850
     36          6           0       -1.469529    4.775387    0.562937
     37          1           0       -0.494777    5.268193    0.517102
     38          1           0       -2.175200    5.472469    1.022507
     39          1           0       -1.375557    3.909795    1.223839
 ---------------------------------------------------------------------
                    Distance matrix (angstroms):
                    1          2          3          4          5
     1  O    0.000000
     2  C    1.310272   0.000000
     3  S    2.658700   1.644228   0.000000
     4  C    3.363601   2.485276   3.262351   0.000000
     5  N    2.259436   1.452274   2.715426   1.523190   0.000000
     6  C    2.795197   2.351698   3.642598   2.560462   1.303993
     7  H    3.777878   3.279537   4.481980   2.608932   1.942497
     8  H    3.232482   2.627871   3.437104   1.091468   2.107039
     9  H    3.858875   2.727030   2.909630   1.089626   2.111425
    10  C    1.471433   2.406487   3.050417   4.669673   3.658503
    11  H    2.075899   2.658549   2.930160   5.122224   3.971572
    12  H    2.076516   2.680844   2.931453   4.717228   4.009623
    13  C    2.397006   3.634917   4.528739   5.660183   4.623063
    14  C    3.239474   4.456429   5.369883   6.105762   5.334138
    15  C    3.222784   4.423987   5.363955   6.513232   5.273605
    16  C    4.448716   5.720136   6.725958   7.259803   6.465600
    17  H    3.338339   4.381745   5.167495   5.790363   5.268202
    18  C    4.436412   5.694632   6.721092   7.605381   6.415274
    19  H    3.308548   4.321971   5.155531   6.532027   5.157970
    20  C    4.938819   6.246138   7.309138   7.936715   6.939839
    21  H    5.257493   6.482438   7.470942   7.804030   7.172639
    22  H    5.239036   6.442445   7.463175   8.369013   7.091921
    23  H    5.985848   7.295575   8.389589   8.899789   7.922179
    24  C    4.547324   3.816357   4.694926   1.501262   2.524085
    25  C    4.983247   4.582930   5.711944   2.518587   3.335148
    26  C    5.610673   4.706097   5.321179   2.519109   3.396780
    27  C    6.290492   5.901608   7.017104   3.801371   4.574296
    28  H    4.554609   4.405565   5.663110   2.719704   3.372759
    29  C    6.799916   5.998954   6.703558   3.802576   4.620619
    30  H    5.707413   4.630887   4.939420   2.720783   3.480379
    31  C    7.092437   6.507534   7.444907   4.304365   5.104628
    32  H    6.848144   6.628812   7.845239   4.666823   5.363291
    33  H    7.664808   6.781709   7.340496   4.668119   5.432688
    34  H    8.123284   7.570831   8.518102   5.388484   6.155910
    35  S    5.599070   5.899643   6.164378   6.090465   6.505125
    36  C    5.679541   5.624248   5.400726   5.818886   6.346736
    37  H    6.148330   5.911061   5.655276   5.664680   6.437315
    38  H    6.482487   6.452506   6.059609   6.822747   7.289344
    39  H    4.827462   4.699263   4.355164   5.163353   5.545656
                    6          7          8          9         10
     6  C    0.000000
     7  H    1.101192   0.000000
     8  H    3.250625   3.421585   0.000000
     9  H    3.171039   3.275990   1.766295   0.000000
    10  C    4.175760   5.206990   4.405041   5.004318   0.000000
    11  H    4.346074   5.436211   5.046955   5.308804   1.090254
    12  H    4.792386   5.765808   4.284129   4.928121   1.090069
    13  C    4.910270   5.878236   5.299453   6.186104   1.499610
    14  C    5.757723   6.612397   5.518777   6.705939   2.515489
    15  C    5.228650   6.193498   6.315258   7.072587   2.514952
    16  C    6.727843   7.518173   6.667040   7.949012   3.797592
    17  H    5.912116   6.715238   5.058486   6.337544   2.718589
    18  C    6.280261   7.151710   7.339857   8.260384   3.797448
    19  H    4.960568   5.962068   6.507538   7.010114   2.716508
    20  C    6.957906   7.761151   7.494203   8.650372   4.298624
    21  H    7.513061   8.234437   7.100838   8.514520   4.663983
    22  H    6.789220   7.631997   8.196541   9.026319   4.663786
    23  H    7.877286   8.626334   8.441707   9.654732   5.382802
    24  C    2.975262   2.423065   2.149330   2.152715   5.952421
    25  C    3.606223   2.974132   2.681113   3.386778   6.383479
    26  C    3.604288   2.850807   3.365337   2.664436   7.007420
    27  C    4.604281   3.746722   4.046192   4.547538   7.709918
    28  H    3.749939   3.367547   2.490866   3.714394   5.870307
    29  C    4.604073   3.650831   4.529790   4.038680   8.235548
    30  H    3.746193   3.171487   3.683842   2.453267   7.023641
    31  C    5.030928   4.035939   4.802105   4.808404   8.545005
    32  H    5.348005   4.533374   4.743187   5.489461   8.224061
    33  H    5.346687   4.390983   5.465659   4.728303   9.084736
    34  H    5.992344   4.954730   5.865329   5.872123   9.580303
    35  S    7.606307   8.113301   5.038997   6.360539   5.467461
    36  C    7.583591   8.124476   4.894029   5.763648   5.527936
    37  H    7.710386   8.127108   4.761025   5.529308   6.215255
    38  H    8.522853   9.115160   5.936492   6.693431   6.136502
    39  H    6.782632   7.401334   4.336561   5.045718   4.646760
                   11         12         13         14         15
    11  H    0.000000
    12  H    1.777625   0.000000
    13  C    2.165706   2.165549   0.000000
    14  C    3.390036   2.683442   1.398979   0.000000
    15  C    2.688920   3.394492   1.399137   2.414658   0.000000
    16  C    4.556476   4.058585   2.422912   1.393971   2.787925
    17  H    3.708652   2.473420   2.154482   1.085383   3.398864
    18  C    4.061954   4.560507   2.423560   2.789252   1.393617
    19  H    2.482935   3.714591   2.153648   3.398025   1.084904
    20  C    4.824719   4.825244   2.799052   2.415929   2.415109
    21  H    5.495599   4.750867   3.403250   2.149861   3.871916
    22  H    4.756251   5.501295   3.404085   3.873263   2.150131
    23  H    5.889489   5.890058   3.883229   3.398388   3.397693
    24  C    6.424194   6.100040   6.770638   7.152608   7.503063
    25  C    7.013089   6.562842   6.931805   7.108370   7.642116
    26  C    7.327846   7.181489   7.925036   8.426796   8.571282
    27  C    8.318541   7.936192   8.180278   8.333500   8.795440
    28  H    6.624823   6.019972   6.261428   6.278668   7.029852
    29  C    8.586999   8.456426   9.039223   9.485131   9.615736
    30  H    7.205638   7.167706   8.091305   8.710812   8.730953
    31  C    9.028360   8.788845   9.153330   9.444977   9.717274
    32  H    8.910985   8.460265   8.525838   8.543928   9.114019
    33  H    9.352178   9.313215   9.949304  10.463937  10.484067
    34  H   10.065177   9.846232  10.133645  10.399521  10.649663
    35  S    6.391341   4.629558   5.712027   4.874316   7.079015
    36  C    6.243140   4.534576   6.201347   5.717251   7.597467
    37  H    6.917915   5.277003   6.982253   6.554851   8.373758
    38  H    6.768224   5.082276   6.778672   6.267107   8.155203
    39  H    5.277906   3.638392   5.491456   5.222558   6.867228
                   16         17         18         19         20
    16  C    0.000000
    17  H    2.151830   0.000000
    18  C    2.415896   3.874628   0.000000
    19  H    3.872821   4.295386   2.150976   0.000000
    20  C    1.395162   3.398894   1.395422   3.397801   0.000000
    21  H    1.084000   2.474643   3.399233   4.956805   2.153947
    22  H    3.399256   4.958635   1.084020   2.474726   2.154270
    23  H    2.153180   4.294006   2.153351   4.293162   1.084178
    24  C    8.167783   6.882899   8.475913   7.516925   8.778099
    25  C    7.948213   6.841997   8.428528   7.798291   8.568905
    26  C    9.466056   8.191144   9.594322   8.453162  10.006457
    27  C    9.067443   8.104318   9.493227   8.930376   9.620193
    28  H    7.050124   5.982509   7.726388   7.319172   7.735468
    29  C   10.425768   9.273504  10.544071   9.509400  10.922474
    30  H    9.836201   8.478962   9.853447   8.515184  10.361654
    31  C   10.248014   9.236624  10.498879   9.725852  10.748254
    32  H    9.138256   8.323207   9.672912   9.337069   9.683980
    33  H   11.428087  10.267101  11.445799  10.303189  11.889376
    34  H   11.138647  10.208258  11.371873  10.656953  11.603657
    35  S    5.683862   3.792146   7.659910   7.826462   7.054901
    36  C    6.786026   4.684745   8.431989   8.152964   8.079001
    37  H    7.640705   5.532672   9.249168   8.882774   8.926652
    38  H    7.282335   5.245876   8.959898   8.714873   8.576214
    39  H    6.423158   4.277937   7.819960   7.325411   7.629606
                   21         22         23         24         25
    21  H    0.000000
    22  H    4.296454   0.000000
    23  H    2.481853   2.482138   0.000000
    24  C    8.658882   9.170548   9.663162   0.000000
    25  C    8.321847   9.123853   9.353593   1.399948   0.000000
    26  C   10.004851  10.219956  10.900473   1.399204   2.412111
    27  C    9.399123  10.119346  10.330356   2.425557   1.393419
    28  H    7.350994   8.474127   8.488880   2.153805   1.085002
    29  C   10.919552  11.119876  11.751679   2.425915   2.787161
    30  H   10.437318  10.466318  11.305910   2.153073   3.396157
    31  C   10.647995  11.074263  11.491861   2.803130   2.415735
    32  H    9.376744  10.286551  10.304885   3.405408   2.149459
    33  H   11.952969  11.983211  12.728350   3.405568   3.871191
    34  H   11.509102  11.907984  12.299172   3.887259   3.398324
    35  S    5.436182   8.743300   7.785982   7.060914   6.992831
    36  C    6.757805   9.498105   8.936603   6.951555   7.225043
    37  H    7.613991  10.309544   9.791635   6.666933   6.953719
    38  H    7.206809  10.019712   9.404510   7.997257   8.310958
    39  H    6.566517   8.860034   8.560627   6.431925   6.859403
                   26         27         28         29         30
    26  C    0.000000
    27  C    2.786710   0.000000
    28  H    3.396077   2.150236   0.000000
    29  C    1.394328   2.414535   3.872147   0.000000
    30  H    1.084995   3.871695   4.293495   2.150918   0.000000
    31  C    2.415560   1.395487   3.397915   1.394723   3.397606
    32  H    3.870718   1.084026   2.472821   3.398059   4.955695
    33  H    2.150264   3.398390   4.956169   1.084046   2.473489
    34  H    3.398415   2.153818   4.293075   2.153204   4.293083
    35  S    8.297317   8.166446   6.195157   9.309324   8.595954
    36  C    8.004972   8.459814   6.649099   9.135938   8.084699
    37  H    7.626584   8.108989   6.474902   8.693674   7.706919
    38  H    9.013441   9.547781   7.739873  10.166112   9.032057
    39  H    7.455021   8.164832   6.346925   8.672230   7.447595
                   31         32         33         34         35
    31  C    0.000000
    32  H    2.154177   0.000000
    33  H    2.153805   4.295980   0.000000
    34  H    1.084134   2.482629   2.482449   0.000000
    35  S    9.253126   8.363829  10.270687  10.180592   0.000000
    36  C    9.340731   8.864414   9.987157  10.319524   1.855664
    37  H    8.911481   8.532411   9.501720   9.855039   2.469336
    38  H   10.409301   9.954968  10.990340  11.389019   2.469296
    39  H    8.988279   8.665240   9.501707  10.011493   2.469607
                   36         37         38         39
    36  C    0.000000
    37  H    1.093207   0.000000
    38  H    1.093207   1.766632   0.000000
    39  H    1.093102   1.766493   1.766894   0.000000
 Stoichiometry    C17H18NOS2(1-)
 Framework group  C1[X(C17H18NOS2)]
 Deg. of freedom   111
 Full point group                 C1      NOp   1
 Largest Abelian subgroup         C1      NOp   1
 Largest concise Abelian subgroup C1      NOp   1
                         Standard orientation:                         
 ---------------------------------------------------------------------
 Center     Atomic      Atomic             Coordinates (Angstroms)
 Number     Number       Type             X           Y           Z
 ---------------------------------------------------------------------
      1          8           0       -0.844020   -0.863167    0.761539
      2          6           0        0.163789   -0.518623    1.524705
      3         16           0        0.113460    0.219877    2.992891
      4          6           0        2.293354    0.334084    0.568442
      5          7           0        1.412673   -0.870912    0.872569
      6          6           0        1.641248   -2.139602    0.676160
      7          1           0        2.635664   -2.227527    0.211372
      8          1           0        1.660700    1.047597    0.037454
      9          1           0        2.566474    0.771254    1.528428
     10          6           0       -2.221369   -0.654920    1.235521
     11          1           0       -2.323863   -1.189084    2.180411
     12          1           0       -2.347251    0.413463    1.411486
     13          6           0       -3.147654   -1.175984    0.177543
     14          6           0       -3.611536   -0.330141   -0.835623
     15          6           0       -3.551089   -2.515642    0.189318
     16          6           0       -4.462728   -0.818297   -1.825741
     17          1           0       -3.308379    0.711973   -0.847924
     18          6           0       -4.401269   -3.005028   -0.800563
     19          1           0       -3.200690   -3.175437    0.976025
     20          6           0       -4.857275   -2.156417   -1.810078
     21          1           0       -4.819262   -0.155103   -2.605556
     22          1           0       -4.710129   -4.043955   -0.782252
     23          1           0       -5.521134   -2.535494   -2.578866
     24          6           0        3.509241   -0.013107   -0.240794
     25          6           0        3.445515   -0.044423   -1.638940
     26          6           0        4.725613   -0.296887    0.389826
     27          6           0        4.575261   -0.357374   -2.392168
     28          1           0        2.509149    0.181416   -2.138386
     29          6           0        5.857644   -0.609262   -0.361891
     30          1           0        4.787642   -0.268851    1.472684
     31          6           0        5.783508   -0.641300   -1.754274
     32          1           0        4.514583   -0.373761   -3.474370
     33          1           0        6.795308   -0.822975    0.138378
     34          1           0        6.663870   -0.880741   -2.339916
     35         16           0       -2.032277    4.272017   -1.127246
     36          6           0       -1.461646    4.779238    0.564084
     37          1           0       -0.485789    5.269924    0.519016
     38          1           0       -2.166049    5.477671    1.023551
     39          1           0       -1.369949    3.913160    1.224669
 ---------------------------------------------------------------------
 Rotational constants (GHZ):      0.2479234      0.1224920      0.1059055
 Standard basis: 6-311++G(d,p) (5D, 7F)
 There are   625 symmetry adapted cartesian basis functions of A   symmetry.
 There are   604 symmetry adapted basis functions of A   symmetry.
   604 basis functions,   946 primitive gaussians,   625 cartesian basis functions
    84 alpha electrons       84 beta electrons
       nuclear repulsion energy      1703.7178629371 Hartrees.
 NAtoms=   39 NActive=   39 NUniq=   39 SFac= 1.00D+00 NAtFMM=   60 NAOKFM=F Big=F
 Integral buffers will be    131072 words long.
 Raffenetti 2 integral format.
 Two-electron integral symmetry is turned on.
 ------------------------------------------------------------------------------
 Polarizable Continuum Model (PCM)
 =================================
 Model                : PCM (using non-symmetric T matrix).
 Atomic radii         : UFF (Universal Force Field).
 Polarization charges : Total charges.
 Charge compensation  : None.
 Solution method      : On-the-fly selection.
 Cavity type          : Scaled VdW (van der Waals Surface) (Alpha=1.100).
 Cavity algorithm     : GePol (No added spheres)
                        Default sphere list used, NSphG=   39.
                        Lebedev-Laikov grids with approx.  5.0 points / Ang**2.
                        Smoothing algorithm: York/Karplus (Gamma=1.0000).
                        Polarization charges: spherical gaussians, with
                                              point-specific exponents (IZeta= 3).
                        Self-potential: point-specific (ISelfS= 7).
                        Self-field    : sphere-specific E.n sum rule (ISelfD= 2).
 1st derivatives      : Analytical E(r).r(x)/FMM algorithm (CHGder, D1EAlg=3).
                        Cavity 1st derivative terms included.
 Solvent              : n,n-DiMethylFormamide, Eps=  37.219000 Eps(inf)=   2.046330
 ------------------------------------------------------------------------------
 One-electron integrals computed using PRISM.
 NBasis=   604 RedAO= T EigKep=  2.47D-06  NBF=   604
 NBsUse=   602 1.00D-06 EigRej=  6.04D-07 NBFU=   602
 Initial guess from the checkpoint file:  "/localscratch/srahman.25121874.0/Gau-102157.chk"
 B after Tr=    -0.000000    0.000000    0.000000
         Rot=    1.000000   -0.000910   -0.000012    0.000046 Ang=  -0.10 deg.
 Requested convergence on RMS density matrix=1.00D-08 within 128 cycles.
 Requested convergence on MAX density matrix=1.00D-06.
 Requested convergence on             energy=1.00D-06.
 No special actions if energy rises.
 Inv3:  Mode=1 IEnd=    36226875.
 Iteration    1 A*A^-1 deviation from unit magnitude is 9.33D-15 for   1873.
 Iteration    1 A*A^-1 deviation from orthogonality  is 9.10D-15 for   1873    759.
 Iteration    1 A^-1*A deviation from unit magnitude is 9.77D-15 for   2086.
 Iteration    1 A^-1*A deviation from orthogonality  is 1.50D-10 for   3310   2472.
 Iteration    2 A*A^-1 deviation from unit magnitude is 1.12D-14 for     59.
 Iteration    2 A*A^-1 deviation from orthogonality  is 9.33D-15 for   2105   1350.
 Iteration    2 A^-1*A deviation from unit magnitude is 1.78D-15 for    671.
 Iteration    2 A^-1*A deviation from orthogonality  is 9.99D-16 for   3325    516.
 Error on total polarization charges =  0.03835
 SCF Done:  E(RB3LYP) =  -1585.30570130     A.U. after   10 cycles
            NFock= 10  Conv=0.30D-08     -V/T= 2.0030
 D1PCM: PCM CHGder 1st derivatives, ID1Alg=3 FixD1E=F DoIter=F DoCFld=F I1PDM=0.
 Calling FoFJK, ICntrl=      2127 FMM=F ISym2X=0 I1Cent= 0 IOpClX= 0 NMat=1 NMatS=1 NMatT=0.
 ***** Axes restored to original set *****
 -------------------------------------------------------------------
 Center     Atomic                   Forces (Hartrees/Bohr)
 Number     Number              X              Y              Z
 -------------------------------------------------------------------
      1        8           0.000017739    0.000009580   -0.000018105
      2        6          -0.000007385    0.000018068   -0.000010787
      3       16           0.000012421   -0.000002223    0.000010098
      4        6           0.000029683    0.000018717    0.000006605
      5        7           0.000005186   -0.000028345   -0.000001510
      6        6          -0.000012965    0.000009051    0.000013908
      7        1           0.000010064   -0.000000048   -0.000009435
      8        1          -0.000012981   -0.000004411   -0.000003677
      9        1           0.000000943   -0.000007612   -0.000000041
     10        6          -0.000040641   -0.000029518    0.000006779
     11        1          -0.000006942   -0.000000998    0.000001768
     12        1           0.000030160    0.000017226    0.000011346
     13        6           0.000003002    0.000006184    0.000015496
     14        6           0.000000061   -0.000001604   -0.000016123
     15        6          -0.000009861    0.000011358   -0.000004801
     16        6           0.000007736    0.000006488    0.000008558
     17        1          -0.000001413    0.000015425    0.000001877
     18        6          -0.000002475   -0.000000728    0.000008744
     19        1          -0.000001694    0.000003762    0.000004562
     20        6           0.000000367    0.000005613    0.000008623
     21        1          -0.000004240    0.000000176    0.000000218
     22        1          -0.000004282    0.000003766    0.000005525
     23        1          -0.000005981    0.000005667    0.000000016
     24        6          -0.000039623    0.000000686   -0.000031101
     25        6           0.000007978   -0.000005358    0.000003255
     26        6           0.000010992   -0.000012941    0.000005060
     27        6           0.000001671    0.000001205    0.000004009
     28        1           0.000000531   -0.000006610    0.000000287
     29        6          -0.000003289   -0.000008710    0.000001845
     30        1           0.000003125   -0.000004072    0.000000492
     31        6          -0.000004058   -0.000003598   -0.000009106
     32        1          -0.000001118   -0.000007837   -0.000004315
     33        1           0.000000695   -0.000004241   -0.000004588
     34        1          -0.000001270   -0.000007316   -0.000005224
     35       16          -0.000007430   -0.000002076    0.000006995
     36        6          -0.000004471   -0.000005080   -0.000010858
     37        1           0.000028372    0.000000256    0.000001571
     38        1          -0.000006185    0.000004480   -0.000001724
     39        1           0.000007577    0.000005616    0.000003759
 -------------------------------------------------------------------
 Cartesian Forces:  Max     0.000040641 RMS     0.000011224

 GradGradGradGradGradGradGradGradGradGradGradGradGradGradGradGradGradGrad
 Berny optimization.
 Using GEDIIS/GDIIS optimizer.
 FormGI is forming the generalized inverse of G from B-inverse, IUseBI=4.
 Internal  Forces:  Max     0.000027504 RMS     0.000006170
 Search for a local minimum.
 Step number   5 out of a maximum of  207
 All quantities printed in internal units (Hartrees-Bohrs-Radians)
 Mixed Optimization -- En-DIIS/RFO-DIIS
 Swapping is turned off.
 Update second derivatives using D2CorX and points    1    2    3    4    5
 DE= -1.41D-07 DEPred=-1.65D-07 R= 8.56D-01
 Trust test= 8.56D-01 RLast= 9.10D-03 DXMaxT set to 1.50D-01
 ITU=  0  1 -1  1  0
     Eigenvalues ---    0.00088   0.00240   0.00267   0.00289   0.00424
     Eigenvalues ---    0.00580   0.00736   0.00774   0.00969   0.01060
     Eigenvalues ---    0.01429   0.01559   0.01615   0.01704   0.01901
     Eigenvalues ---    0.02109   0.02128   0.02132   0.02135   0.02146
     Eigenvalues ---    0.02151   0.02152   0.02154   0.02157   0.02159
     Eigenvalues ---    0.02162   0.02163   0.02165   0.02166   0.02911
     Eigenvalues ---    0.03072   0.04913   0.05231   0.06304   0.06391
     Eigenvalues ---    0.06822   0.07062   0.08186   0.08891   0.09347
     Eigenvalues ---    0.09757   0.10031   0.11998   0.12582   0.13401
     Eigenvalues ---    0.14834   0.15887   0.15998   0.16000   0.16000
     Eigenvalues ---    0.16000   0.16000   0.16000   0.16001   0.16001
     Eigenvalues ---    0.16015   0.16251   0.17779   0.20570   0.21946
     Eigenvalues ---    0.22000   0.22000   0.22009   0.22395   0.22745
     Eigenvalues ---    0.23479   0.23523   0.24972   0.24995   0.25132
     Eigenvalues ---    0.25619   0.26162   0.27111   0.30345   0.32059
     Eigenvalues ---    0.32628   0.33220   0.33587   0.34438   0.34483
     Eigenvalues ---    0.34523   0.34669   0.34817   0.34868   0.35101
     Eigenvalues ---    0.35396   0.35398   0.35410   0.35493   0.35499
     Eigenvalues ---    0.35509   0.35511   0.35513   0.35515   0.37382
     Eigenvalues ---    0.38023   0.41328   0.42009   0.42047   0.42151
     Eigenvalues ---    0.43810   0.45683   0.46037   0.46087   0.46179
     Eigenvalues ---    0.46379   0.46534   0.46664   0.46804   0.64451
     Eigenvalues ---    0.66056
 En-DIIS/RFO-DIIS IScMMF=        0 using points:     5    4    3    2    1
 RFO step:  Lambda=-1.97541511D-08.
 DidBck=F Rises=F RFO-DIIS coefs:    1.43638   -0.17440   -0.10356   -0.21515    0.05674
 Iteration  1 RMS(Cart)=  0.00231457 RMS(Int)=  0.00000175
 Iteration  2 RMS(Cart)=  0.00000346 RMS(Int)=  0.00000075
 Iteration  3 RMS(Cart)=  0.00000000 RMS(Int)=  0.00000075
 Variable       Old X    -DE/DX   Delta X   Delta X   Delta X     New X
                                 (Linear)    (Quad)   (Total)
    R1        2.47605   0.00001   0.00002   0.00004   0.00006   2.47611
    R2        2.78061   0.00002  -0.00009   0.00008  -0.00002   2.78059
    R3        3.10714   0.00001  -0.00005   0.00002  -0.00003   3.10711
    R4        2.74440   0.00000   0.00002   0.00001   0.00003   2.74443
    R5        2.87841   0.00000  -0.00011   0.00001  -0.00010   2.87831
    R6        2.06257   0.00001   0.00002   0.00001   0.00003   2.06261
    R7        2.05910  -0.00000   0.00001   0.00000   0.00002   2.05911
    R8        2.83697  -0.00001   0.00003  -0.00003  -0.00000   2.83697
    R9        2.46419  -0.00001  -0.00002  -0.00003  -0.00005   2.46414
   R10        2.08095   0.00001   0.00001   0.00003   0.00004   2.08099
   R11        2.06028   0.00000   0.00002  -0.00000   0.00002   2.06030
   R12        2.05993   0.00001   0.00003   0.00002   0.00005   2.05998
   R13        2.83385  -0.00000   0.00005  -0.00003   0.00002   2.83388
   R14        6.87557  -0.00000   0.00077   0.00015   0.00092   6.87649
   R15        2.64369   0.00001   0.00002   0.00004   0.00006   2.64375
   R16        2.64399  -0.00000  -0.00002  -0.00002  -0.00004   2.64394
   R17        2.63422  -0.00000  -0.00002  -0.00002  -0.00004   2.63419
   R18        2.05108   0.00001  -0.00001   0.00002   0.00001   2.05109
   R19        2.63355  -0.00001   0.00003  -0.00001   0.00002   2.63357
   R20        2.05017   0.00000  -0.00001   0.00001   0.00000   2.05017
   R21        2.63647   0.00000   0.00002   0.00001   0.00003   2.63650
   R22        2.04846   0.00000   0.00000   0.00000   0.00000   2.04846
   R23        7.16612  -0.00001  -0.00164  -0.00232  -0.00396   7.16216
   R24        2.63697   0.00000  -0.00003  -0.00001  -0.00004   2.63693
   R25        2.04850   0.00000   0.00000   0.00000   0.00000   2.04851
   R26        2.04880   0.00000   0.00000   0.00001   0.00001   2.04881
   R27        2.64552  -0.00001   0.00002  -0.00002  -0.00001   2.64551
   R28        2.64411   0.00002  -0.00002   0.00004   0.00002   2.64413
   R29        2.63318   0.00000   0.00001   0.00000   0.00001   2.63319
   R30        2.05036  -0.00000  -0.00000  -0.00001  -0.00001   2.05035
   R31        2.63490  -0.00000   0.00000  -0.00001  -0.00000   2.63490
   R32        2.05034   0.00000   0.00000   0.00001   0.00001   2.05035
   R33        2.63709  -0.00000  -0.00000  -0.00001  -0.00001   2.63708
   R34        2.04851   0.00000   0.00000   0.00000   0.00000   2.04852
   R35        2.63565   0.00000  -0.00001   0.00001   0.00000   2.63565
   R36        2.04855   0.00000   0.00000   0.00000   0.00000   2.04855
   R37        2.04872   0.00000   0.00000   0.00000   0.00001   2.04872
   R38        3.50670  -0.00000  -0.00000  -0.00001  -0.00001   3.50669
   R39        2.06586   0.00002   0.00002   0.00004   0.00006   2.06592
   R40        2.06586   0.00001   0.00001   0.00002   0.00003   2.06589
   R41        2.06566   0.00000   0.00001  -0.00000   0.00001   2.06567
    A1        2.08880   0.00000  -0.00015   0.00007  -0.00008   2.08871
    A2        2.23274   0.00001  -0.00004   0.00010   0.00007   2.23281
    A3        1.91358   0.00001   0.00004  -0.00002   0.00002   1.91359
    A4        2.13678  -0.00002  -0.00000  -0.00008  -0.00009   2.13669
    A5        1.85371  -0.00001   0.00006  -0.00009  -0.00003   1.85368
    A6        1.86128  -0.00000  -0.00013   0.00001  -0.00013   1.86115
    A7        1.97463  -0.00001   0.00002   0.00001   0.00003   1.97466
    A8        1.88769   0.00000   0.00001   0.00003   0.00004   1.88774
    A9        1.93735   0.00001   0.00005   0.00004   0.00009   1.93744
   A10        1.94409   0.00000  -0.00001  -0.00000  -0.00001   1.94408
   A11        1.97682  -0.00001  -0.00002  -0.00010  -0.00012   1.97671
   A12        2.04248   0.00001  -0.00006   0.00003  -0.00003   2.04245
   A13        2.26303   0.00000   0.00009   0.00006   0.00015   2.26318
   A14        1.87502  -0.00001   0.00007  -0.00008  -0.00001   1.87501
   A15        1.87322   0.00001  -0.00011   0.00022   0.00012   1.87333
   A16        1.87424  -0.00002  -0.00003  -0.00030  -0.00033   1.87391
   A17        1.87733   0.00000   0.00009  -0.00001   0.00008   1.87741
   A18        1.90651   0.00000   0.00002   0.00004   0.00007   1.90657
   A19        1.96398  -0.00000  -0.00006  -0.00003  -0.00008   1.96390
   A20        1.96396   0.00000   0.00006   0.00007   0.00013   1.96409
   A21        2.69851   0.00001   0.00040   0.00018   0.00057   2.69909
   A22        2.10095   0.00001  -0.00002   0.00007   0.00004   2.10100
   A23        2.10002  -0.00001   0.00004  -0.00006  -0.00002   2.10000
   A24        2.08219  -0.00000  -0.00002  -0.00001  -0.00002   2.08217
   A25        2.10035  -0.00000   0.00001  -0.00002  -0.00001   2.10034
   A26        2.08990  -0.00000  -0.00002   0.00003   0.00001   2.08991
   A27        2.09293   0.00001   0.00000  -0.00001  -0.00000   2.09293
   A28        2.10152   0.00001   0.00001   0.00003   0.00003   2.10156
   A29        2.08895  -0.00000   0.00000  -0.00002  -0.00002   2.08894
   A30        2.09270  -0.00000  -0.00001  -0.00001  -0.00002   2.09269
   A31        2.09507   0.00000  -0.00000   0.00001   0.00001   2.09508
   A32        2.09158   0.00000  -0.00000   0.00002   0.00002   2.09160
   A33        2.09653  -0.00001   0.00000  -0.00004  -0.00003   2.09650
   A34        2.09401  -0.00000   0.00000  -0.00002  -0.00002   2.09399
   A35        2.09252   0.00000  -0.00000  -0.00000  -0.00000   2.09252
   A36        2.09665   0.00000  -0.00000   0.00002   0.00002   2.09667
   A37        2.09322   0.00000  -0.00000   0.00001   0.00000   2.09322
   A38        2.09503  -0.00000   0.00001  -0.00002  -0.00001   2.09502
   A39        2.09493   0.00000  -0.00001   0.00001   0.00001   2.09493
   A40        2.10209   0.00003  -0.00001   0.00008   0.00007   2.10216
   A41        2.10370  -0.00002   0.00002  -0.00008  -0.00006   2.10364
   A42        2.07734  -0.00000  -0.00000  -0.00000  -0.00001   2.07733
   A43        2.10364   0.00000   0.00000   0.00000   0.00000   2.10364
   A44        2.08789  -0.00000  -0.00001  -0.00001  -0.00001   2.08787
   A45        2.09165   0.00000   0.00000   0.00001   0.00001   2.09166
   A46        2.10395   0.00000  -0.00000   0.00000   0.00000   2.10395
   A47        2.08779   0.00000  -0.00000   0.00001   0.00001   2.08780
   A48        2.09144  -0.00000   0.00000  -0.00001  -0.00001   2.09143
   A49        2.09507   0.00000  -0.00000   0.00001   0.00001   2.09508
   A50        2.09170  -0.00000   0.00001   0.00000   0.00001   2.09171
   A51        2.09640  -0.00000  -0.00000  -0.00001  -0.00002   2.09638
   A52        2.09464  -0.00000   0.00001  -0.00000   0.00000   2.09464
   A53        2.09165   0.00000  -0.00000   0.00000   0.00000   2.09165
   A54        2.09689   0.00000  -0.00000   0.00000  -0.00000   2.09688
   A55        2.09173  -0.00000   0.00000  -0.00000  -0.00000   2.09173
   A56        2.09566  -0.00000   0.00000  -0.00000   0.00000   2.09566
   A57        2.09578   0.00000  -0.00000   0.00000  -0.00000   2.09578
   A58        1.86811   0.00001  -0.00007   0.00007   0.00000   1.86811
   A59        1.93865   0.00000  -0.00007   0.00002  -0.00005   1.93860
   A60        1.93859  -0.00001  -0.00002  -0.00005  -0.00007   1.93852
   A61        1.93910   0.00001   0.00010   0.00006   0.00016   1.93926
   A62        1.88151   0.00001  -0.00001   0.00006   0.00005   1.88157
   A63        1.88143  -0.00001   0.00002  -0.00010  -0.00008   1.88135
   A64        1.88205   0.00000  -0.00002   0.00000  -0.00002   1.88204
   A65        2.45059  -0.00001  -0.00003   0.00003  -0.00001   2.45058
   A66        3.11867  -0.00001   0.00179   0.00102   0.00281   3.12148
   A67        3.05482   0.00001   0.00171   0.00085   0.00256   3.05738
    D1       -0.05729   0.00000   0.00027   0.00023   0.00050  -0.05679
    D2        3.09893  -0.00001   0.00036   0.00025   0.00061   3.09954
    D3       -0.99570  -0.00000  -0.00005  -0.00042  -0.00046  -0.99616
    D4        1.05232   0.00000  -0.00009  -0.00041  -0.00050   1.05182
    D5       -3.11301  -0.00000   0.00003  -0.00050  -0.00048  -3.11348
    D6        2.05620   0.00000  -0.00060  -0.00066  -0.00126   2.05494
    D7       -1.12538   0.00000  -0.00041  -0.00081  -0.00122  -1.12659
    D8       -1.07173  -0.00001  -0.00052  -0.00064  -0.00116  -1.07289
    D9        2.02988  -0.00001  -0.00033  -0.00079  -0.00112   2.02876
   D10       -0.89932  -0.00000  -0.00045  -0.00079  -0.00124  -0.90056
   D11        2.28854   0.00000  -0.00067  -0.00061  -0.00128   2.28726
   D12        1.11111  -0.00000  -0.00047  -0.00079  -0.00126   1.10986
   D13       -1.98421   0.00000  -0.00069  -0.00061  -0.00130  -1.98551
   D14       -3.02885  -0.00000  -0.00056  -0.00078  -0.00135  -3.03020
   D15        0.15901  -0.00000  -0.00078  -0.00061  -0.00139   0.15762
   D16        1.51565   0.00000   0.00067   0.00035   0.00102   1.51667
   D17       -1.63721   0.00000   0.00068   0.00031   0.00100  -1.63621
   D18       -0.56635   0.00001   0.00054   0.00043   0.00097  -0.56537
   D19        2.56398   0.00001   0.00055   0.00040   0.00095   2.56493
   D20       -2.67098  -0.00000   0.00050   0.00036   0.00086  -2.67012
   D21        0.45934  -0.00000   0.00052   0.00032   0.00084   0.46019
   D22       -3.10582  -0.00000  -0.00024   0.00016  -0.00008  -3.10590
   D23       -0.01195  -0.00000  -0.00001  -0.00003  -0.00004  -0.01199
   D24        0.18974   0.00000   0.00183   0.00145   0.00328   0.19302
   D25        2.21590   0.00001   0.00170   0.00157   0.00327   2.21917
   D26       -1.87282   0.00001   0.00170   0.00161   0.00331  -1.86951
   D27       -1.58305   0.00001   0.00119   0.00133   0.00252  -1.58053
   D28        1.55228   0.00001   0.00140   0.00116   0.00255   1.55484
   D29        2.64064   0.00000   0.00129   0.00108   0.00237   2.64301
   D30       -0.50722   0.00000   0.00150   0.00091   0.00241  -0.50481
   D31        0.47769  -0.00000   0.00125   0.00099   0.00224   0.47994
   D32       -2.67016  -0.00001   0.00146   0.00082   0.00228  -2.66788
   D33        1.54331  -0.00000  -0.00020  -0.00114  -0.00134   1.54196
   D34        3.13124  -0.00000   0.00018  -0.00026  -0.00008   3.13116
   D35       -0.01326  -0.00000   0.00004  -0.00031  -0.00027  -0.01353
   D36       -0.00415  -0.00000  -0.00003  -0.00009  -0.00011  -0.00427
   D37        3.13453  -0.00000  -0.00016  -0.00014  -0.00031   3.13423
   D38       -3.13044   0.00000  -0.00019   0.00018  -0.00001  -3.13045
   D39        0.01362   0.00000  -0.00019   0.00014  -0.00004   0.01358
   D40        0.00496   0.00000   0.00002   0.00001   0.00003   0.00499
   D41       -3.13416   0.00000   0.00002  -0.00003  -0.00001  -3.13417
   D42        0.00049   0.00000   0.00001   0.00010   0.00011   0.00059
   D43        3.13892   0.00000  -0.00006   0.00005  -0.00001   3.13891
   D44       -3.13819   0.00000   0.00015   0.00015   0.00030  -3.13789
   D45        0.00024   0.00000   0.00007   0.00011   0.00018   0.00042
   D46       -0.41910   0.00001   0.00146   0.00118   0.00265  -0.41645
   D47        2.79580   0.00000  -0.00072   0.00006  -0.00066   2.79514
   D48       -0.00209   0.00000   0.00001   0.00005   0.00007  -0.00203
   D49       -3.13950   0.00000  -0.00000   0.00000  -0.00000  -3.13951
   D50        3.13702   0.00000   0.00001   0.00009   0.00010   3.13712
   D51       -0.00039   0.00000  -0.00001   0.00004   0.00003  -0.00036
   D52        0.00242   0.00000   0.00002  -0.00003  -0.00001   0.00241
   D53        3.13912  -0.00000  -0.00005  -0.00001  -0.00006   3.13906
   D54       -3.13600   0.00000   0.00009   0.00001   0.00011  -3.13590
   D55        0.00070   0.00000   0.00003   0.00003   0.00006   0.00075
   D56       -0.00162  -0.00000  -0.00003  -0.00004  -0.00007  -0.00169
   D57       -3.13832  -0.00000   0.00003  -0.00006  -0.00003  -3.13835
   D58        3.13578  -0.00000  -0.00001   0.00001  -0.00000   3.13577
   D59       -0.00092  -0.00000   0.00005  -0.00001   0.00004  -0.00088
   D60        3.13379  -0.00000  -0.00000  -0.00015  -0.00015   3.13364
   D61       -0.00302  -0.00000   0.00002  -0.00014  -0.00013  -0.00315
   D62        0.00330  -0.00000  -0.00001  -0.00011  -0.00012   0.00317
   D63       -3.13352  -0.00000   0.00000  -0.00011  -0.00011  -3.13362
   D64       -3.13289   0.00000  -0.00001   0.00012   0.00011  -3.13279
   D65        0.00396   0.00000  -0.00003   0.00004   0.00001   0.00397
   D66       -0.00241   0.00000   0.00000   0.00008   0.00009  -0.00232
   D67        3.13444   0.00000  -0.00002   0.00001  -0.00001   3.13443
   D68       -0.00137   0.00000   0.00001   0.00006   0.00007  -0.00130
   D69       -3.13648  -0.00000   0.00001  -0.00001  -0.00000  -3.13648
   D70        3.13544   0.00000  -0.00001   0.00006   0.00005   3.13549
   D71        0.00033  -0.00000  -0.00001  -0.00001  -0.00002   0.00031
   D72       -0.00041  -0.00000   0.00002  -0.00001   0.00001  -0.00040
   D73        3.13692  -0.00000  -0.00002  -0.00008  -0.00010   3.13682
   D74       -3.13725   0.00000   0.00003   0.00007   0.00010  -3.13714
   D75        0.00008  -0.00000  -0.00000   0.00000  -0.00000   0.00008
   D76       -0.00149   0.00000   0.00001   0.00001   0.00002  -0.00147
   D77       -3.13707  -0.00000  -0.00001  -0.00001  -0.00002  -3.13709
   D78        3.13360   0.00000   0.00001   0.00009   0.00010   3.13370
   D79       -0.00198   0.00000  -0.00001   0.00006   0.00005  -0.00192
   D80        0.00237  -0.00000  -0.00002  -0.00004  -0.00006   0.00231
   D81        3.13795  -0.00000   0.00000  -0.00002  -0.00002   3.13793
   D82       -3.13494   0.00000   0.00002   0.00003   0.00004  -3.13490
   D83        0.00063   0.00000   0.00004   0.00005   0.00009   0.00073
   D84        2.33828  -0.00001   0.00028  -0.00029  -0.00001   2.33827
   D85       -1.85091   0.00000   0.00021  -0.00023  -0.00003  -1.85094
   D86        0.24406   0.00000   0.00024  -0.00022   0.00001   0.24407
   D87       -0.24952   0.00000  -0.00167  -0.00041  -0.00208  -0.25160
   D88       -2.37741   0.00000  -0.00165  -0.00041  -0.00206  -2.37948
   D89        1.87871  -0.00000  -0.00164  -0.00043  -0.00208   1.87664
         Item               Value     Threshold  Converged?
 Maximum Force            0.000028     0.000450     YES
 RMS     Force            0.000006     0.000300     YES
 Maximum Displacement     0.010708     0.001800     NO 
 RMS     Displacement     0.002316     0.001200     NO 
 Predicted change in Energy=-1.180056D-07
 GradGradGradGradGradGradGradGradGradGradGradGradGradGradGradGradGradGrad

                          Input orientation:                          
 ---------------------------------------------------------------------
 Center     Atomic      Atomic             Coordinates (Angstroms)
 Number     Number       Type             X           Y           Z
 ---------------------------------------------------------------------
      1          8           0       -0.838901   -0.867027    0.762577
      2          6           0        0.168872   -0.520310    1.524860
      3         16           0        0.118371    0.217796    2.993220
      4          6           0        2.294576    0.337894    0.565262
      5          7           0        1.417963   -0.869487    0.871412
      6          6           0        1.649938   -2.137644    0.675721
      7          1           0        2.643998   -2.223062    0.209656
      8          1           0        1.659403    1.048537    0.033395
      9          1           0        2.566442    0.777293    1.524596
     10          6           0       -2.216220   -0.661386    1.237754
     11          1           0       -2.317077   -1.195919    2.182621
     12          1           0       -2.343544    0.406804    1.414006
     13          6           0       -3.142548   -1.183840    0.180481
     14          6           0       -3.606502   -0.339353   -0.833827
     15          6           0       -3.546001   -2.523452    0.194077
     16          6           0       -4.457640   -0.828885   -1.823285
     17          1           0       -3.303571    0.702818   -0.847409
     18          6           0       -4.396227   -3.014204   -0.795103
     19          1           0       -3.195554   -3.182187    0.981650
     20          6           0       -4.852194   -2.166995   -1.805787
     21          1           0       -4.814246   -0.166770   -2.603986
     22          1           0       -4.705083   -4.053108   -0.775349
     23          1           0       -5.516070   -2.547113   -2.574054
     24          6           0        3.511457   -0.006492   -0.243678
     25          6           0        3.447971   -0.038988   -1.641806
     26          6           0        4.728562   -0.286420    0.387272
     27          6           0        4.578708   -0.349175   -2.394696
     28          1           0        2.511005    0.183775   -2.141495
     29          6           0        5.861563   -0.596066   -0.364110
     30          1           0        4.790416   -0.257428    1.470120
     31          6           0        5.787690   -0.629200   -1.756482
     32          1           0        4.518206   -0.366515   -3.476896
     33          1           0        6.799792   -0.806709    0.136402
     34          1           0        6.668805   -0.866505   -2.341866
     35         16           0       -2.041970    4.265708   -1.127882
     36          6           0       -1.471447    4.775063    0.562838
     37          1           0       -0.497470    5.269442    0.516677
     38          1           0       -2.178039    5.470840    1.023007
     39          1           0       -1.375694    3.909430    1.223436
 ---------------------------------------------------------------------
                    Distance matrix (angstroms):
                    1          2          3          4          5
     1  O    0.000000
     2  C    1.310303   0.000000
     3  S    2.658755   1.644211   0.000000
     4  C    3.362951   2.485148   3.262709   0.000000
     5  N    2.259488   1.452291   2.715362   1.523136   0.000000
     6  C    2.795770   2.351673   3.642059   2.560478   1.303967
     7  H    3.778245   3.279539   4.481608   2.609031   1.942485
     8  H    3.231503   2.628199   3.438818   1.091486   2.106984
     9  H    3.857566   2.726191   2.909114   1.089635   2.111288
    10  C    1.471424   2.406448   3.050399   4.668841   3.658524
    11  H    2.075982   2.658767   2.930371   5.122087   3.971946
    12  H    2.076284   2.680310   2.930984   4.715641   4.009023
    13  C    2.397081   3.634987   4.528761   5.659156   4.623253
    14  C    3.238296   4.455289   5.369486   6.102363   5.332366
    15  C    3.224179   4.425363   5.364445   6.514400   5.275919
    16  C    4.447855   5.719258   6.725633   7.256649   6.464190
    17  H    3.336326   4.379676   5.166756   5.785159   5.264919
    18  C    4.437489   5.695776   6.721518   7.606181   6.417312
    19  H    3.310857   4.324353   5.156394   6.534973   5.161906
    20  C    4.938920   6.246270   7.309187   7.935531   6.940158
    21  H    5.256184   6.481036   7.470429   7.799626   7.170260
    22  H    5.240582   6.444150   7.463809   8.370983   7.094996
    23  H    5.985959   7.295724   8.389648   8.898582   7.922530
    24  C    4.547381   3.816361   4.694768   1.501261   2.524064
    25  C    4.984373   4.583878   5.712761   2.518633   3.335704
    26  C    5.610223   4.705273   5.319686   2.519075   3.396237
    27  C    6.291822   5.902446   7.017528   3.801405   4.574767
    28  H    4.556280   4.407208   5.664905   2.719766   3.373679
    29  C    6.799930   5.998390   6.702111   3.802553   4.620265
    30  H    5.706263   4.629339   4.936971   2.720734   3.479441
    31  C    7.093231   6.507702   7.444344   4.304372   5.104712
    32  H    6.849980   6.630077   7.846169   4.666880   5.363978
    33  H    7.664552   6.780778   7.338420   4.668085   5.432151
    34  H    8.124236   7.571034   8.517455   5.388493   6.156014
    35  S    5.600551   5.901764   6.167345   6.090984   6.506807
    36  C    5.680949   5.626464   5.403976   5.819914   6.348610
    37  H    6.150877   5.914531   5.659651   5.667279   6.440588
    38  H    6.483029   6.453970   6.062154   6.823559   7.290676
    39  H    4.828569   4.700972   4.358041   5.163327   5.546755
                    6          7          8          9         10
     6  C    0.000000
     7  H    1.101212   0.000000
     8  H    3.250296   3.421090   0.000000
     9  H    3.171345   3.276769   1.766345   0.000000
    10  C    4.176409   5.207450   4.403949   5.002592   0.000000
    11  H    4.346815   5.436900   5.046697   5.308043   1.090262
    12  H    4.792408   5.765607   4.282697   4.925186   1.090094
    13  C    4.911509   5.879196   5.297535   6.184275   1.499623
    14  C    5.756974   6.611048   5.514351   6.701813   2.515559
    15  C    5.232457   6.197302   6.315153   7.072988   2.514930
    16  C    6.727584   7.517303   6.662596   7.945177   3.797629
    17  H    5.909772   6.712059   5.052371   6.331588   2.718693
    18  C    6.283931   7.155432   7.339137   8.260461   3.797459
    19  H    4.966231   5.967936   6.509134   7.012337   2.716455
    20  C    6.959631   7.762605   7.491537   8.648493   4.298647
    21  H    7.511757   8.232273   7.095131   8.509465   4.664049
    22  H    6.794181   7.637296   8.196800   9.027602   4.663776
    23  H    7.879110   8.627906   8.438892   9.652855   5.382830
    24  C    2.975292   2.423052   2.149409   2.152711   5.952294
    25  C    3.606690   2.973964   2.681042   3.386667   6.384536
    26  C    3.603910   2.850884   3.365573   2.664537   7.006705
    27  C    4.604756   3.746626   4.046180   4.547417   7.711239
    28  H    3.750618   3.367263   2.490620   3.714237   5.871991
    29  C    4.603857   3.650897   4.529998   4.038707   8.235339
    30  H    3.745516   3.171687   3.684151   2.453504   7.022117
    31  C    5.031105   4.035951   4.802210   4.808341   8.545704
    32  H    5.348653   4.533220   4.743129   5.489317   8.226017
    33  H    5.346331   4.391133   5.465908   4.728362   9.084193
    34  H    5.992550   4.954754   5.865439   5.872052   9.581201
    35  S    7.608290   8.114889   5.039733   6.359413   5.468349
    36  C    7.585598   8.126215   4.895868   5.762958   5.528577
    37  H    7.713727   8.130234   4.764630   5.530177   6.216814
    38  H    8.524262   9.116453   5.938186   6.692613   6.136103
    39  H    6.783918   7.402238   4.337363   5.043948   4.647477
                   11         12         13         14         15
    11  H    0.000000
    12  H    1.777692   0.000000
    13  C    2.165666   2.165672   0.000000
    14  C    3.390469   2.684132   1.399011   0.000000
    15  C    2.688290   3.394190   1.399114   2.414650   0.000000
    16  C    4.556754   4.059111   2.422920   1.393953   2.787901
    17  H    3.709374   2.474525   2.154522   1.085390   3.398865
    18  C    4.061510   4.560368   2.423573   2.789263   1.393628
    19  H    2.481796   3.713988   2.153619   3.398021   1.084904
    20  C    4.824645   4.825435   2.799061   2.415932   2.415090
    21  H    5.496053   4.751590   3.403272   2.149859   3.871892
    22  H    4.755595   5.500996   3.404090   3.873277   2.150141
    23  H    5.889417   5.890260   3.883244   3.398388   3.397688
    24  C    6.424444   6.099161   6.770660   7.150133   7.505626
    25  C    7.014308   6.563411   6.932990   7.106943   7.645827
    26  C    7.327449   7.179793   7.924803   8.424202   8.573799
    27  C    8.319896   7.936957   8.182053   8.332711   8.800006
    28  H    6.626607   6.021460   6.262955   6.277543   7.033583
    29  C    8.586957   8.455249   9.039694   9.483184   9.619181
    30  H    7.204505   7.165037   8.090323   8.707647   8.732640
    31  C    9.029118   8.788758   9.154704   9.443842   9.721659
    32  H    8.912864   8.461829   8.528281   8.543853   9.119202
    33  H    9.351781   9.311578   9.949588  10.461870  10.487419
    34  H   10.066061   9.846336  10.135363  10.398750  10.654517
    35  S    6.392533   4.630689   5.711450   4.872455   7.078303
    36  C    6.244310   4.535055   6.200588   5.715451   7.596583
    37  H    6.920061   5.278110   6.982429   6.553513   8.374176
    38  H    6.768287   5.081805   6.776791   6.264717   8.152739
    39  H    5.279283   3.638879   5.490986   5.221206   6.866716
                   16         17         18         19         20
    16  C    0.000000
    17  H    2.151818   0.000000
    18  C    2.415895   3.874646   0.000000
    19  H    3.872797   4.295392   2.150974   0.000000
    20  C    1.395176   3.398904   1.395403   3.397776   0.000000
    21  H    1.084001   2.474648   3.399217   4.956783   2.153941
    22  H    3.399267   4.958656   1.084023   2.474718   2.154267
    23  H    2.153192   4.294008   2.153344   4.293152   1.084184
    24  C    8.165659   6.878387   8.478317   7.521334   8.778303
    25  C    7.947047   6.838470   8.432097   7.803758   8.570183
    26  C    9.463992   8.186464   9.596905   8.457563  10.006845
    27  C    9.067095   8.101303   9.497923   8.936712   9.622535
    28  H    7.049025   5.979412   7.729793   7.324518   7.736635
    29  C   10.424459   9.269324  10.547768   9.514750  10.923865
    30  H    9.833597   8.473822   9.855225   8.518717  10.361368
    31  C   10.247494   9.233186  10.503555   9.732101  10.750552
    32  H    9.138601   8.320930   9.678294   9.343914   9.687039
    33  H   11.426751  10.262773  11.449523  10.308457  11.890805
    34  H   11.138587  10.205120  11.377171  10.663664  11.606553
    35  S    5.681014   3.790051   7.658353   7.826367   7.052416
    36  C    6.783447   4.682804   8.430362   8.152654   8.076632
    37  H    7.638584   5.530732   9.248776   8.884025   8.925136
    38  H    7.279045   5.243978   8.956665   8.712745   8.572613
    39  H    6.421256   4.276385   7.818876   7.325393   7.627921
                   21         22         23         24         25
    21  H    0.000000
    22  H    4.296447   0.000000
    23  H    2.481831   2.482148   0.000000
    24  C    8.655291   9.174383   9.663417   0.000000
    25  C    8.319035   9.128866   9.354881   1.399945   0.000000
    26  C   10.001356  10.224152  10.901040   1.399215   2.412113
    27  C    9.397056  10.125719  10.332843   2.425559   1.393422
    28  H    7.348203   8.478766   8.489923   2.153790   1.084997
    29  C   10.916695  11.125388  11.753338   2.425923   2.787161
    30  H   10.433412  10.469662  11.305824   2.153094   3.396168
    31  C   10.645804  11.080797  11.494425   2.803138   2.415737
    32  H    9.375315  10.293609  10.308095   3.405416   2.149472
    33  H   11.950110  11.988851  12.730123   3.405578   3.871191
    34  H   11.507337  11.915274  12.302420   3.887270   3.398329
    35  S    5.432426   8.741805   7.783014   7.062156   6.995282
    36  C    6.754612   9.496512   8.933830   6.952917   7.227463
    37  H    7.610880  10.309379   9.789663   6.669716   6.957369
    38  H    7.203284  10.016268   9.400471   7.998501   8.313329
    39  H    6.564160   8.859006   8.558656   6.432038   6.860566
                   26         27         28         29         30
    26  C    0.000000
    27  C    2.786708   0.000000
    28  H    3.396072   2.150242   0.000000
    29  C    1.394327   2.414529   3.872142   0.000000
    30  H    1.085001   3.871697   4.293499   2.150914   0.000000
    31  C    2.415560   1.395481   3.397915   1.394724   3.397606
    32  H    3.870717   1.084028   2.472846   3.398049   4.955700
    33  H    2.150263   3.398383   4.956165   1.084047   2.473480
    34  H    3.398417   2.153817   4.293080   2.153206   4.293082
    35  S    8.298051   8.169170   6.198319   9.310533   8.595922
    36  C    8.005595   8.462222   6.652313   9.136810   8.084557
    37  H    7.628614   8.112493   6.479260   8.695819   7.708249
    38  H    9.013953   9.550231   7.743014  10.166939   9.031741
    39  H    7.454279   8.165875   6.348992   8.671660   7.446105
                   31         32         33         34         35
    31  C    0.000000
    32  H    2.154162   0.000000
    33  H    2.153804   4.295966   0.000000
    34  H    1.084137   2.482611   2.482448   0.000000
    35  S    9.255205   8.367273  10.271542  10.182876   0.000000
    36  C    9.342397   8.867424   9.987564  10.321255   1.855659
    37  H    8.914284   8.536372   9.503381   9.857820   2.469319
    38  H   10.410999   9.958089  10.990685  11.390829   2.469247
    39  H    8.988501   8.666884   9.500642  10.011739   2.469727
                   36         37         38         39
    36  C    0.000000
    37  H    1.093240   0.000000
    38  H    1.093222   1.766705   0.000000
    39  H    1.093105   1.766471   1.766899   0.000000
 Stoichiometry    C17H18NOS2(1-)
 Framework group  C1[X(C17H18NOS2)]
 Deg. of freedom   111
 Full point group                 C1      NOp   1
 Largest Abelian subgroup         C1      NOp   1
 Largest concise Abelian subgroup C1      NOp   1
                         Standard orientation:                         
 ---------------------------------------------------------------------
 Center     Atomic      Atomic             Coordinates (Angstroms)
 Number     Number       Type             X           Y           Z
 ---------------------------------------------------------------------
      1          8           0       -0.843523   -0.865100    0.760787
      2          6           0        0.164473   -0.521475    1.524173
      3         16           0        0.114554    0.214789    2.993477
      4          6           0        2.292560    0.333605    0.567073
      5          7           0        1.413260   -0.872366    0.871061
      6          6           0        1.642742   -2.140740    0.673839
      7          1           0        2.636922   -2.227593    0.208296
      8          1           0        1.659197    1.046263    0.035742
      9          1           0        2.564717    0.771172    1.527161
     10          6           0       -2.220719   -0.657244    1.235356
     11          1           0       -2.323287   -1.192819    2.179449
     12          1           0       -2.345952    0.410971    1.412941
     13          6           0       -3.147445   -1.176384    0.176799
     14          6           0       -3.609004   -0.329599   -0.836685
     15          6           0       -3.553672   -2.515177    0.188362
     16          6           0       -4.460515   -0.816061   -1.827335
     17          1           0       -3.303913    0.711962   -0.848693
     18          6           0       -4.404275   -3.002861   -0.802010
     19          1           0       -3.205092   -3.175676    0.975286
     20          6           0       -4.857842   -2.153375   -1.811862
     21          1           0       -4.815252   -0.152178   -2.607385
     22          1           0       -4.715287   -4.041151   -0.783831
     23          1           0       -5.522008   -2.531104   -2.581057
     24          6           0        3.509246   -0.012221   -0.241546
     25          6           0        3.446592   -0.042736   -1.639756
     26          6           0        4.725366   -0.295498    0.389810
     27          6           0        4.577169   -0.354261   -2.392333
     28          1           0        2.510409    0.182624   -2.139748
     29          6           0        5.858207   -0.606489   -0.361257
     30          1           0        4.786585   -0.268068    1.472735
     31          6           0        5.785160   -0.637626   -1.753718
     32          1           0        4.517326   -0.370043   -3.474593
     33          1           0        6.795678   -0.819731    0.139575
     34          1           0        6.666159   -0.875976   -2.338853
     35         16           0       -2.034779    4.272606   -1.123637
     36          6           0       -1.464291    4.778543    0.568121
     37          1           0       -0.489266    5.270971    0.523237
     38          1           0       -2.169741    5.475168    1.028759
     39          1           0       -1.370750    3.911841    1.227632
 ---------------------------------------------------------------------
 Rotational constants (GHZ):      0.2479661      0.1224555      0.1058868
 Standard basis: 6-311++G(d,p) (5D, 7F)
 There are   625 symmetry adapted cartesian basis functions of A   symmetry.
 There are   604 symmetry adapted basis functions of A   symmetry.
   604 basis functions,   946 primitive gaussians,   625 cartesian basis functions
    84 alpha electrons       84 beta electrons
       nuclear repulsion energy      1703.6707605743 Hartrees.
 NAtoms=   39 NActive=   39 NUniq=   39 SFac= 1.00D+00 NAtFMM=   60 NAOKFM=F Big=F
 Integral buffers will be    131072 words long.
 Raffenetti 2 integral format.
 Two-electron integral symmetry is turned on.
 ------------------------------------------------------------------------------
 Polarizable Continuum Model (PCM)
 =================================
 Model                : PCM (using non-symmetric T matrix).
 Atomic radii         : UFF (Universal Force Field).
 Polarization charges : Total charges.
 Charge compensation  : None.
 Solution method      : On-the-fly selection.
 Cavity type          : Scaled VdW (van der Waals Surface) (Alpha=1.100).
 Cavity algorithm     : GePol (No added spheres)
                        Default sphere list used, NSphG=   39.
                        Lebedev-Laikov grids with approx.  5.0 points / Ang**2.
                        Smoothing algorithm: York/Karplus (Gamma=1.0000).
                        Polarization charges: spherical gaussians, with
                                              point-specific exponents (IZeta= 3).
                        Self-potential: point-specific (ISelfS= 7).
                        Self-field    : sphere-specific E.n sum rule (ISelfD= 2).
 1st derivatives      : Analytical E(r).r(x)/FMM algorithm (CHGder, D1EAlg=3).
                        Cavity 1st derivative terms included.
 Solvent              : n,n-DiMethylFormamide, Eps=  37.219000 Eps(inf)=   2.046330
 ------------------------------------------------------------------------------
 One-electron integrals computed using PRISM.
 NBasis=   604 RedAO= T EigKep=  2.47D-06  NBF=   604
 NBsUse=   602 1.00D-06 EigRej=  6.04D-07 NBFU=   602
 Initial guess from the checkpoint file:  "/localscratch/srahman.25121874.0/Gau-102157.chk"
 B after Tr=     0.000000   -0.000000   -0.000000
         Rot=    1.000000   -0.000511    0.000002   -0.000084 Ang=  -0.06 deg.
 Requested convergence on RMS density matrix=1.00D-08 within 128 cycles.
 Requested convergence on MAX density matrix=1.00D-06.
 Requested convergence on             energy=1.00D-06.
 No special actions if energy rises.
 Inv3:  Mode=1 IEnd=    36185187.
 Iteration    1 A*A^-1 deviation from unit magnitude is 7.99D-15 for   2931.
 Iteration    1 A*A^-1 deviation from orthogonality  is 8.20D-15 for   2624   2349.
 Iteration    1 A^-1*A deviation from unit magnitude is 1.02D-14 for   2059.
 Iteration    1 A^-1*A deviation from orthogonality  is 1.40D-10 for   3341   2471.
 Iteration    2 A*A^-1 deviation from unit magnitude is 9.33D-15 for   2068.
 Iteration    2 A*A^-1 deviation from orthogonality  is 1.13D-14 for   2678    161.
 Iteration    2 A^-1*A deviation from unit magnitude is 2.00D-15 for    514.
 Iteration    2 A^-1*A deviation from orthogonality  is 8.88D-16 for   1842    327.
 Error on total polarization charges =  0.03835
 SCF Done:  E(RB3LYP) =  -1585.30570102     A.U. after   10 cycles
            NFock= 10  Conv=0.38D-08     -V/T= 2.0030
 D1PCM: PCM CHGder 1st derivatives, ID1Alg=3 FixD1E=F DoIter=F DoCFld=F I1PDM=0.
 Calling FoFJK, ICntrl=      2127 FMM=F ISym2X=0 I1Cent= 0 IOpClX= 0 NMat=1 NMatS=1 NMatT=0.
 ***** Axes restored to original set *****
 -------------------------------------------------------------------
 Center     Atomic                   Forces (Hartrees/Bohr)
 Number     Number              X              Y              Z
 -------------------------------------------------------------------
      1        8           0.000049256   -0.000005661   -0.000008053
      2        6          -0.000014913    0.000013647   -0.000022697
      3       16           0.000002405   -0.000001998    0.000012499
      4        6           0.000033288    0.000023293   -0.000000980
      5        7          -0.000013980   -0.000037992    0.000010140
      6        6          -0.000005799    0.000004068    0.000000039
      7        1           0.000001483   -0.000002726   -0.000002559
      8        1          -0.000000923   -0.000005917   -0.000000898
      9        1           0.000003993   -0.000003324   -0.000007445
     10        6          -0.000045588   -0.000005104    0.000007185
     11        1          -0.000000851    0.000005986   -0.000003931
     12        1           0.000000501    0.000002166    0.000015055
     13        6           0.000007725    0.000022948    0.000007784
     14        6           0.000000538    0.000000582    0.000000312
     15        6          -0.000001979   -0.000000129   -0.000000498
     16        6           0.000001412    0.000004818    0.000008427
     17        1           0.000000200    0.000012454   -0.000002888
     18        6           0.000000384   -0.000001572    0.000007780
     19        1          -0.000002108    0.000003652    0.000006020
     20        6          -0.000004992    0.000005117    0.000002549
     21        1          -0.000001672    0.000001993    0.000001311
     22        1          -0.000004334    0.000006040    0.000005828
     23        1          -0.000002879    0.000006694    0.000002430
     24        6          -0.000032373    0.000002585   -0.000029247
     25        6           0.000004991   -0.000002676    0.000010910
     26        6           0.000015220   -0.000005110    0.000003948
     27        6           0.000003085   -0.000006174   -0.000000550
     28        1          -0.000001583   -0.000004304   -0.000001972
     29        6          -0.000004282   -0.000003409    0.000006944
     30        1           0.000000985   -0.000005309   -0.000003427
     31        6          -0.000004740   -0.000007374   -0.000011593
     32        1          -0.000002712   -0.000005486   -0.000003008
     33        1          -0.000000580   -0.000007265   -0.000004370
     34        1          -0.000002617   -0.000005566   -0.000004502
     35       16          -0.000002253   -0.000011516    0.000010737
     36        6           0.000010513    0.000016702   -0.000007212
     37        1           0.000007946   -0.000004074    0.000004240
     38        1           0.000007251    0.000001565   -0.000002092
     39        1          -0.000000019   -0.000001626   -0.000006218
 -------------------------------------------------------------------
 Cartesian Forces:  Max     0.000049256 RMS     0.000011202

 GradGradGradGradGradGradGradGradGradGradGradGradGradGradGradGradGradGrad
 Berny optimization.
 Using GEDIIS/GDIIS optimizer.
 FormGI is forming the generalized inverse of G from B-inverse, IUseBI=4.
 Internal  Forces:  Max     0.000039516 RMS     0.000005756
 Search for a local minimum.
 Step number   6 out of a maximum of  207
 All quantities printed in internal units (Hartrees-Bohrs-Radians)
 Mixed Optimization -- En-DIIS/RFO-DIIS
 Swapping is turned off.
 Update second derivatives using D2CorX and points    1    2    3    4    5
                                                      6
 DE=  2.80D-07 DEPred=-1.18D-07 R=-2.37D+00
 Trust test=-2.37D+00 RLast= 1.20D-02 DXMaxT set to 7.50D-02
 ITU= -1  0  1 -1  1  0
     Eigenvalues ---    0.00082   0.00239   0.00265   0.00280   0.00417
     Eigenvalues ---    0.00580   0.00737   0.00777   0.00986   0.01093
     Eigenvalues ---    0.01421   0.01560   0.01611   0.01699   0.01907
     Eigenvalues ---    0.02104   0.02128   0.02133   0.02137   0.02146
     Eigenvalues ---    0.02150   0.02152   0.02155   0.02157   0.02159
     Eigenvalues ---    0.02161   0.02163   0.02165   0.02170   0.02911
     Eigenvalues ---    0.03093   0.04925   0.05243   0.06306   0.06390
     Eigenvalues ---    0.06918   0.07003   0.08078   0.08846   0.09377
     Eigenvalues ---    0.09898   0.10034   0.12014   0.12568   0.13394
     Eigenvalues ---    0.14730   0.15977   0.15991   0.15999   0.16000
     Eigenvalues ---    0.16000   0.16000   0.16000   0.16000   0.16001
     Eigenvalues ---    0.16048   0.16244   0.18176   0.20517   0.21951
     Eigenvalues ---    0.21987   0.22000   0.22001   0.22394   0.22796
     Eigenvalues ---    0.23471   0.23541   0.24726   0.24994   0.25049
     Eigenvalues ---    0.25646   0.26329   0.27075   0.30666   0.32089
     Eigenvalues ---    0.32755   0.33249   0.33572   0.34404   0.34443
     Eigenvalues ---    0.34524   0.34644   0.34805   0.34881   0.35084
     Eigenvalues ---    0.35395   0.35401   0.35410   0.35489   0.35498
     Eigenvalues ---    0.35509   0.35511   0.35512   0.35515   0.37999
     Eigenvalues ---    0.38655   0.41400   0.41995   0.42054   0.42207
     Eigenvalues ---    0.43907   0.45710   0.46037   0.46090   0.46237
     Eigenvalues ---    0.46371   0.46598   0.46662   0.46914   0.64731
     Eigenvalues ---    0.66025
 En-DIIS/RFO-DIIS IScMMF=        0 using points:     6    5    4    3    2
 RFO step:  Lambda=-1.27082793D-08.
 DidBck=F Rises=F RFO-DIIS coefs:    1.10730   -0.04642   -0.11513    0.03624    0.01800
 Iteration  1 RMS(Cart)=  0.00100396 RMS(Int)=  0.00000024
 Iteration  2 RMS(Cart)=  0.00000045 RMS(Int)=  0.00000006
 Variable       Old X    -DE/DX   Delta X   Delta X   Delta X     New X
                                 (Linear)    (Quad)   (Total)
    R1        2.47611  -0.00002   0.00001  -0.00002  -0.00001   2.47610
    R2        2.78059   0.00004  -0.00000   0.00008   0.00008   2.78067
    R3        3.10711   0.00001  -0.00000   0.00000   0.00000   3.10711
    R4        2.74443   0.00000   0.00000   0.00002   0.00002   2.74445
    R5        2.87831   0.00003  -0.00001   0.00006   0.00005   2.87836
    R6        2.06261  -0.00000   0.00001  -0.00000   0.00001   2.06262
    R7        2.05911  -0.00000   0.00000  -0.00001  -0.00001   2.05910
    R8        2.83697  -0.00001   0.00000  -0.00002  -0.00002   2.83695
    R9        2.46414  -0.00000  -0.00001  -0.00001  -0.00002   2.46412
   R10        2.08099   0.00000   0.00001   0.00001   0.00002   2.08101
   R11        2.06030  -0.00001   0.00000  -0.00002  -0.00001   2.06029
   R12        2.05998   0.00000   0.00001   0.00000   0.00001   2.05999
   R13        2.83388  -0.00002   0.00001  -0.00005  -0.00004   2.83384
   R14        6.87649  -0.00000   0.00012  -0.00025  -0.00013   6.87635
   R15        2.64375  -0.00000   0.00001   0.00001   0.00001   2.64376
   R16        2.64394   0.00000  -0.00000  -0.00000  -0.00001   2.64394
   R17        2.63419  -0.00000  -0.00000  -0.00001  -0.00001   2.63418
   R18        2.05109   0.00000   0.00000   0.00001   0.00001   2.05110
   R19        2.63357  -0.00000   0.00000   0.00000   0.00000   2.63358
   R20        2.05017   0.00000  -0.00000   0.00000   0.00000   2.05018
   R21        2.63650   0.00000   0.00000   0.00001   0.00001   2.63651
   R22        2.04846   0.00000   0.00000   0.00000   0.00000   2.04846
   R23        7.16216  -0.00001  -0.00049  -0.00154  -0.00203   7.16013
   R24        2.63693   0.00000  -0.00000  -0.00000  -0.00001   2.63692
   R25        2.04851  -0.00000   0.00000  -0.00000  -0.00000   2.04850
   R26        2.04881   0.00000   0.00000  -0.00000   0.00000   2.04881
   R27        2.64551  -0.00001  -0.00000  -0.00002  -0.00002   2.64549
   R28        2.64413   0.00001   0.00000   0.00003   0.00003   2.64416
   R29        2.63319   0.00000   0.00000   0.00000   0.00001   2.63319
   R30        2.05035   0.00000  -0.00000   0.00000  -0.00000   2.05035
   R31        2.63490  -0.00001  -0.00000  -0.00001  -0.00001   2.63488
   R32        2.05035  -0.00000   0.00000  -0.00000   0.00000   2.05035
   R33        2.63708  -0.00000  -0.00000  -0.00001  -0.00001   2.63707
   R34        2.04852   0.00000   0.00000   0.00000   0.00000   2.04852
   R35        2.63565   0.00001   0.00000   0.00001   0.00001   2.63566
   R36        2.04855  -0.00000   0.00000   0.00000   0.00000   2.04855
   R37        2.04872  -0.00000   0.00000  -0.00000   0.00000   2.04872
   R38        3.50669  -0.00000  -0.00000  -0.00001  -0.00001   3.50667
   R39        2.06592  -0.00000   0.00001   0.00000   0.00001   2.06594
   R40        2.06589  -0.00000   0.00001  -0.00001  -0.00000   2.06589
   R41        2.06567  -0.00000   0.00000  -0.00000   0.00000   2.06567
    A1        2.08871   0.00001  -0.00002  -0.00000  -0.00002   2.08869
    A2        2.23281   0.00001   0.00001   0.00001   0.00002   2.23283
    A3        1.91359  -0.00001   0.00000  -0.00003  -0.00002   1.91357
    A4        2.13669   0.00001  -0.00001   0.00001   0.00000   2.13669
    A5        1.85368  -0.00001  -0.00000  -0.00004  -0.00004   1.85364
    A6        1.86115   0.00000  -0.00003   0.00002  -0.00001   1.86114
    A7        1.97466   0.00000   0.00001   0.00001   0.00002   1.97468
    A8        1.88774   0.00000   0.00001   0.00002   0.00002   1.88776
    A9        1.93744   0.00000   0.00002  -0.00000   0.00002   1.93746
   A10        1.94408  -0.00000  -0.00000  -0.00000  -0.00000   1.94407
   A11        1.97671  -0.00000  -0.00002  -0.00001  -0.00003   1.97668
   A12        2.04245   0.00000  -0.00001   0.00000  -0.00000   2.04245
   A13        2.26318   0.00000   0.00003   0.00003   0.00005   2.26323
   A14        1.87501   0.00000   0.00000   0.00002   0.00002   1.87503
   A15        1.87333   0.00001   0.00002  -0.00001   0.00001   1.87334
   A16        1.87391   0.00000  -0.00007   0.00001  -0.00006   1.87385
   A17        1.87741  -0.00001   0.00002  -0.00007  -0.00005   1.87736
   A18        1.90657  -0.00000   0.00001   0.00001   0.00002   1.90659
   A19        1.96390   0.00000  -0.00001  -0.00001  -0.00002   1.96388
   A20        1.96409   0.00000   0.00003   0.00006   0.00009   1.96418
   A21        2.69909  -0.00001   0.00006   0.00002   0.00008   2.69916
   A22        2.10100   0.00001   0.00001   0.00004   0.00005   2.10105
   A23        2.10000  -0.00001  -0.00000  -0.00005  -0.00005   2.09995
   A24        2.08217   0.00000  -0.00001   0.00001   0.00000   2.08217
   A25        2.10034  -0.00000  -0.00000  -0.00002  -0.00002   2.10032
   A26        2.08991  -0.00000   0.00000   0.00002   0.00002   2.08993
   A27        2.09293   0.00001  -0.00000   0.00000  -0.00000   2.09293
   A28        2.10156   0.00000   0.00001   0.00001   0.00002   2.10158
   A29        2.08894  -0.00000  -0.00000  -0.00001  -0.00001   2.08892
   A30        2.09269   0.00000  -0.00000   0.00000  -0.00000   2.09268
   A31        2.09508   0.00000   0.00000   0.00001   0.00002   2.09509
   A32        2.09160   0.00000   0.00000   0.00001   0.00001   2.09161
   A33        2.09650  -0.00000  -0.00001  -0.00002  -0.00003   2.09648
   A34        2.09399  -0.00000  -0.00000  -0.00001  -0.00002   2.09397
   A35        2.09252   0.00000   0.00000   0.00000   0.00000   2.09252
   A36        2.09667   0.00000   0.00000   0.00001   0.00002   2.09669
   A37        2.09322   0.00000   0.00000   0.00000   0.00000   2.09323
   A38        2.09502  -0.00000  -0.00000  -0.00001  -0.00002   2.09500
   A39        2.09493   0.00000   0.00000   0.00001   0.00001   2.09495
   A40        2.10216   0.00001   0.00002   0.00004   0.00006   2.10222
   A41        2.10364  -0.00001  -0.00001  -0.00004  -0.00006   2.10359
   A42        2.07733  -0.00000  -0.00000  -0.00000  -0.00001   2.07732
   A43        2.10364   0.00000   0.00000   0.00000   0.00000   2.10364
   A44        2.08787  -0.00000  -0.00000  -0.00000  -0.00000   2.08787
   A45        2.09166  -0.00000   0.00000  -0.00000   0.00000   2.09166
   A46        2.10395  -0.00000   0.00000   0.00000   0.00000   2.10395
   A47        2.08780   0.00000   0.00000   0.00000   0.00000   2.08780
   A48        2.09143  -0.00000  -0.00000  -0.00000  -0.00000   2.09142
   A49        2.09508   0.00000   0.00000   0.00000   0.00001   2.09508
   A50        2.09171  -0.00000   0.00000  -0.00000  -0.00000   2.09171
   A51        2.09638  -0.00000  -0.00000  -0.00000  -0.00000   2.09637
   A52        2.09464  -0.00000   0.00000  -0.00000  -0.00000   2.09464
   A53        2.09165   0.00000  -0.00000   0.00000   0.00000   2.09166
   A54        2.09688   0.00000  -0.00000   0.00000  -0.00000   2.09688
   A55        2.09173  -0.00000  -0.00000  -0.00000  -0.00000   2.09173
   A56        2.09566  -0.00000   0.00000  -0.00000  -0.00000   2.09566
   A57        2.09578   0.00000   0.00000   0.00000   0.00000   2.09578
   A58        1.86811   0.00001   0.00000   0.00013   0.00013   1.86824
   A59        1.93860   0.00001  -0.00001   0.00003   0.00003   1.93863
   A60        1.93852   0.00000  -0.00001  -0.00001  -0.00002   1.93850
   A61        1.93926  -0.00001   0.00002  -0.00001   0.00002   1.93927
   A62        1.88157   0.00000   0.00001   0.00001   0.00002   1.88159
   A63        1.88135  -0.00000  -0.00001  -0.00004  -0.00005   1.88130
   A64        1.88204   0.00000  -0.00000   0.00001   0.00001   1.88204
   A65        2.45058   0.00000   0.00000   0.00005   0.00005   2.45063
   A66        3.12148  -0.00001   0.00033   0.00039   0.00072   3.12219
   A67        3.05738   0.00000   0.00027   0.00047   0.00073   3.05811
    D1       -0.05679   0.00001   0.00013   0.00011   0.00024  -0.05655
    D2        3.09954  -0.00000   0.00004   0.00021   0.00025   3.09979
    D3       -0.99616  -0.00000   0.00002  -0.00025  -0.00023  -0.99639
    D4        1.05182  -0.00000   0.00000  -0.00024  -0.00023   1.05159
    D5       -3.11348  -0.00000   0.00000  -0.00019  -0.00019  -3.11367
    D6        2.05494  -0.00000  -0.00010  -0.00081  -0.00091   2.05403
    D7       -1.12659   0.00000  -0.00004  -0.00044  -0.00048  -1.12707
    D8       -1.07289  -0.00001  -0.00018  -0.00072  -0.00090  -1.07379
    D9        2.02876  -0.00001  -0.00012  -0.00035  -0.00047   2.02830
   D10       -0.90056   0.00000  -0.00001   0.00027   0.00026  -0.90030
   D11        2.28726  -0.00000  -0.00008  -0.00016  -0.00024   2.28702
   D12        1.10986   0.00000  -0.00002   0.00028   0.00026   1.11012
   D13       -1.98551  -0.00000  -0.00009  -0.00015  -0.00024  -1.98574
   D14       -3.03020   0.00000  -0.00004   0.00030   0.00026  -3.02995
   D15        0.15762  -0.00000  -0.00011  -0.00013  -0.00024   0.15738
   D16        1.51667  -0.00000   0.00014   0.00010   0.00024   1.51692
   D17       -1.63621  -0.00000   0.00013   0.00010   0.00023  -1.63598
   D18       -0.56537   0.00000   0.00013   0.00015   0.00028  -0.56510
   D19        2.56493   0.00000   0.00011   0.00015   0.00026   2.56519
   D20       -2.67012   0.00000   0.00011   0.00013   0.00024  -2.66988
   D21        0.46019   0.00000   0.00009   0.00013   0.00022   0.46041
   D22       -3.10590  -0.00000  -0.00004  -0.00027  -0.00030  -3.10621
   D23       -0.01199   0.00000   0.00003   0.00018   0.00021  -0.01178
   D24        0.19302  -0.00001   0.00042   0.00076   0.00119   0.19420
   D25        2.21917   0.00000   0.00041   0.00077   0.00118   2.22035
   D26       -1.86951   0.00001   0.00043   0.00080   0.00124  -1.86828
   D27       -1.58053   0.00000   0.00029   0.00065   0.00094  -1.57959
   D28        1.55484   0.00000   0.00029   0.00056   0.00085   1.55569
   D29        2.64301   0.00000   0.00027   0.00071   0.00097   2.64398
   D30       -0.50481   0.00000   0.00027   0.00061   0.00088  -0.50393
   D31        0.47994   0.00000   0.00023   0.00066   0.00089   0.48082
   D32       -2.66788   0.00000   0.00023   0.00056   0.00079  -2.66709
   D33        1.54196  -0.00001  -0.00015  -0.00126  -0.00141   1.54055
   D34        3.13116  -0.00000  -0.00002  -0.00011  -0.00013   3.13104
   D35       -0.01353   0.00000  -0.00005  -0.00011  -0.00016  -0.01369
   D36       -0.00427   0.00000  -0.00002  -0.00001  -0.00003  -0.00430
   D37        3.13423   0.00000  -0.00005  -0.00002  -0.00007   3.13416
   D38       -3.13045   0.00000   0.00001   0.00008   0.00009  -3.13036
   D39        0.01358   0.00000   0.00000   0.00010   0.00010   0.01368
   D40        0.00499  -0.00000   0.00001  -0.00001  -0.00000   0.00499
   D41       -3.13417   0.00000  -0.00000   0.00001   0.00001  -3.13416
   D42        0.00059  -0.00000   0.00002   0.00001   0.00003   0.00062
   D43        3.13891   0.00000  -0.00000   0.00004   0.00003   3.13894
   D44       -3.13789  -0.00000   0.00005   0.00002   0.00007  -3.13783
   D45        0.00042  -0.00000   0.00003   0.00004   0.00007   0.00049
   D46       -0.41645   0.00000   0.00039   0.00038   0.00077  -0.41568
   D47        2.79514   0.00001   0.00002  -0.00015  -0.00013   2.79502
   D48       -0.00203   0.00000   0.00001   0.00003   0.00004  -0.00199
   D49       -3.13951   0.00000  -0.00000   0.00002   0.00002  -3.13948
   D50        3.13712  -0.00000   0.00002   0.00001   0.00003   3.13715
   D51       -0.00036  -0.00000   0.00001   0.00001   0.00001  -0.00034
   D52        0.00241   0.00000  -0.00000   0.00001   0.00001   0.00242
   D53        3.13906   0.00000  -0.00001   0.00002   0.00001   3.13907
   D54       -3.13590  -0.00000   0.00002  -0.00001   0.00001  -3.13589
   D55        0.00075  -0.00000   0.00001  -0.00000   0.00001   0.00076
   D56       -0.00169  -0.00000  -0.00001  -0.00003  -0.00004  -0.00174
   D57       -3.13835  -0.00000  -0.00000  -0.00004  -0.00004  -3.13839
   D58        3.13577  -0.00000  -0.00000  -0.00003  -0.00003   3.13575
   D59       -0.00088  -0.00000   0.00001  -0.00004  -0.00003  -0.00091
   D60        3.13364  -0.00000  -0.00003   0.00000  -0.00003   3.13362
   D61       -0.00315  -0.00000  -0.00003  -0.00003  -0.00006  -0.00321
   D62        0.00317   0.00000  -0.00001   0.00000  -0.00001   0.00316
   D63       -3.13362  -0.00000  -0.00001  -0.00003  -0.00004  -3.13366
   D64       -3.13279   0.00000   0.00002  -0.00000   0.00002  -3.13276
   D65        0.00397   0.00000   0.00001   0.00002   0.00003   0.00400
   D66       -0.00232  -0.00000   0.00001  -0.00000   0.00001  -0.00232
   D67        3.13443   0.00000  -0.00001   0.00002   0.00002   3.13444
   D68       -0.00130  -0.00000   0.00001  -0.00001   0.00000  -0.00130
   D69       -3.13648  -0.00000  -0.00000  -0.00001  -0.00001  -3.13649
   D70        3.13549   0.00000   0.00001   0.00002   0.00003   3.13552
   D71        0.00031   0.00000  -0.00001   0.00002   0.00002   0.00033
   D72       -0.00040   0.00000   0.00000   0.00000   0.00001  -0.00039
   D73        3.13682   0.00000  -0.00002   0.00002   0.00000   3.13682
   D74       -3.13714  -0.00000   0.00002  -0.00002  -0.00000  -3.13714
   D75        0.00008  -0.00000  -0.00000  -0.00001  -0.00001   0.00007
   D76       -0.00147   0.00000   0.00000   0.00001   0.00001  -0.00145
   D77       -3.13709   0.00000  -0.00000   0.00002   0.00002  -3.13707
   D78        3.13370   0.00000   0.00001   0.00001   0.00003   3.13372
   D79       -0.00192   0.00000   0.00001   0.00002   0.00003  -0.00190
   D80        0.00231  -0.00000  -0.00001  -0.00001  -0.00002   0.00229
   D81        3.13793  -0.00000  -0.00000  -0.00002  -0.00002   3.13791
   D82       -3.13490  -0.00000   0.00001  -0.00002  -0.00001  -3.13491
   D83        0.00073  -0.00000   0.00002  -0.00003  -0.00001   0.00071
   D84        2.33827  -0.00001  -0.00006  -0.00032  -0.00038   2.33790
   D85       -1.85094   0.00000  -0.00006  -0.00028  -0.00034  -1.85128
   D86        0.24407  -0.00000  -0.00005  -0.00029  -0.00034   0.24374
   D87       -0.25160   0.00000  -0.00021   0.00029   0.00008  -0.25152
   D88       -2.37948   0.00000  -0.00021   0.00028   0.00007  -2.37941
   D89        1.87664  -0.00000  -0.00021   0.00028   0.00006   1.87670
         Item               Value     Threshold  Converged?
 Maximum Force            0.000040     0.000450     YES
 RMS     Force            0.000006     0.000300     YES
 Maximum Displacement     0.005114     0.001800     NO 
 RMS     Displacement     0.001004     0.001200     YES
 Predicted change in Energy=-2.934975D-08
 GradGradGradGradGradGradGradGradGradGradGradGradGradGradGradGradGradGrad

                          Input orientation:                          
 ---------------------------------------------------------------------
 Center     Atomic      Atomic             Coordinates (Angstroms)
 Number     Number       Type             X           Y           Z
 ---------------------------------------------------------------------
      1          8           0       -0.838735   -0.867477    0.763237
      2          6           0        0.168931   -0.520881    1.525706
      3         16           0        0.118262    0.216918    2.994215
      4          6           0        2.294126    0.337769    0.565363
      5          7           0        1.418104   -0.869876    0.872291
      6          6           0        1.650384   -2.138004    0.676845
      7          1           0        2.644327   -2.223271    0.210480
      8          1           0        1.658443    1.047904    0.033419
      9          1           0        2.566116    0.777657    1.524434
     10          6           0       -2.216146   -0.661690    1.238212
     11          1           0       -2.317295   -1.196428    2.182925
     12          1           0       -2.343245    0.406496    1.414679
     13          6           0       -3.142294   -1.183788    0.180632
     14          6           0       -3.605032   -0.339363   -0.834293
     15          6           0       -3.546712   -2.523103    0.194511
     16          6           0       -4.455887   -0.828704   -1.824079
     17          1           0       -3.301409    0.702608   -0.848082
     18          6           0       -4.396693   -3.013656   -0.794979
     19          1           0       -3.197208   -3.181766    0.982567
     20          6           0       -4.851405   -2.166531   -1.806294
     21          1           0       -4.811539   -0.166670   -2.605284
     22          1           0       -4.706313   -4.052328   -0.774978
     23          1           0       -5.515059   -2.546473   -2.574842
     24          6           0        3.510883   -0.006404   -0.243830
     25          6           0        3.447115   -0.039216   -1.641925
     26          6           0        4.728228   -0.285814    0.386923
     27          6           0        4.577797   -0.349185   -2.394993
     28          1           0        2.509962    0.183106   -2.141460
     29          6           0        5.861164   -0.595247   -0.364632
     30          1           0        4.790303   -0.256592    1.469753
     31          6           0        5.787006   -0.628677   -1.756988
     32          1           0        4.517068   -0.366781   -3.477177
     33          1           0        6.799569   -0.805485    0.135722
     34          1           0        6.668074   -0.865796   -2.342517
     35         16           0       -2.041134    4.264867   -1.128028
     36          6           0       -1.471199    4.774577    0.562775
     37          1           0       -0.497191    5.268935    0.516878
     38          1           0       -2.177971    5.470439    1.022539
     39          1           0       -1.375652    3.909092    1.223597
 ---------------------------------------------------------------------
                    Distance matrix (angstroms):
                    1          2          3          4          5
     1  O    0.000000
     2  C    1.310297   0.000000
     3  S    2.658763   1.644212   0.000000
     4  C    3.362527   2.485155   3.263175   0.000000
     5  N    2.259474   1.452303   2.715377   1.523163   0.000000
     6  C    2.795964   2.351671   3.641876   2.560524   1.303956
     7  H    3.778285   3.279564   4.481597   2.609121   1.942498
     8  H    3.230668   2.628051   3.439332   1.091489   2.106976
     9  H    3.857317   2.726297   2.909754   1.089631   2.111299
    10  C    1.471466   2.406465   3.050404   4.668426   3.658554
    11  H    2.076021   2.658876   2.930474   5.122058   3.972104
    12  H    2.076279   2.680183   2.930852   4.715005   4.008872
    13  C    2.397053   3.634952   4.528736   5.658429   4.623220
    14  C    3.237809   4.454811   5.369343   6.100624   5.331583
    15  C    3.224544   4.425717   5.364522   6.514408   5.276547
    16  C    4.447414   5.718807   6.725483   7.254844   6.463426
    17  H    3.335608   4.378933   5.166555   5.782815   5.263667
    18  C    4.437701   5.696001   6.721564   7.605895   6.417745
    19  H    3.311561   4.325067   5.156562   6.535743   5.163149
    20  C    4.938781   6.246132   7.309126   7.934412   6.939949
    21  H    5.255591   6.480403   7.470239   7.797303   7.169134
    22  H    5.240948   6.444553   7.463900   8.371117   7.095772
    23  H    5.985800   7.295564   8.389579   8.897366   7.922276
    24  C    4.546956   3.816359   4.695177   1.501249   2.524091
    25  C    4.983907   4.583927   5.713201   2.518655   3.335890
    26  C    5.609903   4.705239   5.320008   2.519037   3.396119
    27  C    6.291412   5.902497   7.017940   3.801417   4.574923
    28  H    4.555739   4.407282   5.665380   2.719815   3.373962
    29  C    6.799621   5.998369   6.702416   3.802522   4.620193
    30  H    5.705998   4.629262   4.937222   2.720678   3.479196
    31  C    7.092884   6.507724   7.444703   4.304363   5.104761
    32  H    6.849556   6.630149   7.846598   4.666903   5.364191
    33  H    7.664288   6.780739   7.338675   4.668045   5.432021
    34  H    8.123909   7.571063   8.517806   5.388484   6.156070
    35  S    5.600322   5.901701   6.167801   6.089676   6.506396
    36  C    5.680930   5.626645   5.404677   5.819187   6.348521
    37  H    6.150845   5.914678   5.660287   5.666586   6.440471
    38  H    6.483052   6.454226   6.062975   6.822973   7.290673
    39  H    4.828646   4.701241   4.358786   5.162838   5.546803
                    6          7          8          9         10
     6  C    0.000000
     7  H    1.101222   0.000000
     8  H    3.250241   3.421097   0.000000
     9  H    3.171442   3.276914   1.766360   0.000000
    10  C    4.176684   5.207588   4.403031   5.002367   0.000000
    11  H    4.347105   5.437154   5.046176   5.308326   1.090256
    12  H    4.792489   5.765557   4.281680   4.924594   1.090100
    13  C    4.911875   5.879319   5.296149   6.183770   1.499603
    14  C    5.756566   6.610231   5.511951   6.700328   2.515586
    15  C    5.233618   6.198315   6.314402   7.073215   2.514870
    16  C    6.727216   7.516468   6.660104   7.943642   3.797625
    17  H    5.908869   6.710671   5.049396   6.329479   2.718773
    18  C    6.284917   7.156229   7.338064   8.260414   3.797419
    19  H    4.968104   5.969788   6.509096   7.013312   2.716361
    20  C    6.959889   7.762512   7.489677   8.647636   4.298622
    21  H    7.510991   8.230922   7.092151   8.507415   4.664072
    22  H    6.795588   7.638617   8.196095   9.027971   4.663720
    23  H    7.879334   8.627749   8.436925   9.651906   5.382807
    24  C    2.975368   2.423183   2.149411   2.152695   5.951867
    25  C    3.606917   2.974218   2.681037   3.386631   6.383980
    26  C    3.603856   2.850880   3.365613   2.664513   7.006447
    27  C    4.604977   3.746865   4.046193   4.547367   7.710740
    28  H    3.750902   3.367540   2.490594   3.714218   5.871283
    29  C    4.603851   3.650926   4.530039   4.038661   8.235076
    30  H    3.745331   3.171563   3.684198   2.453502   7.021969
    31  C    5.031228   4.036099   4.802240   4.808288   8.545335
    32  H    5.348926   4.533489   4.743137   5.489268   8.225450
    33  H    5.346263   4.391098   5.465958   4.728318   9.084013
    34  H    5.992685   4.954904   5.865469   5.871994   9.580848
    35  S    7.607998   8.114252   5.038321   6.357904   5.468153
    36  C    7.585583   8.125980   4.895198   5.761950   5.528486
    37  H    7.713651   8.129955   4.764199   5.529068   6.216707
    38  H    8.524330   9.116313   5.937612   6.691820   6.136039
    39  H    6.784040   7.402197   4.336894   5.043206   4.647440
                   11         12         13         14         15
    11  H    0.000000
    12  H    1.777707   0.000000
    13  C    2.165631   2.165723   0.000000
    14  C    3.390639   2.684453   1.399019   0.000000
    15  C    2.687996   3.394067   1.399111   2.414655   0.000000
    16  C    4.556849   4.059375   2.422907   1.393945   2.787883
    17  H    3.709693   2.475045   2.154545   1.085395   3.398880
    18  C    4.061296   4.560338   2.423582   2.789286   1.393629
    19  H    2.481264   3.713704   2.153609   3.398022   1.084907
    20  C    4.824592   4.825557   2.799057   2.415942   2.415075
    21  H    5.496235   4.751957   3.403269   2.149858   3.871875
    22  H    4.755287   5.500891   3.404095   3.873299   2.150142
    23  H    5.889369   5.890391   3.883241   3.398389   3.397683
    24  C    6.424404   6.098521   6.769872   7.148130   7.505702
    25  C    7.014061   6.562755   6.931960   7.104586   7.645640
    26  C    7.327635   7.179227   7.924268   8.422438   8.574212
    27  C    8.319703   7.936339   8.181089   8.330341   8.799948
    28  H    6.626148   6.020768   6.261670   6.274936   7.033038
    29  C    8.587122   8.454689   9.039135   9.481294   9.619636
    30  H    7.204850   7.164512   8.089971   8.706155   8.733220
    31  C    9.029117   8.788176   9.153956   9.441687   9.721907
    32  H    8.912552   8.461211   8.527185   8.541317   9.118967
    33  H    9.352064   9.311052   9.949159  10.460112  10.488050
    34  H   10.066072   9.845767  10.134630  10.396567  10.654813
    35  S    6.392529   4.630730   5.710779   4.871447   7.077600
    36  C    6.244491   4.535012   6.200057   5.714667   7.596019
    37  H    6.920217   5.277999   6.981924   6.552660   8.373730
    38  H    6.768531   5.081791   6.776242   6.264034   8.152042
    39  H    5.279520   3.638808   5.490558   5.220576   6.866269
                   16         17         18         19         20
    16  C    0.000000
    17  H    2.151815   0.000000
    18  C    2.415899   3.874673   0.000000
    19  H    3.872781   4.295404   2.150976   0.000000
    20  C    1.395182   3.398915   1.395400   3.397766   0.000000
    21  H    1.084001   2.474651   3.399210   4.956767   2.153931
    22  H    3.399276   4.958681   1.084022   2.474720   2.154273
    23  H    2.153189   4.294005   2.153349   4.293156   1.084185
    24  C    8.163504   6.875693   8.478036   7.522331   8.776977
    25  C    7.944427   6.835428   8.431485   7.804525   8.568426
    26  C    9.462094   8.183965   9.596989   8.458952  10.005832
    27  C    9.064399   8.098215   9.497417   8.937680   9.620768
    28  H    7.046102   5.976182   7.728790   7.324869   7.734524
    29  C   10.422382   9.266655  10.547869   9.516257  10.922750
    30  H    9.832023   8.471613   9.855522   8.520231  10.360642
    31  C   10.245066   9.230261  10.503396   9.733423  10.749103
    32  H    9.135646   8.317711   9.677565   9.344705   9.685001
    33  H   11.424826  10.260213  11.449826  10.310161  11.889873
    34  H   11.136098  10.202148  11.377050  10.665069  11.605079
    35  S    5.679787   3.788978   7.657446   7.825821   7.051281
    36  C    6.782491   4.681998   8.429625   8.152222   8.075720
    37  H    7.637575   5.529746   9.248157   8.883766   8.924263
    38  H    7.278140   5.243428   8.955778   8.712123   8.571631
    39  H    6.420505   4.275737   7.818298   7.325055   7.627208
                   21         22         23         24         25
    21  H    0.000000
    22  H    4.296443   0.000000
    23  H    2.481799   2.482172   0.000000
    24  C    8.652449   9.174635   9.661946   0.000000
    25  C    8.315629   9.128803   9.352927   1.399933   0.000000
    26  C    9.998733  10.224832  10.899888   1.399231   2.412113
    27  C    9.393464  10.125828  10.330836   2.425553   1.393425
    28  H    7.344512   8.478254   8.487602   2.153777   1.084997
    29  C   10.913790  11.126157  11.752054   2.425933   2.787164
    30  H   10.431174  10.470537  11.304990   2.153109   3.396167
    31  C   10.642472  11.081311  11.492759   2.803141   2.415738
    32  H    9.371401  10.293487  10.305767   3.405409   2.149475
    33  H   11.947345  11.989857  12.729033   3.405590   3.871194
    34  H   11.503885  11.915865  12.300707   3.887274   3.398329
    35  S    5.431018   8.740913   7.781760   7.060486   6.993576
    36  C    6.753546   9.495777   8.932816   6.951945   7.226556
    37  H    7.609685  10.308809   9.788684   6.668773   6.956612
    38  H    7.202345  10.015321   9.399371   7.997660   8.312476
    39  H    6.563344   8.858431   8.557871   6.431383   6.859988
                   26         27         28         29         30
    26  C    0.000000
    27  C    2.786702   0.000000
    28  H    3.396073   2.150245   0.000000
    29  C    1.394320   2.414528   3.872145   0.000000
    30  H    1.085001   3.871692   4.293501   2.150906   0.000000
    31  C    2.415558   1.395476   3.397915   1.394730   3.397605
    32  H    3.870712   1.084029   2.472850   3.398048   4.955695
    33  H    2.150260   3.398382   4.956168   1.084047   2.473474
    34  H    3.398416   2.153811   4.293078   2.153214   4.293082
    35  S    8.296267   8.167309   6.196797   9.308588   8.594219
    36  C    8.004460   8.461187   6.651626   9.135570   8.083420
    37  H    7.627393   8.111582   6.478841   8.694502   7.706946
    38  H    9.012992   9.549238   7.742318  10.165849   9.030821
    39  H    7.453496   8.165211   6.348589   8.670816   7.445302
                   31         32         33         34         35
    31  C    0.000000
    32  H    2.154155   0.000000
    33  H    2.153809   4.295964   0.000000
    34  H    1.084137   2.482599   2.482457   0.000000
    35  S    9.253223   8.365445  10.269546  10.180816   0.000000
    36  C    9.341198   8.866459   9.986244  10.319995   1.855652
    37  H    8.913103   8.535605   9.501924   9.856576   2.469338
    38  H   10.409891   9.957114  10.989536  11.389644   2.469224
    39  H    8.987708   8.666286   9.499735  10.010907   2.469734
                   36         37         38         39
    36  C    0.000000
    37  H    1.093247   0.000000
    38  H    1.093222   1.766726   0.000000
    39  H    1.093105   1.766442   1.766902   0.000000
 Stoichiometry    C17H18NOS2(1-)
 Framework group  C1[X(C17H18NOS2)]
 Deg. of freedom   111
 Full point group                 C1      NOp   1
 Largest Abelian subgroup         C1      NOp   1
 Largest concise Abelian subgroup C1      NOp   1
                         Standard orientation:                         
 ---------------------------------------------------------------------
 Center     Atomic      Atomic             Coordinates (Angstroms)
 Number     Number       Type             X           Y           Z
 ---------------------------------------------------------------------
      1          8           0       -0.843543   -0.865517    0.761078
      2          6           0        0.164364   -0.522323    1.524767
      3         16           0        0.114320    0.213255    2.994411
      4          6           0        2.292064    0.333221    0.567201
      5          7           0        1.413213   -0.872999    0.871629
      6          6           0        1.642864   -2.141318    0.674326
      7          1           0        2.636931   -2.228009    0.208486
      8          1           0        1.658282    1.045580    0.035962
      9          1           0        2.564368    0.770995    1.527149
     10          6           0       -2.220820   -0.657487    1.235463
     11          1           0       -2.323764   -1.193500    2.179259
     12          1           0       -2.345713    0.410693    1.413541
     13          6           0       -3.147394   -1.175890    0.176441
     14          6           0       -3.607616   -0.328852   -0.837450
     15          6           0       -3.554734   -2.514342    0.187925
     16          6           0       -4.458872   -0.814769   -1.828577
     17          1           0       -3.301718    0.712477   -0.849383
     18          6           0       -4.405118   -3.001474   -0.802908
     19          1           0       -3.207190   -3.175013    0.975167
     20          6           0       -4.857311   -2.151760   -1.813179
     21          1           0       -4.812561   -0.150725   -2.608967
     22          1           0       -4.717009   -4.039500   -0.784761
     23          1           0       -5.521276   -2.529037   -2.582770
     24          6           0        3.508611   -0.012315   -0.241728
     25          6           0        3.445706   -0.042771   -1.639916
     26          6           0        4.724922   -0.295374    0.389391
     27          6           0        4.576213   -0.354006   -2.392723
     28          1           0        2.509372    0.182381   -2.139720
     29          6           0        5.857685   -0.606079   -0.361901
     30          1           0        4.786338   -0.268004    1.472306
     31          6           0        5.784385   -0.637139   -1.754357
     32          1           0        4.516169   -0.369753   -3.474973
     33          1           0        6.795296   -0.819152    0.138742
     34          1           0        6.665327   -0.875247   -2.339676
     35         16           0       -2.033511    4.272425   -1.122838
     36          6           0       -1.463599    4.778211    0.569151
     37          1           0       -0.488487    5.270520    0.524687
     38          1           0       -2.169163    5.474879    1.029549
     39          1           0       -1.370377    3.911474    1.228662
 ---------------------------------------------------------------------
 Rotational constants (GHZ):      0.2479606      0.1224702      0.1059154
 Standard basis: 6-311++G(d,p) (5D, 7F)
 There are   625 symmetry adapted cartesian basis functions of A   symmetry.
 There are   604 symmetry adapted basis functions of A   symmetry.
   604 basis functions,   946 primitive gaussians,   625 cartesian basis functions
    84 alpha electrons       84 beta electrons
       nuclear repulsion energy      1703.7111328299 Hartrees.
 NAtoms=   39 NActive=   39 NUniq=   39 SFac= 1.00D+00 NAtFMM=   60 NAOKFM=F Big=F
 Integral buffers will be    131072 words long.
 Raffenetti 2 integral format.
 Two-electron integral symmetry is turned on.
 ------------------------------------------------------------------------------
 Polarizable Continuum Model (PCM)
 =================================
 Model                : PCM (using non-symmetric T matrix).
 Atomic radii         : UFF (Universal Force Field).
 Polarization charges : Total charges.
 Charge compensation  : None.
 Solution method      : On-the-fly selection.
 Cavity type          : Scaled VdW (van der Waals Surface) (Alpha=1.100).
 Cavity algorithm     : GePol (No added spheres)
                        Default sphere list used, NSphG=   39.
                        Lebedev-Laikov grids with approx.  5.0 points / Ang**2.
                        Smoothing algorithm: York/Karplus (Gamma=1.0000).
                        Polarization charges: spherical gaussians, with
                                              point-specific exponents (IZeta= 3).
                        Self-potential: point-specific (ISelfS= 7).
                        Self-field    : sphere-specific E.n sum rule (ISelfD= 2).
 1st derivatives      : Analytical E(r).r(x)/FMM algorithm (CHGder, D1EAlg=3).
                        Cavity 1st derivative terms included.
 Solvent              : n,n-DiMethylFormamide, Eps=  37.219000 Eps(inf)=   2.046330
 ------------------------------------------------------------------------------
 One-electron integrals computed using PRISM.
 NBasis=   604 RedAO= T EigKep=  2.47D-06  NBF=   604
 NBsUse=   602 1.00D-06 EigRej=  6.04D-07 NBFU=   602
 Initial guess from the checkpoint file:  "/localscratch/srahman.25121874.0/Gau-102157.chk"
 B after Tr=     0.000000   -0.000000    0.000000
         Rot=    1.000000   -0.000141    0.000016    0.000057 Ang=  -0.02 deg.
 Requested convergence on RMS density matrix=1.00D-08 within 128 cycles.
 Requested convergence on MAX density matrix=1.00D-06.
 Requested convergence on             energy=1.00D-06.
 No special actions if energy rises.
 Inv3:  Mode=1 IEnd=    36143523.
 Iteration    1 A*A^-1 deviation from unit magnitude is 8.10D-15 for   1880.
 Iteration    1 A*A^-1 deviation from orthogonality  is 7.77D-15 for   1924   1451.
 Iteration    1 A^-1*A deviation from unit magnitude is 9.33D-15 for   1920.
 Iteration    1 A^-1*A deviation from orthogonality  is 4.79D-11 for   3306   2470.
 Error on total polarization charges =  0.03835
 SCF Done:  E(RB3LYP) =  -1585.30570114     A.U. after   10 cycles
            NFock= 10  Conv=0.18D-08     -V/T= 2.0030
 D1PCM: PCM CHGder 1st derivatives, ID1Alg=3 FixD1E=F DoIter=F DoCFld=F I1PDM=0.
 Calling FoFJK, ICntrl=      2127 FMM=F ISym2X=0 I1Cent= 0 IOpClX= 0 NMat=1 NMatS=1 NMatT=0.
 ***** Axes restored to original set *****
 -------------------------------------------------------------------
 Center     Atomic                   Forces (Hartrees/Bohr)
 Number     Number              X              Y              Z
 -------------------------------------------------------------------
      1        8           0.000036198   -0.000001312   -0.000004117
      2        6          -0.000003999    0.000010828   -0.000010936
      3       16           0.000007347   -0.000001725    0.000007384
      4        6           0.000016087    0.000017989   -0.000001197
      5        7          -0.000019501   -0.000036073   -0.000010839
      6        6          -0.000000699    0.000006716    0.000002078
      7        1          -0.000000753   -0.000001432    0.000003047
      8        1           0.000002698   -0.000004664    0.000000199
      9        1           0.000003161   -0.000000866   -0.000003225
     10        6          -0.000030297    0.000001052    0.000002939
     11        1           0.000000420    0.000006197   -0.000001175
     12        1          -0.000003794   -0.000001635    0.000012798
     13        6           0.000004248    0.000018207    0.000001670
     14        6          -0.000000028    0.000001656    0.000005733
     15        6          -0.000002056   -0.000001626    0.000002602
     16        6          -0.000001127    0.000002987    0.000004319
     17        1           0.000001459    0.000008149   -0.000003617
     18        6          -0.000000297    0.000001632    0.000006098
     19        1          -0.000002163    0.000003908    0.000004616
     20        6          -0.000005517    0.000005474    0.000001894
     21        1          -0.000001417    0.000003617    0.000002564
     22        1          -0.000004140    0.000005550    0.000004831
     23        1          -0.000002884    0.000006092    0.000003918
     24        6          -0.000015404   -0.000001439   -0.000013734
     25        6          -0.000000833   -0.000004630    0.000006972
     26        6           0.000010127   -0.000004882   -0.000000393
     27        6           0.000002159   -0.000006433   -0.000002276
     28        1          -0.000001238   -0.000002961   -0.000002659
     29        6          -0.000002700   -0.000003322    0.000003507
     30        1           0.000000580   -0.000004403   -0.000003559
     31        6          -0.000003530   -0.000007060   -0.000008514
     32        1          -0.000003161   -0.000004724   -0.000002545
     33        1          -0.000000708   -0.000007258   -0.000004437
     34        1          -0.000002624   -0.000006284   -0.000003979
     35       16          -0.000000663   -0.000010951    0.000009862
     36        6           0.000015545    0.000016602   -0.000003929
     37        1           0.000003275   -0.000002211    0.000001395
     38        1           0.000009804    0.000002230   -0.000000720
     39        1          -0.000003576   -0.000002997   -0.000006579
 -------------------------------------------------------------------
 Cartesian Forces:  Max     0.000036198 RMS     0.000008345

 GradGradGradGradGradGradGradGradGradGradGradGradGradGradGradGradGradGrad
 Berny optimization.
 Using GEDIIS/GDIIS optimizer.
 FormGI is forming the generalized inverse of G from B-inverse, IUseBI=4.
 Internal  Forces:  Max     0.000030205 RMS     0.000004387
 Search for a local minimum.
 Step number   7 out of a maximum of  207
 All quantities printed in internal units (Hartrees-Bohrs-Radians)
 Mixed Optimization -- En-DIIS/RFO-DIIS
 Swapping is turned off.
 Update second derivatives using D2CorX and points    1    2    3    4    5
                                                      6    7
 DE= -1.23D-07 DEPred=-2.93D-08 R= 4.20D+00
 Trust test= 4.20D+00 RLast= 4.54D-03 DXMaxT set to 7.50D-02
 ITU=  0 -1  0  1 -1  1  0
     Eigenvalues ---    0.00059   0.00202   0.00255   0.00285   0.00408
     Eigenvalues ---    0.00558   0.00737   0.00777   0.00942   0.01362
     Eigenvalues ---    0.01477   0.01561   0.01626   0.01719   0.01899
     Eigenvalues ---    0.02108   0.02129   0.02131   0.02137   0.02147
     Eigenvalues ---    0.02151   0.02152   0.02154   0.02158   0.02159
     Eigenvalues ---    0.02163   0.02163   0.02165   0.02167   0.03050
     Eigenvalues ---    0.03160   0.04931   0.05089   0.06317   0.06392
     Eigenvalues ---    0.06658   0.07002   0.07976   0.08813   0.09294
     Eigenvalues ---    0.09929   0.10169   0.11993   0.12582   0.13367
     Eigenvalues ---    0.14737   0.15891   0.15997   0.15999   0.16000
     Eigenvalues ---    0.16000   0.16000   0.16000   0.16001   0.16003
     Eigenvalues ---    0.16195   0.16314   0.17942   0.20348   0.21952
     Eigenvalues ---    0.21998   0.22000   0.22016   0.22395   0.22917
     Eigenvalues ---    0.23466   0.23534   0.24597   0.25002   0.25069
     Eigenvalues ---    0.25895   0.26512   0.27621   0.29996   0.32094
     Eigenvalues ---    0.32494   0.33230   0.33632   0.34429   0.34473
     Eigenvalues ---    0.34552   0.34632   0.34804   0.34903   0.35099
     Eigenvalues ---    0.35394   0.35403   0.35416   0.35483   0.35497
     Eigenvalues ---    0.35509   0.35510   0.35513   0.35515   0.36370
     Eigenvalues ---    0.38218   0.41375   0.42012   0.42064   0.42083
     Eigenvalues ---    0.43624   0.45720   0.45785   0.46062   0.46092
     Eigenvalues ---    0.46379   0.46441   0.46667   0.46694   0.64548
     Eigenvalues ---    0.66072
 En-DIIS/RFO-DIIS IScMMF=        0 using points:     7    6    5    4    3
 RFO step:  Lambda=-9.03397529D-09.
 DidBck=F Rises=F RFO-DIIS coefs:    1.84879   -0.54742   -0.56699    0.21378    0.05184
 Iteration  1 RMS(Cart)=  0.00135186 RMS(Int)=  0.00000042
 Iteration  2 RMS(Cart)=  0.00000079 RMS(Int)=  0.00000008
 Variable       Old X    -DE/DX   Delta X   Delta X   Delta X     New X
                                 (Linear)    (Quad)   (Total)
    R1        2.47610  -0.00001  -0.00000  -0.00003  -0.00003   2.47607
    R2        2.78067   0.00003   0.00010   0.00007   0.00017   2.78084
    R3        3.10711   0.00001   0.00001  -0.00001   0.00000   3.10711
    R4        2.74445  -0.00000   0.00002  -0.00001   0.00001   2.74447
    R5        2.87836   0.00002   0.00005   0.00007   0.00012   2.87848
    R6        2.06262  -0.00000   0.00000   0.00000   0.00000   2.06262
    R7        2.05910  -0.00000  -0.00001   0.00000  -0.00001   2.05910
    R8        2.83695  -0.00001  -0.00003  -0.00001  -0.00004   2.83690
    R9        2.46412  -0.00001  -0.00002  -0.00003  -0.00005   2.46407
   R10        2.08101  -0.00000   0.00002  -0.00001   0.00002   2.08103
   R11        2.06029  -0.00000  -0.00002  -0.00001  -0.00002   2.06027
   R12        2.05999  -0.00000   0.00001  -0.00001   0.00000   2.05999
   R13        2.83384  -0.00001  -0.00005  -0.00001  -0.00006   2.83378
   R14        6.87635  -0.00000  -0.00013  -0.00047  -0.00060   6.87575
   R15        2.64376  -0.00000   0.00002  -0.00000   0.00001   2.64378
   R16        2.64394   0.00000  -0.00001   0.00001   0.00000   2.64394
   R17        2.63418  -0.00000  -0.00002  -0.00000  -0.00002   2.63416
   R18        2.05110  -0.00000   0.00001  -0.00000   0.00001   2.05111
   R19        2.63358  -0.00000  -0.00000   0.00000   0.00000   2.63358
   R20        2.05018   0.00000   0.00001  -0.00000   0.00001   2.05018
   R21        2.63651   0.00000   0.00001   0.00000   0.00001   2.63653
   R22        2.04846   0.00000   0.00000   0.00000   0.00000   2.04847
   R23        7.16013  -0.00001  -0.00217  -0.00145  -0.00362   7.15651
   R24        2.63692   0.00000  -0.00000  -0.00000  -0.00001   2.63692
   R25        2.04850  -0.00000  -0.00000  -0.00000  -0.00000   2.04850
   R26        2.04881  -0.00000   0.00000  -0.00000   0.00000   2.04881
   R27        2.64549  -0.00001  -0.00003  -0.00001  -0.00004   2.64545
   R28        2.64416   0.00001   0.00004   0.00002   0.00005   2.64421
   R29        2.63319   0.00000   0.00000   0.00001   0.00001   2.63320
   R30        2.05035   0.00000  -0.00000   0.00000   0.00000   2.05035
   R31        2.63488  -0.00000  -0.00001  -0.00001  -0.00002   2.63486
   R32        2.05035  -0.00000   0.00000  -0.00000  -0.00000   2.05035
   R33        2.63707  -0.00000  -0.00001  -0.00001  -0.00002   2.63705
   R34        2.04852  -0.00000   0.00000  -0.00000   0.00000   2.04852
   R35        2.63566   0.00000   0.00001   0.00001   0.00002   2.63568
   R36        2.04855  -0.00000   0.00000  -0.00000   0.00000   2.04855
   R37        2.04872  -0.00000   0.00000  -0.00000  -0.00000   2.04872
   R38        3.50667  -0.00000  -0.00001  -0.00002  -0.00003   3.50665
   R39        2.06594  -0.00000   0.00002  -0.00001   0.00001   2.06595
   R40        2.06589  -0.00000   0.00000  -0.00001  -0.00001   2.06588
   R41        2.06567  -0.00000  -0.00000   0.00001   0.00000   2.06567
    A1        2.08869   0.00001   0.00003  -0.00003  -0.00001   2.08868
    A2        2.23283   0.00001   0.00005   0.00003   0.00007   2.23290
    A3        1.91357  -0.00001  -0.00003  -0.00001  -0.00004   1.91353
    A4        2.13669  -0.00000  -0.00002  -0.00002  -0.00003   2.13666
    A5        1.85364  -0.00000  -0.00007   0.00001  -0.00006   1.85358
    A6        1.86114   0.00000   0.00003  -0.00006  -0.00003   1.86110
    A7        1.97468  -0.00000  -0.00001   0.00002   0.00001   1.97469
    A8        1.88776  -0.00000   0.00003   0.00001   0.00004   1.88780
    A9        1.93746   0.00000   0.00001   0.00003   0.00004   1.93750
   A10        1.94407  -0.00000   0.00000  -0.00001  -0.00001   1.94407
   A11        1.97668  -0.00001  -0.00004  -0.00006  -0.00011   1.97657
   A12        2.04245   0.00001   0.00002  -0.00001   0.00001   2.04245
   A13        2.26323   0.00000   0.00003   0.00007   0.00010   2.26333
   A14        1.87503  -0.00000  -0.00002   0.00005   0.00003   1.87506
   A15        1.87334   0.00000   0.00007  -0.00009  -0.00002   1.87333
   A16        1.87385   0.00000  -0.00007  -0.00004  -0.00011   1.87374
   A17        1.87736  -0.00001  -0.00007  -0.00002  -0.00008   1.87728
   A18        1.90659  -0.00000   0.00001   0.00001   0.00003   1.90662
   A19        1.96388   0.00000  -0.00003   0.00002  -0.00000   1.96387
   A20        1.96418   0.00000   0.00008   0.00010   0.00017   1.96435
   A21        2.69916  -0.00001   0.00009  -0.00012  -0.00003   2.69913
   A22        2.10105   0.00001   0.00006   0.00004   0.00010   2.10115
   A23        2.09995  -0.00001  -0.00007  -0.00003  -0.00010   2.09985
   A24        2.08217   0.00000   0.00000  -0.00000   0.00000   2.08217
   A25        2.10032  -0.00000  -0.00002  -0.00001  -0.00003   2.10029
   A26        2.08993  -0.00000   0.00002   0.00001   0.00003   2.08996
   A27        2.09293   0.00000  -0.00000  -0.00001  -0.00001   2.09292
   A28        2.10158  -0.00000   0.00002   0.00001   0.00003   2.10160
   A29        2.08892  -0.00000  -0.00001  -0.00001  -0.00003   2.08890
   A30        2.09268   0.00000  -0.00000   0.00000   0.00000   2.09269
   A31        2.09509   0.00000   0.00002   0.00001   0.00003   2.09512
   A32        2.09161   0.00000   0.00001   0.00000   0.00001   2.09162
   A33        2.09648  -0.00000  -0.00003  -0.00001  -0.00004   2.09644
   A34        2.09397  -0.00000  -0.00002  -0.00001  -0.00003   2.09395
   A35        2.09252   0.00000  -0.00000   0.00000   0.00000   2.09252
   A36        2.09669   0.00000   0.00002   0.00000   0.00002   2.09671
   A37        2.09323  -0.00000   0.00000  -0.00000   0.00000   2.09323
   A38        2.09500  -0.00000  -0.00002  -0.00001  -0.00002   2.09498
   A39        2.09495   0.00000   0.00002   0.00001   0.00002   2.09497
   A40        2.10222   0.00000   0.00006   0.00003   0.00009   2.10231
   A41        2.10359  -0.00000  -0.00006  -0.00003  -0.00009   2.10350
   A42        2.07732   0.00000  -0.00000  -0.00000  -0.00001   2.07732
   A43        2.10364   0.00000   0.00000   0.00000   0.00000   2.10364
   A44        2.08787   0.00000  -0.00000   0.00001   0.00000   2.08787
   A45        2.09166  -0.00000   0.00000  -0.00001  -0.00001   2.09166
   A46        2.10395  -0.00000   0.00000   0.00000   0.00001   2.10395
   A47        2.08780  -0.00000   0.00001  -0.00001  -0.00000   2.08780
   A48        2.09142   0.00000  -0.00001   0.00001  -0.00000   2.09142
   A49        2.09508   0.00000   0.00001   0.00000   0.00001   2.09509
   A50        2.09171  -0.00000  -0.00000  -0.00001  -0.00001   2.09171
   A51        2.09637   0.00000  -0.00001   0.00000  -0.00000   2.09637
   A52        2.09464  -0.00000  -0.00000  -0.00000  -0.00001   2.09463
   A53        2.09166   0.00000   0.00000   0.00000   0.00001   2.09166
   A54        2.09688   0.00000   0.00000  -0.00000  -0.00000   2.09688
   A55        2.09173  -0.00000  -0.00000  -0.00000  -0.00000   2.09173
   A56        2.09566  -0.00000  -0.00000  -0.00000  -0.00000   2.09566
   A57        2.09578   0.00000   0.00000   0.00000   0.00001   2.09579
   A58        1.86824   0.00001   0.00014   0.00023   0.00037   1.86862
   A59        1.93863   0.00001   0.00004   0.00002   0.00006   1.93868
   A60        1.93850   0.00000  -0.00002   0.00001  -0.00002   1.93848
   A61        1.93927  -0.00001   0.00002  -0.00003  -0.00001   1.93926
   A62        1.88159  -0.00000   0.00003  -0.00000   0.00003   1.88162
   A63        1.88130   0.00000  -0.00007   0.00000  -0.00006   1.88123
   A64        1.88204   0.00000   0.00000   0.00001   0.00001   1.88205
   A65        2.45063   0.00001   0.00005   0.00009   0.00014   2.45077
   A66        3.12219  -0.00001   0.00079   0.00013   0.00092   3.12312
   A67        3.05811  -0.00000   0.00081   0.00022   0.00103   3.05914
    D1       -0.05655   0.00000   0.00023   0.00018   0.00041  -0.05614
    D2        3.09979  -0.00000   0.00012   0.00013   0.00025   3.10004
    D3       -0.99639  -0.00000  -0.00041   0.00012  -0.00029  -0.99668
    D4        1.05159  -0.00000  -0.00039   0.00007  -0.00032   1.05127
    D5       -3.11367  -0.00000  -0.00037   0.00015  -0.00022  -3.11390
    D6        2.05403   0.00000  -0.00085  -0.00032  -0.00117   2.05286
    D7       -1.12707  -0.00000  -0.00063  -0.00056  -0.00119  -1.12826
    D8       -1.07379  -0.00000  -0.00096  -0.00036  -0.00132  -1.07510
    D9        2.02830  -0.00001  -0.00073  -0.00061  -0.00134   2.02696
   D10       -0.90030  -0.00000  -0.00018  -0.00013  -0.00031  -0.90061
   D11        2.28702   0.00000  -0.00044   0.00016  -0.00029   2.28674
   D12        1.11012  -0.00000  -0.00017  -0.00014  -0.00031   1.10981
   D13       -1.98574   0.00000  -0.00043   0.00015  -0.00028  -1.98603
   D14       -3.02995  -0.00000  -0.00015  -0.00018  -0.00033  -3.03028
   D15        0.15738   0.00000  -0.00041   0.00011  -0.00031   0.15707
   D16        1.51692  -0.00000   0.00019   0.00004   0.00023   1.51715
   D17       -1.63598  -0.00000   0.00019   0.00002   0.00021  -1.63577
   D18       -0.56510   0.00000   0.00027  -0.00000   0.00027  -0.56483
   D19        2.56519   0.00000   0.00027  -0.00003   0.00024   2.56543
   D20       -2.66988  -0.00000   0.00022  -0.00003   0.00019  -2.66968
   D21        0.46041  -0.00000   0.00023  -0.00006   0.00017   0.46058
   D22       -3.10621   0.00001  -0.00017   0.00033   0.00015  -3.10606
   D23       -0.01178   0.00000   0.00009   0.00003   0.00012  -0.01166
   D24        0.19420  -0.00000   0.00121   0.00056   0.00177   0.19597
   D25        2.22035   0.00000   0.00126   0.00044   0.00170   2.22205
   D26       -1.86828   0.00000   0.00129   0.00056   0.00184  -1.86643
   D27       -1.57959   0.00000   0.00103   0.00039   0.00142  -1.57817
   D28        1.55569   0.00000   0.00090   0.00038   0.00128   1.55696
   D29        2.64398   0.00000   0.00100   0.00050   0.00150   2.64548
   D30       -0.50393   0.00000   0.00087   0.00049   0.00136  -0.50257
   D31        0.48082   0.00000   0.00095   0.00039   0.00133   0.48216
   D32       -2.66709   0.00000   0.00081   0.00038   0.00119  -2.66590
   D33        1.54055  -0.00000  -0.00137  -0.00149  -0.00286   1.53769
   D34        3.13104   0.00000  -0.00017  -0.00002  -0.00019   3.13085
   D35       -0.01369   0.00000  -0.00020  -0.00002  -0.00021  -0.01390
   D36       -0.00430   0.00000  -0.00004  -0.00001  -0.00005  -0.00435
   D37        3.13416   0.00000  -0.00007  -0.00001  -0.00007   3.13409
   D38       -3.13036   0.00000   0.00013   0.00002   0.00014  -3.13021
   D39        0.01368   0.00000   0.00013   0.00003   0.00016   0.01384
   D40        0.00499  -0.00000  -0.00000   0.00001   0.00000   0.00499
   D41       -3.13416  -0.00000  -0.00000   0.00002   0.00002  -3.13414
   D42        0.00062  -0.00000   0.00004   0.00000   0.00004   0.00066
   D43        3.13894   0.00000   0.00005  -0.00000   0.00005   3.13899
   D44       -3.13783  -0.00000   0.00007  -0.00000   0.00007  -3.13776
   D45        0.00049  -0.00000   0.00008  -0.00000   0.00007   0.00056
   D46       -0.41568  -0.00000   0.00091   0.00043   0.00135  -0.41433
   D47        2.79502   0.00001  -0.00006   0.00021   0.00015   2.79517
   D48       -0.00199  -0.00000   0.00004   0.00000   0.00005  -0.00194
   D49       -3.13948   0.00000   0.00002   0.00001   0.00003  -3.13945
   D50        3.13715  -0.00000   0.00004  -0.00001   0.00003   3.13718
   D51       -0.00034  -0.00000   0.00002  -0.00000   0.00002  -0.00033
   D52        0.00242  -0.00000   0.00000   0.00001   0.00001   0.00243
   D53        3.13907   0.00000   0.00001   0.00000   0.00002   3.13909
   D54       -3.13589  -0.00000  -0.00001   0.00001   0.00000  -3.13589
   D55        0.00076  -0.00000   0.00000   0.00001   0.00001   0.00077
   D56       -0.00174   0.00000  -0.00004  -0.00001  -0.00005  -0.00179
   D57       -3.13839  -0.00000  -0.00006  -0.00001  -0.00006  -3.13845
   D58        3.13575   0.00000  -0.00002  -0.00002  -0.00004   3.13571
   D59       -0.00091  -0.00000  -0.00003  -0.00001  -0.00005  -0.00095
   D60        3.13362   0.00000  -0.00004   0.00001  -0.00003   3.13358
   D61       -0.00321   0.00000  -0.00007   0.00001  -0.00006  -0.00326
   D62        0.00316   0.00000  -0.00005   0.00004  -0.00001   0.00315
   D63       -3.13366   0.00000  -0.00007   0.00004  -0.00003  -3.13370
   D64       -3.13276  -0.00000   0.00003  -0.00001   0.00003  -3.13274
   D65        0.00400   0.00000   0.00002   0.00002   0.00004   0.00404
   D66       -0.00232  -0.00000   0.00004  -0.00003   0.00000  -0.00232
   D67        3.13444   0.00000   0.00003  -0.00001   0.00002   3.13446
   D68       -0.00130  -0.00000   0.00002  -0.00002   0.00000  -0.00129
   D69       -3.13649   0.00000  -0.00001   0.00001   0.00000  -3.13649
   D70        3.13552   0.00000   0.00005  -0.00002   0.00002   3.13554
   D71        0.00033   0.00000   0.00002   0.00001   0.00002   0.00035
   D72       -0.00039  -0.00000  -0.00000   0.00002   0.00001  -0.00038
   D73        3.13682   0.00000  -0.00001   0.00003   0.00001   3.13683
   D74       -3.13714  -0.00000   0.00001  -0.00001  -0.00000  -3.13715
   D75        0.00007   0.00000  -0.00001  -0.00000  -0.00001   0.00006
   D76       -0.00145  -0.00000   0.00001   0.00000   0.00001  -0.00144
   D77       -3.13707   0.00000   0.00001   0.00002   0.00003  -3.13704
   D78        3.13372  -0.00000   0.00004  -0.00003   0.00001   3.13374
   D79       -0.00190   0.00000   0.00004  -0.00001   0.00003  -0.00187
   D80        0.00229   0.00000  -0.00002   0.00000  -0.00002   0.00227
   D81        3.13791  -0.00000  -0.00002  -0.00002  -0.00004   3.13787
   D82       -3.13491  -0.00000  -0.00001  -0.00001  -0.00002  -3.13493
   D83        0.00071  -0.00000  -0.00001  -0.00002  -0.00003   0.00068
   D84        2.33790  -0.00000  -0.00042  -0.00080  -0.00122   2.33667
   D85       -1.85128   0.00000  -0.00037  -0.00079  -0.00116  -1.85244
   D86        0.24374  -0.00000  -0.00037  -0.00080  -0.00117   0.24257
   D87       -0.25152   0.00000   0.00004   0.00113   0.00116  -0.25036
   D88       -2.37941   0.00000   0.00003   0.00112   0.00114  -2.37827
   D89        1.87670   0.00000   0.00002   0.00112   0.00114   1.87784
         Item               Value     Threshold  Converged?
 Maximum Force            0.000030     0.000450     YES
 RMS     Force            0.000004     0.000300     YES
 Maximum Displacement     0.005522     0.001800     NO 
 RMS     Displacement     0.001352     0.001200     NO 
 Predicted change in Energy=-4.316501D-08
 GradGradGradGradGradGradGradGradGradGradGradGradGradGradGradGradGradGrad

                          Input orientation:                          
 ---------------------------------------------------------------------
 Center     Atomic      Atomic             Coordinates (Angstroms)
 Number     Number       Type             X           Y           Z
 ---------------------------------------------------------------------
      1          8           0       -0.838688   -0.868044    0.763755
      2          6           0        0.168997   -0.521725    1.526300
      3         16           0        0.118498    0.215260    2.995225
      4          6           0        2.293272    0.337716    0.564704
      5          7           0        1.418125   -0.870392    0.872609
      6          6           0        1.651060   -2.138475    0.677828
      7          1           0        2.644945   -2.223489    0.211270
      8          1           0        1.656962    1.046976    0.032337
      9          1           0        2.565044    0.778453    1.523443
     10          6           0       -2.216162   -0.662224    1.238818
     11          1           0       -2.317424   -1.197419    2.183248
     12          1           0       -2.342942    0.405914    1.415818
     13          6           0       -3.142254   -1.183716    0.180934
     14          6           0       -3.603504   -0.339304   -0.834689
     15          6           0       -3.547988   -2.522630    0.195164
     16          6           0       -4.454136   -0.828316   -1.824816
     17          1           0       -3.298928    0.702390   -0.848752
     18          6           0       -4.397797   -3.012843   -0.794644
     19          1           0       -3.199641   -3.181245    0.983776
     20          6           0       -4.850970   -2.165757   -1.806678
     21          1           0       -4.808617   -0.166340   -2.606603
     22          1           0       -4.708454   -4.051197   -0.774331
     23          1           0       -5.514443   -2.545396   -2.575531
     24          6           0        3.510178   -0.006138   -0.244357
     25          6           0        3.446487   -0.039758   -1.642414
     26          6           0        4.727703   -0.284433    0.386600
     27          6           0        4.577402   -0.349411   -2.395275
     28          1           0        2.509207    0.181663   -2.142112
     29          6           0        5.860855   -0.593552   -0.364736
     30          1           0        4.789717   -0.254595    1.469417
     31          6           0        5.786765   -0.627773   -1.757088
     32          1           0        4.516717   -0.367634   -3.477450
     33          1           0        6.799376   -0.802931    0.135760
     34          1           0        6.668007   -0.864617   -2.342467
     35         16           0       -2.040490    4.263335   -1.127786
     36          6           0       -1.470493    4.773464    0.562853
     37          1           0       -0.496126    5.267125    0.516945
     38          1           0       -2.176896    5.469997    1.022162
     39          1           0       -1.375621    3.908220    1.224089
 ---------------------------------------------------------------------
                    Distance matrix (angstroms):
                    1          2          3          4          5
     1  O    0.000000
     2  C    1.310282   0.000000
     3  S    2.658799   1.644214   0.000000
     4  C    3.361941   2.485126   3.263751   0.000000
     5  N    2.259437   1.452309   2.715358   1.523224   0.000000
     6  C    2.796466   2.351659   3.641311   2.560617   1.303931
     7  H    3.778646   3.279577   4.481164   2.609284   1.942506
     8  H    3.229635   2.628077   3.440542   1.091491   2.106988
     9  H    3.856613   2.726080   2.910140   1.089628   2.111326
    10  C    1.471558   2.406526   3.050506   4.667902   3.658618
    11  H    2.076080   2.659028   2.930646   5.121996   3.972285
    12  H    2.076280   2.680029   2.930796   4.714183   4.008698
    13  C    2.397029   3.634917   4.528783   5.657471   4.623164
    14  C    3.237098   4.454134   5.369273   6.098248   5.330449
    15  C    3.225099   4.426231   5.364653   6.514481   5.277414
    16  C    4.446769   5.718159   6.725388   7.252376   6.462301
    17  H    3.334550   4.377880   5.166455   5.779580   5.261874
    18  C    4.438021   5.696319   6.721657   7.605555   6.418316
    19  H    3.312614   4.326095   5.156765   6.536880   5.164897
    20  C    4.938582   6.245930   7.309112   7.932907   6.939604
    21  H    5.254716   6.479492   7.470111   7.794106   7.167491
    22  H    5.241494   6.445122   7.464025   8.371364   7.096823
    23  H    5.985569   7.295324   8.389552   8.895720   7.921857
    24  C    4.546626   3.816353   4.695466   1.501225   2.524131
    25  C    4.983817   4.584211   5.713864   2.518683   3.336098
    26  C    5.609595   4.705000   5.319717   2.518977   3.396007
    27  C    6.291461   5.902752   7.018416   3.801430   4.575098
    28  H    4.555693   4.407786   5.666467   2.719895   3.374288
    29  C    6.799464   5.998202   6.702103   3.802469   4.620121
    30  H    5.705542   4.628785   4.936511   2.720583   3.478939
    31  C    7.092884   6.507780   7.444759   4.304344   5.104820
    32  H    6.849715   6.630530   7.847269   4.666930   5.364425
    33  H    7.664114   6.780458   7.338078   4.667981   5.431884
    34  H    8.123982   7.571134   8.517814   5.388465   6.156136
    35  S    5.599402   5.901084   6.168254   6.087405   6.505286
    36  C    5.680330   5.626294   5.405419   5.817370   6.347691
    37  H    6.149680   5.913710   5.660475   5.664106   6.438942
    38  H    6.482927   6.454308   6.064163   6.821435   7.290204
    39  H    4.828344   4.701232   4.359733   5.161789   5.546502
                    6          7          8          9         10
     6  C    0.000000
     7  H    1.101231   0.000000
     8  H    3.250199   3.421121   0.000000
     9  H    3.171578   3.277170   1.766384   0.000000
    10  C    4.177252   5.208048   4.402051   5.001649   0.000000
    11  H    4.347498   5.437519   5.045738   5.308286   1.090245
    12  H    4.792765   5.765736   4.280679   4.923281   1.090102
    13  C    4.912670   5.879942   5.294388   6.182693   1.499573
    14  C    5.756316   6.609637   5.508722   6.697847   2.515636
    15  C    5.235517   6.200174   6.313486   7.073234   2.514773
    16  C    6.727048   7.515924   6.656671   7.941123   3.797627
    17  H    5.907905   6.709250   5.045385   6.326078   2.718916
    18  C    6.286602   7.157873   7.336630   8.260061   3.797355
    19  H    4.970943   5.972708   6.509200   7.014417   2.716200
    20  C    6.960596   7.763000   7.487109   8.646117   4.298589
    21  H    7.510275   8.229694   7.088008   8.504163   4.664117
    22  H    6.797844   7.640968   8.195157   9.028236   4.663628
    23  H    7.879998   8.628180   8.434167   9.650268   5.382774
    24  C    2.975502   2.423401   2.149422   2.152668   5.951574
    25  C    3.607173   2.974441   2.681079   3.386601   6.383930
    26  C    3.603890   2.851064   3.365650   2.664439   7.006160
    27  C    4.605235   3.747084   4.046253   4.547308   7.710836
    28  H    3.751202   3.367728   2.490645   3.714238   5.871281
    29  C    4.603923   3.651104   4.530090   4.038563   8.234945
    30  H    3.745235   3.171675   3.684214   2.453421   7.021515
    31  C    5.031411   4.036308   4.802301   4.808206   8.545378
    32  H    5.349225   4.533695   4.743198   5.489215   8.225669
    33  H    5.346277   4.391240   5.466010   4.728215   9.083858
    34  H    5.992883   4.955112   5.865530   5.871903   9.580972
    35  S    7.607296   8.113277   5.036071   6.354868   5.467431
    36  C    7.585000   8.125134   4.893787   5.759202   5.528079
    37  H    7.712277   8.128288   4.762384   5.525575   6.215851
    38  H    8.524123   9.115779   5.936442   6.689384   6.136173
    39  H    6.783932   7.401933   4.336307   5.041220   4.647116
                   11         12         13         14         15
    11  H    0.000000
    12  H    1.777716   0.000000
    13  C    2.165593   2.165818   0.000000
    14  C    3.390915   2.684987   1.399026   0.000000
    15  C    2.687555   3.393892   1.399111   2.414661   0.000000
    16  C    4.557012   4.059825   2.422886   1.393936   2.787853
    17  H    3.710209   2.475901   2.154576   1.085400   3.398904
    18  C    4.060980   4.560315   2.423601   2.789321   1.393630
    19  H    2.480445   3.713261   2.153594   3.398021   1.084909
    20  C    4.824525   4.825783   2.799055   2.415960   2.415055
    21  H    5.496530   4.752568   3.403260   2.149859   3.871846
    22  H    4.754823   5.500749   3.404109   3.873332   2.150144
    23  H    5.889308   5.890630   3.883240   3.398391   3.397678
    24  C    6.424435   6.097949   6.769226   7.145906   7.506239
    25  C    7.014167   6.562690   6.931432   7.102431   7.646177
    26  C    7.327708   7.178433   7.923840   8.420427   8.575153
    27  C    8.319893   7.936379   8.180832   8.328431   8.800865
    28  H    6.626233   6.021005   6.260975   6.272639   7.033183
    29  C    8.587265   8.454087   9.038917   9.479430   9.620871
    30  H    7.204854   7.163376   8.089475   8.704151   8.734130
    31  C    9.029320   8.787945   9.153818   9.439872   9.723136
    32  H    8.912773   8.461523   8.526993   8.539496   9.119845
    33  H    9.352212   9.310308   9.949023  10.458329  10.489463
    34  H   10.066321   9.845616  10.134623  10.394868  10.656225
    35  S    6.392141   4.630453   5.709378   4.869621   7.076162
    36  C    6.244551   4.534778   6.199085   5.713428   7.595010
    37  H    6.919828   5.277317   6.980563   6.550936   8.372436
    38  H    6.769217   5.082074   6.775802   6.263473   8.151436
    39  H    5.279633   3.638491   5.489716   5.219530   6.865399
                   16         17         18         19         20
    16  C    0.000000
    17  H    2.151806   0.000000
    18  C    2.415903   3.874713   0.000000
    19  H    3.872754   4.295421   2.150980   0.000000
    20  C    1.395190   3.398930   1.395396   3.397754   0.000000
    21  H    1.084002   2.474650   3.399198   4.956741   2.153914
    22  H    3.399288   4.958719   1.084020   2.474727   2.154283
    23  H    2.153181   4.293995   2.153361   4.293167   1.084186
    24  C    8.161136   6.872498   8.478158   7.524048   8.775739
    25  C    7.941974   6.832372   8.431532   7.806205   8.567067
    26  C    9.460040   8.180876   9.597620   8.461142  10.005040
    27  C    9.062200   8.095344   9.497899   8.939780   9.619759
    28  H    7.043357   5.973136   7.728340   7.326068   7.732729
    29  C   10.420461   9.263658  10.548826   9.518783  10.922189
    30  H    9.830053   8.468524   9.856181   8.522380  10.359931
    31  C   10.243088   9.227362  10.504292   9.735915  10.748453
    32  H    9.133435   8.315005   9.677972   9.346718   9.683919
    33  H   11.423049  10.257241  11.451028  10.312898  11.889530
    34  H   11.134242  10.199337  11.378165  10.667762  11.604605
    35  S    5.677715   3.787064   7.655759   7.824583   7.049320
    36  C    6.781079   4.680753   8.428433   8.151351   8.074348
    37  H    7.635712   5.527896   9.246684   8.882673   8.922535
    38  H    7.277352   5.243029   8.954985   8.711571   8.570750
    39  H    6.419334   4.274707   7.817285   7.324296   7.626060
                   21         22         23         24         25
    21  H    0.000000
    22  H    4.296437   0.000000
    23  H    2.481747   2.482212   0.000000
    24  C    8.649175   9.175472   9.660538   0.000000
    25  C    8.312186   9.129527   9.351321   1.399911   0.000000
    26  C    9.995730  10.226306  10.898979   1.399258   2.412112
    27  C    9.390183  10.127082  10.329578   2.425541   1.393432
    28  H    7.340804   8.478358   8.485497   2.153761   1.084998
    29  C   10.910826  11.128044  11.751371   2.425949   2.787171
    30  H   10.428314  10.472050  11.304206   2.153130   3.396162
    31  C   10.639394  11.083107  11.491929   2.803147   2.415742
    32  H    9.368071  10.294623  10.304382   3.405392   2.149477
    33  H   11.944510  11.992066  12.728607   3.405612   3.871202
    34  H   11.500880  11.917936  12.300058   3.887278   3.398331
    35  S    5.428761   8.739245   7.779662   7.058241   6.992022
    36  C    6.752050   9.494582   8.931333   6.950056   7.225442
    37  H    7.607672  10.307387   9.786849   6.666135   6.954858
    38  H    7.201540  10.014455   9.398359   7.995932   8.311426
    39  H    6.562141   8.857414   8.556642   6.430363   6.859746
                   26         27         28         29         30
    26  C    0.000000
    27  C    2.786690   0.000000
    28  H    3.396080   2.150248   0.000000
    29  C    1.394308   2.414528   3.872153   0.000000
    30  H    1.085001   3.871680   4.293505   2.150894   0.000000
    31  C    2.415552   1.395466   3.397914   1.394742   3.397602
    32  H    3.870701   1.084029   2.472844   3.398049   4.955684
    33  H    2.150253   3.398380   4.956176   1.084047   2.473468
    34  H    3.398411   2.153799   4.293071   2.153228   4.293083
    35  S    8.293612   8.165810   6.195857   9.306065   8.591209
    36  C    8.001939   8.459989   6.651277   9.133124   8.080437
    37  H    7.623988   8.109697   6.478004   8.691152   7.703034
    38  H    9.010599   9.548032   7.742006  10.163442   9.027994
    39  H    7.451866   8.164907   6.349049   8.669309   7.443158
                   31         32         33         34         35
    31  C    0.000000
    32  H    2.154145   0.000000
    33  H    2.153819   4.295964   0.000000
    34  H    1.084136   2.482584   2.482474   0.000000
    35  S    9.251209   8.364434  10.266783  10.178863   0.000000
    36  C    9.339341   8.865757   9.983453  10.318141   1.855637
    37  H    8.910430   8.534302   9.498171   9.853897   2.469371
    38  H   10.408022   9.956350  10.986755  11.387728   2.469193
    39  H    8.986792   8.666433   9.497894  10.010007   2.469711
                   36         37         38         39
    36  C    0.000000
    37  H    1.093252   0.000000
    38  H    1.093218   1.766745   0.000000
    39  H    1.093106   1.766406   1.766908   0.000000
 Stoichiometry    C17H18NOS2(1-)
 Framework group  C1[X(C17H18NOS2)]
 Deg. of freedom   111
 Full point group                 C1      NOp   1
 Largest Abelian subgroup         C1      NOp   1
 Largest concise Abelian subgroup C1      NOp   1
                         Standard orientation:                         
 ---------------------------------------------------------------------
 Center     Atomic      Atomic             Coordinates (Angstroms)
 Number     Number       Type             X           Y           Z
 ---------------------------------------------------------------------
      1          8           0       -0.843769   -0.865914    0.761147
      2          6           0        0.164190   -0.523450    1.525069
      3         16           0        0.114393    0.210855    2.995359
      4          6           0        2.291196    0.332755    0.566627
      5          7           0        1.412953   -0.873848    0.871606
      6          6           0        1.643007   -2.142110    0.674574
      7          1           0        2.637021   -2.228604    0.208564
      8          1           0        1.656960    1.044541    0.035159
      9          1           0        2.563328    0.771017    1.526398
     10          6           0       -2.221090   -0.657717    1.235619
     11          1           0       -2.324304   -1.194466    2.178955
     12          1           0       -2.345452    0.410381    1.414564
     13          6           0       -3.147662   -1.174986    0.176083
     14          6           0       -3.606171   -0.327545   -0.838258
     15          6           0       -3.556594   -2.512953    0.187472
     16          6           0       -4.457254   -0.812641   -1.829921
     17          1           0       -3.299104    0.713446   -0.850119
     18          6           0       -4.406857   -2.999254   -0.803874
     19          1           0       -3.210383   -3.173897    0.975076
     20          6           0       -4.857285   -2.149165   -1.814614
     21          1           0       -4.809596   -0.148335   -2.610698
     22          1           0       -4.720001   -4.036902   -0.785761
     23          1           0       -5.521109   -2.525757   -2.584663
     24          6           0        3.507860   -0.012457   -0.242220
     25          6           0        3.445092   -0.043263   -1.640384
     26          6           0        4.724266   -0.294854    0.389074
     27          6           0        4.575806   -0.354176   -2.393026
     28          1           0        2.508700    0.181342   -2.140326
     29          6           0        5.857217   -0.605241   -0.362042
     30          1           0        4.785573   -0.267225    1.471990
     31          6           0        5.784044   -0.636634   -1.754509
     32          1           0        4.515855   -0.370195   -3.475278
     33          1           0        6.794877   -0.817809    0.138724
     34          1           0        6.665139   -0.874462   -2.339710
     35         16           0       -2.031988    4.271906   -1.121468
     36          6           0       -1.461992    4.777456    0.570546
     37          1           0       -0.486419    5.268880    0.526273
     38          1           0       -2.167062    5.474795    1.030677
     39          1           0       -1.369655    3.910731    1.230200
 ---------------------------------------------------------------------
 Rotational constants (GHZ):      0.2480064      0.1224783      0.1059450
 Standard basis: 6-311++G(d,p) (5D, 7F)
 There are   625 symmetry adapted cartesian basis functions of A   symmetry.
 There are   604 symmetry adapted basis functions of A   symmetry.
   604 basis functions,   946 primitive gaussians,   625 cartesian basis functions
    84 alpha electrons       84 beta electrons
       nuclear repulsion energy      1703.7678344246 Hartrees.
 NAtoms=   39 NActive=   39 NUniq=   39 SFac= 1.00D+00 NAtFMM=   60 NAOKFM=F Big=F
 Integral buffers will be    131072 words long.
 Raffenetti 2 integral format.
 Two-electron integral symmetry is turned on.
 ------------------------------------------------------------------------------
 Polarizable Continuum Model (PCM)
 =================================
 Model                : PCM (using non-symmetric T matrix).
 Atomic radii         : UFF (Universal Force Field).
 Polarization charges : Total charges.
 Charge compensation  : None.
 Solution method      : On-the-fly selection.
 Cavity type          : Scaled VdW (van der Waals Surface) (Alpha=1.100).
 Cavity algorithm     : GePol (No added spheres)
                        Default sphere list used, NSphG=   39.
                        Lebedev-Laikov grids with approx.  5.0 points / Ang**2.
                        Smoothing algorithm: York/Karplus (Gamma=1.0000).
                        Polarization charges: spherical gaussians, with
                                              point-specific exponents (IZeta= 3).
                        Self-potential: point-specific (ISelfS= 7).
                        Self-field    : sphere-specific E.n sum rule (ISelfD= 2).
 1st derivatives      : Analytical E(r).r(x)/FMM algorithm (CHGder, D1EAlg=3).
                        Cavity 1st derivative terms included.
 Solvent              : n,n-DiMethylFormamide, Eps=  37.219000 Eps(inf)=   2.046330
 ------------------------------------------------------------------------------
 One-electron integrals computed using PRISM.
 NBasis=   604 RedAO= T EigKep=  2.47D-06  NBF=   604
 NBsUse=   602 1.00D-06 EigRej=  6.04D-07 NBFU=   602
 Initial guess from the checkpoint file:  "/localscratch/srahman.25121874.0/Gau-102157.chk"
 B after Tr=    -0.000000    0.000000    0.000000
         Rot=    1.000000   -0.000195    0.000017    0.000099 Ang=  -0.03 deg.
 Requested convergence on RMS density matrix=1.00D-08 within 128 cycles.
 Requested convergence on MAX density matrix=1.00D-06.
 Requested convergence on             energy=1.00D-06.
 No special actions if energy rises.
 Inv3:  Mode=1 IEnd=    36185187.
 Iteration    1 A*A^-1 deviation from unit magnitude is 9.33D-15 for   1897.
 Iteration    1 A*A^-1 deviation from orthogonality  is 7.33D-15 for   2525   1162.
 Iteration    1 A^-1*A deviation from unit magnitude is 8.55D-15 for   2843.
 Iteration    1 A^-1*A deviation from orthogonality  is 7.64D-11 for   3390   2470.
 Error on total polarization charges =  0.03835
 SCF Done:  E(RB3LYP) =  -1585.30570138     A.U. after   10 cycles
            NFock= 10  Conv=0.27D-08     -V/T= 2.0030
 D1PCM: PCM CHGder 1st derivatives, ID1Alg=3 FixD1E=F DoIter=F DoCFld=F I1PDM=0.
 Calling FoFJK, ICntrl=      2127 FMM=F ISym2X=0 I1Cent= 0 IOpClX= 0 NMat=1 NMatS=1 NMatT=0.
 ***** Axes restored to original set *****
 -------------------------------------------------------------------
 Center     Atomic                   Forces (Hartrees/Bohr)
 Number     Number              X              Y              Z
 -------------------------------------------------------------------
      1        8           0.000005959    0.000009460    0.000000567
      2        6          -0.000002861   -0.000011760    0.000001386
      3       16           0.000005437    0.000003226   -0.000002367
      4        6          -0.000006130   -0.000000277   -0.000005082
      5        7           0.000005229   -0.000007413   -0.000007395
      6        6           0.000002036    0.000006812    0.000006708
      7        1          -0.000007385    0.000000523   -0.000003423
      8        1           0.000004483   -0.000002843    0.000000009
      9        1           0.000001825   -0.000000324   -0.000000069
     10        6           0.000006350    0.000007171   -0.000004577
     11        1           0.000000062    0.000005045    0.000002495
     12        1          -0.000012557   -0.000003027    0.000007598
     13        6          -0.000001089    0.000005695   -0.000002731
     14        6          -0.000000484    0.000004164    0.000010356
     15        6          -0.000001960   -0.000000855    0.000006700
     16        6          -0.000004642    0.000001311   -0.000000962
     17        1           0.000003052    0.000001490   -0.000003730
     18        6          -0.000002134    0.000007175    0.000003868
     19        1          -0.000002145    0.000003800    0.000002276
     20        6          -0.000004546    0.000005771    0.000001929
     21        1          -0.000000821    0.000006031    0.000004467
     22        1          -0.000003799    0.000004507    0.000003451
     23        1          -0.000003491    0.000004553    0.000005811
     24        6           0.000011943   -0.000005517    0.000009185
     25        6          -0.000007462   -0.000006478   -0.000002855
     26        6          -0.000002060   -0.000004700   -0.000006569
     27        6          -0.000000627   -0.000005717   -0.000005199
     28        1          -0.000000670   -0.000001799   -0.000002457
     29        6          -0.000000035   -0.000004532   -0.000004551
     30        1           0.000000080   -0.000003376   -0.000003586
     31        6          -0.000001253   -0.000006037   -0.000002350
     32        1          -0.000003307   -0.000004484   -0.000002245
     33        1          -0.000000603   -0.000006721   -0.000004379
     34        1          -0.000002267   -0.000007615   -0.000003404
     35       16           0.000002322   -0.000007377    0.000006029
     36        6           0.000021060    0.000011823    0.000001958
     37        1          -0.000001280    0.000001265   -0.000003055
     38        1           0.000010823    0.000003625    0.000001679
     39        1          -0.000007053   -0.000002594   -0.000005485
 -------------------------------------------------------------------
 Cartesian Forces:  Max     0.000021060 RMS     0.000005369

 GradGradGradGradGradGradGradGradGradGradGradGradGradGradGradGradGradGrad
 Berny optimization.
 Using GEDIIS/GDIIS optimizer.
 FormGI is forming the generalized inverse of G from B-inverse, IUseBI=4.
 Internal  Forces:  Max     0.000016484 RMS     0.000003344
 Search for a local minimum.
 Step number   8 out of a maximum of  207
 All quantities printed in internal units (Hartrees-Bohrs-Radians)
 Mixed Optimization -- En-DIIS/RFO-DIIS
 Swapping is turned off.
 Update second derivatives using D2CorX and points    1    2    3    4    5
                                                      6    7    8
 DE= -2.37D-07 DEPred=-4.32D-08 R= 5.49D+00
 Trust test= 5.49D+00 RLast= 7.88D-03 DXMaxT set to 7.50D-02
 ITU=  0  0 -1  0  1 -1  1  0
     Eigenvalues ---    0.00050   0.00152   0.00254   0.00286   0.00405
     Eigenvalues ---    0.00557   0.00734   0.00782   0.00919   0.01401
     Eigenvalues ---    0.01492   0.01559   0.01629   0.01733   0.01895
     Eigenvalues ---    0.02113   0.02131   0.02132   0.02139   0.02147
     Eigenvalues ---    0.02152   0.02152   0.02155   0.02158   0.02160
     Eigenvalues ---    0.02163   0.02164   0.02166   0.02172   0.03040
     Eigenvalues ---    0.03374   0.04925   0.05152   0.06313   0.06391
     Eigenvalues ---    0.06461   0.07038   0.08050   0.08817   0.09258
     Eigenvalues ---    0.09885   0.10138   0.11999   0.12696   0.13407
     Eigenvalues ---    0.14816   0.15688   0.15999   0.15999   0.16000
     Eigenvalues ---    0.16000   0.16000   0.16000   0.16002   0.16003
     Eigenvalues ---    0.16208   0.16355   0.17825   0.20525   0.21937
     Eigenvalues ---    0.22000   0.22001   0.22053   0.22395   0.22903
     Eigenvalues ---    0.23487   0.23544   0.25002   0.25043   0.25706
     Eigenvalues ---    0.26472   0.26549   0.28025   0.30325   0.32100
     Eigenvalues ---    0.32595   0.33234   0.33702   0.34445   0.34523
     Eigenvalues ---    0.34589   0.34745   0.34806   0.34941   0.35206
     Eigenvalues ---    0.35350   0.35401   0.35420   0.35458   0.35499
     Eigenvalues ---    0.35508   0.35510   0.35515   0.35521   0.35604
     Eigenvalues ---    0.38161   0.41342   0.42036   0.42043   0.42173
     Eigenvalues ---    0.43683   0.45672   0.46044   0.46071   0.46147
     Eigenvalues ---    0.46379   0.46480   0.46666   0.46776   0.64527
     Eigenvalues ---    0.66179
 En-DIIS/RFO-DIIS IScMMF=        0 using points:     8    7    6    5    4
 RFO step:  Lambda=-5.17585195D-09.
 DidBck=F Rises=F RFO-DIIS coefs:    1.14464    0.35715   -0.50667   -0.19142    0.19631
 Iteration  1 RMS(Cart)=  0.00096541 RMS(Int)=  0.00000027
 Iteration  2 RMS(Cart)=  0.00000036 RMS(Int)=  0.00000016
 Variable       Old X    -DE/DX   Delta X   Delta X   Delta X     New X
                                 (Linear)    (Quad)   (Total)
    R1        2.47607  -0.00000  -0.00002  -0.00000  -0.00002   2.47605
    R2        2.78084   0.00001   0.00009   0.00002   0.00011   2.78095
    R3        3.10711  -0.00000   0.00001  -0.00001   0.00000   3.10712
    R4        2.74447   0.00000   0.00001  -0.00000   0.00001   2.74447
    R5        2.87848  -0.00000   0.00007  -0.00001   0.00006   2.87854
    R6        2.06262  -0.00000  -0.00001   0.00000  -0.00000   2.06261
    R7        2.05910   0.00000  -0.00001   0.00001   0.00000   2.05910
    R8        2.83690   0.00000  -0.00003   0.00001  -0.00002   2.83688
    R9        2.46407  -0.00001  -0.00001  -0.00003  -0.00004   2.46403
   R10        2.08103  -0.00000   0.00001  -0.00001  -0.00000   2.08102
   R11        2.06027  -0.00000  -0.00002   0.00001  -0.00001   2.06026
   R12        2.05999  -0.00000  -0.00000  -0.00001  -0.00001   2.05999
   R13        2.83378   0.00000  -0.00005   0.00002  -0.00003   2.83376
   R14        6.87575   0.00000  -0.00035  -0.00029  -0.00064   6.87511
   R15        2.64378  -0.00000  -0.00000  -0.00000  -0.00000   2.64377
   R16        2.64394   0.00000   0.00000   0.00000   0.00001   2.64394
   R17        2.63416   0.00000  -0.00001   0.00000  -0.00000   2.63416
   R18        2.05111  -0.00000   0.00001  -0.00001   0.00000   2.05111
   R19        2.63358   0.00000  -0.00000   0.00000  -0.00000   2.63358
   R20        2.05018  -0.00000   0.00000  -0.00000   0.00000   2.05018
   R21        2.63653  -0.00000   0.00000  -0.00000   0.00000   2.63653
   R22        2.04847  -0.00000   0.00000   0.00000   0.00000   2.04847
   R23        7.15651  -0.00000  -0.00101  -0.00074  -0.00176   7.15476
   R24        2.63692   0.00000   0.00000  -0.00000   0.00000   2.63692
   R25        2.04850  -0.00000  -0.00000   0.00000  -0.00000   2.04850
   R26        2.04881  -0.00000  -0.00000  -0.00000  -0.00000   2.04881
   R27        2.64545   0.00000  -0.00002   0.00001  -0.00002   2.64543
   R28        2.64421  -0.00001   0.00002  -0.00001   0.00002   2.64423
   R29        2.63320   0.00000   0.00000   0.00001   0.00001   2.63321
   R30        2.05035   0.00000   0.00000   0.00000   0.00000   2.05035
   R31        2.63486   0.00000  -0.00001  -0.00000  -0.00001   2.63485
   R32        2.05035  -0.00000  -0.00000  -0.00000  -0.00000   2.05035
   R33        2.63705   0.00000  -0.00001  -0.00000  -0.00001   2.63704
   R34        2.04852  -0.00000   0.00000  -0.00000  -0.00000   2.04852
   R35        2.63568  -0.00000   0.00001   0.00000   0.00001   2.63569
   R36        2.04855  -0.00000  -0.00000  -0.00000  -0.00000   2.04855
   R37        2.04872  -0.00000  -0.00000   0.00000  -0.00000   2.04872
   R38        3.50665  -0.00000  -0.00001  -0.00000  -0.00001   3.50663
   R39        2.06595  -0.00001  -0.00000  -0.00000  -0.00001   2.06594
   R40        2.06588  -0.00000  -0.00001   0.00000  -0.00000   2.06588
   R41        2.06567  -0.00000  -0.00000   0.00000  -0.00000   2.06567
    A1        2.08868   0.00002   0.00003   0.00001   0.00005   2.08873
    A2        2.23290   0.00001   0.00002   0.00003   0.00006   2.23296
    A3        1.91353  -0.00000  -0.00002  -0.00001  -0.00003   1.91350
    A4        2.13666  -0.00000   0.00000  -0.00003  -0.00003   2.13663
    A5        1.85358   0.00000  -0.00004   0.00001  -0.00003   1.85356
    A6        1.86110   0.00000   0.00005  -0.00005  -0.00000   1.86110
    A7        1.97469  -0.00001  -0.00001  -0.00003  -0.00004   1.97465
    A8        1.88780  -0.00000   0.00001   0.00001   0.00003   1.88783
    A9        1.93750   0.00000  -0.00000   0.00003   0.00002   1.93752
   A10        1.94407   0.00000   0.00000   0.00002   0.00002   1.94409
   A11        1.97657   0.00001  -0.00002   0.00000  -0.00002   1.97655
   A12        2.04245  -0.00000   0.00002  -0.00003  -0.00001   2.04244
   A13        2.26333  -0.00000  -0.00000   0.00003   0.00003   2.26336
   A14        1.87506  -0.00000  -0.00001   0.00001  -0.00000   1.87506
   A15        1.87333   0.00000   0.00002  -0.00003  -0.00001   1.87331
   A16        1.87374   0.00001   0.00002  -0.00002  -0.00000   1.87373
   A17        1.87728  -0.00000  -0.00007   0.00003  -0.00004   1.87724
   A18        1.90662  -0.00000  -0.00000  -0.00001  -0.00002   1.90660
   A19        1.96387   0.00000  -0.00000   0.00001   0.00000   1.96388
   A20        1.96435   0.00000   0.00004   0.00002   0.00007   1.96442
   A21        2.69913  -0.00001  -0.00006  -0.00008  -0.00014   2.69899
   A22        2.10115  -0.00000   0.00004   0.00000   0.00004   2.10119
   A23        2.09985   0.00000  -0.00005   0.00001  -0.00004   2.09980
   A24        2.08217   0.00000   0.00001  -0.00001   0.00000   2.08217
   A25        2.10029   0.00000  -0.00002   0.00001  -0.00001   2.10029
   A26        2.08996  -0.00000   0.00002  -0.00000   0.00002   2.08998
   A27        2.09292  -0.00000  -0.00000  -0.00001  -0.00001   2.09291
   A28        2.10160  -0.00000   0.00001  -0.00000   0.00000   2.10160
   A29        2.08890   0.00000  -0.00001  -0.00000  -0.00001   2.08889
   A30        2.09269   0.00000   0.00000   0.00000   0.00001   2.09269
   A31        2.09512  -0.00000   0.00001  -0.00000   0.00001   2.09513
   A32        2.09162  -0.00000   0.00000  -0.00001  -0.00000   2.09162
   A33        2.09644   0.00000  -0.00002   0.00001  -0.00001   2.09643
   A34        2.09395   0.00000  -0.00001   0.00001  -0.00001   2.09394
   A35        2.09252  -0.00000   0.00000   0.00000   0.00000   2.09252
   A36        2.09671  -0.00000   0.00001  -0.00001   0.00000   2.09672
   A37        2.09323  -0.00000   0.00000  -0.00000  -0.00000   2.09323
   A38        2.09498   0.00000  -0.00001   0.00001  -0.00001   2.09497
   A39        2.09497  -0.00000   0.00001  -0.00000   0.00001   2.09498
   A40        2.10231  -0.00001   0.00004  -0.00002   0.00002   2.10233
   A41        2.10350   0.00001  -0.00003   0.00002  -0.00002   2.10349
   A42        2.07732   0.00000  -0.00000  -0.00000  -0.00000   2.07731
   A43        2.10364  -0.00000   0.00000  -0.00000   0.00000   2.10364
   A44        2.08787   0.00000   0.00000   0.00001   0.00001   2.08788
   A45        2.09166  -0.00000  -0.00000  -0.00001  -0.00001   2.09165
   A46        2.10395  -0.00000   0.00000   0.00000   0.00000   2.10396
   A47        2.08780  -0.00000   0.00000  -0.00001  -0.00001   2.08779
   A48        2.09142   0.00000  -0.00000   0.00001   0.00001   2.09143
   A49        2.09509  -0.00000   0.00000  -0.00000   0.00000   2.09509
   A50        2.09171  -0.00000  -0.00000  -0.00000  -0.00001   2.09170
   A51        2.09637   0.00000   0.00000   0.00000   0.00001   2.09637
   A52        2.09463   0.00000  -0.00000   0.00000  -0.00000   2.09463
   A53        2.09166   0.00000   0.00000   0.00000   0.00001   2.09167
   A54        2.09688  -0.00000   0.00000  -0.00000  -0.00000   2.09688
   A55        2.09173   0.00000  -0.00000   0.00000  -0.00000   2.09173
   A56        2.09566   0.00000  -0.00000   0.00000   0.00000   2.09566
   A57        2.09579  -0.00000   0.00000  -0.00000   0.00000   2.09579
   A58        1.86862   0.00001   0.00014   0.00020   0.00033   1.86895
   A59        1.93868   0.00000   0.00004  -0.00001   0.00003   1.93872
   A60        1.93848   0.00001  -0.00000   0.00001   0.00001   1.93849
   A61        1.93926  -0.00001  -0.00002  -0.00003  -0.00005   1.93921
   A62        1.88162  -0.00000   0.00001  -0.00001  -0.00000   1.88162
   A63        1.88123   0.00001  -0.00003   0.00004   0.00001   1.88124
   A64        1.88205   0.00000   0.00001  -0.00000   0.00000   1.88206
   A65        2.45077   0.00001   0.00005   0.00008   0.00013   2.45089
   A66        3.12312  -0.00000   0.00004   0.00016   0.00020   3.12332
   A67        3.05914   0.00000   0.00013   0.00033   0.00046   3.05960
    D1       -0.05614  -0.00001   0.00004  -0.00010  -0.00007  -0.05621
    D2        3.10004  -0.00000   0.00003  -0.00006  -0.00003   3.10001
    D3       -0.99668  -0.00000  -0.00022   0.00005  -0.00017  -0.99684
    D4        1.05127  -0.00000  -0.00020   0.00001  -0.00020   1.05107
    D5       -3.11390   0.00000  -0.00019   0.00004  -0.00014  -3.11404
    D6        2.05286  -0.00000  -0.00047  -0.00036  -0.00082   2.05203
    D7       -1.12826  -0.00000  -0.00038  -0.00030  -0.00068  -1.12894
    D8       -1.07510  -0.00000  -0.00048  -0.00032  -0.00079  -1.07590
    D9        2.02696   0.00000  -0.00039  -0.00026  -0.00065   2.02631
   D10       -0.90061  -0.00000   0.00002   0.00003   0.00005  -0.90056
   D11        2.28674  -0.00000  -0.00008  -0.00003  -0.00012   2.28662
   D12        1.10981   0.00000   0.00004   0.00003   0.00007   1.10987
   D13       -1.98603  -0.00000  -0.00007  -0.00003  -0.00010  -1.98613
   D14       -3.03028   0.00000   0.00006  -0.00000   0.00006  -3.03021
   D15        0.15707   0.00000  -0.00004  -0.00006  -0.00010   0.15697
   D16        1.51715  -0.00000  -0.00007  -0.00005  -0.00012   1.51703
   D17       -1.63577  -0.00000  -0.00006  -0.00001  -0.00007  -1.63584
   D18       -0.56483  -0.00000  -0.00000  -0.00007  -0.00007  -0.56490
   D19        2.56543   0.00000   0.00001  -0.00003  -0.00003   2.56541
   D20       -2.66968  -0.00000  -0.00002  -0.00012  -0.00014  -2.66982
   D21        0.46058  -0.00000  -0.00001  -0.00008  -0.00009   0.46049
   D22       -3.10606  -0.00000  -0.00005  -0.00014  -0.00019  -3.10625
   D23       -0.01166  -0.00000   0.00006  -0.00008  -0.00002  -0.01168
   D24        0.19597  -0.00000   0.00030   0.00013   0.00044   0.19641
   D25        2.22205  -0.00000   0.00033   0.00008   0.00041   2.22247
   D26       -1.86643  -0.00000   0.00036   0.00010   0.00045  -1.86598
   D27       -1.57817  -0.00000   0.00031   0.00028   0.00060  -1.57757
   D28        1.55696  -0.00000   0.00021   0.00035   0.00056   1.55752
   D29        2.64548  -0.00000   0.00034   0.00029   0.00063   2.64611
   D30       -0.50257   0.00000   0.00023   0.00036   0.00059  -0.50198
   D31        0.48216   0.00001   0.00032   0.00029   0.00060   0.48276
   D32       -2.66590   0.00001   0.00021   0.00035   0.00056  -2.66534
   D33        1.53769   0.00000  -0.00096  -0.00088  -0.00185   1.53584
   D34        3.13085   0.00000  -0.00011   0.00007  -0.00004   3.13081
   D35       -0.01390   0.00000  -0.00009   0.00009  -0.00000  -0.01391
   D36       -0.00435   0.00000  -0.00001   0.00000  -0.00000  -0.00435
   D37        3.13409   0.00000   0.00002   0.00002   0.00004   3.13412
   D38       -3.13021  -0.00000   0.00010  -0.00007   0.00003  -3.13018
   D39        0.01384  -0.00000   0.00011  -0.00007   0.00004   0.01388
   D40        0.00499  -0.00000  -0.00001  -0.00000  -0.00001   0.00498
   D41       -3.13414  -0.00000   0.00000  -0.00000   0.00000  -3.13414
   D42        0.00066  -0.00000   0.00001   0.00001   0.00002   0.00068
   D43        3.13899  -0.00000   0.00004  -0.00002   0.00002   3.13901
   D44       -3.13776  -0.00000  -0.00001  -0.00001  -0.00002  -3.13779
   D45        0.00056  -0.00000   0.00002  -0.00004  -0.00003   0.00054
   D46       -0.41433  -0.00000   0.00019   0.00046   0.00065  -0.41369
   D47        2.79517   0.00000   0.00010   0.00016   0.00025   2.79542
   D48       -0.00194  -0.00000   0.00002  -0.00001   0.00001  -0.00193
   D49       -3.13945  -0.00000   0.00002  -0.00001   0.00001  -3.13944
   D50        3.13718  -0.00000   0.00001  -0.00001  -0.00000   3.13718
   D51       -0.00033  -0.00000   0.00001  -0.00001  -0.00000  -0.00033
   D52        0.00243  -0.00000   0.00000  -0.00002  -0.00002   0.00241
   D53        3.13909  -0.00000   0.00002  -0.00002   0.00000   3.13909
   D54       -3.13589  -0.00000  -0.00003   0.00001  -0.00001  -3.13591
   D55        0.00077  -0.00000  -0.00001   0.00001   0.00000   0.00077
   D56       -0.00179   0.00000  -0.00002   0.00002   0.00000  -0.00179
   D57       -3.13845   0.00000  -0.00004   0.00002  -0.00002  -3.13847
   D58        3.13571   0.00000  -0.00002   0.00002   0.00000   3.13571
   D59       -0.00095   0.00000  -0.00004   0.00003  -0.00001  -0.00097
   D60        3.13358   0.00000   0.00000   0.00003   0.00003   3.13361
   D61       -0.00326   0.00000  -0.00002   0.00006   0.00004  -0.00323
   D62        0.00315  -0.00000  -0.00001  -0.00001  -0.00002   0.00313
   D63       -3.13370   0.00000  -0.00003   0.00002  -0.00001  -3.13371
   D64       -3.13274  -0.00000  -0.00000  -0.00003  -0.00003  -3.13277
   D65        0.00404  -0.00000   0.00002  -0.00004  -0.00003   0.00401
   D66       -0.00232   0.00000   0.00001   0.00001   0.00002  -0.00230
   D67        3.13446   0.00000   0.00002  -0.00001   0.00002   3.13448
   D68       -0.00129   0.00000  -0.00000   0.00001   0.00001  -0.00128
   D69       -3.13649   0.00000  -0.00000   0.00001   0.00001  -3.13648
   D70        3.13554  -0.00000   0.00002  -0.00002   0.00000   3.13555
   D71        0.00035  -0.00000   0.00002  -0.00002   0.00000   0.00035
   D72       -0.00038  -0.00000  -0.00000  -0.00001  -0.00001  -0.00039
   D73        3.13683   0.00000   0.00001  -0.00001   0.00000   3.13684
   D74       -3.13715  -0.00000  -0.00002   0.00001  -0.00001  -3.13716
   D75        0.00006   0.00000  -0.00000   0.00001   0.00000   0.00007
   D76       -0.00144  -0.00000   0.00000  -0.00001  -0.00000  -0.00144
   D77       -3.13704  -0.00000   0.00002  -0.00002  -0.00000  -3.13705
   D78        3.13374  -0.00000   0.00001  -0.00001  -0.00000   3.13374
   D79       -0.00187  -0.00000   0.00002  -0.00002  -0.00000  -0.00187
   D80        0.00227   0.00000  -0.00000   0.00000   0.00000   0.00227
   D81        3.13787   0.00000  -0.00001   0.00001   0.00000   3.13788
   D82       -3.13493  -0.00000  -0.00002   0.00001  -0.00001  -3.13494
   D83        0.00068  -0.00000  -0.00003   0.00002  -0.00001   0.00066
   D84        2.33667  -0.00000  -0.00041  -0.00075  -0.00116   2.33551
   D85       -1.85244  -0.00000  -0.00038  -0.00076  -0.00114  -1.85358
   D86        0.24257  -0.00000  -0.00038  -0.00078  -0.00116   0.24140
   D87       -0.25036   0.00000   0.00060   0.00102   0.00162  -0.24874
   D88       -2.37827   0.00000   0.00059   0.00101   0.00160  -2.37666
   D89        1.87784   0.00000   0.00059   0.00101   0.00160   1.87944
         Item               Value     Threshold  Converged?
 Maximum Force            0.000016     0.000450     YES
 RMS     Force            0.000003     0.000300     YES
 Maximum Displacement     0.003697     0.001800     NO 
 RMS     Displacement     0.000965     0.001200     YES
 Predicted change in Energy=-2.119137D-08
 GradGradGradGradGradGradGradGradGradGradGradGradGradGradGradGradGradGrad

                          Input orientation:                          
 ---------------------------------------------------------------------
 Center     Atomic      Atomic             Coordinates (Angstroms)
 Number     Number       Type             X           Y           Z
 ---------------------------------------------------------------------
      1          8           0       -0.838664   -0.868058    0.764172
      2          6           0        0.168919   -0.521752    1.526838
      3         16           0        0.118330    0.215146    2.995806
      4          6           0        2.292724    0.337998    0.564437
      5          7           0        1.418110   -0.870315    0.873206
      6          6           0        1.651449   -2.138399    0.679049
      7          1           0        2.645234   -2.223300    0.212260
      8          1           0        1.656011    1.046658    0.031759
      9          1           0        2.564481    0.779401    1.522874
     10          6           0       -2.216274   -0.662408    1.239092
     11          1           0       -2.317651   -1.197859    2.183359
     12          1           0       -2.343108    0.405672    1.416382
     13          6           0       -3.142124   -1.183698    0.180914
     14          6           0       -3.602698   -0.339293   -0.835018
     15          6           0       -3.548272   -2.522490    0.195173
     16          6           0       -4.453068   -0.828198   -1.825422
     17          1           0       -3.297780    0.702301   -0.849140
     18          6           0       -4.397831   -3.012590   -0.794903
     19          1           0       -3.200445   -3.181087    0.984031
     20          6           0       -4.850329   -2.165512   -1.807246
     21          1           0       -4.807017   -0.166234   -2.607461
     22          1           0       -4.708816   -4.050844   -0.774559
     23          1           0       -5.513598   -2.545053   -2.576324
     24          6           0        3.509603   -0.005886   -0.244633
     25          6           0        3.445659   -0.040525   -1.642646
     26          6           0        4.727367   -0.283255    0.386292
     27          6           0        4.576560   -0.350247   -2.395505
     28          1           0        2.508196    0.180160   -2.142329
     29          6           0        5.860497   -0.592440   -0.365039
     30          1           0        4.789564   -0.252639    1.469075
     31          6           0        5.786154   -0.627669   -1.757358
     32          1           0        4.515669   -0.369253   -3.477656
     33          1           0        6.799198   -0.801099    0.135422
     34          1           0        6.667379   -0.864566   -2.342740
     35         16           0       -2.039769    4.262489   -1.127140
     36          6           0       -1.469695    4.772755    0.563424
     37          1           0       -0.494849    5.265470    0.517588
     38          1           0       -2.175548    5.470127    1.022298
     39          1           0       -1.375826    3.907654    1.224990
 ---------------------------------------------------------------------
                    Distance matrix (angstroms):
                    1          2          3          4          5
     1  O    0.000000
     2  C    1.310272   0.000000
     3  S    2.658826   1.644215   0.000000
     4  C    3.361555   2.485142   3.264144   0.000000
     5  N    2.259408   1.452312   2.715343   1.523255   0.000000
     6  C    2.796726   2.351635   3.641015   2.560646   1.303909
     7  H    3.778734   3.279561   4.481003   2.609318   1.942486
     8  H    3.228926   2.628043   3.441141   1.091489   2.106992
     9  H    3.856312   2.726120   2.910596   1.089629   2.111350
    10  C    1.471615   2.406602   3.050659   4.667658   3.658668
    11  H    2.076117   2.659168   2.930982   5.122042   3.972367
    12  H    2.076322   2.680036   2.930794   4.713950   4.008733
    13  C    2.397028   3.634926   4.528900   5.656873   4.623117
    14  C    3.236802   4.453847   5.369233   6.096982   5.329966
    15  C    3.225349   4.426488   5.364900   6.514289   5.277723
    16  C    4.446516   5.717895   6.725361   7.251009   6.461819
    17  H    3.334075   4.377395   5.166308   5.777945   5.261104
    18  C    4.438176   5.696487   6.721864   7.605115   6.418497
    19  H    3.313073   4.326583   5.157121   6.537195   5.165559
    20  C    4.938526   6.245872   7.309200   7.931938   6.939430
    21  H    5.254359   6.479102   7.470013   7.792400   7.166797
    22  H    5.241746   6.445404   7.464292   8.371165   7.097191
    23  H    5.985502   7.295251   8.389632   8.894662   7.921653
[truncated: 537,542 more chars]
