# Supplementary material for: The reaction of arylmethyl isocyanides and arylmethylamines with xanthate esters: a facile and unexpected synthesis of carbamothioates
Source: Beilstein J Org Chem. 2020 Feb 3;16:159–67. doi: 10.3762/bjoc.16.18 (PMC7034244; doi:10.3762/bjoc.16.18)
Supplement: File 2 — DFT output files. [file Beilstein_J_Org_Chem-16-159-s002.zip › DFT_output_files/irc_ts1.log]

 Entering Gaussian System, Link 0=/opt/software/gaussian/g09.e01/g09
 Initial command:
 /opt/software/gaussian/g09.e01/l1.exe "/scratch/srahman/32855347/Gau-57824.inp" -scrdir="/scratch/srahman/32855347/"
 Entering Link 1 = /opt/software/gaussian/g09.e01/l1.exe PID=     57825.
  
 Copyright (c) 1988,1990,1992,1993,1995,1998,2003,2009,2015,
            Gaussian, Inc.  All Rights Reserved.
  
 This is part of the Gaussian(R) 09 program.  It is based on
 the Gaussian(R) 03 system (copyright 2003, Gaussian, Inc.),
 the Gaussian(R) 98 system (copyright 1998, Gaussian, Inc.),
 the Gaussian(R) 94 system (copyright 1995, Gaussian, Inc.),
 the Gaussian 92(TM) system (copyright 1992, Gaussian, Inc.),
 the Gaussian 90(TM) system (copyright 1990, Gaussian, Inc.),
 the Gaussian 88(TM) system (copyright 1988, Gaussian, Inc.),
 the Gaussian 86(TM) system (copyright 1986, Carnegie Mellon
 University), and the Gaussian 82(TM) system (copyright 1983,
 Carnegie Mellon University). Gaussian is a federally registered
 trademark of Gaussian, Inc.
  
 This software contains proprietary and confidential information,
 including trade secrets, belonging to Gaussian, Inc.
  
 This software is provided under written license and may be
 used, copied, transmitted, or stored only in accord with that
 written license.
  
 The following legend is applicable only to US Government
 contracts under FAR:
  
                    RESTRICTED RIGHTS LEGEND
  
 Use, reproduction and disclosure by the US Government is
 subject to restrictions as set forth in subparagraphs (a)
 and (c) of the Commercial Computer Software - Restricted
 Rights clause in FAR 52.227-19.
  
 Gaussian, Inc.
 340 Quinnipiac St., Bldg. 40, Wallingford CT 06492
  
  
 ---------------------------------------------------------------
 Warning -- This program may not be used in any manner that
 competes with the business of Gaussian, Inc. or will provide
 assistance to any competitor of Gaussian, Inc.  The licensee
 of this program is prohibited from giving any competitor of
 Gaussian, Inc. access to this program.  By using this program,
 the user acknowledges that Gaussian, Inc. is engaged in the
 business of creating and licensing software in the field of
 computational chemistry and represents and warrants to the
 licensee that it is not a competitor of Gaussian, Inc. and that
 it will not use this program in any manner prohibited above.
 ---------------------------------------------------------------
  

 Cite this work as:
 Gaussian 09, Revision E.01,
 M. J. Frisch, G. W. Trucks, H. B. Schlegel, G. E. Scuseria, 
 M. A. Robb, J. R. Cheeseman, G. Scalmani, V. Barone, B. Mennucci, 
 G. A. Petersson, H. Nakatsuji, M. Caricato, X. Li, H. P. Hratchian, 
 A. F. Izmaylov, J. Bloino, G. Zheng, J. L. Sonnenberg, M. Hada, 
 M. Ehara, K. Toyota, R. Fukuda, J. Hasegawa, M. Ishida, T. Nakajima, 
 Y. Honda, O. Kitao, H. Nakai, T. Vreven, J. A. Montgomery, Jr., 
 J. E. Peralta, F. Ogliaro, M. Bearpark, J. J. Heyd, E. Brothers, 
 K. N. Kudin, V. N. Staroverov, T. Keith, R. Kobayashi, J. Normand, 
 K. Raghavachari, A. Rendell, J. C. Burant, S. S. Iyengar, J. Tomasi, 
 M. Cossi, N. Rega, J. M. Millam, M. Klene, J. E. Knox, J. B. Cross, 
 V. Bakken, C. Adamo, J. Jaramillo, R. Gomperts, R. E. Stratmann, 
 O. Yazyev, A. J. Austin, R. Cammi, C. Pomelli, J. W. Ochterski, 
 R. L. Martin, K. Morokuma, V. G. Zakrzewski, G. A. Voth, 
 P. Salvador, J. J. Dannenberg, S. Dapprich, A. D. Daniels, 
 O. Farkas, J. B. Foresman, J. V. Ortiz, J. Cioslowski, 
 and D. J. Fox, Gaussian, Inc., Wallingford CT, 2013.
 
 ******************************************
 Gaussian 09:  EM64L-G09RevE.01 30-Nov-2015
                15-Dec-2019 
 ******************************************
 %nprocs=48
 Will use up to   48 processors via shared memory.
 %mem=6GB
 ----------------------------------------------------------------------
 # irc=calcfc b3lyp/6-311++g(d,p) scrf=(solvent=n,n-dimethylformamide,p
 cm)
 ----------------------------------------------------------------------
 1/10=4,14=-1,18=10,26=3,38=1,44=3/1,23;
 2/12=2,17=6,18=5,29=1,40=1/2;
 3/5=4,6=6,7=1111,11=2,16=1,25=1,30=1,70=2201,71=2,72=148,74=-5,140=1/1,2,3;
 4//1;
 5/5=2,38=5,53=148/2;
 8/6=4,10=90,11=11/1;
 11/6=1,8=1,9=11,15=111,16=1/1,2,10;
 10/6=1,13=1/2;
 6/7=2,8=2,9=2,10=2,28=1/1;
 7/10=1,18=20,25=1/1,2,3,16;
 1/10=4,14=-1,18=10,26=3,44=3/23(2);
 2/29=1/2;
 99/5=20/99;
 2/29=1/2;
 3/5=4,6=6,7=1111,11=2,16=1,25=1,30=1,70=2205,71=2,72=148,74=-5,140=1/1,2,3;
 4/5=5,16=3,69=1/1;
 5/5=2,38=5,53=148/2;
 8/6=4,10=90,11=11/1;
 11/6=1,8=1,9=11,15=111,16=1/1,2,10;
 10/6=1,13=1/2;
 7/10=1,18=20,25=1/1,2,3,16;
 1/14=-1,18=10,26=3,44=3/23(-8);
 2/29=1/2;
 6/7=2,8=2,9=2,10=2,19=2,28=1/1;
 99/5=20,9=1/99;
 ---------
 ts1 b3lyp
 ---------
 Symbolic Z-matrix:
 Charge = -1 Multiplicity = 1
 O                     2.293     0.61071  -0.14582 
 C                     1.93577   1.88551  -0.25652 
 S                     0.59268   2.46886  -1.02865 
 S                     3.17512   2.8353    0.57591 
 C                     2.59564   4.54732   0.37717 
 H                     3.34509   5.15727   0.88271 
 H                     2.54557   4.81567  -0.6762 
 H                     1.62562   4.68019   0.85206 
 C                    -2.5648    0.55975   1.28051 
 N                    -1.63879  -0.48453   1.62607 
 C                    -1.21455  -1.01926   2.62021 
 H                    -2.22962  -0.00692   4.06758 
 H                    -2.95352   0.93865   2.24586 
 H                    -2.01639   1.36783   0.78872 
 C                     1.45191  -0.44541  -0.72829 
 H                     0.48     -0.40271  -0.23584 
 H                     1.33268  -0.22561  -1.78944 
 C                     2.14886  -1.75332  -0.49253 
 C                     3.09745  -2.22657  -1.40608 
 C                     1.86029  -2.51118   0.64759 
 C                     3.75315  -3.43569  -1.18116 
 H                     3.31986  -1.64867  -2.29718 
 C                     2.5149   -3.72162   0.87294 
 H                     1.11741  -2.15575   1.35459 
 C                     3.46308  -4.18454  -0.03971 
 H                     4.48481  -3.79487  -1.89601 
 H                     2.28282  -4.30374   1.75767 
 H                     3.97031  -5.12686   0.13454 
 C                    -3.70213   0.10479   0.38618 
 C                    -4.19311  -1.20367   0.42435 
 C                    -4.3199    1.03078  -0.46223 
 C                    -5.28011  -1.57776  -0.36642 
 H                    -3.71955  -1.93326   1.07086 
 C                    -5.40943   0.66064  -1.24977 
 H                    -3.94491   2.04834  -0.50885 
 C                    -5.89353  -0.6472   -1.20502 
 H                    -5.64668  -2.59774  -0.32718 
 H                    -5.87446   1.391    -1.90278 
 H                    -6.73727  -0.93863  -1.82044 
 
 IRC-IRC-IRC-IRC-IRC-IRC-IRC-IRC-IRC-IRC-IRC-IRC-IRC-IRC-IRC-IRC-IRC-IRC
 ------------------------------------------------------------------------
 INPUT DATA FOR L123
 ------------------------------------------------------------------------
 GENERAL PARAMETERS:
 Follow reaction path in both directions.
 Maximum points per path      =  10
 Step size                    =   0.100 bohr
 Integration scheme           = HPC                                 
    Redo corrector integration= Yes                                 
    DWI Weight Power          =  2
    DWI will use Hessian update vectors when possible.
    Max correction cycles     =  20
 Initial Hessian              = CalcFC
 Hessian evaluation           = All updating
 Hessian updating method      = Bofill                              
 ------------------------------------------------------------------------
 IRC-IRC-IRC-IRC-IRC-IRC-IRC-IRC-IRC-IRC-IRC-IRC-IRC-IRC-IRC-IRC-IRC-IRC
                          Input orientation:                          
 ---------------------------------------------------------------------
 Center     Atomic      Atomic             Coordinates (Angstroms)
 Number     Number       Type             X           Y           Z
 ---------------------------------------------------------------------
      1          8           0        2.293000    0.610706   -0.145824
      2          6           0        1.935766    1.885511   -0.256522
      3         16           0        0.592683    2.468858   -1.028651
      4         16           0        3.175116    2.835295    0.575913
      5          6           0        2.595636    4.547318    0.377165
      6          1           0        3.345085    5.157267    0.882707
      7          1           0        2.545571    4.815666   -0.676199
      8          1           0        1.625623    4.680187    0.852056
      9          6           0       -2.564804    0.559753    1.280507
     10          7           0       -1.638787   -0.484525    1.626068
     11          6           0       -1.214545   -1.019263    2.620207
     12          1           0       -2.229621   -0.006920    4.067578
     13          1           0       -2.953521    0.938651    2.245860
     14          1           0       -2.016390    1.367832    0.788717
     15          6           0        1.451907   -0.445411   -0.728286
     16          1           0        0.479996   -0.402705   -0.235840
     17          1           0        1.332678   -0.225608   -1.789439
     18          6           0        2.148859   -1.753320   -0.492532
     19          6           0        3.097448   -2.226566   -1.406079
     20          6           0        1.860293   -2.511182    0.647593
     21          6           0        3.753151   -3.435694   -1.181161
     22          1           0        3.319860   -1.648673   -2.297175
     23          6           0        2.514904   -3.721622    0.872938
     24          1           0        1.117409   -2.155745    1.354590
     25          6           0        3.463079   -4.184541   -0.039706
     26          1           0        4.484811   -3.794873   -1.896009
     27          1           0        2.282822   -4.303741    1.757671
     28          1           0        3.970308   -5.126857    0.134541
     29          6           0       -3.702129    0.104792    0.386175
     30          6           0       -4.193109   -1.203674    0.424346
     31          6           0       -4.319898    1.030776   -0.462225
     32          6           0       -5.280106   -1.577758   -0.366419
     33          1           0       -3.719552   -1.933258    1.070855
     34          6           0       -5.409428    0.660639   -1.249774
     35          1           0       -3.944908    2.048342   -0.508853
     36          6           0       -5.893531   -0.647195   -1.205016
     37          1           0       -5.646675   -2.597736   -0.327181
     38          1           0       -5.874458    1.390995   -1.902783
     39          1           0       -6.737265   -0.938626   -1.820440
 ---------------------------------------------------------------------
                    Distance matrix (angstroms):
                    1          2          3          4          5
     1  O    0.000000
     2  C    1.328532   0.000000
     3  S    2.668931   1.655400   0.000000
     4  S    2.499566   1.769471   3.062329   0.000000
     5  C    3.982715   2.814641   3.210628   1.818329   0.000000
     6  H    4.778700   3.740108   4.296109   2.348311   1.090543
     7  H    4.245795   3.022218   3.073354   2.426104   1.088160
     8  H    4.242857   3.022474   3.081233   2.425038   1.088164
     9  C    5.063129   4.937127   4.352771   6.214598   6.583832
    10  N    4.449503   4.683871   4.555158   5.941186   6.693993
    11  C    4.755060   5.161176   5.361644   6.189174   7.108835
    12  H    6.211950   6.295203   6.329805   7.034280   7.592321
    13  H    5.775265   5.573472   5.063548   6.629191   6.878055
    14  H    4.474086   4.120686   3.364869   5.399117   5.616875
    15  C    1.470402   2.426907   3.053105   3.928539   5.239989
    16  H    2.078963   2.712126   2.981128   4.290368   5.417973
    17  H    2.079209   2.677755   2.895952   4.284693   5.391666
    18  C    2.393659   3.652698   4.531655   4.821843   6.376051
    19  C    3.207100   4.424948   5.335101   5.436613   7.022626
    20  C    3.250066   4.489324   5.405315   5.506243   7.101851
    21  C    4.424626   5.698515   6.698922   6.538099   8.215638
    22  H    3.284440   4.309343   5.099089   5.327434   6.787260
    23  C    4.456028   5.749002   6.755221   6.596762   8.284182
    24  H    3.359540   4.426866   5.228970   5.454446   6.933366
    25  C    4.937078   6.263005   7.313337   7.052660   8.784737
    26  H    5.222673   6.438347   7.425315   7.196168   8.850336
    27  H    5.270217   6.517995   7.515867   7.290993   8.963531
    28  H    5.984279   7.312017   8.393822   8.013926   9.774367
    29  C    6.039913   5.947258   5.102544   7.401902   7.707007
    30  C    6.759192   6.897083   6.205038   8.403986   8.897370
    31  C    6.633776   6.317137   5.149987   7.778769   7.803541
    32  C    7.886062   8.004694   7.162632   9.584039  10.004838
    33  H    6.640997   6.951802   6.510140   8.397649   9.075278
    34  C    7.781298   7.512572   6.272471   9.041939   9.046229
    35  H    6.411715   5.888337   4.586584   7.245050   7.057523
    36  C    8.350059   8.283244   7.198046   9.876224  10.077312
    37  H    8.565362   8.808967   8.067963  10.399875  10.930855
    38  H    8.390657   7.997145   6.614364   9.493404   9.322179
    39  H    9.313992   9.254353   8.121946  10.873835  11.046633
                    6          7          8          9         10
     6  H    0.000000
     7  H    1.784965   0.000000
     8  H    1.784683   1.788916   0.000000
     9  C    7.498144   6.932346   5.892472   0.000000
    10  N    7.564482   7.134515   6.158711   1.437858   0.000000
    11  C    7.871382   7.684475   6.608831   2.472102   1.205918
    12  H    8.239513   8.280291   6.868148   2.863779   2.556983
    13  H    7.702425   7.335509   6.075388   1.107507   2.034231
    14  H    6.566130   5.902968   4.923410   1.093438   2.067599
    15  C    6.129390   5.373802   5.366508   4.602127   3.885473
    16  H    6.353989   5.629557   5.322760   3.535031   2.821815
    17  H    6.337625   5.303287   5.579439   5.023119   4.534571
    18  C    7.146919   6.583517   6.593308   5.541894   4.521567
    19  C    7.734394   7.101431   7.414087   6.858747   5.887321
    20  C    7.814410   7.476947   7.198101   5.423348   4.160326
    21  C    8.846754   8.354530   8.632953   7.870194   6.757435
    22  H    7.512197   6.709304   7.269289   7.232304   6.429250
    23  C    8.917621   8.676754   8.448766   6.655803   5.319695
    24  H    7.659331   7.400292   6.873193   4.575818   3.234701
    25  C    9.387979   9.069216   9.096971   7.783743   6.518739
    26  H    9.442513   8.910105   9.357001   8.874125   7.801403
    27  H    9.560577   9.442264   9.053343   6.883367   5.475650
    28  H   10.330240  10.076752  10.108931   8.738333   7.432217
    29  C    8.685463   7.896501   7.038198   1.516683   2.478308
    30  C    9.874008   9.102388   8.286157   2.548345   2.913052
    31  C    8.808447   7.842566   7.098926   2.517803   3.720949
    32  C   11.014300  10.110047   9.398705   3.828078   4.292361
    33  H   10.010996   9.372937   8.506258   2.755449   2.595510
    34  C   10.070186   8.993067   8.370567   3.808462   4.878484
    35  H    8.046481   7.057790   6.309477   2.705992   4.036273
    36  C   11.108663  10.066824   9.441939   4.326080   5.113154
    37  H   11.935479  11.054105  10.355920   4.695990   4.933965
    38  H   10.341360   9.172228   8.640552   4.666702   5.823339
    39  H   12.088039  10.981448  10.423588   5.410217   6.170827
                   11         12         13         14         15
    11  C    0.000000
    12  H    2.037180   0.000000
    13  H    2.645298   2.176417   0.000000
    14  H    3.113765   3.561789   1.784846   0.000000
    15  C    4.318759   6.061867   5.492629   4.197408   0.000000
    16  H    3.377664   5.100792   4.443772   3.227454   1.090384
    17  H    5.153951   6.858750   6.000887   4.516879   1.090218
    18  C    4.641171   6.558628   6.385905   5.360269   1.500649
    19  C    6.021781   7.953956   7.743997   6.624814   2.517880
    20  C    3.946094   5.890248   6.134216   5.485922   2.515399
    21  C    6.705784   8.665986   8.709697   7.761565   3.800344
    22  H    6.718455   8.602452   8.166316   6.862769   2.720018
    23  C    4.925899   6.820209   7.314830   6.814856   3.798347
    24  H    2.886414   4.814599   5.190580   4.749369   2.715788
    25  C    6.242939   8.168790   8.523125   7.844725   4.301168
    26  H    7.783500   9.746618   9.741156   8.725073   4.667010
    27  H    4.874766   6.645335   7.425651   7.182537   4.664452
    28  H    7.066369   8.951070   9.443911   8.857171   5.385420
    29  C    3.527389   3.966546   2.171212   2.144534   5.301776
    30  C    3.705085   4.308207   3.073117   3.388734   5.811173
    31  C    4.831901   5.095605   3.034666   2.642842   5.963527
    32  C    5.075494   5.606543   4.309213   4.545622   6.836165
    33  H    3.083981   3.861479   3.196139   3.725259   5.674027
    34  C    5.949443   6.231456   4.281148   4.020979   6.969449
    35  H    5.162954   5.301889   3.130927   2.421975   5.949165
    36  C    6.055054   6.452475   4.802823   4.802867   7.363657
    37  H    5.551797   6.140236   5.136112   5.490895   7.428543
    38  H    6.926873   7.133317   5.093891   4.704189   7.643785
    39  H    7.087050   7.473666   5.863078   5.866354   8.276388
                   16         17         18         19         20
    16  H    0.000000
    17  H    1.781039   0.000000
    18  C    2.162211   2.163798   0.000000
    19  C    3.398085   2.695406   1.399411   0.000000
    20  C    2.670459   3.382507   1.399110   2.414359   0.000000
    21  C    4.561381   4.066121   2.424530   1.393745   2.789619
    22  H    3.723757   2.496358   2.153818   1.085117   3.397928
    23  C    4.047894   4.550607   2.423367   2.787197   1.394439
    24  H    2.451308   3.695496   2.153531   3.398068   1.085383
    25  C    4.820740   4.824243   2.800547   2.415435   2.416906
    26  H    5.504681   4.763082   3.405049   2.150441   3.873741
    27  H    4.737336   5.487798   3.403822   3.871380   2.150365
    28  H    5.885327   5.889060   3.884797   3.398100   3.399580
    29  C    4.258477   5.494701   6.201513   7.408215   6.152414
    30  C    4.786994   6.032560   6.431433   7.586105   6.197023
    31  C    5.014489   5.940674   7.042509   8.155867   7.209156
    32  C    5.880185   6.897986   7.432109   8.466715   7.272194
    33  H    4.656850   6.051643   6.075755   7.258975   5.625639
    34  C    6.069932   6.821486   7.970465   8.984839   8.155323
    35  H    5.065762   5.887586   7.182402   8.287016   7.471746
    36  C    6.451428   7.262051   8.149306   9.130857   8.187087
    37  H    6.508656   7.515089   7.842878   8.818247   7.570485
    38  H    6.809930   7.387087   8.732075   9.686514   9.030934
    39  H    7.408578   8.101440   9.021655   9.927339   9.081967
                   21         22         23         24         25
    21  C    0.000000
    22  H    2.150970   0.000000
    23  C    2.415436   3.872298   0.000000
    24  H    3.874976   4.294566   2.153358   0.000000
    25  C    1.395648   3.398132   1.395080   3.400330   0.000000
    26  H    1.084133   2.474716   3.398966   4.959086   2.154446
    27  H    3.398839   4.956472   1.084194   2.476802   2.153550
    28  H    2.153662   4.293494   2.153629   4.295935   1.084252
    29  C    8.400761   7.719024   7.316412   5.410712   8.361815
    30  C    8.408485   8.003087   7.179048   5.474796   8.229102
    31  C    9.254207   8.301349   8.431042   6.558890   9.378315
    32  C    9.258265   8.814321   8.178896   6.650123   9.129367
    33  H    7.947967   7.808837   6.488903   4.850381   7.608667
    34  C   10.036808   9.090129   9.300815   7.570623  10.181425
    35  H    9.475588   8.345230   8.771032   6.839139   9.692636
    36  C   10.041652   9.331792   9.190853   7.614498  10.070597
    37  H    9.475663   9.229320   8.325550   6.984020   9.251390
    38  H   10.793911   9.691781  10.209058   8.489761  11.033914
    39  H   10.802447  10.093424  10.030054   8.559094  10.851451
                   26         27         28         29         30
    26  H    0.000000
    27  H    4.296170   0.000000
    28  H    2.482343   2.481870   0.000000
    29  C    9.351029   7.558823   9.289766   0.000000
    30  C    9.349046   7.302455   9.061828   1.398071   0.000000
    31  C   10.142264   8.773877  10.344085   1.399595   2.407250
    32  C   10.129603   8.315084   9.920546   2.426393   1.395282
    33  H    8.920732   6.489946   8.379123   2.150055   1.083754
    34  C   10.870381   9.636416  11.108145   2.429026   2.785278
    35  H   10.350243   9.179908  10.702714   2.153463   3.392355
    36  C   10.867168   9.434012  10.915911   2.810626   2.419902
    37  H   10.321888   8.374603   9.954697   3.404966   2.149664
    38  H   11.584806  10.600479  11.981340   3.407735   3.869725
    39  H   11.580106  10.270776  11.662562   3.894858   3.403240
                   31         32         33         34         35
    31  C    0.000000
    32  C    2.781300   0.000000
    33  H    3.390612   2.151154   0.000000
    34  C    1.394385   2.409867   3.869018   0.000000
    35  H    1.085464   3.866735   4.289452   2.149303   0.000000
    36  C    2.417363   1.394806   3.399961   1.395274   3.398190
    37  H    3.865834   1.084559   2.471809   3.394771   4.951268
    38  H    2.149796   3.395168   4.953464   1.084478   2.469475
    39  H    3.401023   2.155453   4.295983   2.155565   4.294123
                   36         37         38         39
    36  C    0.000000
    37  H    2.153170   0.000000
    38  H    2.154405   4.294692   0.000000
    39  H    1.084235   2.484322   2.485629   0.000000
 Symmetry turned off by external request.
 Stoichiometry    C17H18NOS2(1-)
 Framework group  C1[X(C17H18NOS2)]
 Deg. of freedom   111
 Full point group                 C1      NOp   1
 Rotational constants (GHZ):      0.2482809      0.1409006      0.1024482
 Standard basis: 6-311++G(d,p) (5D, 7F)
   604 basis functions,   946 primitive gaussians,   625 cartesian basis functions
    84 alpha electrons       84 beta electrons
       nuclear repulsion energy      1724.6073584168 Hartrees.
 NAtoms=   39 NActive=   39 NUniq=   39 SFac= 1.00D+00 NAtFMM=   60 NAOKFM=F Big=F
 Integral buffers will be    131072 words long.
 Raffenetti 2 integral format.
 Two-electron integral symmetry is turned off.
 Force inversion solution in PCM.
 ------------------------------------------------------------------------------
 Polarizable Continuum Model (PCM)
 =================================
 Model                : PCM (using non-symmetric T matrix).
 Atomic radii         : UFF (Universal Force Field).
 Polarization charges : Total charges.
 Charge compensation  : None.
 Solution method      : Matrix inversion.
 Cavity type          : Scaled VdW (van der Waals Surface) (Alpha=1.100).
 Cavity algorithm     : GePol (No added spheres)
                        Default sphere list used, NSphG=   39.
                        Lebedev-Laikov grids with approx.  5.0 points / Ang**2.
                        Smoothing algorithm: York/Karplus (Gamma=1.0000).
                        Polarization charges: spherical gaussians, with
                                              point-specific exponents (IZeta= 3).
                        Self-potential: point-specific (ISelfS= 7).
                        Self-field    : sphere-specific E.n sum rule (ISelfD= 2).
 1st derivatives      : Analytical E(r).r(x)/FMM algorithm (CHGder, D1EAlg=3).
                        Cavity 1st derivative terms included.
 2nd derivatives      : Analytical E(r).r(xy)/FMM algorithm (CHGder, D2EAlg=3).
                        Cavity 2nd derivative terms included.
 Solvent              : n,n-DiMethylFormamide, Eps=  37.219000 Eps(inf)=   2.046330
 ------------------------------------------------------------------------------
 One-electron integrals computed using PRISM.
 NBasis=   604 RedAO= T EigKep=  1.55D-06  NBF=   604
 NBsUse=   602 1.00D-06 EigRej=  7.13D-07 NBFU=   602
 ExpMin= 3.60D-02 ExpMax= 9.34D+04 ExpMxC= 3.17D+03 IAcc=3 IRadAn=         5 AccDes= 0.00D+00
 Harris functional with IExCor=  402 and IRadAn=       5 diagonalized for initial guess.
 HarFok:  IExCor=  402 AccDes= 0.00D+00 IRadAn=         5 IDoV= 1 UseB2=F ITyADJ=14
 ICtDFT=  3500011 ScaDFX=  1.000000  1.000000  1.000000  1.000000
 FoFCou: FMM=F IPFlag=           0 FMFlag=      100000 FMFlg1=           0
         NFxFlg=           0 DoJE=T BraDBF=F KetDBF=T FulRan=T
         wScrn=  0.000000 ICntrl=     500 IOpCl=  0 I1Cent=   200000004 NGrid=           0
         NMat0=    1 NMatS0=      1 NMatT0=    0 NMatD0=    1 NMtDS0=    0 NMtDT0=    0
 Symmetry not used in FoFCou.
 Requested convergence on RMS density matrix=1.00D-08 within 128 cycles.
 Requested convergence on MAX density matrix=1.00D-06.
 Requested convergence on             energy=1.00D-06.
 No special actions if energy rises.
 Inv3:  Mode=1 IEnd=    33707712.
 Iteration    1 A*A^-1 deviation from unit magnitude is 8.77D-15 for   3157.
 Iteration    1 A*A^-1 deviation from orthogonality  is 7.99D-15 for   2494    338.
 Iteration    1 A^-1*A deviation from unit magnitude is 9.10D-15 for   3163.
 Iteration    1 A^-1*A deviation from orthogonality  is 6.18D-11 for   2787   2774.
 Error on total polarization charges =  0.04397
 SCF Done:  E(RB3LYP) =  -1585.26446409     A.U. after   16 cycles
            NFock= 16  Conv=0.44D-08     -V/T= 2.0030
 DoSCS=F DFT=T ScalE2(SS,OS)=  1.000000  1.000000
 Range of M.O.s used for correlation:     1   602
 NBasis=   604 NAE=    84 NBE=    84 NFC=     0 NFV=     0
 NROrb=    602 NOA=    84 NOB=    84 NVA=   518 NVB=   518

 **** Warning!!: The largest alpha MO coefficient is  0.12503382D+03

 PrsmSu:  requested number of processors reduced to:  31 ShMem   1 Linda.
 Symmetrizing basis deriv contribution to polar:
 IMax=3 JMax=2 DiffMx= 0.00D+00
 G2DrvN: will do    20 centers at a time, making    2 passes.
 Calling FoFCou, ICntrl=  3107 FMM=F I1Cent=   0 AccDes= 0.00D+00.
 Calling FoFCou, ICntrl=  3107 FMM=F I1Cent=   0 AccDes= 0.00D+00.
 NEqPCM:  Using equilibrium solvation (IEInf=0, Eps=  37.2190, EpsInf=   2.0463)
 G2PCM: DoFxE=T DoFxN=T DoGrad=T DoDP/DQ/DG/TGxP=FFFF NFrqRd=   0 IEInf=0 SqF1=F DoCFld=F IF1Alg=4.
 End of G2Drv F.D. properties file   721 does not exist.
 End of G2Drv F.D. properties file   722 does not exist.
 End of G2Drv F.D. properties file   788 does not exist.
          IDoAtm=111111111111111111111111111111111111111
 NEqPCM:  Using equilibrium solvation (IEInf=0, Eps=  37.2190, EpsInf=   2.0463)
          Differentiating once with respect to nuclear coordinates.
          There are   120 degrees of freedom in the 1st order CPHF.  IDoFFX=6 NUNeed=     0.
    117 vectors produced by pass  0 Test12= 4.35D-14 1.00D-09 XBig12= 2.67D-01 1.92D-01.
 AX will form    48 AO Fock derivatives at one time.
    117 vectors produced by pass  1 Test12= 4.35D-14 1.00D-09 XBig12= 2.40D-02 4.99D-02.
    115 vectors produced by pass  2 Test12= 4.35D-14 1.00D-09 XBig12= 3.38D-04 3.89D-03.
    114 vectors produced by pass  3 Test12= 4.35D-14 1.00D-09 XBig12= 1.95D-06 2.51D-04.
    114 vectors produced by pass  4 Test12= 4.35D-14 1.00D-09 XBig12= 5.74D-09 1.03D-05.
    112 vectors produced by pass  5 Test12= 4.35D-14 1.00D-09 XBig12= 1.44D-11 3.14D-07.
    111 vectors produced by pass  6 Test12= 4.35D-14 1.00D-09 XBig12= 1.13D-12 7.91D-08.
     72 vectors produced by pass  7 Test12= 4.35D-14 1.00D-09 XBig12= 4.19D-14 1.24D-08.
 PrRfSu:  requested number of processors reduced to:  45 ShMem   1 Linda.
     10 vectors produced by pass  8 Test12= 4.35D-14 1.00D-09 XBig12= 3.21D-16 1.40D-09.
     10 vectors produced by pass  9 Test12= 4.35D-14 1.00D-09 XBig12= 1.98D-14 1.11D-08.
     10 vectors produced by pass 10 Test12= 4.35D-14 1.00D-09 XBig12= 3.45D-14 1.56D-08.
     10 vectors produced by pass 11 Test12= 4.35D-14 1.00D-09 XBig12= 4.16D-14 1.41D-08.
     10 vectors produced by pass 12 Test12= 4.35D-14 1.00D-09 XBig12= 3.07D-14 1.04D-08.
     10 vectors produced by pass 13 Test12= 4.35D-14 1.00D-09 XBig12= 4.68D-14 1.28D-08.
     10 vectors produced by pass 14 Test12= 4.35D-14 1.00D-09 XBig12= 3.51D-14 1.26D-08.
     10 vectors produced by pass 15 Test12= 4.35D-14 1.00D-09 XBig12= 4.13D-14 1.30D-08.
     10 vectors produced by pass 16 Test12= 4.35D-14 1.00D-09 XBig12= 2.05D-14 8.45D-09.
     10 vectors produced by pass 17 Test12= 4.35D-14 1.00D-09 XBig12= 6.12D-14 1.44D-08.
     10 vectors produced by pass 18 Test12= 4.35D-14 1.00D-09 XBig12= 2.57D-14 8.67D-09.
     10 vectors produced by pass 19 Test12= 4.35D-14 1.00D-09 XBig12= 3.42D-14 1.28D-08.
     10 vectors produced by pass 20 Test12= 4.35D-14 1.00D-09 XBig12= 1.76D-14 8.14D-09.
     10 vectors produced by pass 21 Test12= 4.35D-14 1.00D-09 XBig12= 2.26D-14 8.64D-09.
     10 vectors produced by pass 22 Test12= 4.35D-14 1.00D-09 XBig12= 3.43D-14 1.07D-08.
     10 vectors produced by pass 23 Test12= 4.35D-14 1.00D-09 XBig12= 1.67D-14 7.73D-09.
     10 vectors produced by pass 24 Test12= 4.35D-14 1.00D-09 XBig12= 1.99D-14 9.89D-09.
     10 vectors produced by pass 25 Test12= 4.35D-14 1.00D-09 XBig12= 2.71D-14 1.00D-08.
     10 vectors produced by pass 26 Test12= 4.35D-14 1.00D-09 XBig12= 1.46D-14 6.27D-09.
     10 vectors produced by pass 27 Test12= 4.35D-14 1.00D-09 XBig12= 1.81D-14 8.81D-09.
     10 vectors produced by pass 28 Test12= 4.35D-14 1.00D-09 XBig12= 1.98D-14 1.02D-08.
     10 vectors produced by pass 29 Test12= 4.35D-14 1.00D-09 XBig12= 2.49D-14 8.77D-09.
     10 vectors produced by pass 30 Test12= 4.35D-14 1.00D-09 XBig12= 1.34D-14 6.49D-09.
     10 vectors produced by pass 31 Test12= 4.35D-14 1.00D-09 XBig12= 1.81D-14 8.36D-09.
     10 vectors produced by pass 32 Test12= 4.35D-14 1.00D-09 XBig12= 3.73D-14 1.08D-08.
     10 vectors produced by pass 33 Test12= 4.35D-14 1.00D-09 XBig12= 2.55D-14 1.24D-08.
     10 vectors produced by pass 34 Test12= 4.35D-14 1.00D-09 XBig12= 2.10D-14 9.35D-09.
     10 vectors produced by pass 35 Test12= 4.35D-14 1.00D-09 XBig12= 2.13D-14 6.93D-09.
     10 vectors produced by pass 36 Test12= 4.35D-14 1.00D-09 XBig12= 1.53D-14 6.96D-09.
     10 vectors produced by pass 37 Test12= 4.35D-14 1.00D-09 XBig12= 1.64D-14 7.69D-09.
     10 vectors produced by pass 38 Test12= 4.35D-14 1.00D-09 XBig12= 1.97D-14 8.06D-09.
     10 vectors produced by pass 39 Test12= 4.35D-14 1.00D-09 XBig12= 1.27D-14 5.78D-09.
     10 vectors produced by pass 40 Test12= 4.35D-14 1.00D-09 XBig12= 1.95D-14 6.67D-09.
     10 vectors produced by pass 41 Test12= 4.35D-14 1.00D-09 XBig12= 2.12D-14 9.13D-09.
     10 vectors produced by pass 42 Test12= 4.35D-14 1.00D-09 XBig12= 8.40D-15 5.14D-09.
     10 vectors produced by pass 43 Test12= 4.35D-14 1.00D-09 XBig12= 1.69D-14 7.36D-09.
     10 vectors produced by pass 44 Test12= 4.35D-14 1.00D-09 XBig12= 1.37D-14 7.36D-09.
     10 vectors produced by pass 45 Test12= 4.35D-14 1.00D-09 XBig12= 1.64D-14 8.74D-09.
     10 vectors produced by pass 46 Test12= 4.35D-14 1.00D-09 XBig12= 1.86D-14 6.79D-09.
     10 vectors produced by pass 47 Test12= 4.35D-14 1.00D-09 XBig12= 1.62D-14 7.13D-09.
     10 vectors produced by pass 48 Test12= 4.35D-14 1.00D-09 XBig12= 1.27D-14 5.88D-09.
     10 vectors produced by pass 49 Test12= 4.35D-14 1.00D-09 XBig12= 8.84D-15 4.72D-09.
     10 vectors produced by pass 50 Test12= 4.35D-14 1.00D-09 XBig12= 1.59D-14 7.46D-09.
     10 vectors produced by pass 51 Test12= 4.35D-14 1.00D-09 XBig12= 2.04D-14 7.95D-09.
      8 vectors produced by pass 52 Test12= 4.35D-14 1.00D-09 XBig12= 4.01D-15 3.34D-09.
      8 vectors produced by pass 53 Test12= 4.35D-14 1.00D-09 XBig12= 1.21D-14 5.89D-09.
      8 vectors produced by pass 54 Test12= 4.35D-14 1.00D-09 XBig12= 1.06D-14 4.98D-09.
      8 vectors produced by pass 55 Test12= 4.35D-14 1.00D-09 XBig12= 6.78D-15 4.24D-09.
      8 vectors produced by pass 56 Test12= 4.35D-14 1.00D-09 XBig12= 1.05D-14 7.44D-09.
      8 vectors produced by pass 57 Test12= 4.35D-14 1.00D-09 XBig12= 1.17D-14 5.65D-09.
      8 vectors produced by pass 58 Test12= 4.35D-14 1.00D-09 XBig12= 8.67D-15 5.31D-09.
      8 vectors produced by pass 59 Test12= 4.35D-14 1.00D-09 XBig12= 7.06D-15 4.57D-09.
      8 vectors produced by pass 60 Test12= 4.35D-14 1.00D-09 XBig12= 1.30D-14 5.97D-09.
      8 vectors produced by pass 61 Test12= 4.35D-14 1.00D-09 XBig12= 1.06D-14 6.38D-09.
      7 vectors produced by pass 62 Test12= 4.35D-14 1.00D-09 XBig12= 4.91D-15 3.48D-09.
      7 vectors produced by pass 63 Test12= 4.35D-14 1.00D-09 XBig12= 1.50D-14 5.69D-09.
      7 vectors produced by pass 64 Test12= 4.35D-14 1.00D-09 XBig12= 1.09D-14 6.23D-09.
      7 vectors produced by pass 65 Test12= 4.35D-14 1.00D-09 XBig12= 1.33D-14 5.48D-09.
      7 vectors produced by pass 66 Test12= 4.35D-14 1.00D-09 XBig12= 6.71D-15 3.73D-09.
      7 vectors produced by pass 67 Test12= 4.35D-14 1.00D-09 XBig12= 5.00D-15 3.63D-09.
      7 vectors produced by pass 68 Test12= 4.35D-14 1.00D-09 XBig12= 7.96D-15 4.67D-09.
      7 vectors produced by pass 69 Test12= 4.35D-14 1.00D-09 XBig12= 1.03D-14 6.28D-09.
      7 vectors produced by pass 70 Test12= 4.35D-14 1.00D-09 XBig12= 4.95D-15 3.61D-09.
      7 vectors produced by pass 71 Test12= 4.35D-14 1.00D-09 XBig12= 7.84D-15 5.09D-09.
      7 vectors produced by pass 72 Test12= 4.35D-14 1.00D-09 XBig12= 7.55D-15 5.02D-09.
      7 vectors produced by pass 73 Test12= 4.35D-14 1.00D-09 XBig12= 6.43D-15 4.42D-09.
      7 vectors produced by pass 74 Test12= 4.35D-14 1.00D-09 XBig12= 8.16D-15 5.04D-09.
      7 vectors produced by pass 75 Test12= 4.35D-14 1.00D-09 XBig12= 3.80D-15 3.09D-09.
      7 vectors produced by pass 76 Test12= 4.35D-14 1.00D-09 XBig12= 9.22D-15 4.95D-09.
      6 vectors produced by pass 77 Test12= 4.35D-14 1.00D-09 XBig12= 4.03D-15 2.77D-09.
      5 vectors produced by pass 78 Test12= 4.35D-14 1.00D-09 XBig12= 3.20D-15 3.20D-09.
      5 vectors produced by pass 79 Test12= 4.35D-14 1.00D-09 XBig12= 3.85D-15 3.18D-09.
      5 vectors produced by pass 80 Test12= 4.35D-14 1.00D-09 XBig12= 1.07D-14 5.27D-09.
      5 vectors produced by pass 81 Test12= 4.35D-14 1.00D-09 XBig12= 7.79D-15 4.57D-09.
      5 vectors produced by pass 82 Test12= 4.35D-14 1.00D-09 XBig12= 5.11D-15 4.24D-09.
      5 vectors produced by pass 83 Test12= 4.35D-14 1.00D-09 XBig12= 5.37D-15 3.73D-09.
      5 vectors produced by pass 84 Test12= 4.35D-14 1.00D-09 XBig12= 5.82D-15 3.56D-09.
      5 vectors produced by pass 85 Test12= 4.35D-14 1.00D-09 XBig12= 8.37D-15 3.88D-09.
      5 vectors produced by pass 86 Test12= 4.35D-14 1.00D-09 XBig12= 8.39D-15 5.19D-09.
      5 vectors produced by pass 87 Test12= 4.35D-14 1.00D-09 XBig12= 4.43D-15 3.66D-09.
      5 vectors produced by pass 88 Test12= 4.35D-14 1.00D-09 XBig12= 5.03D-15 3.19D-09.
      4 vectors produced by pass 89 Test12= 4.35D-14 1.00D-09 XBig12= 3.42D-15 3.12D-09.
      4 vectors produced by pass 90 Test12= 4.35D-14 1.00D-09 XBig12= 2.78D-15 2.48D-09.
      4 vectors produced by pass 91 Test12= 4.35D-14 1.00D-09 XBig12= 9.71D-15 6.30D-09.
      4 vectors produced by pass 92 Test12= 4.35D-14 1.00D-09 XBig12= 4.87D-15 3.28D-09.
      4 vectors produced by pass 93 Test12= 4.35D-14 1.00D-09 XBig12= 7.59D-15 3.99D-09.
      4 vectors produced by pass 94 Test12= 4.35D-14 1.00D-09 XBig12= 7.05D-15 5.30D-09.
      4 vectors produced by pass 95 Test12= 4.35D-14 1.00D-09 XBig12= 2.85D-15 2.65D-09.
      4 vectors produced by pass 96 Test12= 4.35D-14 1.00D-09 XBig12= 4.03D-15 3.30D-09.
      4 vectors produced by pass 97 Test12= 4.35D-14 1.00D-09 XBig12= 7.44D-15 4.05D-09.
      4 vectors produced by pass 98 Test12= 4.35D-14 1.00D-09 XBig12= 5.47D-15 3.42D-09.
      4 vectors produced by pass 99 Test12= 4.35D-14 1.00D-09 XBig12= 2.61D-15 2.39D-09.
      4 vectors produced by pass100 Test12= 4.35D-14 1.00D-09 XBig12= 3.07D-15 2.68D-09.
      4 vectors produced by pass101 Test12= 4.35D-14 1.00D-09 XBig12= 5.31D-15 3.90D-09.
      4 vectors produced by pass102 Test12= 4.35D-14 1.00D-09 XBig12= 3.99D-15 3.02D-09.
      4 vectors produced by pass103 Test12= 4.35D-14 1.00D-09 XBig12= 3.48D-15 2.63D-09.
      4 vectors produced by pass104 Test12= 4.35D-14 1.00D-09 XBig12= 3.02D-15 2.71D-09.
      4 vectors produced by pass105 Test12= 4.35D-14 1.00D-09 XBig12= 3.18D-15 3.04D-09.
      4 vectors produced by pass106 Test12= 4.35D-14 1.00D-09 XBig12= 4.89D-15 3.78D-09.
      4 vectors produced by pass107 Test12= 4.35D-14 1.00D-09 XBig12= 8.44D-15 4.33D-09.
      4 vectors produced by pass108 Test12= 4.35D-14 1.00D-09 XBig12= 3.84D-15 2.82D-09.
      4 vectors produced by pass109 Test12= 4.35D-14 1.00D-09 XBig12= 3.24D-15 2.90D-09.
      4 vectors produced by pass110 Test12= 4.35D-14 1.00D-09 XBig12= 3.59D-15 2.74D-09.
      4 vectors produced by pass111 Test12= 4.35D-14 1.00D-09 XBig12= 3.80D-15 3.58D-09.
      4 vectors produced by pass112 Test12= 4.35D-14 1.00D-09 XBig12= 3.71D-15 3.10D-09.
      4 vectors produced by pass113 Test12= 4.35D-14 1.00D-09 XBig12= 2.42D-15 2.53D-09.
      4 vectors produced by pass114 Test12= 4.35D-14 1.00D-09 XBig12= 3.52D-15 2.73D-09.
      4 vectors produced by pass115 Test12= 4.35D-14 1.00D-09 XBig12= 5.37D-15 3.15D-09.
      4 vectors produced by pass116 Test12= 4.35D-14 1.00D-09 XBig12= 2.92D-15 2.79D-09.
      4 vectors produced by pass117 Test12= 4.35D-14 1.00D-09 XBig12= 3.40D-15 2.49D-09.
      4 vectors produced by pass118 Test12= 4.35D-14 1.00D-09 XBig12= 4.35D-15 3.74D-09.
      4 vectors produced by pass119 Test12= 4.35D-14 1.00D-09 XBig12= 3.24D-15 2.65D-09.
      4 vectors produced by pass120 Test12= 4.35D-14 1.00D-09 XBig12= 3.36D-15 2.87D-09.
      4 vectors produced by pass121 Test12= 4.35D-14 1.00D-09 XBig12= 3.61D-15 3.74D-09.
      4 vectors produced by pass122 Test12= 4.35D-14 1.00D-09 XBig12= 3.57D-15 2.69D-09.
      4 vectors produced by pass123 Test12= 4.35D-14 1.00D-09 XBig12= 2.77D-15 2.29D-09.
      4 vectors produced by pass124 Test12= 4.35D-14 1.00D-09 XBig12= 3.20D-15 3.09D-09.
      4 vectors produced by pass125 Test12= 4.35D-14 1.00D-09 XBig12= 2.48D-15 2.47D-09.
      4 vectors produced by pass126 Test12= 4.35D-14 1.00D-09 XBig12= 1.70D-15 1.94D-09.
      4 vectors produced by pass127 Test12= 4.35D-14 1.00D-09 XBig12= 3.59D-15 2.93D-09.
      4 vectors produced by pass128 Test12= 4.35D-14 1.00D-09 XBig12= 4.16D-15 3.00D-09.
      4 vectors produced by pass129 Test12= 4.35D-14 1.00D-09 XBig12= 1.37D-15 1.63D-09.
      4 vectors produced by pass130 Test12= 4.35D-14 1.00D-09 XBig12= 4.27D-15 3.30D-09.
      4 vectors produced by pass131 Test12= 4.35D-14 1.00D-09 XBig12= 4.23D-15 2.98D-09.
      4 vectors produced by pass132 Test12= 4.35D-14 1.00D-09 XBig12= 5.54D-15 3.87D-09.
      4 vectors produced by pass133 Test12= 4.35D-14 1.00D-09 XBig12= 2.49D-15 2.54D-09.
      4 vectors produced by pass134 Test12= 4.35D-14 1.00D-09 XBig12= 4.42D-15 3.21D-09.
      4 vectors produced by pass135 Test12= 4.35D-14 1.00D-09 XBig12= 2.28D-15 2.22D-09.
      4 vectors produced by pass136 Test12= 4.35D-14 1.00D-09 XBig12= 3.97D-15 2.73D-09.
      4 vectors produced by pass137 Test12= 4.35D-14 1.00D-09 XBig12= 3.46D-15 3.64D-09.
      4 vectors produced by pass138 Test12= 4.35D-14 1.00D-09 XBig12= 4.78D-15 3.27D-09.
      4 vectors produced by pass139 Test12= 4.35D-14 1.00D-09 XBig12= 2.68D-15 2.54D-09.
      4 vectors produced by pass140 Test12= 4.35D-14 1.00D-09 XBig12= 3.98D-15 3.09D-09.
      4 vectors produced by pass141 Test12= 4.35D-14 1.00D-09 XBig12= 2.77D-15 2.38D-09.
      4 vectors produced by pass142 Test12= 4.35D-14 1.00D-09 XBig12= 5.57D-15 3.30D-09.
      4 vectors produced by pass143 Test12= 4.35D-14 1.00D-09 XBig12= 2.50D-15 2.10D-09.
      3 vectors produced by pass144 Test12= 4.35D-14 1.00D-09 XBig12= 2.65D-15 2.64D-09.
      3 vectors produced by pass145 Test12= 4.35D-14 1.00D-09 XBig12= 2.39D-15 2.62D-09.
      3 vectors produced by pass146 Test12= 4.35D-14 1.00D-09 XBig12= 4.83D-15 3.78D-09.
      3 vectors produced by pass147 Test12= 4.35D-14 1.00D-09 XBig12= 1.42D-15 1.79D-09.
      2 vectors produced by pass148 Test12= 4.35D-14 1.00D-09 XBig12= 1.59D-15 1.84D-09.
 InvSVY:  IOpt=1 It=  1 EMax= 1.22D-15
 Solved reduced A of dimension  1792 with   120 vectors.
 End of Minotr F.D. properties file   721 does not exist.
 End of Minotr F.D. properties file   722 does not exist.
 End of Minotr F.D. properties file   788 does not exist.

 **********************************************************************

            Population analysis using the SCF density.

 **********************************************************************

 Alpha  occ. eigenvalues --  -88.87794 -88.82526 -19.19398 -14.30903 -10.31896
 Alpha  occ. eigenvalues --  -10.24133 -10.21110 -10.20316 -10.19267 -10.18912
 Alpha  occ. eigenvalues --  -10.18883 -10.18417 -10.18315 -10.18228 -10.18195
 Alpha  occ. eigenvalues --  -10.18139 -10.17850 -10.17809 -10.17724 -10.17644
 Alpha  occ. eigenvalues --  -10.17534  -7.96403  -7.91324  -5.92776  -5.92354
 Alpha  occ. eigenvalues --   -5.91861  -5.87678  -5.87257  -5.86800  -1.10942
 Alpha  occ. eigenvalues --   -0.92696  -0.87195  -0.86207  -0.83668  -0.78773
 Alpha  occ. eigenvalues --   -0.77682  -0.75634  -0.75408  -0.75093  -0.71806
 Alpha  occ. eigenvalues --   -0.70291  -0.66688  -0.61724  -0.61264  -0.60175
 Alpha  occ. eigenvalues --   -0.59769  -0.57327  -0.53037  -0.52756  -0.50767
 Alpha  occ. eigenvalues --   -0.50078  -0.49114  -0.47145  -0.46861  -0.46019
 Alpha  occ. eigenvalues --   -0.45678  -0.45533  -0.43857  -0.43523  -0.43005
 Alpha  occ. eigenvalues --   -0.42951  -0.42891  -0.42132  -0.41105  -0.38532
 Alpha  occ. eigenvalues --   -0.38030  -0.37256  -0.37040  -0.35914  -0.35346
 Alpha  occ. eigenvalues --   -0.35098  -0.34809  -0.34042  -0.32985  -0.31112
 Alpha  occ. eigenvalues --   -0.29151  -0.28818  -0.26802  -0.26531  -0.26099
 Alpha  occ. eigenvalues --   -0.25410  -0.25207  -0.24144  -0.17262
 Alpha virt. eigenvalues --   -0.06017  -0.03271  -0.02197  -0.02039  -0.01890
 Alpha virt. eigenvalues --   -0.01055  -0.00229   0.00068   0.00585   0.00703
 Alpha virt. eigenvalues --    0.01456   0.01747   0.01971   0.02247   0.02495
 Alpha virt. eigenvalues --    0.02824   0.03464   0.03749   0.03960   0.04090
 Alpha virt. eigenvalues --    0.04600   0.04850   0.05384   0.05606   0.05901
 Alpha virt. eigenvalues --    0.06300   0.06455   0.06677   0.07256   0.07474
 Alpha virt. eigenvalues --    0.07607   0.08101   0.08269   0.08379   0.08484
 Alpha virt. eigenvalues --    0.08994   0.09400   0.09520   0.09581   0.10394
 Alpha virt. eigenvalues --    0.10558   0.11004   0.11166   0.11266   0.11526
 Alpha virt. eigenvalues --    0.11665   0.11960   0.12060   0.12244   0.12518
 Alpha virt. eigenvalues --    0.12663   0.12878   0.13184   0.13279   0.13460
 Alpha virt. eigenvalues --    0.13516   0.13714   0.13882   0.14200   0.14413
 Alpha virt. eigenvalues --    0.14645   0.14928   0.14995   0.15369   0.15585
 Alpha virt. eigenvalues --    0.15722   0.16052   0.16463   0.16734   0.16804
 Alpha virt. eigenvalues --    0.17012   0.17253   0.17307   0.17837   0.18041
 Alpha virt. eigenvalues --    0.18232   0.18695   0.18822   0.19189   0.19549
 Alpha virt. eigenvalues --    0.19632   0.20131   0.20279   0.20682   0.20936
 Alpha virt. eigenvalues --    0.21173   0.21234   0.21736   0.22217   0.22281
 Alpha virt. eigenvalues --    0.22815   0.22892   0.23061   0.23486   0.23644
 Alpha virt. eigenvalues --    0.23764   0.23984   0.24453   0.24747   0.25168
 Alpha virt. eigenvalues --    0.25554   0.25666   0.25975   0.26380   0.26798
 Alpha virt. eigenvalues --    0.27093   0.27578   0.27993   0.28133   0.28477
 Alpha virt. eigenvalues --    0.28647   0.29115   0.29384   0.29572   0.30073
 Alpha virt. eigenvalues --    0.30257   0.30512   0.30773   0.30906   0.31307
 Alpha virt. eigenvalues --    0.31672   0.32396   0.32876   0.33169   0.33471
 Alpha virt. eigenvalues --    0.33713   0.33853   0.34396   0.34915   0.35986
 Alpha virt. eigenvalues --    0.36059   0.36316   0.37047   0.37481   0.37906
 Alpha virt. eigenvalues --    0.38132   0.38579   0.38688   0.39138   0.39296
 Alpha virt. eigenvalues --    0.39729   0.40532   0.41507   0.42532   0.43186
 Alpha virt. eigenvalues --    0.43602   0.43960   0.44142   0.47491   0.48846
 Alpha virt. eigenvalues --    0.49441   0.50511   0.50779   0.51008   0.51836
 Alpha virt. eigenvalues --    0.52862   0.53541   0.53891   0.54610   0.54802
 Alpha virt. eigenvalues --    0.55209   0.55521   0.56096   0.56467   0.56919
 Alpha virt. eigenvalues --    0.57287   0.57546   0.57772   0.58350   0.58552
 Alpha virt. eigenvalues --    0.59019   0.59544   0.60107   0.60772   0.61573
 Alpha virt. eigenvalues --    0.61812   0.62354   0.62523   0.63455   0.64004
 Alpha virt. eigenvalues --    0.64226   0.64928   0.65304   0.65448   0.65866
 Alpha virt. eigenvalues --    0.66926   0.67760   0.68579   0.69252   0.69452
 Alpha virt. eigenvalues --    0.69799   0.70247   0.70377   0.70933   0.71889
 Alpha virt. eigenvalues --    0.72417   0.72836   0.73261   0.73627   0.74209
 Alpha virt. eigenvalues --    0.74418   0.74662   0.75068   0.76110   0.76624
 Alpha virt. eigenvalues --    0.77171   0.77355   0.78378   0.78665   0.79021
 Alpha virt. eigenvalues --    0.80642   0.81503   0.82823   0.83244   0.83699
 Alpha virt. eigenvalues --    0.84453   0.84684   0.85342   0.85792   0.86106
 Alpha virt. eigenvalues --    0.86694   0.86813   0.87777   0.88223   0.88600
 Alpha virt. eigenvalues --    0.89281   0.90016   0.90216   0.90409   0.90862
 Alpha virt. eigenvalues --    0.91022   0.91971   0.92337   0.92435   0.94166
 Alpha virt. eigenvalues --    0.94446   0.94970   0.95619   0.98101   0.99456
 Alpha virt. eigenvalues --    0.99950   1.00657   1.01378   1.02021   1.02189
 Alpha virt. eigenvalues --    1.02473   1.03429   1.04359   1.05316   1.05939
 Alpha virt. eigenvalues --    1.06719   1.07399   1.07519   1.08435   1.09018
 Alpha virt. eigenvalues --    1.09727   1.10526   1.11968   1.12694   1.13061
 Alpha virt. eigenvalues --    1.13809   1.14540   1.15248   1.16367   1.17526
 Alpha virt. eigenvalues --    1.19568   1.19709   1.27950   1.28905   1.29921
 Alpha virt. eigenvalues --    1.31039   1.32289   1.35623   1.37151   1.37933
 Alpha virt. eigenvalues --    1.40091   1.41361   1.43456   1.44980   1.45333
 Alpha virt. eigenvalues --    1.47248   1.48458   1.48763   1.49231   1.50408
 Alpha virt. eigenvalues --    1.50785   1.52186   1.52367   1.53002   1.53452
 Alpha virt. eigenvalues --    1.53740   1.54498   1.55192   1.55765   1.56473
 Alpha virt. eigenvalues --    1.56636   1.56739   1.56845   1.57575   1.58267
 Alpha virt. eigenvalues --    1.59279   1.60158   1.61379   1.62513   1.63202
 Alpha virt. eigenvalues --    1.63783   1.64907   1.65474   1.65816   1.66000
 Alpha virt. eigenvalues --    1.66946   1.68760   1.68983   1.69550   1.69925
 Alpha virt. eigenvalues --    1.71289   1.73502   1.73827   1.74236   1.75258
 Alpha virt. eigenvalues --    1.76358   1.76984   1.77335   1.77792   1.77970
 Alpha virt. eigenvalues --    1.78305   1.78892   1.81002   1.81475   1.82797
 Alpha virt. eigenvalues --    1.83687   1.83983   1.84951   1.86298   1.87732
 Alpha virt. eigenvalues --    1.88899   1.89981   1.90762   1.91486   1.91612
 Alpha virt. eigenvalues --    1.92580   1.93611   1.93824   1.94282   1.94740
 Alpha virt. eigenvalues --    1.95665   1.95716   1.96432   1.97723   1.98050
 Alpha virt. eigenvalues --    1.98710   1.99635   2.01037   2.01485   2.03425
 Alpha virt. eigenvalues --    2.03835   2.04130   2.05096   2.07485   2.08033
 Alpha virt. eigenvalues --    2.09953   2.11410   2.11636   2.13878   2.14844
 Alpha virt. eigenvalues --    2.16264   2.18044   2.20402   2.20865   2.22218
 Alpha virt. eigenvalues --    2.24807   2.30089   2.30537   2.33022   2.34156
 Alpha virt. eigenvalues --    2.35179   2.35572   2.38797   2.42539   2.43200
 Alpha virt. eigenvalues --    2.43608   2.46519   2.46661   2.46863   2.47032
 Alpha virt. eigenvalues --    2.48137   2.50323   2.51968   2.52923   2.53453
 Alpha virt. eigenvalues --    2.53721   2.55872   2.57552   2.61900   2.62480
 Alpha virt. eigenvalues --    2.63025   2.63264   2.63763   2.64491   2.66240
 Alpha virt. eigenvalues --    2.66675   2.67073   2.67310   2.68393   2.69673
 Alpha virt. eigenvalues --    2.70949   2.71779   2.72438   2.72931   2.73044
 Alpha virt. eigenvalues --    2.74187   2.74537   2.75111   2.75488   2.76274
 Alpha virt. eigenvalues --    2.77643   2.79580   2.79934   2.81266   2.82724
 Alpha virt. eigenvalues --    2.82973   2.85205   2.85727   2.87102   2.87294
 Alpha virt. eigenvalues --    2.89083   2.92220   2.92614   2.93112   2.93186
 Alpha virt. eigenvalues --    2.93688   2.94410   2.95570   2.96621   2.97099
 Alpha virt. eigenvalues --    2.97441   3.02667   3.03138   3.04053   3.06580
 Alpha virt. eigenvalues --    3.07129   3.08749   3.10135   3.14215   3.17850
 Alpha virt. eigenvalues --    3.18298   3.19283   3.20425   3.20869   3.23752
 Alpha virt. eigenvalues --    3.30624   3.31874   3.35013   3.35878   3.38233
 Alpha virt. eigenvalues --    3.38853   3.49334   3.50521   3.54267   3.54904
 Alpha virt. eigenvalues --    3.62899   3.63158   3.65533   3.68450   3.70489
 Alpha virt. eigenvalues --    3.73343   3.73800   3.82305   3.83571   3.91495
 Alpha virt. eigenvalues --    3.98189   3.99949   4.01351   4.03988   4.04354
 Alpha virt. eigenvalues --    4.04575   4.15077   4.15459   4.15573   4.16438
 Alpha virt. eigenvalues --    4.19207   4.34980   4.35898   4.84189   4.84577
 Alpha virt. eigenvalues --    5.02459   5.04031   5.31169   5.62830   7.92468
 Alpha virt. eigenvalues --    8.00766  17.31058  17.36548  17.39950  17.45209
 Alpha virt. eigenvalues --   17.46190  17.55127  23.57064  23.60332  23.60827
 Alpha virt. eigenvalues --   23.86544  23.87513  23.91212  23.95843  23.96712
 Alpha virt. eigenvalues --   23.96824  23.97071  23.97478  24.07516  24.07993
 Alpha virt. eigenvalues --   24.09092  24.09605  24.18652  24.19034  35.65090
 Alpha virt. eigenvalues --   49.88924 189.09093 189.18562
          Condensed to atoms (all electrons):
               1          2          3          4          5          6
     1  O    8.363099   0.041217  -0.242154  -0.204312   0.010369   0.002034
     2  C    0.041217   7.006549  -0.590055  -0.065881   0.019508  -0.002592
     3  S   -0.242154  -0.590055  17.166408  -0.279556  -0.053800  -0.007118
     4  S   -0.204312  -0.065881  -0.279556  16.607276   0.107278   0.016345
     5  C    0.010369   0.019508  -0.053800   0.107278   5.422790   0.328120
     6  H    0.002034  -0.002592  -0.007118   0.016345   0.328120   0.566713
     7  H    0.004421   0.021220   0.003156  -0.061574   0.394138  -0.022031
     8  H    0.002271   0.000134   0.021057  -0.049705   0.381547  -0.022842
     9  C    0.021070  -0.010484  -0.119473  -0.000853  -0.004321  -0.000168
    10  N   -0.001279   0.005977   0.013151  -0.000818  -0.000408  -0.000036
    11  C   -0.007092  -0.010755   0.013757  -0.003063  -0.000286  -0.000239
    12  H    0.000158   0.000847  -0.000582  -0.001075   0.000284   0.000004
    13  H   -0.000258  -0.007261   0.005620  -0.000482  -0.000943  -0.000113
    14  H    0.019386   0.109020  -0.102487   0.000744   0.012994   0.002218
    15  C   -0.260273  -0.765123   0.805414  -0.033974  -0.031134  -0.010033
    16  H   -0.025379  -0.095420   0.068647  -0.025568   0.000818  -0.002161
    17  H   -0.116110  -0.093126   0.104100   0.018420  -0.006694  -0.001703
    18  C   -0.054343  -0.366723  -0.276810  -0.122510  -0.011466  -0.001069
    19  C    0.232854   0.119959  -0.094382  -0.080842   0.004084   0.000586
    20  C   -0.064421   0.275751  -0.192191   0.101254   0.010496   0.002400
    21  C   -0.023777   0.052722  -0.016958   0.035400  -0.000207   0.000253
    22  H    0.016692   0.006321  -0.012935  -0.003372   0.000556   0.000201
    23  C    0.011762   0.131934  -0.027779  -0.004296   0.002714   0.000334
    24  H    0.022440  -0.003064  -0.015445   0.005479  -0.000357   0.000030
    25  C    0.007794   0.018307  -0.004664   0.002623   0.000181   0.000092
    26  H   -0.001129  -0.000474  -0.000230   0.000320  -0.000010  -0.000007
    27  H   -0.000893  -0.000359   0.000220  -0.000399  -0.000001  -0.000007
    28  H    0.000006   0.000127  -0.000082   0.000017   0.000002   0.000002
    29  C   -0.011446  -0.011160   0.093409   0.005728   0.001631   0.000007
    30  C    0.003819   0.011511  -0.015799  -0.002384   0.000891   0.000147
    31  C   -0.007510  -0.030515   0.049526   0.002158  -0.003740  -0.000472
    32  C    0.000325   0.000688  -0.005455  -0.000224  -0.000018   0.000004
    33  H   -0.000005   0.000112   0.000537  -0.000000   0.000001   0.000003
    34  C   -0.000364  -0.005326   0.008758   0.000507  -0.000181  -0.000025
    35  H   -0.000321   0.002741   0.000216   0.000941   0.000035   0.000003
    36  C   -0.000091  -0.000328   0.001632   0.000013  -0.000013  -0.000002
    37  H    0.000005   0.000035  -0.000069   0.000001  -0.000000  -0.000000
    38  H   -0.000005  -0.000295   0.000431  -0.000030  -0.000014  -0.000002
    39  H   -0.000000  -0.000010   0.000092   0.000001  -0.000000   0.000000
               7          8          9         10         11         12
     1  O    0.004421   0.002271   0.021070  -0.001279  -0.007092   0.000158
     2  C    0.021220   0.000134  -0.010484   0.005977  -0.010755   0.000847
     3  S    0.003156   0.021057  -0.119473   0.013151   0.013757  -0.000582
     4  S   -0.061574  -0.049705  -0.000853  -0.000818  -0.003063  -0.001075
     5  C    0.394138   0.381547  -0.004321  -0.000408  -0.000286   0.000284
     6  H   -0.022031  -0.022842  -0.000168  -0.000036  -0.000239   0.000004
     7  H    0.514802  -0.039583   0.001057  -0.000211  -0.000149   0.000023
     8  H   -0.039583   0.526583   0.002790   0.000429   0.000349  -0.000172
     9  C    0.001057   0.002790  12.589950  -0.066396  -0.338530   0.068549
    10  N   -0.000211   0.000429  -0.066396   6.627363   0.346869  -0.184314
    11  C   -0.000149   0.000349  -0.338530   0.346869   6.388933  -0.190658
    12  H    0.000023  -0.000172   0.068549  -0.184314  -0.190658   2.116725
    13  H    0.000044   0.000215   0.468257  -0.075151  -0.003723   0.070259
    14  H    0.000694  -0.005978   0.485418  -0.080037  -0.073712   0.039700
    15  C   -0.004762  -0.003965  -0.124689  -0.043111  -0.090339  -0.005404
    16  H   -0.002273  -0.000767  -0.018363  -0.035830   0.022990  -0.003614
    17  H    0.001455  -0.002822  -0.000803   0.004520   0.000314   0.000392
    18  C    0.003657   0.000353   0.121696   0.026030   0.261643  -0.032511
    19  C   -0.000045   0.003429   0.017631  -0.004387   0.041801  -0.005264
    20  C    0.000729  -0.001934  -0.030555   0.023731  -0.118714   0.020653
    21  C    0.000659  -0.000333   0.003100   0.001787  -0.001091   0.000540
    22  H   -0.000202   0.000262   0.000644  -0.000176   0.000138  -0.000017
    23  C   -0.000535   0.000811   0.004801   0.005949  -0.094955   0.017228
    24  H    0.000445  -0.000428   0.026035   0.011276  -0.019034  -0.000731
    25  C    0.000156   0.000035  -0.000603  -0.000332  -0.009408   0.001161
    26  H   -0.000009  -0.000008  -0.000060   0.000062   0.000163   0.000007
    27  H   -0.000014   0.000010  -0.000445  -0.000470   0.004466  -0.000688
    28  H    0.000003  -0.000000  -0.000044  -0.000042  -0.000018  -0.000012
    29  C   -0.000747  -0.000194  -5.175229   0.192035   0.245091  -0.240089
    30  C    0.000006   0.000265   1.093852  -0.042647  -0.229362   0.046031
    31  C   -0.000097  -0.000031  -2.085453   0.032640   0.126199   0.040193
    32  C   -0.000010   0.000070   0.200382   0.015735   0.013512   0.029691
    33  H    0.000003   0.000012   0.050953   0.012917  -0.013550   0.002799
    34  C    0.000160  -0.000445  -0.091637  -0.021501  -0.017881   0.012396
    35  H   -0.000151   0.000237  -0.060266   0.001915   0.001394  -0.000413
    36  C    0.000004  -0.000032   0.131632   0.007249  -0.004506   0.005089
    37  H   -0.000000   0.000000  -0.004290  -0.001011   0.002087  -0.000327
    38  H   -0.000000  -0.000000   0.000887   0.000247   0.000507  -0.000260
    39  H   -0.000000   0.000001  -0.007811   0.000296  -0.000292  -0.000020
              13         14         15         16         17         18
     1  O   -0.000258   0.019386  -0.260273  -0.025379  -0.116110  -0.054343
     2  C   -0.007261   0.109020  -0.765123  -0.095420  -0.093126  -0.366723
     3  S    0.005620  -0.102487   0.805414   0.068647   0.104100  -0.276810
     4  S   -0.000482   0.000744  -0.033974  -0.025568   0.018420  -0.122510
     5  C   -0.000943   0.012994  -0.031134   0.000818  -0.006694  -0.011466
     6  H   -0.000113   0.002218  -0.010033  -0.002161  -0.001703  -0.001069
     7  H    0.000044   0.000694  -0.004762  -0.002273   0.001455   0.003657
     8  H    0.000215  -0.005978  -0.003965  -0.000767  -0.002822   0.000353
     9  C    0.468257   0.485418  -0.124689  -0.018363  -0.000803   0.121696
    10  N   -0.075151  -0.080037  -0.043111  -0.035830   0.004520   0.026030
    11  C   -0.003723  -0.073712  -0.090339   0.022990   0.000314   0.261643
    12  H    0.070259   0.039700  -0.005404  -0.003614   0.000392  -0.032511
    13  H    0.523716  -0.054759   0.003089  -0.005109   0.002118   0.007379
    14  H   -0.054759   0.938904  -0.086031  -0.014016  -0.021975  -0.044053
    15  C    0.003089  -0.086031  19.958704   0.129272   0.666346  -7.295760
    16  H   -0.005109  -0.014016   0.129272   0.843684  -0.110205   0.261937
    17  H    0.002118  -0.021975   0.666346  -0.110205   0.632721   0.048357
    18  C    0.007379  -0.044053  -7.295760   0.261937   0.048357  15.428975
    19  C   -0.000158   0.003091  -4.255427   0.154859  -0.315144   0.305749
    20  C   -0.004504   0.066810  -0.561998  -0.160075   0.098720  -1.179153
    21  C    0.000035  -0.001486  -0.319721  -0.060849   0.069273  -0.242696
    22  H   -0.000072   0.001670  -0.106861   0.006795  -0.028161  -0.073728
    23  C   -0.003060   0.031801  -0.127707   0.018015  -0.127146  -1.238075
    24  H    0.001992   0.000093  -0.102402  -0.047201   0.019358   0.035630
    25  C   -0.000186   0.002001  -0.393956  -0.013187  -0.025759  -0.128364
    26  H    0.000003  -0.000063   0.005601   0.000080   0.003161   0.017405
    27  H   -0.000011  -0.000164   0.002412   0.004262  -0.000883   0.045406
    28  H   -0.000001   0.000016  -0.014353  -0.001093  -0.000481   0.023144
    29  C   -0.136266  -0.130471   0.147689   0.028784   0.003316  -0.124426
    30  C    0.005940   0.493048   0.013725  -0.080044  -0.013447  -0.015727
    31  C    0.007310  -0.704599   0.014052   0.098658   0.018098  -0.001652
    32  C    0.023527  -0.009182  -0.032490   0.000744  -0.003098   0.026506
    33  H    0.001815   0.010466   0.004824  -0.003988  -0.000203  -0.007235
    34  C    0.000457  -0.013631   0.014066   0.003111   0.005028  -0.014724
    35  H   -0.000809  -0.022584   0.001678   0.000913  -0.000168  -0.002227
    36  C    0.002990  -0.035407  -0.005471   0.005516   0.000394   0.004542
    37  H    0.000011   0.001183  -0.000078  -0.000483  -0.000052   0.000243
    38  H   -0.000182   0.003895   0.000225  -0.000222   0.000102  -0.000194
    39  H    0.000049  -0.001715  -0.000042   0.000126  -0.000027   0.000005
              19         20         21         22         23         24
     1  O    0.232854  -0.064421  -0.023777   0.016692   0.011762   0.022440
     2  C    0.119959   0.275751   0.052722   0.006321   0.131934  -0.003064
     3  S   -0.094382  -0.192191  -0.016958  -0.012935  -0.027779  -0.015445
     4  S   -0.080842   0.101254   0.035400  -0.003372  -0.004296   0.005479
     5  C    0.004084   0.010496  -0.000207   0.000556   0.002714  -0.000357
     6  H    0.000586   0.002400   0.000253   0.000201   0.000334   0.000030
     7  H   -0.000045   0.000729   0.000659  -0.000202  -0.000535   0.000445
     8  H    0.003429  -0.001934  -0.000333   0.000262   0.000811  -0.000428
     9  C    0.017631  -0.030555   0.003100   0.000644   0.004801   0.026035
    10  N   -0.004387   0.023731   0.001787  -0.000176   0.005949   0.011276
    11  C    0.041801  -0.118714  -0.001091   0.000138  -0.094955  -0.019034
    12  H   -0.005264   0.020653   0.000540  -0.000017   0.017228  -0.000731
    13  H   -0.000158  -0.004504   0.000035  -0.000072  -0.003060   0.001992
    14  H    0.003091   0.066810  -0.001486   0.001670   0.031801   0.000093
    15  C   -4.255427  -0.561998  -0.319721  -0.106861  -0.127707  -0.102402
    16  H    0.154859  -0.160075  -0.060849   0.006795   0.018015  -0.047201
    17  H   -0.315144   0.098720   0.069273  -0.028161  -0.127146   0.019358
    18  C    0.305749  -1.179153  -0.242696  -0.073728  -1.238075   0.035630
    19  C   14.284833  -4.745497  -1.182641   0.562697   1.499678  -0.029792
    20  C   -4.745497  13.404437   1.333560  -0.053762  -2.004166   0.523247
    21  C   -1.182641   1.333560   6.288766  -0.093390  -0.603320   0.031162
    22  H    0.562697  -0.053762  -0.093390   0.520263   0.049474  -0.002649
    23  C    1.499678  -2.004166  -0.603320   0.049474   7.625508  -0.133186
    24  H   -0.029792   0.523247   0.031162  -0.002649  -0.133186   0.548000
    25  C   -0.429175  -0.315587   0.568353   0.028293   0.701091   0.009329
    26  H   -0.088281   0.015205   0.454744  -0.018397  -0.004598  -0.000443
    27  H    0.059965  -0.177124  -0.004346   0.000942   0.462584  -0.020046
    28  H   -0.031396   0.001915  -0.044339   0.000902  -0.055125   0.002998
    29  C   -0.022464   0.038530   0.001186  -0.001288  -0.049401  -0.009707
    30  C    0.023439  -0.042118  -0.003331   0.000774   0.038525  -0.000990
    31  C   -0.021066   0.020159   0.002310  -0.000902  -0.018926  -0.008639
    32  C    0.007079  -0.013728  -0.000968   0.000190   0.010121  -0.004719
    33  H   -0.001037   0.001076  -0.000154  -0.000009   0.003145  -0.000246
    34  C   -0.004303   0.005886   0.000289  -0.000144  -0.001156   0.000515
    35  H   -0.000118   0.000554   0.000133  -0.000017  -0.000329  -0.000813
    36  C    0.000942  -0.002456  -0.000045   0.000007   0.000642  -0.000314
    37  H    0.000083  -0.000126  -0.000019   0.000004   0.000055   0.000001
    38  H   -0.000031  -0.000061  -0.000010  -0.000003   0.000009   0.000044
    39  H    0.000023  -0.000022  -0.000001   0.000001   0.000001  -0.000020
              25         26         27         28         29         30
     1  O    0.007794  -0.001129  -0.000893   0.000006  -0.011446   0.003819
     2  C    0.018307  -0.000474  -0.000359   0.000127  -0.011160   0.011511
     3  S   -0.004664  -0.000230   0.000220  -0.000082   0.093409  -0.015799
     4  S    0.002623   0.000320  -0.000399   0.000017   0.005728  -0.002384
     5  C    0.000181  -0.000010  -0.000001   0.000002   0.001631   0.000891
     6  H    0.000092  -0.000007  -0.000007   0.000002   0.000007   0.000147
     7  H    0.000156  -0.000009  -0.000014   0.000003  -0.000747   0.000006
     8  H    0.000035  -0.000008   0.000010  -0.000000  -0.000194   0.000265
     9  C   -0.000603  -0.000060  -0.000445  -0.000044  -5.175229   1.093852
    10  N   -0.000332   0.000062  -0.000470  -0.000042   0.192035  -0.042647
    11  C   -0.009408   0.000163   0.004466  -0.000018   0.245091  -0.229362
    12  H    0.001161   0.000007  -0.000688  -0.000012  -0.240089   0.046031
    13  H   -0.000186   0.000003  -0.000011  -0.000001  -0.136266   0.005940
    14  H    0.002001  -0.000063  -0.000164   0.000016  -0.130471   0.493048
    15  C   -0.393956   0.005601   0.002412  -0.014353   0.147689   0.013725
    16  H   -0.013187   0.000080   0.004262  -0.001093   0.028784  -0.080044
    17  H   -0.025759   0.003161  -0.000883  -0.000481   0.003316  -0.013447
    18  C   -0.128364   0.017405   0.045406   0.023144  -0.124426  -0.015727
    19  C   -0.429175  -0.088281   0.059965  -0.031396  -0.022464   0.023439
    20  C   -0.315587   0.015205  -0.177124   0.001915   0.038530  -0.042118
    21  C    0.568353   0.454744  -0.004346  -0.044339   0.001186  -0.003331
    22  H    0.028293  -0.018397   0.000942   0.000902  -0.001288   0.000774
    23  C    0.701091  -0.004598   0.462584  -0.055125  -0.049401   0.038525
    24  H    0.009329  -0.000443  -0.020046   0.002998  -0.009707  -0.000990
    25  C    5.916025  -0.072481  -0.069545   0.457483   0.000879  -0.000139
    26  H   -0.072481   0.505923   0.000648  -0.014862   0.000047  -0.000063
    27  H   -0.069545   0.000648   0.503663  -0.015911  -0.000543   0.000328
    28  H    0.457483  -0.014862  -0.015911   0.504700   0.000060  -0.000012
    29  C    0.000879   0.000047  -0.000543   0.000060  13.911030  -0.901890
    30  C   -0.000139  -0.000063   0.000328  -0.000012  -0.901890  13.695814
    31  C   -0.000034   0.000039  -0.000095  -0.000000  -0.913953  -7.353864
    32  C    0.000259   0.000006   0.000296  -0.000008  -1.607126  -0.779244
    33  H    0.000689  -0.000010  -0.000123   0.000008  -0.086333   0.511828
    34  C    0.000011  -0.000003  -0.000056   0.000001  -0.267976   0.542173
    35  H    0.000024   0.000001  -0.000000   0.000000  -0.096466  -0.119773
    36  C   -0.000015   0.000002   0.000033  -0.000000  -0.375728  -0.609455
    37  H    0.000013  -0.000000   0.000002   0.000000  -0.003756  -0.082245
    38  H   -0.000002  -0.000000   0.000000  -0.000000   0.040591   0.031276
    39  H    0.000002  -0.000000  -0.000000   0.000000   0.023583  -0.013301
              31         32         33         34         35         36
     1  O   -0.007510   0.000325  -0.000005  -0.000364  -0.000321  -0.000091
     2  C   -0.030515   0.000688   0.000112  -0.005326   0.002741  -0.000328
     3  S    0.049526  -0.005455   0.000537   0.008758   0.000216   0.001632
     4  S    0.002158  -0.000224  -0.000000   0.000507   0.000941   0.000013
     5  C   -0.003740  -0.000018   0.000001  -0.000181   0.000035  -0.000013
     6  H   -0.000472   0.000004   0.000003  -0.000025   0.000003  -0.000002
     7  H   -0.000097  -0.000010   0.000003   0.000160  -0.000151   0.000004
     8  H   -0.000031   0.000070   0.000012  -0.000445   0.000237  -0.000032
     9  C   -2.085453   0.200382   0.050953  -0.091637  -0.060266   0.131632
    10  N    0.032640   0.015735   0.012917  -0.021501   0.001915   0.007249
    11  C    0.126199   0.013512  -0.013550  -0.017881   0.001394  -0.004506
    12  H    0.040193   0.029691   0.002799   0.012396  -0.000413   0.005089
    13  H    0.007310   0.023527   0.001815   0.000457  -0.000809   0.002990
    14  H   -0.704599  -0.009182   0.010466  -0.013631  -0.022584  -0.035407
    15  C    0.014052  -0.032490   0.004824   0.014066   0.001678  -0.005471
    16  H    0.098658   0.000744  -0.003988   0.003111   0.000913   0.005516
    17  H    0.018098  -0.003098  -0.000203   0.005028  -0.000168   0.000394
    18  C   -0.001652   0.026506  -0.007235  -0.014724  -0.002227   0.004542
    19  C   -0.021066   0.007079  -0.001037  -0.004303  -0.000118   0.000942
    20  C    0.020159  -0.013728   0.001076   0.005886   0.000554  -0.002456
    21  C    0.002310  -0.000968  -0.000154   0.000289   0.000133  -0.000045
    22  H   -0.000902   0.000190  -0.000009  -0.000144  -0.000017   0.000007
    23  C   -0.018926   0.010121   0.003145  -0.001156  -0.000329   0.000642
    24  H   -0.008639  -0.004719  -0.000246   0.000515  -0.000813  -0.000314
    25  C   -0.000034   0.000259   0.000689   0.000011   0.000024  -0.000015
    26  H    0.000039   0.000006  -0.000010  -0.000003   0.000001   0.000002
    27  H   -0.000095   0.000296  -0.000123  -0.000056  -0.000000   0.000033
    28  H   -0.000000  -0.000008   0.000008   0.000001   0.000000  -0.000000
    29  C   -0.913953  -1.607126  -0.086333  -0.267976  -0.096466  -0.375728
    30  C   -7.353864  -0.779244   0.511828   0.542173  -0.119773  -0.609455
    31  C   16.098320   1.009221  -0.068619  -0.270978   0.609009  -0.257908
    32  C    1.009221   7.078846  -0.090552  -0.448761   0.027987   0.686220
    33  H   -0.068619  -0.090552   0.498866   0.014806  -0.003297  -0.000924
    34  C   -0.270978  -0.448761   0.014806   6.089886  -0.055170   0.537568
    35  H    0.609009   0.027987  -0.003297  -0.055170   0.525682   0.019340
    36  C   -0.257908   0.686220  -0.000924   0.537568   0.019340   5.878553
    37  H    0.017517   0.429243  -0.011069   0.007239   0.000638  -0.052009
    38  H   -0.112927  -0.006179   0.000749   0.430305  -0.019681  -0.062887
    39  H   -0.014390  -0.072144   0.000292  -0.058279   0.000921   0.479280
              37         38         39
     1  O    0.000005  -0.000005  -0.000000
     2  C    0.000035  -0.000295  -0.000010
     3  S   -0.000069   0.000431   0.000092
     4  S    0.000001  -0.000030   0.000001
     5  C   -0.000000  -0.000014  -0.000000
     6  H   -0.000000  -0.000002   0.000000
     7  H   -0.000000  -0.000000  -0.000000
     8  H    0.000000  -0.000000   0.000001
     9  C   -0.004290   0.000887  -0.007811
    10  N   -0.001011   0.000247   0.000296
    11  C    0.002087   0.000507  -0.000292
    12  H   -0.000327  -0.000260  -0.000020
    13  H    0.000011  -0.000182   0.000049
    14  H    0.001183   0.003895  -0.001715
    15  C   -0.000078   0.000225  -0.000042
    16  H   -0.000483  -0.000222   0.000126
    17  H   -0.000052   0.000102  -0.000027
    18  C    0.000243  -0.000194   0.000005
    19  C    0.000083  -0.000031   0.000023
    20  C   -0.000126  -0.000061  -0.000022
    21  C   -0.000019  -0.000010  -0.000001
    22  H    0.000004  -0.000003   0.000001
    23  C    0.000055   0.000009   0.000001
    24  H    0.000001   0.000044  -0.000020
    25  C    0.000013  -0.000002   0.000002
    26  H   -0.000000  -0.000000  -0.000000
    27  H    0.000002   0.000000  -0.000000
    28  H    0.000000  -0.000000   0.000000
    29  C   -0.003756   0.040591   0.023583
    30  C   -0.082245   0.031276  -0.013301
    31  C    0.017517  -0.112927  -0.014390
    32  C    0.429243  -0.006179  -0.072144
    33  H   -0.011069   0.000749   0.000292
    34  C    0.007239   0.430305  -0.058279
    35  H    0.000638  -0.019681   0.000921
    36  C   -0.052009  -0.062887   0.479280
    37  H    0.505566   0.000294  -0.014793
    38  H    0.000294   0.513401  -0.015461
    39  H   -0.014793  -0.015461   0.519000
 Mulliken charges:
               1
     1  O    0.261440
     2  C    0.234272
     3  S   -0.298106
     4  S    0.036414
     5  C   -0.584841
     6  H    0.151126
     7  H    0.185562
     8  H    0.188380
     9  C   -1.148230
    10  N    0.227979
    11  C   -0.242855
    12  H   -0.806577
    13  H    0.168222
    14  H    0.179198
    15  C   -1.091991
    16  H    0.056635
    17  H    0.171817
    18  C    0.614794
    19  C   -0.011333
    20  C   -0.276920
    21  C   -0.244588
    22  H    0.199259
    23  C   -0.122424
    24  H    0.162153
    25  C   -0.251362
    26  H    0.197713
    27  H    0.206888
    28  H    0.186394
    29  C    1.433063
    30  C   -0.207555
    31  C   -0.269040
    32  C   -0.486748
    33  H    0.171455
    34  C   -0.400621
    35  H    0.188238
    36  C   -0.354058
    37  H    0.206109
    38  H    0.195482
    39  H    0.174657
 Sum of Mulliken charges =  -1.00000
 Mulliken charges with hydrogens summed into heavy atoms:
               1
     1  O    0.261440
     2  C    0.234272
     3  S   -0.298106
     4  S    0.036414
     5  C   -0.059774
     9  C   -0.800809
    10  N    0.227979
    11  C   -1.049432
    15  C   -0.863539
    18  C    0.614794
    19  C    0.187926
    20  C   -0.114767
    21  C   -0.046875
    23  C    0.084464
    25  C   -0.064968
    29  C    1.433063
    30  C   -0.036100
    31  C   -0.080802
    32  C   -0.280640
    34  C   -0.205139
    36  C   -0.179401
 APT charges:
               1
     1  O    0.239884
     2  C   -0.130682
     3  S   -0.313796
     4  S    0.072603
     5  C   -1.498783
     6  H    1.041590
     7  H    0.418803
     8  H    0.080229
     9  C   -1.262894
    10  N    0.007469
    11  C    0.156631
    12  H   -1.075197
    13  H    0.532711
    14  H   -0.025007
    15  C   -0.497849
    16  H   -0.100732
    17  H    0.384522
    18  C   -1.114040
    19  C   -0.219731
    20  C    0.048875
    21  C   -0.623375
    22  H    0.412097
    23  C   -0.305462
    24  H   -0.010354
    25  C   -0.868022
    26  H    1.063788
    27  H    0.674961
    28  H    1.200376
    29  C   -0.194424
    30  C   -0.725255
    31  C    0.074605
    32  C   -0.343692
    33  H    0.165114
    34  C   -0.429240
    35  H    0.221794
    36  C   -1.008661
    37  H    0.846385
    38  H    0.894128
    39  H    1.210632
 Sum of APT charges =  -1.00000
 APT charges with hydrogens summed into heavy atoms:
               1
     1  O    0.239884
     2  C   -0.130682
     3  S   -0.313796
     4  S    0.072603
     5  C    0.041839
     9  C   -0.755190
    10  N    0.007469
    11  C   -0.918566
    15  C   -0.214060
    18  C   -1.114040
    19  C    0.192366
    20  C    0.038521
    21  C    0.440413
    23  C    0.369500
    25  C    0.332354
    29  C   -0.194424
    30  C   -0.560141
    31  C    0.296399
    32  C    0.502692
    34  C    0.464887
    36  C    0.201971
 Electronic spatial extent (au):  <R**2>=          10585.0174
 Charge=             -1.0000 electrons
 Dipole moment (field-independent basis, Debye):
    X=              9.0147    Y=              1.9324    Z=            -17.5765  Tot=             19.8477
 Quadrupole moment (field-independent basis, Debye-Ang):
   XX=           -159.4101   YY=           -128.4319   ZZ=           -216.4804
   XY=             -0.7333   XZ=             35.1835   YZ=              7.6565
 Traceless Quadrupole moment (field-independent basis, Debye-Ang):
   XX=              8.6973   YY=             39.6756   ZZ=            -48.3729
   XY=             -0.7333   XZ=             35.1835   YZ=              7.6565
 Octapole moment (field-independent basis, Debye-Ang**2):
  XXX=             67.9959  YYY=             58.3098  ZZZ=           -351.4493  XYY=             77.4469
  XXY=             -8.2747  XXZ=           -148.7853  XZZ=            173.1850  YZZ=             11.2949
  YYZ=              3.3590  XYZ=             14.8015
 Hexadecapole moment (field-independent basis, Debye-Ang**3):
 XXXX=          -9125.3895 YYYY=          -4229.0193 ZZZZ=          -2801.4776 XXXY=             72.3306
 XXXZ=            481.6529 YYYX=            117.6648 YYYZ=             39.0383 ZZZX=            722.4920
 ZZZY=             42.9082 XXYY=          -1917.6238 XXZZ=          -2042.6610 YYZZ=          -1068.7448
 XXYZ=             52.3512 YYXZ=             90.3331 ZZXY=            -30.3090
 N-N= 1.724607358417D+03 E-N=-7.194108885114D+03  KE= 1.580570227425D+03
  Exact polarizability:   0.000   0.000   0.000   0.000   0.000   0.000
 Approx polarizability: 416.140 -36.018 447.472  39.258 -20.513 424.826
 D2PCM: PCM CHGder 2nd derivatives, FixD1E=F FixD2E=F DoIter=F DoCFld=F I1PDM=0
 Calling FoFJK, ICntrl=    100147 FMM=F ISym2X=0 I1Cent= 0 IOpClX= 0 NMat=1 NMatS=1 NMatT=0.
 -------------------------------------------------------------------
 Center     Atomic                   Forces (Hartrees/Bohr)
 Number     Number              X              Y              Z
 -------------------------------------------------------------------
      1        8           0.000000322   -0.000000539   -0.000001922
      2        6          -0.000000046   -0.000000924   -0.000002265
      3       16           0.000000409   -0.000001023   -0.000001821
      4       16           0.000001945   -0.000001099   -0.000004810
      5        6           0.000001733   -0.000000575   -0.000002677
      6        1           0.000000626   -0.000000442   -0.000001607
      7        1           0.000000296   -0.000000422   -0.000001364
      8        1           0.000000878   -0.000000132   -0.000001118
      9        6           0.000001367    0.000001307    0.000001059
     10        7          -0.000000187    0.000002111    0.000000219
     11        6           0.000001616    0.000000490    0.000002012
     12        1           0.000000980    0.000001126    0.000000240
     13        1           0.000000972   -0.000000268    0.000000022
     14        1          -0.000000342   -0.000000429    0.000000458
     15        6          -0.000001213   -0.000000559   -0.000000776
     16        1           0.000000414   -0.000000159   -0.000000573
     17        1          -0.000000446   -0.000000488   -0.000000385
     18        6          -0.000000448   -0.000000740   -0.000001330
     19        6          -0.000001423   -0.000000677   -0.000002248
     20        6          -0.000000648   -0.000000023   -0.000000318
     21        6          -0.000001979   -0.000001504   -0.000001214
     22        1          -0.000000892   -0.000001011   -0.000000215
     23        6          -0.000000377   -0.000000802   -0.000000784
     24        1           0.000000443   -0.000000347   -0.000000408
     25        6          -0.000001048   -0.000000851   -0.000001578
     26        1          -0.000000723   -0.000000832   -0.000001014
     27        1           0.000000015    0.000000004   -0.000000296
     28        1          -0.000000454   -0.000000581   -0.000000478
     29        6           0.000000153    0.000001318    0.000002047
     30        6          -0.000001475    0.000000044    0.000002160
     31        6          -0.000000826    0.000000805    0.000001479
     32        6           0.000000899    0.000001320    0.000004758
     33        1          -0.000000328    0.000000547    0.000000659
     34        6           0.000000792    0.000001937    0.000004061
     35        1          -0.000000150    0.000000594    0.000000470
     36        6          -0.000001628    0.000000639    0.000003373
     37        1          -0.000000162    0.000000550    0.000001847
     38        1          -0.000000023    0.000000695    0.000001448
     39        1           0.000000959    0.000000941    0.000002892
 -------------------------------------------------------------------
 Cartesian Forces:  Max     0.000004810 RMS     0.000001334
 IRC-IRC-IRC-IRC-IRC-IRC-IRC-IRC-IRC-IRC-IRC-IRC-IRC-IRC-IRC-IRC-IRC-IRC
          ******** Start new reaction path calculation ********
 Supplied step size of   0.1000 bohr.
    Integration on MW PES will use step size of   0.1174 sqrt(amu)*bohr.
 Point Number:   0          Path Number:   1
 Calculating another point on the path.
 IRC-IRC-IRC-IRC-IRC-IRC-IRC-IRC-IRC-IRC-IRC-IRC-IRC-IRC-IRC-IRC-IRC-IRC
                          Input orientation:                          
 ---------------------------------------------------------------------
 Center     Atomic      Atomic             Coordinates (Angstroms)
 Number     Number       Type             X           Y           Z
 ---------------------------------------------------------------------
      1          8           0        2.266348    0.602634   -0.140563
      2          6           0        1.909089    1.877372   -0.251253
      3         16           0        0.566027    2.460772   -1.023375
      4         16           0        3.148458    2.827198    0.581203
      5          6           0        2.568976    4.539217    0.382457
      6          1           0        3.318418    5.149180    0.887996
      7          1           0        2.518897    4.807571   -0.670905
      8          1           0        1.598959    4.672089    0.857341
      9          6           0       -2.591138    0.550905    1.286943
     10          7           0       -1.663689   -0.493899    1.627282
     11          6           0       -1.245218   -1.023271    2.631322
     12          1           0       -2.230686   -0.043107    4.037405
     13          1           0       -2.980577    0.929469    2.252581
     14          1           0       -2.044566    1.360649    0.795322
     15          6           0        1.425097   -0.453552   -0.722928
     16          1           0        0.453284   -0.410925   -0.230094
     17          1           0        1.305881   -0.233705   -1.784082
     18          6           0        2.122186   -1.761412   -0.487253
     19          6           0        3.070777   -2.234659   -1.400808
     20          6           0        1.833547   -2.519264    0.652887
     21          6           0        3.726484   -3.443793   -1.175909
     22          1           0        3.293187   -1.656765   -2.291910
     23          6           0        2.488223   -3.729704    0.878191
     24          1           0        1.090419   -2.163770    1.359730
     25          6           0        3.436410   -4.192636   -0.034446
     26          1           0        4.458139   -3.802980   -1.890764
     27          1           0        2.256133   -4.311864    1.762905
     28          1           0        3.943639   -5.134958    0.139795
     29          6           0       -3.728808    0.096927    0.391882
     30          6           0       -4.219811   -1.211662    0.429635
     31          6           0       -4.346616    1.022644   -0.456836
     32          6           0       -5.306766   -1.585841   -0.361134
     33          1           0       -3.745965   -1.941072    1.076114
     34          6           0       -5.436113    0.652529   -1.244521
     35          1           0       -3.971638    2.040243   -0.503472
     36          6           0       -5.920248   -0.655293   -1.199772
     37          1           0       -5.673331   -2.605850   -0.321962
     38          1           0       -5.901134    1.382862   -1.897598
     39          1           0       -6.763980   -0.946736   -1.815215
 ---------------------------------------------------------------------
                    Distance matrix (angstroms):
                    1          2          3          4          5
     1  O    0.000000
     2  C    1.328474   0.000000
     3  S    2.668917   1.655398   0.000000
     4  S    2.499550   1.769517   3.062334   0.000000
     5  C    3.982690   2.814686   3.210623   1.818326   0.000000
     6  H    4.778688   3.740164   4.296107   2.348320   1.090545
     7  H    4.245767   3.022258   3.073338   2.426108   1.088161
     8  H    4.242839   3.022516   3.081227   2.425041   1.088164
     9  C    5.063163   4.937368   4.353487   6.214704   6.584185
    10  N    4.446667   4.681512   4.552767   5.939758   6.693078
    11  C    4.760043   5.164554   5.364324   6.191405   7.109623
    12  H    6.172172   6.262473   6.300992   7.008507   7.575822
    13  H    5.776173   5.574633   5.065094   6.630230   6.879329
    14  H    4.475985   4.122342   3.366471   5.400381   5.617697
    15  C    1.470503   2.426918   3.053121   3.928619   5.240045
    16  H    2.079067   2.712216   2.981383   4.290409   5.418051
    17  H    2.079209   2.677699   2.895905   4.284716   5.391668
    18  C    2.393678   3.652651   4.531654   4.821844   6.376045
    19  C    3.207111   4.424906   5.335101   5.436617   7.022623
    20  C    3.250097   4.489274   5.405295   5.506250   7.101841
    21  C    4.424649   5.698484   6.698929   6.538111   8.215643
    22  H    3.284445   4.309308   5.099087   5.327443   6.787261
    23  C    4.456035   5.748943   6.755204   6.596747   8.284161
    24  H    3.359566   4.426773   5.228820   5.454484   6.933342
    25  C    4.937097   6.262964   7.313338   7.052660   8.784731
    26  H    5.222700   6.438327   7.425328   7.196190   8.850352
    27  H    5.270256   6.517969   7.515877   7.291013   8.963545
    28  H    5.984303   7.311983   8.393828   8.013931   9.774367
    29  C    6.039961   5.947225   5.102580   7.401825   7.706887
    30  C    6.759220   6.897039   6.205018   8.403973   8.897329
    31  C    6.633832   6.317172   5.150072   7.778823   7.803596
    32  C    7.886071   8.004653   7.162635   9.584035  10.004827
    33  H    6.640681   6.951406   6.509789   8.397286   9.074898
    34  C    7.781331   7.512577   6.272507   9.041976   9.046262
    35  H    6.411777   5.888386   4.586671   7.245108   7.057575
    36  C    8.350128   8.283271   7.198106   9.876287  10.077365
    37  H    8.565383   8.808937   8.067976  10.399889  10.930865
    38  H    8.390690   7.997160   6.614403   9.493455   9.322230
    39  H    9.314066   9.254387   8.122015  10.873906  11.046696
                    6          7          8          9         10
     6  H    0.000000
     7  H    1.784966   0.000000
     8  H    1.784683   1.788904   0.000000
     9  C    7.498409   6.932881   5.892845   0.000000
    10  N    7.563879   7.133111   6.158336   1.437918   0.000000
    11  C    7.871792   7.685830   6.608591   2.469187   1.209731
    12  H    8.226249   8.261707   6.856534   2.836867   2.516623
    13  H    7.703595   7.336938   6.076680   1.107894   2.037442
    14  H    6.566822   5.903922   4.923896   1.093672   2.067987
    15  C    6.129465   5.373874   5.366532   4.602028   3.881458
    16  H    6.354045   5.629722   5.322792   3.534830   2.817500
    17  H    6.337646   5.303305   5.579411   5.023302   4.530281
    18  C    7.146927   6.583514   6.593302   5.541661   4.517820
    19  C    7.734406   7.101432   7.414085   6.858619   5.883430
    20  C    7.814419   7.476941   7.198082   5.422712   4.157187
    21  C    8.846774   8.354539   8.632961   7.869918   6.753793
    22  H    7.512212   6.709309   7.269290   7.232377   6.425181
    23  C    8.917617   8.676734   8.448748   6.655118   5.316948
    24  H    7.659357   7.400245   6.873135   4.574781   3.231898
    25  C    9.387990   9.069214   9.096970   7.783225   6.515597
    26  H    9.442545   8.910124   9.357018   8.873919   7.797656
    27  H    9.560611   9.442276   9.053361   6.882521   5.473596
    28  H   10.330257  10.076756  10.108935   8.737752   7.429278
    29  C    8.685320   7.896424   7.038029   1.517077   2.477904
    30  C    9.873971   9.102338   8.286105   2.548371   2.912611
    31  C    8.808497   7.842625   7.098970   2.518930   3.720423
    32  C   11.014292  10.110029   9.398691   3.828378   4.291637
    33  H   10.010622   9.372554   8.505878   2.754637   2.594989
    34  C   10.070219   8.993087   8.370599   3.809531   4.877780
    35  H    8.046526   7.057846   6.309515   2.707304   4.035916
    36  C   11.108718  10.066864   9.441990   4.326851   5.112394
    37  H   11.935495  11.054103  10.355933   4.696126   4.933267
    38  H   10.341413   9.172259   8.640607   4.667926   5.822624
    39  H   12.088105  10.981498  10.423651   5.411001   6.169993
                   11         12         13         14         15
    11  C    0.000000
    12  H    1.977103   0.000000
    13  H    2.639717   2.166526   0.000000
    14  H    3.113346   3.537834   1.784835   0.000000
    15  C    4.325062   6.016144   5.493302   4.199401   0.000000
    16  H    3.383427   5.054754   4.444292   3.229428   1.090470
    17  H    5.160166   6.814202   6.001778   4.518936   1.090225
    18  C    4.648631   6.509424   6.386370   5.362283   1.500658
    19  C    6.029374   7.904592   7.744536   6.626912   2.517961
    20  C    3.953605   5.839889   6.134213   5.487601   2.515326
    21  C    6.713551   8.615752   8.710031   7.763597   3.800411
    22  H    6.725820   8.554373   8.167076   6.864940   2.720145
    23  C    4.933237   6.770504   7.314684   6.816504   3.798288
    24  H    2.893594   4.764126   5.190214   4.750601   2.715570
    25  C    6.250507   8.118777   8.523155   7.846565   4.301179
    26  H    7.791298   9.696402   9.741554   8.727158   4.667103
    27  H    4.881440   6.597513   7.425260   7.183984   4.664393
    28  H    7.073749   8.901719   9.443829   8.858963   5.385435
    29  C    3.526777   3.943833   2.171446   2.143928   5.301752
    30  C    3.705552   4.282306   3.072992   3.388540   5.811034
    31  C    4.831269   5.080472   3.035735   2.642269   5.963441
    32  C    5.076165   5.584751   4.309228   4.545453   6.836004
    33  H    3.084601   3.829828   3.195293   3.724911   5.673549
    34  C    5.949292   6.217509   4.282065   4.020571   6.969339
    35  H    5.161920   5.290636   3.132388   2.421224   5.949111
    36  C    6.055459   6.435500   4.803319   4.802638   7.363570
    37  H    5.552894   6.117478   5.135921   5.490845   7.428381
    38  H    6.926626   7.122488   5.095018   4.703768   7.643685
    39  H    7.087615   7.457913   5.863553   5.866157   8.276310
                   16         17         18         19         20
    16  H    0.000000
    17  H    1.781349   0.000000
    18  C    2.162216   2.163794   0.000000
    19  C    3.398213   2.695472   1.399418   0.000000
    20  C    2.670183   3.382458   1.399132   2.414416   0.000000
    21  C    4.561436   4.066185   2.424547   1.393750   2.789706
    22  H    3.724011   2.496472   2.153830   1.085123   3.397983
    23  C    4.047662   4.550564   2.423344   2.787179   1.394463
    24  H    2.450704   3.695284   2.153551   3.398149   1.085468
    25  C    4.820649   4.824263   2.800548   2.415431   2.416976
    26  H    5.504791   4.763175   3.405073   2.150456   3.873832
    27  H    4.737050   5.487757   3.403816   3.871370   2.150380
    28  H    5.885227   5.889087   3.884803   3.398100   3.399649
    29  C    4.258481   5.494746   6.201648   7.408400   6.152428
    30  C    4.786882   6.032430   6.431472   7.586153   6.196999
    31  C    5.014536   5.940599   7.042534   8.155907   7.209092
    32  C    5.880117   6.897837   7.432096   8.466706   7.272110
    33  H    4.656310   6.051196   6.075491   7.258740   5.625334
    34  C    6.070008   6.821366   7.970474   8.984846   8.155268
    35  H    5.065856   5.887530   7.182446   8.287075   7.471710
    36  C    6.451503   7.261962   8.149351   9.130900   8.187067
    37  H    6.508575   7.514937   7.842862   8.818226   7.570406
    38  H    6.810056   7.386964   8.732078   9.686508   9.030883
    39  H    7.408684   8.101360   9.021702   9.927382   9.081951
                   21         22         23         24         25
    21  C    0.000000
    22  H    2.150971   0.000000
    23  C    2.415443   3.872285   0.000000
    24  H    3.875147   4.294615   2.153575   0.000000
    25  C    1.395652   3.398132   1.395088   3.400544   0.000000
    26  H    1.084136   2.474727   3.398978   4.959260   2.154455
    27  H    3.398839   4.956467   1.084203   2.477044   2.153541
    28  H    2.153665   4.293496   2.153649   4.296169   1.084257
    29  C    8.400956   7.719235   7.316493   5.410400   8.361965
    30  C    8.408554   8.003128   7.179098   5.474498   8.229173
    31  C    9.254247   8.301405   8.431022   6.558544   9.378329
    32  C    9.258264   8.814313   8.178871   6.649763   9.129361
    33  H    7.947785   7.808591   6.488719   4.849808   7.608508
    34  C   10.036820   9.090135   9.300805   7.570290  10.181433
    35  H    9.475649   8.345302   8.771037   6.838836   9.692675
    36  C   10.041700   9.331832   9.190882   7.614197  10.070642
    37  H    9.475648   9.229296   8.325526   6.983684   9.251375
    38  H   10.793909   9.691767  10.209047   8.489440  11.033913
    39  H   10.802493  10.093463  10.030085   8.558798  10.851496
                   26         27         28         29         30
    26  H    0.000000
    27  H    4.296172   0.000000
    28  H    2.482347   2.481864   0.000000
    29  C    9.351249   7.558880   9.289921   0.000000
    30  C    9.349117   7.302514   9.061908   1.398183   0.000000
    31  C   10.142313   8.773855  10.344098   1.399629   2.407080
    32  C   10.129602   8.315057   9.920542   2.426663   1.395277
    33  H    8.920560   6.489801   8.378999   2.149862   1.083745
    34  C   10.870392   9.636414  11.108155   2.429280   2.785211
    35  H   10.350313   9.179917  10.702753   2.153393   3.392222
    36  C   10.867213   9.434043  10.915957   2.810979   2.419917
    37  H   10.321867   8.374578   9.954684   3.405253   2.149739
    38  H   11.584798  10.600481  11.981340   3.407983   3.869680
    39  H   11.580146  10.270806  11.662606   3.895225   3.403283
                   31         32         33         34         35
    31  C    0.000000
    32  C    2.781230   0.000000
    33  H    3.390329   2.151272   0.000000
    34  C    1.394431   2.409856   3.868943   0.000000
    35  H    1.085491   3.866693   4.289160   2.149324   0.000000
    36  C    2.417383   1.394845   3.400057   1.395273   3.398209
    37  H    3.865790   1.084585   2.472102   3.394764   4.951251
    38  H    2.149902   3.395172   4.953408   1.084500   2.469553
    39  H    3.401073   2.155523   4.296150   2.155590   4.294169
                   36         37         38         39
    36  C    0.000000
    37  H    2.153182   0.000000
    38  H    2.154392   4.294689   0.000000
    39  H    1.084248   2.484347   2.485622   0.000000
 Symmetry turned off by external request.
 Stoichiometry    C17H18NOS2(1-)
 Framework group  C1[X(C17H18NOS2)]
 Deg. of freedom   111
 Full point group                 C1      NOp   1
 Rotational constants (GHZ):      0.2483001      0.1409060      0.1024519
 Standard basis: 6-311++G(d,p) (5D, 7F)
   604 basis functions,   946 primitive gaussians,   625 cartesian basis functions
    84 alpha electrons       84 beta electrons
       nuclear repulsion energy      1724.6654322537 Hartrees.
 NAtoms=   39 NActive=   39 NUniq=   39 SFac= 1.00D+00 NAtFMM=   60 NAOKFM=F Big=F
 Integral buffers will be    131072 words long.
 Raffenetti 2 integral format.
 Two-electron integral symmetry is turned off.
 Force inversion solution in PCM.
 ------------------------------------------------------------------------------
 Polarizable Continuum Model (PCM)
 =================================
 Model                : PCM (using non-symmetric T matrix).
 Atomic radii         : UFF (Universal Force Field).
 Polarization charges : Total charges.
 Charge compensation  : None.
 Solution method      : Matrix inversion.
 Cavity type          : Scaled VdW (van der Waals Surface) (Alpha=1.100).
 Cavity algorithm     : GePol (No added spheres)
                        Default sphere list used, NSphG=   39.
                        Lebedev-Laikov grids with approx.  5.0 points / Ang**2.
                        Smoothing algorithm: York/Karplus (Gamma=1.0000).
                        Polarization charges: spherical gaussians, with
                                              point-specific exponents (IZeta= 3).
                        Self-potential: point-specific (ISelfS= 7).
                        Self-field    : sphere-specific E.n sum rule (ISelfD= 2).
 1st derivatives      : Analytical E(r).r(x)/FMM algorithm (CHGder, D1EAlg=3).
                        Cavity 1st derivative terms included.
 Solvent              : n,n-DiMethylFormamide, Eps=  37.219000 Eps(inf)=   2.046330
 ------------------------------------------------------------------------------
 One-electron integrals computed using PRISM.
 NBasis=   604 RedAO= T EigKep=  1.55D-06  NBF=   604
 NBsUse=   602 1.00D-06 EigRej=  7.13D-07 NBFU=   602
 Initial guess from the checkpoint file:  "/scratch/srahman/32855347/Gau-57825.chk"
 B after Tr=    -0.050262   -0.015472    0.009796
         Rot=    1.000000   -0.000027   -0.000004   -0.000006 Ang=  -0.00 deg.
 ExpMin= 3.60D-02 ExpMax= 9.34D+04 ExpMxC= 3.17D+03 IAcc=3 IRadAn=         5 AccDes= 0.00D+00
 Harris functional with IExCor=  402 and IRadAn=       5 diagonalized for initial guess.
 HarFok:  IExCor=  402 AccDes= 0.00D+00 IRadAn=         5 IDoV= 1 UseB2=F ITyADJ=14
 ICtDFT=  3500011 ScaDFX=  1.000000  1.000000  1.000000  1.000000
 FoFCou: FMM=F IPFlag=           0 FMFlag=      100000 FMFlg1=           0
         NFxFlg=           0 DoJE=T BraDBF=F KetDBF=T FulRan=T
         wScrn=  0.000000 ICntrl=     500 IOpCl=  0 I1Cent=   200000004 NGrid=           0
         NMat0=    1 NMatS0=      1 NMatT0=    0 NMatD0=    1 NMtDS0=    0 NMtDT0=    0
 Symmetry not used in FoFCou.
 Requested convergence on RMS density matrix=1.00D-08 within 128 cycles.
 Requested convergence on MAX density matrix=1.00D-06.
 Requested convergence on             energy=1.00D-06.
 No special actions if energy rises.
 Inv3:  Mode=1 IEnd=    33687603.
 Iteration    1 A*A^-1 deviation from unit magnitude is 8.10D-15 for   2791.
 Iteration    1 A*A^-1 deviation from orthogonality  is 7.33D-15 for   2019    973.
 Iteration    1 A^-1*A deviation from unit magnitude is 9.55D-15 for   2189.
 Iteration    1 A^-1*A deviation from orthogonality  is 1.78D-11 for   3134   2093.
 Error on total polarization charges =  0.04328
 SCF Done:  E(RB3LYP) =  -1585.26455772     A.U. after   12 cycles
            NFock= 12  Conv=0.41D-08     -V/T= 2.0030
 DoSCS=F DFT=T ScalE2(SS,OS)=  1.000000  1.000000
 Range of M.O.s used for correlation:     1   602
 NBasis=   604 NAE=    84 NBE=    84 NFC=     0 NFV=     0
 NROrb=    602 NOA=    84 NOB=    84 NVA=   518 NVB=   518

 **** Warning!!: The largest alpha MO coefficient is  0.12698218D+03

 Symmetrizing basis deriv contribution to polar:
 IMax=3 JMax=2 DiffMx= 0.00D+00
 D1PCM: PCM CHGder 1st derivatives, ID1Alg=3 FixD1E=F DoIter=F DoCFld=F I1PDM=0.
 Calling FoFJK, ICntrl=      2147 FMM=F ISym2X=0 I1Cent= 0 IOpClX= 0 NMat=1 NMatS=1 NMatT=0.
 -------------------------------------------------------------------
 Center     Atomic                   Forces (Hartrees/Bohr)
 Number     Number              X              Y              Z
 -------------------------------------------------------------------
      1        8           0.000006379    0.000014173   -0.000007498
      2        6          -0.000002223   -0.000013637   -0.000005790
      3       16           0.000011500    0.000009642   -0.000011292
      4       16           0.000007697    0.000006045    0.000001572
      5        6           0.000003534    0.000000764   -0.000002094
      6        1           0.000000593    0.000000217   -0.000001741
      7        1           0.000000216   -0.000000266   -0.000001206
      8        1           0.000000920    0.000000150   -0.000001377
      9        6           0.000090542   -0.000211904    0.000362892
     10        7           0.000529433   -0.000345985   -0.001502396
     11        6          -0.001146994    0.001146129    0.001961587
     12        1           0.000692735   -0.000746976   -0.001041617
     13        1          -0.000023539    0.000006406    0.000050026
     14        1          -0.000036455    0.000023657    0.000031388
     15        6          -0.000040750   -0.000012644    0.000022165
     16        1          -0.000002026   -0.000003042    0.000011666
     17        1          -0.000002273   -0.000000184    0.000001043
     18        6          -0.000000921    0.000000402    0.000001403
     19        6          -0.000000732    0.000000882   -0.000000081
     20        6          -0.000024027    0.000007897    0.000009306
     21        6          -0.000001470   -0.000001814   -0.000001750
     22        1          -0.000000669   -0.000000990   -0.000000501
     23        6          -0.000004687    0.000005991   -0.000002846
     24        1          -0.000008723    0.000002364   -0.000002281
     25        6          -0.000001342    0.000001404    0.000001390
     26        1          -0.000000563   -0.000001198   -0.000001167
     27        1          -0.000000729   -0.000000319   -0.000000580
     28        1          -0.000000384   -0.000000663   -0.000000432
     29        6          -0.000006969    0.000073757    0.000121460
     30        6          -0.000010926    0.000030996    0.000000906
     31        6          -0.000015880   -0.000009899    0.000023946
     32        6           0.000002900    0.000007371    0.000003092
     33        1           0.000006035    0.000008371    0.000000525
     34        6          -0.000002856   -0.000000423   -0.000010329
     35        1          -0.000001417    0.000001087    0.000002608
     36        6          -0.000014671    0.000001487   -0.000011407
     37        1          -0.000000147   -0.000000004    0.000000139
     38        1          -0.000000658    0.000000133   -0.000001657
     39        1          -0.000000456    0.000000621    0.000000928
 -------------------------------------------------------------------
 Cartesian Forces:  Max     0.001961587 RMS     0.000313173
 IRC-IRC-IRC-IRC-IRC-IRC-IRC-IRC-IRC-IRC-IRC-IRC-IRC-IRC-IRC-IRC-IRC-IRC
 Pt  1 Step number   1 out of a maximum of  20
 Modified Bulirsch-Stoer Extrapolation Cycles:
    EPS =    0.000010000000000
 Maximum DWI energy   std dev =  0.000001266 at pt    57
 Maximum DWI gradient std dev =  0.037708025 at pt     4
 CORRECTOR INTEGRATION CONVERGENCE:
   Recorrection delta-x convergence threshold:    0.010000
   Delta-x Convergence Met
 Point Number:   1          Path Number:   1
   CHANGE IN THE REACTION COORDINATE =    0.11737
   NET REACTION COORDINATE UP TO THIS POINT =    0.11737
  # OF POINTS ALONG THE PATH =   1
  # OF STEPS =   1

 Calculating another point on the path.
 IRC-IRC-IRC-IRC-IRC-IRC-IRC-IRC-IRC-IRC-IRC-IRC-IRC-IRC-IRC-IRC-IRC-IRC
                          Input orientation:                          
 ---------------------------------------------------------------------
 Center     Atomic      Atomic             Coordinates (Angstroms)
 Number     Number       Type             X           Y           Z
 ---------------------------------------------------------------------
      1          8           0        2.266363    0.602665   -0.140579
      2          6           0        1.909081    1.877332   -0.251271
      3         16           0        0.566041    2.460782   -1.023389
      4         16           0        3.148466    2.827205    0.581206
      5          6           0        2.568990    4.539219    0.382440
      6          1           0        3.318444    5.149199    0.887940
      7          1           0        2.518900    4.807551   -0.670932
      8          1           0        1.598972    4.672110    0.857308
      9          6           0       -2.590856    0.550302    1.288102
     10          7           0       -1.662194   -0.494957    1.623527
     11          6           0       -1.248927   -1.019545    2.637077
     12          1           0       -2.205069   -0.070740    3.999808
     13          1           0       -2.981051    0.929154    2.253919
     14          1           0       -2.045948    1.361460    0.796397
     15          6           0        1.424974   -0.453592   -0.722866
     16          1           0        0.453234   -0.411035   -0.229682
     17          1           0        1.305811   -0.233713   -1.784029
     18          6           0        2.122185   -1.761409   -0.487246
     19          6           0        3.070776   -2.234663   -1.400807
     20          6           0        1.833475   -2.519239    0.652920
     21          6           0        3.726482   -3.443803   -1.175914
     22          1           0        3.293165   -1.656794   -2.291937
     23          6           0        2.488209   -3.729683    0.878187
     24          1           0        1.090112   -2.163683    1.359620
     25          6           0        3.436407   -4.192635   -0.034439
     26          1           0        4.458107   -3.803022   -1.890792
     27          1           0        2.256108   -4.311879    1.762885
     28          1           0        3.943621   -5.134975    0.139784
     29          6           0       -3.728826    0.097165    0.392274
     30          6           0       -4.219837   -1.211557    0.429638
     31          6           0       -4.346662    1.022613   -0.456769
     32          6           0       -5.306758   -1.585822   -0.361127
     33          1           0       -3.745726   -1.940760    1.076139
     34          6           0       -5.436130    0.652524   -1.244565
     35          1           0       -3.971701    2.040252   -0.503383
     36          6           0       -5.920292   -0.655288   -1.199806
     37          1           0       -5.673353   -2.605849   -0.321970
     38          1           0       -5.901174    1.382847   -1.897673
     39          1           0       -6.764058   -0.946732   -1.815219
 ---------------------------------------------------------------------
                    Distance matrix (angstroms):
                    1          2          3          4          5
     1  O    0.000000
     2  C    1.328412   0.000000
     3  S    2.668904   1.655396   0.000000
     4  S    2.499531   1.769563   3.062338   0.000000
     5  C    3.982660   2.814731   3.210616   1.818321   0.000000
     6  H    4.778671   3.740216   4.296102   2.348325   1.090545
     7  H    4.245717   3.022280   3.073307   2.426103   1.088165
     8  H    4.242826   3.022565   3.081224   2.425044   1.088161
     9  C    5.063245   4.937622   4.354184   6.214806   6.584504
    10  N    4.444143   4.679383   4.550558   5.938489   6.692244
    11  C    4.764893   5.167927   5.367103   6.193639   7.110537
    12  H    6.131067   6.228393   6.270578   6.981781   7.558353
    13  H    5.777159   5.575698   5.066408   6.631105   6.880258
    14  H    4.477691   4.123831   3.367879   5.401542   5.618466
    15  C    1.470603   2.426926   3.053138   3.928697   5.240098
    16  H    2.079174   2.712301   2.981614   4.290456   5.418129
    17  H    2.079211   2.677647   2.895882   4.284733   5.391668
    18  C    2.393702   3.652606   4.531658   4.821848   6.376041
    19  C    3.207130   4.424869   5.335104   5.436627   7.022622
    20  C    3.250126   4.489222   5.405276   5.506252   7.101828
    21  C    4.424677   5.698455   6.698938   6.538128   8.215649
    22  H    3.284481   4.309298   5.099102   5.327488   6.787288
    23  C    4.456046   5.748886   6.755189   6.596736   8.284143
    24  H    3.359590   4.426678   5.228676   5.454513   6.933314
    25  C    4.937122   6.262926   7.313342   7.052665   8.784729
    26  H    5.222745   6.438322   7.425349   7.196238   8.850385
    27  H    5.270296   6.517943   7.515889   7.291035   8.963563
    28  H    5.984339   7.311958   8.393839   8.013953   9.774381
    29  C    6.040013   5.947196   5.102613   7.401754   7.706778
    30  C    6.759241   6.896993   6.204996   8.403956   8.897293
    31  C    6.633885   6.317206   5.150148   7.778874   7.803654
    32  C    7.886082   8.004614   7.162637   9.584030  10.004820
    33  H    6.640379   6.951020   6.509448   8.396924   9.074523
    34  C    7.781367   7.512583   6.272540   9.042011   9.046296
    35  H    6.411843   5.888438   4.586758   7.245165   7.057631
    36  C    8.350194   8.283295   7.198162   9.876343  10.077416
    37  H    8.565429   8.808929   8.068009  10.399919  10.930892
    38  H    8.390752   7.997201   6.614467   9.493524   9.322299
    39  H    9.314159   9.254438   8.122099  10.873987  11.046771
                    6          7          8          9         10
     6  H    0.000000
     7  H    1.784959   0.000000
     8  H    1.784695   1.788891   0.000000
     9  C    7.498654   6.933368   5.893178   0.000000
    10  N    7.563355   7.131808   6.157993   1.437876   0.000000
    11  C    7.872342   7.687295   6.608559   2.466764   1.213782
    12  H    8.212227   8.241931   6.844024   2.808535   2.474143
    13  H    7.704435   7.337996   6.077570   1.108414   2.040801
    14  H    6.567500   5.904781   4.924384   1.093927   2.068258
    15  C    6.129534   5.373918   5.366567   4.602030   3.877870
    16  H    6.354109   5.629859   5.322840   3.534731   2.813621
    17  H    6.337653   5.303293   5.579400   5.023613   4.526449
    18  C    7.146934   6.583491   6.593310   5.541536   4.514508
    19  C    7.734411   7.101412   7.414094   6.858595   5.879981
    20  C    7.814429   7.476914   7.198074   5.422199   4.154456
    21  C    8.846788   8.354526   8.632979   7.869753   6.750585
    22  H    7.512242   6.709314   7.269322   7.232541   6.421550
    23  C    8.917619   8.676698   8.448746   6.654563   5.314587
    24  H    7.659385   7.400181   6.873086   4.573877   3.229471
    25  C    9.388000   9.069195   9.096982   7.782831   6.512865
    26  H    9.442586   8.910137   9.357059   8.873819   7.794345
    27  H    9.560653   9.442274   9.053395   6.881808   5.471874
    28  H   10.330286  10.076751  10.108963   8.737299   7.426737
    29  C    8.685203   7.896343   7.037884   1.517504   2.477410
    30  C    9.873952   9.102280   8.286071   2.548468   2.912117
    31  C    8.808564   7.842675   7.099027   2.520021   3.719814
    32  C   11.014300  10.110002   9.398692   3.828722   4.290884
    33  H   10.010266   9.372166   8.505512   2.753914   2.594434
    34  C   10.070264   8.993098   8.370639   3.810569   4.877013
    35  H    8.046586   7.057898   6.309561   2.708525   4.035450
    36  C   11.108780  10.066891   9.442046   4.327618   5.111586
    37  H   11.935538  11.054108  10.355969   4.696319   4.932568
    38  H   10.341489   9.172303   8.640680   4.669100   5.821850
    39  H   12.088188  10.981552  10.423726   5.411777   6.169124
                   11         12         13         14         15
    11  C    0.000000
    12  H    1.916108   0.000000
    13  H    2.635240   2.156401   0.000000
    14  H    3.113283   3.512600   1.784846   0.000000
    15  C    4.331197   5.968871   5.494205   4.201175   0.000000
    16  H    3.389093   5.007091   4.445075   3.231174   1.090559
    17  H    5.166275   6.767983   6.002871   4.520781   1.090236
    18  C    4.655765   6.458880   6.387184   5.364082   1.500668
    19  C    6.036626   7.853899   7.745409   6.628775   2.518031
    20  C    3.960703   5.788492   6.134678   5.489110   2.515265
    21  C    6.720910   8.564400   8.710769   7.765405   3.800468
    22  H    6.732894   8.504833   8.168091   6.866861   2.720260
    23  C    4.940115   6.720062   7.315067   6.817992   3.798239
    24  H    2.900354   4.712665   5.190354   4.751707   2.715381
    25  C    6.257624   8.067925   8.523677   7.848215   4.301190
    26  H    7.798691   9.645050   9.742340   8.729008   4.667186
    27  H    4.887632   6.549288   7.425454   7.185301   4.664346
    28  H    7.080663   8.851702   9.444273   8.860572   5.385452
    29  C    3.526483   3.919736   2.171887   2.143323   5.301748
    30  C    3.706206   4.255216   3.073310   3.388321   5.810909
    31  C    4.830968   5.063883   3.036685   2.641690   5.963369
    32  C    5.076996   5.561807   4.309580   4.545241   6.835863
    33  H    3.085315   3.797162   3.195042   3.724534   5.673114
    34  C    5.949422   6.202122   4.282911   4.020130   6.969247
    35  H    5.161235   5.277879   3.133471   2.420478   5.949078
    36  C    6.056072   6.417208   4.803937   4.802358   7.363497
    37  H    5.554086   6.093729   5.136140   5.490752   7.428269
    38  H    6.926676   7.110161   5.095946   4.703322   7.643632
    39  H    7.088364   7.440852   5.864126   5.865906   8.276271
                   16         17         18         19         20
    16  H    0.000000
    17  H    1.781663   0.000000
    18  C    2.162232   2.163785   0.000000
    19  C    3.398334   2.695507   1.399424   0.000000
    20  C    2.669940   3.382422   1.399156   2.414475   0.000000
    21  C    4.561490   4.066218   2.424559   1.393753   2.789790
    22  H    3.724247   2.496538   2.153845   1.085128   3.398042
    23  C    4.047460   4.550524   2.423321   2.787164   1.394488
    24  H    2.450157   3.695110   2.153581   3.398239   1.085557
    25  C    4.820575   4.824268   2.800549   2.415430   2.417045
    26  H    5.504895   4.763227   3.405093   2.150471   3.873920
    27  H    4.736799   5.487723   3.403810   3.871364   2.150395
    28  H    5.885144   5.889097   3.884809   3.398101   3.399720
    29  C    4.258489   5.494848   6.201789   7.408586   6.152455
    30  C    4.786766   6.032353   6.431505   7.586192   6.196973
    31  C    5.014570   5.940574   7.042562   8.155945   7.209037
    32  C    5.880044   6.897748   7.432088   8.466700   7.272035
    33  H    4.655802   6.050834   6.075254   7.258535   5.625055
    34  C    6.070070   6.821305   7.970491   8.984860   8.155225
    35  H    5.065942   5.887538   7.182502   8.287143   7.471685
    36  C    6.451561   7.261929   8.149398   9.130943   8.187052
    37  H    6.508517   7.514877   7.842883   8.818246   7.570363
    38  H    6.810191   7.386935   8.732120   9.686543   9.030869
    39  H    7.408792   8.101368   9.021780   9.927460   9.081964
                   21         22         23         24         25
    21  C    0.000000
    22  H    2.150970   0.000000
    23  C    2.415446   3.872275   0.000000
    24  H    3.875318   4.294677   2.153791   0.000000
    25  C    1.395656   3.398132   1.395095   3.400758   0.000000
    26  H    1.084142   2.474733   3.398988   4.959436   2.154463
    27  H    3.398838   4.956465   1.084211   2.477280   2.153532
    28  H    2.153665   4.293496   2.153673   4.296405   1.084262
    29  C    8.401149   7.719438   7.316585   5.410116   8.362119
    30  C    8.408610   8.003150   7.179140   5.474209   8.229233
    31  C    9.254280   8.301446   8.431008   6.558220   9.378344
    32  C    9.258262   8.814292   8.178848   6.649424   9.129356
    33  H    7.947627   7.808364   6.488558   4.849266   7.608374
    34  C   10.036836   9.090133   9.300805   7.569982  10.181448
    35  H    9.475716   8.345379   8.771051   6.838552   9.692722
    36  C   10.041745   9.331857   9.190912   7.613913  10.070686
    37  H    9.475669   9.229297   8.325532   6.983389   9.251395
    38  H   10.793945   9.691786  10.209070   8.489164  11.033950
    39  H   10.802570  10.093522  10.030140   8.558537  10.851569
                   26         27         28         29         30
    26  H    0.000000
    27  H    4.296171   0.000000
    28  H    2.482344   2.481863   0.000000
    29  C    9.351456   7.558947   9.290075   0.000000
    30  C    9.349160   7.302562   9.061968   1.398300   0.000000
    31  C   10.142343   8.773838  10.344107   1.399660   2.406931
    32  C   10.129583   8.315032   9.920530   2.426918   1.395271
    33  H    8.920402   6.489671   8.378891   2.149674   1.083735
    34  C   10.870392   9.636419  11.108163   2.429517   2.785161
    35  H   10.350382   9.179932  10.702797   2.153318   3.392103
    36  C   10.867238   9.434072  10.915992   2.811304   2.419932
    37  H   10.321866   8.374575   9.954692   3.405528   2.149808
    38  H   11.584816  10.600510  11.981369   3.408215   3.869651
    39  H   11.580202  10.270854  11.662667   3.895559   3.403318
                   31         32         33         34         35
    31  C    0.000000
    32  C    2.781164   0.000000
    33  H    3.390061   2.151403   0.000000
    34  C    1.394464   2.409854   3.868883   0.000000
    35  H    1.085522   3.866657   4.288871   2.149347   0.000000
    36  C    2.417389   1.394883   3.400162   1.395275   3.398228
    37  H    3.865750   1.084610   2.472408   3.394769   4.951241
    38  H    2.149995   3.395188   4.953370   1.084521   2.469634
    39  H    3.401105   2.155584   4.296321   2.155611   4.294211
                   36         37         38         39
    36  C    0.000000
    37  H    2.153198   0.000000
    38  H    2.154386   4.294699   0.000000
    39  H    1.084257   2.484371   2.485620   0.000000
 Symmetry turned off by external request.
 Stoichiometry    C17H18NOS2(1-)
 Framework group  C1[X(C17H18NOS2)]
 Deg. of freedom   111
 Full point group                 C1      NOp   1
 Rotational constants (GHZ):      0.2483183      0.1409113      0.1024552
 Standard basis: 6-311++G(d,p) (5D, 7F)
   604 basis functions,   946 primitive gaussians,   625 cartesian basis functions
    84 alpha electrons       84 beta electrons
       nuclear repulsion energy      1724.7249519041 Hartrees.
 NAtoms=   39 NActive=   39 NUniq=   39 SFac= 1.00D+00 NAtFMM=   60 NAOKFM=F Big=F
 Integral buffers will be    131072 words long.
 Raffenetti 2 integral format.
 Two-electron integral symmetry is turned off.
 Force inversion solution in PCM.
 ------------------------------------------------------------------------------
 Polarizable Continuum Model (PCM)
 =================================
 Model                : PCM (using non-symmetric T matrix).
 Atomic radii         : UFF (Universal Force Field).
 Polarization charges : Total charges.
 Charge compensation  : None.
 Solution method      : Matrix inversion.
 Cavity type          : Scaled VdW (van der Waals Surface) (Alpha=1.100).
 Cavity algorithm     : GePol (No added spheres)
                        Default sphere list used, NSphG=   39.
                        Lebedev-Laikov grids with approx.  5.0 points / Ang**2.
                        Smoothing algorithm: York/Karplus (Gamma=1.0000).
                        Polarization charges: spherical gaussians, with
                                              point-specific exponents (IZeta= 3).
                        Self-potential: point-specific (ISelfS= 7).
                        Self-field    : sphere-specific E.n sum rule (ISelfD= 2).
 1st derivatives      : Analytical E(r).r(x)/FMM algorithm (CHGder, D1EAlg=3).
                        Cavity 1st derivative terms included.
 Solvent              : n,n-DiMethylFormamide, Eps=  37.219000 Eps(inf)=   2.046330
 ------------------------------------------------------------------------------
 One-electron integrals computed using PRISM.
 NBasis=   604 RedAO= T EigKep=  1.55D-06  NBF=   604
 NBsUse=   602 1.00D-06 EigRej=  7.14D-07 NBFU=   602
 Initial guess from the checkpoint file:  "/scratch/srahman/32855347/Gau-57825.chk"
 B after Tr=     0.000131   -0.000150   -0.000196
         Rot=    1.000000   -0.000023   -0.000003   -0.000005 Ang=  -0.00 deg.
 ExpMin= 3.60D-02 ExpMax= 9.34D+04 ExpMxC= 3.17D+03 IAcc=3 IRadAn=         5 AccDes= 0.00D+00
 Harris functional with IExCor=  402 and IRadAn=       5 diagonalized for initial guess.
 HarFok:  IExCor=  402 AccDes= 0.00D+00 IRadAn=         5 IDoV= 1 UseB2=F ITyADJ=14
 ICtDFT=  3500011 ScaDFX=  1.000000  1.000000  1.000000  1.000000
 FoFCou: FMM=F IPFlag=           0 FMFlag=      100000 FMFlg1=           0
         NFxFlg=           0 DoJE=T BraDBF=F KetDBF=T FulRan=T
         wScrn=  0.000000 ICntrl=     500 IOpCl=  0 I1Cent=   200000004 NGrid=           0
         NMat0=    1 NMatS0=      1 NMatT0=    0 NMatD0=    1 NMtDS0=    0 NMtDT0=    0
 Symmetry not used in FoFCou.
 Requested convergence on RMS density matrix=1.00D-08 within 128 cycles.
 Requested convergence on MAX density matrix=1.00D-06.
 Requested convergence on             energy=1.00D-06.
 No special actions if energy rises.
 Inv3:  Mode=1 IEnd=    33687603.
 Iteration    1 A*A^-1 deviation from unit magnitude is 8.66D-15 for   2898.
 Iteration    1 A*A^-1 deviation from orthogonality  is 7.99D-15 for   2587     52.
 Iteration    1 A^-1*A deviation from unit magnitude is 8.55D-15 for   2798.
 Iteration    1 A^-1*A deviation from orthogonality  is 2.30D-11 for   2786   2773.
 Error on total polarization charges =  0.04252
 SCF Done:  E(RB3LYP) =  -1585.26488152     A.U. after   12 cycles
            NFock= 12  Conv=0.45D-08     -V/T= 2.0030
 DoSCS=F DFT=T ScalE2(SS,OS)=  1.000000  1.000000
 Range of M.O.s used for correlation:     1   602
 NBasis=   604 NAE=    84 NBE=    84 NFC=     0 NFV=     0
 NROrb=    602 NOA=    84 NOB=    84 NVA=   518 NVB=   518

 **** Warning!!: The largest alpha MO coefficient is  0.12875427D+03

 Symmetrizing basis deriv contribution to polar:
 IMax=3 JMax=2 DiffMx= 0.00D+00
 D1PCM: PCM CHGder 1st derivatives, ID1Alg=3 FixD1E=F DoIter=F DoCFld=F I1PDM=0.
 Calling FoFJK, ICntrl=      2147 FMM=F ISym2X=0 I1Cent= 0 IOpClX= 0 NMat=1 NMatS=1 NMatT=0.
 -------------------------------------------------------------------
 Center     Atomic                   Forces (Hartrees/Bohr)
 Number     Number              X              Y              Z
 -------------------------------------------------------------------
      1        8           0.000014998    0.000032511   -0.000013190
      2        6          -0.000005392   -0.000029215   -0.000009218
      3       16           0.000023036    0.000021212   -0.000021831
      4       16           0.000014968    0.000013137    0.000009618
      5        6           0.000008428    0.000001356   -0.000008140
      6        1          -0.000000138    0.000001655    0.000000052
      7        1          -0.000000739   -0.000000216    0.000001051
      8        1          -0.000000665    0.000001513    0.000000291
      9        6           0.000199022   -0.000439381    0.000844576
     10        7           0.001140993   -0.000762317   -0.003408714
     11        6          -0.002622980    0.002605411    0.004465822
     12        1           0.001673517   -0.001745513   -0.002377630
     13        1          -0.000087121    0.000000726    0.000108621
     14        1          -0.000081427    0.000052546    0.000066057
     15        6          -0.000086000   -0.000027761    0.000043601
     16        1          -0.000006015   -0.000006391    0.000026663
     17        1          -0.000002527    0.000000638    0.000003125
     18        6           0.000000589    0.000004617    0.000004354
     19        6          -0.000000895   -0.000000498    0.000001561
     20        6          -0.000048638    0.000016874    0.000020164
     21        6           0.000000460   -0.000004649   -0.000005462
     22        1           0.000000182   -0.000000021   -0.000000051
     23        6          -0.000008036    0.000015178   -0.000005827
     24        1          -0.000021314    0.000006460   -0.000003428
     25        6          -0.000001578    0.000001376    0.000002903
     26        1           0.000000072   -0.000000855   -0.000000178
     27        1          -0.000001637   -0.000000824   -0.000000650
     28        1           0.000000152   -0.000000218    0.000000141
     29        6          -0.000016777    0.000169458    0.000276049
     30        6          -0.000017706    0.000072791   -0.000000042
     31        6          -0.000031936   -0.000024581    0.000046911
     32        6           0.000004982    0.000012544    0.000002131
     33        1           0.000014256    0.000017943   -0.000000070
     34        6          -0.000011813   -0.000003885   -0.000032205
     35        1          -0.000003441   -0.000000052    0.000004564
     36        6          -0.000031950    0.000002350   -0.000026476
     37        1          -0.000000938   -0.000001408   -0.000004065
     38        1          -0.000002248   -0.000001731   -0.000007107
     39        1          -0.000003742   -0.000000780   -0.000003971
 -------------------------------------------------------------------
 Cartesian Forces:  Max     0.004465822 RMS     0.000714511
 IRC-IRC-IRC-IRC-IRC-IRC-IRC-IRC-IRC-IRC-IRC-IRC-IRC-IRC-IRC-IRC-IRC-IRC
 Pt  2 Step number   1 out of a maximum of  20
 Modified Bulirsch-Stoer Extrapolation Cycles:
    EPS =    0.000010000000000
 Maximum DWI energy   std dev =  0.000003873 at pt    70
 Maximum DWI gradient std dev =  0.018069065 at pt    55
 CORRECTOR INTEGRATION CONVERGENCE:
   Recorrection delta-x convergence threshold:    0.010000
   Delta-x Convergence Met
 Point Number:   2          Path Number:   1
   CHANGE IN THE REACTION COORDINATE =    0.11735
   NET REACTION COORDINATE UP TO THIS POINT =    0.23471
  # OF POINTS ALONG THE PATH =   2
  # OF STEPS =   1

 Calculating another point on the path.
 IRC-IRC-IRC-IRC-IRC-IRC-IRC-IRC-IRC-IRC-IRC-IRC-IRC-IRC-IRC-IRC-IRC-IRC
                          Input orientation:                          
 ---------------------------------------------------------------------
 Center     Atomic      Atomic             Coordinates (Angstroms)
 Number     Number       Type             X           Y           Z
 ---------------------------------------------------------------------
      1          8           0        2.266379    0.602697   -0.140589
      2          6           0        1.909073    1.877293   -0.251283
      3         16           0        0.566052    2.460791   -1.023400
      4         16           0        3.148474    2.827211    0.581209
      5          6           0        2.568998    4.539221    0.382435
      6          1           0        3.318440    5.149218    0.887938
      7          1           0        2.518892    4.807558   -0.670934
      8          1           0        1.598976    4.672121    0.857298
      9          6           0       -2.590654    0.549780    1.289272
     10          7           0       -1.660894   -0.495875    1.619871
     11          6           0       -1.252419   -1.016057    2.642783
     12          1           0       -2.178181   -0.098375    3.962185
     13          1           0       -2.982126    0.929062    2.255142
     14          1           0       -2.047321    1.362300    0.797472
     15          6           0        1.424862   -0.453627   -0.722811
     16          1           0        0.453176   -0.411134   -0.229296
     17          1           0        1.305784   -0.233707   -1.783985
     18          6           0        2.122186   -1.761404   -0.487238
     19          6           0        3.070776   -2.234665   -1.400802
     20          6           0        1.833409   -2.519215    0.652953
     21          6           0        3.726485   -3.443810   -1.175917
     22          1           0        3.293174   -1.656795   -2.291936
     23          6           0        2.488199   -3.729664    0.878183
     24          1           0        1.089814   -2.163594    1.359532
     25          6           0        3.436406   -4.192635   -0.034432
     26          1           0        4.458116   -3.803035   -1.890790
     27          1           0        2.256087   -4.311887    1.762872
     28          1           0        3.943626   -5.134978    0.139791
     29          6           0       -3.728848    0.097390    0.392622
     30          6           0       -4.219860   -1.211464    0.429632
     31          6           0       -4.346706    1.022579   -0.456721
     32          6           0       -5.306753   -1.585809   -0.361127
     33          1           0       -3.745485   -1.940470    1.076144
     34          6           0       -5.436149    0.652519   -1.244616
     35          1           0       -3.971750    2.040251   -0.503317
     36          6           0       -5.920335   -0.655286   -1.199844
     37          1           0       -5.673365   -2.605863   -0.322036
     38          1           0       -5.901208    1.382811   -1.897785
     39          1           0       -6.764103   -0.946743   -1.815275
 ---------------------------------------------------------------------
                    Distance matrix (angstroms):
                    1          2          3          4          5
     1  O    0.000000
     2  C    1.328350   0.000000
     3  S    2.668891   1.655397   0.000000
     4  S    2.499509   1.769605   3.062342   0.000000
     5  C    3.982631   2.814775   3.210613   1.818318   0.000000
     6  H    4.778656   3.740272   4.296102   2.348337   1.090548
     7  H    4.245689   3.022323   3.073294   2.426109   1.088164
     8  H    4.242808   3.022611   3.081224   2.425049   1.088164
     9  C    5.063406   4.937930   4.354906   6.214953   6.584831
    10  N    4.441796   4.677372   4.548411   5.937318   6.691444
    11  C    4.769640   5.171279   5.369935   6.195858   7.111505
    12  H    6.089201   6.193725   6.239888   6.954374   7.540398
    13  H    5.778655   5.577198   5.067998   6.632442   6.881515
    14  H    4.479393   4.125307   3.369269   5.402687   5.619206
    15  C    1.470699   2.426930   3.053153   3.928767   5.240147
    16  H    2.079286   2.712383   2.981827   4.290505   5.418204
    17  H    2.079198   2.677584   2.895861   4.284725   5.391653
    18  C    2.393727   3.652562   4.531661   4.821850   6.376036
    19  C    3.207151   4.424833   5.335108   5.436635   7.022624
    20  C    3.250155   4.489170   5.405257   5.506252   7.101815
    21  C    4.424707   5.698427   6.698948   6.538142   8.215657
    22  H    3.284495   4.309266   5.099106   5.327496   6.787289
    23  C    4.456058   5.748830   6.755175   6.596724   8.284126
    24  H    3.359618   4.426588   5.228539   5.454540   6.933284
    25  C    4.937149   6.262890   7.313348   7.052670   8.784730
    26  H    5.222776   6.438302   7.425365   7.196257   8.850398
    27  H    5.270334   6.517914   7.515896   7.291050   8.963573
    28  H    5.984370   7.311928   8.393850   8.013961   9.774384
    29  C    6.040066   5.947169   5.102641   7.401692   7.706674
    30  C    6.759263   6.896948   6.204974   8.403941   8.897257
    31  C    6.633938   6.317239   5.150220   7.778928   7.803711
    32  C    7.886097   8.004580   7.162640   9.584029  10.004815
    33  H    6.640080   6.950641   6.509112   8.396572   9.074156
    34  C    7.781407   7.512594   6.272575   9.042051   9.046331
    35  H    6.411894   5.888477   4.586828   7.245212   7.057676
    36  C    8.350259   8.283318   7.198214   9.876398  10.077464
    37  H    8.565473   8.808920   8.068037  10.399952  10.930921
    38  H    8.390816   7.997248   6.614533   9.493601   9.322377
    39  H    9.314234   9.254471   8.122163  10.874055  11.046832
                    6          7          8          9         10
     6  H    0.000000
     7  H    1.784962   0.000000
     8  H    1.784689   1.788877   0.000000
     9  C    7.498886   6.933870   5.893496   0.000000
    10  N    7.562841   7.130554   6.157634   1.437757   0.000000
    11  C    7.872918   7.688823   6.608614   2.464693   1.218110
    12  H    8.197626   8.221707   6.831169   2.781133   2.431466
    13  H    7.705588   7.339336   6.078730   1.109058   2.044424
    14  H    6.568129   5.905618   4.924833   1.094197   2.068449
    15  C    6.129602   5.373980   5.366597   4.602138   3.874511
    16  H    6.354169   5.630007   5.322878   3.534729   2.809963
    17  H    6.337652   5.303288   5.579381   5.024041   4.522847
    18  C    7.146945   6.583493   6.593313   5.541518   4.511448
    19  C    7.734429   7.101421   7.414102   6.858675   5.876781
    20  C    7.814435   7.476908   7.198057   5.421805   4.151986
    21  C    8.846815   8.354541   8.632995   7.869699   6.747636
    22  H    7.512260   6.709323   7.269330   7.232804   6.418158
    23  C    8.917620   8.676685   8.448737   6.654125   5.312482
    24  H    7.659399   7.400136   6.873026   4.573093   3.227299
    25  C    9.388019   9.069202   9.096990   7.782554   6.510393
    26  H    9.442618   8.910160   9.357080   8.873835   7.791298
    27  H    9.560681   9.442286   9.053412   6.881207   5.470387
    28  H   10.330308  10.076763  10.108976   8.736967   7.424457
    29  C    8.685077   7.896270   7.037741   1.517934   2.476800
    30  C    9.873919   9.102233   8.286032   2.548582   2.911536
    31  C    8.808616   7.842728   7.099080   2.521061   3.719075
    32  C   11.014296  10.109988   9.398688   3.829066   4.290058
    33  H   10.009902   9.371797   8.505147   2.753253   2.593842
    34  C   10.070298   8.993116   8.370676   3.811559   4.876130
    35  H    8.046623   7.057940   6.309596   2.709669   4.034838
    36  C   11.108828  10.066924   9.442094   4.328355   5.110679
    37  H   11.935572  11.054122  10.356004   4.696541   4.931833
    38  H   10.341566   9.172358   8.640764   4.670230   5.820965
    39  H   12.088249  10.981598  10.423789   5.412529   6.168165
                   11         12         13         14         15
    11  C    0.000000
    12  H    1.854723   0.000000
    13  H    2.631661   2.148476   0.000000
    14  H    3.113459   3.487994   1.785037   0.000000
    15  C    4.337209   5.920921   5.495596   4.202964   0.000000
    16  H    3.394676   4.958868   4.446331   3.232926   1.090658
    17  H    5.172306   6.721220   6.004395   4.522662   1.090245
    18  C    4.662674   6.407510   6.388525   5.365892   1.500678
    19  C    6.043641   7.802366   7.746788   6.630647   2.518095
    20  C    3.967523   5.736230   6.135715   5.490638   2.515211
    21  C    6.727996   8.512174   8.712039   7.767225   3.800522
    22  H    6.739764   8.454492   8.169576   6.868789   2.720359
    23  C    4.946685   6.668765   7.316023   6.819498   3.798195
    24  H    2.906825   4.660335   5.191082   4.752836   2.715215
    25  C    6.264440   8.016202   8.524757   7.849881   4.301204
    26  H    7.805814   9.592823   9.743649   8.730873   4.667262
    27  H    4.893501   6.500261   7.426221   7.186635   4.664304
    28  H    7.087268   8.800829   9.445281   8.862201   5.385471
    29  C    3.526428   3.896752   2.172154   2.142763   5.301749
    30  C    3.707011   4.229226   3.073487   3.388140   5.810794
    31  C    4.830898   5.048343   3.037273   2.641133   5.963303
    32  C    5.077964   5.539986   4.309679   4.545063   6.835736
    33  H    3.086143   3.765500   3.194834   3.724206   5.672692
    34  C    5.949758   6.187808   4.283341   4.019710   6.969169
    35  H    5.160788   5.266054   3.134198   2.419731   5.949036
    36  C    6.056846   6.400032   4.804182   4.802100   7.363433
    37  H    5.555394   6.071108   5.136176   5.490702   7.428160
    38  H    6.926946   7.098880   5.096444   4.702901   7.643584
    39  H    7.089271   7.424921   5.864324   5.865677   8.276219
                   16         17         18         19         20
    16  H    0.000000
    17  H    1.781987   0.000000
    18  C    2.162257   2.163775   0.000000
    19  C    3.398458   2.695526   1.399428   0.000000
    20  C    2.669721   3.382396   1.399180   2.414530   0.000000
    21  C    4.561552   4.066239   2.424571   1.393757   2.789870
    22  H    3.724478   2.496580   2.153855   1.085134   3.398095
    23  C    4.047279   4.550490   2.423301   2.787147   1.394513
    24  H    2.449652   3.694970   2.153626   3.398338   1.085658
    25  C    4.820516   4.824271   2.800552   2.415429   2.417112
    26  H    5.505006   4.763267   3.405112   2.150485   3.874004
    27  H    4.736570   5.487698   3.403806   3.871357   2.150408
    28  H    5.885080   5.889107   3.884818   3.398103   3.399789
    29  C    4.258486   5.494976   6.201924   7.408761   6.152487
    30  C    4.786646   6.032317   6.431534   7.586225   6.196947
    31  C    5.014591   5.940583   7.042588   8.155977   7.208987
    32  C    5.879968   6.897706   7.432084   8.466696   7.271968
    33  H    4.655298   6.050513   6.075014   7.258322   5.624776
    34  C    6.070122   6.821288   7.970513   8.984876   8.155191
    35  H    5.066000   5.887560   7.182541   8.287193   7.471651
    36  C    6.451606   7.261938   8.149445   9.130986   8.187041
    37  H    6.508452   7.514848   7.842896   8.818250   7.570322
    38  H    6.810308   7.386936   8.732158   9.686570   9.030857
    39  H    7.408868   8.101388   9.021834   9.927507   9.081962
                   21         22         23         24         25
    21  C    0.000000
    22  H    2.150972   0.000000
    23  C    2.415448   3.872264   0.000000
    24  H    3.875498   4.294748   2.154008   0.000000
    25  C    1.395661   3.398135   1.395100   3.400976   0.000000
    26  H    1.084145   2.474744   3.398995   4.959619   2.154471
    27  H    3.398839   4.956464   1.084221   2.477507   2.153527
    28  H    2.153667   4.293500   2.153694   4.296642   1.084267
    29  C    8.401333   7.719638   7.316679   5.409849   8.362270
    30  C    8.408659   8.003183   7.179177   5.473929   8.229286
    31  C    9.254311   8.301495   8.430996   6.557913   9.378359
    32  C    9.258263   8.814296   8.178831   6.649103   9.129354
    33  H    7.947462   7.808147   6.488392   4.848733   7.608232
    34  C   10.036856   9.090154   9.300811   7.569694  10.181468
    35  H    9.475766   8.345444   8.771055   6.838271   9.692755
    36  C   10.041791   9.331904   9.190943   7.613645  10.070731
    37  H    9.475677   9.229305   8.325538   6.983113   9.251405
    38  H   10.793972   9.691812  10.209092   8.488904  11.033980
    39  H   10.802618  10.093573  10.030178   8.558279  10.851618
                   26         27         28         29         30
    26  H    0.000000
    27  H    4.296174   0.000000
    28  H    2.482343   2.481866   0.000000
    29  C    9.351667   7.559019   9.290235   0.000000
    30  C    9.349217   7.302605   9.062035   1.398414   0.000000
    31  C   10.142386   8.773825  10.344126   1.399680   2.406794
    32  C   10.129592   8.315012   9.920536   2.427155   1.395267
    33  H    8.920254   6.489537   8.378788   2.149501   1.083724
    34  C   10.870418   9.636432  11.108190   2.429731   2.785121
    35  H   10.350445   9.179936  10.702835   2.153234   3.391991
    36  C   10.867289   9.434103  10.916043   2.811598   2.419947
    37  H   10.321876   8.374579   9.954709   3.405798   2.149891
    38  H   11.584846  10.600541  11.981405   3.408434   3.869634
    39  H   11.580255  10.270890  11.662721   3.895869   3.403360
                   31         32         33         34         35
    31  C    0.000000
    32  C    2.781100   0.000000
    33  H    3.389808   2.151532   0.000000
    34  C    1.394492   2.409857   3.868832   0.000000
    35  H    1.085550   3.866622   4.288593   2.149369   0.000000
    36  C    2.417389   1.394920   3.400263   1.395276   3.398242
    37  H    3.865715   1.084639   2.472727   3.394772   4.951235
    38  H    2.150096   3.395203   4.953342   1.084545   2.469732
    39  H    3.401133   2.155649   4.296493   2.155633   4.294252
                   36         37         38         39
    36  C    0.000000
    37  H    2.153205   0.000000
    38  H    2.154374   4.294697   0.000000
    39  H    1.084273   2.484382   2.485602   0.000000
 Symmetry turned off by external request.
 Stoichiometry    C17H18NOS2(1-)
 Framework group  C1[X(C17H18NOS2)]
 Deg. of freedom   111
 Full point group                 C1      NOp   1
 Rotational constants (GHZ):      0.2483349      0.1409160      0.1024581
 Standard basis: 6-311++G(d,p) (5D, 7F)
   604 basis functions,   946 primitive gaussians,   625 cartesian basis functions
    84 alpha electrons       84 beta electrons
       nuclear repulsion energy      1724.7831710184 Hartrees.
 NAtoms=   39 NActive=   39 NUniq=   39 SFac= 1.00D+00 NAtFMM=   60 NAOKFM=F Big=F
 Integral buffers will be    131072 words long.
 Raffenetti 2 integral format.
 Two-electron integral symmetry is turned off.
 Force inversion solution in PCM.
 ------------------------------------------------------------------------------
 Polarizable Continuum Model (PCM)
 =================================
 Model                : PCM (using non-symmetric T matrix).
 Atomic radii         : UFF (Universal Force Field).
 Polarization charges : Total charges.
 Charge compensation  : None.
 Solution method      : Matrix inversion.
 Cavity type          : Scaled VdW (van der Waals Surface) (Alpha=1.100).
 Cavity algorithm     : GePol (No added spheres)
                        Default sphere list used, NSphG=   39.
                        Lebedev-Laikov grids with approx.  5.0 points / Ang**2.
                        Smoothing algorithm: York/Karplus (Gamma=1.0000).
                        Polarization charges: spherical gaussians, with
                                              point-specific exponents (IZeta= 3).
                        Self-potential: point-specific (ISelfS= 7).
                        Self-field    : sphere-specific E.n sum rule (ISelfD= 2).
 1st derivatives      : Analytical E(r).r(x)/FMM algorithm (CHGder, D1EAlg=3).
                        Cavity 1st derivative terms included.
 Solvent              : n,n-DiMethylFormamide, Eps=  37.219000 Eps(inf)=   2.046330
 ------------------------------------------------------------------------------
 One-electron integrals computed using PRISM.
 NBasis=   604 RedAO= T EigKep=  1.55D-06  NBF=   604
 NBsUse=   602 1.00D-06 EigRej=  7.14D-07 NBFU=   602
 Initial guess from the checkpoint file:  "/scratch/srahman/32855347/Gau-57825.chk"
 B after Tr=     0.000135   -0.000149   -0.000197
         Rot=    1.000000   -0.000024   -0.000003   -0.000006 Ang=  -0.00 deg.
 ExpMin= 3.60D-02 ExpMax= 9.34D+04 ExpMxC= 3.17D+03 IAcc=3 IRadAn=         5 AccDes= 0.00D+00
 Harris functional with IExCor=  402 and IRadAn=       5 diagonalized for initial guess.
 HarFok:  IExCor=  402 AccDes= 0.00D+00 IRadAn=         5 IDoV= 1 UseB2=F ITyADJ=14
 ICtDFT=  3500011 ScaDFX=  1.000000  1.000000  1.000000  1.000000
 FoFCou: FMM=F IPFlag=           0 FMFlag=      100000 FMFlg1=           0
         NFxFlg=           0 DoJE=T BraDBF=F KetDBF=T FulRan=T
         wScrn=  0.000000 ICntrl=     500 IOpCl=  0 I1Cent=   200000004 NGrid=           0
         NMat0=    1 NMatS0=      1 NMatT0=    0 NMatD0=    1 NMtDS0=    0 NMtDT0=    0
 Symmetry not used in FoFCou.
 Requested convergence on RMS density matrix=1.00D-08 within 128 cycles.
 Requested convergence on MAX density matrix=1.00D-06.
 Requested convergence on             energy=1.00D-06.
 No special actions if energy rises.
 Inv3:  Mode=1 IEnd=    33687603.
 Iteration    1 A*A^-1 deviation from unit magnitude is 9.33D-15 for   3098.
 Iteration    1 A*A^-1 deviation from orthogonality  is 8.16D-15 for   2673   2451.
 Iteration    1 A^-1*A deviation from unit magnitude is 8.22D-15 for   2799.
 Iteration    1 A^-1*A deviation from orthogonality  is 2.95D-11 for   2786   2773.
 Error on total polarization charges =  0.04170
 SCF Done:  E(RB3LYP) =  -1585.26549301     A.U. after   12 cycles
            NFock= 12  Conv=0.54D-08     -V/T= 2.0030
 DoSCS=F DFT=T ScalE2(SS,OS)=  1.000000  1.000000
 Range of M.O.s used for correlation:     1   602
 NBasis=   604 NAE=    84 NBE=    84 NFC=     0 NFV=     0
 NROrb=    602 NOA=    84 NOB=    84 NVA=   518 NVB=   518

 **** Warning!!: The largest alpha MO coefficient is  0.13007538D+03

 Symmetrizing basis deriv contribution to polar:
 IMax=3 JMax=2 DiffMx= 0.00D+00
 D1PCM: PCM CHGder 1st derivatives, ID1Alg=3 FixD1E=F DoIter=F DoCFld=F I1PDM=0.
 Calling FoFJK, ICntrl=      2147 FMM=F ISym2X=0 I1Cent= 0 IOpClX= 0 NMat=1 NMatS=1 NMatT=0.
 -------------------------------------------------------------------
 Center     Atomic                   Forces (Hartrees/Bohr)
 Number     Number              X              Y              Z
 -------------------------------------------------------------------
      1        8           0.000026463    0.000056891   -0.000017188
      2        6          -0.000009707   -0.000049382   -0.000013768
      3       16           0.000035717    0.000033619   -0.000032494
      4       16           0.000023368    0.000023057    0.000017889
      5        6           0.000008922    0.000003003   -0.000003558
      6        1           0.000000146    0.000002014   -0.000001035
      7        1          -0.000000679    0.000000254   -0.000000274
      8        1           0.000000347    0.000001308   -0.000001214
      9        6           0.000255584   -0.000647584    0.001463942
     10        7           0.001827743   -0.001258054   -0.005595686
     11        6          -0.004365325    0.004330492    0.007381463
     12        1           0.002926086   -0.002934718   -0.003935607
     13        1          -0.000148473   -0.000044177    0.000123069
     14        1          -0.000141737    0.000090004    0.000114240
     15        6          -0.000137224   -0.000044183    0.000066009
     16        1          -0.000008578   -0.000010755    0.000041258
     17        1          -0.000002718    0.000000640    0.000003788
     18        6           0.000003100    0.000007528    0.000006854
     19        6           0.000001677   -0.000000680    0.000003136
     20        6          -0.000079898    0.000029661    0.000036125
     21        6           0.000003981   -0.000006874   -0.000007463
     22        1           0.000000465   -0.000000449   -0.000000975
     23        6          -0.000011065    0.000024618   -0.000010052
     24        1          -0.000033463    0.000009869   -0.000006879
     25        6           0.000000123    0.000001202    0.000004783
     26        1           0.000000286   -0.000001820   -0.000000954
     27        1          -0.000002212   -0.000001185   -0.000001465
     28        1           0.000000416   -0.000000728   -0.000000321
     29        6          -0.000031147    0.000281957    0.000440366
     30        6          -0.000026310    0.000114676   -0.000009148
     31        6          -0.000054369   -0.000045004    0.000059690
     32        6           0.000007465    0.000015224   -0.000001532
     33        1           0.000025012    0.000030450    0.000001802
     34        6          -0.000023758   -0.000007461   -0.000063295
     35        1          -0.000005299    0.000000201    0.000007834
     36        6          -0.000052876    0.000001971   -0.000048109
     37        1          -0.000001767   -0.000001602   -0.000005672
     38        1          -0.000004447   -0.000003080   -0.000010828
     39        1          -0.000005847   -0.000000902   -0.000004729
 -------------------------------------------------------------------
 Cartesian Forces:  Max     0.007381463 RMS     0.001184879
 IRC-IRC-IRC-IRC-IRC-IRC-IRC-IRC-IRC-IRC-IRC-IRC-IRC-IRC-IRC-IRC-IRC-IRC
 Pt  3 Step number   1 out of a maximum of  20
 Modified Bulirsch-Stoer Extrapolation Cycles:
    EPS =    0.000010000000000
 Maximum DWI energy   std dev =  0.000003357 at pt    69
 Maximum DWI gradient std dev =  0.008870671 at pt    37
 CORRECTOR INTEGRATION CONVERGENCE:
   Recorrection delta-x convergence threshold:    0.010000
   Delta-x Convergence Met
 Point Number:   3          Path Number:   1
   CHANGE IN THE REACTION COORDINATE =    0.11735
   NET REACTION COORDINATE UP TO THIS POINT =    0.35207
  # OF POINTS ALONG THE PATH =   3
  # OF STEPS =   1

 Calculating another point on the path.
 IRC-IRC-IRC-IRC-IRC-IRC-IRC-IRC-IRC-IRC-IRC-IRC-IRC-IRC-IRC-IRC-IRC-IRC
                          Input orientation:                          
 ---------------------------------------------------------------------
 Center     Atomic      Atomic             Coordinates (Angstroms)
 Number     Number       Type             X           Y           Z
 ---------------------------------------------------------------------
      1          8           0        2.266395    0.602731   -0.140598
      2          6           0        1.909066    1.877254   -0.251293
      3         16           0        0.566063    2.460800   -1.023410
      4         16           0        3.148481    2.827218    0.581214
      5          6           0        2.569004    4.539223    0.382433
      6          1           0        3.318440    5.149236    0.887930
      7          1           0        2.518886    4.807561   -0.670935
      8          1           0        1.598978    4.672133    0.857287
      9          6           0       -2.590493    0.549293    1.290432
     10          7           0       -1.659666   -0.496747    1.616186
     11          6           0       -1.255858   -1.012638    2.648510
     12          1           0       -2.150120   -0.125959    3.925310
     13          1           0       -2.983583    0.928716    2.256241
     14          1           0       -2.048715    1.363204    0.798610
     15          6           0        1.424756   -0.453662   -0.722762
     16          1           0        0.453114   -0.411234   -0.228927
     17          1           0        1.305771   -0.233702   -1.783950
     18          6           0        2.122189   -1.761398   -0.487232
     19          6           0        3.070779   -2.234666   -1.400799
     20          6           0        1.833346   -2.519191    0.652984
     21          6           0        3.726489   -3.443816   -1.175921
     22          1           0        3.293180   -1.656800   -2.291942
     23          6           0        2.488191   -3.729645    0.878176
     24          1           0        1.089520   -2.163508    1.359452
     25          6           0        3.436407   -4.192635   -0.034427
     26          1           0        4.458120   -3.803052   -1.890795
     27          1           0        2.256068   -4.311896    1.762858
     28          1           0        3.943631   -5.134984    0.139789
     29          6           0       -3.728874    0.097611    0.392948
     30          6           0       -4.219879   -1.211377    0.429621
     31          6           0       -4.346749    1.022542   -0.456683
     32          6           0       -5.306748   -1.585799   -0.361130
     33          1           0       -3.745249   -1.940179    1.076161
     34          6           0       -5.436169    0.652514   -1.244670
     35          1           0       -3.971799    2.040249   -0.503247
     36          6           0       -5.920376   -0.655284   -1.199884
     37          1           0       -5.673385   -2.605876   -0.322090
     38          1           0       -5.901254    1.382780   -1.897888
     39          1           0       -6.764157   -0.946751   -1.815319
 ---------------------------------------------------------------------
                    Distance matrix (angstroms):
                    1          2          3          4          5
     1  O    0.000000
     2  C    1.328287   0.000000
     3  S    2.668877   1.655399   0.000000
     4  S    2.499486   1.769647   3.062347   0.000000
     5  C    3.982600   2.814819   3.210609   1.818315   0.000000
     6  H    4.778638   3.740325   4.296102   2.348346   1.090550
     7  H    4.245657   3.022363   3.073279   2.426113   1.088164
     8  H    4.242788   3.022656   3.081222   2.425054   1.088164
     9  C    5.063602   4.938261   4.355636   6.215123   6.585166
    10  N    4.439493   4.675383   4.546253   5.936176   6.690650
    11  C    4.774391   5.174657   5.372817   6.198097   7.112513
    12  H    6.047165   6.159048   6.209573   6.926717   7.522369
    13  H    5.780430   5.579020   5.069850   6.634172   6.883178
    14  H    4.481139   4.126812   3.370688   5.403837   5.619932
    15  C    1.470795   2.426934   3.053167   3.928836   5.240196
    16  H    2.079403   2.712467   2.982036   4.290561   5.418282
    17  H    2.079188   2.677524   2.895847   4.284718   5.391640
    18  C    2.393754   3.652516   4.531663   4.821851   6.376032
    19  C    3.207174   4.424797   5.335113   5.436643   7.022625
    20  C    3.250185   4.489118   5.405239   5.506253   7.101802
    21  C    4.424739   5.698399   6.698958   6.538156   8.215665
    22  H    3.284517   4.309241   5.099115   5.327513   6.787298
    23  C    4.456072   5.748774   6.755162   6.596713   8.284109
    24  H    3.359653   4.426502   5.228409   5.454569   6.933257
    25  C    4.937179   6.262855   7.313355   7.052677   8.784731
    26  H    5.222813   6.438286   7.425383   7.196282   8.850417
    27  H    5.270371   6.517883   7.515904   7.291066   8.963583
    28  H    5.984405   7.311900   8.393862   8.013974   9.774392
    29  C    6.040121   5.947145   5.102667   7.401636   7.706575
    30  C    6.759282   6.896902   6.204951   8.403926   8.897222
    31  C    6.633990   6.317273   5.150289   7.778982   7.803768
    32  C    7.886114   8.004546   7.162645   9.584030  10.004811
    33  H    6.639786   6.950266   6.508780   8.396223   9.073792
    34  C    7.781449   7.512607   6.272610   9.042091   9.046368
    35  H    6.411945   5.888515   4.586896   7.245258   7.057719
    36  C    8.350324   8.283341   7.198265   9.876452  10.077510
    37  H    8.565524   8.808917   8.068070  10.399990  10.930954
    38  H    8.390890   7.997304   6.614607   9.493685   9.322460
    39  H    9.314314   9.254511   8.122231  10.874125  11.046896
                    6          7          8          9         10
     6  H    0.000000
     7  H    1.784962   0.000000
     8  H    1.784689   1.788864   0.000000
     9  C    7.499132   6.934375   5.893818   0.000000
    10  N    7.562343   7.129299   6.157273   1.437622   0.000000
    11  C    7.873534   7.690392   6.608721   2.462774   1.222660
    12  H    8.182818   8.201507   6.818372   2.755445   2.389578
    13  H    7.707176   7.341047   6.080305   1.109626   2.048017
    14  H    6.568743   5.906449   4.925254   1.094469   2.068624
    15  C    6.129668   5.374037   5.366626   4.602291   3.871200
    16  H    6.354235   5.630152   5.322921   3.534771   2.806349
    17  H    6.337649   5.303280   5.579365   5.024517   4.519284
    18  C    7.146954   6.583489   6.593315   5.541548   4.508451
    19  C    7.734445   7.101426   7.414110   6.858801   5.873641
    20  C    7.814440   7.476899   7.198041   5.421465   4.149598
    21  C    8.846838   8.354552   8.633010   7.869693   6.744756
    22  H    7.512281   6.709334   7.269344   7.233109   6.414817
    23  C    8.917620   8.676668   8.448728   6.653743   5.310461
    24  H    7.659416   7.400092   6.872969   4.572368   3.225218
    25  C    9.388036   9.069207   9.097000   7.782329   6.508000
    26  H    9.442651   8.910182   9.357105   8.873897   7.788316
    27  H    9.560709   9.442294   9.053431   6.880661   5.468989
    28  H   10.330332  10.076773  10.108993   8.736690   7.422258
    29  C    8.684962   7.896200   7.037604   1.518356   2.476125
    30  C    9.873890   9.102186   8.285993   2.548696   2.910898
    31  C    8.808672   7.842781   7.099134   2.522064   3.718258
    32  C   11.014296  10.109974   9.398686   3.829401   4.289174
    33  H   10.009542   9.371431   8.504783   2.752606   2.593218
    34  C   10.070336   8.993136   8.370714   3.812514   4.875169
    35  H    8.046661   7.057983   6.309629   2.710764   4.034143
    36  C   11.108877  10.066956   9.442140   4.329065   5.109700
    37  H   11.935612  11.054141  10.356042   4.696758   4.931053
    38  H   10.341650   9.172420   8.640851   4.671319   5.820001
    39  H   12.088316  10.981648  10.423853   5.413253   6.167135
                   11         12         13         14         15
    11  C    0.000000
    12  H    1.793354   0.000000
    13  H    2.628262   2.143079   0.000000
    14  H    3.113740   3.464699   1.785341   0.000000
    15  C    4.343227   5.872963   5.497169   4.204827   0.000000
    16  H    3.400282   4.910794   4.447742   3.234751   1.090761
    17  H    5.178357   6.674611   6.006073   4.524633   1.090257
    18  C    4.669553   6.355927   6.390013   5.367771   1.500687
    19  C    6.050623   7.750604   7.748304   6.632593   2.518155
    20  C    3.974293   5.683632   6.136880   5.492230   2.515161
    21  C    6.735034   8.459625   8.713428   7.769118   3.800573
    22  H    6.746612   8.404000   8.171207   6.870792   2.720456
    23  C    4.953192   6.617061   7.317082   6.821067   3.798153
    24  H    2.913241   4.607657   5.191941   4.754026   2.715064
    25  C    6.271195   7.964085   8.525940   7.851615   4.301217
    26  H    7.812890   9.540279   9.745074   8.732812   4.667335
    27  H    4.899297   6.450795   7.427071   7.188024   4.664264
    28  H    7.093807   8.749531   9.446380   8.863898   5.385490
    29  C    3.526474   3.875568   2.172109   2.142246   5.301755
    30  C    3.707882   4.204982   3.073266   3.388004   5.810682
    31  C    4.830920   5.034490   3.037595   2.640600   5.963241
    32  C    5.078991   5.519872   4.309351   4.544930   6.835616
    33  H    3.087018   3.735435   3.194257   3.723922   5.672284
    34  C    5.950175   6.175178   4.283438   4.019318   6.969096
    35  H    5.160429   5.255767   3.134781   2.418982   5.948998
    36  C    6.057687   6.384562   4.804021   4.801878   7.363373
    37  H    5.556746   6.050107   5.135773   5.490700   7.428066
    38  H    6.927299   7.089213   5.096643   4.702504   7.643550
    39  H    7.090238   7.410658   5.864104   5.865484   8.276177
                   16         17         18         19         20
    16  H    0.000000
    17  H    1.782312   0.000000
    18  C    2.162285   2.163763   0.000000
    19  C    3.398581   2.695536   1.399432   0.000000
    20  C    2.669511   3.382372   1.399204   2.414584   0.000000
    21  C    4.561615   4.066253   2.424582   1.393761   2.789949
    22  H    3.724707   2.496610   2.153866   1.085140   3.398150
    23  C    4.047106   4.550456   2.423282   2.787131   1.394537
    24  H    2.449168   3.694847   2.153680   3.398445   1.085764
    25  C    4.820462   4.824271   2.800556   2.415429   2.417179
    26  H    5.505116   4.763295   3.405131   2.150499   3.874087
    27  H    4.736350   5.487675   3.403802   3.871351   2.150420
    28  H    5.885020   5.889112   3.884827   3.398106   3.399859
    29  C    4.258482   5.495115   6.202061   7.408935   6.152524
    30  C    4.786521   6.032293   6.431561   7.586254   6.196919
    31  C    5.014606   5.940603   7.042614   8.156009   7.208939
    32  C    5.879888   6.897680   7.432082   8.466693   7.271904
    33  H    4.654801   6.050214   6.074783   7.258118   5.624505
    34  C    6.070168   6.821287   7.970537   8.984895   8.155161
    35  H    5.066051   5.887597   7.182581   8.287243   7.471618
    36  C    6.451643   7.261960   8.149492   9.131028   8.187031
    37  H    6.508388   7.514842   7.842920   8.818266   7.570290
    38  H    6.810427   7.386962   8.732208   9.686609   9.030856
    39  H    7.408941   8.101429   9.021896   9.927563   9.081968
                   21         22         23         24         25
    21  C    0.000000
    22  H    2.150974   0.000000
    23  C    2.415449   3.872253   0.000000
    24  H    3.875681   4.294828   2.154226   0.000000
    25  C    1.395666   3.398139   1.395105   3.401195   0.000000
    26  H    1.084150   2.474753   3.399002   4.959806   2.154478
    27  H    3.398841   4.956465   1.084232   2.477729   2.153522
    28  H    2.153669   4.293503   2.153717   4.296881   1.084273
    29  C    8.401516   7.719834   7.316777   5.409594   8.362422
    30  C    8.408705   8.003210   7.179212   5.473652   8.229335
    31  C    9.254341   8.301540   8.430986   6.557613   9.378373
    32  C    9.258265   8.814297   8.178815   6.648789   9.129353
    33  H    7.947305   7.807939   6.488232   4.848208   7.608097
    34  C   10.036879   9.090173   9.300821   7.569416  10.181491
    35  H    9.475816   8.345509   8.771059   6.837995   9.692788
    36  C   10.041837   9.331947   9.190975   7.613382  10.070776
    37  H    9.475695   9.229320   8.325552   6.982848   9.251425
    38  H   10.794012   9.691850  10.209124   8.488660  11.034023
    39  H   10.802676  10.093630  10.030222   8.558032  10.851674
                   26         27         28         29         30
    26  H    0.000000
    27  H    4.296177   0.000000
    28  H    2.482341   2.481873   0.000000
    29  C    9.351872   7.559096   9.290396   0.000000
    30  C    9.349267   7.302646   9.062096   1.398528   0.000000
    31  C   10.142423   8.773812  10.344143   1.399693   2.406663
    32  C   10.129596   8.314993   9.920541   2.427383   1.395264
    33  H    8.920111   6.489407   8.378690   2.149333   1.083716
    34  C   10.870441   9.636446  11.108217   2.429931   2.785085
    35  H   10.350507   9.179940  10.702873   2.153142   3.391881
    36  C   10.867335   9.434134  10.916092   2.811876   2.419962
    37  H   10.321892   8.374589   9.954733   3.406060   2.149971
    38  H   11.584884  10.600580  11.981449   3.408640   3.869621
    39  H   11.580313  10.270930  11.662781   3.896162   3.403400
                   31         32         33         34         35
    31  C    0.000000
    32  C    2.781038   0.000000
    33  H    3.389562   2.151666   0.000000
    34  C    1.394518   2.409862   3.868788   0.000000
    35  H    1.085580   3.866589   4.288317   2.149395   0.000000
    36  C    2.417386   1.394958   3.400369   1.395277   3.398258
    37  H    3.865682   1.084667   2.473048   3.394779   4.951231
    38  H    2.150193   3.395221   4.953320   1.084568   2.469836
    39  H    3.401157   2.155712   4.296669   2.155653   4.294295
                   36         37         38         39
    36  C    0.000000
    37  H    2.153214   0.000000
    38  H    2.154364   4.294699   0.000000
    39  H    1.084287   2.484393   2.485585   0.000000
 Symmetry turned off by external request.
 Stoichiometry    C17H18NOS2(1-)
 Framework group  C1[X(C17H18NOS2)]
 Deg. of freedom   111
 Full point group                 C1      NOp   1
 Rotational constants (GHZ):      0.2483500      0.1409201      0.1024608
 Standard basis: 6-311++G(d,p) (5D, 7F)
   604 basis functions,   946 primitive gaussians,   625 cartesian basis functions
    84 alpha electrons       84 beta electrons
       nuclear repulsion energy      1724.8413491125 Hartrees.
 NAtoms=   39 NActive=   39 NUniq=   39 SFac= 1.00D+00 NAtFMM=   60 NAOKFM=F Big=F
 Integral buffers will be    131072 words long.
 Raffenetti 2 integral format.
 Two-electron integral symmetry is turned off.
 Force inversion solution in PCM.
 ------------------------------------------------------------------------------
 Polarizable Continuum Model (PCM)
 =================================
 Model                : PCM (using non-symmetric T matrix).
 Atomic radii         : UFF (Universal Force Field).
 Polarization charges : Total charges.
 Charge compensation  : None.
 Solution method      : Matrix inversion.
 Cavity type          : Scaled VdW (van der Waals Surface) (Alpha=1.100).
 Cavity algorithm     : GePol (No added spheres)
                        Default sphere list used, NSphG=   39.
                        Lebedev-Laikov grids with approx.  5.0 points / Ang**2.
                        Smoothing algorithm: York/Karplus (Gamma=1.0000).
                        Polarization charges: spherical gaussians, with
                                              point-specific exponents (IZeta= 3).
                        Self-potential: point-specific (ISelfS= 7).
                        Self-field    : sphere-specific E.n sum rule (ISelfD= 2).
 1st derivatives      : Analytical E(r).r(x)/FMM algorithm (CHGder, D1EAlg=3).
                        Cavity 1st derivative terms included.
 Solvent              : n,n-DiMethylFormamide, Eps=  37.219000 Eps(inf)=   2.046330
 ------------------------------------------------------------------------------
 One-electron integrals computed using PRISM.
 NBasis=   604 RedAO= T EigKep=  1.56D-06  NBF=   604
 NBsUse=   602 1.00D-06 EigRej=  7.14D-07 NBFU=   602
 Initial guess from the checkpoint file:  "/scratch/srahman/32855347/Gau-57825.chk"
 B after Tr=     0.000140   -0.000149   -0.000193
         Rot=    1.000000   -0.000024   -0.000004   -0.000006 Ang=  -0.00 deg.
 ExpMin= 3.60D-02 ExpMax= 9.34D+04 ExpMxC= 3.17D+03 IAcc=3 IRadAn=         5 AccDes= 0.00D+00
 Harris functional with IExCor=  402 and IRadAn=       5 diagonalized for initial guess.
 HarFok:  IExCor=  402 AccDes= 0.00D+00 IRadAn=         5 IDoV= 1 UseB2=F ITyADJ=14
 ICtDFT=  3500011 ScaDFX=  1.000000  1.000000  1.000000  1.000000
 FoFCou: FMM=F IPFlag=           0 FMFlag=      100000 FMFlg1=           0
         NFxFlg=           0 DoJE=T BraDBF=F KetDBF=T FulRan=T
         wScrn=  0.000000 ICntrl=     500 IOpCl=  0 I1Cent=   200000004 NGrid=           0
         NMat0=    1 NMatS0=      1 NMatT0=    0 NMatD0=    1 NMtDS0=    0 NMtDT0=    0
 Symmetry not used in FoFCou.
 Requested convergence on RMS density matrix=1.00D-08 within 128 cycles.
 Requested convergence on MAX density matrix=1.00D-06.
 Requested convergence on             energy=1.00D-06.
 No special actions if energy rises.
 Inv3:  Mode=1 IEnd=    33687603.
 Iteration    1 A*A^-1 deviation from unit magnitude is 9.77D-15 for   1806.
 Iteration    1 A*A^-1 deviation from orthogonality  is 8.66D-15 for   1941    637.
 Iteration    1 A^-1*A deviation from unit magnitude is 8.44D-15 for   2203.
 Iteration    1 A^-1*A deviation from orthogonality  is 3.20D-11 for   2786   2773.
 Error on total polarization charges =  0.04086
 SCF Done:  E(RB3LYP) =  -1585.26643230     A.U. after   12 cycles
            NFock= 12  Conv=0.65D-08     -V/T= 2.0030
 DoSCS=F DFT=T ScalE2(SS,OS)=  1.000000  1.000000
 Range of M.O.s used for correlation:     1   602
 NBasis=   604 NAE=    84 NBE=    84 NFC=     0 NFV=     0
 NROrb=    602 NOA=    84 NOB=    84 NVA=   518 NVB=   518

 **** Warning!!: The largest alpha MO coefficient is  0.13083646D+03

 Symmetrizing basis deriv contribution to polar:
 IMax=3 JMax=2 DiffMx= 0.00D+00
 D1PCM: PCM CHGder 1st derivatives, ID1Alg=3 FixD1E=F DoIter=F DoCFld=F I1PDM=0.
 Calling FoFJK, ICntrl=      2147 FMM=F ISym2X=0 I1Cent= 0 IOpClX= 0 NMat=1 NMatS=1 NMatT=0.
 -------------------------------------------------------------------
 Center     Atomic                   Forces (Hartrees/Bohr)
 Number     Number              X              Y              Z
 -------------------------------------------------------------------
      1        8           0.000039328    0.000085101   -0.000021414
      2        6          -0.000014202   -0.000072791   -0.000018315
      3       16           0.000048823    0.000046920   -0.000043815
      4       16           0.000032441    0.000033452    0.000026821
      5        6           0.000011298    0.000004246   -0.000002391
      6        1           0.000000059    0.000002865   -0.000001234
      7        1          -0.000000997    0.000000474   -0.000000184
      8        1           0.000000315    0.000001741   -0.000001693
      9        6           0.000270579   -0.000860546    0.002151701
     10        7           0.002553289   -0.001790157   -0.008067464
     11        6          -0.006224455    0.006179331    0.010626975
     12        1           0.004359769   -0.004309019   -0.005609129
     13        1          -0.000250438   -0.000008210    0.000148765
     14        1          -0.000213350    0.000140084    0.000175853
     15        6          -0.000191358   -0.000062553    0.000086760
     16        1          -0.000011910   -0.000015554    0.000057021
     17        1          -0.000001200    0.000001054    0.000004609
     18        6           0.000007414    0.000010938    0.000008727
     19        6           0.000004532   -0.000001440    0.000003735
     20        6          -0.000113002    0.000043554    0.000053564
     21        6           0.000007859   -0.000010120   -0.000010637
     22        1           0.000000941   -0.000000807   -0.000001476
     23        6          -0.000013129    0.000034637   -0.000015759
     24        1          -0.000047349    0.000013733   -0.000009769
     25        6           0.000002460   -0.000000131    0.000006320
     26        1           0.000000654   -0.000002591   -0.000001297
     27        1          -0.000002976   -0.000001544   -0.000002115
     28        1           0.000000887   -0.000001146   -0.000000703
     29        6          -0.000048497    0.000404636    0.000599886
     30        6          -0.000033601    0.000157297   -0.000021491
     31        6          -0.000079297   -0.000068873    0.000065992
     32        6           0.000009727    0.000017558   -0.000003663
     33        1           0.000036602    0.000044812    0.000003726
     34        6          -0.000037980   -0.000010257   -0.000098564
     35        1          -0.000007500   -0.000000062    0.000011213
     36        6          -0.000075674    0.000001563   -0.000070518
     37        1          -0.000003508   -0.000002376   -0.000008073
     38        1          -0.000007834   -0.000004517   -0.000015555
     39        1          -0.000008720   -0.000001304   -0.000006410
 -------------------------------------------------------------------
 Cartesian Forces:  Max     0.010626975 RMS     0.001704753
 IRC-IRC-IRC-IRC-IRC-IRC-IRC-IRC-IRC-IRC-IRC-IRC-IRC-IRC-IRC-IRC-IRC-IRC
 Pt  4 Step number   1 out of a maximum of  20
 Modified Bulirsch-Stoer Extrapolation Cycles:
    EPS =    0.000010000000000
 Maximum DWI energy   std dev =  0.000001889 at pt    72
 Maximum DWI gradient std dev =  0.005884312 at pt    56
 CORRECTOR INTEGRATION CONVERGENCE:
   Recorrection delta-x convergence threshold:    0.010000
   Delta-x Convergence Met
 Point Number:   4          Path Number:   1
   CHANGE IN THE REACTION COORDINATE =    0.11736
   NET REACTION COORDINATE UP TO THIS POINT =    0.46943
  # OF POINTS ALONG THE PATH =   4
  # OF STEPS =   1

 Calculating another point on the path.
 IRC-IRC-IRC-IRC-IRC-IRC-IRC-IRC-IRC-IRC-IRC-IRC-IRC-IRC-IRC-IRC-IRC-IRC
                          Input orientation:                          
 ---------------------------------------------------------------------
 Center     Atomic      Atomic             Coordinates (Angstroms)
 Number     Number       Type             X           Y           Z
 ---------------------------------------------------------------------
      1          8           0        2.266411    0.602766   -0.140606
      2          6           0        1.909058    1.877214   -0.251303
      3         16           0        0.566073    2.460809   -1.023419
      4         16           0        3.148488    2.827225    0.581220
      5          6           0        2.569010    4.539225    0.382431
      6          1           0        3.318440    5.149255    0.887921
      7          1           0        2.518880    4.807564   -0.670937
      8          1           0        1.598980    4.672144    0.857275
      9          6           0       -2.590373    0.548856    1.291606
     10          7           0       -1.658484   -0.497587    1.612461
     11          6           0       -1.259234   -1.009283    2.654249
     12          1           0       -2.121480   -0.154114    3.889231
     13          1           0       -2.985298    0.928744    2.257126
     14          1           0       -2.050118    1.364126    0.799742
     15          6           0        1.424653   -0.453696   -0.722716
     16          1           0        0.453047   -0.411335   -0.228569
     17          1           0        1.305771   -0.233695   -1.783920
     18          6           0        2.122194   -1.761392   -0.487227
     19          6           0        3.070782   -2.234668   -1.400796
     20          6           0        1.833284   -2.519166    0.653015
     21          6           0        3.726493   -3.443822   -1.175925
     22          1           0        3.293187   -1.656807   -2.291951
     23          6           0        2.488184   -3.729626    0.878169
     24          1           0        1.089226   -2.163425    1.359380
     25          6           0        3.436409   -4.192636   -0.034422
     26          1           0        4.458124   -3.803069   -1.890802
     27          1           0        2.256049   -4.311904    1.762844
     28          1           0        3.943637   -5.134991    0.139786
     29          6           0       -3.728903    0.097831    0.393264
     30          6           0       -4.219896   -1.211292    0.429608
     31          6           0       -4.346792    1.022504   -0.456652
     32          6           0       -5.306742   -1.585790   -0.361132
     33          1           0       -3.745013   -1.939884    1.076187
     34          6           0       -5.436190    0.652508   -1.244726
     35          1           0       -3.971848    2.040247   -0.503175
     36          6           0       -5.920417   -0.655284   -1.199923
     37          1           0       -5.673410   -2.605889   -0.322142
     38          1           0       -5.901308    1.382749   -1.897989
     39          1           0       -6.764213   -0.946759   -1.815359
 ---------------------------------------------------------------------
                    Distance matrix (angstroms):
                    1          2          3          4          5
     1  O    0.000000
     2  C    1.328222   0.000000
     3  S    2.668864   1.655402   0.000000
     4  S    2.499462   1.769690   3.062351   0.000000
     5  C    3.982567   2.814864   3.210605   1.818311   0.000000
     6  H    4.778618   3.740380   4.296102   2.348355   1.090551
     7  H    4.245623   3.022404   3.073265   2.426117   1.088165
     8  H    4.242767   3.022702   3.081219   2.425058   1.088165
     9  C    5.063842   4.938622   4.356381   6.215315   6.585506
    10  N    4.437209   4.673398   4.544075   5.935049   6.689855
    11  C    4.779131   5.178048   5.375735   6.200343   7.113547
    12  H    6.005502   6.124995   6.180202   6.899557   7.505051
    13  H    5.782373   5.580908   5.071630   6.635979   6.884795
    14  H    4.482895   4.128320   3.372104   5.404989   5.620654
    15  C    1.470891   2.426936   3.053182   3.928905   5.240244
    16  H    2.079527   2.712553   2.982243   4.290622   5.418364
    17  H    2.079177   2.677463   2.895837   4.284708   5.391625
    18  C    2.393781   3.652471   4.531666   4.821853   6.376027
    19  C    3.207198   4.424761   5.335118   5.436652   7.022627
    20  C    3.250215   4.489064   5.405221   5.506252   7.101788
    21  C    4.424772   5.698370   6.698969   6.538171   8.215673
    22  H    3.284543   4.309218   5.099126   5.327531   6.787309
    23  C    4.456087   5.748718   6.755149   6.596702   8.284093
    24  H    3.359693   4.426420   5.228285   5.454602   6.933232
    25  C    4.937210   6.262820   7.313362   7.052684   8.784733
    26  H    5.222851   6.438269   7.425402   7.196307   8.850436
    27  H    5.270409   6.517851   7.515912   7.291080   8.963592
    28  H    5.984443   7.311872   8.393876   8.013988   9.774402
    29  C    6.040179   5.947123   5.102692   7.401582   7.706478
    30  C    6.759300   6.896854   6.204926   8.403909   8.897186
    31  C    6.634043   6.317306   5.150358   7.779037   7.803827
    32  C    7.886132   8.004514   7.162650   9.584031  10.004808
    33  H    6.639494   6.949891   6.508449   8.395872   9.073425
    34  C    7.781492   7.512620   6.272646   9.042133   9.046405
    35  H    6.411996   5.888555   4.586965   7.245304   7.057763
    36  C    8.350389   8.283363   7.198315   9.876506  10.077556
    37  H    8.565581   8.808919   8.068108  10.400032  10.930991
    38  H    8.390971   7.997367   6.614688   9.493776   9.322550
    39  H    9.314398   9.254552   8.122301  10.874198  11.046962
                    6          7          8          9         10
     6  H    0.000000
     7  H    1.784962   0.000000
     8  H    1.784690   1.788851   0.000000
     9  C    7.499381   6.934885   5.894135   0.000000
    10  N    7.561848   7.128036   6.156906   1.437501   0.000000
    11  C    7.874173   7.691990   6.608867   2.461001   1.227419
    12  H    8.168618   8.182073   6.806420   2.731608   2.348621
    13  H    7.708732   7.342668   6.081795   1.110185   2.051938
    14  H    6.569353   5.907275   4.925669   1.094747   2.068783
    15  C    6.129734   5.374092   5.366656   4.602503   3.867907
    16  H    6.354305   5.630299   5.322968   3.534870   2.802747
    17  H    6.337644   5.303268   5.579350   5.025056   4.515733
    18  C    7.146963   6.583486   6.593317   5.541640   4.505487
    19  C    7.734460   7.101430   7.414117   6.858987   5.870529
    20  C    7.814445   7.476889   7.198025   5.421190   4.147259
    21  C    8.846861   8.354562   8.633026   7.869752   6.741912
    22  H    7.512304   6.709346   7.269359   7.233471   6.411494
    23  C    8.917620   8.676652   8.448720   6.653426   5.308494
    24  H    7.659436   7.400053   6.872915   4.571708   3.223193
    25  C    9.388054   9.069211   9.097010   7.782171   6.505654
    26  H    9.442685   8.910204   9.357130   8.874023   7.785368
    27  H    9.560737   9.442302   9.053448   6.880179   5.467650
    28  H   10.330358  10.076785  10.109011   8.736480   7.420110
    29  C    8.684850   7.896132   7.037470   1.518779   2.475399
    30  C    9.873861   9.102139   8.285955   2.548824   2.910215
    31  C    8.808731   7.842834   7.099189   2.523045   3.717379
    32  C   11.014297  10.109961   9.398684   3.829741   4.288245
    33  H   10.009181   9.371064   8.504417   2.751985   2.592569
    34  C   10.070376   8.993156   8.370753   3.813449   4.874146
    35  H    8.046700   7.058026   6.309662   2.711819   4.033382
    36  C   11.108926  10.066989   9.442186   4.329764   5.108664
    37  H   11.935656  11.054165  10.356083   4.696990   4.930239
    38  H   10.341741   9.172490   8.640944   4.672385   5.818976
    39  H   12.088383  10.981701  10.423917   5.413967   6.166050
                   11         12         13         14         15
    11  C    0.000000
    12  H    1.732040   0.000000
    13  H    2.625443   2.140684   0.000000
    14  H    3.114123   3.443122   1.785522   0.000000
    15  C    4.349232   5.825364   5.498933   4.206707   0.000000
    16  H    3.405891   4.863191   4.449349   3.236590   1.090868
    17  H    5.184413   6.628501   6.007878   4.526625   1.090269
    18  C    4.676387   6.304403   6.391774   5.369668   1.500696
    19  C    6.057557   7.698875   7.750075   6.634553   2.518213
    20  C    3.980999   5.630873   6.138403   5.493842   2.515112
    21  C    6.742010   8.406948   8.715120   7.771027   3.800622
    22  H    6.753423   8.353665   8.173038   6.872809   2.720550
    23  C    4.959624   6.565043   7.318534   6.822656   3.798112
    24  H    2.919588   4.554790   5.193188   4.755238   2.714924
    25  C    6.277878   7.911690   8.527487   7.853368   4.301230
    26  H    7.819905   9.487615   9.746789   8.734766   4.667406
    27  H    4.905010   6.400899   7.428353   7.189433   4.664226
    28  H    7.100271   8.697880   9.447864   8.865616   5.385510
    29  C    3.526616   3.856043   2.171945   2.141739   5.301766
    30  C    3.708821   4.182100   3.073078   3.387878   5.810571
    31  C    4.831033   5.022265   3.037606   2.640066   5.963181
    32  C    5.080080   5.501016   4.308975   4.544803   6.835500
    33  H    3.087944   3.706487   3.193871   3.723650   5.671882
    34  C    5.950674   6.164045   4.283240   4.018922   6.969028
    35  H    5.160159   5.247125   3.134962   2.418219   5.948963
    36  C    6.058596   6.370446   4.803671   4.801655   7.363315
    37  H    5.558148   6.030179   5.135387   5.490709   7.427980
    38  H    6.927737   7.081028   5.096491   4.702102   7.643526
    39  H    7.091270   7.397675   5.863689   5.865291   8.276141
                   16         17         18         19         20
    16  H    0.000000
    17  H    1.782641   0.000000
    18  C    2.162316   2.163751   0.000000
    19  C    3.398705   2.695540   1.399435   0.000000
    20  C    2.669307   3.382351   1.399229   2.414639   0.000000
    21  C    4.561679   4.066260   2.424594   1.393765   2.790027
    22  H    3.724935   2.496630   2.153878   1.085147   3.398206
    23  C    4.046938   4.550423   2.423262   2.787114   1.394561
    24  H    2.448699   3.694737   2.153743   3.398560   1.085875
    25  C    4.820412   4.824268   2.800560   2.415429   2.417246
    26  H    5.505227   4.763316   3.405149   2.150513   3.874171
    27  H    4.736136   5.487654   3.403799   3.871346   2.150432
    28  H    5.884966   5.889115   3.884838   3.398108   3.399931
    29  C    4.258477   5.495269   6.202202   7.409110   6.152566
    30  C    4.786389   6.032280   6.431586   7.586281   6.196889
    31  C    5.014616   5.940635   7.042641   8.156040   7.208893
    32  C    5.879803   6.897668   7.432081   8.466691   7.271841
    33  H    4.654305   6.049935   6.074557   7.257920   5.624237
    34  C    6.070210   6.821300   7.970564   8.984916   8.155133
    35  H    5.066099   5.887647   7.182622   8.287295   7.471585
    36  C    6.451672   7.261996   8.149540   9.131071   8.187021
    37  H    6.508325   7.514856   7.842950   8.818287   7.570265
    38  H    6.810545   7.387008   8.732265   9.686656   9.030863
    39  H    7.409009   8.101487   9.021962   9.927623   9.081977
                   21         22         23         24         25
    21  C    0.000000
    22  H    2.150974   0.000000
    23  C    2.415450   3.872243   0.000000
    24  H    3.875870   4.294918   2.154445   0.000000
    25  C    1.395672   3.398143   1.395109   3.401418   0.000000
    26  H    1.084154   2.474761   3.399008   4.959999   2.154486
    27  H    3.398843   4.956466   1.084244   2.477947   2.153518
    28  H    2.153671   4.293505   2.153741   4.297124   1.084279
    29  C    8.401702   7.720031   7.316880   5.409346   8.362578
    30  C    8.408747   8.003235   7.179244   5.473373   8.229382
    31  C    9.254370   8.301585   8.430978   6.557318   9.378389
    32  C    9.258268   8.814300   8.178801   6.648477   9.129352
    33  H    7.947153   7.807736   6.488076   4.847684   7.607967
    34  C   10.036903   9.090195   9.300833   7.569142  10.181516
    35  H    9.475868   8.345577   8.771064   6.837722   9.692823
    36  C   10.041882   9.331992   9.191007   7.613122  10.070821
    37  H    9.475719   9.229342   8.325572   6.982588   9.251451
    38  H   10.794060   9.691895  10.209163   8.488426  11.034072
    39  H   10.802737  10.093691  10.030269   8.557789  10.851734
                   26         27         28         29         30
    26  H    0.000000
    27  H    4.296181   0.000000
    28  H    2.482337   2.481882   0.000000
    29  C    9.352079   7.559177   9.290561   0.000000
    30  C    9.349312   7.302683   9.062156   1.398642   0.000000
    31  C   10.142460   8.773801  10.344162   1.399702   2.406534
    32  C   10.129602   8.314974   9.920547   2.427606   1.395261
    33  H    8.919974   6.489278   8.378597   2.149169   1.083708
    34  C   10.870466   9.636463  11.108248   2.430125   2.785053
    35  H   10.350569   9.179944  10.702912   2.153046   3.391773
    36  C   10.867381   9.434164  10.916141   2.812145   2.419977
    37  H   10.321914   8.374603   9.954763   3.406320   2.150054
    38  H   11.584930  10.600625  11.981502   3.408841   3.869613
    39  H   11.580374  10.270972  11.662844   3.896446   3.403440
                   31         32         33         34         35
    31  C    0.000000
    32  C    2.780976   0.000000
    33  H    3.389318   2.151806   0.000000
    34  C    1.394541   2.409870   3.868748   0.000000
    35  H    1.085610   3.866557   4.288040   2.149422   0.000000
    36  C    2.417378   1.394994   3.400479   1.395279   3.398274
    37  H    3.865649   1.084697   2.473378   3.394788   4.951229
    38  H    2.150290   3.395242   4.953304   1.084592   2.469944
    39  H    3.401177   2.155773   4.296848   2.155672   4.294338
                   36         37         38         39
    36  C    0.000000
    37  H    2.153224   0.000000
    38  H    2.154354   4.294703   0.000000
    39  H    1.084302   2.484404   2.485567   0.000000
 Symmetry turned off by external request.
 Stoichiometry    C17H18NOS2(1-)
 Framework group  C1[X(C17H18NOS2)]
 Deg. of freedom   111
 Full point group                 C1      NOp   1
 Rotational constants (GHZ):      0.2483635      0.1409238      0.1024634
 Standard basis: 6-311++G(d,p) (5D, 7F)
   604 basis functions,   946 primitive gaussians,   625 cartesian basis functions
    84 alpha electrons       84 beta electrons
       nuclear repulsion energy      1724.8983156549 Hartrees.
 NAtoms=   39 NActive=   39 NUniq=   39 SFac= 1.00D+00 NAtFMM=   60 NAOKFM=F Big=F
 Integral buffers will be    131072 words long.
 Raffenetti 2 integral format.
 Two-electron integral symmetry is turned off.
 Force inversion solution in PCM.
 ------------------------------------------------------------------------------
 Polarizable Continuum Model (PCM)
 =================================
 Model                : PCM (using non-symmetric T matrix).
 Atomic radii         : UFF (Universal Force Field).
 Polarization charges : Total charges.
 Charge compensation  : None.
 Solution method      : Matrix inversion.
 Cavity type          : Scaled VdW (van der Waals Surface) (Alpha=1.100).
 Cavity algorithm     : GePol (No added spheres)
                        Default sphere list used, NSphG=   39.
                        Lebedev-Laikov grids with approx.  5.0 points / Ang**2.
                        Smoothing algorithm: York/Karplus (Gamma=1.0000).
                        Polarization charges: spherical gaussians, with
                                              point-specific exponents (IZeta= 3).
                        Self-potential: point-specific (ISelfS= 7).
                        Self-field    : sphere-specific E.n sum rule (ISelfD= 2).
 1st derivatives      : Analytical E(r).r(x)/FMM algorithm (CHGder, D1EAlg=3).
                        Cavity 1st derivative terms included.
 Solvent              : n,n-DiMethylFormamide, Eps=  37.219000 Eps(inf)=   2.046330
 ------------------------------------------------------------------------------
 One-electron integrals computed using PRISM.
 NBasis=   604 RedAO= T EigKep=  1.56D-06  NBF=   604
 NBsUse=   602 1.00D-06 EigRej=  7.15D-07 NBFU=   602
 Initial guess from the checkpoint file:  "/scratch/srahman/32855347/Gau-57825.chk"
 B after Tr=     0.000141   -0.000150   -0.000190
         Rot=    1.000000   -0.000025   -0.000005   -0.000006 Ang=  -0.00 deg.
 ExpMin= 3.60D-02 ExpMax= 9.34D+04 ExpMxC= 3.17D+03 IAcc=3 IRadAn=         5 AccDes= 0.00D+00
 Harris functional with IExCor=  402 and IRadAn=       5 diagonalized for initial guess.
 HarFok:  IExCor=  402 AccDes= 0.00D+00 IRadAn=         5 IDoV= 1 UseB2=F ITyADJ=14
 ICtDFT=  3500011 ScaDFX=  1.000000  1.000000  1.000000  1.000000
 FoFCou: FMM=F IPFlag=           0 FMFlag=      100000 FMFlg1=           0
         NFxFlg=           0 DoJE=T BraDBF=F KetDBF=T FulRan=T
         wScrn=  0.000000 ICntrl=     500 IOpCl=  0 I1Cent=   200000004 NGrid=           0
         NMat0=    1 NMatS0=      1 NMatT0=    0 NMatD0=    1 NMtDS0=    0 NMtDT0=    0
 Symmetry not used in FoFCou.
 Requested convergence on RMS density matrix=1.00D-08 within 128 cycles.
 Requested convergence on MAX density matrix=1.00D-06.
 Requested convergence on             energy=1.00D-06.
 No special actions if energy rises.
 Inv3:  Mode=1 IEnd=    33667500.
 Iteration    1 A*A^-1 deviation from unit magnitude is 8.88D-15 for   2373.
 Iteration    1 A*A^-1 deviation from orthogonality  is 7.33D-15 for   2155    780.
 Iteration    1 A^-1*A deviation from unit magnitude is 9.77D-15 for   2373.
 Iteration    1 A^-1*A deviation from orthogonality  is 2.23D-11 for   2094   2093.
 Error on total polarization charges =  0.04003
 SCF Done:  E(RB3LYP) =  -1585.26774416     A.U. after   12 cycles
            NFock= 12  Conv=0.75D-08     -V/T= 2.0030
 DoSCS=F DFT=T ScalE2(SS,OS)=  1.000000  1.000000
 Range of M.O.s used for correlation:     1   602
 NBasis=   604 NAE=    84 NBE=    84 NFC=     0 NFV=     0
 NROrb=    602 NOA=    84 NOB=    84 NVA=   518 NVB=   518

 **** Warning!!: The largest alpha MO coefficient is  0.13107609D+03

 Symmetrizing basis deriv contribution to polar:
 IMax=3 JMax=2 DiffMx= 0.00D+00
 D1PCM: PCM CHGder 1st derivatives, ID1Alg=3 FixD1E=F DoIter=F DoCFld=F I1PDM=0.
 Calling FoFJK, ICntrl=      2147 FMM=F ISym2X=0 I1Cent= 0 IOpClX= 0 NMat=1 NMatS=1 NMatT=0.
 -------------------------------------------------------------------
 Center     Atomic                   Forces (Hartrees/Bohr)
 Number     Number              X              Y              Z
 -------------------------------------------------------------------
      1        8           0.000053536    0.000116906   -0.000025571
      2        6          -0.000018775   -0.000099162   -0.000022882
      3       16           0.000062337    0.000061117   -0.000055834
      4       16           0.000042218    0.000044588    0.000036286
      5        6           0.000013926    0.000005474   -0.000001255
      6        1          -0.000000087    0.000003821   -0.000001380
      7        1          -0.000001401    0.000000711   -0.000000035
      8        1           0.000000264    0.000002282   -0.000002161
      9        6           0.000240838   -0.001009858    0.002903309
     10        7           0.003300171   -0.002325988   -0.010771950
     11        6          -0.008200240    0.008130292    0.014428848
     12        1           0.005963010   -0.005919352   -0.007652899
     13        1          -0.000372234    0.000088711    0.000163154
     14        1          -0.000287157    0.000190741    0.000233691
     15        6          -0.000246826   -0.000082613    0.000106239
     16        1          -0.000016071   -0.000020766    0.000073346
     17        1           0.000001291    0.000001607    0.000005179
     18        6           0.000013178    0.000014661    0.000010049
     19        6           0.000007895   -0.000002526    0.000003902
     20        6          -0.000147871    0.000058324    0.000071556
     21        6           0.000012294   -0.000013933   -0.000014395
     22        1           0.000001544   -0.000001226   -0.000002083
     23        6          -0.000014579    0.000045318   -0.000022651
     24        1          -0.000062241    0.000017457   -0.000012179
     25        6           0.000005348   -0.000002206    0.000007802
     26        1           0.000001115   -0.000003433   -0.000001658
     27        1          -0.000003875   -0.000001851   -0.000002759
     28        1           0.000001498   -0.000001660   -0.000001191
     29        6          -0.000073693    0.000539694    0.000771359
     30        6          -0.000037131    0.000202267   -0.000035037
     31        6          -0.000106122   -0.000095418    0.000067027
     32        6           0.000011625    0.000019439   -0.000006725
     33        1           0.000048701    0.000060430    0.000006818
     34        6          -0.000052959   -0.000012592   -0.000138198
     35        1          -0.000010114   -0.000000361    0.000014990
     36        6          -0.000100000    0.000000056   -0.000093636
     37        1          -0.000005631   -0.000003175   -0.000010550
     38        1          -0.000011827   -0.000006036   -0.000020532
     39        1          -0.000011956   -0.000001742   -0.000007993
 -------------------------------------------------------------------
 Cartesian Forces:  Max     0.014428848 RMS     0.002290946
 IRC-IRC-IRC-IRC-IRC-IRC-IRC-IRC-IRC-IRC-IRC-IRC-IRC-IRC-IRC-IRC-IRC-IRC
 Pt  5 Step number   1 out of a maximum of  20
 Modified Bulirsch-Stoer Extrapolation Cycles:
    EPS =    0.000010000000000
 Maximum DWI energy   std dev =  0.000003216 at pt    47
 Maximum DWI gradient std dev =  0.004657483 at pt    28
 CORRECTOR INTEGRATION CONVERGENCE:
   Recorrection delta-x convergence threshold:    0.010000
   Delta-x Convergence Met
 Point Number:   5          Path Number:   1
   CHANGE IN THE REACTION COORDINATE =    0.11736
   NET REACTION COORDINATE UP TO THIS POINT =    0.58679
  # OF POINTS ALONG THE PATH =   5
  # OF STEPS =   1

 Calculating another point on the path.
 IRC-IRC-IRC-IRC-IRC-IRC-IRC-IRC-IRC-IRC-IRC-IRC-IRC-IRC-IRC-IRC-IRC-IRC
                          Input orientation:                          
 ---------------------------------------------------------------------
 Center     Atomic      Atomic             Coordinates (Angstroms)
 Number     Number       Type             X           Y           Z
 ---------------------------------------------------------------------
      1          8           0        2.266427    0.602802   -0.140614
      2          6           0        1.909050    1.877174   -0.251312
      3         16           0        0.566082    2.460818   -1.023427
      4         16           0        3.148494    2.827232    0.581225
      5          6           0        2.569015    4.539227    0.382430
      6          1           0        3.318439    5.149273    0.887915
      7          1           0        2.518873    4.807567   -0.670937
      8          1           0        1.598981    4.672155    0.857265
      9          6           0       -2.590294    0.548487    1.292762
     10          7           0       -1.657374   -0.498372    1.608819
     11          6           0       -1.262474   -1.006073    2.660005
     12          1           0       -2.093077   -0.182469    3.852667
     13          1           0       -2.987121    0.929338    2.257805
     14          1           0       -2.051465    1.365015    0.800793
     15          6           0        1.424556   -0.453728   -0.722676
     16          1           0        0.452975   -0.411433   -0.228230
     17          1           0        1.305785   -0.233688   -1.783897
     18          6           0        2.122200   -1.761386   -0.487223
     19          6           0        3.070785   -2.234669   -1.400795
     20          6           0        1.833226   -2.519143    0.653044
     21          6           0        3.726499   -3.443828   -1.175931
     22          1           0        3.293194   -1.656814   -2.291961
     23          6           0        2.488179   -3.729609    0.878160
     24          1           0        1.088940   -2.163346    1.359319
     25          6           0        3.436411   -4.192637   -0.034419
     26          1           0        4.458130   -3.803085   -1.890810
     27          1           0        2.256032   -4.311912    1.762830
     28          1           0        3.943644   -5.134998    0.139779
     29          6           0       -3.728934    0.098046    0.393566
     30          6           0       -4.219909   -1.211214    0.429594
     31          6           0       -4.346835    1.022465   -0.456630
     32          6           0       -5.306738   -1.585784   -0.361135
     33          1           0       -3.744784   -1.939594    1.076223
     34          6           0       -5.436212    0.652503   -1.244781
     35          1           0       -3.971896    2.040244   -0.503104
     36          6           0       -5.920456   -0.655285   -1.199960
     37          1           0       -5.673439   -2.605904   -0.322191
     38          1           0       -5.901367    1.382720   -1.898085
     39          1           0       -6.764270   -0.946767   -1.815395
 ---------------------------------------------------------------------
                    Distance matrix (angstroms):
                    1          2          3          4          5
     1  O    0.000000
     2  C    1.328156   0.000000
     3  S    2.668850   1.655405   0.000000
     4  S    2.499436   1.769731   3.062355   0.000000
     5  C    3.982535   2.814908   3.210602   1.818308   0.000000
     6  H    4.778599   3.740434   4.296102   2.348365   1.090553
     7  H    4.245589   3.022444   3.073252   2.426120   1.088165
     8  H    4.242745   3.022748   3.081216   2.425063   1.088166
     9  C    5.064115   4.938996   4.357115   6.215517   6.585832
    10  N    4.435010   4.671477   4.541947   5.933967   6.689081
    11  C    4.783836   5.181453   5.378719   6.202595   7.114634
    12  H    5.963910   6.091125   6.150967   6.872751   7.488129
    13  H    5.784359   5.582702   5.073181   6.637672   6.886144
    14  H    4.484574   4.129759   3.373442   5.406094   5.621342
    15  C    1.470986   2.426937   3.053196   3.928971   5.240291
    16  H    2.079654   2.712640   2.982442   4.290687   5.418448
    17  H    2.079165   2.677402   2.895831   4.284694   5.391609
    18  C    2.393809   3.652425   4.531669   4.821854   6.376023
    19  C    3.207224   4.424725   5.335124   5.436661   7.022630
    20  C    3.250245   4.489011   5.405203   5.506252   7.101775
    21  C    4.424805   5.698342   6.698980   6.538186   8.215682
    22  H    3.284571   4.309196   5.099138   5.327550   6.787321
    23  C    4.456103   5.748662   6.755137   6.596692   8.284077
    24  H    3.359739   4.426344   5.228169   5.454637   6.933212
    25  C    4.937243   6.262786   7.313371   7.052692   8.784736
    26  H    5.222890   6.438253   7.425421   7.196333   8.850455
    27  H    5.270447   6.517818   7.515918   7.291094   8.963600
    28  H    5.984482   7.311846   8.393891   8.014003   9.774412
    29  C    6.040239   5.947103   5.102717   7.401533   7.706386
    30  C    6.759316   6.896805   6.204901   8.403892   8.897151
    31  C    6.634095   6.317340   5.150424   7.779092   7.803885
    32  C    7.886151   8.004483   7.162655   9.584033  10.004806
    33  H    6.639211   6.949526   6.508127   8.395530   9.073066
    34  C    7.781536   7.512634   6.272681   9.042174   9.046441
    35  H    6.412045   5.888592   4.587031   7.245348   7.057805
    36  C    8.350453   8.283385   7.198363   9.876558  10.077601
    37  H    8.565643   8.808925   8.068148  10.400078  10.931031
    38  H    8.391057   7.997435   6.614772   9.493870   9.322642
    39  H    9.314481   9.254593   8.122371  10.874270  11.047026
                    6          7          8          9         10
     6  H    0.000000
     7  H    1.784962   0.000000
     8  H    1.784690   1.788837   0.000000
     9  C    7.499618   6.935378   5.894431   0.000000
    10  N    7.561370   7.126803   6.156544   1.437410   0.000000
    11  C    7.874856   7.693645   6.609090   2.459495   1.232354
    12  H    8.154860   8.162937   6.794932   2.708254   2.307485
    13  H    7.710029   7.343988   6.082970   1.110778   2.056154
    14  H    6.569936   5.908057   4.926065   1.095030   2.068920
    15  C    6.129798   5.374145   5.366685   4.602765   3.864732
    16  H    6.354378   5.630443   5.323016   3.535018   2.799264
    17  H    6.337635   5.303255   5.579336   5.025641   4.512305
    18  C    7.146972   6.583483   6.593319   5.541792   4.502641
    19  C    7.734476   7.101436   7.414125   6.859229   5.867537
    20  C    7.814450   7.476879   7.198010   5.420989   4.145034
    21  C    8.846884   8.354574   8.633041   7.869873   6.739186
    22  H    7.512327   6.709360   7.269376   7.233880   6.408291
    23  C    8.917621   8.676636   8.448712   6.653186   5.306634
    24  H    7.659458   7.400019   6.872865   4.571130   3.221277
    25  C    9.388072   9.069217   9.097021   7.782085   6.503420
    26  H    9.442718   8.910227   9.357155   8.874209   7.782539
    27  H    9.560764   9.442309   9.053464   6.879776   5.466402
    28  H   10.330384  10.076797  10.109030   8.736345   7.418071
    29  C    8.684742   7.896065   7.037341   1.519194   2.474655
    30  C    9.873832   9.102092   8.285917   2.548971   2.909519
    31  C    8.808789   7.842887   7.099245   2.523977   3.716480
    32  C   11.014300  10.109951   9.398683   3.830085   4.287311
    33  H   10.008827   9.370707   8.504057   2.751414   2.591922
    34  C   10.070414   8.993176   8.370790   3.814340   4.873106
    35  H    8.046737   7.058068   6.309693   2.712802   4.032593
    36  C   11.108974  10.067020   9.442231   4.330439   5.107615
    37  H   11.935703  11.054191  10.356126   4.697237   4.929428
    38  H   10.341834   9.172563   8.641038   4.673398   5.817934
    39  H   12.088450  10.981753  10.423980   5.414656   6.164956
                   11         12         13         14         15
    11  C    0.000000
    12  H    1.670529   0.000000
    13  H    2.623354   2.139864   0.000000
    14  H    3.114681   3.422043   1.785540   0.000000
    15  C    4.355198   5.777637   5.500821   4.208504   0.000000
    16  H    3.411490   4.815447   4.451101   3.238345   1.090979
    17  H    5.190453   6.582230   6.009745   4.528532   1.090282
    18  C    4.683115   6.252694   6.393773   5.371485   1.500705
    19  C    6.064378   7.646951   7.752066   6.636427   2.518267
    20  C    3.987560   5.577946   6.140279   5.495392   2.515066
    21  C    6.748845   8.354084   8.717099   7.772855   3.800668
    22  H    6.760144   8.303136   8.175017   6.874733   2.720639
    23  C    4.965886   6.512895   7.320391   6.824188   3.798073
    24  H    2.925784   4.501765   5.194829   4.756409   2.714799
    25  C    6.284397   7.859143   8.529402   7.855053   4.301244
    26  H    7.826781   9.434760   9.748774   8.736636   4.667473
    27  H    4.910538   6.350942   7.430098   7.190796   4.664190
    28  H    7.106563   8.646102   9.449747   8.867268   5.385529
    29  C    3.526932   3.836678   2.171801   2.141249   5.301783
    30  C    3.709884   4.159226   3.073123   3.387757   5.810464
    31  C    4.831321   5.010123   3.037375   2.639541   5.963126
    32  C    5.081281   5.482065   4.308747   4.544678   6.835392
    33  H    3.088962   3.677535   3.193894   3.723390   5.671499
    34  C    5.951329   6.152862   4.282849   4.018527   6.968965
    35  H    5.160065   5.238622   3.134727   2.417465   5.948933
    36  C    6.059635   6.356212   4.803293   4.801429   7.363262
    37  H    5.559637   6.010114   5.135233   5.490718   7.427905
    38  H    6.928336   7.072767   5.096057   4.701702   7.643512
    39  H    7.092424   7.384519   5.863240   5.865093   8.276110
                   16         17         18         19         20
    16  H    0.000000
    17  H    1.782969   0.000000
    18  C    2.162351   2.163737   0.000000
    19  C    3.398827   2.695537   1.399437   0.000000
    20  C    2.669116   3.382334   1.399254   2.414691   0.000000
    21  C    4.561744   4.066261   2.424604   1.393768   2.790103
    22  H    3.725158   2.496640   2.153890   1.085154   3.398260
    23  C    4.046782   4.550392   2.423244   2.787097   1.394585
    24  H    2.448257   3.694647   2.153815   3.398681   1.085992
    25  C    4.820369   4.824264   2.800565   2.415430   2.417311
    26  H    5.505337   4.763329   3.405166   2.150528   3.874251
    27  H    4.735934   5.487636   3.403796   3.871341   2.150444
    28  H    5.884919   5.889115   3.884849   3.398112   3.400001
    29  C    4.258469   5.495434   6.202342   7.409283   6.152611
    30  C    4.786254   6.032280   6.431608   7.586304   6.196858
    31  C    5.014619   5.940680   7.042668   8.156069   7.208850
    32  C    5.879715   6.897672   7.432083   8.466690   7.271781
    33  H    4.653821   6.049682   6.074341   7.257731   5.623980
    34  C    6.070243   6.821327   7.970592   8.984937   8.155109
    35  H    5.066138   5.887709   7.182663   8.287345   7.471555
    36  C    6.451693   7.262045   8.149587   9.131113   8.187013
    37  H    6.508262   7.514890   7.842986   8.818314   7.570246
    38  H    6.810658   7.387074   8.732328   9.686708   9.030876
    39  H    7.409069   8.101560   9.022028   9.927684   9.081987
                   21         22         23         24         25
    21  C    0.000000
    22  H    2.150975   0.000000
    23  C    2.415449   3.872233   0.000000
    24  H    3.876061   4.295016   2.154661   0.000000
    25  C    1.395677   3.398147   1.395113   3.401640   0.000000
    26  H    1.084159   2.474769   3.399014   4.960194   2.154494
    27  H    3.398847   4.956468   1.084256   2.478156   2.153515
    28  H    2.153672   4.293508   2.153765   4.297363   1.084286
    29  C    8.401885   7.720225   7.316984   5.409111   8.362733
    30  C    8.408785   8.003258   7.179273   5.473100   8.229425
    31  C    9.254398   8.301628   8.430972   6.557035   9.378405
    32  C    9.258271   8.814305   8.178788   6.648175   9.129353
    33  H    7.947010   7.807545   6.487927   4.847173   7.607844
    34  C   10.036928   9.090218   9.300847   7.568880  10.181542
    35  H    9.475918   8.345644   8.771069   6.837459   9.692857
    36  C   10.041927   9.332036   9.191039   7.612870  10.070865
    37  H    9.475749   9.229370   8.325596   6.982342   9.251481
    38  H   10.794113   9.691948  10.209208   8.488207  11.034127
    39  H   10.802799  10.093754  10.030317   8.557557  10.851795
                   26         27         28         29         30
    26  H    0.000000
    27  H    4.296187   0.000000
    28  H    2.482333   2.481895   0.000000
    29  C    9.352283   7.559261   9.290727   0.000000
    30  C    9.349354   7.302715   9.062211   1.398755   0.000000
    31  C   10.142495   8.773792  10.344182   1.399709   2.406413
    32  C   10.129609   8.314956   9.920555   2.427822   1.395260
    33  H    8.919847   6.489153   8.378512   2.149011   1.083702
    34  C   10.870493   9.636480  11.108280   2.430309   2.785026
    35  H   10.350631   9.179947  10.702952   2.152947   3.391669
    36  C   10.867427   9.434193  10.916191   2.812401   2.419992
    37  H   10.321942   8.374621   9.954799   3.406575   2.150137
    38  H   11.584982  10.600674  11.981560   3.409034   3.869610
    39  H   11.580436  10.271014  11.662908   3.896718   3.403481
                   31         32         33         34         35
    31  C    0.000000
    32  C    2.780916   0.000000
    33  H    3.389085   2.151948   0.000000
    34  C    1.394559   2.409881   3.868715   0.000000
    35  H    1.085640   3.866528   4.287769   2.149449   0.000000
    36  C    2.417368   1.395029   3.400589   1.395282   3.398290
    37  H    3.865619   1.084726   2.473710   3.394800   4.951229
    38  H    2.150383   3.395264   4.953295   1.084616   2.470054
    39  H    3.401193   2.155833   4.297029   2.155692   4.294380
                   36         37         38         39
    36  C    0.000000
    37  H    2.153233   0.000000
    38  H    2.154346   4.294708   0.000000
    39  H    1.084317   2.484412   2.485549   0.000000
 Symmetry turned off by external request.
 Stoichiometry    C17H18NOS2(1-)
 Framework group  C1[X(C17H18NOS2)]
 Deg. of freedom   111
 Full point group                 C1      NOp   1
 Rotational constants (GHZ):      0.2483756      0.1409271      0.1024657
 Standard basis: 6-311++G(d,p) (5D, 7F)
   604 basis functions,   946 primitive gaussians,   625 cartesian basis functions
    84 alpha electrons       84 beta electrons
       nuclear repulsion energy      1724.9568215243 Hartrees.
 NAtoms=   39 NActive=   39 NUniq=   39 SFac= 1.00D+00 NAtFMM=   60 NAOKFM=F Big=F
 Integral buffers will be    131072 words long.
 Raffenetti 2 integral format.
 Two-electron integral symmetry is turned off.
 Force inversion solution in PCM.
 ------------------------------------------------------------------------------
 Polarizable Continuum Model (PCM)
 =================================
 Model                : PCM (using non-symmetric T matrix).
 Atomic radii         : UFF (Universal Force Field).
 Polarization charges : Total charges.
 Charge compensation  : None.
 Solution method      : Matrix inversion.
 Cavity type          : Scaled VdW (van der Waals Surface) (Alpha=1.100).
 Cavity algorithm     : GePol (No added spheres)
                        Default sphere list used, NSphG=   39.
                        Lebedev-Laikov grids with approx.  5.0 points / Ang**2.
                        Smoothing algorithm: York/Karplus (Gamma=1.0000).
                        Polarization charges: spherical gaussians, with
                                              point-specific exponents (IZeta= 3).
                        Self-potential: point-specific (ISelfS= 7).
                        Self-field    : sphere-specific E.n sum rule (ISelfD= 2).
 1st derivatives      : Analytical E(r).r(x)/FMM algorithm (CHGder, D1EAlg=3).
                        Cavity 1st derivative terms included.
 Solvent              : n,n-DiMethylFormamide, Eps=  37.219000 Eps(inf)=   2.046330
 ------------------------------------------------------------------------------
 One-electron integrals computed using PRISM.
 NBasis=   604 RedAO= T EigKep=  1.56D-06  NBF=   604
 NBsUse=   602 1.00D-06 EigRej=  7.15D-07 NBFU=   602
 Initial guess from the checkpoint file:  "/scratch/srahman/32855347/Gau-57825.chk"
 B after Tr=     0.000140   -0.000149   -0.000194
         Rot=    1.000000   -0.000025   -0.000004   -0.000006 Ang=  -0.00 deg.
 ExpMin= 3.60D-02 ExpMax= 9.34D+04 ExpMxC= 3.17D+03 IAcc=3 IRadAn=         5 AccDes= 0.00D+00
 Harris functional with IExCor=  402 and IRadAn=       5 diagonalized for initial guess.
 HarFok:  IExCor=  402 AccDes= 0.00D+00 IRadAn=         5 IDoV= 1 UseB2=F ITyADJ=14
 ICtDFT=  3500011 ScaDFX=  1.000000  1.000000  1.000000  1.000000
 FoFCou: FMM=F IPFlag=           0 FMFlag=      100000 FMFlg1=           0
         NFxFlg=           0 DoJE=T BraDBF=F KetDBF=T FulRan=T
         wScrn=  0.000000 ICntrl=     500 IOpCl=  0 I1Cent=   200000004 NGrid=           0
         NMat0=    1 NMatS0=      1 NMatT0=    0 NMatD0=    1 NMtDS0=    0 NMtDT0=    0
 Symmetry not used in FoFCou.
 Requested convergence on RMS density matrix=1.00D-08 within 128 cycles.
 Requested convergence on MAX density matrix=1.00D-06.
 Requested convergence on             energy=1.00D-06.
 No special actions if energy rises.
 Inv3:  Mode=1 IEnd=    33526947.
 Iteration    1 A*A^-1 deviation from unit magnitude is 8.99D-15 for   3233.
 Iteration    1 A*A^-1 deviation from orthogonality  is 8.56D-15 for   2665   2443.
 Iteration    1 A^-1*A deviation from unit magnitude is 8.55D-15 for   3233.
 Iteration    1 A^-1*A deviation from orthogonality  is 1.90D-11 for   2778   2765.
 Error on total polarization charges =  0.03920
 SCF Done:  E(RB3LYP) =  -1585.26948604     A.U. after   12 cycles
            NFock= 12  Conv=0.82D-08     -V/T= 2.0030
 DoSCS=F DFT=T ScalE2(SS,OS)=  1.000000  1.000000
 Range of M.O.s used for correlation:     1   602
 NBasis=   604 NAE=    84 NBE=    84 NFC=     0 NFV=     0
 NROrb=    602 NOA=    84 NOB=    84 NVA=   518 NVB=   518

 **** Warning!!: The largest alpha MO coefficient is  0.13111914D+03

 Symmetrizing basis deriv contribution to polar:
 IMax=3 JMax=2 DiffMx= 0.00D+00
 D1PCM: PCM CHGder 1st derivatives, ID1Alg=3 FixD1E=F DoIter=F DoCFld=F I1PDM=0.
 Calling FoFJK, ICntrl=      2147 FMM=F ISym2X=0 I1Cent= 0 IOpClX= 0 NMat=1 NMatS=1 NMatT=0.
 -------------------------------------------------------------------
 Center     Atomic                   Forces (Hartrees/Bohr)
 Number     Number              X              Y              Z
 -------------------------------------------------------------------
      1        8           0.000069477    0.000153253   -0.000029449
      2        6          -0.000023584   -0.000129259   -0.000027583
      3       16           0.000076287    0.000076214   -0.000068523
      4       16           0.000052809    0.000056507    0.000046314
      5        6           0.000016747    0.000006682    0.000000090
      6        1          -0.000000248    0.000004872   -0.000001555
      7        1          -0.000001873    0.000000964    0.000000127
      8        1           0.000000200    0.000002909   -0.000002702
      9        6           0.000187728   -0.001100215    0.003748607
     10        7           0.004106437   -0.002893649   -0.013751901
     11        6          -0.010374938    0.010230017    0.018721835
     12        1           0.007767082   -0.007741280   -0.009988274
     13        1          -0.000527740    0.000211137    0.000163598
     14        1          -0.000360475    0.000238319    0.000282255
     15        6          -0.000303653   -0.000104340    0.000123948
     16        1          -0.000021471   -0.000026475    0.000090795
     17        1           0.000005106    0.000002310    0.000005333
     18        6           0.000020701    0.000018841    0.000010493
     19        6           0.000011857   -0.000003979    0.000003532
     20        6          -0.000184579    0.000074041    0.000090210
     21        6           0.000017355   -0.000018292   -0.000018753
     22        1           0.000002277   -0.000001754   -0.000002845
     23        6          -0.000015107    0.000056433   -0.000030927
     24        1          -0.000078023    0.000020883   -0.000014252
     25        6           0.000008963   -0.000005298    0.000009231
     26        1           0.000001675   -0.000004388   -0.000002069
     27        1          -0.000004925   -0.000002051   -0.000003405
     28        1           0.000002273   -0.000002301   -0.000001854
     29        6          -0.000105340    0.000689930    0.000962588
     30        6          -0.000036846    0.000248377   -0.000049157
     31        6          -0.000135100   -0.000125418    0.000062297
     32        6           0.000013032    0.000020555   -0.000010641
     33        1           0.000061598    0.000077672    0.000011261
     34        6          -0.000068522   -0.000013946   -0.000182175
     35        1          -0.000012990   -0.000000760    0.000019288
     36        6          -0.000125803   -0.000002696   -0.000117477
     37        1          -0.000008242   -0.000004000   -0.000013114
     38        1          -0.000016551   -0.000007624   -0.000025681
     39        1          -0.000015596   -0.000002192   -0.000009462
 -------------------------------------------------------------------
 Cartesian Forces:  Max     0.018721835 RMS     0.002945290
 IRC-IRC-IRC-IRC-IRC-IRC-IRC-IRC-IRC-IRC-IRC-IRC-IRC-IRC-IRC-IRC-IRC-IRC
 Pt  6 Step number   1 out of a maximum of  20
 Modified Bulirsch-Stoer Extrapolation Cycles:
    EPS =    0.000010000000000
 Maximum DWI energy   std dev =  0.000003298 at pt    35
 Maximum DWI gradient std dev =  0.002674497 at pt    38
 CORRECTOR INTEGRATION CONVERGENCE:
   Recorrection delta-x convergence threshold:    0.010000
   Delta-x Convergence Met
 Point Number:   6          Path Number:   1
   CHANGE IN THE REACTION COORDINATE =    0.11736
   NET REACTION COORDINATE UP TO THIS POINT =    0.70415
  # OF POINTS ALONG THE PATH =   6
  # OF STEPS =   1

 Calculating another point on the path.
 IRC-IRC-IRC-IRC-IRC-IRC-IRC-IRC-IRC-IRC-IRC-IRC-IRC-IRC-IRC-IRC-IRC-IRC
                          Input orientation:                          
 ---------------------------------------------------------------------
 Center     Atomic      Atomic             Coordinates (Angstroms)
 Number     Number       Type             X           Y           Z
 ---------------------------------------------------------------------
      1          8           0        2.266443    0.602837   -0.140620
      2          6           0        1.909043    1.877135   -0.251321
      3         16           0        0.566090    2.460827   -1.023435
      4         16           0        3.148500    2.827238    0.581230
      5          6           0        2.569020    4.539229    0.382430
      6          1           0        3.318438    5.149291    0.887909
      7          1           0        2.518866    4.807571   -0.670937
      8          1           0        1.598981    4.672166    0.857255
      9          6           0       -2.590254    0.548179    1.293912
     10          7           0       -1.656311   -0.499122    1.605227
     11          6           0       -1.265631   -1.002970    2.665761
     12          1           0       -2.064593   -0.210922    3.815948
     13          1           0       -2.989116    0.930269    2.258323
     14          1           0       -2.052764    1.365874    0.801782
     15          6           0        1.424465   -0.453760   -0.722640
     16          1           0        0.452899   -0.411530   -0.227907
     17          1           0        1.305811   -0.233679   -1.783880
     18          6           0        2.122207   -1.761380   -0.487220
     19          6           0        3.070789   -2.234670   -1.400794
     20          6           0        1.833170   -2.519120    0.653072
     21          6           0        3.726504   -3.443834   -1.175937
     22          1           0        3.293203   -1.656820   -2.291971
     23          6           0        2.488175   -3.729592    0.878150
     24          1           0        1.088660   -2.163273    1.359268
     25          6           0        3.436415   -4.192639   -0.034416
     26          1           0        4.458136   -3.803101   -1.890817
     27          1           0        2.256014   -4.311918    1.762817
     28          1           0        3.943653   -5.135007    0.139772
     29          6           0       -3.728968    0.098257    0.393857
     30          6           0       -4.219919   -1.211140    0.429578
     31          6           0       -4.346876    1.022426   -0.456614
     32          6           0       -5.306734   -1.585778   -0.361138
     33          1           0       -3.744561   -1.939309    1.076267
     34          6           0       -5.436232    0.652499   -1.244838
     35          1           0       -3.971943    2.040241   -0.503033
     36          6           0       -5.920495   -0.655286   -1.199995
     37          1           0       -5.673471   -2.605919   -0.322238
     38          1           0       -5.901430    1.382693   -1.898177
     39          1           0       -6.764327   -0.946775   -1.815428
 ---------------------------------------------------------------------
                    Distance matrix (angstroms):
                    1          2          3          4          5
     1  O    0.000000
     2  C    1.328090   0.000000
     3  S    2.668837   1.655409   0.000000
     4  S    2.499410   1.769771   3.062360   0.000000
     5  C    3.982502   2.814953   3.210599   1.818305   0.000000
     6  H    4.778578   3.740487   4.296103   2.348374   1.090555
     7  H    4.245555   3.022485   3.073239   2.426124   1.088166
     8  H    4.242723   3.022793   3.081214   2.425068   1.088166
     9  C    5.064423   4.939387   4.357846   6.215731   6.586151
    10  N    4.432866   4.669595   4.539849   5.932912   6.688321
    11  C    4.788522   5.184874   5.381752   6.204862   7.115766
    12  H    5.922373   6.057428   6.121957   6.846178   7.471503
    13  H    5.786453   5.584517   5.074646   6.639387   6.887412
    14  H    4.486190   4.131141   3.374720   5.407159   5.622004
    15  C    1.471079   2.426938   3.053211   3.929036   5.240337
    16  H    2.079785   2.712727   2.982635   4.290756   5.418533
    17  H    2.079153   2.677342   2.895829   4.284678   5.391591
    18  C    2.393838   3.652380   4.531673   4.821855   6.376019
    19  C    3.207251   4.424690   5.335130   5.436669   7.022633
    20  C    3.250276   4.488958   5.405186   5.506251   7.101762
    21  C    4.424839   5.698314   6.698991   6.538200   8.215691
    22  H    3.284600   4.309175   5.099151   5.327570   6.787333
    23  C    4.456119   5.748606   6.755125   6.596682   8.284062
    24  H    3.359792   4.426276   5.228064   5.454675   6.933197
    25  C    4.937277   6.262752   7.313380   7.052701   8.784740
    26  H    5.222930   6.438237   7.425441   7.196358   8.850474
    27  H    5.270484   6.517784   7.515924   7.291106   8.963607
    28  H    5.984522   7.311820   8.393907   8.014019   9.774423
    29  C    6.040300   5.947085   5.102742   7.401487   7.706297
    30  C    6.759329   6.896756   6.204874   8.403873   8.897115
    31  C    6.634147   6.317373   5.150487   7.779147   7.803943
    32  C    7.886171   8.004453   7.162661   9.584036  10.004805
    33  H    6.638938   6.949171   6.507815   8.395196   9.072716
    34  C    7.781579   7.512648   6.272714   9.042214   9.046477
    35  H    6.412093   5.888630   4.587096   7.245391   7.057846
    36  C    8.350515   8.283405   7.198410   9.876609  10.077645
    37  H    8.565707   8.808934   8.068191  10.400125  10.931073
    38  H    8.391146   7.997506   6.614859   9.493966   9.322737
    39  H    9.314564   9.254634   8.122440  10.874341  11.047090
                    6          7          8          9         10
     6  H    0.000000
     7  H    1.784962   0.000000
     8  H    1.784690   1.788824   0.000000
     9  C    7.499847   6.935860   5.894712   0.000000
    10  N    7.560902   7.125589   6.156184   1.437361   0.000000
    11  C    7.875580   7.695346   6.609377   2.458181   1.237426
    12  H    8.141395   8.144047   6.783818   2.685743   2.266503
    13  H    7.711253   7.345196   6.084030   1.111383   2.060597
    14  H    6.570500   5.908805   4.926447   1.095314   2.069036
    15  C    6.129860   5.374196   5.366715   4.603078   3.861632
    16  H    6.354454   5.630587   5.323067   3.535215   2.795857
    17  H    6.337625   5.303239   5.579324   5.026273   4.508954
    18  C    7.146980   6.583480   6.593322   5.542001   4.499870
    19  C    7.734492   7.101441   7.414134   6.859526   5.864620
    20  C    7.814455   7.476870   7.197995   5.420856   4.142882
    21  C    8.846907   8.354585   8.633056   7.870054   6.736535
    22  H    7.512352   6.709374   7.269393   7.234338   6.405163
    23  C    8.917622   8.676621   8.448706   6.653016   5.304841
    24  H    7.659483   7.399992   6.872821   4.570629   3.219435
    25  C    9.388091   9.069224   9.097032   7.782065   6.501258
    26  H    9.442752   8.910250   9.357180   8.874454   7.779786
    27  H    9.560789   9.442316   9.053480   6.879442   5.465211
    28  H   10.330411  10.076811  10.109050   8.736279   7.416103
    29  C    8.684639   7.896002   7.037217   1.519605   2.473901
    30  C    9.873802   9.102045   8.285879   2.549134   2.908815
    31  C    8.808848   7.842938   7.099301   2.524871   3.715567
    32  C   11.014303  10.109941   9.398683   3.830435   4.286374
    33  H   10.008481   9.370359   8.503706   2.750889   2.591279
    34  C   10.070452   8.993196   8.370827   3.815197   4.872054
    35  H    8.046773   7.058109   6.309723   2.713729   4.031784
    36  C   11.109020  10.067051   9.442274   4.331097   5.106557
    37  H   11.935751  11.054221  10.356171   4.697499   4.928619
    38  H   10.341929   9.172638   8.641134   4.674370   5.816881
    39  H   12.088516  10.981805  10.424042   5.415328   6.163855
                   11         12         13         14         15
    11  C    0.000000
    12  H    1.608915   0.000000
    13  H    2.621796   2.140854   0.000000
    14  H    3.115351   3.401708   1.785502   0.000000
    15  C    4.361136   5.729857   5.502851   4.210231   0.000000
    16  H    3.417083   4.767679   4.453002   3.240026   1.091093
    17  H    5.196482   6.535916   6.011703   4.530369   1.090296
    18  C    4.689768   6.200844   6.395983   5.373233   1.500713
    19  C    6.071120   7.594873   7.754252   6.638227   2.518317
    20  C    3.994021   5.524864   6.142439   5.496888   2.515022
    21  C    6.755581   8.301050   8.719316   7.774613   3.800711
    22  H    6.766801   8.252471   8.177147   6.876580   2.720724
    23  C    4.972030   6.460603   7.322561   6.825667   3.798037
    24  H    2.931879   4.448590   5.196784   4.757543   2.714689
    25  C    6.290801   7.806437   8.531605   7.856677   4.301257
    26  H    7.833559   9.381733   9.750985   8.738433   4.667536
    27  H    4.915937   6.300886   7.432189   7.192112   4.664157
    28  H    7.112735   8.594178   9.451937   8.868863   5.385549
    29  C    3.527361   3.817911   2.171603   2.140775   5.301806
    30  C    3.711019   4.136830   3.073242   3.387639   5.810361
    31  C    4.831720   4.998474   3.036921   2.639028   5.963075
    32  C    5.082548   5.463493   4.308529   4.544553   6.835290
    33  H    3.090035   3.649036   3.194124   3.723138   5.671133
    34  C    5.952081   6.142068   4.282250   4.018136   6.968907
    35  H    5.160088   5.230613   3.134178   2.416726   5.948906
    36  C    6.060751   6.342327   4.802804   4.801202   7.363213
    37  H    5.561171   5.990374   5.135141   5.490726   7.427839
    38  H    6.929036   7.064853   5.095365   4.701308   7.643505
    39  H    7.093650   7.371660   5.862675   5.864893   8.276084
                   16         17         18         19         20
    16  H    0.000000
    17  H    1.783295   0.000000
    18  C    2.162390   2.163724   0.000000
    19  C    3.398949   2.695528   1.399439   0.000000
    20  C    2.668934   3.382319   1.399278   2.414742   0.000000
    21  C    4.561811   4.066257   2.424613   1.393772   2.790176
    22  H    3.725378   2.496641   2.153901   1.085161   3.398314
    23  C    4.046634   4.550362   2.423226   2.787080   1.394608
    24  H    2.447840   3.694572   2.153893   3.398805   1.086110
    25  C    4.820331   4.824257   2.800570   2.415432   2.417374
    26  H    5.505448   4.763336   3.405183   2.150542   3.874329
    27  H    4.735740   5.487621   3.403794   3.871337   2.150455
    28  H    5.884878   5.889114   3.884861   3.398115   3.400070
    29  C    4.258459   5.495608   6.202482   7.409454   6.152661
    30  C    4.786114   6.032289   6.431628   7.586323   6.196825
    31  C    5.014616   5.940732   7.042695   8.156097   7.208809
    32  C    5.879624   6.897689   7.432086   8.466690   7.271725
    33  H    4.653348   6.049452   6.074135   7.257553   5.623732
    34  C    6.070269   6.821365   7.970621   8.984959   8.155087
    35  H    5.066172   5.887781   7.182704   8.287395   7.471525
    36  C    6.451706   7.262104   8.149634   9.131153   8.187005
    37  H    6.508198   7.514937   7.843026   8.818344   7.570232
    38  H    6.810765   7.387153   8.732396   9.686765   9.030894
    39  H    7.409120   8.101644   9.022095   9.927745   9.082000
                   21         22         23         24         25
    21  C    0.000000
    22  H    2.150976   0.000000
    23  C    2.415448   3.872224   0.000000
    24  H    3.876251   4.295119   2.154871   0.000000
    25  C    1.395683   3.398152   1.395116   3.401857   0.000000
    26  H    1.084164   2.474776   3.399019   4.960389   2.154501
    27  H    3.398851   4.956472   1.084269   2.478355   2.153514
    28  H    2.153674   4.293511   2.153790   4.297599   1.084292
    29  C    8.402066   7.720417   7.317091   5.408888   8.362888
    30  C    8.408819   8.003278   7.179299   5.472832   8.229463
    31  C    9.254424   8.301669   8.430966   6.556764   9.378420
    32  C    9.258275   8.814311   8.178776   6.647884   9.129355
    33  H    7.946876   7.807365   6.487786   4.846677   7.607728
    34  C   10.036953   9.090242   9.300862   7.568630  10.181569
    35  H    9.475968   8.345712   8.771075   6.837207   9.692892
    36  C   10.041970   9.332080   9.191070   7.612628  10.070908
    37  H    9.475781   9.229403   8.325625   6.982106   9.251515
    38  H   10.794170   9.692006  10.209256   8.488002  11.034186
    39  H   10.802861  10.093819  10.030365   8.557334  10.851855
                   26         27         28         29         30
    26  H    0.000000
    27  H    4.296193   0.000000
    28  H    2.482329   2.481910   0.000000
    29  C    9.352486   7.559345   9.290894   0.000000
    30  C    9.349392   7.302743   9.062263   1.398867   0.000000
    31  C   10.142529   8.773783  10.344203   1.399714   2.406299
    32  C   10.129617   8.314938   9.920565   2.428032   1.395261
    33  H    8.919728   6.489032   8.378433   2.148860   1.083697
    34  C   10.870520   9.636498  11.108313   2.430485   2.785003
    35  H   10.350692   9.179948  10.702992   2.152847   3.391569
    36  C   10.867472   9.434220  10.916239   2.812647   2.420009
    37  H   10.321974   8.374641   9.954838   3.406824   2.150220
    38  H   11.585038  10.600725  11.981623   3.409221   3.869612
    39  H   11.580499  10.271056  11.662973   3.896978   3.403521
                   31         32         33         34         35
    31  C    0.000000
    32  C    2.780858   0.000000
    33  H    3.388861   2.152092   0.000000
    34  C    1.394575   2.409892   3.868688   0.000000
    35  H    1.085669   3.866500   4.287506   2.149476   0.000000
    36  C    2.417356   1.395062   3.400701   1.395286   3.398305
    37  H    3.865591   1.084756   2.474040   3.394814   4.951231
    38  H    2.150473   3.395286   4.953291   1.084640   2.470165
    39  H    3.401205   2.155890   4.297209   2.155711   4.294422
                   36         37         38         39
    36  C    0.000000
    37  H    2.153241   0.000000
    38  H    2.154340   4.294714   0.000000
    39  H    1.084333   2.484420   2.485530   0.000000
 Symmetry turned off by external request.
 Stoichiometry    C17H18NOS2(1-)
 Framework group  C1[X(C17H18NOS2)]
 Deg. of freedom   111
 Full point group                 C1      NOp   1
 Rotational constants (GHZ):      0.2483866      0.1409301      0.1024678
 Standard basis: 6-311++G(d,p) (5D, 7F)
   604 basis functions,   946 primitive gaussians,   625 cartesian basis functions
    84 alpha electrons       84 beta electrons
       nuclear repulsion energy      1725.0179276244 Hartrees.
 NAtoms=   39 NActive=   39 NUniq=   39 SFac= 1.00D+00 NAtFMM=   60 NAOKFM=F Big=F
 Integral buffers will be    131072 words long.
 Raffenetti 2 integral format.
 Two-electron integral symmetry is turned off.
 Force inversion solution in PCM.
 ------------------------------------------------------------------------------
 Polarizable Continuum Model (PCM)
 =================================
 Model                : PCM (using non-symmetric T matrix).
 Atomic radii         : UFF (Universal Force Field).
 Polarization charges : Total charges.
 Charge compensation  : None.
 Solution method      : Matrix inversion.
 Cavity type          : Scaled VdW (van der Waals Surface) (Alpha=1.100).
 Cavity algorithm     : GePol (No added spheres)
                        Default sphere list used, NSphG=   39.
                        Lebedev-Laikov grids with approx.  5.0 points / Ang**2.
                        Smoothing algorithm: York/Karplus (Gamma=1.0000).
                        Polarization charges: spherical gaussians, with
                                              point-specific exponents (IZeta= 3).
                        Self-potential: point-specific (ISelfS= 7).
                        Self-field    : sphere-specific E.n sum rule (ISelfD= 2).
 1st derivatives      : Analytical E(r).r(x)/FMM algorithm (CHGder, D1EAlg=3).
                        Cavity 1st derivative terms included.
 Solvent              : n,n-DiMethylFormamide, Eps=  37.219000 Eps(inf)=   2.046330
 ------------------------------------------------------------------------------
 One-electron integrals computed using PRISM.
 NBasis=   604 RedAO= T EigKep=  1.56D-06  NBF=   604
 NBsUse=   602 1.00D-06 EigRej=  7.16D-07 NBFU=   602
 Initial guess from the checkpoint file:  "/scratch/srahman/32855347/Gau-57825.chk"
 B after Tr=     0.000139   -0.000147   -0.000196
         Rot=    1.000000   -0.000025   -0.000004   -0.000006 Ang=  -0.00 deg.
 ExpMin= 3.60D-02 ExpMax= 9.34D+04 ExpMxC= 3.17D+03 IAcc=3 IRadAn=         5 AccDes= 0.00D+00
 Harris functional with IExCor=  402 and IRadAn=       5 diagonalized for initial guess.
 HarFok:  IExCor=  402 AccDes= 0.00D+00 IRadAn=         5 IDoV= 1 UseB2=F ITyADJ=14
 ICtDFT=  3500011 ScaDFX=  1.000000  1.000000  1.000000  1.000000
 FoFCou: FMM=F IPFlag=           0 FMFlag=      100000 FMFlg1=           0
         NFxFlg=           0 DoJE=T BraDBF=F KetDBF=T FulRan=T
         wScrn=  0.000000 ICntrl=     500 IOpCl=  0 I1Cent=   200000004 NGrid=           0
         NMat0=    1 NMatS0=      1 NMatT0=    0 NMatD0=    1 NMtDS0=    0 NMtDT0=    0
 Symmetry not used in FoFCou.
 Requested convergence on RMS density matrix=1.00D-08 within 128 cycles.
 Requested convergence on MAX density matrix=1.00D-06.
 Requested convergence on             energy=1.00D-06.
 No special actions if energy rises.
 Inv3:  Mode=1 IEnd=    33567075.
 Iteration    1 A*A^-1 deviation from unit magnitude is 8.44D-15 for   2129.
 Iteration    1 A*A^-1 deviation from orthogonality  is 8.22D-15 for   1939    613.
 Iteration    1 A^-1*A deviation from unit magnitude is 9.77D-15 for   2666.
 Iteration    1 A^-1*A deviation from orthogonality  is 2.05D-11 for   2088   2087.
 Error on total polarization charges =  0.03835
 SCF Done:  E(RB3LYP) =  -1585.27170211     A.U. after   12 cycles
            NFock= 12  Conv=0.87D-08     -V/T= 2.0030
 DoSCS=F DFT=T ScalE2(SS,OS)=  1.000000  1.000000
 Range of M.O.s used for correlation:     1   602
 NBasis=   604 NAE=    84 NBE=    84 NFC=     0 NFV=     0
 NROrb=    602 NOA=    84 NOB=    84 NVA=   518 NVB=   518

 **** Warning!!: The largest alpha MO coefficient is  0.13110533D+03


 **** Warning!!: The smallest alpha delta epsilon is  0.98961390D-01

 Symmetrizing basis deriv contribution to polar:
 IMax=3 JMax=2 DiffMx= 0.00D+00
 D1PCM: PCM CHGder 1st derivatives, ID1Alg=3 FixD1E=F DoIter=F DoCFld=F I1PDM=0.
 Calling FoFJK, ICntrl=      2147 FMM=F ISym2X=0 I1Cent= 0 IOpClX= 0 NMat=1 NMatS=1 NMatT=0.
 -------------------------------------------------------------------
 Center     Atomic                   Forces (Hartrees/Bohr)
 Number     Number              X              Y              Z
 -------------------------------------------------------------------
      1        8           0.000086621    0.000192954   -0.000033192
      2        6          -0.000028274   -0.000162083   -0.000032137
      3       16           0.000090256    0.000092047   -0.000081755
      4       16           0.000063943    0.000068963    0.000056676
      5        6           0.000019687    0.000007892    0.000001573
      6        1          -0.000000418    0.000005991   -0.000001747
      7        1          -0.000002381    0.000001233    0.000000298
      8        1           0.000000129    0.000003602   -0.000003280
      9        6           0.000090513   -0.001134619    0.004661420
     10        7           0.004974250   -0.003515166   -0.016917174
     11        6          -0.012642470    0.012400756    0.023382539
     12        1           0.009676210   -0.009676783   -0.012548331
     13        1          -0.000713203    0.000364641    0.000135621
     14        1          -0.000436011    0.000286686    0.000331899
     15        6          -0.000360472   -0.000127293    0.000140349
     16        1          -0.000027610   -0.000032522    0.000108577
     17        1           0.000009756    0.000003173    0.000005204
     18        6           0.000029703    0.000023268    0.000010227
     19        6           0.000016321   -0.000005621    0.000002646
     20        6          -0.000221750    0.000089947    0.000107869
     21        6           0.000022928   -0.000023107   -0.000023605
     22        1           0.000003134   -0.000002387   -0.000003749
     23        6          -0.000014921    0.000067931   -0.000040405
     24        1          -0.000094160    0.000023850   -0.000016230
     25        6           0.000013105   -0.000009134    0.000010664
     26        1           0.000002325   -0.000005415   -0.000002519
     27        1          -0.000006166   -0.000002108   -0.000003975
     28        1           0.000003183   -0.000003050   -0.000002653
     29        6          -0.000141787    0.000850708    0.001167603
     30        6          -0.000032300    0.000295135   -0.000063337
     31        6          -0.000164049   -0.000157456    0.000053029
     32        6           0.000014026    0.000021283   -0.000015139
     33        1           0.000074712    0.000095756    0.000017007
     34        6          -0.000083916   -0.000014712   -0.000229382
     35        1          -0.000016121   -0.000001079    0.000024013
     36        6          -0.000152291   -0.000006601   -0.000141314
     37        1          -0.000011183   -0.000004880   -0.000015657
     38        1          -0.000021784   -0.000009138   -0.000030867
     39        1          -0.000019536   -0.000002660   -0.000010765
 -------------------------------------------------------------------
 Cartesian Forces:  Max     0.023382539 RMS     0.003645856
 IRC-IRC-IRC-IRC-IRC-IRC-IRC-IRC-IRC-IRC-IRC-IRC-IRC-IRC-IRC-IRC-IRC-IRC
 Pt  7 Step number   1 out of a maximum of  20
 Modified Bulirsch-Stoer Extrapolation Cycles:
    EPS =    0.000010000000000
 Maximum DWI energy   std dev =  0.000002488 at pt    34
 Maximum DWI gradient std dev =  0.001912680 at pt    38
 CORRECTOR INTEGRATION CONVERGENCE:
   Recorrection delta-x convergence threshold:    0.010000
   Delta-x Convergence Met
 Point Number:   7          Path Number:   1
   CHANGE IN THE REACTION COORDINATE =    0.11736
   NET REACTION COORDINATE UP TO THIS POINT =    0.82151
  # OF POINTS ALONG THE PATH =   7
  # OF STEPS =   1

 Calculating another point on the path.
 IRC-IRC-IRC-IRC-IRC-IRC-IRC-IRC-IRC-IRC-IRC-IRC-IRC-IRC-IRC-IRC-IRC-IRC
                          Input orientation:                          
 ---------------------------------------------------------------------
 Center     Atomic      Atomic             Coordinates (Angstroms)
 Number     Number       Type             X           Y           Z
 ---------------------------------------------------------------------
      1          8           0        2.266459    0.602873   -0.140626
      2          6           0        1.909036    1.877095   -0.251328
      3         16           0        0.566098    2.460835   -1.023442
      4         16           0        3.148506    2.827245    0.581235
      5          6           0        2.569025    4.539231    0.382431
      6          1           0        3.318437    5.149308    0.887904
      7          1           0        2.518859    4.807574   -0.670936
      8          1           0        1.598982    4.672176    0.857245
      9          6           0       -2.590247    0.547924    1.295058
     10          7           0       -1.655271   -0.499859    1.601676
     11          6           0       -1.268719   -0.999949    2.671532
     12          1           0       -2.036209   -0.239351    3.778949
     13          1           0       -2.991287    0.931474    2.258657
     14          1           0       -2.054024    1.366705    0.802726
     15          6           0        1.424377   -0.453791   -0.722607
     16          1           0        0.452819   -0.411625   -0.227595
     17          1           0        1.305844   -0.233669   -1.783866
     18          6           0        2.122215   -1.761375   -0.487218
     19          6           0        3.070793   -2.234672   -1.400794
     20          6           0        1.833116   -2.519099    0.653098
     21          6           0        3.726510   -3.443839   -1.175943
     22          1           0        3.293213   -1.656828   -2.291982
     23          6           0        2.488172   -3.729575    0.878140
     24          1           0        1.088388   -2.163206    1.359222
     25          6           0        3.436418   -4.192641   -0.034414
     26          1           0        4.458143   -3.803117   -1.890824
     27          1           0        2.255996   -4.311923    1.762805
     28          1           0        3.943663   -5.135016    0.139764
     29          6           0       -3.729004    0.098466    0.394141
     30          6           0       -4.219925   -1.211069    0.429563
     31          6           0       -4.346916    1.022387   -0.456604
     32          6           0       -5.306731   -1.585773   -0.361142
     33          1           0       -3.744345   -1.939028    1.076320
     34          6           0       -5.436253    0.652496   -1.244894
     35          1           0       -3.971990    2.040238   -0.502963
     36          6           0       -5.920532   -0.655288   -1.200029
     37          1           0       -5.673505   -2.605933   -0.322283
     38          1           0       -5.901495    1.382666   -1.898266
     39          1           0       -6.764385   -0.946783   -1.815458
 ---------------------------------------------------------------------
                    Distance matrix (angstroms):
                    1          2          3          4          5
     1  O    0.000000
     2  C    1.328024   0.000000
     3  S    2.668823   1.655414   0.000000
     4  S    2.499384   1.769811   3.062364   0.000000
     5  C    3.982468   2.814997   3.210596   1.818301   0.000000
     6  H    4.778557   3.740541   4.296103   2.348383   1.090557
     7  H    4.245521   3.022527   3.073226   2.426127   1.088166
     8  H    4.242700   3.022838   3.081211   2.425073   1.088167
     9  C    5.064761   4.939793   4.358576   6.215957   6.586464
    10  N    4.430756   4.667742   4.537779   5.931879   6.687575
    11  C    4.793199   5.188315   5.384832   6.207143   7.116936
    12  H    5.880932   6.023906   6.093108   6.819872   7.455157
    13  H    5.788647   5.586358   5.076033   6.641140   6.888628
    14  H    4.487753   4.132478   3.375952   5.408193   5.622646
    15  C    1.471170   2.426937   3.053226   3.929098   5.240381
    16  H    2.079919   2.712816   2.982823   4.290828   5.418619
    17  H    2.079140   2.677282   2.895828   4.284659   5.391572
    18  C    2.393867   3.652334   4.531676   4.821856   6.376015
    19  C    3.207278   4.424655   5.335136   5.436678   7.022636
    20  C    3.250306   4.488905   5.405170   5.506251   7.101749
    21  C    4.424874   5.698286   6.699003   6.538215   8.215699
    22  H    3.284631   4.309155   5.099166   5.327591   6.787347
    23  C    4.456136   5.748551   6.755114   6.596672   8.284046
    24  H    3.359849   4.426213   5.227966   5.454717   6.933186
    25  C    4.937311   6.262718   7.313389   7.052710   8.784744
    26  H    5.222970   6.438221   7.425460   7.196383   8.850493
    27  H    5.270520   6.517749   7.515929   7.291118   8.963613
    28  H    5.984563   7.311795   8.393923   8.014035   9.774435
    29  C    6.040362   5.947070   5.102767   7.401444   7.706212
    30  C    6.759341   6.896705   6.204847   8.403853   8.897079
    31  C    6.634197   6.317405   5.150548   7.779201   7.804000
    32  C    7.886191   8.004424   7.162667   9.584040  10.004804
    33  H    6.638674   6.948825   6.507512   8.394871   9.072374
    34  C    7.781622   7.512662   6.272746   9.042254   9.046511
    35  H    6.412141   5.888667   4.587160   7.245434   7.057886
    36  C    8.350577   8.283425   7.198456   9.876658  10.077687
    37  H    8.565773   8.808944   8.068234  10.400175  10.931116
    38  H    8.391237   7.997579   6.614947   9.494064   9.322832
    39  H    9.314647   9.254676   8.122508  10.874411  11.047154
                    6          7          8          9         10
     6  H    0.000000
     7  H    1.784962   0.000000
     8  H    1.784691   1.788811   0.000000
     9  C    7.500070   6.936333   5.894978   0.000000
    10  N    7.560445   7.124393   6.155833   1.437374   0.000000
    11  C    7.876337   7.697088   6.609716   2.457036   1.242620
    12  H    8.128224   8.125366   6.773040   2.663921   2.225645
    13  H    7.712438   7.346317   6.085012   1.111965   2.065255
    14  H    6.571048   5.909528   4.926820   1.095595   2.069151
    15  C    6.129921   5.374246   5.366745   4.603435   3.858581
    16  H    6.354532   5.630729   5.323119   3.535456   2.792500
    17  H    6.337613   5.303222   5.579312   5.026946   4.505658
    18  C    7.146989   6.583477   6.593325   5.542261   4.497143
    19  C    7.734509   7.101447   7.414143   6.859871   5.861747
    20  C    7.814459   7.476861   7.197981   5.420783   4.140770
    21  C    8.846930   8.354596   8.633072   7.870288   6.733925
    22  H    7.512377   6.709390   7.269411   7.234838   6.402081
    23  C    8.917623   8.676606   8.448699   6.652906   5.303083
    24  H    7.659512   7.399970   6.872782   4.570196   3.217634
    25  C    9.388110   9.069231   9.097045   7.782104   6.499133
    26  H    9.442785   8.910273   9.357205   8.874751   7.777075
    27  H    9.560813   9.442321   9.053494   6.879170   5.464047
    28  H   10.330438  10.076825  10.109071   8.736274   7.414170
    29  C    8.684540   7.895941   7.037096   1.520011   2.473156
    30  C    9.873772   9.101998   8.285841   2.549312   2.908113
    31  C    8.808906   7.842987   7.099356   2.525732   3.714660
    32  C   11.014307  10.109932   9.398684   3.830790   4.285443
    33  H   10.008142   9.370020   8.503361   2.750404   2.590644
    34  C   10.070488   8.993214   8.370863   3.816025   4.871007
    35  H    8.046809   7.058150   6.309753   2.714608   4.030978
    36  C   11.109066  10.067081   9.442316   4.331741   5.105503
    37  H   11.935800  11.054251  10.356216   4.697775   4.927816
    38  H   10.342025   9.172715   8.641231   4.675306   5.815834
    39  H   12.088581  10.981857  10.424104   5.415985   6.162758
                   11         12         13         14         15
    11  C    0.000000
    12  H    1.547230   0.000000
    13  H    2.620706   2.143431   0.000000
    14  H    3.116118   3.381957   1.785391   0.000000
    15  C    4.367062   5.682046   5.504996   4.211902   0.000000
    16  H    3.422682   4.719886   4.455022   3.241648   1.091211
    17  H    5.202512   6.489550   6.013725   4.532149   1.090310
    18  C    4.696371   6.148920   6.398372   5.374924   1.500720
    19  C    6.077807   7.542712   7.756602   6.639967   2.518365
    20  C    4.000409   5.471734   6.144847   5.498338   2.514981
    21  C    6.762246   8.247947   8.721734   7.776313   3.800752
    22  H    6.773417   8.201718   8.179398   6.878365   2.720806
    23  C    4.978086   6.408305   7.325004   6.827101   3.798001
    24  H    2.937903   4.395384   5.199016   4.758646   2.714590
    25  C    6.297122   7.753701   8.534057   7.858250   4.301270
    26  H    7.840267   9.328631   9.753387   8.740171   4.667596
    27  H    4.921237   6.250896   7.434586   7.193389   4.664124
    28  H    7.118817   8.542252   9.454393   8.870408   5.385569
    29  C    3.527892   3.799552   2.171301   2.140311   5.301834
    30  C    3.712225   4.114758   3.073374   3.387521   5.810259
    31  C    4.832222   4.987109   3.036220   2.638526   5.963027
    32  C    5.083881   5.445137   4.308266   4.544427   6.835193
    33  H    3.091164   3.620888   3.194495   3.722890   5.670781
    34  C    5.952924   6.131451   4.281420   4.017750   6.968852
    35  H    5.160216   5.222886   3.133317   2.416001   5.948882
    36  C    6.061942   6.328600   4.802166   4.800976   7.363167
    37  H    5.562756   5.970823   5.135055   5.490732   7.427779
    38  H    6.929829   7.057064   5.094398   4.700920   7.643505
    39  H    7.094945   7.358905   5.861956   5.864692   8.276061
                   16         17         18         19         20
    16  H    0.000000
    17  H    1.783620   0.000000
    18  C    2.162432   2.163710   0.000000
    19  C    3.399072   2.695515   1.399440   0.000000
    20  C    2.668761   3.382306   1.399301   2.414791   0.000000
    21  C    4.561879   4.066250   2.424622   1.393775   2.790246
    22  H    3.725596   2.496637   2.153913   1.085169   3.398366
    23  C    4.046493   4.550333   2.423209   2.787063   1.394631
    24  H    2.447442   3.694510   2.153975   3.398930   1.086229
    25  C    4.820298   4.824250   2.800575   2.415434   2.417435
    26  H    5.505559   4.763338   3.405200   2.150556   3.874404
    27  H    4.735554   5.487606   3.403792   3.871334   2.150465
    28  H    5.884842   5.889112   3.884873   3.398119   3.400138
    29  C    4.258449   5.495791   6.202625   7.409626   6.152713
    30  C    4.785969   6.032305   6.431645   7.586339   6.196791
    31  C    5.014608   5.940791   7.042721   8.156123   7.208770
    32  C    5.879530   6.897715   7.432090   8.466691   7.271671
    33  H    4.652885   6.049241   6.073939   7.257383   5.623493
    34  C    6.070290   6.821411   7.970651   8.984981   8.155067
    35  H    5.066201   5.887860   7.182746   8.287445   7.471498
    36  C    6.451713   7.262171   8.149681   9.131193   8.186998
    37  H    6.508133   7.514996   7.843068   8.818377   7.570223
    38  H    6.810869   7.387243   8.732466   9.686825   9.030916
    39  H    7.409165   8.101736   9.022163   9.927806   9.082014
                   21         22         23         24         25
    21  C    0.000000
    22  H    2.150977   0.000000
    23  C    2.415446   3.872215   0.000000
    24  H    3.876438   4.295226   2.155075   0.000000
    25  C    1.395688   3.398157   1.395119   3.402070   0.000000
    26  H    1.084169   2.474783   3.399023   4.960581   2.154509
    27  H    3.398856   4.956476   1.084282   2.478543   2.153514
    28  H    2.153675   4.293514   2.153814   4.297829   1.084299
    29  C    8.402248   7.720611   7.317200   5.408678   8.363045
    30  C    8.408849   8.003296   7.179321   5.472569   8.229498
    31  C    9.254449   8.301709   8.430961   6.556504   9.378436
    32  C    9.258280   8.814319   8.178766   6.647603   9.129357
    33  H    7.946749   7.807196   6.487650   4.846194   7.607619
    34  C   10.036979   9.090266   9.300878   7.568390  10.181597
    35  H    9.476017   8.345780   8.771082   6.836965   9.692927
    36  C   10.042012   9.332123   9.191100   7.612393  10.070950
    37  H    9.475817   9.229439   8.325656   6.981881   9.251551
    38  H   10.794230   9.692068  10.209307   8.487809  11.034248
    39  H   10.802923  10.093885  10.030414   8.557121  10.851917
                   26         27         28         29         30
    26  H    0.000000
    27  H    4.296201   0.000000
    28  H    2.482324   2.481928   0.000000
    29  C    9.352689   7.559431   9.291063   0.000000
    30  C    9.349426   7.302766   9.062312   1.398978   0.000000
    31  C   10.142561   8.773773  10.344224   1.399719   2.406189
    32  C   10.129625   8.314920   9.920575   2.428237   1.395265
    33  H    8.919618   6.488913   8.378362   2.148716   1.083695
    34  C   10.870547   9.636515  11.108348   2.430655   2.784984
    35  H   10.350754   9.179949  10.703033   2.152747   3.391471
    36  C   10.867517   9.434245  10.916288   2.812884   2.420026
    37  H   10.322009   8.374663   9.954881   3.407069   2.150305
    38  H   11.585099  10.600777  11.981690   3.409402   3.869617
    39  H   11.580564  10.271096  11.663039   3.897231   3.403563
                   31         32         33         34         35
    31  C    0.000000
    32  C    2.780801   0.000000
    33  H    3.388646   2.152239   0.000000
    34  C    1.394588   2.409905   3.868667   0.000000
    35  H    1.085698   3.866472   4.287250   2.149502   0.000000
    36  C    2.417342   1.395094   3.400814   1.395292   3.398320
    37  H    3.865564   1.084785   2.474370   3.394829   4.951233
    38  H    2.150560   3.395310   4.953293   1.084663   2.470276
    39  H    3.401216   2.155945   4.297391   2.155730   4.294463
                   36         37         38         39
    36  C    0.000000
    37  H    2.153248   0.000000
    38  H    2.154334   4.294721   0.000000
    39  H    1.084348   2.484425   2.485512   0.000000
 Symmetry turned off by external request.
 Stoichiometry    C17H18NOS2(1-)
 Framework group  C1[X(C17H18NOS2)]
 Deg. of freedom   111
 Full point group                 C1      NOp   1
 Rotational constants (GHZ):      0.2483966      0.1409327      0.1024696
 Standard basis: 6-311++G(d,p) (5D, 7F)
   604 basis functions,   946 primitive gaussians,   625 cartesian basis functions
    84 alpha electrons       84 beta electrons
       nuclear repulsion energy      1725.0828152139 Hartrees.
 NAtoms=   39 NActive=   39 NUniq=   39 SFac= 1.00D+00 NAtFMM=   60 NAOKFM=F Big=F
 Integral buffers will be    131072 words long.
 Raffenetti 2 integral format.
 Two-electron integral symmetry is turned off.
 Force inversion solution in PCM.
 ------------------------------------------------------------------------------
 Polarizable Continuum Model (PCM)
 =================================
 Model                : PCM (using non-symmetric T matrix).
 Atomic radii         : UFF (Universal Force Field).
 Polarization charges : Total charges.
 Charge compensation  : None.
 Solution method      : Matrix inversion.
 Cavity type          : Scaled VdW (van der Waals Surface) (Alpha=1.100).
 Cavity algorithm     : GePol (No added spheres)
                        Default sphere list used, NSphG=   39.
                        Lebedev-Laikov grids with approx.  5.0 points / Ang**2.
                        Smoothing algorithm: York/Karplus (Gamma=1.0000).
                        Polarization charges: spherical gaussians, with
                                              point-specific exponents (IZeta= 3).
                        Self-potential: point-specific (ISelfS= 7).
                        Self-field    : sphere-specific E.n sum rule (ISelfD= 2).
 1st derivatives      : Analytical E(r).r(x)/FMM algorithm (CHGder, D1EAlg=3).
                        Cavity 1st derivative terms included.
 Solvent              : n,n-DiMethylFormamide, Eps=  37.219000 Eps(inf)=   2.046330
 ------------------------------------------------------------------------------
 One-electron integrals computed using PRISM.
 NBasis=   604 RedAO= T EigKep=  1.56D-06  NBF=   604
 NBsUse=   602 1.00D-06 EigRej=  7.17D-07 NBFU=   602
 Initial guess from the checkpoint file:  "/scratch/srahman/32855347/Gau-57825.chk"
 B after Tr=     0.000138   -0.000146   -0.000199
         Rot=    1.000000   -0.000025   -0.000004   -0.000006 Ang=  -0.00 deg.
 ExpMin= 3.60D-02 ExpMax= 9.34D+04 ExpMxC= 3.17D+03 IAcc=3 IRadAn=         5 AccDes= 0.00D+00
 Harris functional with IExCor=  402 and IRadAn=       5 diagonalized for initial guess.
 HarFok:  IExCor=  402 AccDes= 0.00D+00 IRadAn=         5 IDoV= 1 UseB2=F ITyADJ=14
 ICtDFT=  3500011 ScaDFX=  1.000000  1.000000  1.000000  1.000000
 FoFCou: FMM=F IPFlag=           0 FMFlag=      100000 FMFlg1=           0
         NFxFlg=           0 DoJE=T BraDBF=F KetDBF=T FulRan=T
         wScrn=  0.000000 ICntrl=     500 IOpCl=  0 I1Cent=   200000004 NGrid=           0
         NMat0=    1 NMatS0=      1 NMatT0=    0 NMatD0=    1 NMtDS0=    0 NMtDT0=    0
 Symmetry not used in FoFCou.
 Requested convergence on RMS density matrix=1.00D-08 within 128 cycles.
 Requested convergence on MAX density matrix=1.00D-06.
 Requested convergence on             energy=1.00D-06.
 No special actions if energy rises.
 Inv3:  Mode=1 IEnd=    33506892.
 Iteration    1 A*A^-1 deviation from unit magnitude is 8.33D-15 for   2078.
 Iteration    1 A*A^-1 deviation from orthogonality  is 9.33D-15 for   2445    323.
 Iteration    1 A^-1*A deviation from unit magnitude is 8.77D-15 for   1802.
 Iteration    1 A^-1*A deviation from orthogonality  is 2.50D-11 for   2777   2764.
 Error on total polarization charges =  0.03752
 SCF Done:  E(RB3LYP) =  -1585.27440273     A.U. after   12 cycles
            NFock= 12  Conv=0.89D-08     -V/T= 2.0030
 DoSCS=F DFT=T ScalE2(SS,OS)=  1.000000  1.000000
 Range of M.O.s used for correlation:     1   602
 NBasis=   604 NAE=    84 NBE=    84 NFC=     0 NFV=     0
 NROrb=    602 NOA=    84 NOB=    84 NVA=   518 NVB=   518

 **** Warning!!: The largest alpha MO coefficient is  0.13138500D+03


 **** Warning!!: The smallest alpha delta epsilon is  0.96203573D-01

 Symmetrizing basis deriv contribution to polar:
 IMax=3 JMax=2 DiffMx= 0.00D+00
 D1PCM: PCM CHGder 1st derivatives, ID1Alg=3 FixD1E=F DoIter=F DoCFld=F I1PDM=0.
 Calling FoFJK, ICntrl=      2147 FMM=F ISym2X=0 I1Cent= 0 IOpClX= 0 NMat=1 NMatS=1 NMatT=0.
 -------------------------------------------------------------------
 Center     Atomic                   Forces (Hartrees/Bohr)
 Number     Number              X              Y              Z
 -------------------------------------------------------------------
      1        8           0.000104458    0.000234681   -0.000036876
      2        6          -0.000032610   -0.000196536   -0.000036342
      3       16           0.000103918    0.000108444   -0.000095423
      4       16           0.000075411    0.000081730    0.000067177
      5        6           0.000022689    0.000009120    0.000003136
      6        1          -0.000000594    0.000007142   -0.000001952
      7        1          -0.000002908    0.000001501    0.000000483
      8        1           0.000000051    0.000004348   -0.000003869
      9        6          -0.000058848   -0.001127072    0.005594301
     10        7           0.005924950   -0.004223591   -0.020147390
     11        6          -0.014868033    0.014520021    0.027945126
     12        1           0.011511899   -0.011545990   -0.014947310
     13        1          -0.000906547    0.000544518    0.000088527
     14        1          -0.000511012    0.000334628    0.000382941
     15        6          -0.000415628   -0.000151007    0.000155584
     16        1          -0.000034561   -0.000038630    0.000126218
     17        1           0.000014751    0.000004154    0.000004952
     18        6           0.000039863    0.000027948    0.000009333
     19        6           0.000021223   -0.000007361    0.000001302
     20        6          -0.000258087    0.000105300    0.000122769
     21        6           0.000028843   -0.000028224   -0.000028804
     22        1           0.000004080   -0.000003105   -0.000004760
     23        6          -0.000014352    0.000079709   -0.000050644
     24        1          -0.000109842    0.000025990   -0.000018402
     25        6           0.000017635   -0.000013423    0.000012090
     26        1           0.000003025   -0.000006476   -0.000002984
     27        1          -0.000007620   -0.000001981   -0.000004455
     28        1           0.000004161   -0.000003855   -0.000003525
     29        6          -0.000181937    0.001017145    0.001381375
     30        6          -0.000022897    0.000342347   -0.000076673
     31        6          -0.000191541   -0.000189993    0.000040411
     32        6           0.000014585    0.000021979   -0.000020211
     33        1           0.000087484    0.000114051    0.000023954
     34        6          -0.000098553   -0.000015109   -0.000278655
     35        1          -0.000019529   -0.000001266    0.000028914
     36        6          -0.000178799   -0.000011730   -0.000164492
     37        1          -0.000014245   -0.000005733   -0.000018060
     38        1          -0.000027232   -0.000010519   -0.000035909
     39        1          -0.000023649   -0.000003157   -0.000011854
 -------------------------------------------------------------------
 Cartesian Forces:  Max     0.027945126 RMS     0.004335322
 IRC-IRC-IRC-IRC-IRC-IRC-IRC-IRC-IRC-IRC-IRC-IRC-IRC-IRC-IRC-IRC-IRC-IRC
 Pt  8 Step number   1 out of a maximum of  20
 Modified Bulirsch-Stoer Extrapolation Cycles:
    EPS =    0.000010000000000
 Maximum DWI energy   std dev =  0.000001036 at pt    16
 Maximum DWI gradient std dev =  0.001542381 at pt    38
 CORRECTOR INTEGRATION CONVERGENCE:
   Recorrection delta-x convergence threshold:    0.010000
   Delta-x Convergence Met
 Point Number:   8          Path Number:   1
   CHANGE IN THE REACTION COORDINATE =    0.11736
   NET REACTION COORDINATE UP TO THIS POINT =    0.93888
  # OF POINTS ALONG THE PATH =   8
  # OF STEPS =   1

 Calculating another point on the path.
 IRC-IRC-IRC-IRC-IRC-IRC-IRC-IRC-IRC-IRC-IRC-IRC-IRC-IRC-IRC-IRC-IRC-IRC
                          Input orientation:                          
 ---------------------------------------------------------------------
 Center     Atomic      Atomic             Coordinates (Angstroms)
 Number     Number       Type             X           Y           Z
 ---------------------------------------------------------------------
      1          8           0        2.266476    0.602910   -0.140631
      2          6           0        1.909030    1.877053   -0.251336
      3         16           0        0.566106    2.460843   -1.023450
      4         16           0        3.148512    2.827251    0.581240
      5          6           0        2.569030    4.539233    0.382432
      6          1           0        3.318435    5.149326    0.887900
      7          1           0        2.518852    4.807578   -0.670934
      8          1           0        1.598982    4.672187    0.857236
      9          6           0       -2.590275    0.547711    1.296222
     10          7           0       -1.654211   -0.500618    1.598091
     11          6           0       -1.271789   -0.996956    2.677332
     12          1           0       -2.007817   -0.267863    3.742107
     13          1           0       -2.993594    0.932939    2.258819
     14          1           0       -2.055277    1.367526    0.803657
     15          6           0        1.424292   -0.453822   -0.722575
     16          1           0        0.452734   -0.411720   -0.227287
     17          1           0        1.305883   -0.233659   -1.783855
     18          6           0        2.122223   -1.761369   -0.487217
     19          6           0        3.070798   -2.234673   -1.400794
     20          6           0        1.833064   -2.519077    0.653123
     21          6           0        3.726516   -3.443845   -1.175949
     22          1           0        3.293223   -1.656836   -2.291994
     23          6           0        2.488169   -3.729559    0.878129
     24          1           0        1.088118   -2.163144    1.359178
     25          6           0        3.436422   -4.192644   -0.034412
     26          1           0        4.458151   -3.803133   -1.890832
     27          1           0        2.255977   -4.311927    1.762794
     28          1           0        3.943673   -5.135025    0.139755
     29          6           0       -3.729043    0.098678    0.394427
     30          6           0       -4.219928   -1.210999    0.429547
     31          6           0       -4.346956    1.022347   -0.456597
     32          6           0       -5.306728   -1.585769   -0.361146
     33          1           0       -3.744132   -1.938745    1.076382
     34          6           0       -5.436273    0.652493   -1.244953
     35          1           0       -3.972039    2.040236   -0.502891
     36          6           0       -5.920569   -0.655291   -1.200063
     37          1           0       -5.673541   -2.605947   -0.322327
     38          1           0       -5.901564    1.382641   -1.898354
     39          1           0       -6.764444   -0.946791   -1.815486
 ---------------------------------------------------------------------
                    Distance matrix (angstroms):
                    1          2          3          4          5
     1  O    0.000000
     2  C    1.327955   0.000000
     3  S    2.668809   1.655420   0.000000
     4  S    2.499356   1.769851   3.062369   0.000000
     5  C    3.982433   2.815042   3.210593   1.818298   0.000000
     6  H    4.778535   3.740595   4.296104   2.348392   1.090559
     7  H    4.245486   3.022569   3.073214   2.426130   1.088167
     8  H    4.242677   3.022885   3.081209   2.425078   1.088168
     9  C    5.065138   4.940225   4.359323   6.216202   6.586781
    10  N    4.428625   4.665875   4.535697   5.930839   6.686830
    11  C    4.797896   5.191785   5.387952   6.209446   7.118135
    12  H    5.839819   5.990821   6.064771   6.794007   7.439295
    13  H    5.790908   5.588197   5.077326   6.642902   6.889772
    14  H    4.489306   4.133807   3.377175   5.409222   5.623288
    15  C    1.471263   2.426936   3.053242   3.929161   5.240426
    16  H    2.080058   2.712906   2.983010   4.290905   5.418709
    17  H    2.079127   2.677220   2.895829   4.284638   5.391552
    18  C    2.393897   3.652288   4.531680   4.821856   6.376010
    19  C    3.207307   4.424619   5.335143   5.436688   7.022640
    20  C    3.250337   4.488850   5.405153   5.506250   7.101737
    21  C    4.424910   5.698257   6.699014   6.538230   8.215708
    22  H    3.284665   4.309136   5.099182   5.327612   6.787362
    23  C    4.456154   5.748495   6.755102   6.596662   8.284031
    24  H    3.359912   4.426154   5.227874   5.454764   6.933180
    25  C    4.937347   6.262684   7.313399   7.052719   8.784749
    26  H    5.223012   6.438205   7.425481   7.196408   8.850513
    27  H    5.270556   6.517712   7.515933   7.291129   8.963618
    28  H    5.984606   7.311770   8.393940   8.014052   9.774447
    29  C    6.040429   5.947058   5.102794   7.401403   7.706127
    30  C    6.759349   6.896651   6.204817   8.403831   8.897041
    31  C    6.634247   6.317437   5.150609   7.779255   7.804057
    32  C    7.886213   8.004396   7.162674   9.584045  10.004805
    33  H    6.638414   6.948481   6.507213   8.394547   9.072033
    34  C    7.781666   7.512676   6.272779   9.042294   9.046546
    35  H    6.412191   5.888707   4.587227   7.245479   7.057929
    36  C    8.350638   8.283445   7.198502   9.876708  10.077730
    37  H    8.565841   8.808956   8.068280  10.400225  10.931160
    38  H    8.391331   7.997655   6.615038   9.494164   9.322929
    39  H    9.314731   9.254718   8.122577  10.874483  11.047218
                    6          7          8          9         10
     6  H    0.000000
     7  H    1.784962   0.000000
     8  H    1.784691   1.788797   0.000000
     9  C    7.500296   6.936811   5.895242   0.000000
    10  N    7.559991   7.123193   6.155489   1.437475   0.000000
    11  C    7.877119   7.698861   6.610088   2.455986   1.247942
    12  H    8.115504   8.107143   6.762808   2.643251   2.185410
    13  H    7.713563   7.347335   6.085898   1.112502   2.070168
    14  H    6.571597   5.910248   4.927196   1.095874   2.069286
    15  C    6.129982   5.374296   5.366776   4.603841   3.855498
    16  H    6.354614   5.630874   5.323175   3.535745   2.789109
    17  H    6.337599   5.303202   5.579300   5.027669   4.502331
    18  C    7.146997   6.583474   6.593328   5.542575   4.494381
    19  C    7.734526   7.101454   7.414152   6.860270   5.858837
    20  C    7.814464   7.476852   7.197967   5.420764   4.138626
    21  C    8.846954   8.354608   8.633089   7.870578   6.731279
    22  H    7.512403   6.709406   7.269431   7.235390   6.398962
    23  C    8.917625   8.676592   8.448693   6.652851   5.301294
    24  H    7.659545   7.399954   6.872749   4.569822   3.215811
    25  C    9.388130   9.069239   9.097058   7.782199   6.496974
    26  H    9.442819   8.910296   9.357231   8.875103   7.774327
    27  H    9.560835   9.442326   9.053507   6.878948   5.462854
    28  H   10.330466  10.076840  10.109094   8.736326   7.412205
    29  C    8.684441   7.895880   7.036976   1.520413   2.472426
    30  C    9.873740   9.101949   8.285801   2.549501   2.907411
    31  C    8.808964   7.843036   7.099412   2.526575   3.713764
    32  C   11.014312  10.109923   9.398686   3.831151   4.284512
    33  H   10.007803   9.369682   8.503017   2.749941   2.590011
    34  C   10.070525   8.993233   8.370899   3.816838   4.869965
    35  H    8.046847   7.058192   6.309784   2.715457   4.030185
    36  C   11.109111  10.067111   9.442358   4.332379   5.104448
    37  H   11.935851  11.054283  10.356263   4.698062   4.927009
    38  H   10.342123   9.172794   8.641329   4.676223   5.814792
    39  H   12.088647  10.981909  10.424166   5.416636   6.161660
                   11         12         13         14         15
    11  C    0.000000
    12  H    1.485618   0.000000
    13  H    2.619974   2.147982   0.000000
    14  H    3.116936   3.363219   1.785161   0.000000
    15  C    4.373010   5.634478   5.507226   4.213561   0.000000
    16  H    3.428308   4.672376   4.457130   3.243252   1.091333
    17  H    5.208570   6.443449   6.015785   4.533917   1.090324
    18  C    4.702979   6.097128   6.400905   5.376602   1.500726
    19  C    6.084498   7.490668   7.759084   6.641693   2.518411
    20  C    4.006792   5.418686   6.147463   5.499776   2.514939
    21  C    6.768906   8.194920   8.724319   7.777999   3.800792
    22  H    6.780043   8.151113   8.181742   6.880136   2.720886
    23  C    4.984128   6.356068   7.327682   6.828523   3.797965
    24  H    2.943923   4.342264   5.201486   4.759744   2.714496
    25  C    6.303430   7.701022   8.536722   7.859810   4.301282
    26  H    7.846971   9.275606   9.755946   8.741895   4.667655
    27  H    4.926514   6.200974   7.437248   7.194654   4.664090
    28  H    7.124883   8.490374   9.457077   8.871942   5.385588
    29  C    3.528479   3.782054   2.170906   2.139845   5.301869
    30  C    3.713473   4.093409   3.073532   3.387397   5.810157
    31  C    4.832779   4.976478   3.035303   2.638025   5.962979
    32  C    5.085252   5.427373   4.307981   4.544298   6.835098
    33  H    3.092327   3.593428   3.195001   3.722638   5.670436
    34  C    5.953817   6.121449   4.280391   4.017363   6.968799
    35  H    5.160398   5.215889   3.132172   2.415280   5.948863
    36  C    6.063174   6.315439   4.801408   4.800746   7.363122
    37  H    5.564371   5.951789   5.134992   5.490734   7.427723
    38  H    6.930672   7.049839   5.093192   4.700533   7.643508
    39  H    7.096280   7.346651   5.861114   5.864488   8.276042
                   16         17         18         19         20
    16  H    0.000000
    17  H    1.783948   0.000000
    18  C    2.162477   2.163696   0.000000
    19  C    3.399196   2.695500   1.399441   0.000000
    20  C    2.668592   3.382294   1.399324   2.414838   0.000000
    21  C    4.561950   4.066240   2.424631   1.393778   2.790316
    22  H    3.725816   2.496629   2.153924   1.085176   3.398417
    23  C    4.046355   4.550305   2.423191   2.787046   1.394653
    24  H    2.447053   3.694454   2.154059   3.399056   1.086346
    25  C    4.820268   4.824242   2.800581   2.415436   2.417496
    26  H    5.505672   4.763337   3.405216   2.150570   3.874479
    27  H    4.735370   5.487593   3.403790   3.871331   2.150474
    28  H    5.884810   5.889109   3.884885   3.398123   3.400207
    29  C    4.258438   5.495984   6.202772   7.409803   6.152771
    30  C    4.785818   6.032324   6.431660   7.586353   6.196754
    31  C    5.014594   5.940854   7.042747   8.156148   7.208731
    32  C    5.879431   6.897748   7.432096   8.466693   7.271618
    33  H    4.652423   6.049043   6.073749   7.257220   5.623259
    34  C    6.070305   6.821463   7.970681   8.985003   8.155048
    35  H    5.066227   5.887947   7.182790   8.287498   7.471473
    36  C    6.451713   7.262244   8.149728   9.131233   8.186990
    37  H    6.508065   7.515063   7.843114   8.818412   7.570215
    38  H    6.810969   7.387342   8.732541   9.686888   9.030941
    39  H    7.409206   8.101835   9.022233   9.927870   9.082029
                   21         22         23         24         25
    21  C    0.000000
    22  H    2.150977   0.000000
    23  C    2.415444   3.872205   0.000000
    24  H    3.876623   4.295334   2.155274   0.000000
    25  C    1.395694   3.398163   1.395121   3.402278   0.000000
    26  H    1.084175   2.474789   3.399027   4.960771   2.154517
    27  H    3.398862   4.956481   1.084297   2.478724   2.153515
    28  H    2.153677   4.293517   2.153840   4.298054   1.084306
    29  C    8.402435   7.720810   7.317314   5.408477   8.363207
    30  C    8.408876   8.003312   7.179341   5.472307   8.229530
    31  C    9.254474   8.301749   8.430957   6.556250   9.378451
    32  C    9.258286   8.814328   8.178757   6.647325   9.129361
    33  H    7.946628   7.807035   6.487518   4.845716   7.607515
    34  C   10.037004   9.090291   9.300894   7.568156  10.181625
    35  H    9.476070   8.345852   8.771090   6.836731   9.692964
    36  C   10.042055   9.332168   9.191130   7.612163  10.070992
    37  H    9.475854   9.229478   8.325689   6.981659   9.251590
    38  H   10.794293   9.692135  10.209362   8.487624  11.034313
    39  H   10.802987  10.093953  10.030464   8.556912  10.851979
                   26         27         28         29         30
    26  H    0.000000
    27  H    4.296210   0.000000
    28  H    2.482318   2.481948   0.000000
    29  C    9.352897   7.559519   9.291237   0.000000
    30  C    9.349458   7.302784   9.062359   1.399090   0.000000
    31  C   10.142593   8.773762  10.344245   1.399723   2.406080
    32  C   10.129635   8.314900   9.920587   2.428444   1.395272
    33  H    8.919515   6.488795   8.378295   2.148576   1.083694
    34  C   10.870574   9.636531  11.108383   2.430826   2.784968
    35  H   10.350818   9.179950  10.703077   2.152644   3.391374
    36  C   10.867561   9.434268  10.916337   2.813121   2.420045
    37  H   10.322046   8.374685   9.954927   3.407316   2.150392
    38  H   11.585163  10.600830  11.981759   3.409583   3.869624
    39  H   11.580630  10.271136  11.663106   3.897484   3.403607
                   31         32         33         34         35
    31  C    0.000000
    32  C    2.780745   0.000000
    33  H    3.388434   2.152391   0.000000
    34  C    1.394600   2.409920   3.868650   0.000000
    35  H    1.085727   3.866445   4.286996   2.149527   0.000000
    36  C    2.417327   1.395124   3.400931   1.395298   3.398335
    37  H    3.865537   1.084814   2.474705   3.394844   4.951235
    38  H    2.150647   3.395334   4.953299   1.084687   2.470388
    39  H    3.401225   2.155999   4.297576   2.155749   4.294504
                   36         37         38         39
    36  C    0.000000
    37  H    2.153254   0.000000
    38  H    2.154330   4.294728   0.000000
    39  H    1.084363   2.484430   2.485494   0.000000
 Symmetry turned off by external request.
 Stoichiometry    C17H18NOS2(1-)
 Framework group  C1[X(C17H18NOS2)]
 Deg. of freedom   111
 Full point group                 C1      NOp   1
 Rotational constants (GHZ):      0.2484053      0.1409350      0.1024714
 Standard basis: 6-311++G(d,p) (5D, 7F)
   604 basis functions,   946 primitive gaussians,   625 cartesian basis functions
    84 alpha electrons       84 beta electrons
       nuclear repulsion energy      1725.1510062518 Hartrees.
 NAtoms=   39 NActive=   39 NUniq=   39 SFac= 1.00D+00 NAtFMM=   60 NAOKFM=F Big=F
 Integral buffers will be    131072 words long.
 Raffenetti 2 integral format.
 Two-electron integral symmetry is turned off.
 Force inversion solution in PCM.
 ------------------------------------------------------------------------------
 Polarizable Continuum Model (PCM)
 =================================
 Model                : PCM (using non-symmetric T matrix).
 Atomic radii         : UFF (Universal Force Field).
 Polarization charges : Total charges.
 Charge compensation  : None.
 Solution method      : Matrix inversion.
 Cavity type          : Scaled VdW (van der Waals Surface) (Alpha=1.100).
 Cavity algorithm     : GePol (No added spheres)
                        Default sphere list used, NSphG=   39.
                        Lebedev-Laikov grids with approx.  5.0 points / Ang**2.
                        Smoothing algorithm: York/Karplus (Gamma=1.0000).
                        Polarization charges: spherical gaussians, with
                                              point-specific exponents (IZeta= 3).
                        Self-potential: point-specific (ISelfS= 7).
                        Self-field    : sphere-specific E.n sum rule (ISelfD= 2).
 1st derivatives      : Analytical E(r).r(x)/FMM algorithm (CHGder, D1EAlg=3).
                        Cavity 1st derivative terms included.
 Solvent              : n,n-DiMethylFormamide, Eps=  37.219000 Eps(inf)=   2.046330
 ------------------------------------------------------------------------------
 One-electron integrals computed using PRISM.
 NBasis=   604 RedAO= T EigKep=  1.56D-06  NBF=   604
 NBsUse=   602 1.00D-06 EigRej=  7.18D-07 NBFU=   602
 Initial guess from the checkpoint file:  "/scratch/srahman/32855347/Gau-57825.chk"
 B after Tr=     0.000137   -0.000145   -0.000199
         Rot=    1.000000   -0.000025   -0.000004   -0.000006 Ang=  -0.00 deg.
 ExpMin= 3.60D-02 ExpMax= 9.34D+04 ExpMxC= 3.17D+03 IAcc=3 IRadAn=         5 AccDes= 0.00D+00
 Harris functional with IExCor=  402 and IRadAn=       5 diagonalized for initial guess.
 HarFok:  IExCor=  402 AccDes= 0.00D+00 IRadAn=         5 IDoV= 1 UseB2=F ITyADJ=14
 ICtDFT=  3500011 ScaDFX=  1.000000  1.000000  1.000000  1.000000
 FoFCou: FMM=F IPFlag=           0 FMFlag=      100000 FMFlg1=           0
         NFxFlg=           0 DoJE=T BraDBF=F KetDBF=T FulRan=T
         wScrn=  0.000000 ICntrl=     500 IOpCl=  0 I1Cent=   200000004 NGrid=           0
         NMat0=    1 NMatS0=      1 NMatT0=    0 NMatD0=    1 NMtDS0=    0 NMtDT0=    0
 Symmetry not used in FoFCou.
 Requested convergence on RMS density matrix=1.00D-08 within 128 cycles.
 Requested convergence on MAX density matrix=1.00D-06.
 Requested convergence on             energy=1.00D-06.
 No special actions if energy rises.
 Inv3:  Mode=1 IEnd=    33526947.
 Iteration    1 A*A^-1 deviation from unit magnitude is 8.33D-15 for   2067.
 Iteration    1 A*A^-1 deviation from orthogonality  is 7.54D-15 for   2942   2818.
 Iteration    1 A^-1*A deviation from unit magnitude is 7.55D-15 for   1928.
 Iteration    1 A^-1*A deviation from orthogonality  is 1.22D-11 for   2778   2765.
 Error on total polarization charges =  0.03675
 SCF Done:  E(RB3LYP) =  -1585.27754822     A.U. after   12 cycles
            NFock= 12  Conv=0.93D-08     -V/T= 2.0030
 DoSCS=F DFT=T ScalE2(SS,OS)=  1.000000  1.000000
 Range of M.O.s used for correlation:     1   602
 NBasis=   604 NAE=    84 NBE=    84 NFC=     0 NFV=     0
 NROrb=    602 NOA=    84 NOB=    84 NVA=   518 NVB=   518

 **** Warning!!: The largest alpha MO coefficient is  0.13219808D+03


 **** Warning!!: The smallest alpha delta epsilon is  0.93344528D-01

 Symmetrizing basis deriv contribution to polar:
 IMax=3 JMax=2 DiffMx= 0.00D+00
 D1PCM: PCM CHGder 1st derivatives, ID1Alg=3 FixD1E=F DoIter=F DoCFld=F I1PDM=0.
 Calling FoFJK, ICntrl=      2147 FMM=F ISym2X=0 I1Cent= 0 IOpClX= 0 NMat=1 NMatS=1 NMatT=0.
 -------------------------------------------------------------------
 Center     Atomic                   Forces (Hartrees/Bohr)
 Number     Number              X              Y              Z
 -------------------------------------------------------------------
      1        8           0.000122192    0.000276014   -0.000040717
      2        6          -0.000036454   -0.000230629   -0.000040081
      3       16           0.000117101    0.000125153   -0.000109350
      4       16           0.000086933    0.000094555    0.000077611
      5        6           0.000025624    0.000010435    0.000004720
      6        1          -0.000000769    0.000008280   -0.000002165
      7        1          -0.000003407    0.000001756    0.000000664
      8        1          -0.000000015    0.000005099   -0.000004432
      9        6          -0.000277253   -0.001056587    0.006503240
     10        7           0.006963874   -0.005048768   -0.023216908
     11        6          -0.016902003    0.016471256    0.032106389
     12        1           0.013107684   -0.013164399   -0.017045597
     13        1          -0.001084730    0.000697237    0.000004068
     14        1          -0.000583420    0.000378970    0.000433446
     15        6          -0.000467956   -0.000174729    0.000170573
     16        1          -0.000041444   -0.000044395    0.000142468
     17        1           0.000019256    0.000005190    0.000004894
     18        6           0.000050585    0.000032665    0.000008209
     19        6           0.000026509   -0.000009004   -0.000000445
     20        6          -0.000292168    0.000119284    0.000133075
     21        6           0.000034926   -0.000033495   -0.000034154
     22        1           0.000005069   -0.000003909   -0.000005818
     23        6          -0.000013969    0.000091780   -0.000061056
     24        1          -0.000123969    0.000026927   -0.000021471
     25        6           0.000022364   -0.000017708    0.000013496
     26        1           0.000003731   -0.000007517   -0.000003454
     27        1          -0.000009305   -0.000001621   -0.000004861
     28        1           0.000005115   -0.000004646   -0.000004387
     29        6          -0.000227166    0.001185125    0.001603203
     30        6          -0.000007896    0.000390736   -0.000088010
     31        6          -0.000216201   -0.000220404    0.000025788
     32        6           0.000014784    0.000023001   -0.000026433
     33        1           0.000099212    0.000131533    0.000032098
     34        6          -0.000111408   -0.000015602   -0.000328877
     35        1          -0.000023449   -0.000001276    0.000033774
     36        6          -0.000204667   -0.000018475   -0.000186146
     37        1          -0.000017096   -0.000006410   -0.000020165
     38        1          -0.000032436   -0.000011712   -0.000040601
     39        1          -0.000027777   -0.000003707   -0.000012586
 -------------------------------------------------------------------
 Cartesian Forces:  Max     0.032106389 RMS     0.004967832
 IRC-IRC-IRC-IRC-IRC-IRC-IRC-IRC-IRC-IRC-IRC-IRC-IRC-IRC-IRC-IRC-IRC-IRC
 Pt  9 Step number   1 out of a maximum of  20
 Modified Bulirsch-Stoer Extrapolation Cycles:
    EPS =    0.000010000000000
 Maximum DWI energy   std dev =  0.000002802 at pt    36
 Maximum DWI gradient std dev =  0.001652322 at pt    38
 CORRECTOR INTEGRATION CONVERGENCE:
   Recorrection delta-x convergence threshold:    0.010000
   Delta-x Convergence Met
 Point Number:   9          Path Number:   1
   CHANGE IN THE REACTION COORDINATE =    0.11737
   NET REACTION COORDINATE UP TO THIS POINT =    1.05624
  # OF POINTS ALONG THE PATH =   9
  # OF STEPS =   1

 Calculating another point on the path.
 IRC-IRC-IRC-IRC-IRC-IRC-IRC-IRC-IRC-IRC-IRC-IRC-IRC-IRC-IRC-IRC-IRC-IRC
                          Input orientation:                          
 ---------------------------------------------------------------------
 Center     Atomic      Atomic             Coordinates (Angstroms)
 Number     Number       Type             X           Y           Z
 ---------------------------------------------------------------------
      1          8           0        2.266493    0.602948   -0.140637
      2          6           0        1.909023    1.877011   -0.251343
      3         16           0        0.566114    2.460852   -1.023457
      4         16           0        3.148518    2.827257    0.581246
      5          6           0        2.569034    4.539235    0.382433
      6          1           0        3.318433    5.149344    0.887895
      7          1           0        2.518844    4.807582   -0.670933
      8          1           0        1.598982    4.672198    0.857226
      9          6           0       -2.590342    0.547535    1.297410
     10          7           0       -1.653105   -0.501428    1.594456
     11          6           0       -1.274857   -0.993967    2.683180
     12          1           0       -1.979539   -0.296272    3.705307
     13          1           0       -2.996006    0.934526    2.258790
     14          1           0       -2.056541    1.368347    0.804594
     15          6           0        1.424207   -0.453854   -0.722545
     16          1           0        0.452645   -0.411817   -0.226982
     17          1           0        1.305927   -0.233647   -1.783845
     18          6           0        2.122233   -1.761363   -0.487215
     19          6           0        3.070803   -2.234675   -1.400794
     20          6           0        1.833011   -2.519056    0.653146
     21          6           0        3.726523   -3.443851   -1.175955
     22          1           0        3.293234   -1.656844   -2.292007
     23          6           0        2.488167   -3.729542    0.878117
     24          1           0        1.087850   -2.163088    1.359132
     25          6           0        3.436426   -4.192648   -0.034410
     26          1           0        4.458159   -3.803149   -1.890839
     27          1           0        2.255956   -4.311930    1.762783
     28          1           0        3.943685   -5.135036    0.139744
     29          6           0       -3.729086    0.098895    0.394722
     30          6           0       -4.219928   -1.210927    0.429531
     31          6           0       -4.346995    1.022307   -0.456594
     32          6           0       -5.306725   -1.585765   -0.361151
     33          1           0       -3.743919   -1.938457    1.076456
     34          6           0       -5.436293    0.652490   -1.245013
     35          1           0       -3.972091    2.040234   -0.502817
     36          6           0       -5.920606   -0.655295   -1.200097
     37          1           0       -5.673578   -2.605961   -0.322370
     38          1           0       -5.901635    1.382616   -1.898442
     39          1           0       -6.764505   -0.946799   -1.815512
 ---------------------------------------------------------------------
                    Distance matrix (angstroms):
                    1          2          3          4          5
     1  O    0.000000
     2  C    1.327884   0.000000
     3  S    2.668795   1.655426   0.000000
     4  S    2.499327   1.769892   3.062374   0.000000
     5  C    3.982397   2.815089   3.210591   1.818294   0.000000
     6  H    4.778512   3.740650   4.296105   2.348402   1.090561
     7  H    4.245450   3.022612   3.073202   2.426134   1.088167
     8  H    4.242652   3.022933   3.081207   2.425084   1.088168
     9  C    5.065559   4.940691   4.360094   6.216473   6.587110
    10  N    4.426448   4.663980   4.533598   5.929783   6.686086
    11  C    4.802629   5.195290   5.391114   6.211773   7.119359
    12  H    5.799023   5.958117   6.036828   6.768542   7.423823
    13  H    5.793193   5.590023   5.078535   6.644679   6.890886
    14  H    4.490871   4.135147   3.378411   5.410263   5.623940
    15  C    1.471357   2.426934   3.053258   3.929225   5.240472
    16  H    2.080204   2.712999   2.983199   4.290986   5.418801
    17  H    2.079113   2.677156   2.895831   4.284615   5.391531
    18  C    2.393928   3.652240   4.531684   4.821857   6.376006
    19  C    3.207337   4.424582   5.335150   5.436697   7.022644
    20  C    3.250370   4.488795   5.405137   5.506250   7.101724
    21  C    4.424947   5.698227   6.699027   6.538245   8.215718
    22  H    3.284700   4.309117   5.099199   5.327635   6.787378
    23  C    4.456172   5.748437   6.755091   6.596652   8.284016
    24  H    3.359979   4.426099   5.227787   5.454815   6.933180
    25  C    4.937385   6.262649   7.313410   7.052729   8.784754
    26  H    5.223055   6.438188   7.425502   7.196434   8.850533
    27  H    5.270592   6.517673   7.515935   7.291138   8.963621
    28  H    5.984651   7.311744   8.393958   8.014070   9.774460
    29  C    6.040501   5.947048   5.102825   7.401364   7.706043
    30  C    6.759356   6.896593   6.204783   8.403805   8.896999
    31  C    6.634298   6.317468   5.150668   7.779310   7.804115
    32  C    7.886236   8.004368   7.162681   9.584050  10.004805
    33  H    6.638155   6.948136   6.506915   8.394221   9.071689
    34  C    7.781710   7.512690   6.272811   9.042334   9.046581
    35  H    6.412245   5.888750   4.587297   7.245527   7.057974
    36  C    8.350701   8.283465   7.198549   9.876758  10.077774
    37  H    8.565912   8.808969   8.068326  10.400277  10.931205
    38  H    8.391429   7.997734   6.615132   9.494267   9.323029
    39  H    9.314818   9.254762   8.122648  10.874556  11.047284
                    6          7          8          9         10
     6  H    0.000000
     7  H    1.784962   0.000000
     8  H    1.784691   1.788783   0.000000
     9  C    7.500532   6.937302   5.895510   0.000000
    10  N    7.559541   7.121990   6.155159   1.437697   0.000000
    11  C    7.877921   7.700663   6.610483   2.455013   1.253390
    12  H    8.103151   8.089268   6.753005   2.623558   2.145772
    13  H    7.714673   7.348293   6.086746   1.112914   2.075256
    14  H    6.572156   5.910979   4.927581   1.096149   2.069469
    15  C    6.130044   5.374347   5.366808   4.604302   3.852351
    16  H    6.354699   5.631021   5.323232   3.536084   2.785650
    17  H    6.337584   5.303181   5.579288   5.028447   4.498943
    18  C    7.147006   6.583471   6.593331   5.542947   4.491544
    19  C    7.734543   7.101460   7.414163   6.860726   5.855850
    20  C    7.814470   7.476842   7.197954   5.420803   4.136410
    21  C    8.846978   8.354621   8.633106   7.870926   6.728553
    22  H    7.512431   6.709424   7.269453   7.235998   6.395769
    23  C    8.917626   8.676577   8.448688   6.652852   5.299433
    24  H    7.659584   7.399942   6.872721   4.569505   3.213927
    25  C    9.388151   9.069248   9.097072   7.782352   6.494739
    26  H    9.442853   8.910320   9.357258   8.875514   7.771499
    27  H    9.560857   9.442329   9.053519   6.878777   5.461595
    28  H   10.330495  10.076855  10.109117   8.736435   7.410166
    29  C    8.684342   7.895821   7.036854   1.520809   2.471730
    30  C    9.873704   9.101897   8.285759   2.549696   2.906719
    31  C    8.809022   7.843086   7.099469   2.527403   3.712899
    32  C   11.014317  10.109915   9.398688   3.831518   4.283588
    33  H   10.007462   9.369344   8.502671   2.749494   2.589378
    34  C   10.070563   8.993251   8.370935   3.817639   4.868945
    35  H    8.046887   7.058237   6.309818   2.716283   4.029429
    36  C   11.109158  10.067142   9.442402   4.333012   5.103407
    37  H   11.935903  11.054316  10.356311   4.698358   4.926204
    38  H   10.342223   9.172875   8.641430   4.677124   5.813774
    39  H   12.088714  10.981964  10.424230   5.417283   6.160572
                   11         12         13         14         15
    11  C    0.000000
    12  H    1.424113   0.000000
    13  H    2.619455   2.154177   0.000000
    14  H    3.117795   3.345299   1.784792   0.000000
    15  C    4.378999   5.587145   5.509468   4.215232   0.000000
    16  H    3.433978   4.625123   4.459248   3.244864   1.091459
    17  H    5.214676   6.397577   6.017819   4.535701   1.090339
    18  C    4.709620   6.045516   6.403493   5.378290   1.500733
    19  C    6.091220   7.438792   7.761608   6.643430   2.518456
    20  C    4.013200   5.365817   6.150180   5.501222   2.514896
    21  C    6.775593   8.142058   8.726973   7.779695   3.800832
    22  H    6.786704   8.100684   8.184100   6.881920   2.720967
    23  C    4.990187   6.304025   7.330480   6.829952   3.797928
    24  H    2.949972   4.289337   5.204082   4.760855   2.714405
    25  C    6.309758   7.648523   8.539488   7.861379   4.301294
    26  H    7.853702   9.222743   9.758564   8.743629   4.667714
    27  H    4.931800   6.151287   7.440056   7.195923   4.664055
    28  H    7.130967   8.438687   9.459875   8.873484   5.385608
    29  C    3.529112   3.765242   2.170354   2.139371   5.301910
    30  C    3.714761   4.072670   3.073620   3.387266   5.810052
    31  C    4.833381   4.966378   3.034170   2.637521   5.962932
    32  C    5.086663   5.410087   4.307596   4.544165   6.835004
    33  H    3.093524   3.566604   3.195516   3.722379   5.670095
    34  C    5.954753   6.111871   4.279157   4.016972   6.968747
    35  H    5.160623   5.209398   3.130783   2.414557   5.948847
    36  C    6.064447   6.302689   4.800491   4.800511   7.363078
    37  H    5.566022   5.933192   5.134864   5.490731   7.427669
    38  H    6.931557   7.042975   5.091762   4.700144   7.643515
    39  H    7.097654   7.334748   5.860112   5.864280   8.276024
                   16         17         18         19         20
    16  H    0.000000
    17  H    1.784281   0.000000
    18  C    2.162526   2.163682   0.000000
    19  C    3.399323   2.695483   1.399441   0.000000
    20  C    2.668424   3.382282   1.399347   2.414885   0.000000
    21  C    4.562024   4.066230   2.424639   1.393782   2.790385
    22  H    3.726040   2.496620   2.153936   1.085184   3.398468
    23  C    4.046220   4.550276   2.423174   2.787029   1.394675
    24  H    2.446669   3.694401   2.154142   3.399179   1.086459
    25  C    4.820240   4.824235   2.800586   2.415439   2.417558
    26  H    5.505788   4.763335   3.405232   2.150584   3.874553
    27  H    4.735185   5.487579   3.403788   3.871329   2.150483
    28  H    5.884781   5.889106   3.884898   3.398128   3.400276
    29  C    4.258429   5.496189   6.202928   7.409988   6.152835
    30  C    4.785658   6.032344   6.431672   7.586363   6.196714
    31  C    5.014576   5.940920   7.042774   8.156174   7.208692
    32  C    5.879328   6.897785   7.432102   8.466695   7.271565
    33  H    4.651959   6.048854   6.073563   7.257062   5.623026
    34  C    6.070315   6.821518   7.970713   8.985025   8.155029
    35  H    5.066253   5.888042   7.182838   8.287555   7.471450
    36  C    6.451710   7.262322   8.149776   9.131274   8.186982
    37  H    6.507993   7.515136   7.843162   8.818450   7.570209
    38  H    6.811068   7.387448   8.732618   9.686955   9.030968
    39  H    7.409243   8.101941   9.022305   9.927935   9.082045
                   21         22         23         24         25
    21  C    0.000000
    22  H    2.150978   0.000000
    23  C    2.415442   3.872196   0.000000
    24  H    3.876805   4.295442   2.155468   0.000000
    25  C    1.395700   3.398169   1.395123   3.402482   0.000000
    26  H    1.084180   2.474795   3.399031   4.960957   2.154525
    27  H    3.398869   4.956486   1.084311   2.478897   2.153518
    28  H    2.153678   4.293520   2.153866   4.298275   1.084313
    29  C    8.402630   7.721018   7.317434   5.408283   8.363377
    30  C    8.408901   8.003326   7.179358   5.472044   8.229560
    31  C    9.254498   8.301789   8.430952   6.556000   9.378466
    32  C    9.258291   8.814339   8.178747   6.647049   9.129365
    33  H    7.946512   7.806880   6.487388   4.845240   7.607414
    34  C   10.037030   9.090318   9.300912   7.567925  10.181654
    35  H    9.476125   8.345929   8.771101   6.836502   9.693005
    36  C   10.042097   9.332214   9.191160   7.611934  10.071035
    37  H    9.475894   9.229519   8.325724   6.981439   9.251631
    38  H   10.794360   9.692205  10.209418   8.487444  11.034381
    39  H   10.803053  10.094025  10.030515   8.556705  10.852044
                   26         27         28         29         30
    26  H    0.000000
    27  H    4.296221   0.000000
    28  H    2.482312   2.481972   0.000000
    29  C    9.353114   7.559610   9.291419   0.000000
    30  C    9.349488   7.302798   9.062404   1.399204   0.000000
    31  C   10.142624   8.773749  10.344267   1.399728   2.405972
    32  C   10.129645   8.314880   9.920600   2.428656   1.395282
    33  H    8.919417   6.488676   8.378233   2.148438   1.083695
    34  C   10.870603   9.636546  11.108420   2.430999   2.784954
    35  H   10.350886   9.179951  10.703125   2.152538   3.391275
    36  C   10.867607   9.434289  10.916386   2.813362   2.420066
    37  H   10.322086   8.374707   9.954974   3.407568   2.150482
    38  H   11.585230  10.600883  11.981833   3.409766   3.869634
    39  H   11.580699  10.271174  11.663176   3.897740   3.403653
                   31         32         33         34         35
    31  C    0.000000
    32  C    2.780689   0.000000
    33  H    3.388225   2.152550   0.000000
    34  C    1.394611   2.409935   3.868638   0.000000
    35  H    1.085755   3.866418   4.286741   2.149553   0.000000
    36  C    2.417312   1.395154   3.401053   1.395306   3.398350
    37  H    3.865510   1.084843   2.475047   3.394861   4.951237
    38  H    2.150734   3.395359   4.953311   1.084710   2.470500
    39  H    3.401234   2.156053   4.297767   2.155769   4.294544
                   36         37         38         39
    36  C    0.000000
    37  H    2.153259   0.000000
    38  H    2.154327   4.294736   0.000000
    39  H    1.084378   2.484434   2.485477   0.000000
 Symmetry turned off by external request.
 Stoichiometry    C17H18NOS2(1-)
 Framework group  C1[X(C17H18NOS2)]
 Deg. of freedom   111
 Full point group                 C1      NOp   1
 Rotational constants (GHZ):      0.2484131      0.1409370      0.1024729
 Standard basis: 6-311++G(d,p) (5D, 7F)
   604 basis functions,   946 primitive gaussians,   625 cartesian basis functions
    84 alpha electrons       84 beta electrons
       nuclear repulsion energy      1725.2236798593 Hartrees.
 NAtoms=   39 NActive=   39 NUniq=   39 SFac= 1.00D+00 NAtFMM=   60 NAOKFM=F Big=F
 Integral buffers will be    131072 words long.
 Raffenetti 2 integral format.
 Two-electron integral symmetry is turned off.
 Force inversion solution in PCM.
 ------------------------------------------------------------------------------
 Polarizable Continuum Model (PCM)
 =================================
 Model                : PCM (using non-symmetric T matrix).
 Atomic radii         : UFF (Universal Force Field).
 Polarization charges : Total charges.
 Charge compensation  : None.
 Solution method      : Matrix inversion.
 Cavity type          : Scaled VdW (van der Waals Surface) (Alpha=1.100).
 Cavity algorithm     : GePol (No added spheres)
                        Default sphere list used, NSphG=   39.
                        Lebedev-Laikov grids with approx.  5.0 points / Ang**2.
                        Smoothing algorithm: York/Karplus (Gamma=1.0000).
                        Polarization charges: spherical gaussians, with
                                              point-specific exponents (IZeta= 3).
                        Self-potential: point-specific (ISelfS= 7).
                        Self-field    : sphere-specific E.n sum rule (ISelfD= 2).
 1st derivatives      : Analytical E(r).r(x)/FMM algorithm (CHGder, D1EAlg=3).
                        Cavity 1st derivative terms included.
 Solvent              : n,n-DiMethylFormamide, Eps=  37.219000 Eps(inf)=   2.046330
 ------------------------------------------------------------------------------
 One-electron integrals computed using PRISM.
 NBasis=   604 RedAO= T EigKep=  1.56D-06  NBF=   604
 NBsUse=   602 1.00D-06 EigRej=  7.19D-07 NBFU=   602
 Initial guess from the checkpoint file:  "/scratch/srahman/32855347/Gau-57825.chk"
 B after Tr=     0.000136   -0.000144   -0.000200
         Rot=    1.000000   -0.000025   -0.000004   -0.000006 Ang=  -0.00 deg.
 ExpMin= 3.60D-02 ExpMax= 9.34D+04 ExpMxC= 3.17D+03 IAcc=3 IRadAn=         5 AccDes= 0.00D+00
 Harris functional with IExCor=  402 and IRadAn=       5 diagonalized for initial guess.
 HarFok:  IExCor=  402 AccDes= 0.00D+00 IRadAn=         5 IDoV= 1 UseB2=F ITyADJ=14
 ICtDFT=  3500011 ScaDFX=  1.000000  1.000000  1.000000  1.000000
 FoFCou: FMM=F IPFlag=           0 FMFlag=      100000 FMFlg1=           0
         NFxFlg=           0 DoJE=T BraDBF=F KetDBF=T FulRan=T
         wScrn=  0.000000 ICntrl=     500 IOpCl=  0 I1Cent=   200000004 NGrid=           0
         NMat0=    1 NMatS0=      1 NMatT0=    0 NMatD0=    1 NMtDS0=    0 NMtDT0=    0
 Symmetry not used in FoFCou.
 Requested convergence on RMS density matrix=1.00D-08 within 128 cycles.
 Requested convergence on MAX density matrix=1.00D-06.
 Requested convergence on             energy=1.00D-06.
 No special actions if energy rises.
 Inv3:  Mode=1 IEnd=    33486843.
 Iteration    1 A*A^-1 deviation from unit magnitude is 9.10D-15 for   2442.
 Iteration    1 A*A^-1 deviation from orthogonality  is 6.44D-15 for   2145    768.
 Iteration    1 A^-1*A deviation from unit magnitude is 9.10D-15 for   2316.
 Iteration    1 A^-1*A deviation from orthogonality  is 1.42D-11 for   3288   2083.
 Error on total polarization charges =  0.03604
 SCF Done:  E(RB3LYP) =  -1585.28105992     A.U. after   13 cycles
            NFock= 13  Conv=0.42D-08     -V/T= 2.0030
 DoSCS=F DFT=T ScalE2(SS,OS)=  1.000000  1.000000
 Range of M.O.s used for correlation:     1   602
 NBasis=   604 NAE=    84 NBE=    84 NFC=     0 NFV=     0
 NROrb=    602 NOA=    84 NOB=    84 NVA=   518 NVB=   518

 **** Warning!!: The largest alpha MO coefficient is  0.13387973D+03


 **** Warning!!: The smallest alpha delta epsilon is  0.90479074D-01

 Symmetrizing basis deriv contribution to polar:
 IMax=3 JMax=2 DiffMx= 0.00D+00
 D1PCM: PCM CHGder 1st derivatives, ID1Alg=3 FixD1E=F DoIter=F DoCFld=F I1PDM=0.
 Calling FoFJK, ICntrl=      2147 FMM=F ISym2X=0 I1Cent= 0 IOpClX= 0 NMat=1 NMatS=1 NMatT=0.
 -------------------------------------------------------------------
 Center     Atomic                   Forces (Hartrees/Bohr)
 Number     Number              X              Y              Z
 -------------------------------------------------------------------
      1        8           0.000139026    0.000314737   -0.000044853
      2        6          -0.000039541   -0.000262563   -0.000043131
      3       16           0.000129395    0.000141836   -0.000123283
      4       16           0.000098170    0.000107130    0.000087716
      5        6           0.000028390    0.000011866    0.000006245
      6        1          -0.000000949    0.000009348   -0.000002380
      7        1          -0.000003842    0.000001983    0.000000834
      8        1          -0.000000058    0.000005834   -0.000004930
      9        6          -0.000558432   -0.000925575    0.007326137
     10        7           0.008110189   -0.006027863   -0.025929153
     11        6          -0.018529981    0.018042887    0.035349419
     12        1           0.014246515   -0.014317866   -0.018482604
     13        1          -0.001275712    0.000866241   -0.000093557
     14        1          -0.000651689    0.000418376    0.000484830
     15        6          -0.000516418   -0.000197633    0.000185926
     16        1          -0.000047649   -0.000049516    0.000156366
     17        1           0.000022616    0.000006186    0.000005311
     18        6           0.000061206    0.000037406    0.000007082
     19        6           0.000032120   -0.000010429   -0.000002505
     20        6          -0.000323071    0.000131278    0.000137700
     21        6           0.000041015   -0.000038798   -0.000039453
     22        1           0.000006028   -0.000004784   -0.000006821
     23        6          -0.000014265    0.000103889   -0.000070917
     24        1          -0.000134906    0.000026227   -0.000026698
     25        6           0.000027091   -0.000021539    0.000014825
     26        1           0.000004368   -0.000008477   -0.000003886
     27        1          -0.000011179   -0.000000953   -0.000005296
     28        1           0.000005933   -0.000005335   -0.000005147
     29        6          -0.000277459    0.001348685    0.001826102
     30        6           0.000013104    0.000440582   -0.000095981
     31        6          -0.000236628   -0.000246467    0.000010441
     32        6           0.000014609    0.000024580   -0.000033897
     33        1           0.000109183    0.000147154    0.000040983
     34        6          -0.000121990   -0.000016608   -0.000378834
     35        1          -0.000028038   -0.000001107    0.000038271
     36        6          -0.000229168   -0.000026964   -0.000205500
     37        1          -0.000019368   -0.000006662   -0.000021851
     38        1          -0.000036922   -0.000012761   -0.000044675
     39        1          -0.000031694   -0.000004323   -0.000012834
 -------------------------------------------------------------------
 Cartesian Forces:  Max     0.035349419 RMS     0.005475069
 IRC-IRC-IRC-IRC-IRC-IRC-IRC-IRC-IRC-IRC-IRC-IRC-IRC-IRC-IRC-IRC-IRC-IRC
 Pt 10 Step number   1 out of a maximum of  20
 Modified Bulirsch-Stoer Extrapolation Cycles:
    EPS =    0.000010000000000
 Maximum DWI energy   std dev =  0.000005550 at pt    36
 Maximum DWI gradient std dev =  0.002412415 at pt    29
 CORRECTOR INTEGRATION CONVERGENCE:
   Recorrection delta-x convergence threshold:    0.010000
   Delta-x Convergence Met
 Point Number:  10          Path Number:   1
   CHANGE IN THE REACTION COORDINATE =    0.11737
   NET REACTION COORDINATE UP TO THIS POINT =    1.17361
  # OF POINTS ALONG THE PATH =  10
  # OF STEPS =   1

 Maximum number of steps reached.
 Calculation of FORWARD path complete.
 Beginning calculation of the REVERSE path.
 
 Calculating another point on the path.
 IRC-IRC-IRC-IRC-IRC-IRC-IRC-IRC-IRC-IRC-IRC-IRC-IRC-IRC-IRC-IRC-IRC-IRC
                          Input orientation:                          
 ---------------------------------------------------------------------
 Center     Atomic      Atomic             Coordinates (Angstroms)
 Number     Number       Type             X           Y           Z
 ---------------------------------------------------------------------
      1          8           0        2.266319    0.602569   -0.140524
      2          6           0        1.909110    1.877441   -0.251231
      3         16           0        0.566006    2.460735   -1.023367
      4         16           0        3.148440    2.827183    0.581183
      5          6           0        2.568963    4.539210    0.382433
      6          1           0        3.318419    5.149145    0.887978
      7          1           0        2.518911    4.807552   -0.670933
      8          1           0        1.598954    4.672076    0.857332
      9          6           0       -2.591803    0.552392    1.284631
     10          7           0       -1.667219   -0.491360    1.635414
     11          6           0       -1.237205   -1.031464    2.619652
     12          1           0       -2.281889    0.013058    4.108311
     13          1           0       -2.979799    0.931624    2.249699
     14          1           0       -2.041548    1.358806    0.792672
     15          6           0        1.425383   -0.453479   -0.723083
     16          1           0        0.453375   -0.410694   -0.231026
     17          1           0        1.306141   -0.233720   -1.784236
     18          6           0        2.122199   -1.761437   -0.487251
     19          6           0        3.070786   -2.234682   -1.400789
     20          6           0        1.833706   -2.519309    0.652859
     21          6           0        3.726484   -3.443803   -1.175853
     22          1           0        3.293199   -1.656790   -2.291879
     23          6           0        2.488252   -3.729749    0.878245
     24          1           0        1.091066   -2.163929    1.360010
     25          6           0        3.436415   -4.192655   -0.034406
     26          1           0        4.458150   -3.802974   -1.890694
     27          1           0        2.256178   -4.311826    1.762997
     28          1           0        3.943643   -5.134965    0.139847
     29          6           0       -3.728783    0.096448    0.391028
     30          6           0       -4.219741   -1.211895    0.429617
     31          6           0       -4.346513    1.022699   -0.457053
     32          6           0       -5.306779   -1.585884   -0.361144
     33          1           0       -3.746472   -1.941653    1.076156
     34          6           0       -5.436076    0.652540   -1.244466
     35          1           0       -3.971511    2.040232   -0.503673
     36          6           0       -5.920148   -0.655306   -1.199700
     37          1           0       -5.673352   -2.605831   -0.321840
     38          1           0       -5.901116    1.382919   -1.897407
     39          1           0       -6.763884   -0.946725   -1.815104
 ---------------------------------------------------------------------
                    Distance matrix (angstroms):
                    1          2          3          4          5
     1  O    0.000000
     2  C    1.328591   0.000000
     3  S    2.668944   1.655402   0.000000
     4  S    2.499582   1.769424   3.062325   0.000000
     5  C    3.982741   2.814596   3.210634   1.818332   0.000000
     6  H    4.778712   3.740053   4.296111   2.348302   1.090541
     7  H    4.245824   3.022177   3.073369   2.426100   1.088160
     8  H    4.242874   3.022431   3.081240   2.425035   1.088164
     9  C    5.063096   4.936886   4.352055   6.214492   6.583479
    10  N    4.452343   4.686232   4.557552   5.942618   6.694911
    11  C    4.750086   5.157809   5.358975   6.186954   7.108057
    12  H    6.251906   6.328191   6.358911   7.060341   7.609139
    13  H    5.774357   5.572311   5.062003   6.628152   6.876781
    14  H    4.472188   4.119030   3.363269   5.397854   5.616055
    15  C    1.470301   2.426897   3.053088   3.928458   5.239932
    16  H    2.078860   2.712035   2.980872   4.290327   5.417896
    17  H    2.079208   2.677812   2.895999   4.284670   5.391663
    18  C    2.393640   3.652745   4.531655   4.821841   6.376057
    19  C    3.207090   4.424989   5.335102   5.436609   7.022629
    20  C    3.250036   4.489374   5.405334   5.506237   7.101861
    21  C    4.424604   5.698545   6.698915   6.538087   8.215633
    22  H    3.284435   4.309378   5.099091   5.327425   6.787259
    23  C    4.456021   5.749061   6.755239   6.596776   8.284204
    24  H    3.359514   4.426959   5.229120   5.454407   6.933391
    25  C    4.937059   6.263045   7.313337   7.052659   8.784742
    26  H    5.222646   6.438367   7.425302   7.196145   8.850321
    27  H    5.270178   6.518021   7.515857   7.290972   8.963517
    28  H    5.984256   7.312052   8.393817   8.013921   9.774367
    29  C    6.039864   5.947291   5.102507   7.401978   7.707128
    30  C    6.759165   6.897127   6.205058   8.404000   8.897411
    31  C    6.633721   6.317101   5.149903   7.778716   7.803486
    32  C    7.886052   8.004734   7.162630   9.584043  10.004849
    33  H    6.641313   6.952197   6.510491   8.398013   9.075658
    34  C    7.781264   7.512567   6.272435   9.041902   9.046196
    35  H    6.411652   5.888288   4.586498   7.244992   7.057470
    36  C    8.349990   8.283217   7.197985   9.876161  10.077259
    37  H    8.565342   8.808998   8.067950  10.399861  10.930845
    38  H    8.390624   7.997129   6.614325   9.493354   9.322129
    39  H    9.313919   9.254320   8.121878  10.873764  11.046569
                    6          7          8          9         10
     6  H    0.000000
     7  H    1.784965   0.000000
     8  H    1.784683   1.788929   0.000000
     9  C    7.497880   6.931812   5.892099   0.000000
    10  N    7.565087   7.135922   6.159088   1.437819   0.000000
    11  C    7.870981   7.683129   6.609080   2.475039   1.202226
    12  H    8.253084   8.299158   6.880135   2.891383   2.597591
    13  H    7.701254   7.334079   6.074096   1.107120   2.031033
    14  H    6.565439   5.902014   4.922925   1.093210   2.067233
    15  C    6.129315   5.373730   5.366485   4.602226   3.889490
    16  H    6.353933   5.629392   5.322727   3.535231   2.826132
    17  H    6.337604   5.303270   5.579467   5.022936   4.538861
    18  C    7.146911   6.583520   6.593313   5.542128   4.525316
    19  C    7.734383   7.101430   7.414088   6.858876   5.891213
    20  C    7.814400   7.476953   7.198120   5.423985   4.163468
    21  C    8.846733   8.354522   8.632944   7.870471   6.761078
    22  H    7.512182   6.709300   7.269288   7.232231   6.433320
    23  C    8.917625   8.676773   8.448784   6.656489   5.322443
    24  H    7.659306   7.400339   6.873252   4.576855   3.237509
    25  C    9.387968   9.069217   9.096973   7.784262   6.521883
    26  H    9.442481   8.910086   9.356983   8.874331   7.805150
    27  H    9.560544   9.442251   9.053324   6.884212   5.477708
    28  H   10.330224  10.076748  10.108927   8.738914   7.435157
    29  C    8.685607   7.896578   7.038366   1.516290   2.478722
    30  C    9.874045   9.102438   8.286209   2.548320   2.913500
    31  C    8.808397   7.842507   7.098883   2.516676   3.721480
    32  C   11.014307  10.110066   9.398718   3.827779   4.293091
    33  H   10.011370   9.373319   8.506637   2.756263   2.596038
    34  C   10.070152   8.993046   8.370536   3.807394   4.879191
    35  H    8.046435   7.057735   6.309439   2.704680   4.036634
    36  C   11.108608  10.066783   9.441889   4.325311   5.113918
    37  H   11.935462  11.054107  10.355907   4.695856   4.934667
    38  H   10.341308   9.172197   8.640497   4.665479   5.824057
    39  H   12.087974  10.981398  10.423526   5.409433   6.171663
                   11         12         13         14         15
    11  C    0.000000
    12  H    2.097259   0.000000
    13  H    2.650889   2.187528   0.000000
    14  H    3.114196   3.586400   1.784861   0.000000
    15  C    4.312462   6.107692   5.491956   4.195415   0.000000
    16  H    3.371910   5.146949   4.443252   3.225481   1.090299
    17  H    5.147741   6.903403   5.999995   4.514822   1.090210
    18  C    4.633714   6.607875   6.385440   5.358256   1.500640
    19  C    6.014189   8.003353   7.743457   6.622717   2.517800
    20  C    3.938585   5.940636   6.134221   5.484242   2.515472
    21  C    6.698019   8.716240   8.709363   7.759532   3.800277
    22  H    6.711091   8.650575   8.165557   6.860598   2.719892
    23  C    4.918564   6.869948   7.314975   6.813208   3.798406
    24  H    2.879239   4.865106   5.190947   4.748137   2.716005
    25  C    6.235373   8.218827   8.523096   7.842885   4.301158
    26  H    7.775703   9.796851   9.740757   8.722987   4.666916
    27  H    4.868096   6.693219   7.426042   7.181090   4.664511
    28  H    7.058990   9.000450   9.443994   8.855380   5.385405
    29  C    3.528018   3.989818   2.170980   2.145141   5.301801
    30  C    3.704636   4.334578   3.073244   3.388928   5.811311
    31  C    4.832546   5.111223   3.033597   2.643416   5.963612
    32  C    5.074836   5.628730   4.309198   4.545792   6.836326
    33  H    3.083382   3.893567   3.196985   3.725609   5.674506
    34  C    5.949605   6.245803   4.280231   4.021389   6.969558
    35  H    5.164001   5.313629   3.129467   2.422728   5.949219
    36  C    6.054659   6.469824   4.802328   4.803096   7.363744
    37  H    5.550712   6.163346   5.136305   5.490946   7.428705
    38  H    6.927130   7.144507   5.092765   4.704612   7.643885
    39  H    7.086496   7.489747   5.862603   5.866552   8.276466
                   16         17         18         19         20
    16  H    0.000000
    17  H    1.780728   0.000000
    18  C    2.162205   2.163802   0.000000
    19  C    3.397958   2.695339   1.399404   0.000000
    20  C    2.670735   3.382555   1.399089   2.414302   0.000000
    21  C    4.561326   4.066058   2.424513   1.393740   2.789532
    22  H    3.723503   2.496243   2.153805   1.085112   3.397874
    23  C    4.048127   4.550650   2.423391   2.787215   1.394415
    24  H    2.451913   3.695707   2.153511   3.397986   1.085298
    25  C    4.820831   4.824224   2.800545   2.415439   2.416836
    26  H    5.504570   4.762990   3.405025   2.150425   3.873650
    27  H    4.737622   5.487840   3.403829   3.871390   2.150351
    28  H    5.885427   5.889033   3.884791   3.398100   3.399511
    29  C    4.258473   5.494657   6.201379   7.408030   6.152400
    30  C    4.787105   6.032690   6.431395   7.586057   6.197046
    31  C    5.014442   5.940750   7.042483   8.155826   7.209219
    32  C    5.880253   6.898135   7.432122   8.466723   7.272277
    33  H    4.657389   6.052089   6.076020   7.259210   5.625945
    34  C    6.069857   6.821606   7.970457   8.984831   8.155378
    35  H    5.065668   5.887641   7.182357   8.286957   7.471782
    36  C    6.451353   7.262140   8.149261   9.130813   8.187107
    37  H    6.508737   7.515241   7.842894   8.818267   7.570564
    38  H    6.809804   7.387211   8.732073   9.686520   9.030986
    39  H    7.408472   8.101520   9.021608   9.927296   9.081983
                   21         22         23         24         25
    21  C    0.000000
    22  H    2.150969   0.000000
    23  C    2.415430   3.872310   0.000000
    24  H    3.874805   4.294518   2.153142   0.000000
    25  C    1.395644   3.398133   1.395072   3.400116   0.000000
    26  H    1.084129   2.474705   3.398953   4.958912   2.154437
    27  H    3.398839   4.956476   1.084186   2.476560   2.153559
    28  H    2.153660   4.293491   2.153608   4.295702   1.084248
    29  C    8.400566   7.718813   7.316330   5.411023   8.361666
    30  C    8.408415   8.003046   7.178999   5.475095   8.229032
    31  C    9.254167   8.301293   8.431062   6.559237   9.378300
    32  C    9.258265   8.814330   8.178921   6.650484   9.129373
    33  H    7.948149   7.809084   6.489086   4.850954   7.608825
    34  C   10.036795   9.090123   9.300824   7.570956  10.181417
    35  H    9.475527   8.345159   8.771027   6.839442   9.692598
    36  C   10.041603   9.331752   9.190824   7.614800  10.070552
    37  H    9.475677   9.229344   8.325574   6.984357   9.251404
    38  H   10.793914   9.691794  10.209070   8.490083  11.033915
    39  H   10.802401  10.093385  10.030023   8.559391  10.851407
                   26         27         28         29         30
    26  H    0.000000
    27  H    4.296169   0.000000
    28  H    2.482340   2.481877   0.000000
    29  C    9.350809   7.558766   9.289612   0.000000
    30  C    9.348974   7.302397   9.061748   1.397959   0.000000
    31  C   10.142216   8.773900  10.344071   1.399562   2.407419
    32  C   10.129603   8.315110   9.920549   2.426123   1.395286
    33  H    8.920905   6.490091   8.379248   2.150249   1.083763
    34  C   10.870369   9.636417  11.108135   2.428771   2.785344
    35  H   10.350172   9.179899  10.702674   2.153533   3.392488
    36  C   10.867122   9.433982  10.915865   2.810272   2.419886
    37  H   10.321908   8.374629   9.954711   3.404679   2.149589
    38  H   11.584814  10.600478  11.981339   3.407488   3.869770
    39  H   11.580065  10.270746  11.662518   3.894492   3.403197
                   31         32         33         34         35
    31  C    0.000000
    32  C    2.781369   0.000000
    33  H    3.390894   2.151037   0.000000
    34  C    1.394340   2.409879   3.869094   0.000000
    35  H    1.085437   3.866778   4.289745   2.149282   0.000000
    36  C    2.417344   1.394766   3.399864   1.395274   3.398170
    37  H    3.865878   1.084533   2.471516   3.394778   4.951285
    38  H    2.149690   3.395163   4.953519   1.084457   2.469398
    39  H    3.400972   2.155384   4.295817   2.155539   4.294078
                   36         37         38         39
    36  C    0.000000
    37  H    2.153159   0.000000
    38  H    2.154418   4.294696   0.000000
    39  H    1.084222   2.484297   2.485635   0.000000
 Symmetry turned off by external request.
 Stoichiometry    C17H18NOS2(1-)
 Framework group  C1[X(C17H18NOS2)]
 Deg. of freedom   111
 Full point group                 C1      NOp   1
 Rotational constants (GHZ):      0.2482609      0.1408949      0.1024444
 Standard basis: 6-311++G(d,p) (5D, 7F)
   604 basis functions,   946 primitive gaussians,   625 cartesian basis functions
    84 alpha electrons       84 beta electrons
       nuclear repulsion energy      1724.5506442034 Hartrees.
 NAtoms=   39 NActive=   39 NUniq=   39 SFac= 1.00D+00 NAtFMM=   60 NAOKFM=F Big=F
 Integral buffers will be    131072 words long.
 Raffenetti 2 integral format.
 Two-electron integral symmetry is turned off.
 Force inversion solution in PCM.
 ------------------------------------------------------------------------------
 Polarizable Continuum Model (PCM)
 =================================
 Model                : PCM (using non-symmetric T matrix).
 Atomic radii         : UFF (Universal Force Field).
 Polarization charges : Total charges.
 Charge compensation  : None.
 Solution method      : Matrix inversion.
 Cavity type          : Scaled VdW (van der Waals Surface) (Alpha=1.100).
 Cavity algorithm     : GePol (No added spheres)
                        Default sphere list used, NSphG=   39.
                        Lebedev-Laikov grids with approx.  5.0 points / Ang**2.
                        Smoothing algorithm: York/Karplus (Gamma=1.0000).
                        Polarization charges: spherical gaussians, with
                                              point-specific exponents (IZeta= 3).
                        Self-potential: point-specific (ISelfS= 7).
                        Self-field    : sphere-specific E.n sum rule (ISelfD= 2).
 1st derivatives      : Analytical E(r).r(x)/FMM algorithm (CHGder, D1EAlg=3).
                        Cavity 1st derivative terms included.
 Solvent              : n,n-DiMethylFormamide, Eps=  37.219000 Eps(inf)=   2.046330
 ------------------------------------------------------------------------------
 One-electron integrals computed using PRISM.
 NBasis=   604 RedAO= T EigKep=  1.55D-06  NBF=   604
 NBsUse=   602 1.00D-06 EigRej=  7.13D-07 NBFU=   602
 Initial guess from the checkpoint file:  "/scratch/srahman/32855347/Gau-57825.chk"
 B after Tr=    -0.001498    0.001642    0.002128
         Rot=    1.000000    0.000274    0.000042    0.000063 Ang=   0.03 deg.
 ExpMin= 3.60D-02 ExpMax= 9.34D+04 ExpMxC= 3.17D+03 IAcc=3 IRadAn=         5 AccDes= 0.00D+00
 Harris functional with IExCor=  402 and IRadAn=       5 diagonalized for initial guess.
 HarFok:  IExCor=  402 AccDes= 0.00D+00 IRadAn=         5 IDoV= 1 UseB2=F ITyADJ=14
 ICtDFT=  3500011 ScaDFX=  1.000000  1.000000  1.000000  1.000000
 FoFCou: FMM=F IPFlag=           0 FMFlag=      100000 FMFlg1=           0
         NFxFlg=           0 DoJE=T BraDBF=F KetDBF=T FulRan=T
         wScrn=  0.000000 ICntrl=     500 IOpCl=  0 I1Cent=   200000004 NGrid=           0
         NMat0=    1 NMatS0=      1 NMatT0=    0 NMatD0=    1 NMtDS0=    0 NMtDT0=    0
 Symmetry not used in FoFCou.
 Requested convergence on RMS density matrix=1.00D-08 within 128 cycles.
 Requested convergence on MAX density matrix=1.00D-06.
 Requested convergence on             energy=1.00D-06.
 No special actions if energy rises.
 Inv3:  Mode=1 IEnd=    33768075.
 Iteration    1 A*A^-1 deviation from unit magnitude is 1.08D-14 for   3181.
 Iteration    1 A*A^-1 deviation from orthogonality  is 8.31D-15 for   2677   2454.
 Iteration    1 A^-1*A deviation from unit magnitude is 1.07D-14 for   2057.
 Iteration    1 A^-1*A deviation from orthogonality  is 3.63D-11 for   2790   2777.
 Error on total polarization charges =  0.04464
 SCF Done:  E(RB3LYP) =  -1585.26453647     A.U. after   15 cycles
            NFock= 15  Conv=0.35D-08     -V/T= 2.0030
 DoSCS=F DFT=T ScalE2(SS,OS)=  1.000000  1.000000
 Range of M.O.s used for correlation:     1   602
 NBasis=   604 NAE=    84 NBE=    84 NFC=     0 NFV=     0
 NROrb=    602 NOA=    84 NOB=    84 NVA=   518 NVB=   518

 **** Warning!!: The largest alpha MO coefficient is  0.12277510D+03

 Symmetrizing basis deriv contribution to polar:
 IMax=3 JMax=2 DiffMx= 0.00D+00
 D1PCM: PCM CHGder 1st derivatives, ID1Alg=3 FixD1E=F DoIter=F DoCFld=F I1PDM=0.
 Calling FoFJK, ICntrl=      2147 FMM=F ISym2X=0 I1Cent= 0 IOpClX= 0 NMat=1 NMatS=1 NMatT=0.
 -------------------------------------------------------------------
 Center     Atomic                   Forces (Hartrees/Bohr)
 Number     Number              X              Y              Z
 -------------------------------------------------------------------
      1        8          -0.000004006   -0.000009438    0.000003635
      2        6           0.000002165    0.000006408    0.000001000
      3       16          -0.000009303   -0.000010467    0.000006806
      4       16          -0.000003457   -0.000007123   -0.000010961
      5        6           0.000000161   -0.000001518   -0.000002950
      6        1           0.000000704   -0.000000838   -0.000001438
      7        1           0.000000364   -0.000000578   -0.000001427
      8        1           0.000000888   -0.000000316   -0.000000914
      9        6          -0.000086478    0.000181449   -0.000250998
     10        7          -0.000592174    0.000456716    0.001078388
     11        6           0.001064729   -0.001111640   -0.001195385
     12        1          -0.000515085    0.000566485    0.000572557
     13        1           0.000009238    0.000051091   -0.000032022
     14        1           0.000032566   -0.000018136   -0.000029089
     15        6           0.000036575    0.000009232   -0.000025202
     16        1          -0.000000459    0.000002073   -0.000009386
     17        1           0.000003058   -0.000000624   -0.000002730
     18        6           0.000001755   -0.000002003   -0.000005218
     19        6          -0.000001608   -0.000002607   -0.000004538
     20        6           0.000022197   -0.000007714   -0.000009550
     21        6          -0.000002584   -0.000001181   -0.000000977
     22        1          -0.000000642   -0.000001025   -0.000000648
     23        6           0.000005335   -0.000007174   -0.000000873
     24        1           0.000005058   -0.000000952    0.000004444
     25        6          -0.000000422   -0.000003506   -0.000004265
     26        1          -0.000000591   -0.000000641   -0.000001111
     27        1           0.000000472    0.000000126    0.000000455
     28        1          -0.000000144   -0.000000844   -0.000000702
     29        6           0.000001423   -0.000058689   -0.000105844
     30        6           0.000007742   -0.000031748    0.000000963
     31        6           0.000011417    0.000005642   -0.000024399
     32        6          -0.000000201   -0.000004455    0.000006688
     33        1          -0.000005193   -0.000005193    0.000001998
     34        6           0.000004380    0.000005142    0.000015848
     35        1           0.000001405    0.000000805   -0.000001051
     36        6           0.000010618    0.000000129    0.000017193
     37        1          -0.000000952    0.000000295    0.000003386
     38        1          -0.000000569    0.000001595    0.000003864
     39        1           0.000001619    0.000001221    0.000004451
 -------------------------------------------------------------------
 Cartesian Forces:  Max     0.001195385 RMS     0.000236877
 IRC-IRC-IRC-IRC-IRC-IRC-IRC-IRC-IRC-IRC-IRC-IRC-IRC-IRC-IRC-IRC-IRC-IRC
 Pt 11 Step number   1 out of a maximum of  20
 Modified Bulirsch-Stoer Extrapolation Cycles:
    EPS =    0.000010000000000
 Maximum DWI energy   std dev =  0.000001096 at pt    56
 Maximum DWI gradient std dev =  0.064083033 at pt     1
 CORRECTOR INTEGRATION CONVERGENCE:
   Recorrection delta-x convergence threshold:    0.010000
   Delta-x Convergence Met
 Point Number:   1          Path Number:   2
   CHANGE IN THE REACTION COORDINATE =    0.11734
   NET REACTION COORDINATE UP TO THIS POINT =    0.11734
  # OF POINTS ALONG THE PATH =  11
  # OF STEPS =   1

 Calculating another point on the path.
 IRC-IRC-IRC-IRC-IRC-IRC-IRC-IRC-IRC-IRC-IRC-IRC-IRC-IRC-IRC-IRC-IRC-IRC
                          Input orientation:                          
 ---------------------------------------------------------------------
 Center     Atomic      Atomic             Coordinates (Angstroms)
 Number     Number       Type             X           Y           Z
 ---------------------------------------------------------------------
      1          8           0        2.266305    0.602535   -0.140515
      2          6           0        1.909119    1.877473   -0.251224
      3         16           0        0.565988    2.460719   -1.023352
      4         16           0        3.148434    2.827170    0.581167
      5          6           0        2.568970    4.539202    0.382406
      6          1           0        3.318462    5.149120    0.887912
      7          1           0        2.518922    4.807510   -0.670971
      8          1           0        1.598975    4.672083    0.857318
      9          6           0       -2.592092    0.553223    1.283465
     10          7           0       -1.669218   -0.489948    1.639827
     11          6           0       -1.232936   -1.035916    2.613902
     12          1           0       -2.308757    0.042394    4.140041
     13          1           0       -2.979157    0.933524    2.248154
     14          1           0       -2.039797    1.357647    0.790964
     15          6           0        1.425543   -0.453439   -0.723203
     16          1           0        0.453413   -0.410574   -0.231565
     17          1           0        1.306324   -0.233729   -1.784363
     18          6           0        2.122211   -1.761447   -0.487278
     19          6           0        3.070779   -2.234696   -1.400821
     20          6           0        1.833803   -2.519336    0.652818
     21          6           0        3.726472   -3.443813   -1.175876
     22          1           0        3.293162   -1.656829   -2.291928
     23          6           0        2.488279   -3.729782    0.878232
     24          1           0        1.091416   -2.164013    1.360145
     25          6           0        3.436416   -4.192675   -0.034439
     26          1           0        4.458101   -3.802997   -1.890744
     27          1           0        2.256213   -4.311822    1.763001
     28          1           0        3.943626   -5.134995    0.139792
     29          6           0       -3.728761    0.096202    0.390611
     30          6           0       -4.219694   -1.212022    0.429634
     31          6           0       -4.346456    1.022724   -0.457152
     32          6           0       -5.306788   -1.585906   -0.361109
     33          1           0       -3.746729   -1.941925    1.076248
     34          6           0       -5.436068    0.652558   -1.244395
     35          1           0       -3.971446    2.040230   -0.503734
     36          6           0       -5.920104   -0.655304   -1.199610
     37          1           0       -5.673410   -2.605804   -0.321682
     38          1           0       -5.901165    1.382980   -1.897212
     39          1           0       -6.763893   -0.946690   -1.814927
 ---------------------------------------------------------------------
                    Distance matrix (angstroms):
                    1          2          3          4          5
     1  O    0.000000
     2  C    1.328648   0.000000
     3  S    2.668956   1.655403   0.000000
     4  S    2.499595   1.769378   3.062318   0.000000
     5  C    3.982762   2.814549   3.210636   1.818333   0.000000
     6  H    4.778716   3.739993   4.296108   2.348287   1.090538
     7  H    4.245823   3.022112   3.073361   2.426084   1.088163
     8  H    4.242902   3.022399   3.081251   2.425033   1.088159
     9  C    5.063020   4.936578   4.351254   6.214313   6.583046
    10  N    4.455500   4.688843   4.560165   5.944224   6.695946
    11  C    4.745105   5.154540   5.356509   6.184807   7.107460
    12  H    6.290319   6.359340   6.385380   7.085301   7.624521
    13  H    5.773228   5.570743   5.059954   6.626621   6.874856
    14  H    4.469940   4.117076   3.361343   5.396411   5.615153
    15  C    1.470200   2.426883   3.053070   3.928375   5.239871
    16  H    2.078764   2.711942   2.980591   4.290298   5.417825
    17  H    2.079216   2.677882   2.896081   4.284647   5.391663
    18  C    2.393621   3.652789   4.531654   4.821838   6.376058
    19  C    3.207091   4.425038   5.335109   5.436617   7.022635
    20  C    3.250003   4.489420   5.405354   5.506225   7.101869
    21  C    4.424590   5.698582   6.698912   6.538085   8.215630
    22  H    3.284470   4.309448   5.099114   5.327464   6.787291
    23  C    4.456017   5.749122   6.755259   6.596792   8.284228
    24  H    3.359484   4.427048   5.229271   5.454359   6.933414
    25  C    4.937049   6.263093   7.313341   7.052669   8.784754
    26  H    5.222642   6.438406   7.425298   7.196158   8.850328
    27  H    5.270141   6.518048   7.515846   7.290954   8.963508
    28  H    5.984249   7.312101   8.393820   8.013939   9.774386
    29  C    6.039808   5.947316   5.102460   7.402047   7.707251
    30  C    6.759133   6.897166   6.205074   8.404007   8.897458
    31  C    6.633659   6.317058   5.149808   7.778657   7.803435
    32  C    7.886043   8.004773   7.162628   9.584044  10.004865
    33  H    6.641639   6.952597   6.510847   8.398371   9.076039
    34  C    7.781234   7.512561   6.272398   9.041863   9.046166
    35  H    6.411586   5.888234   4.586406   7.244927   7.057418
    36  C    8.349919   8.283184   7.197921   9.876091  10.077205
    37  H    8.565357   8.809057   8.067966  10.399869  10.930859
    38  H    8.390629   7.997146   6.614319   9.493328   9.322102
    39  H    9.313873   9.254307   8.121834  10.873707  11.046521
                    6          7          8          9         10
     6  H    0.000000
     7  H    1.784959   0.000000
     8  H    1.784695   1.788941   0.000000
     9  C    7.497557   6.931178   5.891659   0.000000
    10  N    7.565805   7.137462   6.159543   1.437671   0.000000
    11  C    7.870764   7.681956   6.609580   2.478453   1.198851
    12  H    8.265627   8.316168   6.890621   2.915691   2.635047
    13  H    7.699449   7.331980   6.072112   1.106831   2.027875
    14  H    6.564724   5.900909   4.922453   1.093016   2.066762
    15  C    6.129233   5.373619   5.366479   4.602333   3.893942
    16  H    6.353891   5.629192   5.322723   3.535438   2.830895
    17  H    6.337572   5.303218   5.579526   5.022799   4.543630
    18  C    7.146895   6.583488   6.593332   5.542371   4.529483
    19  C    7.734364   7.101401   7.414108   6.859008   5.895528
    20  C    7.814391   7.476930   7.198157   5.424655   4.166984
    21  C    8.846705   8.354486   8.632953   7.870762   6.765129
    22  H    7.512188   6.709294   7.269329   7.232149   6.437820
    23  C    8.917634   8.676769   8.448824   6.657215   5.325536
    24  H    7.659285   7.400361   6.873329   4.577934   3.240650
    25  C    9.387960   9.069195   9.096997   7.784814   6.525400
    26  H    9.442463   8.910055   9.356999   8.874541   7.809306
    27  H    9.560522   9.442217   9.053330   6.885106   5.480046
    28  H   10.330225  10.076732  10.108957   8.739532   7.438453
    29  C    8.685771   7.896639   7.038555   1.515939   2.479078
    30  C    9.874104   9.102474   8.286284   2.548373   2.913912
    31  C    8.808366   7.842432   7.098859   2.515546   3.721976
    32  C   11.014334  10.110070   9.398752   3.827541   4.293807
    33  H   10.011759   9.373688   8.507031   2.757153   2.596519
    34  C   10.070133   8.993014   8.370520   3.806329   4.879879
    35  H    8.046404   7.057668   6.309413   2.703310   4.036943
    36  C   11.108564  10.066725   9.441851   4.324566   5.114663
    37  H   11.935482  11.054118  10.355929   4.695793   4.935374
    38  H   10.341288   9.172183   8.640470   4.664243   5.824765
    39  H   12.087933  10.981352  10.423486   5.408669   6.172492
                   11         12         13         14         15
    11  C    0.000000
    12  H    2.156211   0.000000
    13  H    2.657396   2.196084   0.000000
    14  H    3.115007   3.608122   1.784847   0.000000
    15  C    4.306165   6.151585   5.491267   4.193008   0.000000
    16  H    3.366230   5.190925   4.442763   3.223084   1.090221
    17  H    5.141603   6.945763   5.999085   4.512352   1.090205
    18  C    4.626092   6.655780   6.385093   5.355835   1.500631
    19  C    6.006416   8.051441   7.743020   6.620184   2.517706
    20  C    3.930811   5.990325   6.134487   5.482232   2.515560
    21  C    6.690000   8.765649   8.709220   7.757083   3.800201
    22  H    6.703601   8.697074   8.164819   6.857970   2.719752
    23  C    4.910897   6.919557   7.315461   6.811243   3.798477
    24  H    2.871780   4.915001   5.191614   4.746636   2.716256
    25  C    6.227494   8.268562   8.523363   7.840681   4.301151
    26  H    7.767656   9.846206   9.740530   8.720464   4.666809
    27  H    4.861045   6.741549   7.426852   7.179376   4.664584
    28  H    7.051274   9.049842   9.444418   8.853236   5.385394
    29  C    3.529002   4.009679   2.171055   2.145722   5.301843
    30  C    3.704425   4.358022   3.073974   3.389057   5.811470
    31  C    4.833568   5.123226   3.032515   2.643982   5.963708
    32  C    5.074391   5.647999   4.309715   4.545878   6.836510
    33  H    3.082919   3.923279   3.198553   3.725880   5.675034
    34  C    5.950102   6.256558   4.279398   4.021752   6.969690
    35  H    5.165439   5.321703   3.127671   2.423516   5.949289
    36  C    6.054526   6.483864   4.802148   4.803243   7.363847
    37  H    5.549776   6.183916   5.137110   5.490908   7.428932
    38  H    6.927739   7.151992   5.091582   4.705007   7.644042
    39  H    7.086182   7.502544   5.862428   5.866662   8.276595
                   16         17         18         19         20
    16  H    0.000000
    17  H    1.780425   0.000000
    18  C    2.162206   2.163798   0.000000
    19  C    3.397820   2.695232   1.399395   0.000000
    20  C    2.671046   3.382615   1.399069   2.414241   0.000000
    21  C    4.561269   4.065958   2.424495   1.393735   2.789440
    22  H    3.723228   2.496069   2.153795   1.085107   3.397820
    23  C    4.048391   4.550694   2.423420   2.787233   1.394392
    24  H    2.452578   3.695960   2.153502   3.397912   1.085221
    25  C    4.820939   4.824187   2.800548   2.415445   2.416765
    26  H    5.504447   4.762845   3.405000   2.150408   3.873556
    27  H    4.737944   5.487889   3.403840   3.871400   2.150335
    28  H    5.885545   5.888985   3.884790   3.398100   3.399444
    29  C    4.258462   5.494675   6.201244   7.407837   6.152391
    30  C    4.787215   6.032886   6.431357   7.586001   6.197073
    31  C    5.014377   5.940883   7.042455   8.155775   7.209288
    32  C    5.880314   6.898354   7.432143   8.466732   7.272371
    33  H    4.657961   6.052634   6.076318   7.259476   5.626281
    34  C    6.069766   6.821798   7.970460   8.984829   8.155450
    35  H    5.065560   5.887764   7.182317   8.286899   7.471825
    36  C    6.451258   7.262295   8.149221   9.130769   8.187135
    37  H    6.508849   7.515508   7.842963   8.818339   7.570692
    38  H    6.809690   7.387448   8.732119   9.686576   9.031083
    39  H    7.408371   8.101707   9.021603   9.927296   9.082035
                   21         22         23         24         25
    21  C    0.000000
    22  H    2.150963   0.000000
    23  C    2.415421   3.872323   0.000000
    24  H    3.874637   4.294481   2.152928   0.000000
    25  C    1.395638   3.398132   1.395063   3.399906   0.000000
    26  H    1.084127   2.474686   3.398939   4.958742   2.154428
    27  H    3.398837   4.956481   1.084178   2.476314   2.153570
    28  H    2.153656   4.293484   2.153590   4.295474   1.084244
    29  C    8.400362   7.718584   7.316250   5.411347   8.361513
    30  C    8.408335   8.002985   7.178945   5.475402   8.228953
    31  C    9.254117   8.301216   8.431084   6.559597   9.378282
    32  C    9.258263   8.814320   8.178951   6.650860   9.129379
    33  H    7.948362   7.809351   6.489297   4.851553   7.609012
    34  C   10.036787   9.090108   9.300845   7.571311  10.181417
    35  H    9.475465   8.345083   8.771027   6.839757   9.692562
    36  C   10.041553   9.331693   9.190797   7.615115  10.070506
    37  H    9.475742   9.229401   8.325641   6.984740   9.251464
    38  H   10.793964   9.691847  10.209123   8.490449  11.033960
    39  H   10.802396  10.093373  10.030025   8.559722  10.851399
                   26         27         28         29         30
    26  H    0.000000
    27  H    4.296169   0.000000
    28  H    2.482334   2.481891   0.000000
    29  C    9.350564   7.558706   9.289448   0.000000
    30  C    9.348874   7.302328   9.061651   1.397852   0.000000
    31  C   10.142140   8.773922  10.344047   1.399533   2.407602
    32  C   10.129577   8.315133   9.920538   2.425849   1.395291
    33  H    8.921091   6.490251   8.379391   2.150438   1.083773
    34  C   10.870342   9.636425  11.108123   2.428513   2.785426
    35  H   10.350090   9.179891  10.702632   2.153600   3.392631
    36  C   10.867051   9.433947  10.915805   2.809903   2.419869
    37  H   10.321955   8.374683   9.954755   3.404389   2.149510
    38  H   11.584852  10.600507  11.981373   3.407238   3.869831
    39  H   11.580043  10.270735  11.662495   3.894105   3.403147
                   31         32         33         34         35
    31  C    0.000000
    32  C    2.781441   0.000000
    33  H    3.391185   2.150936   0.000000
    34  C    1.394284   2.409903   3.869185   0.000000
    35  H    1.085413   3.866826   4.290035   2.149263   0.000000
    36  C    2.417311   1.394727   3.399777   1.395278   3.398150
    37  H    3.865925   1.084508   2.471243   3.394798   4.951309
    38  H    2.149576   3.395171   4.953590   1.084436   2.469327
    39  H    3.400904   2.155306   4.295656   2.155510   4.294029
                   36         37         38         39
    36  C    0.000000
    37  H    2.153152   0.000000
    38  H    2.154440   4.294714   0.000000
    39  H    1.084205   2.484269   2.485645   0.000000
 Symmetry turned off by external request.
 Stoichiometry    C17H18NOS2(1-)
 Framework group  C1[X(C17H18NOS2)]
 Deg. of freedom   111
 Full point group                 C1      NOp   1
 Rotational constants (GHZ):      0.2482404      0.1408893      0.1024402
 Standard basis: 6-311++G(d,p) (5D, 7F)
   604 basis functions,   946 primitive gaussians,   625 cartesian basis functions
    84 alpha electrons       84 beta electrons
       nuclear repulsion energy      1724.4957620574 Hartrees.
 NAtoms=   39 NActive=   39 NUniq=   39 SFac= 1.00D+00 NAtFMM=   60 NAOKFM=F Big=F
 Integral buffers will be    131072 words long.
 Raffenetti 2 integral format.
 Two-electron integral symmetry is turned off.
 Force inversion solution in PCM.
 ------------------------------------------------------------------------------
 Polarizable Continuum Model (PCM)
 =================================
 Model                : PCM (using non-symmetric T matrix).
 Atomic radii         : UFF (Universal Force Field).
 Polarization charges : Total charges.
 Charge compensation  : None.
 Solution method      : Matrix inversion.
 Cavity type          : Scaled VdW (van der Waals Surface) (Alpha=1.100).
 Cavity algorithm     : GePol (No added spheres)
                        Default sphere list used, NSphG=   39.
                        Lebedev-Laikov grids with approx.  5.0 points / Ang**2.
                        Smoothing algorithm: York/Karplus (Gamma=1.0000).
                        Polarization charges: spherical gaussians, with
                                              point-specific exponents (IZeta= 3).
                        Self-potential: point-specific (ISelfS= 7).
                        Self-field    : sphere-specific E.n sum rule (ISelfD= 2).
 1st derivatives      : Analytical E(r).r(x)/FMM algorithm (CHGder, D1EAlg=3).
                        Cavity 1st derivative terms included.
 Solvent              : n,n-DiMethylFormamide, Eps=  37.219000 Eps(inf)=   2.046330
 ------------------------------------------------------------------------------
 One-electron integrals computed using PRISM.
 NBasis=   604 RedAO= T EigKep=  1.55D-06  NBF=   604
 NBsUse=   602 1.00D-06 EigRej=  7.13D-07 NBFU=   602
 Initial guess from the checkpoint file:  "/scratch/srahman/32855347/Gau-57825.chk"
 B after Tr=    -0.000136    0.000166    0.000158
         Rot=    1.000000    0.000027    0.000002    0.000008 Ang=   0.00 deg.
 ExpMin= 3.60D-02 ExpMax= 9.34D+04 ExpMxC= 3.17D+03 IAcc=3 IRadAn=         5 AccDes= 0.00D+00
 Harris functional with IExCor=  402 and IRadAn=       5 diagonalized for initial guess.
 HarFok:  IExCor=  402 AccDes= 0.00D+00 IRadAn=         5 IDoV= 1 UseB2=F ITyADJ=14
 ICtDFT=  3500011 ScaDFX=  1.000000  1.000000  1.000000  1.000000
 FoFCou: FMM=F IPFlag=           0 FMFlag=      100000 FMFlg1=           0
         NFxFlg=           0 DoJE=T BraDBF=F KetDBF=T FulRan=T
         wScrn=  0.000000 ICntrl=     500 IOpCl=  0 I1Cent=   200000004 NGrid=           0
         NMat0=    1 NMatS0=      1 NMatT0=    0 NMatD0=    1 NMtDS0=    0 NMtDT0=    0
 Symmetry not used in FoFCou.
 Requested convergence on RMS density matrix=1.00D-08 within 128 cycles.
 Requested convergence on MAX density matrix=1.00D-06.
 Requested convergence on             energy=1.00D-06.
 No special actions if energy rises.
 Inv3:  Mode=1 IEnd=    33808347.
 Iteration    1 A*A^-1 deviation from unit magnitude is 9.66D-15 for   2396.
 Iteration    1 A*A^-1 deviation from orthogonality  is 5.77D-15 for   2137    766.
 Iteration    1 A^-1*A deviation from unit magnitude is 8.22D-15 for   2776.
 Iteration    1 A^-1*A deviation from orthogonality  is 7.00D-11 for   2792   2779.
 Error on total polarization charges =  0.04529
 SCF Done:  E(RB3LYP) =  -1585.26473106     A.U. after   12 cycles
            NFock= 12  Conv=0.45D-08     -V/T= 2.0030
 DoSCS=F DFT=T ScalE2(SS,OS)=  1.000000  1.000000
 Range of M.O.s used for correlation:     1   602
 NBasis=   604 NAE=    84 NBE=    84 NFC=     0 NFV=     0
 NROrb=    602 NOA=    84 NOB=    84 NVA=   518 NVB=   518

 **** Warning!!: The largest alpha MO coefficient is  0.12183533D+03

 Symmetrizing basis deriv contribution to polar:
 IMax=3 JMax=2 DiffMx= 0.00D+00
 D1PCM: PCM CHGder 1st derivatives, ID1Alg=3 FixD1E=F DoIter=F DoCFld=F I1PDM=0.
 Calling FoFJK, ICntrl=      2147 FMM=F ISym2X=0 I1Cent= 0 IOpClX= 0 NMat=1 NMatS=1 NMatT=0.
 -------------------------------------------------------------------
 Center     Atomic                   Forces (Hartrees/Bohr)
 Number     Number              X              Y              Z
 -------------------------------------------------------------------
      1        8          -0.000006681   -0.000014875    0.000007822
      2        6           0.000004082    0.000011119    0.000004731
      3       16          -0.000018515   -0.000018841    0.000013822
      4       16          -0.000007657   -0.000013506   -0.000015574
      5        6           0.000001764   -0.000003210   -0.000009868
      6        1          -0.000000073   -0.000000258    0.000000485
      7        1          -0.000000372   -0.000000641    0.000000853
      8        1          -0.000000666    0.000000450    0.000001218
      9        6          -0.000123108    0.000318977   -0.000415828
     10        7          -0.001055135    0.000799404    0.001888939
     11        6           0.001899150   -0.001994343   -0.002131542
     12        1          -0.000967445    0.001049751    0.001081778
     13        1           0.000019479    0.000083155   -0.000115205
     14        1           0.000058548   -0.000035091   -0.000057343
     15        6           0.000065814    0.000016121   -0.000047765
     16        1          -0.000001714    0.000004176   -0.000015219
     17        1           0.000008557    0.000000574   -0.000004433
     18        6           0.000006542   -0.000004317   -0.000009515
     19        6          -0.000001522   -0.000006042   -0.000008598
     20        6           0.000040612   -0.000010842   -0.000013875
     21        6          -0.000003047   -0.000004068   -0.000004411
     22        1           0.000000256   -0.000000061   -0.000000041
     23        6           0.000011829   -0.000012285   -0.000002685
     24        1           0.000008167   -0.000000617    0.000007555
     25        6           0.000000924   -0.000008440   -0.000007369
     26        1           0.000000265    0.000000405    0.000000303
     27        1           0.000001009    0.000000249    0.000001231
     28        1           0.000000574   -0.000000407   -0.000000499
     29        6           0.000006764   -0.000095876   -0.000174658
     30        6           0.000019570   -0.000054982    0.000002269
     31        6           0.000021719    0.000005734   -0.000047318
     32        6          -0.000003223   -0.000009295    0.000009902
     33        1          -0.000008006   -0.000008344    0.000001882
     34        6           0.000004359    0.000006759    0.000023173
     35        1           0.000002718   -0.000000468   -0.000002959
     36        6           0.000017639   -0.000000894    0.000030960
     37        1          -0.000001863   -0.000000675    0.000001972
     38        1          -0.000001758    0.000001339    0.000003549
     39        1           0.000000443    0.000000165    0.000002263
 -------------------------------------------------------------------
 Cartesian Forces:  Max     0.002131542 RMS     0.000424010
 IRC-IRC-IRC-IRC-IRC-IRC-IRC-IRC-IRC-IRC-IRC-IRC-IRC-IRC-IRC-IRC-IRC-IRC
 Pt 12 Step number   1 out of a maximum of  20
 Modified Bulirsch-Stoer Extrapolation Cycles:
    EPS =    0.000010000000000
 Maximum DWI energy   std dev =  0.000001761 at pt    33
 Maximum DWI gradient std dev =  0.029159802 at pt    55
 CORRECTOR INTEGRATION CONVERGENCE:
   Recorrection delta-x convergence threshold:    0.010000
   Delta-x Convergence Met
 Point Number:   2          Path Number:   2
   CHANGE IN THE REACTION COORDINATE =    0.11734
   NET REACTION COORDINATE UP TO THIS POINT =    0.23468
  # OF POINTS ALONG THE PATH =  12
  # OF STEPS =   1

 Calculating another point on the path.
 IRC-IRC-IRC-IRC-IRC-IRC-IRC-IRC-IRC-IRC-IRC-IRC-IRC-IRC-IRC-IRC-IRC-IRC
                          Input orientation:                          
 ---------------------------------------------------------------------
 Center     Atomic      Atomic             Coordinates (Angstroms)
 Number     Number       Type             X           Y           Z
 ---------------------------------------------------------------------
      1          8           0        2.266294    0.602506   -0.140501
      2          6           0        1.909128    1.877503   -0.251213
      3         16           0        0.565970    2.460702   -1.023338
      4         16           0        3.148429    2.827157    0.581151
      5          6           0        2.568969    4.539194    0.382398
      6          1           0        3.318463    5.149098    0.887917
      7          1           0        2.518921    4.807507   -0.670975
      8          1           0        1.598981    4.672071    0.857330
      9          6           0       -2.592342    0.554014    1.282302
     10          7           0       -1.671182   -0.488568    1.644133
     11          6           0       -1.228658   -1.040377    2.608393
     12          1           0       -2.336605    0.072453    4.170905
     13          1           0       -2.978630    0.935776    2.246214
     14          1           0       -2.038041    1.356417    0.789132
     15          6           0        1.425699   -0.453398   -0.723318
     16          1           0        0.453446   -0.410453   -0.232080
     17          1           0        1.306537   -0.233721   -1.784485
     18          6           0        2.122224   -1.761458   -0.487304
     19          6           0        3.070776   -2.234710   -1.400847
     20          6           0        1.833896   -2.519360    0.652783
     21          6           0        3.726466   -3.443822   -1.175892
     22          1           0        3.293170   -1.656833   -2.291939
     23          6           0        2.488306   -3.729812    0.878221
     24          1           0        1.091747   -2.164082    1.360282
     25          6           0        3.436419   -4.192696   -0.034465
     26          1           0        4.458110   -3.802986   -1.890750
     27          1           0        2.256253   -4.311811    1.763014
     28          1           0        3.943639   -5.135005    0.139768
     29          6           0       -3.728742    0.095962    0.390200
     30          6           0       -4.219647   -1.212149    0.429641
     31          6           0       -4.346405    1.022741   -0.457262
     32          6           0       -5.306799   -1.585932   -0.361086
     33          1           0       -3.746948   -1.942191    1.076303
     34          6           0       -5.436064    0.652573   -1.244339
     35          1           0       -3.971368    2.040212   -0.503827
     36          6           0       -5.920066   -0.655308   -1.199535
     37          1           0       -5.673442   -2.605798   -0.321611
     38          1           0       -5.901195    1.383010   -1.897086
     39          1           0       -6.763860   -0.946681   -1.814833
 ---------------------------------------------------------------------
                    Distance matrix (angstroms):
                    1          2          3          4          5
     1  O    0.000000
     2  C    1.328699   0.000000
     3  S    2.668969   1.655406   0.000000
     4  S    2.499603   1.769333   3.062313   0.000000
     5  C    3.982781   2.814508   3.210642   1.818336   0.000000
     6  H    4.778723   3.739943   4.296112   2.348281   1.090538
     7  H    4.245851   3.022081   3.073380   2.426084   1.088160
     8  H    4.242915   3.022362   3.081262   2.425030   1.088161
     9  C    5.062911   4.936246   4.350445   6.214117   6.582600
    10  N    4.458596   4.691401   4.562723   5.945806   6.696958
    11  C    4.740272   5.151414   5.354224   6.182752   7.106943
    12  H    6.328970   6.390585   6.411617   7.110579   7.639975
    13  H    5.772063   5.569036   5.057624   6.624999   6.872720
    14  H    4.467651   4.115093   3.359370   5.394980   5.614272
    15  C    1.470105   2.426867   3.053052   3.928292   5.239814
    16  H    2.078676   2.711848   2.980316   4.290268   5.417752
    17  H    2.079205   2.677930   2.896153   4.284597   5.391645
    18  C    2.393607   3.652832   4.531655   4.821833   6.376063
    19  C    3.207095   4.425085   5.335116   5.436620   7.022645
    20  C    3.249971   4.489462   5.405371   5.506212   7.101874
    21  C    4.424580   5.698618   6.698911   6.538081   8.215632
    22  H    3.284474   4.309485   5.099123   5.327453   6.787289
    23  C    4.456014   5.749178   6.755277   6.596806   8.284250
    24  H    3.359452   4.427124   5.229408   5.454306   6.933423
    25  C    4.937043   6.263139   7.313347   7.052677   8.784768
    26  H    5.222623   6.438427   7.425291   7.196134   8.850312
    27  H    5.270102   6.518068   7.515833   7.290929   8.963491
    28  H    5.984236   7.312138   8.393821   8.013938   9.774391
    29  C    6.039759   5.947341   5.102415   7.402119   7.707369
    30  C    6.759103   6.897201   6.205088   8.404016   8.897499
    31  C    6.633606   6.317022   5.149719   7.778608   7.803388
    32  C    7.886042   8.004814   7.162628   9.584051  10.004882
    33  H    6.641926   6.952953   6.511162   8.398695   9.076380
    34  C    7.781214   7.512563   6.272367   9.041833   9.046140
    35  H    6.411508   5.888167   4.586299   7.244858   7.057359
    36  C    8.349859   8.283159   7.197863   9.876032  10.077156
    37  H    8.565362   8.809103   8.067968  10.399874  10.930868
    38  H    8.390629   7.997160   6.614309   9.493309   9.322083
    39  H    9.313810   9.254277   8.121769  10.873641  11.046463
                    6          7          8          9         10
     6  H    0.000000
     7  H    1.784964   0.000000
     8  H    1.784687   1.788952   0.000000
     9  C    7.497196   6.930549   5.891195   0.000000
    10  N    7.566485   7.138984   6.159969   1.437510   0.000000
    11  C    7.870575   7.680908   6.610131   2.481982   1.195876
    12  H    8.278293   8.333107   6.901094   2.939614   2.672472
    13  H    7.697430   7.329622   6.069878   1.106385   2.025013
    14  H    6.564017   5.899817   4.922006   1.092848   2.066296
    15  C    6.129159   5.373546   5.366461   4.602396   3.898299
    16  H    6.353843   5.629025   5.322698   3.535587   2.835546
    17  H    6.337533   5.303184   5.579562   5.022646   4.548316
    18  C    7.146887   6.583494   6.593339   5.542567   4.533564
    19  C    7.734365   7.101413   7.414119   6.859094   5.899753
    20  C    7.814376   7.476936   7.198173   5.425265   4.170427
    21  C    8.846697   8.354492   8.632955   7.871006   6.769097
    22  H    7.512178   6.709297   7.269333   7.232032   6.442227
    23  C    8.917639   8.676794   8.448844   6.657885   5.328567
    24  H    7.659242   7.400397   6.873371   4.578934   3.243716
    25  C    9.387961   9.069211   9.097009   7.785312   6.528847
    26  H    9.442435   8.910044   9.356984   8.874716   7.813385
    27  H    9.560485   9.442206   9.053309   6.885942   5.482341
    28  H   10.330215  10.076739  10.108960   8.740101   7.441687
    29  C    8.685908   7.896710   7.038722   1.515606   2.479431
    30  C    9.874136   9.102522   8.286337   2.548427   2.914315
    31  C    8.808321   7.842374   7.098829   2.514463   3.722463
    32  C   11.014344  10.110093   9.398773   3.827319   4.294511
    33  H   10.012088   9.374034   8.507371   2.758005   2.596971
    34  C   10.070104   8.992998   8.370498   3.805311   4.880555
    35  H    8.046350   7.057599   6.309375   2.701991   4.037241
    36  C   11.108510  10.066689   9.441807   4.323855   5.115395
    37  H   11.935481  11.054137  10.355936   4.695756   4.936081
    38  H   10.341264   9.172180   8.640449   4.663074   5.825466
    39  H   12.087870  10.981307  10.423432   5.407947   6.173304
                   11         12         13         14         15
    11  C    0.000000
    12  H    2.215260   0.000000
    13  H    2.664349   2.204985   0.000000
    14  H    3.115996   3.629613   1.784582   0.000000
    15  C    4.300053   6.195552   5.490541   4.190517   0.000000
    16  H    3.360739   5.234870   4.442232   3.220592   1.090154
    17  H    5.135688   6.988054   5.998076   4.509795   1.090199
    18  C    4.618626   6.703976   6.384818   5.353339   1.500623
    19  C    5.998797   8.099826   7.742632   6.617568   2.517617
    20  C    3.923141   6.040509   6.134932   5.480158   2.515646
    21  C    6.682112   8.815512   8.709191   7.754557   3.800130
    22  H    6.696283   8.743749   8.164063   6.855252   2.719609
    23  C    4.903303   6.969846   7.316181   6.809220   3.798546
    24  H    2.864398   4.965409   5.192491   4.745071   2.716496
    25  C    6.219707   8.318920   8.523824   7.838410   4.301146
    26  H    7.759744   9.896001   9.740402   8.717866   4.666707
    27  H    4.854024   6.790732   7.427964   7.177619   4.664656
    28  H    7.043632   9.099953   9.445068   8.851030   5.385386
    29  C    3.530165   4.028936   2.170885   2.146243   5.301884
    30  C    3.704387   4.380993   3.074677   3.389124   5.811622
    31  C    4.834774   5.134420   3.031032   2.644500   5.963804
    32  C    5.074118   5.666678   4.310150   4.545898   6.836693
    33  H    3.082589   3.952773   3.200265   3.726076   5.675511
    34  C    5.950789   6.266423   4.278218   4.022059   6.969823
    35  H    5.167050   5.328945   3.125386   2.424267   5.949336
    36  C    6.054577   6.497111   4.801747   4.803327   7.363954
    37  H    5.549015   6.204048   5.137946   5.490813   7.429131
    38  H    6.928546   7.158518   5.090024   4.705362   7.644181
    39  H    7.086055   7.514538   5.862057   5.866707   8.276691
                   16         17         18         19         20
    16  H    0.000000
    17  H    1.780157   0.000000
    18  C    2.162215   2.163794   0.000000
    19  C    3.397697   2.695120   1.399385   0.000000
    20  C    2.671350   3.382680   1.399052   2.414186   0.000000
    21  C    4.561224   4.065856   2.424478   1.393731   2.789356
    22  H    3.722971   2.495889   2.153780   1.085103   3.397768
    23  C    4.048650   4.550740   2.423446   2.787248   1.394371
    24  H    2.453214   3.696212   2.153500   3.397848   1.085155
    25  C    4.821052   4.824152   2.800551   2.415450   2.416701
    26  H    5.504344   4.762704   3.404976   2.150393   3.873468
    27  H    4.738260   5.487943   3.403850   3.871409   2.150321
    28  H    5.885670   5.888942   3.884790   3.398102   3.399383
    29  C    4.258448   5.494723   6.201115   7.407653   6.152381
    30  C    4.787315   6.033107   6.431318   7.585947   6.197094
    31  C    5.014311   5.941041   7.042430   8.155729   7.209354
    32  C    5.880375   6.898605   7.432168   8.466746   7.272465
    33  H    4.658476   6.053156   6.076571   7.259697   5.626572
    34  C    6.069680   6.822019   7.970469   8.984833   8.155523
    35  H    5.065430   5.887881   7.182258   8.286821   7.471849
    36  C    6.451169   7.262486   8.149189   9.130733   8.187167
    37  H    6.508940   7.515774   7.843008   8.818379   7.570801
    38  H    6.809568   7.387686   8.732149   9.686611   9.031166
    39  H    7.408249   8.101885   9.021568   9.927259   9.082062
                   21         22         23         24         25
    21  C    0.000000
    22  H    2.150962   0.000000
    23  C    2.415411   3.872333   0.000000
    24  H    3.874488   4.294448   2.152735   0.000000
    25  C    1.395634   3.398134   1.395054   3.399717   0.000000
    26  H    1.084123   2.474674   3.398924   4.958590   2.154418
    27  H    3.398838   4.956486   1.084172   2.476087   2.153581
    28  H    2.153654   4.293483   2.153573   4.295268   1.084240
    29  C    8.400169   7.718381   7.316173   5.411651   8.361367
    30  C    8.408258   8.002947   7.178892   5.475690   8.228876
    31  C    9.254072   8.301159   8.431106   6.559939   9.378266
    32  C    9.258269   8.814345   8.178983   6.651222   9.129390
    33  H    7.948534   7.809593   6.489470   4.852098   7.609162
    34  C   10.036787   9.090123   9.300871   7.571652  10.181423
    35  H    9.475386   8.344998   8.771010   6.840038   9.692510
    36  C   10.041511   9.331673   9.190776   7.615418  10.070468
    37  H    9.475776   9.229455   8.325691   6.985103   9.251500
    38  H   10.793993   9.691898  10.209163   8.490792  11.033988
    39  H   10.802356  10.093354  10.030002   8.560023  10.851360
                   26         27         28         29         30
    26  H    0.000000
    27  H    4.296169   0.000000
    28  H    2.482329   2.481904   0.000000
    29  C    9.350351   7.558653   9.289304   0.000000
    30  C    9.348803   7.302264   9.061571   1.397747   0.000000
    31  C   10.142091   8.773947  10.344037   1.399506   2.407778
    32  C   10.129593   8.315165   9.920553   2.425585   1.395300
    33  H    8.921263   6.490384   8.379516   2.150613   1.083780
    34  C   10.870351   9.636442  11.108134   2.428268   2.785511
    35  H   10.350005   9.179870  10.702583   2.153662   3.392766
    36  C   10.867024   9.433923  10.915773   2.809549   2.419858
    37  H   10.322005   8.374736   9.954798   3.404121   2.149455
    38  H   11.584896  10.600532  11.981405   3.407011   3.869898
    39  H   11.580020  10.270712  11.662464   3.893741   3.403110
                   31         32         33         34         35
    31  C    0.000000
    32  C    2.781506   0.000000
    33  H    3.391459   2.150847   0.000000
    34  C    1.394228   2.409927   3.869276   0.000000
    35  H    1.085389   3.866868   4.290305   2.149241   0.000000
    36  C    2.417276   1.394688   3.399699   1.395284   3.398126
    37  H    3.865970   1.084487   2.471016   3.394813   4.951330
    38  H    2.149479   3.395176   4.953664   1.084419   2.469275
    39  H    3.400840   2.155238   4.295517   2.155485   4.293982
                   36         37         38         39
    36  C    0.000000
    37  H    2.153134   0.000000
    38  H    2.154454   4.294716   0.000000
    39  H    1.084195   2.484229   2.485642   0.000000
 Symmetry turned off by external request.
 Stoichiometry    C17H18NOS2(1-)
 Framework group  C1[X(C17H18NOS2)]
 Deg. of freedom   111
 Full point group                 C1      NOp   1
 Rotational constants (GHZ):      0.2482190      0.1408832      0.1024358
 Standard basis: 6-311++G(d,p) (5D, 7F)
   604 basis functions,   946 primitive gaussians,   625 cartesian basis functions
    84 alpha electrons       84 beta electrons
       nuclear repulsion energy      1724.4372274994 Hartrees.
 NAtoms=   39 NActive=   39 NUniq=   39 SFac= 1.00D+00 NAtFMM=   60 NAOKFM=F Big=F
 Integral buffers will be    131072 words long.
 Raffenetti 2 integral format.
 Two-electron integral symmetry is turned off.
 Force inversion solution in PCM.
 ------------------------------------------------------------------------------
 Polarizable Continuum Model (PCM)
 =================================
 Model                : PCM (using non-symmetric T matrix).
 Atomic radii         : UFF (Universal Force Field).
 Polarization charges : Total charges.
 Charge compensation  : None.
 Solution method      : Matrix inversion.
 Cavity type          : Scaled VdW (van der Waals Surface) (Alpha=1.100).
 Cavity algorithm     : GePol (No added spheres)
                        Default sphere list used, NSphG=   39.
                        Lebedev-Laikov grids with approx.  5.0 points / Ang**2.
                        Smoothing algorithm: York/Karplus (Gamma=1.0000).
                        Polarization charges: spherical gaussians, with
                                              point-specific exponents (IZeta= 3).
                        Self-potential: point-specific (ISelfS= 7).
                        Self-field    : sphere-specific E.n sum rule (ISelfD= 2).
 1st derivatives      : Analytical E(r).r(x)/FMM algorithm (CHGder, D1EAlg=3).
                        Cavity 1st derivative terms included.
 Solvent              : n,n-DiMethylFormamide, Eps=  37.219000 Eps(inf)=   2.046330
 ------------------------------------------------------------------------------
 One-electron integrals computed using PRISM.
 NBasis=   604 RedAO= T EigKep=  1.55D-06  NBF=   604
 NBsUse=   602 1.00D-06 EigRej=  7.13D-07 NBFU=   602
 Initial guess from the checkpoint file:  "/scratch/srahman/32855347/Gau-57825.chk"
 B after Tr=    -0.000141    0.000172    0.000151
         Rot=    1.000000    0.000029    0.000005    0.000007 Ang=   0.00 deg.
 ExpMin= 3.60D-02 ExpMax= 9.34D+04 ExpMxC= 3.17D+03 IAcc=3 IRadAn=         5 AccDes= 0.00D+00
 Harris functional with IExCor=  402 and IRadAn=       5 diagonalized for initial guess.
 HarFok:  IExCor=  402 AccDes= 0.00D+00 IRadAn=         5 IDoV= 1 UseB2=F ITyADJ=14
 ICtDFT=  3500011 ScaDFX=  1.000000  1.000000  1.000000  1.000000
 FoFCou: FMM=F IPFlag=           0 FMFlag=      100000 FMFlg1=           0
         NFxFlg=           0 DoJE=T BraDBF=F KetDBF=T FulRan=T
         wScrn=  0.000000 ICntrl=     500 IOpCl=  0 I1Cent=   200000004 NGrid=           0
         NMat0=    1 NMatS0=      1 NMatT0=    0 NMatD0=    1 NMtDS0=    0 NMtDT0=    0
 Symmetry not used in FoFCou.
 Requested convergence on RMS density matrix=1.00D-08 within 128 cycles.
 Requested convergence on MAX density matrix=1.00D-06.
 Requested convergence on             energy=1.00D-06.
 No special actions if energy rises.
 Inv3:  Mode=1 IEnd=    33868800.
 Iteration    1 A*A^-1 deviation from unit magnitude is 9.44D-15 for   1901.
 Iteration    1 A*A^-1 deviation from orthogonality  is 8.33D-15 for   2845   1378.
 Iteration    1 A^-1*A deviation from unit magnitude is 8.10D-15 for   2539.
 Iteration    1 A^-1*A deviation from orthogonality  is 4.65D-11 for   1860   1812.
 Error on total polarization charges =  0.04590
 SCF Done:  E(RB3LYP) =  -1585.26503583     A.U. after   12 cycles
            NFock= 12  Conv=0.45D-08     -V/T= 2.0030
 DoSCS=F DFT=T ScalE2(SS,OS)=  1.000000  1.000000
 Range of M.O.s used for correlation:     1   602
 NBasis=   604 NAE=    84 NBE=    84 NFC=     0 NFV=     0
 NROrb=    602 NOA=    84 NOB=    84 NVA=   518 NVB=   518

 **** Warning!!: The largest alpha MO coefficient is  0.12314129D+03

 Symmetrizing basis deriv contribution to polar:
 IMax=3 JMax=2 DiffMx= 0.00D+00
 D1PCM: PCM CHGder 1st derivatives, ID1Alg=3 FixD1E=F DoIter=F DoCFld=F I1PDM=0.
 Calling FoFJK, ICntrl=      2147 FMM=F ISym2X=0 I1Cent= 0 IOpClX= 0 NMat=1 NMatS=1 NMatT=0.
 -------------------------------------------------------------------
 Center     Atomic                   Forces (Hartrees/Bohr)
 Number     Number              X              Y              Z
 -------------------------------------------------------------------
      1        8          -0.000008127   -0.000019570    0.000013419
      2        6           0.000004994    0.000015376    0.000007150
      3       16          -0.000026136   -0.000026647    0.000020802
      4       16          -0.000011057   -0.000016908   -0.000020270
      5        6          -0.000001466   -0.000003780   -0.000005790
      6        1           0.000000445   -0.000000963   -0.000000587
      7        1           0.000000106   -0.000000591   -0.000000541
      8        1           0.000000197   -0.000000349    0.000000117
      9        6          -0.000131374    0.000446535   -0.000630432
     10        7          -0.001416040    0.001033386    0.002748440
     11        6           0.002539623   -0.002658089   -0.003066556
     12        1          -0.001324588    0.001408799    0.001571557
     13        1           0.000006779    0.000145485   -0.000175165
     14        1           0.000085155   -0.000056575   -0.000087578
     15        6           0.000092819    0.000023084   -0.000067766
     16        1          -0.000001003    0.000005614   -0.000022680
     17        1           0.000011562    0.000000252   -0.000006816
     18        6           0.000009895   -0.000006173   -0.000013010
     19        6           0.000000691   -0.000008131   -0.000011163
     20        6           0.000055702   -0.000013398   -0.000017877
     21        6          -0.000001568   -0.000005008   -0.000004778
     22        1           0.000000147   -0.000000693   -0.000000991
     23        6           0.000017034   -0.000016582   -0.000003497
     24        1           0.000012912   -0.000001477    0.000008974
     25        6           0.000003069   -0.000011488   -0.000009982
     26        1           0.000000069   -0.000000051   -0.000000415
     27        1           0.000001728    0.000000434    0.000001239
     28        1           0.000000549   -0.000000946   -0.000001198
     29        6           0.000008101   -0.000136722   -0.000242699
     30        6           0.000027639   -0.000077049   -0.000000265
     31        6           0.000029707    0.000005047   -0.000071039
     32        6          -0.000005221   -0.000015788    0.000009476
     33        1          -0.000010193   -0.000011771    0.000003398
     34        6           0.000003972    0.000006964    0.000026557
     35        1           0.000004078   -0.000000535   -0.000004230
     36        6           0.000023744   -0.000003903    0.000039012
     37        1          -0.000002293   -0.000000136    0.000004161
     38        1          -0.000002328    0.000001850    0.000006075
     39        1           0.000000679    0.000000495    0.000004947
 -------------------------------------------------------------------
 Cartesian Forces:  Max     0.003066556 RMS     0.000588757
 IRC-IRC-IRC-IRC-IRC-IRC-IRC-IRC-IRC-IRC-IRC-IRC-IRC-IRC-IRC-IRC-IRC-IRC
 Pt 13 Step number   1 out of a maximum of  20
 Modified Bulirsch-Stoer Extrapolation Cycles:
    EPS =    0.000010000000000
 Maximum DWI energy   std dev =  0.000000849 at pt    16
 Maximum DWI gradient std dev =  0.015523588 at pt    28
 CORRECTOR INTEGRATION CONVERGENCE:
   Recorrection delta-x convergence threshold:    0.010000
   Delta-x Convergence Met
 Point Number:   3          Path Number:   2
   CHANGE IN THE REACTION COORDINATE =    0.11736
   NET REACTION COORDINATE UP TO THIS POINT =    0.35203
  # OF POINTS ALONG THE PATH =  13
  # OF STEPS =   1

 Calculating another point on the path.
 IRC-IRC-IRC-IRC-IRC-IRC-IRC-IRC-IRC-IRC-IRC-IRC-IRC-IRC-IRC-IRC-IRC-IRC
                          Input orientation:                          
 ---------------------------------------------------------------------
 Center     Atomic      Atomic             Coordinates (Angstroms)
 Number     Number       Type             X           Y           Z
 ---------------------------------------------------------------------
      1          8           0        2.266284    0.602480   -0.140483
      2          6           0        1.909136    1.877531   -0.251200
      3         16           0        0.565953    2.460685   -1.023324
      4         16           0        3.148422    2.827147    0.581137
      5          6           0        2.568966    4.539188    0.382388
      6          1           0        3.318470    5.149078    0.887905
      7          1           0        2.518923    4.807495   -0.670986
      8          1           0        1.598984    4.672064    0.857333
      9          6           0       -2.592576    0.554848    1.281077
     10          7           0       -1.673223   -0.487124    1.648455
     11          6           0       -1.224350   -1.044872    2.602901
     12          1           0       -2.363610    0.101029    4.203438
     13          1           0       -2.978559    0.938826    2.243559
     14          1           0       -2.036201    1.355080    0.787060
     15          6           0        1.425858   -0.453358   -0.723435
     16          1           0        0.453478   -0.410336   -0.232595
     17          1           0        1.306765   -0.233718   -1.784613
     18          6           0        2.122242   -1.761468   -0.487325
     19          6           0        3.070779   -2.234725   -1.400866
     20          6           0        1.833989   -2.519379    0.652756
     21          6           0        3.726464   -3.443832   -1.175900
     22          1           0        3.293172   -1.656850   -2.291956
     23          6           0        2.488335   -3.729839    0.878217
     24          1           0        1.092069   -2.164143    1.360421
     25          6           0        3.436425   -4.192716   -0.034482
     26          1           0        4.458110   -3.802987   -1.890756
     27          1           0        2.256292   -4.311798    1.763032
     28          1           0        3.943647   -5.135022    0.139745
     29          6           0       -3.728727    0.095715    0.389759
     30          6           0       -4.219595   -1.212279    0.429638
     31          6           0       -4.346356    1.022750   -0.457393
     32          6           0       -5.306810   -1.585962   -0.361071
     33          1           0       -3.747158   -1.942441    1.076370
     34          6           0       -5.436062    0.652584   -1.244298
     35          1           0       -3.971291    2.040189   -0.503928
     36          6           0       -5.920027   -0.655317   -1.199468
     37          1           0       -5.673488   -2.605791   -0.321523
     38          1           0       -5.901242    1.383042   -1.896957
     39          1           0       -6.763844   -0.946672   -1.814724
 ---------------------------------------------------------------------
                    Distance matrix (angstroms):
                    1          2          3          4          5
     1  O    0.000000
     2  C    1.328747   0.000000
     3  S    2.668981   1.655410   0.000000
     4  S    2.499609   1.769289   3.062309   0.000000
     5  C    3.982798   2.814468   3.210648   1.818338   0.000000
     6  H    4.778726   3.739893   4.296115   2.348273   1.090536
     7  H    4.245870   3.022044   3.073394   2.426079   1.088159
     8  H    4.242928   3.022326   3.081269   2.425028   1.088161
     9  C    5.062768   4.935866   4.349573   6.213880   6.582106
    10  N    4.461755   4.693994   4.565292   5.947421   6.697978
    11  C    4.735446   5.148307   5.351974   6.180711   7.106451
    12  H    6.368439   6.423092   6.439670   7.136895   7.656891
    13  H    5.771062   5.567275   5.054913   6.623389   6.870341
    14  H    4.465212   4.112982   3.357240   5.393487   5.613365
    15  C    1.470015   2.426851   3.053034   3.928211   5.239757
    16  H    2.078593   2.711756   2.980044   4.290242   5.417682
    17  H    2.079199   2.677980   2.896234   4.284549   5.391630
    18  C    2.393595   3.652873   4.531656   4.821830   6.376067
    19  C    3.207103   4.425132   5.335125   5.436627   7.022657
    20  C    3.249940   4.489499   5.405386   5.506197   7.101877
    21  C    4.424574   5.698653   6.698912   6.538079   8.215635
    22  H    3.284496   4.309535   5.099142   5.327462   6.787303
    23  C    4.456013   5.749231   6.755294   6.596820   8.284272
    24  H    3.359419   4.427194   5.229538   5.454249   6.933427
    25  C    4.937041   6.263184   7.313355   7.052688   8.784783
    26  H    5.222614   6.438454   7.425288   7.196125   8.850307
    27  H    5.270066   6.518086   7.515820   7.290906   8.963476
    28  H    5.984229   7.312180   8.393825   8.013947   9.774403
    29  C    6.039713   5.947369   5.102369   7.402197   7.707493
    30  C    6.759069   6.897231   6.205097   8.404021   8.897536
    31  C    6.633556   6.316988   5.149632   7.778565   7.803348
    32  C    7.886044   8.004857   7.162631   9.584061  10.004901
    33  H    6.642202   6.953294   6.511464   8.399002   9.076704
    34  C    7.781199   7.512567   6.272340   9.041808   9.046119
    35  H    6.411431   5.888103   4.586194   7.244790   7.057302
    36  C    8.349802   8.283135   7.197807   9.875974  10.077110
    37  H    8.565381   8.809160   8.067981  10.399889  10.930885
    38  H    8.390647   7.997189   6.614315   9.493303   9.322076
    39  H    9.313762   9.254259   8.121719  10.873586  11.046416
                    6          7          8          9         10
     6  H    0.000000
     7  H    1.784964   0.000000
     8  H    1.784688   1.788963   0.000000
     9  C    7.496799   6.929861   5.890688   0.000000
    10  N    7.567180   7.140510   6.160392   1.437318   0.000000
    11  C    7.870415   7.679885   6.610717   2.485632   1.193121
    12  H    8.292261   8.351644   6.913243   2.966239   2.711179
    13  H    7.695232   7.326901   6.067338   1.105800   2.022717
    14  H    6.563314   5.898663   4.921574   1.092692   2.065786
    15  C    6.129085   5.373464   5.366447   4.602430   3.902731
    16  H    6.353800   5.628855   5.322679   3.535708   2.840265
    17  H    6.337491   5.303142   5.579603   5.022465   4.553076
    18  C    7.146878   6.583491   6.593348   5.542750   4.537738
    19  C    7.734362   7.101417   7.414134   6.859164   5.904069
    20  C    7.814359   7.476932   7.198190   5.425878   4.173970
    21  C    8.846685   8.354489   8.632958   7.871242   6.773162
    22  H    7.512178   6.709304   7.269350   7.231888   6.446719
    23  C    8.917645   8.676811   8.448868   6.658566   5.331701
    24  H    7.659199   7.400423   6.873411   4.579937   3.246875
    25  C    9.387961   9.069219   9.097024   7.785816   6.532396
    26  H    9.442415   8.910032   9.356980   8.874876   7.817558
    27  H    9.560452   9.442189   9.053294   6.886803   5.484738
    28  H   10.330213  10.076744  10.108972   8.740679   7.445025
    29  C    8.686059   7.896783   7.038899   1.515285   2.479741
    30  C    9.874173   9.102564   8.286391   2.548504   2.914682
    31  C    8.808290   7.842319   7.098807   2.513354   3.722896
    32  C   11.014362  10.110116   9.398797   3.827111   4.295183
    33  H   10.012405   9.374362   8.507696   2.758880   2.597390
    34  C   10.070084   8.992984   8.370481   3.804271   4.881179
    35  H    8.046304   7.057533   6.309339   2.700617   4.037472
    36  C   11.108463  10.066652   9.441766   4.323139   5.116082
    37  H   11.935494  11.054163  10.355951   4.695741   4.936768
    38  H   10.341256   9.172190   8.640438   4.661874   5.826115
    39  H   12.087822  10.981272  10.423386   5.407219   6.174076
                   11         12         13         14         15
    11  C    0.000000
    12  H    2.274361   0.000000
    13  H    2.672346   2.218376   0.000000
    14  H    3.117074   3.653968   1.784011   0.000000
    15  C    4.293950   6.240312   5.490002   4.187828   0.000000
    16  H    3.355262   5.279760   4.441897   3.217902   1.090091
    17  H    5.129795   7.031391   5.997085   4.507017   1.090194
    18  C    4.611148   6.752408   6.384942   5.350661   1.500616
    19  C    5.991163   8.148408   7.742593   6.614754   2.517527
    20  C    3.915441   6.090461   6.135997   5.477942   2.515734
    21  C    6.674197   8.865230   8.709634   7.751843   3.800058
    22  H    6.688957   8.790874   8.163519   6.852319   2.719469
    23  C    4.895673   7.019545   7.317617   6.807066   3.798615
    24  H    2.856978   5.015522   5.194070   4.743390   2.716736
    25  C    6.211887   8.368788   8.524918   7.835982   4.301143
    26  H    7.751807   9.945672   9.740708   8.715069   4.666605
    27  H    4.846964   6.839014   7.429914   7.175760   4.664729
    28  H    7.035955   9.149388   9.446406   8.848673   5.385380
    29  C    3.531408   4.050644   2.170292   2.146740   5.301927
    30  C    3.704401   4.405794   3.075343   3.389143   5.811771
    31  C    4.836050   5.148222   3.028705   2.644980   5.963902
    32  C    5.073893   5.687100   4.310384   4.545857   6.836880
    33  H    3.082286   3.983531   3.202308   3.726220   5.675982
    34  C    5.951539   6.278694   4.276261   4.022309   6.969961
    35  H    5.168721   5.338939   3.122051   2.424994   5.949385
    36  C    6.054679   6.512415   4.800829   4.803341   7.364063
    37  H    5.548293   6.225546   5.138735   5.490656   7.429349
    38  H    6.929416   7.167511   5.087561   4.705663   7.644339
    39  H    7.085976   7.528480   5.861156   5.866681   8.276805
                   16         17         18         19         20
    16  H    0.000000
    17  H    1.779902   0.000000
    18  C    2.162225   2.163788   0.000000
    19  C    3.397575   2.695002   1.399376   0.000000
    20  C    2.671652   3.382747   1.399037   2.414133   0.000000
    21  C    4.561180   4.065748   2.424461   1.393726   2.789275
    22  H    3.722718   2.495699   2.153768   1.085099   3.397720
    23  C    4.048908   4.550784   2.423472   2.787262   1.394351
    24  H    2.453842   3.696468   2.153502   3.397791   1.085094
    25  C    4.821164   4.824114   2.800555   2.415456   2.416641
    26  H    5.504240   4.762554   3.404952   2.150378   3.873385
    27  H    4.738573   5.487998   3.403860   3.871418   2.150307
    28  H    5.885794   5.888894   3.884791   3.398103   3.399326
    29  C    4.258433   5.494780   6.200987   7.407467   6.152374
    30  C    4.787407   6.033336   6.431277   7.585887   6.197110
    31  C    5.014247   5.941212   7.042409   8.155683   7.209423
    32  C    5.880436   6.898871   7.432198   8.466763   7.272561
    33  H    4.658979   6.053685   6.076821   7.259918   5.626857
    34  C    6.069598   6.822257   7.970484   8.984843   8.155600
    35  H    5.065301   5.888012   7.182202   8.286745   7.471872
    36  C    6.451079   7.262690   8.149160   9.130700   8.187199
    37  H    6.509043   7.516069   7.843072   8.818440   7.570925
    38  H    6.809462   7.387957   8.732199   9.686666   9.031264
    39  H    7.408139   8.102095   9.021552   9.927244   9.082104
                   21         22         23         24         25
    21  C    0.000000
    22  H    2.150959   0.000000
    23  C    2.415401   3.872344   0.000000
    24  H    3.874347   4.294422   2.152553   0.000000
    25  C    1.395630   3.398135   1.395045   3.399540   0.000000
    26  H    1.084121   2.474660   3.398908   4.958447   2.154410
    27  H    3.398838   4.956491   1.084167   2.475870   2.153591
    28  H    2.153652   4.293480   2.153558   4.295075   1.084237
    29  C    8.399974   7.718170   7.316100   5.411952   8.361222
    30  C    8.408176   8.002898   7.178834   5.475963   8.228794
    31  C    9.254027   8.301100   8.431130   6.560274   9.378252
    32  C    9.258276   8.814366   8.179018   6.651578   9.129403
    33  H    7.948706   7.809829   6.489641   4.852624   7.609311
    34  C   10.036792   9.090137   9.300902   7.571988  10.181435
    35  H    9.475309   8.344913   8.770994   6.840309   9.692459
    36  C   10.041472   9.331647   9.190757   7.615713  10.070431
    37  H    9.475831   9.229523   8.325756   6.985467   9.251554
    38  H   10.794043   9.691967  10.209219   8.491139  11.034035
    39  H   10.802336  10.093348  10.029994   8.560324  10.851339
                   26         27         28         29         30
    26  H    0.000000
    27  H    4.296169   0.000000
    28  H    2.482323   2.481920   0.000000
    29  C    9.350130   7.558605   9.289157   0.000000
    30  C    9.348719   7.302196   9.061482   1.397637   0.000000
    31  C   10.142035   8.773975  10.344026   1.399473   2.407955
    32  C   10.129601   8.315198   9.920565   2.425310   1.395313
    33  H    8.921429   6.490514   8.379638   2.150780   1.083787
    34  C   10.870357   9.636464  11.108145   2.428011   2.785600
    35  H   10.349918   9.179850  10.702533   2.153716   3.392897
    36  C   10.866988   9.433899  10.915737   2.809178   2.419847
    37  H   10.322066   8.374798   9.954851   3.403843   2.149401
    38  H   11.584952  10.600570  11.981450   3.406773   3.869971
    39  H   11.580007  10.270699  11.662443   3.893360   3.403074
                   31         32         33         34         35
    31  C    0.000000
    32  C    2.781569   0.000000
    33  H    3.391728   2.150774   0.000000
    34  C    1.394167   2.409955   3.869374   0.000000
    35  H    1.085367   3.866910   4.290562   2.149221   0.000000
    36  C    2.417235   1.394648   3.399630   1.395291   3.398103
    37  H    3.866012   1.084467   2.470806   3.394833   4.951351
    38  H    2.149378   3.395185   4.953745   1.084401   2.469228
    39  H    3.400768   2.155167   4.295390   2.155461   4.293935
                   36         37         38         39
    36  C    0.000000
    37  H    2.153118   0.000000
    38  H    2.154473   4.294724   0.000000
    39  H    1.084184   2.484190   2.485641   0.000000
 Symmetry turned off by external request.
 Stoichiometry    C17H18NOS2(1-)
 Framework group  C1[X(C17H18NOS2)]
 Deg. of freedom   111
 Full point group                 C1      NOp   1
 Rotational constants (GHZ):      0.2481953      0.1408764      0.1024312
 Standard basis: 6-311++G(d,p) (5D, 7F)
   604 basis functions,   946 primitive gaussians,   625 cartesian basis functions
    84 alpha electrons       84 beta electrons
       nuclear repulsion energy      1724.3744236207 Hartrees.
 NAtoms=   39 NActive=   39 NUniq=   39 SFac= 1.00D+00 NAtFMM=   60 NAOKFM=F Big=F
 Integral buffers will be    131072 words long.
 Raffenetti 2 integral format.
 Two-electron integral symmetry is turned off.
 Force inversion solution in PCM.
 ------------------------------------------------------------------------------
 Polarizable Continuum Model (PCM)
 =================================
 Model                : PCM (using non-symmetric T matrix).
 Atomic radii         : UFF (Universal Force Field).
 Polarization charges : Total charges.
 Charge compensation  : None.
 Solution method      : Matrix inversion.
 Cavity type          : Scaled VdW (van der Waals Surface) (Alpha=1.100).
 Cavity algorithm     : GePol (No added spheres)
                        Default sphere list used, NSphG=   39.
                        Lebedev-Laikov grids with approx.  5.0 points / Ang**2.
                        Smoothing algorithm: York/Karplus (Gamma=1.0000).
                        Polarization charges: spherical gaussians, with
                                              point-specific exponents (IZeta= 3).
                        Self-potential: point-specific (ISelfS= 7).
                        Self-field    : sphere-specific E.n sum rule (ISelfD= 2).
 1st derivatives      : Analytical E(r).r(x)/FMM algorithm (CHGder, D1EAlg=3).
                        Cavity 1st derivative terms included.
 Solvent              : n,n-DiMethylFormamide, Eps=  37.219000 Eps(inf)=   2.046330
 ------------------------------------------------------------------------------
 One-electron integrals computed using PRISM.
 NBasis=   604 RedAO= T EigKep=  1.55D-06  NBF=   604
 NBsUse=   602 1.00D-06 EigRej=  7.13D-07 NBFU=   602
 Initial guess from the checkpoint file:  "/scratch/srahman/32855347/Gau-57825.chk"
 B after Tr=    -0.000138    0.000168    0.000154
         Rot=    1.000000    0.000028    0.000005    0.000007 Ang=   0.00 deg.
 ExpMin= 3.60D-02 ExpMax= 9.34D+04 ExpMxC= 3.17D+03 IAcc=3 IRadAn=         5 AccDes= 0.00D+00
 Harris functional with IExCor=  402 and IRadAn=       5 diagonalized for initial guess.
 HarFok:  IExCor=  402 AccDes= 0.00D+00 IRadAn=         5 IDoV= 1 UseB2=F ITyADJ=14
 ICtDFT=  3500011 ScaDFX=  1.000000  1.000000  1.000000  1.000000
 FoFCou: FMM=F IPFlag=           0 FMFlag=      100000 FMFlg1=           0
         NFxFlg=           0 DoJE=T BraDBF=F KetDBF=T FulRan=T
         wScrn=  0.000000 ICntrl=     500 IOpCl=  0 I1Cent=   200000004 NGrid=           0
         NMat0=    1 NMatS0=      1 NMatT0=    0 NMatD0=    1 NMtDS0=    0 NMtDT0=    0
 Symmetry not used in FoFCou.
 Requested convergence on RMS density matrix=1.00D-08 within 128 cycles.
 Requested convergence on MAX density matrix=1.00D-06.
 Requested convergence on             energy=1.00D-06.
 No special actions if energy rises.
 Inv3:  Mode=1 IEnd=    33888963.
 Iteration    1 A*A^-1 deviation from unit magnitude is 8.44D-15 for   2946.
 Iteration    1 A*A^-1 deviation from orthogonality  is 9.55D-15 for   2107    750.
 Iteration    1 A^-1*A deviation from unit magnitude is 1.07D-14 for   2655.
 Iteration    1 A^-1*A deviation from orthogonality  is 3.37D-11 for   2787   2786.
 Error on total polarization charges =  0.04650
 SCF Done:  E(RB3LYP) =  -1585.26542336     A.U. after   12 cycles
            NFock= 12  Conv=0.47D-08     -V/T= 2.0030
 DoSCS=F DFT=T ScalE2(SS,OS)=  1.000000  1.000000
 Range of M.O.s used for correlation:     1   602
 NBasis=   604 NAE=    84 NBE=    84 NFC=     0 NFV=     0
 NROrb=    602 NOA=    84 NOB=    84 NVA=   518 NVB=   518

 **** Warning!!: The largest alpha MO coefficient is  0.12452673D+03

 Symmetrizing basis deriv contribution to polar:
 IMax=3 JMax=2 DiffMx= 0.00D+00
 D1PCM: PCM CHGder 1st derivatives, ID1Alg=3 FixD1E=F DoIter=F DoCFld=F I1PDM=0.
 Calling FoFJK, ICntrl=      2147 FMM=F ISym2X=0 I1Cent= 0 IOpClX= 0 NMat=1 NMatS=1 NMatT=0.
 -------------------------------------------------------------------
 Center     Atomic                   Forces (Hartrees/Bohr)
 Number     Number              X              Y              Z
 -------------------------------------------------------------------
      1        8          -0.000008829   -0.000022403    0.000018198
      2        6           0.000005975    0.000017966    0.000009742
      3       16          -0.000033523   -0.000033725    0.000027187
      4       16          -0.000013994   -0.000020246   -0.000024177
      5        6          -0.000002591   -0.000004708   -0.000005821
      6        1           0.000000383   -0.000001170   -0.000000518
      7        1           0.000000060   -0.000000648   -0.000000508
      8        1           0.000000134   -0.000000420    0.000000233
      9        6          -0.000144523    0.000591271   -0.000834088
     10        7          -0.001785944    0.001296094    0.003488315
     11        6           0.003100878   -0.003274098   -0.003722398
     12        1          -0.001581055    0.001653314    0.001847762
     13        1           0.000001644    0.000228016   -0.000162303
     14        1           0.000110916   -0.000079679   -0.000126399
     15        6           0.000116010    0.000028159   -0.000086829
     16        1          -0.000000559    0.000006824   -0.000028838
     17        1           0.000015271    0.000000414   -0.000008612
     18        6           0.000014374   -0.000007532   -0.000016550
     19        6           0.000002704   -0.000010885   -0.000014631
     20        6           0.000069030   -0.000014683   -0.000020471
     21        6          -0.000000255   -0.000007061   -0.000006450
     22        1           0.000000334   -0.000000980   -0.000001250
     23        6           0.000022455   -0.000020063   -0.000004790
     24        1           0.000016688   -0.000002157    0.000010086
     25        6           0.000005263   -0.000015115   -0.000013044
     26        1           0.000000228   -0.000000115   -0.000000507
     27        1           0.000002301    0.000000612    0.000001357
     28        1           0.000000740   -0.000001211   -0.000001535
     29        6           0.000006685   -0.000175087   -0.000320855
     30        6           0.000038075   -0.000097106   -0.000004774
     31        6           0.000033665    0.000002143   -0.000099624
     32        6          -0.000007907   -0.000022357    0.000010330
     33        1          -0.000011902   -0.000014272    0.000004098
     34        6           0.000000686    0.000007458    0.000027216
     35        1           0.000004937   -0.000001171   -0.000005986
     36        6           0.000027897   -0.000007627    0.000047484
     37        1          -0.000003248   -0.000000109    0.000005198
     38        1          -0.000003604    0.000001994    0.000007351
     39        1           0.000000604    0.000000364    0.000006400
 -------------------------------------------------------------------
 Cartesian Forces:  Max     0.003722398 RMS     0.000723555
 IRC-IRC-IRC-IRC-IRC-IRC-IRC-IRC-IRC-IRC-IRC-IRC-IRC-IRC-IRC-IRC-IRC-IRC
 Pt 14 Step number   1 out of a maximum of  20
 Modified Bulirsch-Stoer Extrapolation Cycles:
    EPS =    0.000010000000000
 Maximum DWI energy   std dev =  0.000002070 at pt    34
 Maximum DWI gradient std dev =  0.010553935 at pt    38
 CORRECTOR INTEGRATION CONVERGENCE:
   Recorrection delta-x convergence threshold:    0.010000
   Delta-x Convergence Met
 Point Number:   4          Path Number:   2
   CHANGE IN THE REACTION COORDINATE =    0.11736
   NET REACTION COORDINATE UP TO THIS POINT =    0.46939
  # OF POINTS ALONG THE PATH =  14
  # OF STEPS =   1

 Calculating another point on the path.
 IRC-IRC-IRC-IRC-IRC-IRC-IRC-IRC-IRC-IRC-IRC-IRC-IRC-IRC-IRC-IRC-IRC-IRC
                          Input orientation:                          
 ---------------------------------------------------------------------
 Center     Atomic      Atomic             Coordinates (Angstroms)
 Number     Number       Type             X           Y           Z
 ---------------------------------------------------------------------
      1          8           0        2.266275    0.602455   -0.140462
      2          6           0        1.909144    1.877557   -0.251186
      3         16           0        0.565934    2.460665   -1.023309
      4         16           0        3.148414    2.827136    0.581123
      5          6           0        2.568961    4.539181    0.382379
      6          1           0        3.318476    5.149057    0.887895
      7          1           0        2.518924    4.807484   -0.670996
      8          1           0        1.598986    4.672056    0.857336
      9          6           0       -2.592788    0.555788    1.279835
     10          7           0       -1.675437   -0.485546    1.652976
     11          6           0       -1.219911   -1.049586    2.597389
     12          1           0       -2.390616    0.129011    4.235043
     13          1           0       -2.978427    0.942725    2.240754
     14          1           0       -2.034203    1.353565    0.784633
     15          6           0        1.426028   -0.453317   -0.723564
     16          1           0        0.453508   -0.410217   -0.233133
     17          1           0        1.307033   -0.233712   -1.784756
     18          6           0        2.122265   -1.761479   -0.487349
     19          6           0        3.070785   -2.234742   -1.400888
     20          6           0        1.834089   -2.519398    0.652729
     21          6           0        3.726466   -3.443844   -1.175909
     22          1           0        3.293178   -1.656871   -2.291977
     23          6           0        2.488369   -3.729868    0.878212
     24          1           0        1.092394   -2.164199    1.360564
     25          6           0        3.436435   -4.192739   -0.034502
     26          1           0        4.458114   -3.802990   -1.890764
     27          1           0        2.256336   -4.311785    1.763051
     28          1           0        3.943659   -5.135042    0.139719
     29          6           0       -3.728716    0.095463    0.389297
     30          6           0       -4.219533   -1.212419    0.429629
     31          6           0       -4.346308    1.022751   -0.457548
     32          6           0       -5.306823   -1.585998   -0.361057
     33          1           0       -3.747359   -1.942686    1.076445
     34          6           0       -5.436065    0.652592   -1.244265
     35          1           0       -3.971214    2.040159   -0.504041
     36          6           0       -5.919989   -0.655332   -1.199398
     37          1           0       -5.673545   -2.605787   -0.321431
     38          1           0       -5.901309    1.383070   -1.896829
     39          1           0       -6.763836   -0.946669   -1.814604
 ---------------------------------------------------------------------
                    Distance matrix (angstroms):
                    1          2          3          4          5
     1  O    0.000000
     2  C    1.328792   0.000000
     3  S    2.668993   1.655416   0.000000
     4  S    2.499611   1.769245   3.062304   0.000000
     5  C    3.982812   2.814428   3.210655   1.818341   0.000000
     6  H    4.778727   3.739844   4.296119   2.348265   1.090535
     7  H    4.245888   3.022009   3.073410   2.426075   1.088159
     8  H    4.242938   3.022291   3.081278   2.425026   1.088160
     9  C    5.062600   4.935432   4.348628   6.213584   6.581528
    10  N    4.465116   4.696734   4.567977   5.949140   6.699046
    11  C    4.730598   5.145244   5.349819   6.178718   7.106064
    12  H    6.407482   6.455354   6.467462   7.163230   7.673984
    13  H    5.769998   5.565252   5.051807   6.621447   6.867428
    14  H    4.462519   4.110654   3.354853   5.391878   5.612404
    15  C    1.469925   2.426833   3.053016   3.928129   5.239699
    16  H    2.078513   2.711662   2.979762   4.290219   5.417613
    17  H    2.079189   2.678028   2.896325   4.284490   5.391609
    18  C    2.393586   3.652914   4.531658   4.821826   6.376071
    19  C    3.207117   4.425182   5.335138   5.436636   7.022671
    20  C    3.249908   4.489533   5.405400   5.506178   7.101877
    21  C    4.424573   5.698691   6.698916   6.538080   8.215641
    22  H    3.284525   4.309590   5.099165   5.327474   6.787321
    23  C    4.456013   5.749284   6.755312   6.596834   8.284293
    24  H    3.359383   4.427258   5.229664   5.454188   6.933426
    25  C    4.937043   6.263231   7.313365   7.052701   8.784801
    26  H    5.222610   6.438484   7.425289   7.196117   8.850304
    27  H    5.270030   6.518102   7.515806   7.290881   8.963459
    28  H    5.984228   7.312223   8.393832   8.013958   9.774419
    29  C    6.039669   5.947398   5.102319   7.402280   7.707621
    30  C    6.759030   6.897256   6.205101   8.404023   8.897572
    31  C    6.633510   6.316958   5.149545   7.778528   7.803314
    32  C    7.886051   8.004902   7.162635   9.584074  10.004923
    33  H    6.642470   6.953624   6.511757   8.399299   9.077017
    34  C    7.781192   7.512579   6.272316   9.041790   9.046104
    35  H    6.411353   5.888037   4.586085   7.244723   7.057248
    36  C    8.349748   8.283112   7.197753   9.875918  10.077066
    37  H    8.565414   8.809227   8.068003  10.399914  10.930912
    38  H    8.390686   7.997239   6.614339   9.493316   9.322087
    39  H    9.313723   9.254248   8.121675  10.873537  11.046374
                    6          7          8          9         10
     6  H    0.000000
     7  H    1.784964   0.000000
     8  H    1.784687   1.788973   0.000000
     9  C    7.496318   6.929088   5.890088   0.000000
    10  N    7.567911   7.142106   6.160824   1.437061   0.000000
    11  C    7.870356   7.678964   6.611441   2.489572   1.190614
    12  H    8.306503   8.370240   6.925683   2.992702   2.748860
[truncated: 181,051 more chars]
