# Supplementary material for: The reaction of arylmethyl isocyanides and arylmethylamines with xanthate esters: a facile and unexpected synthesis of carbamothioates
Source: Beilstein J Org Chem. 2020 Feb 3;16:159–67. doi: 10.3762/bjoc.16.18 (PMC7034244; doi:10.3762/bjoc.16.18)
Supplement: File 2 — DFT output files. [file Beilstein_J_Org_Chem-16-159-s002.zip › DFT_output_files/irc_ts_2_hf.log]

 Entering Gaussian System, Link 0=/opt/software/gaussian/g09.e01/g09
 Initial command:
 /opt/software/gaussian/g09.e01/l1.exe "/scratch/srahman/25005588/Gau-67871.inp" -scrdir="/scratch/srahman/25005588/"
 Entering Link 1 = /opt/software/gaussian/g09.e01/l1.exe PID=     67872.
  
 Copyright (c) 1988,1990,1992,1993,1995,1998,2003,2009,2015,
            Gaussian, Inc.  All Rights Reserved.
  
 This is part of the Gaussian(R) 09 program.  It is based on
 the Gaussian(R) 03 system (copyright 2003, Gaussian, Inc.),
 the Gaussian(R) 98 system (copyright 1998, Gaussian, Inc.),
 the Gaussian(R) 94 system (copyright 1995, Gaussian, Inc.),
 the Gaussian 92(TM) system (copyright 1992, Gaussian, Inc.),
 the Gaussian 90(TM) system (copyright 1990, Gaussian, Inc.),
 the Gaussian 88(TM) system (copyright 1988, Gaussian, Inc.),
 the Gaussian 86(TM) system (copyright 1986, Carnegie Mellon
 University), and the Gaussian 82(TM) system (copyright 1983,
 Carnegie Mellon University). Gaussian is a federally registered
 trademark of Gaussian, Inc.
  
 This software contains proprietary and confidential information,
 including trade secrets, belonging to Gaussian, Inc.
  
 This software is provided under written license and may be
 used, copied, transmitted, or stored only in accord with that
 written license.
  
 The following legend is applicable only to US Government
 contracts under FAR:
  
                    RESTRICTED RIGHTS LEGEND
  
 Use, reproduction and disclosure by the US Government is
 subject to restrictions as set forth in subparagraphs (a)
 and (c) of the Commercial Computer Software - Restricted
 Rights clause in FAR 52.227-19.
  
 Gaussian, Inc.
 340 Quinnipiac St., Bldg. 40, Wallingford CT 06492
  
  
 ---------------------------------------------------------------
 Warning -- This program may not be used in any manner that
 competes with the business of Gaussian, Inc. or will provide
 assistance to any competitor of Gaussian, Inc.  The licensee
 of this program is prohibited from giving any competitor of
 Gaussian, Inc. access to this program.  By using this program,
 the user acknowledges that Gaussian, Inc. is engaged in the
 business of creating and licensing software in the field of
 computational chemistry and represents and warrants to the
 licensee that it is not a competitor of Gaussian, Inc. and that
 it will not use this program in any manner prohibited above.
 ---------------------------------------------------------------
  

 Cite this work as:
 Gaussian 09, Revision E.01,
 M. J. Frisch, G. W. Trucks, H. B. Schlegel, G. E. Scuseria, 
 M. A. Robb, J. R. Cheeseman, G. Scalmani, V. Barone, B. Mennucci, 
 G. A. Petersson, H. Nakatsuji, M. Caricato, X. Li, H. P. Hratchian, 
 A. F. Izmaylov, J. Bloino, G. Zheng, J. L. Sonnenberg, M. Hada, 
 M. Ehara, K. Toyota, R. Fukuda, J. Hasegawa, M. Ishida, T. Nakajima, 
 Y. Honda, O. Kitao, H. Nakai, T. Vreven, J. A. Montgomery, Jr., 
 J. E. Peralta, F. Ogliaro, M. Bearpark, J. J. Heyd, E. Brothers, 
 K. N. Kudin, V. N. Staroverov, T. Keith, R. Kobayashi, J. Normand, 
 K. Raghavachari, A. Rendell, J. C. Burant, S. S. Iyengar, J. Tomasi, 
 M. Cossi, N. Rega, J. M. Millam, M. Klene, J. E. Knox, J. B. Cross, 
 V. Bakken, C. Adamo, J. Jaramillo, R. Gomperts, R. E. Stratmann, 
 O. Yazyev, A. J. Austin, R. Cammi, C. Pomelli, J. W. Ochterski, 
 R. L. Martin, K. Morokuma, V. G. Zakrzewski, G. A. Voth, 
 P. Salvador, J. J. Dannenberg, S. Dapprich, A. D. Daniels, 
 O. Farkas, J. B. Foresman, J. V. Ortiz, J. Cioslowski, 
 and D. J. Fox, Gaussian, Inc., Wallingford CT, 2013.
 
 ******************************************
 Gaussian 09:  EM64L-G09RevE.01 30-Nov-2015
                 7-Aug-2019 
 ******************************************
 %nprocs=48
 Will use up to   48 processors via shared memory.
 %mem=6GB
 -------------------------
 # irc=calcfc hf/6-31+g(d)
 -------------------------
 1/10=4,18=10,38=1,44=3/1,23;
 2/12=2,17=6,18=5,29=1,40=1/2;
 3/5=1,6=6,7=11,11=9,16=1,25=1,30=1,71=2,140=1/1,2,3;
 4//1;
 5/5=2,38=5/2;
 8/6=4,10=90,11=11/1;
 11/6=1,8=1,9=11,15=111,16=1/1,2,10;
 10/6=1,13=1/2;
 6/7=2,8=2,9=2,10=2,28=1/1;
 7/10=1,18=20,25=1/1,2,3,16;
 1/10=4,18=10,44=3/23(2);
 2/29=1/2;
 99/5=20/99;
 2/29=1/2;
 3/5=1,6=6,7=11,11=9,16=1,25=1,30=1,71=2,140=1/1,2,3;
 4/5=5,16=3,69=1/1;
 5/5=2,38=5/2;
 8/6=4,10=90,11=11/1;
 11/6=1,8=1,9=11,15=111,16=1/1,2,10;
 10/6=1,13=1/2;
 7/10=1,18=20,25=1/1,2,3,16;
 1/18=10,44=3/23(-8);
 2/29=1/2;
 6/7=2,8=2,9=2,10=2,19=2,28=1/1;
 99/5=20,9=1/99;
 -------------
 mol 12 path B
 -------------
 Symbolic Z-matrix:
 Charge = -1 Multiplicity = 1
 O                    -1.38291   1.07203   0.23817 
 C                    -0.34821   1.85223   0.42111 
 S                     0.54066   1.93564   1.87021 
 S                    -0.60966   3.25928  -0.63873 
 C                     0.86515   4.25864  -0.36995 
 H                     0.74144   5.13451  -0.99826 
 H                     0.96008   4.5578    0.66252 
 H                     1.75141   3.72297  -0.67938 
 C                     2.43949   0.61972  -0.75489 
 N                     0.98982   0.66198  -0.96887 
 C                     0.45465   0.18419  -2.03445 
 H                     1.24009  -0.23948  -2.71325 
 H                     2.95795   0.90339  -1.66981 
 H                     2.69242   1.35012   0.00523 
 C                    -1.46381  -0.17966   0.89665 
 H                    -0.55201  -0.72031   0.69106 
 H                    -1.54909  -0.01852   1.96149 
 C                    -2.66849  -0.91054   0.35763 
 C                    -3.60634  -1.45537   1.22291 
 C                    -2.83454  -1.07431  -1.01813 
 C                    -4.69893  -2.16494   0.73413 
 H                    -3.49128  -1.32451   2.28581 
 C                    -3.92635  -1.77489  -1.50369 
 H                    -2.10039  -0.65091  -1.68278 
 C                    -4.86109  -2.3244   -0.63143 
 H                    -5.41815  -2.58135   1.41876 
 H                    -4.04802  -1.89626  -2.56634 
 H                    -5.70671  -2.86892  -1.01634 
 C                     2.9599   -0.73347  -0.30511 
 C                     3.68192  -1.55369  -1.16601 
 C                     2.72198  -1.19364   0.99194 
 C                     4.15094  -2.79699  -0.75461 
 H                     3.87645  -1.22247  -2.17111 
 C                     3.18775  -2.43081   1.40577 
 H                     2.16351  -0.57283   1.66892 
 C                     3.906    -3.24199   0.53363 
 H                     4.70395  -3.41367  -1.44323 
 H                     2.99087  -2.76478   2.41062 
 H                     4.26601  -4.20426   0.85617 
 
 IRC-IRC-IRC-IRC-IRC-IRC-IRC-IRC-IRC-IRC-IRC-IRC-IRC-IRC-IRC-IRC-IRC-IRC
 ------------------------------------------------------------------------
 INPUT DATA FOR L123
 ------------------------------------------------------------------------
 GENERAL PARAMETERS:
 Follow reaction path in both directions.
 Maximum points per path      =  10
 Step size                    =   0.100 bohr
 Integration scheme           = HPC                                 
    Redo corrector integration= Yes                                 
    DWI Weight Power          =  2
    DWI will use Hessian update vectors when possible.
    Max correction cycles     =  20
 Initial Hessian              = CalcFC
 Hessian evaluation           = All updating
 Hessian updating method      = Bofill                              
 ------------------------------------------------------------------------
 IRC-IRC-IRC-IRC-IRC-IRC-IRC-IRC-IRC-IRC-IRC-IRC-IRC-IRC-IRC-IRC-IRC-IRC
                          Input orientation:                          
 ---------------------------------------------------------------------
 Center     Atomic      Atomic             Coordinates (Angstroms)
 Number     Number       Type             X           Y           Z
 ---------------------------------------------------------------------
      1          8           0       -1.382912    1.072025    0.238171
      2          6           0       -0.348209    1.852233    0.421106
      3         16           0        0.540661    1.935644    1.870211
      4         16           0       -0.609661    3.259280   -0.638730
      5          6           0        0.865146    4.258637   -0.369953
      6          1           0        0.741442    5.134514   -0.998255
      7          1           0        0.960075    4.557803    0.662523
      8          1           0        1.751413    3.722972   -0.679376
      9          6           0        2.439491    0.619721   -0.754893
     10          7           0        0.989815    0.661982   -0.968871
     11          6           0        0.454646    0.184186   -2.034448
     12          1           0        1.240092   -0.239482   -2.713251
     13          1           0        2.957949    0.903391   -1.669813
     14          1           0        2.692417    1.350123    0.005226
     15          6           0       -1.463814   -0.179656    0.896647
     16          1           0       -0.552005   -0.720305    0.691060
     17          1           0       -1.549088   -0.018516    1.961486
     18          6           0       -2.668491   -0.910539    0.357628
     19          6           0       -3.606342   -1.455368    1.222905
     20          6           0       -2.834539   -1.074307   -1.018129
     21          6           0       -4.698928   -2.164936    0.734133
     22          1           0       -3.491284   -1.324509    2.285805
     23          6           0       -3.926349   -1.774892   -1.503690
     24          1           0       -2.100385   -0.650909   -1.682775
     25          6           0       -4.861091   -2.324397   -0.631430
     26          1           0       -5.418153   -2.581351    1.418759
     27          1           0       -4.048021   -1.896263   -2.566341
     28          1           0       -5.706710   -2.868915   -1.016341
     29          6           0        2.959904   -0.733468   -0.305113
     30          6           0        3.681922   -1.553686   -1.166008
     31          6           0        2.721978   -1.193642    0.991935
     32          6           0        4.150938   -2.796990   -0.754606
     33          1           0        3.876448   -1.222473   -2.171108
     34          6           0        3.187752   -2.430810    1.405774
     35          1           0        2.163513   -0.572832    1.668917
     36          6           0        3.905997   -3.241986    0.533633
     37          1           0        4.703950   -3.413673   -1.443228
     38          1           0        2.990870   -2.764781    2.410621
     39          1           0        4.266007   -4.204264    0.856172
 ---------------------------------------------------------------------
                    Distance matrix (angstroms):
                    1          2          3          4          5
     1  O    0.000000
     2  C    1.308740   0.000000
     3  S    2.666369   1.702044   0.000000
     4  S    2.480112   1.780840   3.061052   0.000000
     5  C    3.946907   2.808698   3.243443   1.801669   0.000000
     6  H    4.748205   3.738354   4.301300   2.339068   1.085001
     7  H    4.221411   3.014962   2.917214   2.417332   1.079129
     8  H    4.206353   3.019791   3.340787   2.406519   1.080809
     9  C    3.975113   3.267006   3.496910   4.034612   3.983522
    10  N    2.693496   2.266945   3.143937   3.068106   3.648311
    11  C    3.054452   3.075175   4.280346   3.540760   4.420430
    12  H    4.160660   4.089274   5.121377   4.468396   5.085735
    13  H    4.744672   4.025286   4.409149   4.397862   4.162588
    14  H    4.091443   3.109739   2.907070   3.868240   3.455305
    15  C    1.416630   2.366281   3.072498   3.861767   5.169794
    16  H    2.026811   2.594679   3.104574   4.196280   5.284310
    17  H    2.046145   2.704549   2.862538   4.288076   5.436743
    18  C    2.365913   3.608413   4.548332   4.755933   6.303677
    19  C    3.507286   4.711532   5.395887   5.888437   7.428409
    20  C    2.879627   4.100960   5.366031   4.886103   6.522890
    21  C    4.660457   5.929957   6.749720   6.930294   8.569727
    22  H    3.792283   4.842284   5.201721   6.153680   7.563270
    23  C    4.196199   5.446463   6.716060   6.090276   7.787635
    24  H    2.678302   3.709738   5.127289   4.312988   5.884005
    25  C    4.938585   6.238443   7.320183   7.017988   8.728946
    26  H    5.569929   6.808547   7.490962   7.840142   9.458582
    27  H    4.876354   6.055136   7.444629   6.489809   8.175948
    28  H    5.983313   7.284849   8.393189   7.979804   9.716435
    29  C    4.734450   4.261086   4.208198   5.366110   5.414178
    30  C    5.875255   5.510097   5.591205   6.469957   6.507767
    31  C    4.748845   4.362253   3.914325   5.795464   5.918607
    32  C    6.824835   6.575705   6.505505   7.704228   7.792706
    33  H    6.223360   5.832762   6.118287   6.523762   6.508046
    34  C    5.875723   5.640660   5.127252   7.139851   7.300439
    35  H    4.162898   3.707657   2.994431   5.263156   5.402392
    36  C    6.831585   6.637921   6.318210   8.002004   8.143868
    37  H    7.745868   7.531920   7.545001   8.567962   8.645963
    38  H    6.210522   6.035266   5.328186   7.651907   7.847209
    39  H    7.754446   7.626364   7.252927   9.039434   9.202713
                    6          7          8          9         10
     6  H    0.000000
     7  H    1.771604   0.000000
     8  H    1.764703   1.767442   0.000000
     9  C    4.829695   4.439170   3.179516   0.000000
    10  N    4.479520   4.223713   3.167570   1.465992   0.000000
    11  C    5.065737   5.163103   4.005101   2.401367   1.284581
    12  H    5.663011   5.872666   4.483206   2.451929   1.979429
    13  H    4.823515   4.773470   3.222845   1.089195   2.103128
    14  H    4.374345   3.704357   2.642836   1.084085   2.078763
    15  C    6.057575   5.326685   5.296418   4.313047   3.195122
    16  H    6.229422   5.490503   5.189079   3.582666   2.653921
    17  H    6.368698   5.378280   5.645015   4.867733   3.936508
    18  C    7.071685   6.569796   6.486937   5.447098   4.197097
    19  C    8.201422   7.571289   7.690216   6.691022   5.514682
    20  C    7.165019   6.996024   6.645269   5.545666   4.200334
    21  C    9.267188   8.787756   8.847167   7.805674   6.576738
    22  H    8.391662   7.553227   7.858450   6.942620   5.883818
    23  C    8.353660   8.286896   7.946256   6.842426   5.512990
    24  H    6.481949   6.480549   5.913881   4.804783   3.432591
    25  C    9.335860   9.106315   8.960925   7.872838   6.577646
    26  H   10.164504   9.603187   9.774934   8.758664   7.568490
    27  H    8.650415   8.784165   8.292760   7.190225   5.871654
    28  H   10.277834  10.120314   9.959424   8.865637   7.570531
    29  C    6.311516   5.738744   4.632535   1.517976   2.503818
    30  C    7.307981   6.935580   5.639751   2.536996   3.492204
    31  C    6.923073   6.024279   5.282837   2.533672   3.207567
    32  C    8.636711   8.141427   6.947898   3.821383   4.690746
    33  H    7.184367   7.067269   5.585559   2.732067   3.650917
    34  C    8.306498   7.372630   6.654318   3.812364   4.476073
    35  H    6.458320   5.365120   4.913068   2.715364   3.140105
    36  C    9.084429   8.338572   7.390823   4.327091   5.099275
    37  H    9.432443   9.055121   7.760969   4.676521   5.534508
    38  H    8.892650   7.797449   7.292138   4.666835   5.212283
    39  H   10.152548   9.366990   8.457078   5.403936   6.143661
                   11         12         13         14         15
    11  C    0.000000
    12  H    1.121246   0.000000
    13  H    2.629970   2.312132   0.000000
    14  H    3.244580   3.467883   1.753805   0.000000
    15  C    3.521958   4.510660   5.226059   4.517644   0.000000
    16  H    3.042999   3.877130   4.530992   3.909388   1.079798
    17  H    4.474766   5.448075   5.860856   4.867288   1.080333
    18  C    4.083434   5.015739   6.249615   5.828732   1.508635
    19  C    5.458032   6.360788   7.551257   7.001992   2.514818
    20  C    3.665440   4.491435   6.155396   6.121467   2.519058
    21  C    6.304184   7.131885   8.591935   8.216990   3.799172
    22  H    6.042442   6.968053   7.886892   7.112865   2.711288
    23  C    4.828334   5.523824   7.388799   7.473327   3.790841
    24  H    2.710948   3.519935   5.291763   5.461175   2.698281
    25  C    6.043055   6.775344   8.522572   8.423949   4.298421
    26  H    7.352727   8.178636   9.583412   9.123372   4.655914
    27  H    4.988506   5.543523   7.597726   7.911099   4.649425
    28  H    6.951279   7.619152   9.472784   9.454587   5.375296
    29  C    3.179466   3.000151   2.131131   2.123490   4.617382
    30  C    3.766921   3.175473   2.610591   3.283750   5.711489
    31  C    4.024699   4.103025   3.396783   2.728591   4.307912
    32  C    4.918128   4.341677   3.994202   4.461297   6.411124
    33  H    3.702174   2.865408   2.369438   3.571640   6.246358
    34  C    5.113042   5.055855   4.541909   4.062308   5.192684
    35  H    4.148279   4.490793   3.735971   2.597184   3.729409
    36  C    5.499593   5.163752   4.789376   4.779064   6.192295
    37  H    5.599171   4.866904   4.662285   5.370106   7.346781
    38  H    5.906562   5.974648   5.486940   4.775713   5.368352
    39  H    6.491583   6.133224   5.846345   5.835367   7.002139
                   16         17         18         19         20
    16  H    0.000000
    17  H    1.760870   0.000000
    18  C    2.151018   2.149681   0.000000
    19  C    3.186244   2.615787   1.387482   0.000000
    20  C    2.873431   3.412504   1.395385   2.400650   0.000000
    21  C    4.391558   4.004373   2.416183   1.391449   2.781338
    22  H    3.398181   2.362822   2.136873   1.077088   3.377854
    23  C    4.161163   4.554522   2.407035   2.763842   1.385149
    24  H    2.835029   3.739584   2.133869   3.370169   1.077034
    25  C    4.784382   4.796839   2.790112   2.401700   2.412296
    26  H    5.260460   4.672509   3.387957   2.142161   3.858065
    27  H    4.920942   5.501983   3.379993   3.840293   2.131927
    28  H    5.839754   5.854746   3.867015   3.379924   3.386737
    29  C    3.650485   5.097022   5.670045   6.780233   5.848088
    30  C    4.697804   6.285016   6.562229   7.670421   6.535743
    31  C    3.321677   4.534639   5.435039   6.337940   5.910117
    32  C    5.340435   6.898360   7.162428   8.117013   7.199581
    33  H    5.296732   6.925625   7.023392   8.219836   6.810922
    34  C    4.174018   5.344683   6.140474   6.866196   6.631998
    35  H    2.889981   3.765139   5.018146   5.853975   5.696685
    36  C    5.124201   6.495189   6.977859   7.752570   7.248560
    37  H    6.279688   7.887944   7.991348   8.944505   7.904566
    38  H    4.437199   5.324933   6.299314   6.829966   6.967741
    39  H    5.947980   7.249658   7.693142   8.346544   7.982944
                   21         22         23         24         25
    21  C    0.000000
    22  H    2.138319   0.000000
    23  C    2.399347   3.840885   0.000000
    24  H    3.858257   4.258869   2.151640   0.000000
    25  C    1.384372   3.374375   1.391595   3.395200   0.000000
    26  H    1.076754   2.458505   3.378841   4.934947   2.140004
    27  H    3.374758   4.917335   1.076458   2.474850   2.142023
    28  H    2.139012   4.265849   2.145712   4.285938   1.076907
    29  C    7.860461   6.977106   7.066939   5.245121   7.987835
    30  C    8.615266   7.963819   7.618973   5.875128   8.594349
    31  C    7.488639   6.347901   7.125044   5.541103   7.836891
    32  C    8.996442   8.355588   8.176086   6.674294   9.025253
    33  H    9.103062   8.611502   7.850749   6.023926   8.940326
    34  C    7.919691   6.826996   7.713990   6.377427   8.303337
    35  H    7.106456   5.737796   6.971141   5.424091   7.596357
    36  C    8.674386   7.840063   8.224883   6.906719   8.891635
    37  H    9.732130   9.242952   8.784721   7.347736   9.661032
    38  H    7.893252   6.641407   8.009346   6.866238   8.432159
    39  H    9.194771   8.397166   8.864846   7.720332   9.436672
                   26         27         28         29         30
    26  H    0.000000
    27  H    4.269383   0.000000
    28  H    2.468941   2.469778   0.000000
    29  C    8.750900   7.454948   8.954115   0.000000
    30  C    9.515697   7.863225   9.481489   1.391117   0.000000
    31  C    8.268594   7.680357   8.825106   1.396675   2.389109
    32  C    9.815168   8.444917   9.861384   2.424609   1.391054
    33  H   10.056008   7.962877   9.791893   2.135677   1.075996
    34  C    8.607231   8.271629   9.228761   2.420748   2.761813
    35  H    7.847190   7.633612   8.626878   2.134675   3.362208
    36  C    9.389338   8.642176   9.744010   2.809137   2.406106
    37  H   10.551810   8.953263  10.433640   3.394186   2.140314
    38  H    8.469304   8.664321   9.348947   3.391519   3.838825
    39  H    9.835309   9.282431  10.234478   3.885989   3.384661
                   31         32         33         34         35
    31  C    0.000000
    32  C    2.768223   0.000000
    33  H    3.367265   2.135633   0.000000
    34  C    1.385205   2.393545   3.837768   0.000000
    35  H    1.074985   3.843202   4.254641   2.137848   0.000000
    36  C    2.409908   1.384766   3.375638   1.390867   3.383711
    37  H    3.845357   1.077182   2.452739   3.373676   4.920330
    38  H    2.133882   3.371269   4.914794   1.077041   2.457496
    39  H    3.386193   2.142024   4.266996   2.147053   4.274147
                   36         37         38         39
    36  C    0.000000
    37  H    2.138734   0.000000
    38  H    2.142024   4.267066   0.000000
    39  H    1.076855   2.470641   2.472731   0.000000
 Symmetry turned off by external request.
 Stoichiometry    C17H18NOS2(1-)
 Framework group  C1[X(C17H18NOS2)]
 Deg. of freedom   111
 Full point group                 C1      NOp   1
 Rotational constants (GHZ):      0.2781807      0.1872634      0.1354950
 Standard basis: 6-31+G(d) (6D, 7F)
   443 basis functions,   792 primitive gaussians,   443 cartesian basis functions
    84 alpha electrons       84 beta electrons
       nuclear repulsion energy      1862.6172442018 Hartrees.
 NAtoms=   39 NActive=   39 NUniq=   39 SFac= 1.00D+00 NAtFMM=   60 NAOKFM=F Big=F
 Integral buffers will be    131072 words long.
 Raffenetti 1 integral format.
 Two-electron integral symmetry is turned off.
 One-electron integrals computed using PRISM.
 NBasis=   443 RedAO= T EigKep=  1.57D-06  NBF=   443
 NBsUse=   443 1.00D-06 EigRej= -1.00D+00 NBFU=   443
 ExpMin= 4.05D-02 ExpMax= 2.19D+04 ExpMxC= 3.30D+03 IAcc=2 IRadAn=         4 AccDes= 0.00D+00
 Harris functional with IExCor=  205 and IRadAn=       4 diagonalized for initial guess.
 HarFok:  IExCor=  205 AccDes= 0.00D+00 IRadAn=         4 IDoV= 1 UseB2=F ITyADJ=14
 ICtDFT=  3500011 ScaDFX=  1.000000  1.000000  1.000000  1.000000
 FoFCou: FMM=F IPFlag=           0 FMFlag=      100000 FMFlg1=           0
         NFxFlg=           0 DoJE=T BraDBF=F KetDBF=T FulRan=T
         wScrn=  0.000000 ICntrl=     500 IOpCl=  0 I1Cent=   200000004 NGrid=           0
         NMat0=    1 NMatS0=      1 NMatT0=    0 NMatD0=    1 NMtDS0=    0 NMtDT0=    0
 Symmetry not used in FoFCou.
 Requested convergence on RMS density matrix=1.00D-08 within 128 cycles.
 Requested convergence on MAX density matrix=1.00D-06.
 Requested convergence on             energy=1.00D-06.
 No special actions if energy rises.
 Initial convergence to 1.0D-05 achieved.  Increase integral accuracy.
 SCF Done:  E(RHF) =  -1578.48802736     A.U. after   19 cycles
            NFock= 19  Conv=0.70D-08     -V/T= 2.0008
 Range of M.O.s used for correlation:     1   443
 NBasis=   443 NAE=    84 NBE=    84 NFC=     0 NFV=     0
 NROrb=    443 NOA=    84 NOB=    84 NVA=   359 NVB=   359

 **** Warning!!: The largest alpha MO coefficient is  0.17582548D+03

 Symmetrizing basis deriv contribution to polar:
 IMax=3 JMax=2 DiffMx= 0.00D+00
 G2DrvN: will do    40 centers at a time, making    1 passes.
 Calling FoFCou, ICntrl=  3107 FMM=F I1Cent=   0 AccDes= 0.00D+00.
 End of G2Drv F.D. properties file   721 does not exist.
 End of G2Drv F.D. properties file   722 does not exist.
 End of G2Drv F.D. properties file   788 does not exist.
          IDoAtm=111111111111111111111111111111111111111
          Differentiating once with respect to nuclear coordinates.
          There are   120 degrees of freedom in the 1st order CPHF.  IDoFFX=6 NUNeed=     0.
    114 vectors produced by pass  0 Test12= 3.02D-14 1.00D-09 XBig12= 1.54D-01 5.97D-02.
 AX will form   114 AO Fock derivatives at one time.
    114 vectors produced by pass  1 Test12= 3.02D-14 1.00D-09 XBig12= 4.30D-03 1.42D-02.
    114 vectors produced by pass  2 Test12= 3.02D-14 1.00D-09 XBig12= 1.72D-04 1.48D-03.
    114 vectors produced by pass  3 Test12= 3.02D-14 1.00D-09 XBig12= 3.54D-06 2.12D-04.
    114 vectors produced by pass  4 Test12= 3.02D-14 1.00D-09 XBig12= 4.13D-08 1.83D-05.
    114 vectors produced by pass  5 Test12= 3.02D-14 1.00D-09 XBig12= 4.08D-10 1.68D-06.
    114 vectors produced by pass  6 Test12= 3.02D-14 1.00D-09 XBig12= 3.52D-12 1.26D-07.
     71 vectors produced by pass  7 Test12= 3.02D-14 1.00D-09 XBig12= 2.58D-14 1.21D-08.
 InvSVY:  IOpt=1 It=  1 EMax= 7.77D-16
 Solved reduced A of dimension   869 with   120 vectors.
 End of Minotr F.D. properties file   721 does not exist.
 End of Minotr F.D. properties file   722 does not exist.
 End of Minotr F.D. properties file   788 does not exist.

 **********************************************************************

            Population analysis using the SCF density.

 **********************************************************************

 Alpha  occ. eigenvalues --  -91.83132 -91.75476 -20.49434 -15.39316 -11.27902
 Alpha  occ. eigenvalues --  -11.17321 -11.14509 -11.14386 -11.14165 -11.13995
 Alpha  occ. eigenvalues --  -11.13882 -11.13769 -11.13710 -11.13527 -11.13387
 Alpha  occ. eigenvalues --  -11.12891 -11.12691 -11.12356 -11.12020 -11.11567
 Alpha  occ. eigenvalues --  -11.05449  -8.84072  -8.76507  -6.52370  -6.52209
 Alpha  occ. eigenvalues --   -6.52006  -6.44864  -6.44552  -6.44502  -1.33353
 Alpha  occ. eigenvalues --   -1.06263  -1.06147  -1.03658  -0.97312  -0.93769
 Alpha  occ. eigenvalues --   -0.92316  -0.91941  -0.91180  -0.86899  -0.82619
 Alpha  occ. eigenvalues --   -0.80088  -0.76112  -0.73330  -0.72386  -0.70579
 Alpha  occ. eigenvalues --   -0.69639  -0.64244  -0.60779  -0.60308  -0.58100
 Alpha  occ. eigenvalues --   -0.55899  -0.55040  -0.53133  -0.52258  -0.52141
 Alpha  occ. eigenvalues --   -0.51436  -0.49956  -0.48916  -0.48365  -0.48157
 Alpha  occ. eigenvalues --   -0.46643  -0.46526  -0.46124  -0.44346  -0.42973
 Alpha  occ. eigenvalues --   -0.41647  -0.39891  -0.39550  -0.39061  -0.38731
 Alpha  occ. eigenvalues --   -0.38380  -0.38194  -0.36623  -0.32014  -0.28465
 Alpha  occ. eigenvalues --   -0.25543  -0.23901  -0.23294  -0.23155  -0.22899
 Alpha  occ. eigenvalues --   -0.21732  -0.19954  -0.19177  -0.11994
 Alpha virt. eigenvalues --    0.14610   0.15144   0.15613   0.16025   0.16589
 Alpha virt. eigenvalues --    0.17103   0.17479   0.17819   0.18483   0.18739
 Alpha virt. eigenvalues --    0.18952   0.19691   0.20045   0.20299   0.20742
 Alpha virt. eigenvalues --    0.20938   0.21156   0.21473   0.21787   0.22389
 Alpha virt. eigenvalues --    0.22753   0.23065   0.23361   0.23888   0.24126
 Alpha virt. eigenvalues --    0.24725   0.24901   0.25616   0.25961   0.26523
 Alpha virt. eigenvalues --    0.26869   0.27256   0.27617   0.28178   0.28377
 Alpha virt. eigenvalues --    0.29283   0.29440   0.29852   0.29930   0.30319
 Alpha virt. eigenvalues --    0.30681   0.30910   0.31144   0.31424   0.32014
 Alpha virt. eigenvalues --    0.32270   0.33275   0.33402   0.33693   0.34325
 Alpha virt. eigenvalues --    0.34552   0.34859   0.35337   0.35711   0.36234
 Alpha virt. eigenvalues --    0.36545   0.36861   0.37112   0.37220   0.37677
 Alpha virt. eigenvalues --    0.38038   0.38368   0.38812   0.39255   0.39782
 Alpha virt. eigenvalues --    0.40020   0.40154   0.40951   0.41623   0.41940
 Alpha virt. eigenvalues --    0.41974   0.42791   0.43369   0.43666   0.44222
 Alpha virt. eigenvalues --    0.44768   0.45002   0.45442   0.45835   0.46230
 Alpha virt. eigenvalues --    0.46764   0.47375   0.48274   0.48671   0.49198
 Alpha virt. eigenvalues --    0.49452   0.50254   0.50400   0.50846   0.51346
 Alpha virt. eigenvalues --    0.51766   0.52445   0.52587   0.53240   0.53645
 Alpha virt. eigenvalues --    0.54125   0.54471   0.55187   0.55882   0.56112
 Alpha virt. eigenvalues --    0.57065   0.57253   0.58058   0.58918   0.59362
 Alpha virt. eigenvalues --    0.59780   0.60613   0.61866   0.62731   0.63462
 Alpha virt. eigenvalues --    0.63726   0.64265   0.65321   0.65989   0.66200
 Alpha virt. eigenvalues --    0.67127   0.67573   0.68397   0.69712   0.69744
 Alpha virt. eigenvalues --    0.70040   0.71643   0.72243   0.74286   0.76604
 Alpha virt. eigenvalues --    0.77045   0.82204   0.85219   0.85780   0.88250
 Alpha virt. eigenvalues --    0.90021   0.91241   0.92687   0.95059   0.95494
 Alpha virt. eigenvalues --    0.96061   0.96370   0.97561   0.98600   0.99589
 Alpha virt. eigenvalues --    0.99947   1.00423   1.01096   1.02070   1.02659
 Alpha virt. eigenvalues --    1.03550   1.05173   1.05546   1.05953   1.06668
 Alpha virt. eigenvalues --    1.07316   1.07970   1.08406   1.09117   1.09384
 Alpha virt. eigenvalues --    1.09658   1.09912   1.10799   1.11744   1.12141
 Alpha virt. eigenvalues --    1.12756   1.13176   1.13961   1.14324   1.14926
 Alpha virt. eigenvalues --    1.14989   1.17586   1.18456   1.19220   1.19612
 Alpha virt. eigenvalues --    1.21191   1.21999   1.23692   1.24415   1.25503
 Alpha virt. eigenvalues --    1.25886   1.26315   1.26897   1.27353   1.28611
 Alpha virt. eigenvalues --    1.28772   1.29280   1.30319   1.30832   1.30964
 Alpha virt. eigenvalues --    1.31634   1.33497   1.34616   1.35693   1.36732
 Alpha virt. eigenvalues --    1.37555   1.38085   1.39055   1.39374   1.39641
 Alpha virt. eigenvalues --    1.39875   1.41514   1.41990   1.43071   1.44071
 Alpha virt. eigenvalues --    1.44465   1.45943   1.46245   1.46513   1.47270
 Alpha virt. eigenvalues --    1.48073   1.49036   1.49464   1.50017   1.51293
 Alpha virt. eigenvalues --    1.52925   1.53331   1.53665   1.54499   1.56158
 Alpha virt. eigenvalues --    1.57035   1.58336   1.59156   1.60166   1.60817
 Alpha virt. eigenvalues --    1.61913   1.62143   1.63443   1.64830   1.65392
 Alpha virt. eigenvalues --    1.65726   1.68520   1.69875   1.71450   1.72010
 Alpha virt. eigenvalues --    1.74313   1.76786   1.79241   1.79873   1.82635
 Alpha virt. eigenvalues --    1.82992   1.83803   1.84631   1.85839   1.86332
 Alpha virt. eigenvalues --    1.87211   1.87699   1.87909   1.88624   1.89719
 Alpha virt. eigenvalues --    1.90274   1.93230   1.95476   1.95946   2.00889
 Alpha virt. eigenvalues --    2.02254   2.04451   2.07079   2.09755   2.12990
 Alpha virt. eigenvalues --    2.13556   2.15992   2.16787   2.21620   2.23974
 Alpha virt. eigenvalues --    2.24884   2.26585   2.28021   2.28567   2.29866
 Alpha virt. eigenvalues --    2.31417   2.32938   2.34603   2.37155   2.38508
 Alpha virt. eigenvalues --    2.39765   2.40488   2.40919   2.44409   2.45764
 Alpha virt. eigenvalues --    2.46845   2.47670   2.50255   2.53068   2.55131
 Alpha virt. eigenvalues --    2.55979   2.56130   2.56720   2.57834   2.58175
 Alpha virt. eigenvalues --    2.58689   2.60133   2.61723   2.62996   2.64058
 Alpha virt. eigenvalues --    2.65283   2.66067   2.66981   2.70117   2.72286
 Alpha virt. eigenvalues --    2.73108   2.74167   2.74549   2.74814   2.75171
 Alpha virt. eigenvalues --    2.75918   2.76797   2.77342   2.80043   2.84195
 Alpha virt. eigenvalues --    2.84494   2.86640   2.88584   2.92583   2.94951
 Alpha virt. eigenvalues --    3.00793   3.03116   3.04463   3.06538   3.07008
 Alpha virt. eigenvalues --    3.08470   3.09237   3.11069   3.13271   3.14596
 Alpha virt. eigenvalues --    3.22021   3.23044   3.23296   3.23767   3.24056
 Alpha virt. eigenvalues --    3.24601   3.26929   3.27590   3.36885   3.39315
 Alpha virt. eigenvalues --    3.43229   3.45147   3.49644   3.50738   3.56428
 Alpha virt. eigenvalues --    3.62130   3.91957   3.92492   4.51624   4.60430
 Alpha virt. eigenvalues --    4.77730   4.78933   4.79582   4.80510   4.81164
 Alpha virt. eigenvalues --    4.84454   4.85409   4.87852   4.92582   4.93601
 Alpha virt. eigenvalues --    4.95186   4.97569   5.01192   5.03377   5.06684
 Alpha virt. eigenvalues --    5.12305   5.14006   5.26416   5.28263
          Condensed to atoms (all electrons):
               1          2          3          4          5          6
     1  O    8.531495   0.008383  -0.198494  -0.127811   0.019838  -0.000129
     2  C    0.008383   8.475406  -0.614344  -1.072806  -0.023757   0.067777
     3  S   -0.198494  -0.614344  17.926165  -0.216046  -0.108524   0.000058
     4  S   -0.127811  -1.072806  -0.216046  17.401713  -0.139578  -0.084115
     5  C    0.019838  -0.023757  -0.108524  -0.139578   5.918317   0.356319
     6  H   -0.000129   0.067777   0.000058  -0.084115   0.356319   0.516661
     7  H    0.001193  -0.008904  -0.000427  -0.050363   0.382438  -0.023695
     8  H   -0.002383  -0.068911   0.002466   0.035703   0.374996  -0.026733
     9  C    0.053711  -0.146666  -0.359754   0.109563   0.086351   0.000175
    10  N   -0.098213  -0.036808  -0.050377   0.046191  -0.004407  -0.003087
    11  C   -0.017771  -0.330216  -0.079290   0.065834   0.058510   0.000528
    12  H   -0.000398   0.037143   0.009862  -0.021156  -0.001945  -0.000000
    13  H   -0.001402   0.005850  -0.006286  -0.001880   0.000187  -0.000003
    14  H    0.002243   0.017058   0.012585  -0.000813  -0.004098  -0.000012
    15  C   -0.206016  -0.575369   0.611780   0.006970  -0.025372   0.000533
    16  H   -0.017574   0.031416  -0.019855  -0.004958  -0.000950  -0.000000
    17  H   -0.043432  -0.040541   0.010255  -0.009513   0.001214  -0.000000
    18  C    0.215687   0.413412  -0.674025  -0.164242   0.020264   0.000725
    19  C   -0.141411  -0.146110  -0.023351  -0.050798   0.005552   0.000073
    20  C    0.095625  -0.151502   0.068252   0.093541  -0.007854  -0.000703
    21  C    0.006407   0.013879   0.018624   0.015790   0.000044  -0.000001
    22  H    0.000506   0.002891  -0.000408   0.000092   0.000008   0.000000
    23  C    0.061752   0.084650   0.042379  -0.015621  -0.004231  -0.000097
    24  H    0.000321  -0.012857   0.000945   0.000574   0.000246   0.000000
    25  C   -0.007936  -0.026445  -0.006590  -0.001398   0.000453  -0.000000
    26  H    0.000025  -0.000145   0.000024  -0.000001  -0.000000   0.000000
    27  H    0.000096  -0.000194  -0.000004  -0.000005   0.000001   0.000000
    28  H    0.000000  -0.000055   0.000004   0.000005  -0.000000  -0.000000
    29  C   -0.087610   0.347341   0.256351  -0.041707  -0.079320   0.002440
    30  C   -0.017789   0.070801   0.038798   0.129870   0.018788   0.000035
    31  C    0.061139  -0.183690  -0.108093  -0.162609  -0.010153  -0.000380
    32  C   -0.001540   0.005300  -0.016572  -0.019657  -0.004582   0.000012
    33  H   -0.000003   0.000186  -0.000250   0.000070   0.000059  -0.000000
    34  C    0.016029  -0.159059  -0.084640  -0.044809  -0.001343  -0.000036
    35  H   -0.000230  -0.003606   0.002505  -0.000108  -0.000116  -0.000000
    36  C    0.001609  -0.013539   0.010805   0.006304   0.000917  -0.000001
    37  H   -0.000000   0.000010  -0.000013   0.000004  -0.000000  -0.000000
    38  H   -0.000005   0.000411  -0.000023   0.000023   0.000002  -0.000000
    39  H   -0.000000   0.000030  -0.000026   0.000002   0.000000  -0.000000
               7          8          9         10         11         12
     1  O    0.001193  -0.002383   0.053711  -0.098213  -0.017771  -0.000398
     2  C   -0.008904  -0.068911  -0.146666  -0.036808  -0.330216   0.037143
     3  S   -0.000427   0.002466  -0.359754  -0.050377  -0.079290   0.009862
     4  S   -0.050363   0.035703   0.109563   0.046191   0.065834  -0.021156
     5  C    0.382438   0.374996   0.086351  -0.004407   0.058510  -0.001945
     6  H   -0.023695  -0.026733   0.000175  -0.003087   0.000528  -0.000000
     7  H    0.470914  -0.030931   0.006348   0.001289  -0.000281   0.000000
     8  H   -0.030931   0.498019   0.000725   0.006489  -0.006938   0.000020
     9  C    0.006348   0.000725  10.077205  -0.538579  -0.046845  -0.098385
    10  N    0.001289   0.006489  -0.538579   7.904571   0.364641  -0.158039
    11  C   -0.000281  -0.006938  -0.046845   0.364641   6.104448   0.365680
    12  H    0.000000   0.000020  -0.098385  -0.158039   0.365680   0.771387
    13  H   -0.000003   0.000224   0.440825  -0.110224   0.028491   0.000040
    14  H    0.000024   0.000406   0.457944  -0.040813  -0.024806   0.000213
    15  C    0.003512  -0.004845  -0.183661  -0.063288  -0.091715   0.010419
    16  H    0.000001  -0.000002  -0.017393  -0.007392  -0.002676   0.000229
    17  H   -0.000001   0.000001   0.008240   0.008718  -0.002171  -0.000001
    18  C    0.000233  -0.001615   0.128585  -0.075790   0.249162  -0.032667
    19  C    0.000038  -0.000221   0.019260  -0.010663   0.217178  -0.006051
    20  C    0.000457   0.000886  -0.037178   0.105563  -0.178067   0.031216
    21  C   -0.000001   0.000006   0.006377  -0.003531  -0.050181   0.000592
    22  H   -0.000000  -0.000000   0.000029  -0.000016   0.000084  -0.000000
    23  C    0.000077   0.000032  -0.032451  -0.001089  -0.316682   0.020698
    24  H    0.000000  -0.000000   0.001901  -0.002064   0.032431  -0.000489
    25  C    0.000000  -0.000004  -0.001036   0.002320   0.045435  -0.000641
    26  H   -0.000000  -0.000000   0.000000   0.000001  -0.000003  -0.000000
    27  H   -0.000000  -0.000000  -0.000002   0.000040  -0.000034  -0.000000
    28  H   -0.000000   0.000000   0.000001   0.000001   0.000013  -0.000000
    29  C   -0.002367  -0.002223  -3.534224   0.159992   0.047569   0.075307
    30  C   -0.000641   0.005215   2.144760  -0.369630   0.087318  -0.084019
    31  C    0.003595  -0.009196  -0.858540   0.232424  -0.133313   0.025211
    32  C    0.000073  -0.000683  -1.145940   0.091320   0.084988   0.015024
    33  H   -0.000000   0.000000   0.055146  -0.001320   0.000710  -0.001164
    34  C    0.000294  -0.000957  -0.100170   0.131203  -0.065737   0.013442
    35  H    0.000000  -0.000002   0.041738  -0.000322  -0.000785  -0.000028
    36  C   -0.000014   0.000125   0.167478  -0.033598  -0.000377  -0.005390
    37  H   -0.000000   0.000000   0.008835  -0.000065  -0.000070  -0.000004
    38  H   -0.000000   0.000000   0.008598  -0.000098  -0.000041  -0.000000
    39  H    0.000000  -0.000000   0.005271  -0.000009  -0.000085   0.000000
              13         14         15         16         17         18
     1  O   -0.001402   0.002243  -0.206016  -0.017574  -0.043432   0.215687
     2  C    0.005850   0.017058  -0.575369   0.031416  -0.040541   0.413412
     3  S   -0.006286   0.012585   0.611780  -0.019855   0.010255  -0.674025
     4  S   -0.001880  -0.000813   0.006970  -0.004958  -0.009513  -0.164242
     5  C    0.000187  -0.004098  -0.025372  -0.000950   0.001214   0.020264
     6  H   -0.000003  -0.000012   0.000533  -0.000000  -0.000000   0.000725
     7  H   -0.000003   0.000024   0.003512   0.000001  -0.000001   0.000233
     8  H    0.000224   0.000406  -0.004845  -0.000002   0.000001  -0.001615
     9  C    0.440825   0.457944  -0.183661  -0.017393   0.008240   0.128585
    10  N   -0.110224  -0.040813  -0.063288  -0.007392   0.008718  -0.075790
    11  C    0.028491  -0.024806  -0.091715  -0.002676  -0.002171   0.249162
    12  H    0.000040   0.000213   0.010419   0.000229  -0.000001  -0.032667
    13  H    0.570470  -0.042468  -0.007516  -0.000003   0.000000   0.002098
    14  H   -0.042468   0.514001  -0.003720   0.000027   0.000004   0.001376
    15  C   -0.007516  -0.003720  10.792671   0.300333   0.436630  -4.378702
    16  H   -0.000003   0.000027   0.300333   0.467027  -0.038016   0.058990
    17  H    0.000000   0.000004   0.436630  -0.038016   0.505676  -0.220133
    18  C    0.002098   0.001376  -4.378702   0.058990  -0.220133  15.841521
    19  C   -0.000180   0.000047   0.011796  -0.234298   0.301158  -3.967963
    20  C   -0.000649   0.000138  -0.397217   0.173690  -0.159394  -1.469982
    21  C   -0.000033   0.000025   0.092619  -0.023388   0.062654   0.799230
    22  H    0.000000  -0.000000   0.088033   0.000099   0.000718   0.068577
    23  C    0.000089  -0.000037   0.256127   0.080941  -0.035485   0.179672
    24  H    0.000001  -0.000001   0.056294  -0.000206  -0.000056   0.086724
    25  C    0.000022  -0.000009  -0.202722  -0.003551   0.008217  -1.877259
    26  H    0.000000  -0.000000   0.008420   0.000002  -0.000003   0.006310
    27  H    0.000000  -0.000000   0.013300  -0.000001   0.000002  -0.009741
    28  H   -0.000000  -0.000000   0.009048  -0.000000  -0.000000   0.031715
    29  C   -0.077729  -0.134406   0.086182  -0.000007  -0.016621  -0.030614
    30  C    0.076629  -0.097733   0.096825  -0.008933  -0.001250  -0.155117
    31  C   -0.069349   0.124858  -0.101750   0.012156   0.009575   0.165277
    32  C    0.041841  -0.004061  -0.020742   0.002934  -0.000280   0.045295
    33  H    0.001280   0.000009  -0.000422  -0.000000  -0.000000   0.000332
    34  C   -0.015130   0.021085   0.001079   0.011136   0.004045   0.025081
    35  H   -0.000058   0.000623   0.004779  -0.000053   0.000003  -0.004898
    36  C    0.002144  -0.000212   0.021788  -0.002602   0.000598  -0.024482
    37  H   -0.000002   0.000002  -0.000023   0.000000   0.000000  -0.000000
    38  H    0.000002  -0.000000   0.000332  -0.000006   0.000000  -0.000328
    39  H   -0.000000  -0.000000  -0.000059   0.000000  -0.000000   0.000028
              19         20         21         22         23         24
     1  O   -0.141411   0.095625   0.006407   0.000506   0.061752   0.000321
     2  C   -0.146110  -0.151502   0.013879   0.002891   0.084650  -0.012857
     3  S   -0.023351   0.068252   0.018624  -0.000408   0.042379   0.000945
     4  S   -0.050798   0.093541   0.015790   0.000092  -0.015621   0.000574
     5  C    0.005552  -0.007854   0.000044   0.000008  -0.004231   0.000246
     6  H    0.000073  -0.000703  -0.000001   0.000000  -0.000097   0.000000
     7  H    0.000038   0.000457  -0.000001  -0.000000   0.000077   0.000000
     8  H   -0.000221   0.000886   0.000006  -0.000000   0.000032  -0.000000
     9  C    0.019260  -0.037178   0.006377   0.000029  -0.032451   0.001901
    10  N   -0.010663   0.105563  -0.003531  -0.000016  -0.001089  -0.002064
    11  C    0.217178  -0.178067  -0.050181   0.000084  -0.316682   0.032431
    12  H   -0.006051   0.031216   0.000592  -0.000000   0.020698  -0.000489
    13  H   -0.000180  -0.000649  -0.000033   0.000000   0.000089   0.000001
    14  H    0.000047   0.000138   0.000025  -0.000000  -0.000037  -0.000001
    15  C    0.011796  -0.397217   0.092619   0.088033   0.256127   0.056294
    16  H   -0.234298   0.173690  -0.023388   0.000099   0.080941  -0.000206
    17  H    0.301158  -0.159394   0.062654   0.000718  -0.035485  -0.000056
    18  C   -3.967963  -1.469982   0.799230   0.068577   0.179672   0.086724
    19  C   17.347116  -0.209650  -3.030159   0.145584  -5.603419   0.015318
    20  C   -0.209650  11.657993  -1.421460  -0.002025  -3.233437   0.261755
    21  C   -3.030159  -1.421460   8.122885   0.029644   2.012059  -0.004472
    22  H    0.145584  -0.002025   0.029644   0.456767   0.006494  -0.000080
    23  C   -5.603419  -3.233437   2.012059   0.006494  13.747986  -0.094721
    24  H    0.015318   0.261755  -0.004472  -0.000080  -0.094721   0.321693
    25  C    1.803761   0.812919  -0.491274  -0.017565  -1.025289  -0.012288
    26  H    0.046010  -0.004594   0.220518  -0.001144  -0.015419   0.000008
    27  H   -0.008569   0.037291  -0.014561   0.000012   0.263802  -0.000436
    28  H   -0.038782  -0.041238   0.067269  -0.000103   0.066475  -0.000071
    29  C    0.011172  -0.039957  -0.010280   0.000063  -0.043076  -0.000046
    30  C   -0.008988  -0.012078   0.006710   0.000007   0.001773   0.000562
    31  C    0.042058  -0.009326  -0.008612   0.000046   0.010207  -0.001355
    32  C    0.007616  -0.013593  -0.003355  -0.000003  -0.001590  -0.000069
    33  H    0.000009  -0.000251  -0.000001   0.000000  -0.000032   0.000000
    34  C   -0.037872   0.058803   0.004019  -0.000092   0.029589  -0.000344
    35  H    0.000799  -0.000937  -0.000110   0.000000  -0.000166   0.000000
    36  C   -0.003226   0.002817   0.002965  -0.000008  -0.000049   0.000020
    37  H   -0.000002   0.000006  -0.000000   0.000000   0.000001   0.000000
    38  H   -0.000050  -0.000022  -0.000006   0.000000  -0.000016   0.000000
    39  H   -0.000001   0.000013   0.000001  -0.000000   0.000003  -0.000000
              25         26         27         28         29         30
     1  O   -0.007936   0.000025   0.000096   0.000000  -0.087610  -0.017789
     2  C   -0.026445  -0.000145  -0.000194  -0.000055   0.347341   0.070801
     3  S   -0.006590   0.000024  -0.000004   0.000004   0.256351   0.038798
     4  S   -0.001398  -0.000001  -0.000005   0.000005  -0.041707   0.129870
     5  C    0.000453  -0.000000   0.000001  -0.000000  -0.079320   0.018788
     6  H   -0.000000   0.000000   0.000000  -0.000000   0.002440   0.000035
     7  H    0.000000  -0.000000  -0.000000  -0.000000  -0.002367  -0.000641
     8  H   -0.000004  -0.000000  -0.000000   0.000000  -0.002223   0.005215
     9  C   -0.001036   0.000000  -0.000002   0.000001  -3.534224   2.144760
    10  N    0.002320   0.000001   0.000040   0.000001   0.159992  -0.369630
    11  C    0.045435  -0.000003  -0.000034   0.000013   0.047569   0.087318
    12  H   -0.000641  -0.000000  -0.000000  -0.000000   0.075307  -0.084019
    13  H    0.000022   0.000000   0.000000  -0.000000  -0.077729   0.076629
    14  H   -0.000009  -0.000000  -0.000000  -0.000000  -0.134406  -0.097733
    15  C   -0.202722   0.008420   0.013300   0.009048   0.086182   0.096825
    16  H   -0.003551   0.000002  -0.000001  -0.000000  -0.000007  -0.008933
    17  H    0.008217  -0.000003   0.000002  -0.000000  -0.016621  -0.001250
    18  C   -1.877259   0.006310  -0.009741   0.031715  -0.030614  -0.155117
    19  C    1.803761   0.046010  -0.008569  -0.038782   0.011172  -0.008988
    20  C    0.812919  -0.004594   0.037291  -0.041238  -0.039957  -0.012078
    21  C   -0.491274   0.220518  -0.014561   0.067269  -0.010280   0.006710
    22  H   -0.017565  -0.001144   0.000012  -0.000103   0.000063   0.000007
    23  C   -1.025289  -0.015419   0.263802   0.066475  -0.043076   0.001773
    24  H   -0.012288   0.000008  -0.000436  -0.000071  -0.000046   0.000562
    25  C    6.873154   0.066494   0.047228   0.233190   0.003945  -0.004470
    26  H    0.066494   0.464290  -0.000102  -0.001228  -0.000002  -0.000000
    27  H    0.047228  -0.000102   0.451574  -0.001203   0.000009  -0.000012
    28  H    0.233190  -0.001228  -0.001203   0.465417   0.000002   0.000001
    29  C    0.003945  -0.000002   0.000009   0.000002  14.730553  -6.858012
    30  C   -0.004470  -0.000000  -0.000012   0.000001  -6.858012  17.975813
    31  C    0.002637   0.000000   0.000017  -0.000002  -0.731942  -1.181061
    32  C    0.001886   0.000000   0.000000  -0.000000   2.443873  -4.143656
    33  H    0.000001   0.000000   0.000000   0.000000   0.069849   0.194769
    34  C   -0.000356   0.000001  -0.000001  -0.000001   1.027227  -4.056133
    35  H    0.000014   0.000000   0.000000   0.000000   0.082889  -0.039832
    36  C   -0.000589   0.000000   0.000000  -0.000000  -1.970661   2.141441
    37  H    0.000000  -0.000000   0.000000   0.000000   0.023672   0.049832
    38  H   -0.000000  -0.000000   0.000000  -0.000000   0.012305   0.002251
    39  H   -0.000000  -0.000000   0.000000  -0.000000   0.029861  -0.027543
              31         32         33         34         35         36
     1  O    0.061139  -0.001540  -0.000003   0.016029  -0.000230   0.001609
     2  C   -0.183690   0.005300   0.000186  -0.159059  -0.003606  -0.013539
     3  S   -0.108093  -0.016572  -0.000250  -0.084640   0.002505   0.010805
     4  S   -0.162609  -0.019657   0.000070  -0.044809  -0.000108   0.006304
     5  C   -0.010153  -0.004582   0.000059  -0.001343  -0.000116   0.000917
     6  H   -0.000380   0.000012  -0.000000  -0.000036  -0.000000  -0.000001
     7  H    0.003595   0.000073  -0.000000   0.000294   0.000000  -0.000014
     8  H   -0.009196  -0.000683   0.000000  -0.000957  -0.000002   0.000125
     9  C   -0.858540  -1.145940   0.055146  -0.100170   0.041738   0.167478
    10  N    0.232424   0.091320  -0.001320   0.131203  -0.000322  -0.033598
    11  C   -0.133313   0.084988   0.000710  -0.065737  -0.000785  -0.000377
    12  H    0.025211   0.015024  -0.001164   0.013442  -0.000028  -0.005390
    13  H   -0.069349   0.041841   0.001280  -0.015130  -0.000058   0.002144
    14  H    0.124858  -0.004061   0.000009   0.021085   0.000623  -0.000212
    15  C   -0.101750  -0.020742  -0.000422   0.001079   0.004779   0.021788
    16  H    0.012156   0.002934  -0.000000   0.011136  -0.000053  -0.002602
    17  H    0.009575  -0.000280  -0.000000   0.004045   0.000003   0.000598
    18  C    0.165277   0.045295   0.000332   0.025081  -0.004898  -0.024482
    19  C    0.042058   0.007616   0.000009  -0.037872   0.000799  -0.003226
    20  C   -0.009326  -0.013593  -0.000251   0.058803  -0.000937   0.002817
    21  C   -0.008612  -0.003355  -0.000001   0.004019  -0.000110   0.002965
    22  H    0.000046  -0.000003   0.000000  -0.000092   0.000000  -0.000008
    23  C    0.010207  -0.001590  -0.000032   0.029589  -0.000166  -0.000049
    24  H   -0.001355  -0.000069   0.000000  -0.000344   0.000000   0.000020
    25  C    0.002637   0.001886   0.000001  -0.000356   0.000014  -0.000589
    26  H    0.000000   0.000000   0.000000   0.000001   0.000000   0.000000
    27  H    0.000017   0.000000   0.000000  -0.000001   0.000000   0.000000
    28  H   -0.000002  -0.000000   0.000000  -0.000001   0.000000  -0.000000
    29  C   -0.731942   2.443873   0.069849   1.027227   0.082889  -1.970661
    30  C   -1.181061  -4.143656   0.194769  -4.056133  -0.039832   2.141441
    31  C    9.484660  -0.676609  -0.027615  -0.832281   0.202021   0.666971
    32  C   -0.676609   8.562966   0.038107   1.699254   0.007813  -0.827216
    33  H   -0.027615   0.038107   0.458760   0.007023  -0.000100  -0.013528
    34  C   -0.832281   1.699254   0.007023   9.567398   0.051015  -1.008349
    35  H    0.202021   0.007813  -0.000100   0.051015   0.392924  -0.017115
    36  C    0.666971  -0.827216  -0.013528  -1.008349  -0.017115   6.746932
    37  H   -0.006725   0.216001  -0.001132  -0.011982   0.000011   0.047039
    38  H    0.053976  -0.019272   0.000012   0.219370  -0.000717   0.049584
    39  H   -0.034955   0.059913  -0.000104   0.065613  -0.000095   0.230021
              37         38         39
     1  O   -0.000000  -0.000005  -0.000000
     2  C    0.000010   0.000411   0.000030
     3  S   -0.000013  -0.000023  -0.000026
     4  S    0.000004   0.000023   0.000002
     5  C   -0.000000   0.000002   0.000000
     6  H   -0.000000  -0.000000  -0.000000
     7  H   -0.000000  -0.000000   0.000000
     8  H    0.000000   0.000000  -0.000000
     9  C    0.008835   0.008598   0.005271
    10  N   -0.000065  -0.000098  -0.000009
    11  C   -0.000070  -0.000041  -0.000085
    12  H   -0.000004  -0.000000   0.000000
    13  H   -0.000002   0.000002  -0.000000
    14  H    0.000002  -0.000000  -0.000000
    15  C   -0.000023   0.000332  -0.000059
    16  H    0.000000  -0.000006   0.000000
    17  H    0.000000   0.000000  -0.000000
    18  C   -0.000000  -0.000328   0.000028
    19  C   -0.000002  -0.000050  -0.000001
    20  C    0.000006  -0.000022   0.000013
    21  C   -0.000000  -0.000006   0.000001
    22  H    0.000000   0.000000  -0.000000
    23  C    0.000001  -0.000016   0.000003
    24  H    0.000000   0.000000  -0.000000
    25  C    0.000000  -0.000000  -0.000000
    26  H   -0.000000  -0.000000  -0.000000
    27  H    0.000000   0.000000   0.000000
    28  H    0.000000  -0.000000  -0.000000
    29  C    0.023672   0.012305   0.029861
    30  C    0.049832   0.002251  -0.027543
    31  C   -0.006725   0.053976  -0.034955
    32  C    0.216001  -0.019272   0.059913
    33  H   -0.001132   0.000012  -0.000104
    34  C   -0.011982   0.219370   0.065613
    35  H    0.000011  -0.000717  -0.000095
    36  C    0.047039   0.049584   0.230021
    37  H    0.468085  -0.000107  -0.001248
    38  H   -0.000107   0.462091  -0.001226
    39  H   -0.001248  -0.001226   0.467878
 Mulliken charges:
               1
     1  O   -0.105909
     2  C    0.033577
     3  S   -0.444464
     4  S    0.317746
     5  C   -0.828274
     6  H    0.193658
     7  H    0.247142
     8  H    0.230330
     9  C   -0.728240
    10  N   -0.445341
    11  C   -0.404936
    12  H    0.033893
    13  H    0.162723
    14  H    0.200522
    15  C   -0.646334
    16  H    0.242882
    17  H    0.209187
    18  C    0.747265
    19  C   -0.452781
    20  C   -0.009851
    21  C   -0.420889
    22  H    0.221790
    23  C   -0.441899
    24  H    0.350761
    25  C   -0.222256
    26  H    0.210538
    27  H    0.221494
    28  H    0.209544
    29  C    0.250205
    30  C    0.024701
    31  C    0.050728
    32  C   -0.424794
    33  H    0.219600
    34  C   -0.533415
    35  H    0.282143
    36  C   -0.178602
    37  H    0.207877
    38  H    0.212961
    39  H    0.206719
 Sum of Mulliken charges =  -1.00000
 Mulliken charges with hydrogens summed into heavy atoms:
               1
     1  O   -0.105909
     2  C    0.033577
     3  S   -0.444464
     4  S    0.317746
     5  C   -0.157144
     9  C   -0.364996
    10  N   -0.445341
    11  C   -0.371043
    15  C   -0.194265
    18  C    0.747265
    19  C   -0.230990
    20  C    0.340910
    21  C   -0.210352
    23  C   -0.220404
    25  C   -0.012712
    29  C    0.250205
    30  C    0.244301
    31  C    0.332872
    32  C   -0.216917
    34  C   -0.320454
    36  C    0.028117
 APT charges:
               1
     1  O    0.064020
     2  C    0.029613
     3  S   -0.659936
     4  S    0.233646
     5  C   -1.473341
     6  H    0.798983
     7  H    0.470607
     8  H    0.176235
     9  C   -1.337086
    10  N   -0.117998
    11  C   -0.863677
    12  H    0.318618
    13  H    0.559955
    14  H    0.436207
    15  C   -0.816439
    16  H    0.233154
    17  H    0.503129
    18  C   -1.176447
    19  C   -0.367429
    20  C   -0.193936
    21  C   -0.563461
    22  H    0.463138
    23  C   -0.504460
    24  H    0.161719
    25  C   -0.493916
    26  H    1.038971
    27  H    0.690755
    28  H    1.153788
    29  C   -0.539430
    30  C   -0.226235
    31  C   -0.723203
    32  C   -0.562566
    33  H    0.555205
    34  C   -0.518978
    35  H    0.170672
    36  C   -0.522603
    37  H    0.997010
    38  H    0.585777
    39  H    1.019939
 Sum of APT charges =  -1.00000
 APT charges with hydrogens summed into heavy atoms:
               1
     1  O    0.064020
     2  C    0.029613
     3  S   -0.659936
     4  S    0.233646
     5  C   -0.027516
     9  C   -0.340924
    10  N   -0.117998
    11  C   -0.545058
    15  C   -0.080156
    18  C   -1.176447
    19  C    0.095708
    20  C   -0.032216
    21  C    0.475510
    23  C    0.186295
    25  C    0.659871
    29  C   -0.539430
    30  C    0.328969
    31  C   -0.552531
    32  C    0.434444
    34  C    0.066799
    36  C    0.497336
 Electronic spatial extent (au):  <R**2>=           8367.2106
 Charge=             -1.0000 electrons
 Dipole moment (field-independent basis, Debye):
    X=             -0.2090    Y=             -3.0938    Z=              1.1500  Tot=              3.3072
 Quadrupole moment (field-independent basis, Debye-Ang):
   XX=           -167.0520   YY=           -160.0420   ZZ=           -160.2949
   XY=              6.6886   XZ=             -6.5070   YZ=             -7.8565
 Traceless Quadrupole moment (field-independent basis, Debye-Ang):
   XX=             -4.5890   YY=              2.4209   ZZ=              2.1681
   XY=              6.6886   XZ=             -6.5070   YZ=             -7.8565
 Octapole moment (field-independent basis, Debye-Ang**2):
  XXX=            -40.4683  YYY=             29.8462  ZZZ=             14.6047  XYY=             20.7309
  XXY=              2.7477  XXZ=            -13.3921  XZZ=             -9.2294  YZZ=            -27.5791
  YYZ=            -17.7152  XYZ=             -5.9429
 Hexadecapole moment (field-independent basis, Debye-Ang**3):
 XXXX=          -7235.8097 YYYY=          -4178.4041 ZZZZ=          -1430.9862 XXXY=            161.2781
 XXXZ=            -90.7567 YYYX=             -8.2784 YYYZ=            -97.4521 ZZZX=            -16.6432
 ZZZY=            -44.2307 XXYY=          -1815.5280 XXZZ=          -1283.5610 YYZZ=           -946.9171
 XXYZ=             23.9623 YYXZ=             -9.1059 ZZXY=             11.9602
 N-N= 1.862617244202D+03 E-N=-7.467168290910D+03  KE= 1.577219955479D+03
  Exact polarizability:   0.000   0.000   0.000   0.000   0.000   0.000
 Approx polarizability: 218.074   1.481 218.629  -2.771   1.557 257.578
 Calling FoFJK, ICntrl=    100147 FMM=F ISym2X=0 I1Cent= 0 IOpClX= 0 NMat=1 NMatS=1 NMatT=0.
 -------------------------------------------------------------------
 Center     Atomic                   Forces (Hartrees/Bohr)
 Number     Number              X              Y              Z
 -------------------------------------------------------------------
      1        8           0.000000316   -0.000000382    0.000000416
      2        6          -0.000000264    0.000000212   -0.000000394
      3       16          -0.000000094   -0.000000013   -0.000000128
      4       16           0.000000316   -0.000000099    0.000000295
      5        6          -0.000000559   -0.000000101    0.000000197
      6        1           0.000000098    0.000000159   -0.000000146
      7        1           0.000000024    0.000000007    0.000000028
      8        1           0.000000258   -0.000000089   -0.000000143
      9        6           0.000000447   -0.000000703   -0.000001234
     10        7          -0.000000417   -0.000000429   -0.000000863
     11        6           0.000000849    0.000000557    0.000001247
     12        1           0.000000026   -0.000000004   -0.000000005
     13        1          -0.000000387   -0.000000183    0.000000627
     14        1          -0.000000038   -0.000000053    0.000000090
     15        6          -0.000000772    0.000000188    0.000000066
     16        1           0.000000227   -0.000000076   -0.000000063
     17        1           0.000000057   -0.000000007   -0.000000102
     18        6          -0.000000745   -0.000000311    0.000000886
     19        6           0.000000127   -0.000000171   -0.000001133
     20        6          -0.000000829   -0.000000611   -0.000000166
     21        6           0.000001329    0.000000920   -0.000000220
     22        1           0.000000147    0.000000093   -0.000000272
     23        6           0.000000264    0.000000347    0.000000596
     24        1          -0.000000598   -0.000000281    0.000000549
     25        6           0.000000099   -0.000000096   -0.000000215
     26        1           0.000000395    0.000000159   -0.000000425
     27        1          -0.000000152   -0.000000118    0.000000349
     28        1           0.000000370    0.000000235   -0.000000102
     29        6           0.000001099   -0.000000972   -0.000001119
     30        6          -0.000001305    0.000000708    0.000002125
     31        6           0.000000508   -0.000000896   -0.000000301
     32        6           0.000000164    0.000000421   -0.000001010
     33        1          -0.000000264    0.000000204    0.000000443
     34        6           0.000001102   -0.000000699   -0.000002120
     35        1           0.000001129   -0.000001081   -0.000001309
     36        6          -0.000001259    0.000001266    0.000002036
     37        1          -0.000001516    0.000001448    0.000001871
     38        1           0.000000349   -0.000000259   -0.000000445
     39        1          -0.000000501    0.000000712    0.000000096
 -------------------------------------------------------------------
 Cartesian Forces:  Max     0.000002125 RMS     0.000000697
 IRC-IRC-IRC-IRC-IRC-IRC-IRC-IRC-IRC-IRC-IRC-IRC-IRC-IRC-IRC-IRC-IRC-IRC
          ******** Start new reaction path calculation ********
 Supplied step size of   0.1000 bohr.
    Integration on MW PES will use step size of   0.2743 sqrt(amu)*bohr.
 Point Number:   0          Path Number:   1
 Calculating another point on the path.
 IRC-IRC-IRC-IRC-IRC-IRC-IRC-IRC-IRC-IRC-IRC-IRC-IRC-IRC-IRC-IRC-IRC-IRC
                          Input orientation:                          
 ---------------------------------------------------------------------
 Center     Atomic      Atomic             Coordinates (Angstroms)
 Number     Number       Type             X           Y           Z
 ---------------------------------------------------------------------
      1          8           0       -1.370061    1.055692    0.234014
      2          6           0       -0.348586    1.845595    0.428398
      3         16           0        0.554219    1.917226    1.862694
      4         16           0       -0.594471    3.239999   -0.646281
      5          6           0        0.881451    4.237522   -0.376940
      6          1           0        0.760988    5.110597   -1.009677
      7          1           0        0.973961    4.541688    0.654317
      8          1           0        1.766896    3.697863   -0.681380
      9          6           0        2.461793    0.594230   -0.773110
     10          7           0        1.013331    0.629876   -0.985908
     11          6           0        0.479410    0.158188   -2.054767
     12          1           0        1.266129   -0.252811   -2.742835
     13          1           0        2.982251    0.873696   -1.688672
     14          1           0        2.713506    1.328757   -0.015986
     15          6           0       -1.446496   -0.200057    0.887822
     16          1           0       -0.532962   -0.735211    0.676297
     17          1           0       -1.529877   -0.042978    1.953402
     18          6           0       -2.650861   -0.931140    0.348469
     19          6           0       -3.588952   -1.475724    1.213708
     20          6           0       -2.816198   -1.095278   -1.027338
     21          6           0       -4.681468   -2.185351    0.724867
     22          1           0       -3.474028   -1.344960    2.276646
     23          6           0       -3.908310   -1.795561   -1.512902
     24          1           0       -2.080830   -0.673342   -1.691876
     25          6           0       -4.843339   -2.344760   -0.640748
     26          1           0       -5.400717   -2.601847    1.409406
     27          1           0       -4.029580   -1.917354   -2.575529
     28          1           0       -5.688866   -2.889321   -1.025798
     29          6           0        2.981625   -0.755995   -0.316582
     30          6           0        3.702671   -1.578296   -1.175920
     31          6           0        2.741391   -1.214186    0.980811
     32          6           0        4.169628   -2.821463   -0.762849
     33          1           0        3.897461   -1.248474   -2.181333
     34          6           0        3.205258   -2.451498    1.396452
     35          1           0        2.182610   -0.592326    1.656538
     36          6           0        3.923289   -3.264534    0.525800
     37          1           0        4.722152   -3.439817   -1.450398
     38          1           0        3.007026   -2.784374    2.401443
     39          1           0        4.281881   -4.226880    0.849763
 ---------------------------------------------------------------------
                    Distance matrix (angstroms):
                    1          2          3          4          5
     1  O    0.000000
     2  C    1.305811   0.000000
     3  S    2.664150   1.696288   0.000000
     4  S    2.479447   1.777570   3.060093   0.000000
     5  C    3.945454   2.807645   3.241421   1.801650   0.000000
     6  H    4.746619   3.736235   4.300103   2.338474   1.084955
     7  H    4.221760   3.011492   2.919616   2.417835   1.079150
     8  H    4.202322   3.022874   3.333701   2.405603   1.080708
     9  C    3.988778   3.302691   3.512353   4.044370   3.990991
    10  N    2.711104   2.309341   3.159524   3.084334   3.661058
    11  C    3.076455   3.114327   4.294917   3.554520   4.429187
    12  H    4.186084   4.131263   5.140698   4.478515   5.090042
    13  H    4.761561   4.064610   4.426793   4.413492   4.177239
    14  H    4.100314   3.137038   2.922029   3.872057   3.456534
    15  C    1.417820   2.366679   3.071828   3.861787   5.168275
    16  H    2.025755   2.599233   3.102407   4.189904   5.276168
    17  H    2.046683   2.699591   2.862531   4.290836   5.437616
    18  C    2.366654   3.607925   4.547374   4.755699   6.302262
    19  C    3.505902   4.706150   5.394364   5.887658   7.426698
    20  C    2.882532   4.105729   5.365369   4.886297   6.521839
    21  C    4.659476   5.925394   6.748201   6.929503   8.568159
    22  H    3.789743   4.833638   5.200000   6.152821   7.561470
    23  C    4.198102   5.449614   6.715177   6.090108   7.786546
    24  H    2.683990   3.720386   5.127328   4.314715   5.883939
    25  C    4.938820   6.237384   7.318838   7.017296   8.727499
    26  H    5.568242   6.801922   7.489243   7.839197   9.456935
    27  H    4.879096   6.060783   7.443994   6.490013   8.175238
    28  H    5.983505   7.283729   8.391805   7.979064   9.715038
    29  C    4.745791   4.291104   4.217541   5.372628   5.417526
    30  C    5.887140   5.541620   5.600411   6.477802   6.513171
    31  C    4.755427   4.383534   3.920099   5.797858   5.918106
    32  C    6.834780   6.604147   6.513051   7.710483   7.796813
    33  H    6.236174   5.866249   6.128056   6.533011   6.515236
    34  C    5.880917   5.659678   5.131388   7.141697   7.299862
    35  H    4.166655   3.722733   2.998669   5.263257   5.399582
    36  C    6.838789   6.661218   6.323650   8.005803   8.145462
    37  H    7.756410   7.561603   7.552891   8.575140   8.651291
    38  H    6.213111   6.048938   5.330250   7.651959   7.845030
    39  H    7.760744   7.648119   7.257515   9.042744   9.204011
                    6          7          8          9         10
     6  H    0.000000
     7  H    1.771409   0.000000
     8  H    1.765064   1.767731   0.000000
     9  C    4.831798   4.453495   3.181797   0.000000
    10  N    4.487884   4.241953   3.173821   1.464445   0.000000
    11  C    5.069305   5.176754   4.009128   2.400546   1.284531
    12  H    5.659077   5.883300   4.484215   2.454976   1.982381
    13  H    4.831809   4.793432   3.235373   1.089601   2.104750
    14  H    4.370591   3.714599   2.636566   1.084493   2.078408
    15  C    6.056115   5.328910   5.289807   4.320222   3.201625
    16  H    6.220152   5.487893   5.175401   3.582842   2.649040
    17  H    6.370811   5.382934   5.639563   4.875790   3.944640
    18  C    7.070209   6.571509   6.481114   5.451966   4.200433
    19  C    8.200308   7.572473   7.683910   6.696543   5.518412
    20  C    7.163062   6.997761   6.640680   5.547636   4.200377
    21  C    9.266058   8.788738   8.841444   7.810006   6.578981
    22  H    8.391037   7.554415   7.851577   6.949493   5.889026
    23  C    8.351682   8.288192   7.942109   6.843727   5.512078
    24  H    6.480376   6.483278   5.910459   4.804820   3.430830
    25  C    9.334181   9.107213   8.956012   7.875287   6.577855
    26  H   10.163678   9.603997   9.768951   8.763410   7.571101
    27  H    8.648325   8.785588   8.289608   7.189903   5.869091
    28  H   10.276165  10.121064   9.954798   8.867482   7.570058
    29  C    6.310984   5.747939   4.630927   1.517152   2.498563
    30  C    7.309065   6.946210   5.641777   2.534148   3.484922
    31  C    6.920037   6.029966   5.276432   2.534716   3.202302
    32  C    8.636975   8.150867   6.948479   3.818870   4.682276
    33  H    7.186656   7.079106   5.590654   2.727598   3.643548
    34  C    8.303566   7.377947   6.648376   3.812637   4.469346
    35  H    6.453917   5.368742   4.903509   2.718280   3.137438
    36  C    9.082988   8.345787   7.387982   4.325875   5.091124
    37  H    9.433698   9.065494   7.763466   4.673487   5.525713
    38  H    8.888813   7.801089   7.284306   4.667979   5.206349
    39  H   10.150994   9.373810   8.454057   5.402734   6.135241
                   11         12         13         14         15
    11  C    0.000000
    12  H    1.123069   0.000000
    13  H    2.628724   2.307673   0.000000
    14  H    3.243153   3.468712   1.754190   0.000000
    15  C    3.535009   4.532416   5.234985   4.523246   0.000000
    16  H    3.046600   3.893572   4.531930   3.908807   1.079666
    17  H    4.488109   5.469581   5.870630   4.875083   1.080318
    18  C    4.093993   5.035782   6.256144   5.832358   1.508602
    19  C    5.468471   6.381345   7.558062   7.007013   2.514686
    20  C    3.672577   4.507557   6.159240   6.121797   2.518997
    21  C    6.312940   7.150775   8.597414   8.220916   3.799078
    22  H    6.053947   6.989783   7.894918   7.119726   2.711184
    23  C    4.833512   5.537836   7.391593   7.473323   3.790730
    24  H    2.716240   3.533199   5.294159   5.459181   2.698374
    25  C    6.049452   6.791217   8.526222   8.425613   4.298235
    26  H    7.361670   8.197921   9.589141   9.128088   4.655803
    27  H    4.990998   5.553668   7.598832   7.909343   4.649326
    28  H    6.956560   7.633568   9.475652   9.455779   5.375108
    29  C    3.180895   3.013772   2.130381   2.123308   4.622544
    30  C    3.765257   3.185729   2.606566   3.282507   5.715987
    31  C    4.026748   4.119002   3.397559   2.731472   4.309931
    32  C    4.915799   4.353002   3.990139   4.461213   6.413840
    33  H    3.698349   2.868891   2.363034   3.568276   6.251142
    34  C    5.113866   5.072292   4.541436   4.065357   5.192929
    35  H    4.151861   4.506627   3.738860   2.601874   3.730310
    36  C    5.498605   5.178315   4.786898   4.780735   6.193276
    37  H    5.595692   4.875603   4.657298   5.369497   7.349527
    38  H    5.908073   5.991922   5.487361   4.779954   5.366899
    39  H    6.490292   6.147742   5.843677   5.837329   7.002218
                   16         17         18         19         20
    16  H    0.000000
    17  H    1.761824   0.000000
    18  C    2.152059   2.149709   0.000000
    19  C    3.190023   2.615282   1.387525   0.000000
    20  C    2.871443   3.412737   1.395393   2.400870   0.000000
    21  C    4.394925   4.003947   2.416213   1.391448   2.781675
    22  H    3.403348   2.362069   2.136988   1.077099   3.378075
    23  C    4.160517   4.554531   2.406886   2.763818   1.385235
    24  H    2.829835   3.740182   2.134105   3.370560   1.077222
    25  C    4.785875   4.796546   2.789952   2.401607   2.412459
    26  H    5.264676   4.671953   3.388001   2.142181   3.858394
    27  H    4.919164   5.502093   3.379830   3.840249   2.131901
    28  H    5.841289   5.854442   3.866853   3.379835   3.386859
    29  C    3.652200   5.100477   5.674317   6.784710   5.851072
    30  C    4.699159   6.287242   6.565817   7.673892   6.538428
    31  C    3.323181   4.534466   5.436576   6.340022   5.910465
    32  C    5.342092   6.897996   7.164316   8.118704   7.200794
    33  H    5.296993   6.928582   7.027170   8.223401   6.813838
    34  C    4.175950   5.341598   6.140350   6.866355   6.631141
    35  H    2.890609   3.764634   5.018794   5.855546   5.695984
    36  C    5.126236   6.492571   6.978225   7.752859   7.248351
    37  H    6.281238   7.887473   7.993167   8.945925   7.905857
    38  H    4.439225   5.319726   6.297688   6.828632   6.965596
    39  H    5.950172   7.245659   7.692601   8.345737   7.982052
                   21         22         23         24         25
    21  C    0.000000
    22  H    2.138267   0.000000
    23  C    2.399442   3.840874   0.000000
    24  H    3.858774   4.259254   2.151997   0.000000
    25  C    1.384383   3.374285   1.391601   3.395581   0.000000
    26  H    1.076745   2.458454   3.378944   4.935456   2.140068
    27  H    3.374818   4.917304   1.076437   2.475083   2.142022
    28  H    2.138984   4.265758   2.145685   4.286275   1.076906
    29  C    7.864520   6.981917   7.069871   5.246591   7.991203
    30  C    8.618312   7.967413   7.621534   5.876566   8.596986
    31  C    7.490494   6.350411   7.125666   5.539818   7.838098
    32  C    8.997769   8.357277   8.177294   6.674259   9.026391
    33  H    9.106139   8.615204   7.853417   6.025803   8.942977
    34  C    7.919742   6.827301   7.713459   6.375134   8.303102
    35  H    7.107834   5.740083   6.970827   5.421749   7.596875
    36  C    8.674451   7.840314   8.224848   6.905201   8.891602
    37  H    9.733116   9.244277   8.785918   7.347943   9.661952
    38  H    7.891938   6.640147   8.007604   6.862798   8.430684
    39  H    9.193751   8.396164   8.864125   7.718267   9.435764
                   26         27         28         29         30
    26  H    0.000000
    27  H    4.269456   0.000000
    28  H    2.468985   2.469741   0.000000
    29  C    8.754990   7.457117   8.957203   0.000000
    30  C    9.518573   7.865213   9.483791   1.390881   0.000000
    31  C    8.270623   7.680368   8.826199   1.396739   2.389169
    32  C    9.816233   8.445723   9.862234   2.424183   1.390734
    33  H   10.058883   7.964972   9.794147   2.135085   1.075909
    34  C    8.607298   8.270722   9.228458   2.420584   2.761702
    35  H    7.848955   7.632654   8.627355   2.135044   3.362371
    36  C    9.389195   8.641832   9.743806   2.808755   2.405810
    37  H   10.552400   8.954141  10.434205   3.393800   2.140080
    38  H    8.468034   8.662321   9.347488   3.391552   3.838759
    39  H    9.833953   9.281536  10.233405   3.885623   3.384357
                   31         32         33         34         35
    31  C    0.000000
    32  C    2.768312   0.000000
    33  H    3.367021   2.135525   0.000000
    34  C    1.385234   2.393630   3.837572   0.000000
    35  H    1.074965   3.843270   4.254467   2.137750   0.000000
    36  C    2.409947   1.384779   3.375461   1.390909   3.383670
    37  H    3.845469   1.077204   2.452829   3.373766   4.920419
    38  H    2.134068   3.371314   4.914641   1.077083   2.457563
    39  H    3.386238   2.142035   4.266875   2.147082   4.274084
                   36         37         38         39
    36  C    0.000000
    37  H    2.138753   0.000000
    38  H    2.141991   4.267076   0.000000
    39  H    1.076870   2.470636   2.472607   0.000000
 Symmetry turned off by external request.
 Stoichiometry    C17H18NOS2(1-)
 Framework group  C1[X(C17H18NOS2)]
 Deg. of freedom   111
 Full point group                 C1      NOp   1
 Rotational constants (GHZ):      0.2777462      0.1870550      0.1353818
 Standard basis: 6-31+G(d) (6D, 7F)
   443 basis functions,   792 primitive gaussians,   443 cartesian basis functions
    84 alpha electrons       84 beta electrons
       nuclear repulsion energy      1861.5022971290 Hartrees.
 NAtoms=   39 NActive=   39 NUniq=   39 SFac= 1.00D+00 NAtFMM=   60 NAOKFM=F Big=F
 Integral buffers will be    131072 words long.
 Raffenetti 1 integral format.
 Two-electron integral symmetry is turned off.
 One-electron integrals computed using PRISM.
 NBasis=   443 RedAO= T EigKep=  1.58D-06  NBF=   443
 NBsUse=   443 1.00D-06 EigRej= -1.00D+00 NBFU=   443
 Initial guess from the checkpoint file:  "/scratch/srahman/25005588/Gau-67872.chk"
 B after Tr=     0.032596   -0.039567   -0.017667
         Rot=    1.000000    0.000009   -0.000001    0.000007 Ang=   0.00 deg.
 ExpMin= 4.05D-02 ExpMax= 2.19D+04 ExpMxC= 3.30D+03 IAcc=2 IRadAn=         4 AccDes= 0.00D+00
 Harris functional with IExCor=  205 and IRadAn=       4 diagonalized for initial guess.
 HarFok:  IExCor=  205 AccDes= 0.00D+00 IRadAn=         4 IDoV= 1 UseB2=F ITyADJ=14
 ICtDFT=  3500011 ScaDFX=  1.000000  1.000000  1.000000  1.000000
 FoFCou: FMM=F IPFlag=           0 FMFlag=      100000 FMFlg1=           0
         NFxFlg=           0 DoJE=T BraDBF=F KetDBF=T FulRan=T
         wScrn=  0.000000 ICntrl=     500 IOpCl=  0 I1Cent=   200000004 NGrid=           0
         NMat0=    1 NMatS0=      1 NMatT0=    0 NMatD0=    1 NMtDS0=    0 NMtDT0=    0
 Symmetry not used in FoFCou.
 Requested convergence on RMS density matrix=1.00D-08 within 128 cycles.
 Requested convergence on MAX density matrix=1.00D-06.
 Requested convergence on             energy=1.00D-06.
 No special actions if energy rises.
 Initial convergence to 1.0D-05 achieved.  Increase integral accuracy.
 SCF Done:  E(RHF) =  -1578.48810931     A.U. after   16 cycles
            NFock= 16  Conv=0.52D-08     -V/T= 2.0008
 Range of M.O.s used for correlation:     1   443
 NBasis=   443 NAE=    84 NBE=    84 NFC=     0 NFV=     0
 NROrb=    443 NOA=    84 NOB=    84 NVA=   359 NVB=   359

 **** Warning!!: The largest alpha MO coefficient is  0.18203731D+03

 Symmetrizing basis deriv contribution to polar:
 IMax=3 JMax=2 DiffMx= 0.00D+00
 Calling FoFJK, ICntrl=      2147 FMM=F ISym2X=0 I1Cent= 0 IOpClX= 0 NMat=1 NMatS=1 NMatT=0.
 -------------------------------------------------------------------
 Center     Atomic                   Forces (Hartrees/Bohr)
 Number     Number              X              Y              Z
 -------------------------------------------------------------------
      1        8          -0.000359168    0.000320973    0.000391000
      2        6          -0.000728955    0.000626535    0.000669332
      3       16          -0.000521220    0.000369195    0.000276761
      4       16          -0.000304809    0.000241113    0.000266095
      5        6          -0.000044915   -0.000001990    0.000120683
      6        1           0.000016099   -0.000021711   -0.000002273
      7        1          -0.000012606    0.000019130   -0.000006507
      8        1          -0.000013367   -0.000009830    0.000037740
      9        6           0.000295082   -0.000204659   -0.000443524
     10        7           0.000304597   -0.000677326   -0.000415194
     11        6           0.000406814   -0.000292215   -0.000630383
     12        1           0.000008375    0.000085557   -0.000024845
     13        1           0.000016420   -0.000042261   -0.000036564
     14        1           0.000011768   -0.000008180   -0.000065229
     15        6           0.000028526    0.000052336    0.000012981
     16        1          -0.000008010    0.000029509   -0.000017961
     17        1           0.000012612   -0.000021241   -0.000002099
     18        6           0.000028999    0.000016177    0.000006468
     19        6           0.000010676    0.000027949   -0.000000231
     20        6           0.000063258   -0.000004668    0.000002096
     21        6           0.000017873    0.000027949   -0.000002352
     22        1           0.000000981    0.000002441   -0.000000413
     23        6           0.000049480    0.000013274    0.000000202
     24        1           0.000005877   -0.000007718    0.000002284
     25        6           0.000031030    0.000028560   -0.000004971
     26        1           0.000001360    0.000001896   -0.000001057
     27        1           0.000005098   -0.000001163    0.000000267
     28        1           0.000003416    0.000002552   -0.000001345
     29        6           0.000235044   -0.000098428   -0.000116983
     30        6           0.000191391   -0.000194034   -0.000032497
     31        6           0.000121475    0.000022354   -0.000102762
     32        6           0.000084076   -0.000191030    0.000052077
     33        1           0.000016870   -0.000023883   -0.000005166
     34        6           0.000022340    0.000009196   -0.000009187
     35        1           0.000009555    0.000005747   -0.000016337
     36        6           0.000003500   -0.000083430    0.000077837
     37        1           0.000001836   -0.000020504    0.000012274
     38        1          -0.000004313    0.000007041   -0.000002236
     39        1          -0.000007065   -0.000005215    0.000012018
 -------------------------------------------------------------------
 Cartesian Forces:  Max     0.000728955 RMS     0.000195151
 IRC-IRC-IRC-IRC-IRC-IRC-IRC-IRC-IRC-IRC-IRC-IRC-IRC-IRC-IRC-IRC-IRC-IRC
 Pt  1 Step number   1 out of a maximum of  20
 Modified Bulirsch-Stoer Extrapolation Cycles:
    EPS =    0.000010000000000
 Maximum DWI energy   std dev =  0.000000743 at pt    45
 Maximum DWI gradient std dev =  0.105411562 at pt     3
 CORRECTOR INTEGRATION CONVERGENCE:
   Recorrection delta-x convergence threshold:    0.010000
   Delta-x Convergence Met
 Point Number:   1          Path Number:   1
   CHANGE IN THE REACTION COORDINATE =    0.27419
   NET REACTION COORDINATE UP TO THIS POINT =    0.27419
  # OF POINTS ALONG THE PATH =   1
  # OF STEPS =   1

 Calculating another point on the path.
 IRC-IRC-IRC-IRC-IRC-IRC-IRC-IRC-IRC-IRC-IRC-IRC-IRC-IRC-IRC-IRC-IRC-IRC
                          Input orientation:                          
 ---------------------------------------------------------------------
 Center     Atomic      Atomic             Coordinates (Angstroms)
 Number     Number       Type             X           Y           Z
 ---------------------------------------------------------------------
      1          8           0       -1.374752    1.060553    0.239440
      2          6           0       -0.365143    1.859079    0.443894
      3         16           0        0.550339    1.920020    1.864564
      4         16           0       -0.596608    3.241772   -0.644353
      5          6           0        0.880410    4.237509   -0.374360
      6          1           0        0.763675    5.107429   -1.012066
      7          1           0        0.970084    4.547206    0.655532
      8          1           0        1.765159    3.693674   -0.673041
      9          6           0        2.466747    0.589388   -0.782417
     10          7           0        1.019112    0.617947   -0.993443
     11          6           0        0.487019    0.153405   -2.066446
     12          1           0        1.275675   -0.242952   -2.763604
     13          1           0        2.988392    0.864438   -1.699081
     14          1           0        2.717455    1.328309   -0.028708
     15          6           0       -1.446317   -0.199384    0.888188
     16          1           0       -0.531120   -0.728940    0.670383
     17          1           0       -1.527521   -0.046807    1.954579
     18          6           0       -2.650325   -0.930773    0.348571
     19          6           0       -3.588696   -1.475080    1.213739
     20          6           0       -2.814891   -1.095359   -1.027284
     21          6           0       -4.681128   -2.184764    0.724798
     22          1           0       -3.473947   -1.344355    2.276709
     23          6           0       -3.907274   -1.795333   -1.512894
     24          1           0       -2.078339   -0.674899   -1.691727
     25          6           0       -4.842654   -2.344162   -0.640868
     26          1           0       -5.400444   -2.601305    1.409226
     27          1           0       -4.028099   -1.917587   -2.575499
     28          1           0       -5.688087   -2.888751   -1.026080
     29          6           0        2.986457   -0.757801   -0.319112
     30          6           0        3.706644   -1.582362   -1.176681
     31          6           0        2.743920   -1.213739    0.978698
     32          6           0        4.171385   -2.825396   -0.761680
     33          1           0        3.901791   -1.254201   -2.182489
     34          6           0        3.205703   -2.451179    1.396380
     35          1           0        2.184809   -0.590657    1.652997
     36          6           0        3.923440   -3.266326    0.527414
     37          1           0        4.723387   -3.445602   -1.448006
     38          1           0        3.005971   -2.782749    2.401546
     39          1           0        4.280400   -4.228755    0.852971
 ---------------------------------------------------------------------
                    Distance matrix (angstroms):
                    1          2          3          4          5
     1  O    0.000000
     2  C    1.303363   0.000000
     3  S    2.661896   1.691191   0.000000
     4  S    2.478773   1.774739   3.058950   0.000000
     5  C    3.944053   2.806755   3.239210   1.801657   0.000000
     6  H    4.745140   3.734412   4.298848   2.338003   1.084923
     7  H    4.222338   3.008928   2.922336   2.418342   1.079181
     8  H    4.198213   3.025140   3.325819   2.404782   1.080624
     9  C    4.002913   3.336999   3.528415   4.054423   3.998970
    10  N    2.728826   2.350003   3.175429   3.101108   3.674742
    11  C    3.099390   3.152350   4.310195   3.568558   4.438222
    12  H    4.212145   4.171195   5.159893   4.487758   5.093059
    13  H    4.778426   4.102177   4.444988   4.429039   4.192384
    14  H    4.109716   3.163461   2.937855   3.876000   3.457985
    15  C    1.418956   2.367193   3.071127   3.861637   5.166595
    16  H    2.024774   2.603207   3.100421   4.183225   5.267781
    17  H    2.047263   2.695495   2.862520   4.293693   5.438516
    18  C    2.367356   3.607550   4.546373   4.755395   6.300782
    19  C    3.504317   4.701124   5.392763   5.886747   7.424866
    20  C    2.885576   4.110272   5.364706   4.886525   6.520816
    21  C    4.658302   5.921089   6.746598   6.928577   8.566472
    22  H    3.786907   4.825543   5.198163   6.151768   7.559484
    23  C    4.200051   5.452563   6.714268   6.089935   7.785458
    24  H    2.690025   3.730545   5.127452   4.316577   5.883995
    25  C    4.938964   6.236349   7.317433   7.016522   8.725988
    26  H    5.566309   6.795671   7.487425   7.838085   9.455140
    27  H    4.881951   6.066068   7.443351   6.490257   8.174574
    28  H    5.983594   7.282612   8.390356   7.978232   9.713571
    29  C    4.757998   4.320123   4.227746   5.379658   5.421403
    30  C    5.900084   5.572184   5.610536   6.486418   6.519372
    31  C    4.762601   4.403919   3.926449   5.800431   5.917731
    32  C    6.845617   6.631576   6.521357   7.717385   7.801612
    33  H    6.250259   5.898910   6.138937   6.543335   6.523569
    34  C    5.886539   5.677719   5.135906   7.143658   7.299387
    35  H    4.170745   3.737030   3.003290   5.263231   5.396556
    36  C    6.846580   6.683465   6.329610   8.009944   8.147440
    37  H    7.767896   7.590261   7.561570   8.583074   8.657446
    38  H    6.215819   6.061632   5.332402   7.651857   7.842684
    39  H    7.767493   7.668777   7.262514   9.046323   9.205645
                    6          7          8          9         10
     6  H    0.000000
     7  H    1.771254   0.000000
     8  H    1.765393   1.767984   0.000000
     9  C    4.833827   4.469007   3.184459   0.000000
    10  N    4.496782   4.261526   3.181091   1.463214   0.000000
    11  C    5.072535   5.191146   4.013567   2.399611   1.284623
    12  H    5.653018   5.893173   4.484091   2.456938   1.985054
    13  H    4.839869   4.814619   3.248636   1.089971   2.106358
    14  H    4.366463   3.725962   2.630016   1.084867   2.078388
    15  C    6.054527   5.331345   5.282699   4.327257   3.207321
    16  H    6.210502   5.485576   5.161123   3.582712   2.643037
    17  H    6.373125   5.387997   5.633589   4.883654   3.951971
    18  C    7.068707   6.573419   6.475006   5.456597   4.202893
    19  C    8.199194   7.573770   7.677221   6.701870   5.521260
    20  C    7.161072   6.999746   6.636051   5.549237   4.199541
    21  C    9.264916   8.789790   8.835418   7.814074   6.580295
    22  H    8.390412   7.555668   7.844170   6.956254   5.893396
    23  C    8.349654   8.289662   7.937950   6.844607   5.510266
    24  H    6.478758   6.486362   5.907167   4.804485   3.428302
    25  C    9.332466   9.108212   8.950960   7.877379   6.577135
    26  H   10.162854   9.604836   9.762605   8.767926   7.572787
    27  H    8.646170   8.787202   8.286581   7.189095   5.865677
    28  H   10.274450  10.121883   9.950067   8.868943   7.568654
    29  C    6.310458   5.758367   4.629521   1.516466   2.493562
    30  C    7.310367   6.958259   5.644428   2.531657   3.478183
    31  C    6.916768   6.036507   5.269622   2.535670   3.196776
    32  C    8.637412   8.161622   6.949536   3.816670   4.674093
    33  H    7.189437   7.092644   5.596883   2.723669   3.637115
    34  C    8.300402   7.384053   6.642054   3.812907   4.462283
    35  H    6.449060   5.372907   4.893061   2.720890   3.134201
    36  C    9.081514   8.354042   7.385179   4.324829   5.082884
    37  H    9.435237   9.077287   7.766656   4.670822   5.517309
    38  H    8.884568   7.805231   7.275765   4.669014   5.199836
    39  H   10.149387   9.381613   8.451037   5.401698   6.126644
                   11         12         13         14         15
    11  C    0.000000
    12  H    1.124770   0.000000
    13  H    2.626288   2.300634   0.000000
    14  H    3.241546   3.468032   1.754631   0.000000
    15  C    3.548536   4.554857   5.243312   4.528967   0.000000
    16  H    3.050471   3.910621   4.532127   3.908228   1.079562
    17  H    4.501900   5.491597   5.879887   4.883052   1.080308
    18  C    4.104958   5.056897   6.261852   5.835997   1.508559
    19  C    5.479327   6.403085   7.564122   7.012147   2.514592
    20  C    3.679929   4.524835   6.161997   6.121942   2.518888
    21  C    6.322011   7.170990   8.601998   8.224871   3.799004
    22  H    6.065932   7.012614   7.902373   7.126819   2.711132
    23  C    4.838782   5.553119   7.393190   7.473084   3.790588
    24  H    2.721684   3.547521   5.295410   5.456933   2.698431
    25  C    6.056033   6.808454   8.528787   8.427161   4.298045
    26  H    7.370953   8.218571   9.594035   9.132897   4.655730
    27  H    4.993438   5.565052   7.598612   7.907242   4.649187
    28  H    6.961969   7.649394   9.477375   9.456823   5.374917
    29  C    3.182871   3.027769   2.129784   2.123335   4.628055
    30  C    3.764380   3.197179   2.603001   3.281515   5.720955
    31  C    4.029341   4.135577   3.398395   2.734516   4.312215
    32  C    4.914287   4.365988   3.986611   4.461437   6.416898
    33  H    3.695334   2.873466   2.357247   3.565219   6.256513
    34  C    5.115297   5.089866   4.541191   4.068635   5.193278
    35  H    4.155765   4.522587   3.741587   2.606583   3.731368
    36  C    5.498333   5.194444   4.784852   4.782713   6.194400
    37  H    5.593043   4.886152   4.652922   5.369208   7.352617
    38  H    5.910082   6.010263   5.487934   4.784367   5.365343
    39  H    6.489689   6.163977   5.841478   5.839616   7.002311
                   16         17         18         19         20
    16  H    0.000000
    17  H    1.762748   0.000000
    18  C    2.152982   2.149732   0.000000
    19  C    3.193859   2.614814   1.387561   0.000000
    20  C    2.869137   3.412959   1.395403   2.401072   0.000000
    21  C    4.398290   4.003556   2.416237   1.391446   2.781985
    22  H    3.408702   2.361350   2.137082   1.077109   3.378273
    23  C    4.159605   4.554551   2.406748   2.763798   1.385309
    24  H    2.824247   3.740782   2.134352   3.370935   1.077395
    25  C    4.787238   4.796279   2.789797   2.401516   2.412602
    26  H    5.268962   4.671445   3.388041   2.142202   3.858697
    27  H    4.917061   5.502210   3.379681   3.840209   2.131877
    28  H    5.842695   5.854168   3.866697   3.379748   3.386962
    29  C    3.654214   5.104036   5.678823   6.789460   5.854152
    30  C    4.700917   6.289611   6.569781   7.677734   6.541400
    31  C    3.325053   4.534235   5.438291   6.342363   5.910868
    32  C    5.344107   6.897546   7.166448   8.120621   7.202195
    33  H    5.297686   6.931852   7.031436   8.227427   6.817151
    34  C    4.178161   5.338165   6.140245   6.866585   6.630230
    35  H    2.891526   3.764056   5.019535   5.857347   5.695229
    36  C    5.128536   6.489613   6.978623   7.753180   7.248123
    37  H    6.283126   7.886903   7.995228   8.947545   7.907356
    38  H    4.441404   5.313916   6.295888   6.827190   6.963232
    39  H    5.952543   7.241144   7.691947   8.344791   7.981020
                   21         22         23         24         25
    21  C    0.000000
    22  H    2.138224   0.000000
    23  C    2.399536   3.840865   0.000000
    24  H    3.859249   4.259622   2.152291   0.000000
    25  C    1.384392   3.374200   1.391610   3.395907   0.000000
    26  H    1.076737   2.458422   3.379043   4.935923   2.140126
    27  H    3.374877   4.917276   1.076417   2.475255   2.142024
    28  H    2.138957   4.265676   2.145657   4.286550   1.076904
    29  C    7.868789   6.987071   7.072844   5.248152   7.994689
    30  C    8.621673   7.971414   7.624313   5.878332   8.599880
    31  C    7.492577   6.353249   7.126336   5.538565   7.839449
    32  C    8.999278   8.359210   8.178635   6.674478   9.027684
    33  H    9.109598   8.619402   7.856378   6.028133   8.945945
    34  C    7.919856   6.827721   7.712876   6.372807   8.302885
    35  H    7.109419   5.742700   6.970480   5.419291   7.597489
    36  C    8.674523   7.840622   8.224765   6.903726   8.891551
    37  H    9.734254   9.245811   8.787258   7.348446   9.663011
    38  H    7.890537   6.638818   8.005672   6.859163   8.429090
    39  H    9.192568   8.395039   8.863231   7.716148   9.434689
                   26         27         28         29         30
    26  H    0.000000
    27  H    4.269524   0.000000
    28  H    2.469024   2.469701   0.000000
    29  C    8.759325   7.459248   8.960384   0.000000
    30  C    9.521776   7.867357   9.486322   1.390681   0.000000
    31  C    8.272930   7.680362   8.827432   1.396787   2.389222
    32  C    9.817482   8.446631   9.863220   2.423812   1.390447
    33  H   10.062141   7.967289   9.796673   2.134578   1.075835
    34  C    8.607466   8.269730   9.228179   2.420436   2.761599
    35  H    7.851000   7.631589   8.627931   2.135367   3.362520
    36  C    9.389072   8.641420   9.743581   2.808423   2.405552
    37  H   10.553131   8.955142  10.434888   3.393464   2.139871
    38  H    8.466725   8.660117   9.345935   3.391574   3.838695
    39  H    9.832434   9.280466  10.232164   3.885304   3.384093
                   31         32         33         34         35
    31  C    0.000000
    32  C    2.768394   0.000000
    33  H    3.366810   2.135423   0.000000
    34  C    1.385265   2.393700   3.837395   0.000000
    35  H    1.074949   3.843333   4.254324   2.137667   0.000000
    36  C    2.409987   1.384796   3.375306   1.390940   3.383634
    37  H    3.845568   1.077221   2.452901   3.373836   4.920499
    38  H    2.134235   3.371350   4.914502   1.077121   2.457621
    39  H    3.386281   2.142055   4.266771   2.147101   4.274026
                   36         37         38         39
    36  C    0.000000
    37  H    2.138771   0.000000
    38  H    2.141954   4.267076   0.000000
    39  H    1.076883   2.470640   2.472485   0.000000
 Symmetry turned off by external request.
 Stoichiometry    C17H18NOS2(1-)
 Framework group  C1[X(C17H18NOS2)]
 Deg. of freedom   111
 Full point group                 C1      NOp   1
 Rotational constants (GHZ):      0.2772948      0.1868404      0.1352636
 Standard basis: 6-31+G(d) (6D, 7F)
   443 basis functions,   792 primitive gaussians,   443 cartesian basis functions
    84 alpha electrons       84 beta electrons
       nuclear repulsion energy      1860.3541003401 Hartrees.
 NAtoms=   39 NActive=   39 NUniq=   39 SFac= 1.00D+00 NAtFMM=   60 NAOKFM=F Big=F
 Integral buffers will be    131072 words long.
 Raffenetti 1 integral format.
 Two-electron integral symmetry is turned off.
 One-electron integrals computed using PRISM.
 NBasis=   443 RedAO= T EigKep=  1.59D-06  NBF=   443
 NBsUse=   443 1.00D-06 EigRej= -1.00D+00 NBFU=   443
 Initial guess from the checkpoint file:  "/scratch/srahman/25005588/Gau-67872.chk"
 B after Tr=     0.000180   -0.000053   -0.000234
         Rot=    1.000000    0.000009   -0.000001    0.000007 Ang=   0.00 deg.
 ExpMin= 4.05D-02 ExpMax= 2.19D+04 ExpMxC= 3.30D+03 IAcc=2 IRadAn=         4 AccDes= 0.00D+00
 Harris functional with IExCor=  205 and IRadAn=       4 diagonalized for initial guess.
 HarFok:  IExCor=  205 AccDes= 0.00D+00 IRadAn=         4 IDoV= 1 UseB2=F ITyADJ=14
 ICtDFT=  3500011 ScaDFX=  1.000000  1.000000  1.000000  1.000000
 FoFCou: FMM=F IPFlag=           0 FMFlag=      100000 FMFlg1=           0
         NFxFlg=           0 DoJE=T BraDBF=F KetDBF=T FulRan=T
         wScrn=  0.000000 ICntrl=     500 IOpCl=  0 I1Cent=   200000004 NGrid=           0
         NMat0=    1 NMatS0=      1 NMatT0=    0 NMatD0=    1 NMtDS0=    0 NMtDT0=    0
 Symmetry not used in FoFCou.
 Requested convergence on RMS density matrix=1.00D-08 within 128 cycles.
 Requested convergence on MAX density matrix=1.00D-06.
 Requested convergence on             energy=1.00D-06.
 No special actions if energy rises.
 Initial convergence to 1.0D-05 achieved.  Increase integral accuracy.
 SCF Done:  E(RHF) =  -1578.48832806     A.U. after   16 cycles
            NFock= 16  Conv=0.53D-08     -V/T= 2.0008
 Range of M.O.s used for correlation:     1   443
 NBasis=   443 NAE=    84 NBE=    84 NFC=     0 NFV=     0
 NROrb=    443 NOA=    84 NOB=    84 NVA=   359 NVB=   359

 **** Warning!!: The largest alpha MO coefficient is  0.18660513D+03

 Symmetrizing basis deriv contribution to polar:
 IMax=3 JMax=2 DiffMx= 0.00D+00
 Calling FoFJK, ICntrl=      2147 FMM=F ISym2X=0 I1Cent= 0 IOpClX= 0 NMat=1 NMatS=1 NMatT=0.
 -------------------------------------------------------------------
 Center     Atomic                   Forces (Hartrees/Bohr)
 Number     Number              X              Y              Z
 -------------------------------------------------------------------
      1        8          -0.000682575    0.000561163    0.000707679
      2        6          -0.001194995    0.001055585    0.001100526
      3       16          -0.000942209    0.000691260    0.000523221
      4       16          -0.000562843    0.000454323    0.000494642
      5        6          -0.000083363    0.000011905    0.000230719
      6        1           0.000029925   -0.000046376    0.000001753
      7        1          -0.000024310    0.000034078   -0.000018744
      8        1          -0.000030543   -0.000009578    0.000073272
      9        6           0.000498290   -0.000365987   -0.000780508
     10        7           0.000507830   -0.001262307   -0.000769507
     11        6           0.000736038   -0.000486189   -0.001118092
     12        1          -0.000013457    0.000178487   -0.000006663
     13        1           0.000019547   -0.000074238   -0.000063513
     14        1           0.000017263   -0.000018894   -0.000117892
     15        6           0.000060732    0.000101551    0.000022060
     16        1          -0.000022363    0.000056185   -0.000028927
     17        1           0.000024204   -0.000037048   -0.000009660
     18        6           0.000056436    0.000033068    0.000010135
     19        6           0.000019515    0.000055187    0.000001086
     20        6           0.000120075   -0.000008153    0.000005620
     21        6           0.000031164    0.000053693   -0.000005991
     22        1           0.000001375    0.000004898   -0.000000376
     23        6           0.000095446    0.000021526   -0.000002143
     24        1           0.000010056   -0.000013176    0.000003381
     25        6           0.000059912    0.000053298   -0.000010644
     26        1           0.000001499    0.000003645   -0.000001361
     27        1           0.000009883   -0.000002076   -0.000000143
     28        1           0.000005749    0.000004305   -0.000002450
     29        6           0.000421719   -0.000182329   -0.000219780
     30        6           0.000356284   -0.000360394   -0.000062629
     31        6           0.000225621    0.000044705   -0.000191546
     32        6           0.000160239   -0.000354981    0.000103763
     33        1           0.000031006   -0.000043958   -0.000010296
     34        6           0.000043833    0.000023440   -0.000011398
     35        1           0.000015780    0.000012391   -0.000028457
     36        6           0.000011040   -0.000154651    0.000144799
     37        1           0.000006123   -0.000039144    0.000020002
     38        1          -0.000007745    0.000014341   -0.000003625
     39        1          -0.000012185   -0.000009555    0.000021692
 -------------------------------------------------------------------
 Cartesian Forces:  Max     0.001262307 RMS     0.000344985
 IRC-IRC-IRC-IRC-IRC-IRC-IRC-IRC-IRC-IRC-IRC-IRC-IRC-IRC-IRC-IRC-IRC-IRC
 Pt  2 Step number   1 out of a maximum of  20
 Modified Bulirsch-Stoer Extrapolation Cycles:
    EPS =    0.000010000000000
 Maximum DWI energy   std dev =  0.000002153 at pt    46
 Maximum DWI gradient std dev =  0.083064146 at pt    54
 CORRECTOR INTEGRATION CONVERGENCE:
   Recorrection delta-x convergence threshold:    0.010000
   Delta-x Convergence NOT Met
 IRC-IRC-IRC-IRC-IRC-IRC-IRC-IRC-IRC-IRC-IRC-IRC-IRC-IRC-IRC-IRC-IRC-IRC
                          Input orientation:                          
 ---------------------------------------------------------------------
 Center     Atomic      Atomic             Coordinates (Angstroms)
 Number     Number       Type             X           Y           Z
 ---------------------------------------------------------------------
      1          8           0       -1.375044    1.060747    0.239691
      2          6           0       -0.364537    1.858621    0.443249
      3         16           0        0.550188    1.920168    1.864684
      4         16           0       -0.596726    3.241872   -0.644230
      5          6           0        0.880346    4.237560   -0.374249
      6          1           0        0.763868    5.107339   -1.012131
      7          1           0        0.969909    4.547439    0.655563
      8          1           0        1.765112    3.693653   -0.672626
      9          6           0        2.466725    0.589315   -0.782546
     10          7           0        1.018861    0.617585   -0.993346
     11          6           0        0.487125    0.153438   -2.066738
     12          1           0        1.276171   -0.241716   -2.763543
     13          1           0        2.987934    0.864225   -1.699446
     14          1           0        2.717480    1.328377   -0.029077
     15          6           0       -1.446311   -0.199267    0.888163
     16          1           0       -0.531170   -0.728748    0.670164
     17          1           0       -1.527341   -0.046994    1.954591
     18          6           0       -2.650287   -0.930746    0.348586
     19          6           0       -3.588678   -1.475048    1.213735
     20          6           0       -2.814842   -1.095368   -1.027268
     21          6           0       -4.681109   -2.184729    0.724786
     22          1           0       -3.473943   -1.344298    2.276703
     23          6           0       -3.907216   -1.795333   -1.512897
     24          1           0       -2.078326   -0.674914   -1.691731
     25          6           0       -4.842621   -2.344137   -0.640879
     26          1           0       -5.400440   -2.601257    1.409207
     27          1           0       -4.028029   -1.917596   -2.575504
     28          1           0       -5.688056   -2.888715   -1.026102
     29          6           0        2.986602   -0.757871   -0.319226
     30          6           0        3.706819   -1.582513   -1.176715
     31          6           0        2.744038   -1.213701    0.978600
     32          6           0        4.171475   -2.825559   -0.761619
     33          1           0        3.902004   -1.254476   -2.182563
     34          6           0        3.205734   -2.451145    1.396369
     35          1           0        2.184909   -0.590545    1.652816
     36          6           0        3.923441   -3.266392    0.527488
     37          1           0        4.723448   -3.445844   -1.447887
     38          1           0        3.005921   -2.782632    2.401538
     39          1           0        4.280303   -4.228828    0.853114
 ---------------------------------------------------------------------
                    Distance matrix (angstroms):
                    1          2          3          4          5
     1  O    0.000000
     2  C    1.303520   0.000000
     3  S    2.661903   1.691445   0.000000
     4  S    2.478790   1.774797   3.058915   0.000000
     5  C    3.944090   2.806669   3.239156   1.801673   0.000000
     6  H    4.745199   3.734381   4.298812   2.338062   1.084885
     7  H    4.222414   3.009247   2.922446   2.418328   1.079148
     8  H    4.198225   3.024554   3.325542   2.404826   1.080590
     9  C    4.003299   3.336129   3.528755   4.054618   3.999125
    10  N    2.729020   2.348993   3.175643   3.101433   3.675145
    11  C    3.100080   3.151668   4.310613   3.568850   4.438377
    12  H    4.212453   4.169755   5.159581   4.487161   5.092083
    13  H    4.778541   4.101102   4.445295   4.429049   4.192549
    14  H    4.110063   3.162765   2.938317   3.876060   3.457969
    15  C    1.418883   2.367083   3.071091   3.861536   5.166473
    16  H    2.024778   2.602640   3.100479   4.183032   5.267579
    17  H    2.047234   2.695855   2.862505   4.293781   5.438553
    18  C    2.367308   3.607517   4.546350   4.755369   6.300734
    19  C    3.504168   4.701285   5.392721   5.886692   7.424807
    20  C    2.885659   4.110044   5.364724   4.886553   6.520810
    21  C    4.658164   5.921210   6.746555   6.928520   8.566414
    22  H    3.786692   4.825831   5.198088   6.151681   7.559399
    23  C    4.200077   5.452381   6.714272   6.089940   7.785439
    24  H    2.690263   3.730149   5.127535   4.316666   5.884037
    25  C    4.938899   6.236324   7.317413   7.016490   8.725948
    26  H    5.566134   6.795874   7.487370   7.838012   9.455073
    27  H    4.882025   6.065793   7.443370   6.490283   8.174570
    28  H    5.983524   7.282585   8.390333   7.978194   9.713528
    29  C    4.758542   4.319437   4.228176   5.379946   5.421593
    30  C    5.900709   5.571502   5.610989   6.486812   6.519674
    31  C    4.762976   4.403295   3.926736   5.800553   5.917753
    32  C    6.846157   6.630886   6.521741   7.717722   7.801873
    33  H    6.250985   5.898275   6.139483   6.543867   6.524023
    34  C    5.886834   5.677090   5.136109   7.143751   7.299403
    35  H    4.170965   3.736461   3.003477   5.263205   5.396431
    36  C    6.846963   6.682785   6.329876   8.010140   8.147567
    37  H    7.768454   7.589554   7.561964   8.583453   8.657761
    38  H    6.215948   6.061033   5.332464   7.651825   7.842587
    39  H    7.767808   7.668087   7.262725   9.046480   9.205751
                    6          7          8          9         10
     6  H    0.000000
     7  H    1.771199   0.000000
     8  H    1.765294   1.767876   0.000000
     9  C    4.833733   4.469381   3.184534   0.000000
    10  N    4.497029   4.262048   3.181501   1.463403   0.000000
    11  C    5.072467   5.191459   4.013716   2.399573   1.284658
    12  H    5.651751   5.892375   4.483093   2.456090   1.984490
    13  H    4.839720   4.815035   3.248894   1.089927   2.106338
    14  H    4.366183   3.726271   2.629770   1.084807   2.078545
    15  C    6.054426   5.331363   5.282435   4.327237   3.206929
    16  H    6.210246   5.485581   5.160777   3.582601   2.642437
    17  H    6.373243   5.388186   5.633378   4.883582   3.951600
    18  C    7.068697   6.573474   6.474850   5.456542   4.202470
    19  C    8.199205   7.573811   7.677036   6.701838   5.520845
    20  C    7.161073   6.999823   6.635997   5.549143   4.199122
    21  C    9.264929   8.789817   8.835264   7.814019   6.579863
    22  H    8.390416   7.555691   7.843926   6.956248   5.893003
    23  C    8.349651   8.289712   7.937904   6.844493   5.509840
    24  H    6.478763   6.486485   5.907196   4.804413   3.427953
    25  C    9.332473   9.108243   8.950868   7.877293   6.576701
    26  H   10.162875   9.604852   9.762430   8.767885   7.572359
    27  H    8.646162   8.787255   8.286587   7.188959   5.865276
    28  H   10.274454  10.121902   9.949986   8.868848   7.568220
    29  C    6.310416   5.758783   4.629578   1.516525   2.493657
    30  C    7.310415   6.958752   5.644666   2.531805   3.478387
    31  C    6.916620   6.036773   5.269437   2.535627   3.196626
    32  C    8.637442   8.162078   6.949721   3.816801   4.674175
    33  H    7.189611   7.093262   5.597338   2.723901   3.637495
    34  C    8.300257   7.384300   6.641887   3.812899   4.462090
    35  H    6.448812   5.373045   4.892674   2.720749   3.133914
    36  C    9.081448   8.354383   7.385180   4.324891   5.082794
    37  H    9.435311   9.077782   7.766929   4.670972   5.517429
    38  H    8.884345   7.805365   7.275463   4.668956   5.199531
    39  H   10.149309   9.381929   8.451022   5.401754   6.126511
                   11         12         13         14         15
    11  C    0.000000
    12  H    1.124400   0.000000
    13  H    2.625675   2.299031   0.000000
    14  H    3.241454   3.466968   1.754627   0.000000
    15  C    3.548805   4.555070   5.243021   4.529038   0.000000
    16  H    3.050543   3.910757   4.531745   3.908252   1.079517
    17  H    4.502148   5.491664   5.879627   4.883144   1.080287
    18  C    4.105192   5.057388   6.261461   5.836025   1.508564
    19  C    5.479566   6.403639   7.563772   7.012233   2.514628
    20  C    3.680081   4.525456   6.161496   6.121888   2.518879
    21  C    6.322205   7.171674   8.601584   8.224922   3.799036
    22  H    6.066197   7.013083   7.902100   7.126958   2.711168
    23  C    4.838872   5.553858   7.392641   7.473011   3.790590
    24  H    2.721826   3.548111   5.294904   5.456863   2.698433
    25  C    6.056166   6.809221   8.528291   8.427146   4.298065
    26  H    7.371158   8.219270   9.593650   9.132980   4.655769
    27  H    4.993460   5.565830   7.598009   7.907119   4.649184
    28  H    6.962075   7.650213   9.476855   9.456795   5.374937
    29  C    3.183028   3.027652   2.129836   2.123451   4.628234
    30  C    3.764584   3.197469   2.603184   3.281637   5.721175
    31  C    4.029493   4.135580   3.398411   2.734645   4.312340
    32  C    4.914488   4.366546   3.986827   4.461603   6.417063
    33  H    3.695543   2.873712   2.357503   3.565351   6.256780
    34  C    5.115446   5.090152   4.541275   4.068793   5.193337
    35  H    4.155846   4.522356   3.741506   2.606656   3.731427
    36  C    5.498501   5.194958   4.785019   4.782887   6.194480
    37  H    5.593231   4.886829   4.653169   5.369368   7.352776
    38  H    5.910189   6.010520   5.487983   4.784505   5.365301
    39  H    6.489837   6.164582   5.841658   5.839795   7.002335
                   16         17         18         19         20
    16  H    0.000000
    17  H    1.762639   0.000000
    18  C    2.152876   2.149715   0.000000
    19  C    3.193868   2.614826   1.387561   0.000000
    20  C    2.868945   3.412950   1.395404   2.401057   0.000000
    21  C    4.398279   4.003571   2.416245   1.391446   2.781970
    22  H    3.408780   2.361358   2.137070   1.077107   3.378254
    23  C    4.159453   4.554554   2.406762   2.763797   1.385305
    24  H    2.824029   3.740793   2.134358   3.370921   1.077380
    25  C    4.787163   4.796291   2.789811   2.401517   2.412594
    26  H    5.268991   4.671466   3.388048   2.142204   3.858683
    27  H    4.916884   5.502213   3.379696   3.840209   2.131881
    28  H    5.842624   5.854183   3.866711   3.379750   3.386954
    29  C    3.654376   5.104045   5.678942   6.789597   5.854227
    30  C    4.701109   6.289621   6.569943   7.677896   6.541537
    31  C    3.325251   4.534141   5.438356   6.342466   5.910892
    32  C    5.344294   6.897443   7.166540   8.120706   7.202274
    33  H    5.297875   6.931944   7.031646   8.227625   6.817334
    34  C    4.178333   5.337935   6.140231   6.866597   6.630194
    35  H    2.891675   3.763949   5.019549   5.857426   5.695191
    36  C    5.128698   6.489389   6.978621   7.753179   7.248108
    37  H    6.283292   7.886786   7.995311   8.947609   7.907431
    38  H    4.441521   5.313563   6.295776   6.827108   6.963107
    39  H    5.952671   7.240836   7.691877   8.344712   7.980945
                   21         22         23         24         25
    21  C    0.000000
    22  H    2.138228   0.000000
    23  C    2.399535   3.840863   0.000000
    24  H    3.859220   4.259611   2.152245   0.000000
    25  C    1.384391   3.374203   1.391612   3.395868   0.000000
    26  H    1.076738   2.458432   3.379042   4.935895   2.140123
    27  H    3.374876   4.917275   1.076418   2.475208   2.142024
    28  H    2.138960   4.265682   2.145658   4.286506   1.076904
    29  C    7.868906   6.987230   7.072899   5.248252   7.994776
    30  C    8.621816   7.971586   7.624424   5.878511   8.600007
    31  C    7.492671   6.353377   7.126361   5.538606   7.839515
    32  C    8.999350   8.359302   8.178693   6.674608   9.027750
    33  H    9.109769   8.619612   7.856519   6.028363   8.946096
    34  C    7.919866   6.827750   7.712844   6.372805   8.302882
    35  H    7.109491   5.742820   6.970454   5.419251   7.597519
    36  C    8.674514   7.840630   8.224741   6.903760   8.891540
    37  H    9.734300   9.245879   8.787307   7.348581   9.663058
    38  H    7.890464   6.638752   8.005562   6.859075   8.429010
    39  H    9.192481   8.394965   8.863147   7.716133   9.434607
                   26         27         28         29         30
    26  H    0.000000
    27  H    4.269523   0.000000
    28  H    2.469025   2.469699   0.000000
    29  C    8.759454   7.459276   8.960462   0.000000
    30  C    9.521922   7.867450   9.486440   1.390695   0.000000
    31  C    8.273043   7.680365   8.827498   1.396772   2.389217
    32  C    9.817553   8.446682   9.863280   2.423833   1.390458
    33  H   10.062311   7.967406   9.796806   2.134620   1.075842
    34  C    8.607492   8.269690   9.228182   2.420426   2.761588
    35  H    7.851103   7.631536   8.627964   2.135336   3.362508
    36  C    9.389067   8.641394   9.743570   2.808428   2.405553
    37  H   10.553171   8.955189  10.434928   3.393480   2.139876
    38  H    8.466672   8.660005   9.345867   3.391547   3.838677
    39  H    9.832345   9.280388  10.232084   3.885304   3.384092
                   31         32         33         34         35
    31  C    0.000000
    32  C    2.768397   0.000000
    33  H    3.366824   2.135415   0.000000
    34  C    1.385265   2.393690   3.837390   0.000000
    35  H    1.074949   3.843336   4.254334   2.137682   0.000000
    36  C    2.409986   1.384793   3.375299   1.390929   3.383640
    37  H    3.845564   1.077215   2.452878   3.373822   4.920495
    38  H    2.134216   3.371338   4.914490   1.077114   2.457620
    39  H    3.386273   2.142048   4.266757   2.147087   4.274027
                   36         37         38         39
    36  C    0.000000
    37  H    2.138766   0.000000
    38  H    2.141945   4.267062   0.000000
    39  H    1.076878   2.470638   2.472477   0.000000
 Symmetry turned off by external request.
 Stoichiometry    C17H18NOS2(1-)
 Framework group  C1[X(C17H18NOS2)]
 Deg. of freedom   111
 Full point group                 C1      NOp   1
 Rotational constants (GHZ):      0.2772869      0.1868376      0.1352613
 Standard basis: 6-31+G(d) (6D, 7F)
   443 basis functions,   792 primitive gaussians,   443 cartesian basis functions
    84 alpha electrons       84 beta electrons
       nuclear repulsion energy      1860.3370849016 Hartrees.
 NAtoms=   39 NActive=   39 NUniq=   39 SFac= 1.00D+00 NAtFMM=   60 NAOKFM=F Big=F
 Integral buffers will be    131072 words long.
 Raffenetti 1 integral format.
 Two-electron integral symmetry is turned off.
 One-electron integrals computed using PRISM.
 NBasis=   443 RedAO= T EigKep=  1.59D-06  NBF=   443
 NBsUse=   443 1.00D-06 EigRej= -1.00D+00 NBFU=   443
 Initial guess from the checkpoint file:  "/scratch/srahman/25005588/Gau-67872.chk"
 B after Tr=     0.000006    0.000004   -0.000007
         Rot=    1.000000   -0.000000    0.000000    0.000000 Ang=  -0.00 deg.
 ExpMin= 4.05D-02 ExpMax= 2.19D+04 ExpMxC= 3.30D+03 IAcc=2 IRadAn=         4 AccDes= 0.00D+00
 Harris functional with IExCor=  205 and IRadAn=       4 diagonalized for initial guess.
 HarFok:  IExCor=  205 AccDes= 0.00D+00 IRadAn=         4 IDoV= 1 UseB2=F ITyADJ=14
 ICtDFT=  3500011 ScaDFX=  1.000000  1.000000  1.000000  1.000000
 FoFCou: FMM=F IPFlag=           0 FMFlag=      100000 FMFlg1=           0
         NFxFlg=           0 DoJE=T BraDBF=F KetDBF=T FulRan=T
         wScrn=  0.000000 ICntrl=     500 IOpCl=  0 I1Cent=   200000004 NGrid=           0
         NMat0=    1 NMatS0=      1 NMatT0=    0 NMatD0=    1 NMtDS0=    0 NMtDT0=    0
 Symmetry not used in FoFCou.
 Requested convergence on RMS density matrix=1.00D-08 within 128 cycles.
 Requested convergence on MAX density matrix=1.00D-06.
 Requested convergence on             energy=1.00D-06.
 No special actions if energy rises.
 Initial convergence to 1.0D-05 achieved.  Increase integral accuracy.
 SCF Done:  E(RHF) =  -1578.48832885     A.U. after   13 cycles
            NFock= 13  Conv=0.38D-08     -V/T= 2.0008
 Range of M.O.s used for correlation:     1   443
 NBasis=   443 NAE=    84 NBE=    84 NFC=     0 NFV=     0
 NROrb=    443 NOA=    84 NOB=    84 NVA=   359 NVB=   359

 **** Warning!!: The largest alpha MO coefficient is  0.18657165D+03

 Symmetrizing basis deriv contribution to polar:
 IMax=3 JMax=2 DiffMx= 0.00D+00
 Calling FoFJK, ICntrl=      2147 FMM=F ISym2X=0 I1Cent= 0 IOpClX= 0 NMat=1 NMatS=1 NMatT=0.
 -------------------------------------------------------------------
 Center     Atomic                   Forces (Hartrees/Bohr)
 Number     Number              X              Y              Z
 -------------------------------------------------------------------
      1        8          -0.000556293    0.000548176    0.000623228
      2        6          -0.001315878    0.001090836    0.001239845
      3       16          -0.000889515    0.000651149    0.000438436
      4       16          -0.000498563    0.000420414    0.000450548
      5        6          -0.000090973    0.000006024    0.000224961
      6        1           0.000019257   -0.000024602   -0.000015041
      7        1          -0.000027928    0.000038747    0.000006407
      8        1          -0.000014398   -0.000026432    0.000060013
      9        6           0.000395777   -0.000410815   -0.000782313
     10        7           0.000542207   -0.001212037   -0.000733970
     11        6           0.000651258   -0.000390152   -0.000989019
     12        1           0.000053627    0.000086744   -0.000130025
     13        1           0.000037393   -0.000063012   -0.000070944
     14        1           0.000025373   -0.000004047   -0.000087207
     15        6           0.000015894    0.000061519    0.000029948
     16        1           0.000010095    0.000045976   -0.000041275
     17        1           0.000017362   -0.000025617    0.000005068
     18        6           0.000047278    0.000033884    0.000009060
     19        6           0.000022869    0.000057086    0.000002526
     20        6           0.000113686   -0.000007484    0.000006027
     21        6           0.000029838    0.000052437   -0.000006935
     22        1           0.000000429    0.000004522    0.000000439
     23        6           0.000091691    0.000018187    0.000000316
     24        1           0.000017158   -0.000010517    0.000000863
     25        6           0.000060446    0.000052020   -0.000011392
     26        1           0.000001838    0.000004121   -0.000001367
     27        1           0.000010608   -0.000001651    0.000000243
     28        1           0.000005454    0.000004080   -0.000002033
     29        6           0.000412502   -0.000154009   -0.000221848
     30        6           0.000345635   -0.000351477   -0.000065959
     31        6           0.000220486    0.000039924   -0.000184374
     32        6           0.000154714   -0.000340633    0.000103489
     33        1           0.000030315   -0.000040060   -0.000007874
     34        6           0.000040047    0.000030776   -0.000006341
     35        1           0.000015684    0.000011650   -0.000025291
     36        6           0.000013731   -0.000154662    0.000141620
     37        1           0.000008733   -0.000040178    0.000017108
     38        1          -0.000007227    0.000011823    0.000000587
     39        1          -0.000010604   -0.000012710    0.000022479
 -------------------------------------------------------------------
 Cartesian Forces:  Max     0.001315878 RMS     0.000336240
 IRC-IRC-IRC-IRC-IRC-IRC-IRC-IRC-IRC-IRC-IRC-IRC-IRC-IRC-IRC-IRC-IRC-IRC
 Error in corrector energy =          -0.0000000500
 Magnitude of corrector gradient =     0.0036159765
 Magnitude of analytic gradient =      0.0036369888
 Magnitude of difference =             0.0000613975
 Angle between gradients (degrees)=    0.9115
 Pt  2 Step number   2 out of a maximum of  20
 Modified Bulirsch-Stoer Extrapolation Cycles:
    EPS =    0.000010000000000
 Maximum DWI energy   std dev =  0.000002218 at pt    46
 Maximum DWI gradient std dev =  0.088116776 at pt    54
 CORRECTOR INTEGRATION CONVERGENCE:
   Recorrection delta-x convergence threshold:    0.010000
   Delta-x Convergence Met
 Point Number:   2          Path Number:   1
   CHANGE IN THE REACTION COORDINATE =    0.27411
   NET REACTION COORDINATE UP TO THIS POINT =    0.54830
  # OF POINTS ALONG THE PATH =   2
  # OF STEPS =   2

 Calculating another point on the path.
 IRC-IRC-IRC-IRC-IRC-IRC-IRC-IRC-IRC-IRC-IRC-IRC-IRC-IRC-IRC-IRC-IRC-IRC
                          Input orientation:                          
 ---------------------------------------------------------------------
 Center     Atomic      Atomic             Coordinates (Angstroms)
 Number     Number       Type             X           Y           Z
 ---------------------------------------------------------------------
      1          8           0       -1.379956    1.065750    0.245286
      2          6           0       -0.380553    1.871685    0.458192
      3         16           0        0.546171    1.923120    1.866661
      4         16           0       -0.598964    3.243751   -0.642180
      5          6           0        0.879201    4.237668   -0.371519
      6          1           0        0.766581    5.104209   -1.014461
      7          1           0        0.965832    4.553165    0.656887
      8          1           0        1.763308    3.689597   -0.663953
      9          6           0        2.471509    0.584342   -0.791902
     10          7           0        1.024348    0.605198   -1.000737
     11          6           0        0.494685    0.148828   -2.078663
     12          1           0        1.285896   -0.230644   -2.784483
     13          1           0        2.993562    0.854909   -1.710043
     14          1           0        2.721221    1.327844   -0.041930
     15          6           0       -1.446147   -0.198489    0.888524
     16          1           0       -0.529368   -0.722308    0.664124
     17          1           0       -1.524891   -0.050893    1.955781
     18          6           0       -2.649724   -0.930343    0.348706
     19          6           0       -3.588416   -1.474355    1.213766
     20          6           0       -2.813472   -1.095452   -1.027195
     21          6           0       -4.680756   -2.184094    0.724701
     22          1           0       -3.473882   -1.343613    2.276765
     23          6           0       -3.906100   -1.795113   -1.512894
     24          1           0       -2.075793   -0.676470   -1.691570
     25          6           0       -4.841890   -2.343513   -0.641017
     26          1           0       -5.400180   -2.600647    1.408998
     27          1           0       -4.026443   -1.917851   -2.575480
     28          1           0       -5.687231   -2.888112   -1.026413
     29          6           0        2.991556   -0.759767   -0.321882
     30          6           0        3.710978   -1.586731   -1.177514
     31          6           0        2.746697   -1.213229    0.976391
     32          6           0        4.173358   -2.829648   -0.760373
     33          1           0        3.906554   -1.260467   -2.183794
     34          6           0        3.206241   -2.450784    1.396306
     35          1           0        2.187216   -0.588777    1.649100
     36          6           0        3.923630   -3.268248    0.529193
     37          1           0        4.724805   -3.451854   -1.445358
     38          1           0        3.004865   -2.780874    2.401663
     39          1           0        4.278778   -4.230770    0.856484
 ---------------------------------------------------------------------
                    Distance matrix (angstroms):
                    1          2          3          4          5
     1  O    0.000000
     2  C    1.301410   0.000000
     3  S    2.659681   1.686786   0.000000
     4  S    2.478151   1.772311   3.057725   0.000000
     5  C    3.942753   2.805935   3.236895   1.801693   0.000000
     6  H    4.743810   3.732805   4.297530   2.337650   1.084874
     7  H    4.223056   3.007086   2.925201   2.418827   1.079195
     8  H    4.194210   3.026574   3.317510   2.404076   1.080531
     9  C    4.017623   3.369606   3.545026   4.064809   4.007363
    10  N    2.746881   2.388768   3.191793   3.118600   3.689420
    11  C    3.123422   3.189030   4.326239   3.583029   4.447562
    12  H    4.238738   4.208537   5.178709   4.495951   5.094468
    13  H    4.795355   4.137600   4.463588   4.444451   4.207759
    14  H    4.119568   3.188556   2.954305   3.880029   3.459587
    15  C    1.420013   2.367762   3.070392   3.861320   5.164730
    16  H    2.023877   2.606407   3.098576   4.176230   5.259086
    17  H    2.047850   2.692321   2.862511   4.296676   5.439461
    18  C    2.367994   3.607283   4.545348   4.755054   6.299236
    19  C    3.502483   4.696517   5.391097   5.885736   7.422933
    20  C    2.888767   4.114533   5.364083   4.886816   6.519809
    21  C    4.656888   5.917104   6.744928   6.927546   8.564686
    22  H    3.783710   4.818095   5.196206   6.150553   7.557343
    23  C    4.202040   5.455280   6.713373   6.089782   7.784362
    24  H    2.696466   3.740109   5.127726   4.318608   5.884154
    25  C    4.938987   6.235358   7.315997   7.015693   8.724416
    26  H    5.564072   6.789878   7.485521   7.836836   9.453222
    27  H    4.884925   6.070937   7.442747   6.490562   8.173934
    28  H    5.983550   7.281522   8.388870   7.977334   9.712037
    29  C    4.771195   4.347893   4.238810   5.387261   5.425759
    30  C    5.914188   5.601500   5.621571   6.495824   6.526271
    31  C    4.770484   4.423225   3.933393   5.803265   5.917489
    32  C    6.857460   6.657742   6.530436   7.724972   7.807024
    33  H    6.265692   5.930409   6.150901   6.554711   6.532893
    34  C    5.892712   5.694637   5.140841   7.145819   7.299021
    35  H    4.175268   3.750410   3.008320   5.263177   5.393364
    36  C    6.855083   6.704472   6.336115   8.014493   8.149761
    37  H    7.780432   7.617628   7.571050   8.591783   8.664326
    38  H    6.218772   6.073256   5.334694   7.651710   7.840211
    39  H    7.774828   7.688170   7.267956   9.050239   9.207581
                    6          7          8          9         10
     6  H    0.000000
     7  H    1.771088   0.000000
     8  H    1.765630   1.768146   0.000000
     9  C    4.835857   4.485266   3.187558   0.000000
    10  N    4.506410   4.282241   3.189514   1.462300   0.000000
    11  C    5.075653   5.206093   4.018439   2.398595   1.284812
    12  H    5.644761   5.901720   4.482506   2.457694   1.987156
    13  H    4.847663   4.836440   3.262405   1.090289   2.107908
    14  H    4.362037   3.737972   2.623430   1.085177   2.078679
    15  C    6.052778   5.333809   5.275225   4.334130   3.212252
    16  H    6.200438   5.483274   5.146364   3.582263   2.635919
    17  H    6.375598   5.393346   5.627302   4.891268   3.958544
    18  C    7.067191   6.575415   6.468708   5.460978   4.204484
    19  C    8.198079   7.575110   7.670279   6.706984   5.523238
    20  C    7.159102   7.001868   6.631407   5.550504   4.197829
    21  C    9.263775   8.790860   8.829189   7.817878   6.580691
    22  H    8.389761   7.556921   7.836401   6.962859   5.896945
    23  C    8.347636   8.291219   7.933784   6.845110   5.507551
    24  H    6.477176   6.489670   5.904001   4.803853   3.425025
    25  C    9.330753   9.109246   8.945813   7.879143   6.575488
    26  H   10.162032   9.605665   9.756017   8.772206   7.573561
    27  H    8.644026   8.788917   8.283636   7.187872   5.861406
    28  H   10.272732  10.122715   9.945259   8.870061   7.566318
    29  C    6.310023   5.769644   4.628438   1.515914   2.488751
    30  C    7.311958   6.971311   5.647725   2.529533   3.471855
    31  C    6.913347   6.043580   5.262649   2.536503   3.190955
    32  C    8.638100   8.173296   6.951128   3.814788   4.666069
    33  H    7.192765   7.107435   5.604154   2.720301   3.631452
    34  C    8.297087   7.390634   6.635585   3.813145   4.454828
    35  H    6.443823   5.377345   4.882049   2.723146   3.130411
    36  C    9.080080   8.362976   7.382559   4.323933   5.074455
    37  H    9.437130   9.090085   7.770545   4.668536   5.509150
    38  H    8.879997   7.809611   7.266805   4.669904   5.192711
    39  H   10.147798   9.390046   8.448167   5.400806   6.117775
                   11         12         13         14         15
    11  C    0.000000
    12  H    1.126141   0.000000
    13  H    2.622750   2.291063   0.000000
    14  H    3.239726   3.465637   1.755118   0.000000
    15  C    3.562535   4.577780   5.251021   4.534578   0.000000
    16  H    3.054577   3.928079   4.531592   3.907425   1.079457
    17  H    4.516117   5.513886   5.888563   4.890934   1.080288
    18  C    4.116314   5.078932   6.266758   5.839440   1.508513
    19  C    5.490585   6.425864   7.569450   7.017166   2.514545
    20  C    3.687508   4.543211   6.163752   6.121759   2.518750
    21  C    6.331395   7.192445   8.605735   8.228651   3.798968
    22  H    6.078376   7.036364   7.909234   7.133886   2.711131
    23  C    4.844163   5.569679   7.393702   7.472482   3.790434
    24  H    2.727327   3.562887   5.295642   5.454349   2.698482
    25  C    6.062806   6.827035   8.530359   8.428429   4.297871
    26  H    7.380571   8.240498   9.598135   9.137581   4.655710
    27  H    4.995857   5.577750   7.597214   7.904707   4.649028
    28  H    6.967519   7.666645   9.478066   9.457567   5.374742
    29  C    3.185308   3.041981   2.129360   2.123575   4.633932
    30  C    3.764143   3.209726   2.599976   3.280841   5.726401
    31  C    4.032383   4.152539   3.399274   2.737641   4.314784
    32  C    4.913434   4.380557   3.983685   4.462017   6.420334
    33  H    3.692968   2.879099   2.352192   3.562576   6.262456
    34  C    5.117218   5.108398   4.541171   4.072075   5.193784
    35  H    4.159920   4.538424   3.744098   2.611165   3.732576
    36  C    5.498634   5.212017   4.783265   4.784979   6.195728
    37  H    5.591055   4.898525   4.649243   5.369308   7.356089
    38  H    5.912485   6.029480   5.488640   4.788858   5.363749
    39  H    6.489632   6.181827   5.839775   5.842202   7.002506
                   16         17         18         19         20
    16  H    0.000000
    17  H    1.763588   0.000000
    18  C    2.153759   2.149738   0.000000
    19  C    3.197727   2.614377   1.387595   0.000000
    20  C    2.866518   3.413165   1.395414   2.401252   0.000000
    21  C    4.401648   4.003197   2.416269   1.391445   2.782271
    22  H    3.414205   2.360661   2.137157   1.077116   3.378444
    23  C    4.158441   4.554577   2.406629   2.763781   1.385376
    24  H    2.818302   3.741392   2.134614   3.371295   1.077548
    25  C    4.788480   4.796034   2.789658   2.401427   2.412730
    26  H    5.273310   4.670983   3.388088   2.142227   3.858978
    27  H    4.914661   5.502329   3.379555   3.840175   2.131860
    28  H    5.843986   5.853920   3.866557   3.379665   3.387052
    29  C    3.656572   5.107695   5.683558   6.794475   5.857346
    30  C    4.703126   6.292111   6.574095   7.681927   6.544646
    31  C    3.327329   4.533950   5.440163   6.344935   5.911320
    32  C    5.346560   6.897029   7.168811   8.122757   7.203778
    33  H    5.298835   6.935399   7.036144   8.231874   6.820828
    34  C    4.180729   5.334426   6.140157   6.866884   6.629270
    35  H    2.892721   3.763391   5.020326   5.859325   5.694396
    36  C    5.131199   6.486363   6.979066   7.753550   7.247891
    37  H    6.285433   7.886253   7.997522   8.949363   7.909052
    38  H    4.443820   5.307570   6.293923   6.825646   6.960658
    39  H    5.955214   7.236187   7.691215   8.343753   7.979879
                   21         22         23         24         25
    21  C    0.000000
    22  H    2.138190   0.000000
    23  C    2.399631   3.840857   0.000000
    24  H    3.859680   4.259979   2.152513   0.000000
    25  C    1.384400   3.374122   1.391623   3.396172   0.000000
    26  H    1.076731   2.458409   3.379144   4.936348   2.140180
    27  H    3.374938   4.917251   1.076400   2.475351   2.142029
    28  H    2.138933   4.265604   2.145632   4.286757   1.076904
    29  C    7.873272   6.992549   7.075883   5.249858   7.998311
    30  C    8.625338   7.975799   7.627305   5.880437   8.603028
    31  C    7.494864   6.356381   7.127050   5.537376   7.840931
    32  C    9.000973   8.361387   8.180109   6.674967   9.029134
    33  H    9.113414   8.624056   7.859613   6.030905   8.949213
    34  C    7.920031   6.828256   7.712246   6.370482   8.302686
    35  H    7.111159   5.745587   6.970075   5.416734   7.598161
    36  C    8.674622   7.841009   8.224653   6.902331   8.891505
    37  H    9.735551   9.247560   8.788736   7.349252   9.664214
    38  H    7.889050   6.637430   8.003556   6.855374   8.427380
    39  H    9.191273   8.393844   8.862201   7.714026   9.433495
                   26         27         28         29         30
    26  H    0.000000
    27  H    4.269594   0.000000
    28  H    2.469062   2.469663   0.000000
    29  C    8.763905   7.461379   8.963681   0.000000
    30  C    9.525296   7.869666   9.489086   1.390519   0.000000
    31  C    8.275487   7.680346   8.828795   1.396817   2.389278
    32  C    9.818922   8.447646   9.864351   2.423497   1.390196
    33  H   10.065761   7.969819   9.799463   2.134160   1.075777
    34  C    8.607735   8.268665   9.227929   2.420289   2.761502
    35  H    7.853269   7.630404   8.628570   2.135643   3.362664
    36  C    9.388993   8.640962   9.743360   2.808125   2.405321
    37  H   10.554015   8.956265  10.435699   3.393182   2.139689
    38  H    8.465379   8.657717   9.344289   3.391570   3.838631
    39  H    9.830809   9.279260  10.230805   3.885016   3.383857
                   31         32         33         34         35
    31  C    0.000000
    32  C    2.768487   0.000000
    33  H    3.366641   2.135331   0.000000
    34  C    1.385298   2.393766   3.837239   0.000000
    35  H    1.074940   3.843412   4.254218   2.137612   0.000000
    36  C    2.410033   1.384815   3.375170   1.390963   3.383620
    37  H    3.845676   1.077237   2.452957   3.373904   4.920593
    38  H    2.134376   3.371383   4.914377   1.077152   2.457679
    39  H    3.386326   2.142075   4.266678   2.147113   4.273989
                   36         37         38         39
    36  C    0.000000
    37  H    2.138795   0.000000
    38  H    2.141917   4.267081   0.000000
    39  H    1.076893   2.470653   2.472374   0.000000
 Symmetry turned off by external request.
 Stoichiometry    C17H18NOS2(1-)
 Framework group  C1[X(C17H18NOS2)]
 Deg. of freedom   111
 Full point group                 C1      NOp   1
 Rotational constants (GHZ):      0.2768267      0.1866188      0.1351399
 Standard basis: 6-31+G(d) (6D, 7F)
   443 basis functions,   792 primitive gaussians,   443 cartesian basis functions
    84 alpha electrons       84 beta electrons
       nuclear repulsion energy      1859.1699357192 Hartrees.
 NAtoms=   39 NActive=   39 NUniq=   39 SFac= 1.00D+00 NAtFMM=   60 NAOKFM=F Big=F
 Integral buffers will be    131072 words long.
 Raffenetti 1 integral format.
 Two-electron integral symmetry is turned off.
 One-electron integrals computed using PRISM.
 NBasis=   443 RedAO= T EigKep=  1.60D-06  NBF=   443
 NBsUse=   443 1.00D-06 EigRej= -1.00D+00 NBFU=   443
 Initial guess from the checkpoint file:  "/scratch/srahman/25005588/Gau-67872.chk"
 B after Tr=     0.000167   -0.000040   -0.000220
         Rot=    1.000000    0.000008   -0.000001    0.000007 Ang=   0.00 deg.
 ExpMin= 4.05D-02 ExpMax= 2.19D+04 ExpMxC= 3.30D+03 IAcc=2 IRadAn=         4 AccDes= 0.00D+00
 Harris functional with IExCor=  205 and IRadAn=       4 diagonalized for initial guess.
 HarFok:  IExCor=  205 AccDes= 0.00D+00 IRadAn=         4 IDoV= 1 UseB2=F ITyADJ=14
 ICtDFT=  3500011 ScaDFX=  1.000000  1.000000  1.000000  1.000000
 FoFCou: FMM=F IPFlag=           0 FMFlag=      100000 FMFlg1=           0
         NFxFlg=           0 DoJE=T BraDBF=F KetDBF=T FulRan=T
         wScrn=  0.000000 ICntrl=     500 IOpCl=  0 I1Cent=   200000004 NGrid=           0
         NMat0=    1 NMatS0=      1 NMatT0=    0 NMatD0=    1 NMtDS0=    0 NMtDT0=    0
 Symmetry not used in FoFCou.
 Requested convergence on RMS density matrix=1.00D-08 within 128 cycles.
 Requested convergence on MAX density matrix=1.00D-06.
 Requested convergence on             energy=1.00D-06.
 No special actions if energy rises.
 Initial convergence to 1.0D-05 achieved.  Increase integral accuracy.
 SCF Done:  E(RHF) =  -1578.48864814     A.U. after   16 cycles
            NFock= 16  Conv=0.57D-08     -V/T= 2.0008
 Range of M.O.s used for correlation:     1   443
 NBasis=   443 NAE=    84 NBE=    84 NFC=     0 NFV=     0
 NROrb=    443 NOA=    84 NOB=    84 NVA=   359 NVB=   359

 **** Warning!!: The largest alpha MO coefficient is  0.18952808D+03

 Symmetrizing basis deriv contribution to polar:
 IMax=3 JMax=2 DiffMx= 0.00D+00
 Calling FoFJK, ICntrl=      2147 FMM=F ISym2X=0 I1Cent= 0 IOpClX= 0 NMat=1 NMatS=1 NMatT=0.
 -------------------------------------------------------------------
 Center     Atomic                   Forces (Hartrees/Bohr)
 Number     Number              X              Y              Z
 -------------------------------------------------------------------
      1        8          -0.000903690    0.000743987    0.000925986
      2        6          -0.001503060    0.001316812    0.001386868
      3       16          -0.001259933    0.000958779    0.000704921
      4       16          -0.000753936    0.000627856    0.000679697
      5        6          -0.000126062    0.000033716    0.000327053
      6        1           0.000036614   -0.000057146   -0.000001709
      7        1          -0.000036941    0.000049422   -0.000018024
      8        1          -0.000037919   -0.000014165    0.000098909
      9        6           0.000577465   -0.000516841   -0.001028423
     10        7           0.000633560   -0.001733607   -0.001037954
     11        6           0.000947360   -0.000549595   -0.001431582
     12        1          -0.000016634    0.000223292   -0.000023694
     13        1           0.000020670   -0.000093173   -0.000086300
     14        1           0.000022605   -0.000022472   -0.000145204
     15        6           0.000067926    0.000132952    0.000029546
     16        1          -0.000023015    0.000073997   -0.000041655
     17        1           0.000031830   -0.000044093   -0.000011884
     18        6           0.000075913    0.000051148    0.000014446
     19        6           0.000028108    0.000081967    0.000001640
     20        6           0.000165975   -0.000011889    0.000010559
     21        6           0.000043229    0.000078663   -0.000011662
     22        1           0.000001177    0.000007453   -0.000000360
     23        6           0.000137823    0.000025248   -0.000003393
     24        1           0.000015181   -0.000016407    0.000003988
     25        6           0.000087166    0.000073877   -0.000017681
     26        1           0.000002004    0.000005985   -0.000002293
     27        1           0.000014561   -0.000002999   -0.000000053
     28        1           0.000008099    0.000005983   -0.000003480
     29        6           0.000569421   -0.000244728   -0.000313235
     30        6           0.000493444   -0.000496286   -0.000087724
     31        6           0.000316948    0.000061819   -0.000265713
     32        6           0.000228798   -0.000488031    0.000151677
     33        1           0.000043089   -0.000059561   -0.000013354
     34        6           0.000066294    0.000042206   -0.000011113
     35        1           0.000022650    0.000016967   -0.000039100
     36        6           0.000019497   -0.000213402    0.000205589
     37        1           0.000010098   -0.000054054    0.000027622
     38        1          -0.000009730    0.000020074   -0.000003475
     39        1          -0.000016585   -0.000013751    0.000030564
 -------------------------------------------------------------------
 Cartesian Forces:  Max     0.001733607 RMS     0.000451906
 IRC-IRC-IRC-IRC-IRC-IRC-IRC-IRC-IRC-IRC-IRC-IRC-IRC-IRC-IRC-IRC-IRC-IRC
 Pt  3 Step number   1 out of a maximum of  20
 Modified Bulirsch-Stoer Extrapolation Cycles:
    EPS =    0.000010000000000
 Maximum DWI energy   std dev =  0.000002004 at pt    35
 Maximum DWI gradient std dev =  0.065660693 at pt    28
 CORRECTOR INTEGRATION CONVERGENCE:
   Recorrection delta-x convergence threshold:    0.010000
   Delta-x Convergence Met
 Point Number:   3          Path Number:   1
   CHANGE IN THE REACTION COORDINATE =    0.27414
   NET REACTION COORDINATE UP TO THIS POINT =    0.82244
  # OF POINTS ALONG THE PATH =   3
  # OF STEPS =   1

 Calculating another point on the path.
 IRC-IRC-IRC-IRC-IRC-IRC-IRC-IRC-IRC-IRC-IRC-IRC-IRC-IRC-IRC-IRC-IRC-IRC
                          Input orientation:                          
 ---------------------------------------------------------------------
 Center     Atomic      Atomic             Coordinates (Angstroms)
 Number     Number       Type             X           Y           Z
 ---------------------------------------------------------------------
      1          8           0       -1.385487    1.071145    0.251367
      2          6           0       -0.394849    1.883407    0.471337
      3         16           0        0.541822    1.926472    1.868921
      4         16           0       -0.601478    3.245883   -0.639811
      5          6           0        0.877797    4.238026   -0.368349
      6          1           0        0.769856    5.100744   -1.017173
      7          1           0        0.960849    4.559982    0.658389
      8          1           0        1.761404    3.685496   -0.653579
      9          6           0        2.476047    0.579034   -0.801634
     10          7           0        1.029118    0.591911   -1.007939
     11          6           0        0.502182    0.144661   -2.091305
     12          1           0        1.296231   -0.216579   -2.805476
     13          1           0        2.997855    0.844972   -1.721612
     14          1           0        2.724898    1.327304   -0.055733
     15          6           0       -1.445956   -0.197436    0.888804
     16          1           0       -0.527674   -0.715446    0.657544
     17          1           0       -1.521964   -0.055161    1.956970
     18          6           0       -2.649063   -0.929855    0.348867
     19          6           0       -3.588120   -1.473531    1.213787
     20          6           0       -2.811932   -1.095569   -1.027076
     21          6           0       -4.680354   -2.183324    0.724566
     22          1           0       -3.473850   -1.342702    2.276810
     23          6           0       -3.904770   -1.794917   -1.512909
     24          1           0       -2.073159   -0.678067   -1.691391
     25          6           0       -4.841034   -2.342817   -0.641203
     26          1           0       -5.399938   -2.599840    1.408709
     27          1           0       -4.024574   -1.918183   -2.575479
     28          1           0       -5.686282   -2.887412   -1.026808
     29          6           0        2.996865   -0.761935   -0.324926
     30          6           0        3.715659   -1.591445   -1.178416
     31          6           0        2.749718   -1.212652    0.973883
     32          6           0        4.175559   -2.834238   -0.758879
     33          1           0        3.911786   -1.267349   -2.185245
     34          6           0        3.206880   -2.450289    1.396265
     35          1           0        2.189863   -0.586648    1.644826
     36          6           0        3.923855   -3.270299    0.531189
     37          1           0        4.726440   -3.458626   -1.442360
     38          1           0        3.003733   -2.778684    2.401850
     39          1           0        4.276993   -4.232924    0.860387
 ---------------------------------------------------------------------
                    Distance matrix (angstroms):
                    1          2          3          4          5
     1  O    0.000000
     2  C    1.299816   0.000000
     3  S    2.657552   1.682987   0.000000
     4  S    2.477570   1.770222   3.056422   0.000000
     5  C    3.941527   2.805162   3.234431   1.801747   0.000000
     6  H    4.742611   3.731415   4.296224   2.337406   1.084852
     7  H    4.224091   3.006153   2.928540   2.419307   1.079234
     8  H    4.190069   3.026944   3.308255   2.403468   1.080467
     9  C    4.032670   3.400571   3.562117   4.075467   4.016262
    10  N    2.765111   2.425676   3.208556   3.136548   3.704879
    11  C    3.147980   3.224134   4.342788   3.597565   4.457050
    12  H    4.265458   4.243489   5.197286   4.503338   5.094917
    13  H    4.812223   4.171069   4.482596   4.459805   4.223598
    14  H    4.129794   3.212457   2.971383   3.884182   3.461476
    15  C    1.421014   2.368336   3.069670   3.860862   5.162711
    16  H    2.023050   2.608899   3.096932   4.169017   5.250209
    17  H    2.048481   2.689896   2.862488   4.299705   5.440351
    18  C    2.368571   3.607066   4.544327   4.754669   6.297629
    19  C    3.500460   4.692254   5.389401   5.884618   7.420880
    20  C    2.892026   4.118475   5.363506   4.887156   6.518839
    21  C    4.655280   5.913373   6.743226   6.926402   8.562783
    22  H    3.780256   4.811212   5.194178   6.149172   7.555013
    23  C    4.204018   5.457733   6.712502   6.089640   7.783275
    24  H    2.703136   3.749036   5.128116   4.320770   5.884433
    25  C    4.938889   6.234363   7.314553   7.014799   8.722785
    26  H    5.561599   6.784474   7.483569   7.835441   9.451153
    27  H    4.887937   6.075367   7.442179   6.490915   8.173345
    28  H    5.983372   7.280414   8.387372   7.976360   9.710436
    29  C    4.785113   4.374425   4.250615   5.395352   5.430648
    30  C    5.929196   5.629615   5.633404   6.505960   6.533943
    31  C    4.778879   4.441445   3.940812   5.806295   5.917396
    32  C    6.870069   6.682682   6.540163   7.733184   7.813109
    33  H    6.282255   5.960855   6.163879   6.567128   6.543344
    34  C    5.899248   5.710417   5.146063   7.148116   7.298770
    35  H    4.180088   3.762842   3.013640   5.263026   5.389979
    36  C    6.864077   6.724245   6.343035   8.019383   8.152459
    37  H    7.793792   7.643766   7.581220   8.601235   8.672025
    38  H    6.221817   6.083776   5.336994   7.651448   7.837591
    39  H    7.782528   7.706295   7.273706   9.054427   9.209850
                    6          7          8          9         10
     6  H    0.000000
     7  H    1.770991   0.000000
     8  H    1.765870   1.768298   0.000000
     9  C    4.837707   4.502825   3.191040   0.000000
    10  N    4.516290   4.304288   3.198762   1.461619   0.000000
    11  C    5.078205   5.221710   4.023705   2.397514   1.285059
    12  H    5.634628   5.909855   4.480316   2.457713   1.989006
    13  H    4.855081   4.859537   3.276901   1.090581   2.109335
    14  H    4.357225   3.751273   2.616640   1.085450   2.079223
    15  C    6.050891   5.336556   5.267188   4.340805   3.216628
    16  H    6.190018   5.481409   5.131005   3.581510   2.628044
    17  H    6.378191   5.399094   5.620319   4.898590   3.964519
    18  C    7.065634   6.577657   6.462088   5.465085   4.205438
    19  C    8.196964   7.576600   7.662899   6.711860   5.524582
    20  C    7.157066   7.004279   6.626725   5.551382   4.195429
    21  C    9.262618   8.792026   8.822617   7.821380   6.580393
    22  H    8.389121   7.558275   7.828016   6.969301   5.899917
    23  C    8.345539   8.292981   7.929622   6.845172   5.504107
    24  H    6.475490   6.493368   5.900984   4.802838   3.421122
    25  C    9.328989   9.110402   8.940520   7.880522   6.573113
    26  H   10.161213   9.606541   9.749015   8.776217   7.573653
    27  H    8.641771   8.790846   8.280849   7.186146   5.856412
    28  H   10.270951  10.123632   9.940345   8.870771   7.563243
    29  C    6.309499   5.782306   4.627527   1.515486   2.484236
    30  C    7.313628   6.985906   5.651608   2.527763   3.466065
    31  C    6.909640   6.051685   5.255212   2.537222   3.185047
    32  C    8.638835   8.186422   6.953140   3.813214   4.658392
    33  H    7.196438   7.124048   5.612558   2.717509   3.626660
    34  C    8.293483   7.398176   6.628658   3.813354   4.447226
    35  H    6.438096   5.382502   4.870057   2.725047   3.126258
    36  C    9.078518   8.373105   7.379901   4.323185   5.066071
    37  H    9.439183   9.104444   7.775094   4.666637   5.501433
    38  H    8.874982   7.814669   7.257041   4.670656   5.185236
    39  H   10.146064   9.399618   8.445215   5.400062   6.108876
                   11         12         13         14         15
    11  C    0.000000
    12  H    1.127408   0.000000
    13  H    2.618299   2.279732   0.000000
    14  H    3.237694   3.462044   1.755648   0.000000
    15  C    3.576775   4.600832   5.258169   4.540155   0.000000
    16  H    3.058849   3.945630   4.530412   3.906510   1.079378
    17  H    4.530522   5.536169   5.896691   4.898778   1.080277
    18  C    4.127877   5.101371   6.270931   5.842767   1.508455
    19  C    5.502068   6.449131   7.574107   7.022148   2.514538
    20  C    3.695146   4.562053   6.164552   6.121300   2.518557
    21  C    6.340924   7.214488   8.608673   8.232323   3.798955
    22  H    6.091101   7.060556   7.915571   7.141020   2.711190
    23  C    4.849508   5.586796   7.393159   7.471555   3.790243
    24  H    2.732983   3.578679   5.294879   5.451444   2.698480
    25  C    6.069621   6.846239   8.530971   8.429466   4.297690
    26  H    7.390359   8.263048   9.601487   9.142211   4.655730
    27  H    4.998127   5.591003   7.594644   7.901752   4.648817
    28  H    6.973070   7.684562   9.477747   9.458054   5.374561
    29  C    3.188331   3.056582   2.129057   2.123994   4.640092
    30  C    3.764820   3.223541   2.597390   3.280415   5.732271
    31  C    4.035975   4.169933   3.400159   2.740822   4.317590
    32  C    4.913543   4.396729   3.981260   4.462876   6.424096
    33  H    3.691611   2.886162   2.347791   3.560301   6.268962
    34  C    5.119795   5.127832   4.541321   4.075636   5.194395
    35  H    4.164343   4.554198   3.746371   2.615602   3.733930
    36  C    5.499752   5.230960   4.782054   4.787476   6.197196
    37  H    5.590096   4.912768   4.646176   5.369733   7.359902
    38  H    5.915416   6.049478   5.489431   4.793391   5.362077
    39  H    6.490373   6.201171   5.838489   5.845034   7.002722
                   16         17         18         19         20
    16  H    0.000000
    17  H    1.764397   0.000000
    18  C    2.154425   2.149752   0.000000
    19  C    3.201630   2.614019   1.387623   0.000000
    20  C    2.863612   3.413356   1.395424   2.401415   0.000000
    21  C    4.404987   4.002914   2.416294   1.391445   2.782528
    22  H    3.419858   2.360067   2.137213   1.077122   3.378591
    23  C    4.157031   4.554622   2.406521   2.763771   1.385430
    24  H    2.812013   3.741973   2.134881   3.371636   1.077686
    25  C    4.789589   4.795842   2.789523   2.401342   2.412837
    26  H    5.277703   4.670617   3.388130   2.142253   3.859230
    27  H    4.911957   5.502454   3.379442   3.840149   2.131841
    28  H    5.845145   5.853727   3.866421   3.379587   3.387121
    29  C    3.659205   5.111398   5.688471   6.799709   5.860584
    30  C    4.705741   6.294721   6.578753   7.686465   6.548148
    31  C    3.329952   4.533598   5.442192   6.347740   5.911810
    32  C    5.349386   6.896439   7.171418   8.125125   7.205548
    33  H    5.300457   6.939235   7.041333   8.236779   6.824899
    34  C    4.183572   5.330383   6.140100   6.867269   6.628269
    35  H    2.894188   3.762655   5.021206   5.861523   5.693507
    36  C    5.134135   6.482816   6.979554   7.753973   7.247653
    37  H    6.288111   7.885529   8.000077   8.951404   7.910977
    38  H    4.446390   5.300700   6.291821   6.824034   6.957899
    39  H    5.958072   7.230775   7.690395   8.342611   7.978620
                   21         22         23         24         25
    21  C    0.000000
    22  H    2.138168   0.000000
    23  C    2.399726   3.840855   0.000000
    24  H    3.860066   4.260316   2.152674   0.000000
    25  C    1.384407   3.374052   1.391638   3.396383   0.000000
    26  H    1.076726   2.458416   3.379243   4.936728   2.140228
    27  H    3.375003   4.917234   1.076384   2.475383   2.142042
    28  H    2.138911   4.265546   2.145606   4.286902   1.076902
    29  C    7.877910   6.998319   7.078907   5.251610   8.001993
    30  C    8.629293   7.980570   7.630481   5.882842   8.606403
    31  C    7.497355   6.359821   7.127789   5.536209   7.842531
    32  C    9.002860   8.363823   8.181715   6.675712   9.030742
    33  H    9.117613   8.629208   7.863136   6.034129   8.952796
    34  C    7.920284   6.828928   7.711574   6.368139   8.302515
    35  H    7.113096   5.748797   6.969632   5.414062   7.598920
    36  C    8.674752   7.841483   8.224504   6.900993   8.891458
    37  H    9.737029   9.249547   8.790375   7.350380   9.665581
    38  H    7.887517   6.636019   8.001284   6.851426   8.425587
    39  H    9.189852   8.392569   8.861020   7.711875   9.432164
                   26         27         28         29         30
    26  H    0.000000
    27  H    4.269665   0.000000
    28  H    2.469096   2.469628   0.000000
    29  C    8.768676   7.463411   8.967014   0.000000
    30  C    9.529123   7.872087   9.492051   1.390395   0.000000
    31  C    8.278300   7.680285   8.830271   1.396829   2.389333
    32  C    9.820566   8.448750   9.865623   2.423237   1.389983
    33  H   10.069768   7.972557   9.802525   2.133849   1.075737
    34  C    8.608126   8.267516   9.227713   2.420154   2.761422
    35  H    7.855812   7.629102   8.629300   2.135861   3.362791
    36  C    9.388965   8.640436   9.743136   2.807870   2.405129
    37  H   10.555077   8.957521  10.436655   3.392969   2.139558
    38  H    8.464041   8.655135   9.342584   3.391553   3.838577
    39  H    9.829070   9.277889  10.229310   3.884774   3.383671
                   31         32         33         34         35
    31  C    0.000000
    32  C    2.768578   0.000000
    33  H    3.366524   2.135238   0.000000
    34  C    1.385333   2.393826   3.837115   0.000000
    35  H    1.074935   3.843494   4.254153   2.137583   0.000000
    36  C    2.410080   1.384839   3.375051   1.390980   3.383622
    37  H    3.845784   1.077254   2.453006   3.373959   4.920691
    38  H    2.134495   3.371419   4.914279   1.077178   2.457741
    39  H    3.386369   2.142110   4.266602   2.147114   4.273967
                   36         37         38         39
    36  C    0.000000
    37  H    2.138809   0.000000
    38  H    2.141887   4.267082   0.000000
    39  H    1.076906   2.470665   2.472269   0.000000
 Symmetry turned off by external request.
 Stoichiometry    C17H18NOS2(1-)
 Framework group  C1[X(C17H18NOS2)]
 Deg. of freedom   111
 Full point group                 C1      NOp   1
 Rotational constants (GHZ):      0.2763452      0.1863916      0.1350118
 Standard basis: 6-31+G(d) (6D, 7F)
   443 basis functions,   792 primitive gaussians,   443 cartesian basis functions
    84 alpha electrons       84 beta electrons
       nuclear repulsion energy      1857.9611568397 Hartrees.
 NAtoms=   39 NActive=   39 NUniq=   39 SFac= 1.00D+00 NAtFMM=   60 NAOKFM=F Big=F
 Integral buffers will be    131072 words long.
 Raffenetti 1 integral format.
 Two-electron integral symmetry is turned off.
 One-electron integrals computed using PRISM.
 NBasis=   443 RedAO= T EigKep=  1.61D-06  NBF=   443
 NBsUse=   443 1.00D-06 EigRej= -1.00D+00 NBFU=   443
 Initial guess from the checkpoint file:  "/scratch/srahman/25005588/Gau-67872.chk"
 B after Tr=     0.000194   -0.000036   -0.000253
         Rot=    1.000000    0.000009   -0.000000    0.000008 Ang=   0.00 deg.
 ExpMin= 4.05D-02 ExpMax= 2.19D+04 ExpMxC= 3.30D+03 IAcc=2 IRadAn=         4 AccDes= 0.00D+00
 Harris functional with IExCor=  205 and IRadAn=       4 diagonalized for initial guess.
 HarFok:  IExCor=  205 AccDes= 0.00D+00 IRadAn=         4 IDoV= 1 UseB2=F ITyADJ=14
 ICtDFT=  3500011 ScaDFX=  1.000000  1.000000  1.000000  1.000000
 FoFCou: FMM=F IPFlag=           0 FMFlag=      100000 FMFlg1=           0
         NFxFlg=           0 DoJE=T BraDBF=F KetDBF=T FulRan=T
         wScrn=  0.000000 ICntrl=     500 IOpCl=  0 I1Cent=   200000004 NGrid=           0
         NMat0=    1 NMatS0=      1 NMatT0=    0 NMatD0=    1 NMtDS0=    0 NMtDT0=    0
 Symmetry not used in FoFCou.
 Requested convergence on RMS density matrix=1.00D-08 within 128 cycles.
 Requested convergence on MAX density matrix=1.00D-06.
 Requested convergence on             energy=1.00D-06.
 No special actions if energy rises.
 Initial convergence to 1.0D-05 achieved.  Increase integral accuracy.
 SCF Done:  E(RHF) =  -1578.48903917     A.U. after   16 cycles
            NFock= 16  Conv=0.62D-08     -V/T= 2.0008
 Range of M.O.s used for correlation:     1   443
 NBasis=   443 NAE=    84 NBE=    84 NFC=     0 NFV=     0
 NROrb=    443 NOA=    84 NOB=    84 NVA=   359 NVB=   359

 **** Warning!!: The largest alpha MO coefficient is  0.19100210D+03

 Symmetrizing basis deriv contribution to polar:
 IMax=3 JMax=2 DiffMx= 0.00D+00
 Calling FoFJK, ICntrl=      2147 FMM=F ISym2X=0 I1Cent= 0 IOpClX= 0 NMat=1 NMatS=1 NMatT=0.
 -------------------------------------------------------------------
 Center     Atomic                   Forces (Hartrees/Bohr)
 Number     Number              X              Y              Z
 -------------------------------------------------------------------
      1        8          -0.001076056    0.000846246    0.001071725
      2        6          -0.001659820    0.001487746    0.001562414
      3       16          -0.001487774    0.001170192    0.000837364
      4       16          -0.000897621    0.000775888    0.000819418
      5        6          -0.000155219    0.000070853    0.000414168
      6        1           0.000042374   -0.000079913    0.000007402
      7        1          -0.000047626    0.000057755   -0.000033572
      8        1          -0.000057660   -0.000002669    0.000122581
      9        6           0.000594030   -0.000644138   -0.001213705
     10        7           0.000715966   -0.002129562   -0.001270457
     11        6           0.001099841   -0.000551781   -0.001643870
     12        1          -0.000054533    0.000273665    0.000000294
     13        1           0.000013737   -0.000100080   -0.000091238
     14        1           0.000020727   -0.000029509   -0.000155585
     15        6           0.000077157    0.000148568    0.000035722
     16        1          -0.000030718    0.000089218   -0.000046575
     17        1           0.000037066   -0.000042639   -0.000022759
     18        6           0.000091465    0.000068725    0.000016378
     19        6           0.000035052    0.000108185    0.000001980
     20        6           0.000205411   -0.000015858    0.000015475
     21        6           0.000052984    0.000103183   -0.000018181
     22        1           0.000000521    0.000009581   -0.000000298
     23        6           0.000176229    0.000024416   -0.000005395
     24        1           0.000018440   -0.000017231    0.000003875
     25        6           0.000112698    0.000090647   -0.000025781
     26        1           0.000002059    0.000008159   -0.000003133
     27        1           0.000017924   -0.000003824    0.000000210
     28        1           0.000009618    0.000006878   -0.000004169
     29        6           0.000677985   -0.000293595   -0.000398327
     30        6           0.000605364   -0.000611872   -0.000107351
     31        6           0.000393057    0.000075051   -0.000328889
     32        6           0.000289175   -0.000596705    0.000198816
     33        1           0.000049098   -0.000068068   -0.000013137
     34        6           0.000088603    0.000064316   -0.000007465
     35        1           0.000027758    0.000018529   -0.000046397
     36        6           0.000029174   -0.000259811    0.000262777
     37        1           0.000012447   -0.000060904    0.000033619
     38        1          -0.000009610    0.000024459   -0.000003592
     39        1          -0.000019323   -0.000014101    0.000035656
 -------------------------------------------------------------------
 Cartesian Forces:  Max     0.002129562 RMS     0.000529663
 IRC-IRC-IRC-IRC-IRC-IRC-IRC-IRC-IRC-IRC-IRC-IRC-IRC-IRC-IRC-IRC-IRC-IRC
 Pt  4 Step number   1 out of a maximum of  20
 Modified Bulirsch-Stoer Extrapolation Cycles:
    EPS =    0.000010000000000
 Maximum DWI energy   std dev =  0.000001494 at pt    71
 Maximum DWI gradient std dev =  0.067483414 at pt    28
 CORRECTOR INTEGRATION CONVERGENCE:
   Recorrection delta-x convergence threshold:    0.010000
   Delta-x Convergence Met
 Point Number:   4          Path Number:   1
   CHANGE IN THE REACTION COORDINATE =    0.27418
   NET REACTION COORDINATE UP TO THIS POINT =    1.09662
  # OF POINTS ALONG THE PATH =   4
  # OF STEPS =   1

 Calculating another point on the path.
 IRC-IRC-IRC-IRC-IRC-IRC-IRC-IRC-IRC-IRC-IRC-IRC-IRC-IRC-IRC-IRC-IRC-IRC
                          Input orientation:                          
 ---------------------------------------------------------------------
 Center     Atomic      Atomic             Coordinates (Angstroms)
 Number     Number       Type             X           Y           Z
 ---------------------------------------------------------------------
      1          8           0       -1.391225    1.076605    0.257536
      2          6           0       -0.408480    1.894678    0.483831
      3         16           0        0.537361    1.930015    1.871312
      4         16           0       -0.604107    3.248182   -0.637328
      5          6           0        0.876249    4.238585   -0.365009
      6          1           0        0.772889    5.097528   -1.019449
      7          1           0        0.955832    4.566758    0.660027
      8          1           0        1.759361    3.681900   -0.643219
      9          6           0        2.480299    0.573500   -0.811267
     10          7           0        1.033631    0.578080   -1.015167
     11          6           0        0.509404    0.140740   -2.104104
     12          1           0        1.306081   -0.201744   -2.826072
     13          1           0        3.001705    0.835435   -1.732900
     14          1           0        2.727843    1.326285   -0.069121
     15          6           0       -1.445803   -0.196248    0.889103
     16          1           0       -0.526086   -0.708462    0.651129
     17          1           0       -1.519100   -0.059263    1.958117
     18          6           0       -2.648364   -0.929317    0.349035
     19          6           0       -3.587817   -1.472627    1.213794
     20          6           0       -2.810307   -1.095685   -1.026948
     21          6           0       -4.679930   -2.182475    0.724396
     22          1           0       -3.473850   -1.341667    2.276839
     23          6           0       -3.903323   -1.794743   -1.512942
     24          1           0       -2.070511   -0.679593   -1.691210
     25          6           0       -4.840102   -2.342095   -0.641425
     26          1           0       -5.399714   -2.598920    1.408366
     27          1           0       -4.022578   -1.918549   -2.575496
     28          1           0       -5.685256   -2.886685   -1.027244
     29          6           0        3.002289   -0.764276   -0.328154
     30          6           0        3.720551   -1.596369   -1.179375
     31          6           0        2.752915   -1.212092    0.971239
     32          6           0        4.177945   -2.839012   -0.757286
     33          1           0        3.917212   -1.274503   -2.186782
     34          6           0        3.207650   -2.449752    1.396239
     35          1           0        2.192654   -0.584476    1.640333
     36          6           0        3.924180   -3.272420    0.533298
     37          1           0        4.728278   -3.465599   -1.439208
     38          1           0        3.002704   -2.776339    2.402072
     39          1           0        4.275269   -4.235124    0.864466
 ---------------------------------------------------------------------
                    Distance matrix (angstroms):
                    1          2          3          4          5
     1  O    0.000000
     2  C    1.298553   0.000000
     3  S    2.655565   1.679574   0.000000
     4  S    2.477112   1.768401   3.055125   0.000000
     5  C    3.940447   2.804453   3.231946   1.801807   0.000000
     6  H    4.741509   3.730111   4.294777   2.337138   1.084785
     7  H    4.225145   3.005396   2.931680   2.419748   1.079226
     8  H    4.186301   3.027200   3.299281   2.402941   1.080364
     9  C    4.047735   3.430428   3.579297   4.086286   4.025539
    10  N    2.783564   2.461728   3.225798   3.155058   3.721124
    11  C    3.172629   3.258253   4.359612   3.612137   4.466695
    12  H    4.291652   4.276700   5.215433   4.510145   5.094910
    13  H    4.828854   4.203005   4.501271   4.474763   4.239117
    14  H    4.139537   3.235019   2.987972   3.888243   3.463732
    15  C    1.421974   2.369020   3.068985   3.860381   5.160665
    16  H    2.022336   2.611160   3.095371   4.161879   5.241407
    17  H    2.049029   2.687914   2.862480   4.302643   5.441149
    18  C    2.369070   3.606965   4.543341   4.754304   6.296028
    19  C    3.498289   4.688259   5.387707   5.883470   7.418790
    20  C    2.895260   4.122316   5.362989   4.887566   6.517921
    21  C    4.653508   5.909850   6.741521   6.925219   8.560838
    22  H    3.776631   4.804716   5.192125   6.147724   7.552611
    23  C    4.205932   5.460115   6.711681   6.089550   7.782230
    24  H    2.709847   3.757661   5.128607   4.323011   5.884783
    25  C    4.938663   6.233435   7.313130   7.013906   8.721148
    26  H    5.558945   6.779351   7.481605   7.833984   9.449023
    27  H    4.890913   6.079628   7.441679   6.491344   8.172824
    28  H    5.983061   7.279364   8.385892   7.975381   9.708830
    29  C    4.799463   4.400307   4.262947   5.403841   5.435993
    30  C    5.944725   5.657081   5.645775   6.516606   6.542166
    31  C    4.787630   4.459149   3.948626   5.809572   5.917543
    32  C    6.883137   6.706973   6.550344   7.741857   7.819684
    33  H    6.299357   5.990617   6.177415   6.580107   6.554422
    34  C    5.906055   5.725640   5.151553   7.150618   7.298717
    35  H    4.185153   3.774864   3.019273   5.262972   5.386671
    36  C    6.873397   6.743388   6.350287   8.024587   8.155490
    37  H    7.807616   7.669219   7.591836   8.611166   8.680234
    38  H    6.225016   6.093786   5.339418   7.651267   7.835030
    39  H    7.790506   7.723785   7.279741   9.058894   9.212420
                    6          7          8          9         10
     6  H    0.000000
     7  H    1.770826   0.000000
     8  H    1.765978   1.768356   0.000000
     9  C    4.839980   4.520488   3.195331   0.000000
    10  N    4.526965   4.326879   3.209163   1.460974   0.000000
    11  C    5.080910   5.237304   4.029441   2.396485   1.285249
    12  H    5.624096   5.917278   4.478058   2.457485   1.990410
    13  H    4.862310   4.882056   3.291380   1.090817   2.110613
    14  H    4.352842   3.764617   2.610836   1.085699   2.079703
    15  C    6.048903   5.339153   5.259384   4.347189   3.220779
    16  H    6.179618   5.479426   5.116042   3.580556   2.620009
    17  H    6.380564   5.404664   5.613515   4.905616   3.970271
    18  C    7.064034   6.579802   6.455690   5.468816   4.205994
    19  C    8.195735   7.577966   7.655714   6.716364   5.525527
    20  C    7.155084   7.006636   6.622268   5.551866   4.192551
    21  C    9.261354   8.793071   8.816220   7.824484   6.579629
    22  H    8.388297   7.559474   7.819812   6.975396   5.902551
    23  C    8.343494   8.294689   7.925656   6.844820   5.500144
    24  H    6.473894   6.497019   5.898205   4.801501   3.416793
    25  C    9.327195   9.111470   8.935404   7.881486   6.570224
    26  H   10.160247   9.607284   9.742179   8.779842   7.573293
    27  H    8.639625   8.792746   8.278257   7.184026   5.850900
    28  H   10.269146  10.124463   9.935598   8.871067   7.559642
    29  C    6.309426   5.795206   4.627377   1.515096   2.479823
    30  C    7.315910   7.000801   5.656311   2.526274   3.460453
    31  C    6.906131   6.059825   5.248313   2.537713   3.179066
    32  C    8.640127   8.199770   6.955922   3.811844   4.650778
    33  H    7.200848   7.141038   5.621818   2.715120   3.622125
    34  C    8.290057   7.405681   6.622242   3.813421   4.439482
    35  H    6.432366   5.387573   4.858427   2.726534   3.121946
    36  C    9.077317   8.383309   7.377886   4.322470   5.057605
    37  H    9.441845   9.119040   7.780411   4.664980   5.493775
    38  H    8.869986   7.819558   7.247658   4.671175   5.177538
    39  H   10.144663   9.409229   8.442877   5.399339   6.099850
                   11         12         13         14         15
    11  C    0.000000
    12  H    1.128374   0.000000
    13  H    2.613801   2.268459   0.000000
    14  H    3.235451   3.457898   1.756160   0.000000
    15  C    3.591055   4.623356   5.264940   4.544845   0.000000
    16  H    3.063444   3.962894   4.529075   3.904742   1.079293
    17  H    4.544938   5.557914   5.904385   4.905706   1.080244
    18  C    4.139373   5.123310   6.274718   5.845186   1.508382
    19  C    5.513494   6.471932   7.578387   7.026189   2.514516
    20  C    3.702633   4.580462   6.164987   6.120006   2.518354
    21  C    6.350348   7.236121   8.611248   8.235057   3.798921
    22  H    6.103810   7.084269   7.921527   7.147201   2.711230
    23  C    4.854659   5.603556   7.392267   7.469792   3.790041
    24  H    2.738501   3.594110   5.293809   5.447836   2.698499
    25  C    6.076275   6.865082   8.531234   8.429611   4.297493
    26  H    7.400057   8.285204   9.604487   9.145894   4.655736
    27  H    5.000174   5.604000   7.591768   7.898040   4.648606
    28  H    6.978448   7.702174   9.477099   9.457661   5.374365
    29  C    3.191791   3.071345   2.128941   2.124350   4.646492
    30  C    3.766183   3.238249   2.595535   3.280250   5.738480
    31  C    4.039954   4.187326   3.400976   2.743417   4.320638
    32  C    4.914370   4.413917   3.979564   4.463863   6.428168
    33  H    3.690922   2.894393   2.344356   3.558537   6.275797
    34  C    5.122849   5.147564   4.541628   4.078720   5.195199
    35  H    4.168941   4.569603   3.748254   2.619096   3.735430
    36  C    5.501476   5.250606   4.781327   4.789804   6.198882
    37  H    5.589871   4.928242   4.643943   5.370385   7.364031
    38  H    5.918742   6.069642   5.490256   4.797277   5.360518
    39  H    6.491712   6.221278   5.837709   5.847682   7.003127
                   16         17         18         19         20
    16  H    0.000000
    17  H    1.765149   0.000000
    18  C    2.155018   2.149738   0.000000
    19  C    3.205423   2.613657   1.387648   0.000000
    20  C    2.860690   3.413502   1.395433   2.401569   0.000000
    21  C    4.408231   4.002617   2.416311   1.391440   2.782770
    22  H    3.425375   2.359490   2.137261   1.077127   3.378728
    23  C    4.155591   4.554631   2.406417   2.763765   1.385481
    24  H    2.805821   3.742519   2.135153   3.371969   1.077811
    25  C    4.790635   4.795622   2.789385   2.401256   2.412931
    26  H    5.281996   4.670251   3.388167   2.142280   3.859468
    27  H    4.909264   5.502544   3.379338   3.840128   2.131832
    28  H    5.846249   5.853508   3.866283   3.379507   3.387184
    29  C    3.662177   5.115372   5.693479   6.805062   5.863823
    30  C    4.708827   6.297658   6.583622   7.691217   6.551796
    31  C    3.332861   4.533547   5.444347   6.350716   5.912337
    32  C    5.352643   6.896139   7.174216   8.127683   7.207466
    33  H    5.302550   6.943376   7.046723   8.241883   6.829107
    34  C    4.186653   5.326566   6.140135   6.867782   6.627302
    35  H    2.895763   3.762174   5.022133   5.863838   5.692568
    36  C    5.137376   6.479489   6.980144   7.754510   7.247472
    37  H    6.291236   7.885091   8.002836   8.953647   7.913072
    38  H    4.449076   5.293988   6.289755   6.822510   6.955132
    39  H    5.961197   7.225551   7.689650   8.341555   7.977400
                   21         22         23         24         25
    21  C    0.000000
    22  H    2.138146   0.000000
    23  C    2.399820   3.840855   0.000000
    24  H    3.860424   4.260647   2.152798   0.000000
    25  C    1.384413   3.373984   1.391651   3.396557   0.000000
    26  H    1.076722   2.458431   3.379339   4.937082   2.140273
    27  H    3.375064   4.917220   1.076369   2.475387   2.142048
    28  H    2.138887   4.265485   2.145583   4.287014   1.076903
    29  C    7.882616   7.004266   7.081883   5.253417   8.005670
    30  C    8.633420   7.985593   7.633746   5.885478   8.609895
    31  C    7.499983   6.363488   7.128543   5.535126   7.844201
    32  C    9.004908   8.366476   8.183422   6.676714   9.032471
    33  H    9.121963   8.634594   7.866732   6.037577   8.956474
    34  C    7.920651   6.829769   7.710921   6.365908   8.302408
    35  H    7.115121   5.752195   6.969133   5.411358   7.599691
    36  C    8.674975   7.842103   8.224380   6.899819   8.891463
    37  H    9.738684   9.251756   8.792140   7.351793   9.667089
    38  H    7.886072   6.634736   7.999004   6.847540   8.423838
    39  H    9.188502   8.391408   8.859847   7.709877   9.430867
                   26         27         28         29         30
    26  H    0.000000
    27  H    4.269727   0.000000
    28  H    2.469118   2.469589   0.000000
    29  C    8.773544   7.465363   8.970328   0.000000
    30  C    9.533139   7.874579   9.495118   1.390273   0.000000
    31  C    8.281287   7.680215   8.831813   1.396835   2.389379
    32  C    9.822384   8.449953   9.867010   2.422985   1.389795
    33  H   10.073940   7.975347   9.805664   2.133522   1.075705
    34  C    8.608664   8.266380   9.227565   2.420028   2.761362
    35  H    7.858488   7.627717   8.630041   2.136065   3.362908
    36  C    9.389054   8.639938   9.742964   2.807627   2.404966
    37  H   10.556326   8.958905  10.437746   3.392731   2.139403
    38  H    8.462833   8.652547   9.340933   3.391538   3.838541
    39  H    9.827425   9.276536  10.227850   3.884534   3.383493
                   31         32         33         34         35
    31  C    0.000000
    32  C    2.768642   0.000000
    33  H    3.366389   2.135211   0.000000
    34  C    1.385356   2.393881   3.837020   0.000000
    35  H    1.074933   3.843552   4.254062   2.137535   0.000000
    36  C    2.410104   1.384864   3.374989   1.390994   3.383600
    37  H    3.845855   1.077262   2.453078   3.374020   4.920755
    38  H    2.134606   3.371448   4.914205   1.077201   2.457782
    39  H    3.386396   2.142121   4.266567   2.147125   4.273931
                   36         37         38         39
    36  C    0.000000
    37  H    2.138848   0.000000
    38  H    2.141851   4.267096   0.000000
    39  H    1.076910   2.470688   2.472186   0.000000
 Symmetry turned off by external request.
 Stoichiometry    C17H18NOS2(1-)
 Framework group  C1[X(C17H18NOS2)]
 Deg. of freedom   111
 Full point group                 C1      NOp   1
 Rotational constants (GHZ):      0.2758530      0.1861605      0.1348796
 Standard basis: 6-31+G(d) (6D, 7F)
   443 basis functions,   792 primitive gaussians,   443 cartesian basis functions
    84 alpha electrons       84 beta electrons
       nuclear repulsion energy      1856.7385027463 Hartrees.
 NAtoms=   39 NActive=   39 NUniq=   39 SFac= 1.00D+00 NAtFMM=   60 NAOKFM=F Big=F
 Integral buffers will be    131072 words long.
 Raffenetti 1 integral format.
 Two-electron integral symmetry is turned off.
 One-electron integrals computed using PRISM.
 NBasis=   443 RedAO= T EigKep=  1.61D-06  NBF=   443
 NBsUse=   443 1.00D-06 EigRej= -1.00D+00 NBFU=   443
 Initial guess from the checkpoint file:  "/scratch/srahman/25005588/Gau-67872.chk"
 B after Tr=     0.000179   -0.000024   -0.000235
         Rot=    1.000000    0.000008    0.000000    0.000007 Ang=   0.00 deg.
 ExpMin= 4.05D-02 ExpMax= 2.19D+04 ExpMxC= 3.30D+03 IAcc=2 IRadAn=         4 AccDes= 0.00D+00
 Harris functional with IExCor=  205 and IRadAn=       4 diagonalized for initial guess.
 HarFok:  IExCor=  205 AccDes= 0.00D+00 IRadAn=         4 IDoV= 1 UseB2=F ITyADJ=14
 ICtDFT=  3500011 ScaDFX=  1.000000  1.000000  1.000000  1.000000
 FoFCou: FMM=F IPFlag=           0 FMFlag=      100000 FMFlg1=           0
         NFxFlg=           0 DoJE=T BraDBF=F KetDBF=T FulRan=T
         wScrn=  0.000000 ICntrl=     500 IOpCl=  0 I1Cent=   200000004 NGrid=           0
         NMat0=    1 NMatS0=      1 NMatT0=    0 NMatD0=    1 NMtDS0=    0 NMtDT0=    0
 Symmetry not used in FoFCou.
 Requested convergence on RMS density matrix=1.00D-08 within 128 cycles.
 Requested convergence on MAX density matrix=1.00D-06.
 Requested convergence on             energy=1.00D-06.
 No special actions if energy rises.
 Initial convergence to 1.0D-05 achieved.  Increase integral accuracy.
 SCF Done:  E(RHF) =  -1578.48947724     A.U. after   16 cycles
            NFock= 16  Conv=0.63D-08     -V/T= 2.0008
 Range of M.O.s used for correlation:     1   443
 NBasis=   443 NAE=    84 NBE=    84 NFC=     0 NFV=     0
 NROrb=    443 NOA=    84 NOB=    84 NVA=   359 NVB=   359

 **** Warning!!: The largest alpha MO coefficient is  0.19114128D+03

 Symmetrizing basis deriv contribution to polar:
 IMax=3 JMax=2 DiffMx= 0.00D+00
 Calling FoFJK, ICntrl=      2147 FMM=F ISym2X=0 I1Cent= 0 IOpClX= 0 NMat=1 NMatS=1 NMatT=0.
 -------------------------------------------------------------------
 Center     Atomic                   Forces (Hartrees/Bohr)
 Number     Number              X              Y              Z
 -------------------------------------------------------------------
      1        8          -0.001192742    0.000967989    0.001193034
      2        6          -0.001693366    0.001485602    0.001554040
      3       16          -0.001668826    0.001355111    0.000968931
      4       16          -0.001027752    0.000904017    0.000954281
      5        6          -0.000208697    0.000104967    0.000483370
      6        1           0.000044323   -0.000070204   -0.000003050
      7        1          -0.000058019    0.000072964   -0.000016492
      8        1          -0.000049699   -0.000014940    0.000137256
      9        6           0.000596570   -0.000739795   -0.001305561
     10        7           0.000697593   -0.002385368   -0.001361012
     11        6           0.001134153   -0.000546264   -0.001802260
     12        1          -0.000034789    0.000303616   -0.000033816
     13        1           0.000016547   -0.000111671   -0.000116595
     14        1           0.000023078   -0.000028525   -0.000170604
     15        6           0.000069639    0.000190218    0.000037770
     16        1          -0.000024742    0.000097981   -0.000057135
     17        1           0.000041331   -0.000049347   -0.000015932
     18        6           0.000104701    0.000082412    0.000021493
     19        6           0.000038546    0.000130076    0.000000712
     20        6           0.000235635   -0.000017823    0.000020412
     21        6           0.000060156    0.000123934   -0.000025391
     22        1           0.000000077    0.000012639   -0.000000433
     23        6           0.000210736    0.000023325   -0.000007603
     24        1           0.000023234   -0.000019142    0.000004372
     25        6           0.000133987    0.000102552   -0.000033150
     26        1           0.000002131    0.000010772   -0.000004264
     27        1           0.000022696   -0.000004889   -0.000000047
     28        1           0.000012084    0.000008348   -0.000005419
     29        6           0.000755637   -0.000348865   -0.000458426
     30        6           0.000692518   -0.000698962   -0.000125823
     31        6           0.000455384    0.000080475   -0.000377450
     32        6           0.000344594   -0.000679899    0.000233929
     33        1           0.000060781   -0.000083334   -0.000017179
     34        6           0.000116013    0.000076985   -0.000004012
     35        1           0.000033847    0.000022999   -0.000056000
     36        6           0.000046961   -0.000294174    0.000305657
     37        1           0.000017757   -0.000075314    0.000040610
     38        1          -0.000010384    0.000030059   -0.000002853
     39        1          -0.000021691   -0.000018525    0.000044640
 -------------------------------------------------------------------
 Cartesian Forces:  Max     0.002385368 RMS     0.000576760
 IRC-IRC-IRC-IRC-IRC-IRC-IRC-IRC-IRC-IRC-IRC-IRC-IRC-IRC-IRC-IRC-IRC-IRC
 Pt  5 Step number   1 out of a maximum of  20
 Modified Bulirsch-Stoer Extrapolation Cycles:
    EPS =    0.000010000000000
 Maximum DWI energy   std dev =  0.000001177 at pt    71
 Maximum DWI gradient std dev =  0.057223957 at pt    38
 CORRECTOR INTEGRATION CONVERGENCE:
   Recorrection delta-x convergence threshold:    0.010000
   Delta-x Convergence Met
 Point Number:   5          Path Number:   1
   CHANGE IN THE REACTION COORDINATE =    0.27418
   NET REACTION COORDINATE UP TO THIS POINT =    1.37080
  # OF POINTS ALONG THE PATH =   5
  # OF STEPS =   1

 Calculating another point on the path.
 IRC-IRC-IRC-IRC-IRC-IRC-IRC-IRC-IRC-IRC-IRC-IRC-IRC-IRC-IRC-IRC-IRC-IRC
                          Input orientation:                          
 ---------------------------------------------------------------------
 Center     Atomic      Atomic             Coordinates (Angstroms)
 Number     Number       Type             X           Y           Z
 ---------------------------------------------------------------------
      1          8           0       -1.397227    1.082205    0.263867
      2          6           0       -0.420961    1.905011    0.495146
      3         16           0        0.532779    1.933770    1.873859
      4         16           0       -0.606887    3.250638   -0.634668
      5          6           0        0.874466    4.239405   -0.361325
      6          1           0        0.776261    5.094106   -1.022082
      7          1           0        0.949965    4.574508    0.661832
      8          1           0        1.757254    3.678320   -0.631471
      9          6           0        2.484241    0.567709   -0.821041
     10          7           0        1.037652    0.563715   -1.022270
     11          6           0        0.516278    0.137352   -2.117202
     12          1           0        1.315757   -0.184688   -2.846953
     13          1           0        3.004682    0.825499   -1.744679
     14          1           0        2.730596    1.325176   -0.082952
     15          6           0       -1.445649   -0.194902    0.889358
     16          1           0       -0.524569   -0.701254    0.644446
     17          1           0       -1.515976   -0.063479    1.959252
     18          6           0       -2.647625   -0.928713    0.349235
     19          6           0       -3.587521   -1.471615    1.213798
     20          6           0       -2.808568   -1.095821   -1.026783
     21          6           0       -4.679491   -2.181525    0.724185
     22          1           0       -3.473917   -1.340442    2.276859
     23          6           0       -3.901716   -1.794602   -1.512989
     24          1           0       -2.067755   -0.681153   -1.690986
     25          6           0       -4.839080   -2.341337   -0.641688
     26          1           0       -5.399532   -2.597843    1.407955
     27          1           0       -4.020341   -1.919007   -2.575529
     28          1           0       -5.684127   -2.885916   -1.027753
     29          6           0        3.007839   -0.766827   -0.331603
     30          6           0        3.725725   -1.601599   -1.180381
     31          6           0        2.756320   -1.211504    0.968437
     32          6           0        4.180563   -2.844064   -0.755502
     33          1           0        3.923046   -1.282239   -2.188441
     34          6           0        3.208551   -2.449128    1.396271
     35          1           0        2.195663   -0.582096    1.635512
     36          6           0        3.924592   -3.274633    0.535629
     37          1           0        4.730359   -3.473025   -1.435690
     38          1           0        3.001720   -2.773698    2.402391
     39          1           0        4.273477   -4.237411    0.868937
 ---------------------------------------------------------------------
                    Distance matrix (angstroms):
                    1          2          3          4          5
     1  O    0.000000
     2  C    1.297534   0.000000
     3  S    2.653707   1.676693   0.000000
     4  S    2.476713   1.766850   3.053799   0.000000
     5  C    3.939462   2.803760   3.229357   1.801883   0.000000
     6  H    4.740576   3.729027   4.293422   2.336998   1.084784
     7  H    4.226567   3.005568   2.935396   2.420193   1.079280
     8  H    4.182367   3.026303   3.289297   2.402516   1.080329
     9  C    4.062945   3.458457   3.596778   4.097306   4.035352
    10  N    2.802074   2.495832   3.243380   3.174004   3.738204
    11  C    3.197458   3.290501   4.376753   3.626563   4.476410
    12  H    4.317696   4.307280   5.233258   4.515775   5.093690
    13  H    4.845303   4.232871   4.520220   4.489638   4.255143
    14  H    4.149487   3.256182   3.004979   3.892375   3.466330
    15  C    1.422879   2.369604   3.068332   3.859783   5.158509
    16  H    2.021657   2.612593   3.093993   4.154559   5.232493
    17  H    2.049640   2.686563   2.862463   4.305606   5.441884
    18  C    2.369509   3.606843   4.542384   4.753910   6.294399
    19  C    3.495962   4.684566   5.386018   5.882234   7.416608
    20  C    2.898527   4.125764   5.362532   4.888032   6.517070
    21  C    4.651568   5.906549   6.739820   6.923943   8.558803
    22  H    3.772797   4.798750   5.190037   6.146126   7.550042
    23  C    4.207814   5.462179   6.710905   6.089483   7.781226
    24  H    2.716706   3.765548   5.129203   4.325382   5.885283
    25  C    4.938322   6.232466   7.311729   7.012966   8.719482
    26  H    5.556090   6.774591   7.479632   7.832400   9.446765
    27  H    4.893891   6.083395   7.441227   6.491829   8.172385
    28  H    5.982623   7.278264   8.384429   7.974345   9.707186
    29  C    4.814365   4.424805   4.275887   5.412773   5.441923
    30  C    5.960981   5.683196   5.658810   6.527904   6.551173
    31  C    4.796819   4.475688   3.956851   5.813073   5.917943
    32  C    6.896843   6.729922   6.561064   7.751107   7.826952
    33  H    6.317414   6.019186   6.191843   6.594049   6.566639
    34  C    5.913193   5.739679   5.157291   7.153294   7.298875
    35  H    4.190486   3.785877   3.025158   5.262875   5.383288
    36  C    6.883142   6.761226   6.357886   8.030134   8.158956
    37  H    7.822143   7.693341   7.603041   8.621802   8.689289
    38  H    6.228323   6.102676   5.341842   7.651039   7.832429
    39  H    7.798802   7.739949   7.286026   9.063645   9.215380
                    6          7          8          9         10
     6  H    0.000000
     7  H    1.770797   0.000000
     8  H    1.766174   1.768475   0.000000
     9  C    4.842094   4.539532   3.200054   0.000000
    10  N    4.537925   4.350902   3.220452   1.460523   0.000000
    11  C    5.082941   5.253521   4.035576   2.395438   1.285494
    12  H    5.611316   5.924131   4.475054   2.456782   1.991713
    13  H    4.869190   4.905938   3.306644   1.091065   2.111779
    14  H    4.348128   3.779354   2.604910   1.085919   2.080432
    15  C    6.046824   5.342098   5.251034   4.353283   3.224377
    16  H    6.168927   5.477976   5.100524   3.579225   2.611249
    17  H    6.383054   5.410646   5.605974   4.912246   3.975408
    18  C    7.062425   6.582235   6.448992   5.472191   4.205905
    19  C    8.194537   7.579515   7.648102   6.720543   5.525830
    20  C    7.153056   7.009325   6.617811   5.551890   4.188972
    21  C    9.260102   8.794240   8.809499   7.827201   6.578159
    22  H    8.387516   7.560799   7.810986   6.981237   5.904602
    23  C    8.341388   8.296640   7.921735   6.843958   5.495437
    24  H    6.472208   6.501106   5.895615   4.799701   3.411808
    25  C    9.325372   9.112691   8.930173   7.881989   6.566594
    26  H   10.159310   9.608093   9.734941   8.783110   7.572238
    27  H    8.637380   8.794896   8.275870   7.181335   5.844640
    28  H   10.267297  10.125404   9.930780   8.870879   7.555283
    29  C    6.309297   5.809615   4.627442   1.514824   2.475681
    30  C    7.318255   7.017329   5.661601   2.525135   3.455332
    31  C    6.902427   6.069173   5.241013   2.538081   3.173032
    32  C    8.641462   8.214670   6.959116   3.810774   4.643491
    33  H    7.205583   7.159941   5.632225   2.713347   3.618425
    34  C    8.286425   7.414316   6.615408   3.813451   4.431633
    35  H    6.426257   5.393551   4.845881   2.727633   3.117319
    36  C    9.076025   8.394841   7.375841   4.321893   5.049196
    37  H    9.444664   9.135303   7.786389   4.663729   5.486554
    38  H    8.864650   7.825304   7.237510   4.671541   5.169544
    39  H   10.143159   9.420114   8.440462   5.398756   6.090816
                   11         12         13         14         15
    11  C    0.000000
    12  H    1.129342   0.000000
    13  H    2.608539   2.255650   0.000000
    14  H    3.233002   3.452703   1.756740   0.000000
    15  C    3.605406   4.646018   5.271130   4.549400   0.000000
    16  H    3.068113   3.980390   4.527085   3.902771   1.079242
    17  H    4.559372   5.579697   5.911492   4.912467   1.080228
    18  C    4.150914   5.145638   6.277763   5.847397   1.508296
    19  C    5.524988   6.495230   7.581982   7.030092   2.514532
    20  C    3.710030   4.599265   6.164472   6.118364   2.518094
    21  C    6.359771   7.258332   8.613014   8.237585   3.798907
    22  H    6.116641   7.108460   7.926936   7.153335   2.711327
    23  C    4.859649   5.620793   7.390328   7.467636   3.789799
    24  H    2.743872   3.609833   5.291739   5.443831   2.698450
    25  C    6.082836   6.884500   8.530536   8.429442   4.297285
    26  H    7.409779   8.307988   9.606726   9.149419   4.655777
    27  H    5.001958   5.617426   7.587725   7.893846   4.648335
    28  H    6.983700   7.720395   9.475442   9.456929   5.374158
    29  C    3.195901   3.086910   2.128919   2.124892   4.653106
    30  C    3.768572   3.254697   2.594059   3.280342   5.745061
    31  C    4.044548   4.205565   3.401774   2.746056   4.323919
    32  C    4.916304   4.433234   3.978298   4.465118   6.432564
    33  H    3.691393   2.904516   2.341555   3.557195   6.283155
    34  C    5.126667   5.168686   4.542061   4.081901   5.196160
    35  H    4.173824   4.585266   3.749870   2.622395   3.737087
    36  C    5.504158   5.272157   4.780912   4.792338   6.200754
    37  H    5.590864   4.946143   4.642278   5.371376   7.368515
    38  H    5.922699   6.091064   5.491122   4.801167   5.358969
    39  H    6.494007   6.243438   5.837284   5.850551   7.003620
                   16         17         18         19         20
    16  H    0.000000
    17  H    1.765888   0.000000
    18  C    2.155517   2.149747   0.000000
    19  C    3.209251   2.613397   1.387666   0.000000
    20  C    2.857506   3.413639   1.395441   2.401706   0.000000
    21  C    4.411456   4.002417   2.416321   1.391436   2.782983
    22  H    3.431033   2.359034   2.137291   1.077131   3.378843
    23  C    4.153921   4.554668   2.406323   2.763767   1.385520
    24  H    2.799298   3.743023   2.135425   3.372283   1.077923
    25  C    4.791557   4.795471   2.789249   2.401176   2.413004
    26  H    5.286328   4.670004   3.388197   2.142306   3.859678
    27  H    4.906280   5.502642   3.379243   3.840117   2.131817
    28  H    5.847225   5.853361   3.866146   3.379432   3.387224
    29  C    3.665361   5.119338   5.698597   6.810562   5.867035
    30  C    4.712283   6.300678   6.588785   7.696269   6.555638
    31  C    3.336099   4.533452   5.446650   6.353910   5.912889
    32  C    5.356281   6.895803   7.177266   8.130491   7.209569
    33  H    5.305098   6.947784   7.052552   8.247406   6.833654
    34  C    4.190047   5.322540   6.140256   6.868437   6.626338
    35  H    2.897598   3.761654   5.023155   5.866370   5.691578
    36  C    5.140929   6.475955   6.980839   7.755167   7.247330
    37  H    6.294756   7.884627   8.005881   8.956146   7.915411
    38  H    4.451978   5.286893   6.287647   6.821017   6.952262
    39  H    5.964566   7.219991   7.688902   8.340494   7.976133
                   21         22         23         24         25
    21  C    0.000000
    22  H    2.138137   0.000000
    23  C    2.399915   3.840862   0.000000
    24  H    3.860742   4.260956   2.152874   0.000000
    25  C    1.384419   3.373926   1.391666   3.396686   0.000000
    26  H    1.076718   2.458464   3.379432   4.937395   2.140312
    27  H    3.375131   4.917214   1.076355   2.475336   2.142064
    28  H    2.138865   4.265440   2.145556   4.287074   1.076902
    29  C    7.887401   7.010440   7.084768   5.255180   8.009330
    30  C    8.637786   7.990967   7.637129   5.888323   8.613552
    31  C    7.502792   6.367452   7.129300   5.534031   7.845962
    32  C    9.007163   8.369418   8.185254   6.677933   9.034359
    33  H    9.126651   8.640449   7.870556   6.041396   8.960412
    34  C    7.921144   6.830813   7.710260   6.363671   8.302365
    35  H    7.117334   5.755915   6.968592   5.408525   7.600538
    36  C    8.675291   7.842889   8.224258   6.898708   8.891516
    37  H    9.740550   9.254247   8.794078   7.353508   9.668781
    38  H    7.884672   6.633540   7.996641   6.843541   8.422084
    39  H    9.187125   8.390279   8.858593   7.707879   9.429516
                   26         27         28         29         30
    26  H    0.000000
    27  H    4.269793   0.000000
    28  H    2.469140   2.469557   0.000000
    29  C    8.778528   7.467130   8.973596   0.000000
    30  C    9.537416   7.877101   9.498320   1.390191   0.000000
    31  C    8.284506   7.680065   8.833435   1.396819   2.389423
    32  C    9.824428   8.451216   9.868535   2.422784   1.389646
    33  H   10.078459   7.978265   9.809014   2.133331   1.075691
    34  C    8.609376   8.265175   9.227481   2.419912   2.761324
    35  H    7.861426   7.626199   8.630855   2.136187   3.362994
    36  C    9.389264   8.639386   9.742831   2.807422   2.404845
    37  H   10.557791   8.960411  10.438996   3.392579   2.139324
    38  H    8.461729   8.649828   9.339295   3.391503   3.838522
    39  H    9.825774   9.275062  10.226332   3.884339   3.383377
                   31         32         33         34         35
    31  C    0.000000
    32  C    2.768698   0.000000
    33  H    3.366324   2.135164   0.000000
    34  C    1.385377   2.393932   3.836965   0.000000
    35  H    1.074932   3.843601   4.254018   2.137519   0.000000
    36  C    2.410121   1.384894   3.374936   1.390999   3.383591
    37  H    3.845925   1.077276   2.453147   3.374058   4.920816
    38  H    2.134689   3.371485   4.914166   1.077219   2.457834
    39  H    3.386411   2.142161   4.266545   2.147115   4.273906
                   36         37         38         39
    36  C    0.000000
    37  H    2.138859   0.000000
    38  H    2.141828   4.267097   0.000000
    39  H    1.076920   2.470695   2.472105   0.000000
 Symmetry turned off by external request.
 Stoichiometry    C17H18NOS2(1-)
 Framework group  C1[X(C17H18NOS2)]
 Deg. of freedom   111
 Full point group                 C1      NOp   1
 Rotational constants (GHZ):      0.2753504      0.1859252      0.1347437
 Standard basis: 6-31+G(d) (6D, 7F)
   443 basis functions,   792 primitive gaussians,   443 cartesian basis functions
    84 alpha electrons       84 beta electrons
       nuclear repulsion energy      1855.4999647063 Hartrees.
 NAtoms=   39 NActive=   39 NUniq=   39 SFac= 1.00D+00 NAtFMM=   60 NAOKFM=F Big=F
 Integral buffers will be    131072 words long.
 Raffenetti 1 integral format.
 Two-electron integral symmetry is turned off.
 One-electron integrals computed using PRISM.
 NBasis=   443 RedAO= T EigKep=  1.62D-06  NBF=   443
 NBsUse=   443 1.00D-06 EigRej= -1.00D+00 NBFU=   443
 Initial guess from the checkpoint file:  "/scratch/srahman/25005588/Gau-67872.chk"
 B after Tr=     0.000180   -0.000012   -0.000239
         Rot=    1.000000    0.000008    0.000001    0.000007 Ang=   0.00 deg.
 ExpMin= 4.05D-02 ExpMax= 2.19D+04 ExpMxC= 3.30D+03 IAcc=2 IRadAn=         4 AccDes= 0.00D+00
 Harris functional with IExCor=  205 and IRadAn=       4 diagonalized for initial guess.
 HarFok:  IExCor=  205 AccDes= 0.00D+00 IRadAn=         4 IDoV= 1 UseB2=F ITyADJ=14
 ICtDFT=  3500011 ScaDFX=  1.000000  1.000000  1.000000  1.000000
 FoFCou: FMM=F IPFlag=           0 FMFlag=      100000 FMFlg1=           0
         NFxFlg=           0 DoJE=T BraDBF=F KetDBF=T FulRan=T
         wScrn=  0.000000 ICntrl=     500 IOpCl=  0 I1Cent=   200000004 NGrid=           0
         NMat0=    1 NMatS0=      1 NMatT0=    0 NMatD0=    1 NMtDS0=    0 NMtDT0=    0
 Symmetry not used in FoFCou.
 Requested convergence on RMS density matrix=1.00D-08 within 128 cycles.
 Requested convergence on MAX density matrix=1.00D-06.
 Requested convergence on             energy=1.00D-06.
 No special actions if energy rises.
 Initial convergence to 1.0D-05 achieved.  Increase integral accuracy.
 SCF Done:  E(RHF) =  -1578.48994459     A.U. after   16 cycles
            NFock= 16  Conv=0.66D-08     -V/T= 2.0008
 Range of M.O.s used for correlation:     1   443
 NBasis=   443 NAE=    84 NBE=    84 NFC=     0 NFV=     0
 NROrb=    443 NOA=    84 NOB=    84 NVA=   359 NVB=   359

 **** Warning!!: The largest alpha MO coefficient is  0.19006734D+03

 Symmetrizing basis deriv contribution to polar:
 IMax=3 JMax=2 DiffMx= 0.00D+00
 Calling FoFJK, ICntrl=      2147 FMM=F ISym2X=0 I1Cent= 0 IOpClX= 0 NMat=1 NMatS=1 NMatT=0.
 -------------------------------------------------------------------
 Center     Atomic                   Forces (Hartrees/Bohr)
 Number     Number              X              Y              Z
 -------------------------------------------------------------------
      1        8          -0.001260574    0.001006286    0.001244935
      2        6          -0.001677731    0.001498882    0.001554725
      3       16          -0.001770330    0.001479349    0.001034962
      4       16          -0.001105792    0.000999745    0.001037499
      5        6          -0.000227160    0.000157759    0.000548126
      6        1           0.000048454   -0.000096135    0.000016046
      7        1          -0.000065739    0.000074088   -0.000042222
      8        1          -0.000077342    0.000008745    0.000156257
      9        6           0.000554562   -0.000824053   -0.001388512
     10        7           0.000694856   -0.002617292   -0.001486601
     11        6           0.001163598   -0.000467544   -0.001891215
     12        1          -0.000078308    0.000326714    0.000008391
     13        1           0.000004403   -0.000110371   -0.000106849
     14        1           0.000017051   -0.000036334   -0.000168077
     15        6           0.000071720    0.000197938    0.000038949
     16        1          -0.000032211    0.000104665   -0.000055972
     17        1           0.000042696   -0.000043670   -0.000024906
     18        6           0.000113186    0.000096331    0.000023647
     19        6           0.000040306    0.000152838   -0.000000174
     20        6           0.000263031   -0.000021260    0.000024866
     21        6           0.000065278    0.000144569   -0.000033170
     22        1          -0.000001029    0.000014612   -0.000000464
     23        6           0.000241950    0.000017870   -0.000010612
     24        1           0.000024702   -0.000018471    0.000004176
     25        6           0.000154459    0.000111982   -0.000041884
     26        1           0.000001714    0.000012704   -0.000005149
     27        1           0.000025223   -0.000005816    0.000000214
     28        1           0.000013140    0.000008536   -0.000006045
     29        6           0.000805662   -0.000385390   -0.000515603
     30        6           0.000759337   -0.000773603   -0.000138722
     31        6           0.000503958    0.000083794   -0.000416412
     32        6           0.000392040   -0.000745485    0.000270758
     33        1           0.000062281   -0.000087090   -0.000014991
     34        6           0.000141244    0.000093698    0.000004644
     35        1           0.000036712    0.000022490   -0.000059172
     36        6           0.000065010   -0.000319989    0.000349098
     37        1           0.000019659   -0.000076539    0.000044610
     38        1          -0.000008396    0.000032624   -0.000002319
     39        1          -0.000021624   -0.000017179    0.000047169
 -------------------------------------------------------------------
 Cartesian Forces:  Max     0.002617292 RMS     0.000610430
 IRC-IRC-IRC-IRC-IRC-IRC-IRC-IRC-IRC-IRC-IRC-IRC-IRC-IRC-IRC-IRC-IRC-IRC
 Pt  6 Step number   1 out of a maximum of  20
 Modified Bulirsch-Stoer Extrapolation Cycles:
    EPS =    0.000010000000000
 Maximum DWI energy   std dev =  0.000000936 at pt    71
 Maximum DWI gradient std dev =  0.064875278 at pt    38
 CORRECTOR INTEGRATION CONVERGENCE:
   Recorrection delta-x convergence threshold:    0.010000
   Delta-x Convergence Met
 Point Number:   6          Path Number:   1
   CHANGE IN THE REACTION COORDINATE =    0.27419
   NET REACTION COORDINATE UP TO THIS POINT =    1.64499
  # OF POINTS ALONG THE PATH =   6
  # OF STEPS =   1

 Calculating another point on the path.
 IRC-IRC-IRC-IRC-IRC-IRC-IRC-IRC-IRC-IRC-IRC-IRC-IRC-IRC-IRC-IRC-IRC-IRC
                          Input orientation:                          
 ---------------------------------------------------------------------
 Center     Atomic      Atomic             Coordinates (Angstroms)
 Number     Number       Type             X           Y           Z
 ---------------------------------------------------------------------
      1          8           0       -1.403300    1.087808    0.270182
      2          6           0       -0.432907    1.915009    0.505936
      3         16           0        0.528127    1.937688    1.876495
      4         16           0       -0.609766    3.253261   -0.631909
      5          6           0        0.872500    4.240484   -0.357445
      6          1           0        0.779204    5.091085   -1.024040
      7          1           0        0.944120    4.582082    0.663815
      8          1           0        1.754945    3.675453   -0.619925
      9          6           0        2.487865    0.561620   -0.830689
     10          7           0        1.041457    0.548956   -1.029522
     11          6           0        0.522710    0.134258   -2.130371
     12          1           0        1.324509   -0.167772   -2.867063
     13          1           0        3.007359    0.816008   -1.756014
     14          1           0        2.732531    1.323434   -0.096223
     15          6           0       -1.445542   -0.193431    0.889647
     16          1           0       -0.523169   -0.694002    0.638083
     17          1           0       -1.513016   -0.067397    1.960335
     18          6           0       -2.646855   -0.928051    0.349437
     19          6           0       -3.587232   -1.470503    1.213782
     20          6           0       -2.806732   -1.095956   -1.026614
     21          6           0       -4.679036   -2.180484    0.723927
     22          1           0       -3.474045   -1.339066    2.276858
     23          6           0       -3.899973   -1.794497   -1.513061
     24          1           0       -2.064968   -0.682627   -1.690757
     25          6           0       -4.837966   -2.340561   -0.641998
     26          1           0       -5.399381   -2.596637    1.407474
     27          1           0       -4.017948   -1.919519   -2.575587
     28          1           0       -5.682901   -2.885136   -1.028317
     29          6           0        3.013451   -0.769608   -0.335232
     30          6           0        3.731080   -1.607063   -1.181443
     31          6           0        2.759891   -1.210979    0.965515
     32          6           0        4.183399   -2.849292   -0.753609
     33          1           0        3.929024   -1.290246   -2.190174
     34          6           0        3.209631   -2.448483    1.396342
     35          1           0        2.198806   -0.579740    1.630501
     36          6           0        3.925170   -3.276911    0.538088
     37          1           0        4.732700   -3.480618   -1.432011
     38          1           0        3.000927   -2.770925    2.402776
     39          1           0        4.271864   -4.239718    0.873596
 ---------------------------------------------------------------------
                    Distance matrix (angstroms):
                    1          2          3          4          5
     1  O    0.000000
     2  C    1.296728   0.000000
     3  S    2.651970   1.674076   0.000000
     4  S    2.476419   1.765472   3.052479   0.000000
     5  C    3.938597   2.803096   3.226756   1.801958   0.000000
     6  H    4.739678   3.727934   4.291859   2.336792   1.084700
     7  H    4.227916   3.005729   2.938786   2.420584   1.079255
     8  H    4.178840   3.025462   3.279790   2.402134   1.080215
     9  C    4.077984   3.485561   3.614275   4.108499   4.045665
    10  N    2.820714   2.529325   3.261445   3.193416   3.756010
    11  C    3.222022   3.321806   4.394014   3.640889   4.486280
    12  H    4.342779   4.336313   5.250574   4.521151   5.092663
    13  H    4.861405   4.261414   4.538709   4.504155   4.270908
    14  H    4.158710   3.276057   3.021311   3.896427   3.469457
    15  C    1.423761   2.370271   3.067720   3.859189   5.156371
    16  H    2.021096   2.613914   3.092681   4.147440   5.223803
    17  H    2.050160   2.685488   2.862457   4.308406   5.442484
    18  C    2.369894   3.606806   4.541462   4.753540   6.292797
    19  C    3.493551   4.681079   5.384341   5.880972   7.414401
    20  C    2.901746   4.129124   5.362119   4.888573   6.516297
    21  C    4.649524   5.903406   6.738123   6.922633   8.556738
    22  H    3.768879   4.793087   5.187946   6.144467   7.547409
    23  C    4.209633   5.464186   6.710168   6.089478   7.780291
    24  H    2.723513   3.773168   5.129861   4.327815   5.885869
    25  C    4.937887   6.231547   7.310347   7.012034   8.717830
    26  H    5.553128   6.770051   7.477662   7.830760   9.444451
    27  H    4.896816   6.087028   7.440825   6.492399   8.172042
    28  H    5.982088   7.277209   8.382985   7.973315   9.705556
    29  C    4.829515   4.448833   4.289292   5.422103   5.448411
    30  C    5.977575   5.708855   5.672314   6.539701   6.560813
    31  C    4.806253   4.491879   3.965445   5.816855   5.918693
    32  C    6.910869   6.752429   6.572186   7.760825   7.834789
    33  H    6.335785   6.047240   6.206727   6.608500   6.579530
    34  C    5.920534   5.753344   5.163284   7.156220   7.299331
    35  H    4.195992   3.796621   3.031356   5.262934   5.380109
    36  C    6.893122   6.778635   6.365789   8.036024   8.162843
    37  H    7.836994   7.716989   7.614636   8.632916   8.698922
    38  H    6.231773   6.111235   5.344412   7.650963   7.829999
    39  H    7.807312   7.755688   7.292579   9.068715   9.218729
                    6          7          8          9         10
     6  H    0.000000
     7  H    1.770631   0.000000
     8  H    1.766180   1.768445   0.000000
     9  C    4.844890   4.558596   3.205862   0.000000
    10  N    4.549697   4.375268   3.232927   1.460065   0.000000
    11  C    5.085262   5.269554   4.042266   2.394502   1.285667
    12  H    5.599077   5.930675   4.472727   2.456059   1.992579
    13  H    4.876140   4.929081   3.321998   1.091244   2.112789
    14  H    4.344136   3.794055   2.600371   1.086123   2.081008
    15  C    6.044650   5.344811   5.243109   4.359054   3.227927
    16  H    6.158413   5.476372   5.085717   3.577737   2.602673
    17  H    6.385194   5.416285   5.598771   4.918590   3.980512
    18  C    7.060758   6.584489   6.442651   5.475141   4.205559
    19  C    8.193170   7.580857   7.640824   6.724298   5.525884
    20  C    7.151113   7.011887   6.613671   5.551459   4.185010
    21  C    9.258698   8.795215   8.803071   7.829460   6.576357
    22  H    8.386470   7.561883   7.802505   6.986689   5.906482
    23  C    8.339368   8.298480   7.918089   6.842615   5.490292
    24  H    6.470670   6.505058   5.893325   4.797515   3.406450
    25  C    9.323514   9.113762   8.925211   7.882009   6.562553
    26  H   10.158161   9.608696   9.727992   8.785932   7.570872
    27  H    8.635307   8.796969   8.273731   7.178183   5.837916
    28  H   10.265423  10.126207   9.926211   8.870209   7.550496
    29  C    6.309836   5.824157   4.628548   1.514558   2.471722
    30  C    7.321444   7.034034   5.667927   2.524243   3.450445
    31  C    6.899091   6.078454   5.234574   2.538200   3.167106
    32  C    8.643567   8.229661   6.963301   3.809868   4.636379
    33  H    7.211284   7.179077   5.643623   2.711927   3.614944
    34  C    8.283133   7.422801   6.609390   3.813310   4.423848
    35  H    6.420288   5.399363   4.834056   2.728317   3.112737
    36  C    9.075279   8.406321   7.374702   4.321310   5.040878
    37  H    9.448315   9.151663   7.793322   4.662677   5.479483
    38  H    8.859476   7.830782   7.228069   4.671658   5.161570
    39  H   10.142168   9.430908   8.438923   5.398156   6.081840
                   11         12         13         14         15
    11  C    0.000000
    12  H    1.129964   0.000000
    13  H    2.603537   2.243711   0.000000
    14  H    3.230356   3.447285   1.757247   0.000000
    15  C    3.619655   4.667623   5.277009   4.552924   0.000000
    16  H    3.073144   3.997109   4.525092   3.899851   1.079179
    17  H    4.573699   5.600482   5.918231   4.918182   1.080190
    18  C    4.162222   5.166781   6.280510   5.848555   1.508193
    19  C    5.536266   6.517331   7.585279   7.032894   2.514520
    20  C    3.717108   4.616918   6.163707   6.115759   2.517825
    21  C    6.368926   7.279339   8.614508   8.239018   3.798859
    22  H    6.129306   7.131477   7.932023   7.158352   2.711394
    23  C    4.864287   5.636911   7.388166   7.464518   3.789544
    24  H    2.748934   3.624545   5.289486   5.439008   2.698422
    25  C    6.089075   6.902755   8.529601   8.428236   4.297051
    26  H    7.419252   8.329570   9.608698   9.151833   4.655790
    27  H    5.003378   5.629868   7.583518   7.888787   4.648064
    28  H    6.988625   7.737496   9.473576   9.455176   5.373925
    29  C    3.200513   3.102402   2.129046   2.125292   4.659928
    30  C    3.771777   3.271767   2.593295   3.280643   5.751972
    31  C    4.049587   4.223418   3.402446   2.747961   4.327451
    32  C    4.919114   4.453143   3.977727   4.466410   6.437302
    33  H    3.692663   2.915755   2.339716   3.556340   6.290808
    34  C    5.131062   5.189600   4.542595   4.084450   5.197368
    35  H    4.178904   4.600238   3.751047   2.624597   3.738900
    36  C    5.507583   5.293886   4.780927   4.794571   6.202901
    37  H    5.592767   4.964885   4.641419   5.372515   7.373355
    38  H    5.927147   6.112118   5.491964   4.804249   5.357623
    39  H    6.497048   6.265793   5.837310   5.853098   7.004386
                   16         17         18         19         20
    16  H    0.000000
    17  H    1.766574   0.000000
    18  C    2.155954   2.149723   0.000000
    19  C    3.212921   2.613124   1.387680   0.000000
    20  C    2.854372   3.413722   1.395445   2.401841   0.000000
    21  C    4.414548   4.002190   2.416318   1.391427   2.783185
    22  H    3.436475   2.358593   2.137318   1.077133   3.378954
    23  C    4.152266   4.554658   2.406227   2.763775   1.385556
    24  H    2.792985   3.743478   2.135700   3.372593   1.078026
    25  C    4.792415   4.795279   2.789103   2.401095   2.413065
    26  H    5.290503   4.669747   3.388218   2.142330   3.859877
    27  H    4.903371   5.502693   3.379152   3.840111   2.131811
    28  H    5.848145   5.853173   3.866001   3.379353   3.387258
    29  C    3.668889   5.123636   5.703766   6.816137   5.870183
    30  C    4.716248   6.304117   6.594142   7.701522   6.559587
    31  C    3.339605   4.533783   5.449084   6.357276   5.913468
    32  C    5.360398   6.895910   7.180546   8.133534   7.211840
    33  H    5.308161   6.952546   7.058541   8.253091   6.838277
    34  C    4.193681   5.318934   6.140534   6.869288   6.625456
    35  H    2.899500   3.761504   5.024229   5.869016   5.690531
    36  C    5.144817   6.472838   6.981708   7.756020   7.247300
    37  H    6.298784   7.884609   8.009182   8.958909   7.917954
    38  H    4.454998   5.280199   6.285685   6.819724   6.949470
    39  H    5.968242   7.214853   7.688339   8.339644   7.974996
                   21         22         23         24         25
    21  C    0.000000
    22  H    2.138126   0.000000
    23  C    2.400009   3.840874   0.000000
    24  H    3.861040   4.261264   2.152922   0.000000
    25  C    1.384426   3.373869   1.391679   3.396787   0.000000
    26  H    1.076715   2.458502   3.379523   4.937689   2.140349
    27  H    3.375194   4.917213   1.076342   2.475269   2.142073
    28  H    2.138840   4.265391   2.145532   4.287110   1.076903
    29  C    7.892196   7.016759   7.087532   5.256934   8.012912
    30  C    8.642297   7.996592   7.640554   5.891363   8.617283
    31  C    7.505728   6.371655   7.130050   5.533010   7.847770
    32  C    9.009615   8.372631   8.187200   6.679429   9.036387
    33  H    9.131441   8.646513   7.874385   6.045375   8.964381
    34  C    7.921808   6.832103   7.709655   6.361590   8.302427
    35  H    7.119619   5.759825   6.967978   5.405655   7.601375
    36  C    8.675774   7.843911   8.224209   6.897812   8.891676
    37  H    9.742648   9.257030   8.796170   7.355542   9.670652
    38  H    7.883463   6.632596   7.994348   6.839685   8.420458
    39  H    9.185938   8.389400   8.857435   7.706117   9.428299
                   26         27         28         29         30
    26  H    0.000000
    27  H    4.269850   0.000000
    28  H    2.469148   2.469520   0.000000
    29  C    8.783553   7.468739   8.976769   0.000000
    30  C    9.541858   7.879638   9.501577   1.390106   0.000000
    31  C    8.287889   7.679879   8.835096   1.396799   2.389460
    32  C    9.826687   8.452583   9.870188   2.422582   1.389520
    33  H   10.083098   7.981158   9.812374   2.133107   1.075683
    34  C    8.610294   8.264014   9.227501   2.419806   2.761317
    35  H    7.864481   7.624580   8.631655   2.136306   3.363076
    36  C    9.389667   8.638900   9.742799   2.807221   2.404755
    37  H   10.559505   8.962066  10.440417   3.392391   2.139213
    38  H    8.460861   8.647173   9.337790   3.391477   3.838531
    39  H    9.824343   9.273681  10.224946   3.884139   3.383267
                   31         32         33         34         35
    31  C    0.000000
    32  C    2.768724   0.000000
    33  H    3.366234   2.135193   0.000000
    34  C    1.385385   2.393984   3.836944   0.000000
    35  H    1.074935   3.843625   4.253943   2.137475   0.000000
    36  C    2.410112   1.384926   3.374946   1.391003   3.383553
    37  H    3.845954   1.077280   2.453250   3.374110   4.920842
    38  H    2.134771   3.371520   4.914160   1.077235   2.457865
    39  H    3.386409   2.142173   4.266568   2.147120   4.273864
                   36         37         38         39
    36  C    0.000000
    37  H    2.138899   0.000000
    38  H    2.141801   4.267118   0.000000
    39  H    1.076921   2.470713   2.472049   0.000000
 Symmetry turned off by external request.
 Stoichiometry    C17H18NOS2(1-)
 Framework group  C1[X(C17H18NOS2)]
 Deg. of freedom   111
 Full point group                 C1      NOp   1
 Rotational constants (GHZ):      0.2748372      0.1856863      0.1346033
 Standard basis: 6-31+G(d) (6D, 7F)
   443 basis functions,   792 primitive gaussians,   443 cartesian basis functions
    84 alpha electrons       84 beta electrons
       nuclear repulsion energy      1854.2537011878 Hartrees.
 NAtoms=   39 NActive=   39 NUniq=   39 SFac= 1.00D+00 NAtFMM=   60 NAOKFM=F Big=F
 Integral buffers will be    131072 words long.
 Raffenetti 1 integral format.
 Two-electron integral symmetry is turned off.
 One-electron integrals computed using PRISM.
 NBasis=   443 RedAO= T EigKep=  1.62D-06  NBF=   443
 NBsUse=   443 1.00D-06 EigRej= -1.00D+00 NBFU=   443
 Initial guess from the checkpoint file:  "/scratch/srahman/25005588/Gau-67872.chk"
 B after Tr=     0.000164   -0.000005   -0.000218
         Rot=    1.000000    0.000007    0.000001    0.000006 Ang=   0.00 deg.
 ExpMin= 4.05D-02 ExpMax= 2.19D+04 ExpMxC= 3.30D+03 IAcc=2 IRadAn=         4 AccDes= 0.00D+00
 Harris functional with IExCor=  205 and IRadAn=       4 diagonalized for initial guess.
 HarFok:  IExCor=  205 AccDes= 0.00D+00 IRadAn=         4 IDoV= 1 UseB2=F ITyADJ=14
 ICtDFT=  3500011 ScaDFX=  1.000000  1.000000  1.000000  1.000000
 FoFCou: FMM=F IPFlag=           0 FMFlag=      100000 FMFlg1=           0
         NFxFlg=           0 DoJE=T BraDBF=F KetDBF=T FulRan=T
         wScrn=  0.000000 ICntrl=     500 IOpCl=  0 I1Cent=   200000004 NGrid=           0
         NMat0=    1 NMatS0=      1 NMatT0=    0 NMatD0=    1 NMtDS0=    0 NMtDT0=    0
 Symmetry not used in FoFCou.
 Requested convergence on RMS density matrix=1.00D-08 within 128 cycles.
 Requested convergence on MAX density matrix=1.00D-06.
 Requested convergence on             energy=1.00D-06.
 No special actions if energy rises.
 Initial convergence to 1.0D-05 achieved.  Increase integral accuracy.
 SCF Done:  E(RHF) =  -1578.49042738     A.U. after   16 cycles
            NFock= 16  Conv=0.64D-08     -V/T= 2.0008
 Range of M.O.s used for correlation:     1   443
 NBasis=   443 NAE=    84 NBE=    84 NFC=     0 NFV=     0
 NROrb=    443 NOA=    84 NOB=    84 NVA=   359 NVB=   359

 **** Warning!!: The largest alpha MO coefficient is  0.18780201D+03

 Symmetrizing basis deriv contribution to polar:
 IMax=3 JMax=2 DiffMx= 0.00D+00
 Calling FoFJK, ICntrl=      2147 FMM=F ISym2X=0 I1Cent= 0 IOpClX= 0 NMat=1 NMatS=1 NMatT=0.
 -------------------------------------------------------------------
 Center     Atomic                   Forces (Hartrees/Bohr)
 Number     Number              X              Y              Z
 -------------------------------------------------------------------
      1        8          -0.001305541    0.001056247    0.001281682
      2        6          -0.001582418    0.001391272    0.001428330
      3       16          -0.001833664    0.001581574    0.001115792
      4       16          -0.001180830    0.001088854    0.001113870
      5        6          -0.000287948    0.000194478    0.000595719
      6        1           0.000045597   -0.000069678   -0.000002396
      7        1          -0.000074110    0.000089205   -0.000011503
      8        1          -0.000054914   -0.000010276    0.000160266
      9        6           0.000520067   -0.000885906   -0.001388511
     10        7           0.000615588   -0.002708448   -0.001500811
     11        6           0.001079470   -0.000426878   -0.001914273
     12        1          -0.000038993    0.000340825   -0.000041974
     13        1           0.000008718   -0.000115728   -0.000129572
     14        1           0.000015539   -0.000034831   -0.000173131
     15        6           0.000059825    0.000237484    0.000040291
     16        1          -0.000024949    0.000106926   -0.000061761
     17        1           0.000044206   -0.000047420   -0.000016017
     18        6           0.000120398    0.000107494    0.000026889
     19        6           0.000038648    0.000171085   -0.000002844
     20        6           0.000281578   -0.000021785    0.000028143
     21        6           0.000067819    0.000160890   -0.000041108
     22        1          -0.000001838    0.000017708   -0.000000792
     23        6           0.000268501    0.000012970   -0.000013581
     24        1           0.000028302   -0.000019123    0.000004870
     25        6           0.000170551    0.000116454   -0.000049448
     26        1           0.000001396    0.000015177   -0.000006364
     27        1           0.000029359   -0.000007040   -0.000000235
     28        1           0.000015356    0.000009381   -0.000007306
     29        6           0.000827036   -0.000433453   -0.000547213
     30        6           0.000801087   -0.000824737   -0.000148140
     31        6           0.000538759    0.000075426   -0.000440866
     32        6           0.000434002   -0.000788052    0.000295280
     33        1           0.000070890   -0.000099053   -0.000018585
     34        6           0.000171955    0.000098509    0.000011441
     35        1           0.000041195    0.000025089   -0.000066407
     36        6           0.000092876   -0.000334736    0.000377246
     37        1           0.000025000   -0.000087016    0.000050287
     38        1          -0.000007240    0.000037055   -0.000001635
     39        1          -0.000021272   -0.000019944    0.000054367
 -------------------------------------------------------------------
 Cartesian Forces:  Max     0.002708448 RMS     0.000621244
 IRC-IRC-IRC-IRC-IRC-IRC-IRC-IRC-IRC-IRC-IRC-IRC-IRC-IRC-IRC-IRC-IRC-IRC
 Pt  7 Step number   1 out of a maximum of  20
 Modified Bulirsch-Stoer Extrapolation Cycles:
    EPS =    0.000010000000000
 Maximum DWI energy   std dev =  0.000000682 at pt    36
 Maximum DWI gradient std dev =  0.052140586 at pt    58
 CORRECTOR INTEGRATION CONVERGENCE:
   Recorrection delta-x convergence threshold:    0.010000
   Delta-x Convergence Met
 Point Number:   7          Path Number:   1
   CHANGE IN THE REACTION COORDINATE =    0.27418
   NET REACTION COORDINATE UP TO THIS POINT =    1.91918
  # OF POINTS ALONG THE PATH =   7
  # OF STEPS =   1

 Calculating another point on the path.
 IRC-IRC-IRC-IRC-IRC-IRC-IRC-IRC-IRC-IRC-IRC-IRC-IRC-IRC-IRC-IRC-IRC-IRC
                          Input orientation:                          
 ---------------------------------------------------------------------
 Center     Atomic      Atomic             Coordinates (Angstroms)
 Number     Number       Type             X           Y           Z
 ---------------------------------------------------------------------
      1          8           0       -1.409541    1.093473    0.276556
      2          6           0       -0.443675    1.924041    0.515541
      3         16           0        0.523436    1.941768    1.879263
      4         16           0       -0.612774    3.256034   -0.629009
      5          6           0        0.870262    4.241886   -0.353203
      6          1           0        0.782548    5.087817   -1.026531
      7          1           0        0.937210    4.590889    0.665963
      8          1           0        1.752595    3.672578   -0.606717
      9          6           0        2.491138    0.555262   -0.840452
     10          7           0        1.044762    0.533787   -1.036675
     11          6           0        0.528633    0.131777   -2.143707
     12          1           0        1.332904   -0.148436   -2.887558
     13          1           0        3.009200    0.806041   -1.767821
     14          1           0        2.734280    1.321584   -0.109917
     15          6           0       -1.445437   -0.191813    0.889895
     16          1           0       -0.521850   -0.686583    0.631527
     17          1           0       -1.509831   -0.071351    1.961398
     18          6           0       -2.646057   -0.927315    0.349668
     19          6           0       -3.586969   -1.469267    1.213758
     20          6           0       -2.804781   -1.096113   -1.026410
     21          6           0       -4.678579   -2.179335    0.723619
     22          1           0       -3.474273   -1.337465    2.276842
     23          6           0       -3.898060   -1.794439   -1.513150
     24          1           0       -2.062052   -0.684143   -1.690471
     25          6           0       -4.836757   -2.339763   -0.642359
     26          1           0       -5.399294   -2.595255    1.406911
     27          1           0       -4.015282   -1.920157   -2.575666
     28          1           0       -5.681557   -2.884338   -1.028968
     29          6           0        3.019089   -0.772631   -0.339054
     30          6           0        3.736644   -1.612829   -1.182532
     31          6           0        2.763628   -1.210474    0.962467
     32          6           0        4.186477   -2.854758   -0.751515
     33          1           0        3.935336   -1.298835   -2.192011
     34          6           0        3.210883   -2.447767    1.396495
     35          1           0        2.202135   -0.577236    1.625205
     36          6           0        3.925904   -3.279253    0.540780
     37          1           0        4.735328   -3.488608   -1.427947
     38          1           0        3.000271   -2.767870    2.403290
     39          1           0        4.270315   -4.242059    0.878664
 ---------------------------------------------------------------------
                    Distance matrix (angstroms):
                    1          2          3          4          5
     1  O    0.000000
     2  C    1.296091   0.000000
     3  S    2.650411   1.671932   0.000000
     4  S    2.476198   1.764312   3.051180   0.000000
     5  C    3.937842   2.802419   3.224086   1.802045   0.000000
     6  H    4.738995   3.727075   4.290501   2.336744   1.084741
     7  H    4.229752   3.006917   2.942983   2.421000   1.079344
     8  H    4.175052   3.023318   3.269041   2.401870   1.080229
     9  C    4.093003   3.510754   3.631955   4.119848   4.056581
    10  N    2.839266   2.560786   3.279769   3.213137   3.774597
    11  C    3.246391   3.350998   4.411392   3.654874   4.496177
    12  H    4.367489   4.362622   5.267520   4.525166   5.090375
    13  H    4.877230   4.287891   4.557425   4.518635   4.287334
    14  H    4.168051   3.294473   3.037975   3.900555   3.473027
    15  C    1.424582   2.370760   3.067161   3.858503   5.154167
    16  H    2.020545   2.614368   3.091553   4.140224   5.215120
    17  H    2.050747   2.684917   2.862441   4.311196   5.442998
    18  C    2.370212   3.606693   4.540594   4.753153   6.291198
    19  C    3.491014   4.677856   5.382703   5.879634   7.412121
    20  C    2.904945   4.132041   5.361780   4.889172   6.515626
    21  C    4.647338   5.900458   6.736466   6.921244   8.554605
    22  H    3.764801   4.787915   5.185858   6.142670   7.544620
    23  C    4.211391   5.465844   6.709496   6.089507   7.779434
    24  H    2.730364   3.779981   5.130610   4.330370   5.886639
    25  C    4.937339   6.230563   7.309019   7.011073   8.716178
    26  H    5.550004   6.765851   7.475723   7.829006   9.442025
    27  H    4.899696   6.090139   7.440485   6.493034   8.171820
    28  H    5.981429   7.276085   8.381590   7.972246   9.703919
    29  C    4.845006   4.471365   4.303159   5.431818   5.455551
    30  C    5.994684   5.733059   5.686339   6.552073   6.571273
    31  C    4.816014   4.506853   3.974369   5.820876   5.919802
    32  C    6.925380   6.773526   6.583732   7.771075   7.843360
    33  H    6.354894   6.074002   6.222366   6.623829   6.593594
    34  C    5.928151   5.765812   5.169474   7.159356   7.300097
    35  H    4.201705   3.806317   3.037755   5.262999   5.376981
    36  C    6.903443   6.794713   6.373962   8.042263   8.167233
    37  H    7.852402   7.739250   7.626707   8.644692   8.709440
    38  H    6.235336   6.118692   5.346963   7.650906   7.827636
    39  H    7.816086   7.770093   7.299316   9.074086   9.222536
                    6          7          8          9         10
     6  H    0.000000
     7  H    1.770704   0.000000
     8  H    1.766391   1.768576   0.000000
     9  C    4.847470   4.579330   3.212123   0.000000
    10  N    4.561584   4.401207   3.246214   1.459783   0.000000
    11  C    5.086737   5.286290   4.049407   2.393583   1.285893
    12  H    5.584323   5.936774   4.469734   2.455064   1.993545
    13  H    4.882735   4.953940   3.338301   1.091464   2.113697
    14  H    4.339810   3.810486   2.595706   1.086301   2.081821
    15  C    6.042441   5.348027   5.234575   4.364498   3.230984
    16  H    6.147707   5.475560   5.070368   3.575890   2.593544
    17  H    6.387467   5.422421   5.590675   4.924505   3.985044
    18  C    7.059113   6.587141   6.435980   5.477699   4.204630
    19  C    8.191881   7.582465   7.633063   6.727695   5.525360
    20  C    7.149120   7.014885   6.609556   5.550529   4.180390
    21  C    9.257345   8.796383   8.796289   7.831295   6.573911
    22  H    8.385527   7.563168   7.793305   6.991857   5.907847
    23  C    8.337286   8.300650   7.914531   6.840721   5.484446
    24  H    6.469010   6.509556   5.891272   4.794809   3.400456
    25  C    9.321647   9.115061   8.920150   7.881525   6.557822
    26  H   10.157086   9.609420   9.720594   8.788362   7.568875
    27  H    8.633116   8.799378   8.271871   7.174410   5.830470
    28  H   10.263523  10.127186   9.921596   8.869009   7.544998
    29  C    6.310277   5.840516   4.629852   1.514408   2.468070
    30  C    7.324594   7.052651   5.674817   2.523673   3.446079
    31  C    6.895598   6.089297   5.227689   2.538226   3.161253
    32  C    8.645627   8.246493   6.967845   3.809242   4.629679
    33  H    7.217184   7.200390   5.656188   2.711106   3.612301
    34  C    8.279668   7.432762   6.602885   3.813155   4.416114
    35  H    6.414028   5.406449   4.821253   2.728651   3.107971
    36  C    9.074415   8.419447   7.373464   4.320863   5.032754
    37  H    9.452019   9.169974   7.800878   4.662019   5.472936
    38  H    8.854027   7.837466   7.217771   4.671647   5.153476
    39  H   10.141049   9.443294   8.437224   5.397695   6.073007
                   11         12         13         14         15
    11  C    0.000000
    12  H    1.130790   0.000000
    13  H    2.597910   2.230427   0.000000
    14  H    3.227510   3.440945   1.757843   0.000000
    15  C    3.633787   4.689372   5.282325   4.556318   0.000000
    16  H    3.078174   4.014184   4.522512   3.896775   1.079150
    17  H    4.587862   5.621339   5.924401   4.923727   1.080173
    18  C    4.173398   5.188296   6.282533   5.849513   1.508078
    19  C    5.547440   6.539919   7.587904   7.035564   2.514545
    20  C    3.723938   4.634911   6.162001   6.112808   2.517499
    21  C    6.377920   7.300896   8.615202   8.240249   3.798829
    22  H    6.141921   7.154982   7.936583   7.163331   2.711516
    23  C    4.868626   5.653433   7.384957   7.461005   3.789248
    24  H    2.753688   3.639468   5.286231   5.433774   2.698313
    25  C    6.095077   6.921527   8.527707   8.426717   4.296806
    26  H    7.428588   8.351759   9.609918   9.154093   4.655838
    27  H    5.004416   5.642638   7.578134   7.883235   4.647730
    28  H    6.993286   7.755138   9.470695   9.453081   5.373680
    29  C    3.205792   3.118928   2.129244   2.125878   4.666868
    30  C    3.776088   3.290824   2.592811   3.281161   5.759184
    31  C    4.055264   4.242357   3.403104   2.749944   4.331185
    32  C    4.923151   4.475459   3.977476   4.467926   6.442357
    33  H    3.695214   2.929139   2.338411   3.555875   6.298917
    34  C    5.136297   5.212181   4.543219   4.087106   5.198778
    35  H    4.184257   4.615675   3.751991   2.626660   3.740857
    36  C    5.512082   5.317815   4.781173   4.796986   6.205278
    37  H    5.596051   4.986352   4.641017   5.373950   7.378557
    38  H    5.932296   6.134706   5.492822   4.807349   5.356375
    39  H    6.501181   6.290513   5.837603   5.855836   7.005315
                   16         17         18         19         20
    16  H    0.000000
    17  H    1.767250   0.000000
    18  C    2.156306   2.149735   0.000000
    19  C    3.216605   2.612975   1.387688   0.000000
    20  C    2.851008   3.413800   1.395449   2.401961   0.000000
    21  C    4.417600   4.002082   2.416307   1.391419   2.783360
    22  H    3.442022   2.358302   2.137327   1.077135   3.379046
    23  C    4.150395   4.554685   2.406139   2.763791   1.385581
    24  H    2.786379   3.743876   2.135968   3.372882   1.078119
    25  C    4.793142   4.795172   2.788958   2.401021   2.413107
    26  H    5.294687   4.669633   3.388230   2.142353   3.860049
    27  H    4.900190   5.502755   3.379066   3.840116   2.131796
    28  H    5.848927   5.853074   3.865855   3.379281   3.387270
    29  C    3.672557   5.127863   5.708953   6.821769   5.873207
    30  C    4.720541   6.307610   6.599730   7.707018   6.563658
    31  C    3.343404   4.534084   5.451642   6.360834   5.914042
    32  C    5.364898   6.896026   7.184091   8.136851   7.214298
    33  H    5.311659   6.957540   7.064906   8.259139   6.843164
    34  C    4.197647   5.315224   6.140959   6.870346   6.624625
    35  H    2.901628   3.761334   5.025387   5.871860   5.689420
    36  C    5.149047   6.469621   6.982751   7.757075   7.247366
    37  H    6.303229   7.884625   8.012801   8.961974   7.920765
    38  H    4.458277   5.273282   6.283791   6.818584   6.946672
    39  H    5.972213   7.209521   7.687884   8.338919   7.973911
                   21         22         23         24         25
    21  C    0.000000
    22  H    2.138130   0.000000
    23  C    2.400102   3.840894   0.000000
    24  H    3.861301   4.261546   2.152933   0.000000
    25  C    1.384432   3.373825   1.391692   3.396851   0.000000
    26  H    1.076711   2.458560   3.379611   4.937946   2.140381
    27  H    3.375266   4.917221   1.076330   2.475158   2.142094
    28  H    2.138820   4.265360   2.145501   4.287103   1.076901
    29  C    7.896973   7.023226   7.090101   5.258532   8.016371
    30  C    8.646983   8.002526   7.644016   5.894517   8.621103
    31  C    7.508808   6.376137   7.130763   5.531935   7.849625
    32  C    9.012294   8.376170   8.189267   6.681117   9.038577
    33  H    9.136505   8.653003   7.878360   6.049633   8.968532
    34  C    7.922653   6.833674   7.709082   6.359527   8.302596
    35  H    7.122065   5.764043   6.967297   5.402632   7.602259
    36  C    8.676427   7.845195   8.224215   6.897006   8.891945
    37  H    9.745003   9.260153   8.798457   7.357875   9.672735
    38  H    7.882411   6.631875   7.992061   6.835782   8.418922
    39  H    9.184856   8.388695   8.856295   7.704420   9.427141
                   26         27         28         29         30
    26  H    0.000000
    27  H    4.269915   0.000000
    28  H    2.469159   2.469493   0.000000
    29  C    8.788602   7.470048   8.979784   0.000000
    30  C    9.546504   7.882108   9.504884   1.390063   0.000000
    31  C    8.291468   7.679561   8.836786   1.396755   2.389492
    32  C    9.829199   8.453984   9.871978   2.422431   1.389429
    33  H   10.088026   7.984081   9.815860   2.133038   1.075694
    34  C    8.611446   8.262802   9.227619   2.419710   2.761327
    35  H    7.867768   7.622796   8.632494   2.136330   3.363117
    36  C    9.390280   8.638392   9.742862   2.807058   2.404702
    37  H   10.561490   8.963843  10.442022   3.392299   2.139192
    38  H    8.460216   8.644455   9.336385   3.391428   3.838553
    39  H    9.823051   9.272256  10.223610   3.883984   3.383221
                   31         32         33         34         35
    31  C    0.000000
    32  C    2.768737   0.000000
    33  H    3.366220   2.135181   0.000000
    34  C    1.385392   2.394028   3.836959   0.000000
    35  H    1.074936   3.843634   4.253919   2.137468   0.000000
    36  C    2.410093   1.384962   3.374950   1.390996   3.383527
    37  H    3.845981   1.077294   2.453342   3.374130   4.920863
    38  H    2.134819   3.371563   4.914184   1.077247   2.457909
    39  H    3.386389   2.142222   4.266594   2.147097   4.273829
                   36         37         38         39
    36  C    0.000000
    37  H    2.138897   0.000000
    38  H    2.141788   4.267115   0.000000
    39  H    1.076931   2.470704   2.471989   0.000000
 Symmetry turned off by external request.
 Stoichiometry    C17H18NOS2(1-)
 Framework group  C1[X(C17H18NOS2)]
 Deg. of freedom   111
 Full point group                 C1      NOp   1
 Rotational constants (GHZ):      0.2743159      0.1854444      0.1344599
 Standard basis: 6-31+G(d) (6D, 7F)
   443 basis functions,   792 primitive gaussians,   443 cartesian basis functions
    84 alpha electrons       84 beta electrons
       nuclear repulsion energy      1852.9976131262 Hartrees.
 NAtoms=   39 NActive=   39 NUniq=   39 SFac= 1.00D+00 NAtFMM=   60 NAOKFM=F Big=F
 Integral buffers will be    131072 words long.
 Raffenetti 1 integral format.
 Two-electron integral symmetry is turned off.
 One-electron integrals computed using PRISM.
 NBasis=   443 RedAO= T EigKep=  1.63D-06  NBF=   443
 NBsUse=   443 1.00D-06 EigRej= -1.00D+00 NBFU=   443
 Initial guess from the checkpoint file:  "/scratch/srahman/25005588/Gau-67872.chk"
 B after Tr=     0.000168    0.000008   -0.000225
         Rot=    1.000000    0.000007    0.000002    0.000006 Ang=   0.00 deg.
 ExpMin= 4.05D-02 ExpMax= 2.19D+04 ExpMxC= 3.30D+03 IAcc=2 IRadAn=         4 AccDes= 0.00D+00
 Harris functional with IExCor=  205 and IRadAn=       4 diagonalized for initial guess.
 HarFok:  IExCor=  205 AccDes= 0.00D+00 IRadAn=         4 IDoV= 1 UseB2=F ITyADJ=14
 ICtDFT=  3500011 ScaDFX=  1.000000  1.000000  1.000000  1.000000
 FoFCou: FMM=F IPFlag=           0 FMFlag=      100000 FMFlg1=           0
         NFxFlg=           0 DoJE=T BraDBF=F KetDBF=T FulRan=T
         wScrn=  0.000000 ICntrl=     500 IOpCl=  0 I1Cent=   200000004 NGrid=           0
         NMat0=    1 NMatS0=      1 NMatT0=    0 NMatD0=    1 NMtDS0=    0 NMtDT0=    0
 Symmetry not used in FoFCou.
 Requested convergence on RMS density matrix=1.00D-08 within 128 cycles.
 Requested convergence on MAX density matrix=1.00D-06.
 Requested convergence on             energy=1.00D-06.
 No special actions if energy rises.
 Initial convergence to 1.0D-05 achieved.  Increase integral accuracy.
 SCF Done:  E(RHF) =  -1578.49091548     A.U. after   16 cycles
            NFock= 16  Conv=0.65D-08     -V/T= 2.0008
 Range of M.O.s used for correlation:     1   443
 NBasis=   443 NAE=    84 NBE=    84 NFC=     0 NFV=     0
 NROrb=    443 NOA=    84 NOB=    84 NVA=   359 NVB=   359

 **** Warning!!: The largest alpha MO coefficient is  0.18426712D+03

 Symmetrizing basis deriv contribution to polar:
 IMax=3 JMax=2 DiffMx= 0.00D+00
 Calling FoFJK, ICntrl=      2147 FMM=F ISym2X=0 I1Cent= 0 IOpClX= 0 NMat=1 NMatS=1 NMatT=0.
 -------------------------------------------------------------------
 Center     Atomic                   Forces (Hartrees/Bohr)
 Number     Number              X              Y              Z
 -------------------------------------------------------------------
      1        8          -0.001282117    0.001036204    0.001256234
      2        6          -0.001525844    0.001377999    0.001402018
      3       16          -0.001835511    0.001620448    0.001107284
      4       16          -0.001198368    0.001135919    0.001138991
      5        6          -0.000283190    0.000261284    0.000642028
      6        1           0.000049426   -0.000112434    0.000036680
      7        1          -0.000078113    0.000079115   -0.000061331
      8        1          -0.000103440    0.000034868    0.000177498
      9        6           0.000447710   -0.000941414   -0.001420787
     10        7           0.000602215   -0.002827157   -0.001593673
     11        6           0.001066071   -0.000311530   -0.001932350
     12        1          -0.000120317    0.000346321    0.000043760
     13        1          -0.000005885   -0.000107617   -0.000103008
     14        1           0.000007536   -0.000044264   -0.000159225
     15        6           0.000057917    0.000226481    0.000041603
     16        1          -0.000032432    0.000106549   -0.000054862
     17        1           0.000041472   -0.000036167   -0.000026243
     18        6           0.000121946    0.000117939    0.000027328
     19        6           0.000035747    0.000191181   -0.000004646
     20        6           0.000299795   -0.000024715    0.000031165
     21        6           0.000068438    0.000177531   -0.000049433
     22        1          -0.000003420    0.000019050   -0.000000900
     23        6           0.000292202    0.000004000   -0.000017398
     24        1           0.000028384   -0.000017255    0.000004140
     25        6           0.000186581    0.000119607   -0.000058543
     26        1           0.000000625    0.000016557   -0.000007147
     27        1           0.000030620   -0.000007970    0.000000217
     28        1           0.000015746    0.000008637   -0.000007676
     29        6           0.000830314   -0.000457990   -0.000582451
     30        6           0.000826867   -0.000869528   -0.000154976
     31        6           0.000560380    0.000068026   -0.000459492
     32        6           0.000468680   -0.000818982    0.000323196
     33        1           0.000065972   -0.000096471   -0.000013420
     34        6           0.000198100    0.000109212    0.000024994
     35        1           0.000041104    0.000021505   -0.000064732
     36        6           0.000119952   -0.000344167    0.000410232
     37        1           0.000025851   -0.000081305    0.000051573
     38        1          -0.000003248    0.000036954   -0.000000336
     39        1          -0.000017764   -0.000016421    0.000053687
 -------------------------------------------------------------------
 Cartesian Forces:  Max     0.002827157 RMS     0.000630785
 IRC-IRC-IRC-IRC-IRC-IRC-IRC-IRC-IRC-IRC-IRC-IRC-IRC-IRC-IRC-IRC-IRC-IRC
 Pt  8 Step number   1 out of a maximum of  20
 Modified Bulirsch-Stoer Extrapolation Cycles:
    EPS =    0.000010000000000
 Maximum DWI energy   std dev =  0.000000526 at pt    71
 Maximum DWI gradient std dev =  0.070449495 at pt    29
 CORRECTOR INTEGRATION CONVERGENCE:
   Recorrection delta-x convergence threshold:    0.010000
   Delta-x Convergence Met
 Point Number:   8          Path Number:   1
   CHANGE IN THE REACTION COORDINATE =    0.27420
   NET REACTION COORDINATE UP TO THIS POINT =    2.19337
  # OF POINTS ALONG THE PATH =   8
  # OF STEPS =   1

 Calculating another point on the path.
 IRC-IRC-IRC-IRC-IRC-IRC-IRC-IRC-IRC-IRC-IRC-IRC-IRC-IRC-IRC-IRC-IRC-IRC
                          Input orientation:                          
 ---------------------------------------------------------------------
 Center     Atomic      Atomic             Coordinates (Angstroms)
 Number     Number       Type             X           Y           Z
 ---------------------------------------------------------------------
      1          8           0       -1.415664    1.099062    0.282786
      2          6           0       -0.454369    1.933163    0.525094
      3         16           0        0.518733    1.945946    1.882042
      4         16           0       -0.615845    3.258968   -0.626058
      5          6           0        0.867831    4.243592   -0.348803
      6          1           0        0.784992    5.085342   -1.027711
      7          1           0        0.930728    4.598914    0.668339
      8          1           0        1.749932    3.670857   -0.594527
      9          6           0        2.494121    0.548550   -0.850024
     10          7           0        1.048016    0.518424   -1.044172
     11          6           0        0.534012    0.129477   -2.156978
     12          1           0        1.339840   -0.130812   -2.906694
     13          1           0        3.011124    0.796734   -1.778826
     14          1           0        2.735063    1.318871   -0.122708
     15          6           0       -1.445394   -0.190102    0.890221
     16          1           0       -0.520648   -0.679247    0.625582
     17          1           0       -1.507025   -0.074803    1.962403
     18          6           0       -2.645242   -0.926518    0.349883
     19          6           0       -3.586731   -1.467920    1.213701
     20          6           0       -2.802734   -1.096260   -1.026220
     21          6           0       -4.678115   -2.178094    0.723253
     22          1           0       -3.474586   -1.335712    2.276795
     23          6           0       -3.896008   -1.794428   -1.513275
     24          1           0       -2.059109   -0.685534   -1.690192
     25          6           0       -4.835450   -2.338962   -0.642778
     26          1           0       -5.399244   -2.593748    1.406268
     27          1           0       -4.012471   -1.920855   -2.575777
     28          1           0       -5.680103   -2.883562   -1.029680
     29          6           0        3.024699   -0.775929   -0.343017
     30          6           0        3.742288   -1.618816   -1.183672
     31          6           0        2.767473   -1.210119    0.959341
     32          6           0        4.189782   -2.860346   -0.749340
     33          1           0        3.941605   -1.307571   -2.193886
     34          6           0        3.212364   -2.447081    1.396702
     35          1           0        2.205517   -0.574917    1.619816
     36          6           0        3.926904   -3.281635    0.543578
     37          1           0        4.738258   -3.496614   -1.423801
     38          1           0        2.999936   -2.764782    2.403890
     39          1           0        4.269176   -4.244356    0.883859
 ---------------------------------------------------------------------
                    Distance matrix (angstroms):
                    1          2          3          4          5
     1  O    0.000000
     2  C    1.295580   0.000000
     3  S    2.648910   1.669850   0.000000
     4  S    2.476066   1.763230   3.049894   0.000000
     5  C    3.937172   2.801783   3.221446   1.802123   0.000000
     6  H    4.738219   3.726050   4.288748   2.336517   1.084584
     7  H    4.231215   3.007531   2.946363   2.421324   1.079254
     8  H    4.171908   3.021932   3.259534   2.401572   1.080050
     9  C    4.107644   3.535774   3.649528   4.131393   4.068092
    10  N    2.857915   2.592536   3.298588   3.233239   3.793795
    11  C    3.270135   3.379895   4.428710   3.668733   4.506315
    12  H    4.390692   4.388206   5.283856   4.529527   5.089303
    13  H    4.892658   4.313834   4.575440   4.532811   4.303429
    14  H    4.176276   3.312020   3.053582   3.904602   3.477307
    15  C    1.425413   2.371435   3.066627   3.857892   5.152070
    16  H    2.020135   2.615182   3.090411   4.133425   5.206884
    17  H    2.051199   2.684375   2.862443   4.313740   5.443358
    18  C    2.370514   3.606716   4.539746   4.752810   6.289664
    19  C    3.488485   4.674745   5.381078   5.878295   7.409852
    20  C    2.908075   4.135069   5.361450   4.889849   6.515056
    21  C    4.645142   5.897604   6.734815   6.919850   8.552477
    22  H    3.760764   4.782856   5.183793   6.140850   7.541815
    23  C    4.213101   5.467610   6.708838   6.089617   7.778679
    24  H    2.737050   3.786853   5.131355   4.332953   5.887493
    25  C    4.936761   6.229675   7.307696   7.010147   8.714577
    26  H    5.546887   6.761744   7.473796   7.827230   9.439582
    27  H    4.902518   6.093352   7.440168   6.493769   8.171729
    28  H    5.980744   7.275057   8.380205   7.971217   9.702337
    29  C    4.860458   4.494076   4.317332   5.441881   5.463305
    30  C    6.011808   5.757463   5.700653   6.564833   6.582351
    31  C    4.825835   4.522064   3.983586   5.825210   5.921388
    32  C    6.939973   6.794855   6.595545   7.781726   7.852498
    33  H    6.373863   6.100803   6.238158   6.639406   6.608164
    34  C    5.935872   5.778510   5.175895   7.162802   7.301282
    35  H    4.207470   3.816265   3.044462   5.263336   5.374280
    36  C    6.913866   6.811022   6.382375   8.048857   8.172105
    37  H    7.867874   7.761704   7.639008   8.656830   8.720471
    38  H    6.239062   6.126401   5.349734   7.651145   7.825631
    39  H    7.825011   7.784750   7.306300   9.079820   9.226801
                    6          7          8          9         10
     6  H    0.000000
     7  H    1.770434   0.000000
     8  H    1.766218   1.768394   0.000000
     9  C    4.851306   4.599464   3.219922   0.000000
    10  N    4.574516   4.426834   3.260783   1.459390   0.000000
    11  C    5.089089   5.302421   4.057227   2.392859   1.286008
    12  H    5.571956   5.942941   4.468443   2.454340   1.993905
    13  H    4.889989   4.977272   3.354661   1.091586   2.114466
    14  H    4.336832   3.826234   2.593248   1.086479   2.082291
    15  C    6.040148   5.350688   5.227006   4.369649   3.234343
    16  H    6.137471   5.474240   5.056442   3.574035   2.585188
    17  H    6.389148   5.427787   5.583514   4.930262   3.989943
    18  C    7.057388   6.589338   6.430033   5.479840   4.203736
    19  C    8.190307   7.583623   7.626054   6.730667   5.524892
    20  C    7.147306   7.017498   6.605947   5.549155   4.175620
    21  C    9.255750   8.797158   8.790141   7.832672   6.571421
    22  H    8.384133   7.563974   7.784974   6.996635   5.909363
    23  C    8.335392   8.302509   7.911390   6.838362   5.478386
    24  H    6.467673   6.513616   5.889603   4.791737   3.394272
    25  C    9.319755   9.116028   8.915577   7.880564   6.552934
    26  H   10.155660   9.609759   9.713865   8.790341   7.566863
    27  H    8.631277   8.801528   8.270302   7.170210   5.822750
    28  H   10.261621  10.127873   9.917418   8.867333   7.539317
    29  C    6.311861   5.856321   4.632731   1.514205   2.464598
    30  C    7.329097   7.070714   5.683064   2.523236   3.441854
    31  C    6.892854   6.099441   5.222435   2.538000   3.155702
    32  C    8.648933   8.262676   6.973769   3.808672   4.623171
    33  H    7.224508   7.221100   5.669756   2.710418   3.609565
    34  C    8.276914   7.441937   6.597944   3.812802   4.408683
    35  H    6.408262   5.412848   4.810142   2.728659   3.103552
    36  C    9.074517   8.431826   7.373712   4.320337   5.024877
    37  H    9.457017   9.187596   7.809637   4.661408   5.466492
    38  H    8.849085   7.843328   7.209055   4.671400   5.145733
    39  H   10.140853   9.454899   8.436991   5.397140   6.064424
                   11         12         13         14         15
    11  C    0.000000
    12  H    1.131010   0.000000
    13  H    2.593128   2.219373   0.000000
    14  H    3.224521   3.434939   1.758284   0.000000
    15  C    3.647684   4.709311   5.287552   4.558425   0.000000
    16  H    3.083664   4.029786   4.520300   3.892565   1.079098
    17  H    4.601833   5.640557   5.930433   4.928014   1.080124
    18  C    4.184153   5.207621   6.284542   5.849170   1.507948
    19  C    5.558209   6.560230   7.590492   7.036851   2.514515
    20  C    3.730272   4.650720   6.160422   6.108714   2.517189
    21  C    6.386461   7.320086   8.615939   8.240123   3.798747
    22  H    6.154184   7.176283   7.941021   7.166880   2.711574
    23  C    4.872458   5.667746   7.381945   7.456367   3.788953
    24  H    2.757972   3.652458   5.283203   5.427589   2.698264
    25  C    6.100583   6.937972   8.525956   8.423947   4.296530
    26  H    7.437486   8.371556   9.611164   9.154960   4.655829
    27  H    5.004974   5.653405   7.573064   7.876711   4.647422
    28  H    6.997459   7.770483   9.468010   9.449764   5.373407
    29  C    3.211501   3.134864   2.129554   2.126173   4.673949
    30  C    3.781123   3.309791   2.593008   3.281791   5.766655
    31  C    4.061319   4.260196   3.403584   2.750940   4.335143
    32  C    4.927995   4.497411   3.977853   4.469310   6.447757
    33  H    3.698400   2.943134   2.337984   3.555801   6.307155
    34  C    5.142068   5.233609   4.543876   4.088865   5.200499
    35  H    4.189782   4.629894   3.752492   2.627402   3.742932
    36  C    5.517282   5.340877   4.781768   4.798862   6.208004
    37  H    5.600158   5.007678   4.641322   5.375363   7.384123
    38  H    5.937932   6.155975   5.493599   4.809374   5.355477
    39  H    6.506039   6.314312   5.838250   5.858000   7.006663
                   16         17         18         19         20
    16  H    0.000000
    17  H    1.767875   0.000000
    18  C    2.156630   2.149692   0.000000
    19  C    3.220056   2.612759   1.387696   0.000000
    20  C    2.847853   3.413810   1.395448   2.402088   0.000000
    21  C    4.420477   4.001892   2.416283   1.391404   2.783536
    22  H    3.447202   2.357971   2.137344   1.077137   3.379146
    23  C    4.148662   4.554633   2.406043   2.763812   1.385608
    24  H    2.780236   3.744227   2.136242   3.373181   1.078209
    25  C    4.793841   4.794976   2.788797   2.400943   2.413145
    26  H    5.298630   4.669447   3.388234   2.142375   3.860223
    27  H    4.897256   5.502749   3.378981   3.840123   2.131794
    28  H    5.849690   5.852885   3.865695   3.379201   3.387286
    29  C    3.676550   5.132550   5.714107   6.827389   5.876084
    30  C    4.725338   6.311661   6.605423   7.712632   6.567738
    31  C    3.347381   4.535021   5.454297   6.364517   5.914612
    32  C    5.369893   6.896841   7.187874   8.140426   7.216921
    33  H    5.315627   6.962904   7.071246   8.265181   6.847935
    34  C    4.201814   5.312284   6.141619   6.871677   6.623947
    35  H    2.903681   3.761709   5.026551   5.874736   5.688223
    36  C    5.153626   6.467180   6.984067   7.758437   7.247631
    37  H    6.308218   7.885349   8.016696   8.965348   7.923783
    38  H    4.461653   5.267220   6.282213   6.817814   6.944106
    39  H    5.976547   7.205063   7.687805   8.338625   7.973131
                   21         22         23         24         25
    21  C    0.000000
    22  H    2.138126   0.000000
    23  C    2.400197   3.840917   0.000000
    24  H    3.861560   4.261841   2.152939   0.000000
    25  C    1.384440   3.373776   1.391701   3.396906   0.000000
    26  H    1.076710   2.458613   3.379698   4.938202   2.140413
    27  H    3.375330   4.917231   1.076317   2.475056   2.142100
    28  H    2.138793   4.265316   2.145476   4.287097   1.076903
    29  C    7.901667   7.029757   7.092464   5.260053   8.019656
    30  C    8.651725   8.008637   7.647422   5.897778   8.624893
    31  C    7.511957   6.380812   7.131426   5.530923   7.851466
    32  C    9.015187   8.380008   8.191445   6.683087   9.040907
    33  H    9.141503   8.659542   7.882160   6.053859   8.972536
    34  C    7.923733   6.835569   7.708623   6.357703   8.302920
    35  H    7.124493   5.768362   6.966497   5.399576   7.603052
    36  C    8.677352   7.846828   8.224377   6.896508   8.892408
    37  H    9.747636   9.263623   8.800909   7.360525   9.675021
    38  H    7.881701   6.631579   7.989982   6.832182   8.417647
    39  H    9.184184   8.388464   8.855429   7.703125   9.426312
                   26         27         28         29         30
    26  H    0.000000
    27  H    4.269966   0.000000
    28  H    2.469153   2.469457   0.000000
    29  C    8.793593   7.471134   8.982605   0.000000
    30  C    9.551225   7.884509   9.508141   1.389998   0.000000
    31  C    8.295146   7.679183   8.838448   1.396718   2.389520
    32  C    9.831944   8.455499   9.873892   2.422253   1.389349
    33  H   10.092909   7.986819   9.819184   2.132856   1.075701
    34  C    8.612862   8.261703   9.227882   2.419626   2.761372
    35  H    7.871065   7.620887   8.633231   2.136394   3.363174
    36  C    9.391190   8.638042   9.743109   2.806882   2.404671
    37  H   10.563777   8.965786  10.443821   3.392124   2.139098
    38  H    8.459948   8.641941   9.335233   3.391408   3.838610
    39  H    9.822207   9.271106  10.222599   3.883803   3.383157
                   31         32         33         34         35
    31  C    0.000000
    32  C    2.768719   0.000000
    33  H    3.366144   2.135278   0.000000
    34  C    1.385384   2.394083   3.837003   0.000000
    35  H    1.074943   3.843618   4.253834   2.137410   0.000000
    36  C    2.410045   1.385001   3.375034   1.390995   3.383457
    37  H    3.845961   1.077293   2.453486   3.374182   4.920843
    38  H    2.134886   3.371606   4.914239   1.077259   2.457923
    39  H    3.386355   2.142224   4.266675   2.147104   4.273769
                   36         37         38         39
    36  C    0.000000
    37  H    2.138947   0.000000
    38  H    2.141767   4.267149   0.000000
    39  H    1.076927   2.470718   2.471963   0.000000
 Symmetry turned off by external request.
 Stoichiometry    C17H18NOS2(1-)
 Framework group  C1[X(C17H18NOS2)]
 Deg. of freedom   111
 Full point group                 C1      NOp   1
 Rotational constants (GHZ):      0.2737836      0.1851990      0.1343114
 Standard basis: 6-31+G(d) (6D, 7F)
   443 basis functions,   792 primitive gaussians,   443 cartesian basis functions
    84 alpha electrons       84 beta electrons
       nuclear repulsion energy      1851.7389974340 Hartrees.
 NAtoms=   39 NActive=   39 NUniq=   39 SFac= 1.00D+00 NAtFMM=   60 NAOKFM=F Big=F
 Integral buffers will be    131072 words long.
 Raffenetti 1 integral format.
 Two-electron integral symmetry is turned off.
 One-electron integrals computed using PRISM.
 NBasis=   443 RedAO= T EigKep=  1.63D-06  NBF=   443
 NBsUse=   443 1.00D-06 EigRej= -1.00D+00 NBFU=   443
 Initial guess from the checkpoint file:  "/scratch/srahman/25005588/Gau-67872.chk"
 B after Tr=     0.000147    0.000009   -0.000193
         Rot=    1.000000    0.000007    0.000002    0.000005 Ang=   0.00 deg.
 ExpMin= 4.05D-02 ExpMax= 2.19D+04 ExpMxC= 3.30D+03 IAcc=2 IRadAn=         4 AccDes= 0.00D+00
 Harris functional with IExCor=  205 and IRadAn=       4 diagonalized for initial guess.
 HarFok:  IExCor=  205 AccDes= 0.00D+00 IRadAn=         4 IDoV= 1 UseB2=F ITyADJ=14
 ICtDFT=  3500011 ScaDFX=  1.000000  1.000000  1.000000  1.000000
 FoFCou: FMM=F IPFlag=           0 FMFlag=      100000 FMFlg1=           0
         NFxFlg=           0 DoJE=T BraDBF=F KetDBF=T FulRan=T
         wScrn=  0.000000 ICntrl=     500 IOpCl=  0 I1Cent=   200000004 NGrid=           0
         NMat0=    1 NMatS0=      1 NMatT0=    0 NMatD0=    1 NMtDS0=    0 NMtDT0=    0
 Symmetry not used in FoFCou.
 Requested convergence on RMS density matrix=1.00D-08 within 128 cycles.
 Requested convergence on MAX density matrix=1.00D-06.
 Requested convergence on             energy=1.00D-06.
 No special actions if energy rises.
 Initial convergence to 1.0D-05 achieved.  Increase integral accuracy.
 SCF Done:  E(RHF) =  -1578.49140141     A.U. after   16 cycles
            NFock= 16  Conv=0.58D-08     -V/T= 2.0008
 Range of M.O.s used for correlation:     1   443
 NBasis=   443 NAE=    84 NBE=    84 NFC=     0 NFV=     0
 NROrb=    443 NOA=    84 NOB=    84 NVA=   359 NVB=   359

 **** Warning!!: The largest alpha MO coefficient is  0.17952120D+03

 Symmetrizing basis deriv contribution to polar:
 IMax=3 JMax=2 DiffMx= 0.00D+00
 Calling FoFJK, ICntrl=      2147 FMM=F ISym2X=0 I1Cent= 0 IOpClX= 0 NMat=1 NMatS=1 NMatT=0.
 -------------------------------------------------------------------
 Center     Atomic                   Forces (Hartrees/Bohr)
 Number     Number              X              Y              Z
 -------------------------------------------------------------------
      1        8          -0.001295040    0.001060769    0.001252412
      2        6          -0.001358556    0.001185629    0.001184799
      3       16          -0.001824789    0.001669198    0.001176706
      4       16          -0.001248478    0.001203316    0.001182784
      5        6          -0.000377725    0.000281302    0.000670885
      6        1           0.000039435   -0.000039812   -0.000016454
      7        1          -0.000086385    0.000105013    0.000016867
      8        1          -0.000035657   -0.000018935    0.000165246
      9        6           0.000419361   -0.000973276   -0.001353520
     10        7           0.000469441   -0.002767666   -0.001527309
     11        6           0.000872886   -0.000293113   -0.001846351
     12        1          -0.000010860    0.000348546   -0.000077838
     13        1           0.000006814   -0.000114279   -0.000140547
     14        1           0.000006482   -0.000039762   -0.000166779
     15        6           0.000042981    0.000281314    0.000042524
     16        1          -0.000019650    0.000103669   -0.000060053
     17        1           0.000042233   -0.000043529   -0.000008449
     18        6           0.000125982    0.000126762    0.000029445
     19        6           0.000029543    0.000204888   -0.000009357
     20        6           0.000308558   -0.000023230    0.000032089
     21        6           0.000067346    0.000188755   -0.000057670
     22        1          -0.000004207    0.000022582   -0.000001593
     23        6           0.000311383   -0.000001970   -0.000020753
     24        1           0.000031398   -0.000018190    0.000005795
     25        6           0.000197255    0.000117820   -0.000065349
     26        1           0.000000143    0.000018986   -0.000008515
     27        1           0.000034821   -0.000009404   -0.000000684
     28        1           0.000018271    0.000009341   -0.000009203
     29        6           0.000810053   -0.000508262   -0.000585414
     30        6           0.000829376   -0.000892574   -0.000156340
     31        6           0.000570455    0.000045991   -0.000463954
     32        6           0.000499079   -0.000830820    0.000335179
     33        1           0.000075624   -0.000110181   -0.000019892
     34        6           0.000232131    0.000102004    0.000031684
     35        1           0.000044805    0.000024132   -0.000072300
     36        6           0.000159613   -0.000343261    0.000423134
     37        1           0.000032397   -0.000093260    0.000057023
     38        1          -0.000001355    0.000041342    0.000000017
     39        1          -0.000015166   -0.000019836    0.000061735
 -------------------------------------------------------------------
 Cartesian Forces:  Max     0.002767666 RMS     0.000616994
 IRC-IRC-IRC-IRC-IRC-IRC-IRC-IRC-IRC-IRC-IRC-IRC-IRC-IRC-IRC-IRC-IRC-IRC
 Pt  9 Step number   1 out of a maximum of  20
 Modified Bulirsch-Stoer Extrapolation Cycles:
    EPS =    0.000010000000000
 Maximum DWI energy   std dev =  0.000000415 at pt    35
 Maximum DWI gradient std dev =  0.042905855 at pt    58
 CORRECTOR INTEGRATION CONVERGENCE:
   Recorrection delta-x convergence threshold:    0.010000
   Delta-x Convergence Met
 Point Number:   9          Path Number:   1
   CHANGE IN THE REACTION COORDINATE =    0.27417
   NET REACTION COORDINATE UP TO THIS POINT =    2.46755
  # OF POINTS ALONG THE PATH =   9
  # OF STEPS =   1

 Calculating another point on the path.
 IRC-IRC-IRC-IRC-IRC-IRC-IRC-IRC-IRC-IRC-IRC-IRC-IRC-IRC-IRC-IRC-IRC-IRC
                          Input orientation:                          
 ---------------------------------------------------------------------
 Center     Atomic      Atomic             Coordinates (Angstroms)
 Number     Number       Type             X           Y           Z
 ---------------------------------------------------------------------
      1          8           0       -1.421965    1.104691    0.289049
      2          6           0       -0.463408    1.940861    0.532987
      3         16           0        0.514068    1.950256    1.884973
      4         16           0       -0.619046    3.262037   -0.622966
      5          6           0        0.865055    4.245698   -0.343944
      6          1           0        0.788434    5.082163   -1.030383
      7          1           0        0.922342    4.609282    0.670845
      8          1           0        1.747372    3.668640   -0.579307
      9          6           0        2.496701    0.541609   -0.859813
     10          7           0        1.050576    0.502716   -1.051397
     11          6           0        0.538751    0.128003   -2.170338
     12          1           0        1.346753   -0.108933   -2.926939
     13          1           0        3.011878    0.786435   -1.790797
     14          1           0        2.736008    1.316337   -0.136436
     15          6           0       -1.445336   -0.188225    0.890469
     16          1           0       -0.519531   -0.671728    0.619256
     17          1           0       -1.503823   -0.078400    1.963397
     18          6           0       -2.644405   -0.925634    0.350141
     19          6           0       -3.586545   -1.466423    1.213634
     20          6           0       -2.800567   -1.096442   -1.025980
     21          6           0       -4.677665   -2.176732    0.722825
     22          1           0       -3.475048   -1.333668    2.276729
     23          6           0       -3.893767   -1.794483   -1.513416
     24          1           0       -2.055988   -0.687037   -1.689824
     25          6           0       -4.834043   -2.338148   -0.643258
     26          1           0       -5.399292   -2.592027    1.405527
     27          1           0       -4.009312   -1.921736   -2.575911
     28          1           0       -5.678510   -2.882784   -1.030505
     29          6           0        3.030226   -0.779488   -0.347154
     30          6           0        3.748079   -1.625128   -1.184813
     31          6           0        2.771433   -1.209795    0.956106
     32          6           0        4.193342   -2.866165   -0.746917
     33          1           0        3.948216   -1.317046   -2.195871
     34          6           0        3.214041   -2.446311    1.397022
     35          1           0        2.209059   -0.572421    1.614127
     36          6           0        3.928116   -3.284049    0.546670
     37          1           0        4.741515   -3.505069   -1.419156
     38          1           0        2.999781   -2.761349    2.404663
     39          1           0        4.268172   -4.246634    0.889586
 ---------------------------------------------------------------------
                    Distance matrix (angstroms):
                    1          2          3          4          5
     1  O    0.000000
     2  C    1.295190   0.000000
     3  S    2.647673   1.668356   0.000000
     4  S    2.476003   1.762372   3.048684   0.000000
     5  C    3.936631   2.801089   3.218745   1.802221   0.000000
     6  H    4.737831   3.725455   4.287588   2.336632   1.084777
     7  H    4.233639   3.009946   2.951476   2.421754   1.079478
     8  H    4.168042   3.018272   3.247546   2.401493   1.080220
     9  C    4.122244   3.558096   3.667284   4.143030   4.080278
    10  N    2.876218   2.621199   3.317451   3.253466   3.813768
    11  C    3.293465   3.405693   4.445983   3.681986   4.516371
    12  H    4.413758   4.410150   5.299823   4.531677   5.085933
    13  H    4.907750   4.337082   4.593998   4.547091   4.320733
    14  H    4.185041   3.327825   3.070010   3.908816   3.482051
    15  C    1.426143   2.371704   3.066171   3.857142   5.149889
    16  H    2.019676   2.614616   3.089525   4.126443   5.198646
    17  H    2.051791   2.684390   2.862425   4.316320   5.443641
    18  C    2.370720   3.606518   4.538987   4.752431   6.288143
    19  C    3.485814   4.671922   5.379537   5.876861   7.407505
    20  C    2.911157   4.137378   5.361233   4.890582   6.514631
    21  C    4.642789   5.894962   6.733254   6.918364   8.550284
    22  H    3.756544   4.778405   5.181764   6.138851   7.538817
    23  C    4.214724   5.468813   6.708288   6.089753   7.778036
    24  H    2.743759   3.792499   5.132219   4.335686   5.888613
    25  C    4.936053   6.228637   7.306480   7.009185   8.712998
    26  H    5.543589   6.758058   7.471950   7.825318   9.437012
    27  H    4.905264   6.095763   7.439944   6.494566   8.171803
    28  H    5.979913   7.273881   8.378921   7.970137   9.700767
    29  C    4.876155   4.514468   4.331852   5.452264   5.471789
    30  C    6.029390   5.779597   5.715399   6.578133   6.594353
    31  C    4.835949   4.535401   3.993046   5.829759   5.923412
    32  C    6.955041   6.814028   6.607709   7.792900   7.862473
    33  H    6.393628   6.125606   6.254752   6.655968   6.624171
    34  C    5.943886   5.789427   5.182447   7.166459   7.302855
    35  H    4.213415   3.824595   3.051270   5.263632   5.371653
    36  C    6.924650   6.825347   6.390989   8.055803   8.177569
    37  H    7.883929   7.782046   7.651742   8.669674   8.732549
    38  H    6.242910   6.132506   5.352389   7.651380   7.823721
    39  H    7.834219   7.797442   7.313381   9.085860   9.231604
                    6          7          8          9         10
     6  H    0.000000
     7  H    1.770797   0.000000
     8  H    1.766658   1.768718   0.000000
     9  C    4.854266   4.622497   3.227770   0.000000
    10  N    4.586992   4.454935   3.275892   1.459279   0.000000
    11  C    5.089749   5.319899   4.065496   2.392095   1.286237
    12  H    5.554829   5.948590   4.465639   2.453283   1.994867
    13  H    4.896449   5.003998   3.372504   1.091823   2.115163
    14  H    4.332855   3.845071   2.589762   1.086621   2.083221
    15  C    6.037913   5.354456   5.218144   4.374449   3.236946
    16  H    6.126936   5.474553   5.041250   3.571763   2.575973
    17  H    6.391288   5.434273   5.574578   4.935496   3.993949
    18  C    7.055768   6.592407   6.423312   5.481585   4.202069
    19  C    8.189020   7.585438   7.618017   6.733296   5.523656
    20  C    7.145356   7.021007   6.602217   5.547240   4.170043
    21  C    9.254380   8.798452   8.783224   7.833624   6.568109
    22  H    8.383147   7.565352   7.775198   7.001168   5.910161
    23  C    8.333342   8.305065   7.908269   6.835394   5.471482
    24  H    6.466009   6.518757   5.888185   4.788055   3.387306
    25  C    9.317893   9.117544   8.910702   7.879068   6.547200
    26  H   10.154546   9.610498   9.706201   8.791937   7.564041
    27  H    8.629115   8.804363   8.269107   7.165282   5.814170
    28  H   10.259715  10.129012   9.913045   8.865083   7.532772
    29  C    6.312795   5.875231   4.635240   1.514188   2.461507
    30  C    7.332879   7.091976   5.691524   2.523158   3.438320
    31  C    6.889641   6.112460   5.215872   2.537805   3.150255
    32  C    8.651571   8.282017   6.979580   3.808446   4.617255
    33  H    7.231353   7.245366   5.684545   2.710451   3.608001
    34  C    8.273680   7.453899   6.591632   3.812551   4.401374
    35  H    6.402025   5.421758   4.796968   2.728402   3.098873
    36  C    9.074040   8.447175   7.373151   4.320047   5.017334
    37  H    9.461424   9.208522   7.818717   4.661294   5.460825
    38  H    8.843657   7.851629   7.198428   4.671127   5.137885
    39  H   10.140084   9.469407   8.435854   5.396830   6.056125
                   11         12         13         14         15
    11  C    0.000000
    12  H    1.132012   0.000000
    13  H    2.587265   2.205707   0.000000
    14  H    3.221310   3.427584   1.758923   0.000000
    15  C    3.661303   4.730185   5.292060   4.560907   0.000000
    16  H    3.088911   4.046635   4.517239   3.888702   1.079095
    17  H    4.615460   5.660574   5.935778   4.932621   1.080119
    18  C    4.194693   5.228346   6.285566   5.849105   1.507811
    19  C    5.568800   6.582139   7.592178   7.038545   2.514559
    20  C    3.736290   4.667878   6.157490   6.104625   2.516801
    21  C    6.394779   7.340994   8.615552   8.240292   3.798713
    22  H    6.166318   7.199160   7.944798   7.170991   2.711732
    23  C    4.875932   5.683500   7.377398   7.451657   3.788607
    24  H    2.761857   3.666511   5.278691   5.421231   2.698077
    25  C    6.105799   6.956065   8.522813   8.421270   4.296257
    26  H    7.446189   8.393160   9.611362   9.156203   4.655891
    27  H    5.005076   5.665413   7.566220   7.869910   4.647023
    28  H    7.001314   7.787492   9.463829   9.446485   5.373133
    29  C    3.217917   3.152620   2.129920   2.126840   4.681021
    30  C    3.787416   3.331699   2.593232   3.282621   5.774343
    31  C    4.068074   4.280146   3.404149   2.752498   4.339245
    32  C    4.934289   4.523040   3.978321   4.470999   6.453455
    33  H    3.703143   2.960001   2.337830   3.556041   6.315863
    34  C    5.148818   5.258016   4.544635   4.091152   5.202436
    35  H    4.195557   4.645392   3.752934   2.628602   3.745115
    36  C    5.523769   5.367565   4.782477   4.801177   6.210983
    37  H    5.605953   5.033046   4.641850   5.377117   7.390057
    38  H    5.944381   6.180112   5.494434   4.811889   5.354700
    39  H    6.512232   6.342012   5.839051   5.860622   7.008199
                   16         17         18         19         20
    16  H    0.000000
    17  H    1.768497   0.000000
    18  C    2.156845   2.149727   0.000000
    19  C    3.223570   2.612754   1.387696   0.000000
    20  C    2.844347   3.413844   1.395447   2.402191   0.000000
    21  C    4.423330   4.001911   2.416255   1.391393   2.783675
    22  H    3.452602   2.357881   2.137335   1.077138   3.379215
    23  C    4.146606   4.554668   2.405962   2.763840   1.385620
    24  H    2.773588   3.744509   2.136498   3.373444   1.078285
    25  C    4.794362   4.794943   2.788647   2.400876   2.413159
    26  H    5.302626   4.669499   3.388231   2.142395   3.860359
    27  H    4.893892   5.502788   3.378901   3.840142   2.131774
    28  H    5.850261   5.852865   3.865542   3.379135   3.387270
    29  C    3.680535   5.136903   5.719180   6.832979   5.878725
    30  C    4.730342   6.315542   6.611296   7.718449   6.571872
    31  C    3.351631   4.535692   5.457036   6.368365   5.915125
    32  C    5.375235   6.897472   7.191939   8.144304   7.219734
    33  H    5.319976   6.968392   7.077997   8.271618   6.852983
    34  C    4.206379   5.309051   6.142460   6.873266   6.623337
    35  H    2.905999   3.761853   5.027776   5.877811   5.686925
    36  C    5.158590   6.464462   6.985613   7.760074   7.248036
    37  H    6.313600   7.885935   8.020955   8.969072   7.927110
    38  H    4.465394   5.260739   6.280744   6.817263   6.941561
    39  H    5.981231   7.200220   7.687897   8.338535   7.972463
                   21         22         23         24         25
    21  C    0.000000
    22  H    2.138144   0.000000
    23  C    2.400289   3.840948   0.000000
    24  H    3.861770   4.262090   2.152902   0.000000
    25  C    1.384447   3.373747   1.391713   3.396919   0.000000
    26  H    1.076706   2.458694   3.379780   4.938408   2.140439
    27  H    3.375408   4.917253   1.076308   2.474895   2.142131
    28  H    2.138777   4.265302   2.145440   4.287036   1.076900
    29  C    7.906247   7.036368   7.094510   5.261263   8.022707
    30  C    8.656588   8.015035   7.650783   5.901038   8.628702
    31  C    7.515215   6.385759   7.131991   5.529757   7.853306
    32  C    9.018327   8.384222   8.193739   6.685192   9.043407
    33  H    9.146785   8.666561   7.886089   6.058338   8.976710
    34  C    7.925039   6.837820   7.708208   6.355853   8.303379
    35  H    7.127075   5.773007   6.965590   5.396281   7.603871
    36  C    8.678517   7.848818   8.224635   6.896077   8.893036
    37  H    9.750565   9.267495   8.803584   7.363465   9.677553
    38  H    7.881214   6.631595   7.987940   6.828499   8.416515
    39  H    9.183698   8.388504   8.854644   7.701888   9.425616
                   26         27         28         29         30
    26  H    0.000000
    27  H    4.270033   0.000000
    28  H    2.469160   2.469436   0.000000
    29  C    8.798521   7.471759   8.985150   0.000000
    30  C    9.556105   7.886713   9.511367   1.389998   0.000000
    31  C    8.298994   7.678574   8.840083   1.396648   2.389534
    32  C    9.834978   8.456990   9.875938   2.422163   1.389311
    33  H   10.098097   7.989514   9.822600   2.132939   1.075736
    34  C    8.614570   8.260521   9.228265   2.419553   2.761414
    35  H    7.874600   7.618740   8.633979   2.136308   3.363159
    36  C    9.392395   8.637660   9.743499   2.806769   2.404675
    37  H   10.566383   8.967831  10.445823   3.392122   2.139161
    38  H    8.459987   8.639354   9.334231   3.391342   3.838657
    39  H    9.821597   9.269927  10.221708   3.883702   3.383181
                   31         32         33         34         35
    31  C    0.000000
    32  C    2.768696   0.000000
    33  H    3.366197   2.135258   0.000000
    34  C    1.385381   2.394114   3.837073   0.000000
    35  H    1.074942   3.843588   4.253847   2.137426   0.000000
    36  C    2.409997   1.385040   3.375061   1.390973   3.383423
    37  H    3.845956   1.077310   2.453580   3.374167   4.920830
    38  H    2.134896   3.371651   4.914311   1.077264   2.457966
    39  H    3.386303   2.142296   4.266720   2.147055   4.273728
                   36         37         38         39
    36  C    0.000000
    37  H    2.138911   0.000000
    38  H    2.141766   4.267125   0.000000
    39  H    1.076940   2.470681   2.471912   0.000000
 Symmetry turned off by external request.
 Stoichiometry    C17H18NOS2(1-)
 Framework group  C1[X(C17H18NOS2)]
 Deg. of freedom   111
 Full point group                 C1      NOp   1
 Rotational constants (GHZ):      0.2732474      0.1849522      0.1341613
 Standard basis: 6-31+G(d) (6D, 7F)
   443 basis functions,   792 primitive gaussians,   443 cartesian basis functions
    84 alpha electrons       84 beta electrons
       nuclear repulsion energy      1850.4744884607 Hartrees.
 NAtoms=   39 NActive=   39 NUniq=   39 SFac= 1.00D+00 NAtFMM=   60 NAOKFM=F Big=F
 Integral buffers will be    131072 words long.
 Raffenetti 1 integral format.
 Two-electron integral symmetry is turned off.
 One-electron integrals computed using PRISM.
 NBasis=   443 RedAO= T EigKep=  1.64D-06  NBF=   443
 NBsUse=   443 1.00D-06 EigRej= -1.00D+00 NBFU=   443
 Initial guess from the checkpoint file:  "/scratch/srahman/25005588/Gau-67872.chk"
 B after Tr=     0.000161    0.000028   -0.000215
         Rot=    1.000000    0.000006    0.000003    0.000005 Ang=   0.00 deg.
 ExpMin= 4.05D-02 ExpMax= 2.19D+04 ExpMxC= 3.30D+03 IAcc=2 IRadAn=         4 AccDes= 0.00D+00
 Harris functional with IExCor=  205 and IRadAn=       4 diagonalized for initial guess.
 HarFok:  IExCor=  205 AccDes= 0.00D+00 IRadAn=         4 IDoV= 1 UseB2=F ITyADJ=14
 ICtDFT=  3500011 ScaDFX=  1.000000  1.000000  1.000000  1.000000
 FoFCou: FMM=F IPFlag=           0 FMFlag=      100000 FMFlg1=           0
         NFxFlg=           0 DoJE=T BraDBF=F KetDBF=T FulRan=T
         wScrn=  0.000000 ICntrl=     500 IOpCl=  0 I1Cent=   200000004 NGrid=           0
         NMat0=    1 NMatS0=      1 NMatT0=    0 NMatD0=    1 NMtDS0=    0 NMtDT0=    0
 Symmetry not used in FoFCou.
 Requested convergence on RMS density matrix=1.00D-08 within 128 cycles.
 Requested convergence on MAX density matrix=1.00D-06.
 Requested convergence on             energy=1.00D-06.
 No special actions if energy rises.
 Initial convergence to 1.0D-05 achieved.  Increase integral accuracy.
 SCF Done:  E(RHF) =  -1578.49187911     A.U. after   16 cycles
            NFock= 16  Conv=0.67D-08     -V/T= 2.0008
 Range of M.O.s used for correlation:     1   443
 NBasis=   443 NAE=    84 NBE=    84 NFC=     0 NFV=     0
 NROrb=    443 NOA=    84 NOB=    84 NVA=   359 NVB=   359

 **** Warning!!: The largest alpha MO coefficient is  0.17316028D+03

 Symmetrizing basis deriv contribution to polar:
 IMax=3 JMax=2 DiffMx= 0.00D+00
 Calling FoFJK, ICntrl=      2147 FMM=F ISym2X=0 I1Cent= 0 IOpClX= 0 NMat=1 NMatS=1 NMatT=0.
 -------------------------------------------------------------------
 Center     Atomic                   Forces (Hartrees/Bohr)
 Number     Number              X              Y              Z
 -------------------------------------------------------------------
      1        8          -0.001171926    0.000977495    0.001155592
      2        6          -0.001367621    0.001275676    0.001274033
      3       16          -0.001753867    0.001622380    0.001058579
      4       16          -0.001196157    0.001192233    0.001147115
      5        6          -0.000293848    0.000384221    0.000704441
      6        1           0.000050150   -0.000161382    0.000095662
      7        1          -0.000083015    0.000062610   -0.000125917
      8        1          -0.000169697    0.000100315    0.000195850
      9        6           0.000317139   -0.001015547   -0.001397959
     10        7           0.000521182   -0.002861227   -0.001665593
     11        6           0.000935320   -0.000124100   -0.001879067
     12        1          -0.000219402    0.000330599    0.000146044
     13        1          -0.000019437   -0.000097010   -0.000072628
     14        1          -0.000003274   -0.000054477   -0.000136241
     15        6           0.000038758    0.000222587    0.000047172
     16        1          -0.000031828    0.000097648   -0.000045579
     17        1           0.000033902   -0.000020554   -0.000029909
     18        6           0.000119747    0.000133952    0.000027302
     19        6           0.000023861    0.000224442   -0.000010979
     20        6           0.000322033   -0.000027319    0.000034146
     21        6           0.000064490    0.000202799   -0.000066158
     22        1          -0.000006494    0.000022247   -0.000001516
     23        6           0.000328558   -0.000014446   -0.000025341
     24        1           0.000029823   -0.000014511    0.000003234
     25        6           0.000210529    0.000117145   -0.000075247
     26        1          -0.000000887    0.000019284   -0.000008923
     27        1           0.000033749   -0.000010036    0.000000587
     28        1           0.000017224    0.000007210   -0.000008816
     29        6           0.000784570   -0.000509393   -0.000614304
     30        6           0.000824729   -0.000919713   -0.000161723
     31        6           0.000568587    0.000034354   -0.000470207
     32        6           0.000521659   -0.000838019    0.000358896
     33        1           0.000058721   -0.000095490   -0.000007257
     34        6           0.000253943    0.000113519    0.000051720
     35        1           0.000039969    0.000015436   -0.000062226
     36        6           0.000191575   -0.000342345    0.000453742
     37        1           0.000030109   -0.000074980    0.000053592
     38        1           0.000004877    0.000036644    0.000002819
     39        1          -0.000007749   -0.000012246    0.000055064
 -------------------------------------------------------------------
 Cartesian Forces:  Max     0.002861227 RMS     0.000620301
 IRC-IRC-IRC-IRC-IRC-IRC-IRC-IRC-IRC-IRC-IRC-IRC-IRC-IRC-IRC-IRC-IRC-IRC
 Pt 10 Step number   1 out of a maximum of  20
 Modified Bulirsch-Stoer Extrapolation Cycles:
    EPS =    0.000010000000000
 Maximum DWI energy   std dev =  0.000000364 at pt    33
 Maximum DWI gradient std dev =  0.096922227 at pt    29
 CORRECTOR INTEGRATION CONVERGENCE:
   Recorrection delta-x convergence threshold:    0.010000
   Delta-x Convergence Met
 Point Number:  10          Path Number:   1
   CHANGE IN THE REACTION COORDINATE =    0.27415
   NET REACTION COORDINATE UP TO THIS POINT =    2.74170
  # OF POINTS ALONG THE PATH =  10
  # OF STEPS =   1

 Maximum number of steps reached.
 Calculation of FORWARD path complete.
 Beginning calculation of the REVERSE path.
 
 Calculating another point on the path.
 IRC-IRC-IRC-IRC-IRC-IRC-IRC-IRC-IRC-IRC-IRC-IRC-IRC-IRC-IRC-IRC-IRC-IRC
                          Input orientation:                          
 ---------------------------------------------------------------------
 Center     Atomic      Atomic             Coordinates (Angstroms)
 Number     Number       Type             X           Y           Z
 ---------------------------------------------------------------------
      1          8           0       -1.361445    1.046549    0.223865
      2          6           0       -0.313514    1.817061    0.395350
      3         16           0        0.561421    1.912252    1.859265
      4         16           0       -0.590533    3.236751   -0.649643
      5          6           0        0.883159    4.237943   -0.381430
      6          1           0        0.756214    5.116621   -1.005297
      7          1           0        0.980507    4.532108    0.652266
      8          1           0        1.770248    3.706272   -0.695836
      9          6           0        2.451506    0.603402   -0.755140
     10          7           0        1.000617    0.652279   -0.970297
     11          6           0        0.464200    0.168374   -2.032593
     12          1           0        1.248373   -0.267963   -2.702131
     13          1           0        2.967965    0.891276   -1.669417
     14          1           0        2.705646    1.329680    0.007974
     15          6           0       -1.446814   -0.201065    0.887008
     16          1           0       -0.536730   -0.747208    0.687359
     17          1           0       -1.533982   -0.035864    1.951106
     18          6           0       -2.651803   -0.931748    0.348324
     19          6           0       -3.589414   -1.476822    1.213638
     20          6           0       -2.818562   -1.095146   -1.027383
     21          6           0       -4.682070   -2.186331    0.724935
     22          1           0       -3.474222   -1.345867    2.276500
     23          6           0       -3.910071   -1.796033   -1.512941
     24          1           0       -2.085622   -0.670286   -1.692137
     25          6           0       -4.844525   -2.345844   -0.640576
     26          1           0       -5.401271   -2.602665    1.409649
     27          1           0       -4.032144   -1.916982   -2.575616
     28          1           0       -5.690236   -2.890319   -1.025348
     29          6           0        2.972501   -0.752751   -0.312108
     30          6           0        3.695491   -1.570885   -1.174559
     31          6           0        2.736883   -1.214908    0.984595
     32          6           0        4.166566   -2.814327   -0.764827
     33          1           0        3.889753   -1.238282   -2.179347
     34          6           0        3.204563   -2.451931    1.396633
     35          1           0        2.178734   -0.595147    1.662833
     36          6           0        3.923023   -3.261248    0.523002
     37          1           0        4.720066   -3.429338   -1.454522
     38          1           0        3.009032   -2.786997    2.401336
     39          1           0        4.284451   -4.223458    0.844118
 ---------------------------------------------------------------------
                    Distance matrix (angstroms):
                    1          2          3          4          5
     1  O    0.000000
     2  C    1.311967   0.000000
     3  S    2.668593   1.708104   0.000000
     4  S    2.480788   1.784452   3.062011   0.000000
     5  C    3.948370   2.809996   3.245468   1.801691   0.000000
     6  H    4.749822   3.740752   4.302515   2.339686   1.085081
     7  H    4.221066   3.018605   2.914812   2.416833   1.079137
     8  H    4.210401   3.016930   3.347881   2.407461   1.080949
     9  C    3.961493   3.231398   3.481468   4.024880   3.976086
    10  N    2.675969   2.224556   3.128393   3.051897   3.635595
    11  C    3.032453   3.036102   4.265808   3.527031   4.411718
    12  H    4.135280   4.047370   5.102114   4.458397   5.081557
    13  H    4.727835   3.986031   4.391519   4.382248   4.147952
    14  H    4.082647   3.082682   2.892122   3.864477   3.454141
    15  C    1.415481   2.366206   3.073174   3.861747   5.171315
    16  H    2.027942   2.590477   3.106771   4.202666   5.292459
    17  H    2.045666   2.709843   2.862569   4.285324   5.435873
    18  C    2.365199   3.609121   4.549294   4.756170   6.305093
    19  C    3.508688   4.717073   5.397414   5.889216   7.430120
    20  C    2.876746   4.096387   5.366699   4.885912   6.523943
    21  C    4.661451   5.934648   6.751242   6.931086   8.571295
    22  H    3.794838   4.851074   5.203445   6.154541   7.565071
    23  C    4.194312   5.443459   6.716947   6.090446   7.788725
    24  H    2.672642   3.699306   5.127260   4.311267   5.884074
    25  C    4.938363   6.239630   7.321532   7.018682   8.730393
    26  H    5.571628   6.815281   7.492685   7.841088   9.460229
    27  H    4.873627   6.049622   7.445269   6.489609   8.176659
    28  H    5.983133   7.286079   8.394575   7.980546   9.717832
    29  C    4.723117   4.231114   4.198858   5.359596   5.410839
    30  C    5.863374   5.478587   5.582000   6.462113   6.502365
    31  C    4.742277   4.341079   3.908556   5.793074   5.919113
    32  C    6.814894   6.547280   6.497959   7.697974   7.788598
    33  H    6.210552   5.799279   6.108522   6.514513   6.500857
    34  C    5.870535   5.621720   5.123117   7.138005   7.301016
    35  H    4.159166   3.692771   2.990207   5.263063   5.405208
    36  C    6.824383   6.614663   6.312770   7.998205   8.142274
    37  H    7.735329   7.502244   7.537114   8.560785   8.640635
    38  H    6.207940   6.021681   5.326123   7.651855   7.849389
    39  H    7.748150   7.604640   7.248339   9.036123   9.201416
                    6          7          8          9         10
     6  H    0.000000
     7  H    1.771857   0.000000
     8  H    1.764402   1.767222   0.000000
     9  C    4.827602   4.424857   3.177331   0.000000
    10  N    4.471165   4.205496   3.161413   1.467570   0.000000
    11  C    5.062189   5.149487   4.001175   2.402192   1.284671
    12  H    5.667028   5.862117   4.482423   2.448996   1.976733
    13  H    4.815229   4.753510   3.210387   1.088809   2.101510
    14  H    4.378119   3.694153   2.649247   1.083702   2.079185
    15  C    6.059038   5.324464   5.303033   4.305893   3.188682
    16  H    6.238693   5.493125   5.202774   3.582528   2.658914
    17  H    6.366586   5.373640   5.650470   4.859685   3.928400
    18  C    7.073163   6.568088   6.492767   5.442249   4.193813
    19  C    8.202539   7.570109   7.696526   6.685517   5.510991
    20  C    7.166977   6.994293   6.649865   5.543717   4.200343
    21  C    9.268319   8.786779   8.852895   7.801355   6.574530
    22  H    8.392291   7.552043   7.865326   6.935759   5.878645
    23  C    8.355639   8.285605   7.950411   6.841141   5.513941
    24  H    6.483524   6.477830   5.917314   4.804767   3.434400
    25  C    9.337542   9.105419   8.965845   7.870403   6.577472
    26  H   10.165332   9.602381   9.780922   8.753930   7.565909
    27  H    8.652505   8.782748   8.295921   7.190563   5.874252
    28  H   10.279504  10.119566   9.964055   8.863807   7.571033
    29  C    6.312049   5.729554   4.634171   1.518836   2.509113
    30  C    7.306897   6.924952   5.637741   2.539869   3.499504
    31  C    6.926109   6.018596   5.289257   2.532660   3.212882
    32  C    8.636449   8.131988   6.947324   3.823924   4.699234
    33  H    7.182078   7.055434   5.580477   2.736552   3.658295
    34  C    8.309432   7.367314   6.660267   3.812123   4.482840
    35  H    6.462722   5.361506   4.922640   2.712474   3.142833
    36  C    9.085871   8.331357   7.393669   4.328340   5.107454
    37  H    9.431190   9.044749   7.758477   4.679582   5.543317
    38  H    8.896489   7.793810   7.299973   4.665724   5.218262
    39  H   10.154106   9.360171   8.460100   5.405173   6.152112
                   11         12         13         14         15
    11  C    0.000000
    12  H    1.119642   0.000000
    13  H    2.631221   2.316749   0.000000
    14  H    3.246017   3.467099   1.753469   0.000000
    15  C    3.508921   4.488922   5.217163   4.512073   0.000000
    16  H    3.039455   3.860688   4.530112   3.909991   1.079993
    17  H    4.461423   5.426599   5.851094   4.859518   1.080368
    18  C    4.072898   4.995723   6.243115   5.825131   1.508667
    19  C    5.447611   6.340250   7.544475   6.996989   2.514951
    20  C    3.658340   4.475374   6.151583   6.121162   2.519120
    21  C    6.295449   7.113021   8.586479   8.213082   3.799267
    22  H    6.030951   6.946334   7.878886   7.106021   2.711392
    23  C    4.823191   5.509874   7.386033   7.473351   3.790952
    24  H    2.705707   3.506776   5.289398   5.463195   2.698191
    25  C    6.036684   6.759512   8.518947   8.422302   4.298608
    26  H    7.343802   8.159371   9.577703   9.118670   4.656025
    27  H    4.986049   5.533455   7.596646   7.912874   4.649524
    28  H    6.946022   7.604778   9.469938   9.453411   5.375484
    29  C    3.178068   2.986611   2.131932   2.123718   4.612221
    30  C    3.768619   3.165354   2.614655   3.285035   5.706993
    31  C    4.022683   4.087091   3.396056   2.725746   4.305894
    32  C    4.920493   4.330469   3.998302   4.461423   6.408410
    33  H    3.706027   2.862116   2.375866   3.575040   6.241578
    34  C    5.112258   5.039470   4.542431   4.059295   5.192439
    35  H    4.144727   4.474989   3.733126   2.592518   3.728512
    36  C    5.500621   5.149271   4.791899   4.777434   6.191314
    37  H    5.602687   4.858341   4.667306   5.370757   7.344039
    38  H    5.905092   5.957418   5.486567   4.771504   5.369804
    39  H    6.492917   6.118790   5.849060   5.833447   7.002063
                   16         17         18         19         20
    16  H    0.000000
    17  H    1.759994   0.000000
    18  C    2.150008   2.149661   0.000000
    19  C    3.182481   2.616299   1.387440   0.000000
    20  C    2.875441   3.412276   1.395377   2.400430   0.000000
    21  C    4.388203   4.004805   2.416154   1.391449   2.781001
    22  H    3.393026   2.363583   2.136758   1.077077   3.377632
    23  C    4.161825   4.554516   2.407184   2.763865   1.385063
    24  H    2.840245   3.738987   2.133636   3.369780   1.076849
    25  C    4.782901   4.797137   2.790272   2.401793   2.412134
    26  H    5.256252   4.673069   3.387913   2.142142   3.857736
    27  H    4.922733   5.501876   3.380156   3.840338   2.131952
    28  H    5.838229   5.855053   3.867176   3.380013   3.386615
    29  C    3.648790   5.093569   5.665774   6.775759   5.845106
    30  C    4.696475   6.282791   6.558644   7.666953   6.533060
    31  C    3.320186   4.534818   5.433503   6.335858   5.909769
    32  C    5.338802   6.898724   7.160541   8.115323   7.198370
    33  H    5.296499   6.922669   7.019617   8.216275   6.808010
    34  C    4.172101   5.347769   6.140597   6.866036   6.632854
    35  H    2.889362   3.765654   5.017501   5.852406   5.697387
    36  C    5.122187   6.497806   6.977494   7.752281   7.248770
    37  H    6.278167   7.888414   7.989534   8.943089   7.903278
    38  H    4.435187   5.330142   6.300941   6.831301   6.969887
    39  H    5.945811   7.253656   7.693685   8.347353   7.983837
                   21         22         23         24         25
    21  C    0.000000
    22  H    2.138371   0.000000
    23  C    2.399252   3.840896   0.000000
    24  H    3.857742   4.258486   2.151285   0.000000
    25  C    1.384362   3.374465   1.391588   3.394822   0.000000
    26  H    1.076762   2.458555   3.378738   4.934440   2.139940
    27  H    3.374699   4.917366   1.076480   2.474617   2.142024
    28  H    2.139040   4.265941   2.145739   4.285603   1.076908
    29  C    7.856403   6.972296   7.064010   5.243653   7.984468
    30  C    8.612223   7.960228   7.616414   5.873690   8.591715
    31  C    7.486785   6.345392   7.124422   5.542389   7.835684
    32  C    8.995117   8.353902   8.174879   6.674329   9.024116
    33  H    9.099989   8.607803   7.848084   6.022051   8.937680
    34  C    7.919640   6.826692   7.714521   6.379720   8.303571
    35  H    7.105079   5.735510   6.971456   5.426436   7.595840
    36  C    8.674321   7.839813   8.224918   6.908238   8.891669
    37  H    9.731149   9.241630   8.783527   7.347532   9.660117
    38  H    7.894565   6.642666   8.011089   6.869679   8.433634
    39  H    9.195792   8.398170   8.865569   7.722400   9.437582
                   26         27         28         29         30
    26  H    0.000000
    27  H    4.269310   0.000000
    28  H    2.468897   2.469815   0.000000
    29  C    8.746810   7.452782   8.951029   0.000000
    30  C    9.512822   7.861239   9.479190   1.391360   0.000000
    31  C    8.266565   7.680348   8.824013   1.396618   2.389057
    32  C    9.814105   8.444112   9.860537   2.425045   1.391380
    33  H   10.053137   7.960786   9.789644   2.136276   1.076086
    34  C    8.607165   8.272537   9.229064   2.420921   2.761934
    35  H    7.845426   7.634572   8.626402   2.134314   3.362054
    36  C    9.389481   8.642521   9.744215   2.809530   2.406410
    37  H   10.551224   8.952388  10.433078   3.394586   2.140556
    38  H    8.470574   8.666322   9.350406   3.391500   3.838903
    39  H    9.836667   9.283328  10.235553   3.886371   3.384978
                   31         32         33         34         35
    31  C    0.000000
    32  C    2.768142   0.000000
    33  H    3.367519   2.135746   0.000000
    34  C    1.385181   2.393467   3.837976   0.000000
    35  H    1.075007   3.843145   4.254827   2.137952   0.000000
    36  C    2.409876   1.384758   3.375824   1.390830   3.383763
    37  H    3.845258   1.077163   2.452655   3.373596   4.920255
    38  H    2.133702   3.371234   4.914961   1.077001   2.457436
    39  H    3.386159   2.142020   4.267130   2.147030   4.274223
                   36         37         38         39
    36  C    0.000000
    37  H    2.138722   0.000000
    38  H    2.142062   4.267069   0.000000
    39  H    1.076845   2.470654   2.472861   0.000000
 Symmetry turned off by external request.
 Stoichiometry    C17H18NOS2(1-)
 Framework group  C1[X(C17H18NOS2)]
 Deg. of freedom   111
 Full point group                 C1      NOp   1
 Rotational constants (GHZ):      0.2786142      0.1874695      0.1356071
 Standard basis: 6-31+G(d) (6D, 7F)
   443 basis functions,   792 primitive gaussians,   443 cartesian basis functions
    84 alpha electrons       84 beta electrons
       nuclear repulsion energy      1863.7253897467 Hartrees.
 NAtoms=   39 NActive=   39 NUniq=   39 SFac= 1.00D+00 NAtFMM=   60 NAOKFM=F Big=F
 Integral buffers will be    131072 words long.
 Raffenetti 1 integral format.
 Two-electron integral symmetry is turned off.
 One-electron integrals computed using PRISM.
 NBasis=   443 RedAO= T EigKep=  1.57D-06  NBF=   443
 NBsUse=   443 1.00D-06 EigRej= -1.00D+00 NBFU=   443
 Initial guess from the checkpoint file:  "/scratch/srahman/25005588/Gau-67872.chk"
 B after Tr=    -0.001887    0.000244    0.002484
         Rot=    1.000000   -0.000087   -0.000010   -0.000069 Ang=  -0.01 deg.
 ExpMin= 4.05D-02 ExpMax= 2.19D+04 ExpMxC= 3.30D+03 IAcc=2 IRadAn=         4 AccDes= 0.00D+00
 Harris functional with IExCor=  205 and IRadAn=       4 diagonalized for initial guess.
 HarFok:  IExCor=  205 AccDes= 0.00D+00 IRadAn=         4 IDoV= 1 UseB2=F ITyADJ=14
 ICtDFT=  3500011 ScaDFX=  1.000000  1.000000  1.000000  1.000000
 FoFCou: FMM=F IPFlag=           0 FMFlag=      100000 FMFlg1=           0
         NFxFlg=           0 DoJE=T BraDBF=F KetDBF=T FulRan=T
         wScrn=  0.000000 ICntrl=     500 IOpCl=  0 I1Cent=   200000004 NGrid=           0
         NMat0=    1 NMatS0=      1 NMatT0=    0 NMatD0=    1 NMtDS0=    0 NMtDT0=    0
 Symmetry not used in FoFCou.
 Requested convergence on RMS density matrix=1.00D-08 within 128 cycles.
 Requested convergence on MAX density matrix=1.00D-06.
 Requested convergence on             energy=1.00D-06.
 No special actions if energy rises.
 Initial convergence to 1.0D-05 achieved.  Increase integral accuracy.
 SCF Done:  E(RHF) =  -1578.48812405     A.U. after   19 cycles
            NFock= 19  Conv=0.82D-08     -V/T= 2.0008
 Range of M.O.s used for correlation:     1   443
 NBasis=   443 NAE=    84 NBE=    84 NFC=     0 NFV=     0
 NROrb=    443 NOA=    84 NOB=    84 NVA=   359 NVB=   359

 **** Warning!!: The largest alpha MO coefficient is  0.16822289D+03

 Symmetrizing basis deriv contribution to polar:
 IMax=3 JMax=2 DiffMx= 0.00D+00
 Calling FoFJK, ICntrl=      2147 FMM=F ISym2X=0 I1Cent= 0 IOpClX= 0 NMat=1 NMatS=1 NMatT=0.
 -------------------------------------------------------------------
 Center     Atomic                   Forces (Hartrees/Bohr)
 Number     Number              X              Y              Z
 -------------------------------------------------------------------
      1        8           0.000266572   -0.000336376   -0.000339578
      2        6           0.001155578   -0.000899950   -0.001102148
      3       16           0.000511017   -0.000347732   -0.000225263
      4       16           0.000264077   -0.000228803   -0.000216887
      5        6           0.000047274    0.000021206   -0.000121287
      6        1          -0.000005406    0.000005487    0.000017573
      7        1           0.000016946   -0.000023921   -0.000015753
      8        1           0.000001660    0.000028011   -0.000027712
      9        6          -0.000258108    0.000288721    0.000521076
     10        7          -0.000499215    0.000731722    0.000585334
     11        6          -0.000414484    0.000248896    0.000555590
     12        1          -0.000070306    0.000021224    0.000155806
     13        1          -0.000046850    0.000036843    0.000049840
     14        1          -0.000023540   -0.000003500    0.000043121
     15        6           0.000010907   -0.000004425   -0.000030666
     16        1          -0.000024757   -0.000024299    0.000031388
     17        1          -0.000006185    0.000011106   -0.000012318
     18        6          -0.000022035   -0.000016725   -0.000001332
     19        6          -0.000014222   -0.000031179   -0.000003944
     20        6          -0.000064152    0.000002620   -0.000000379
     21        6          -0.000014586   -0.000024887    0.000001445
     22        1           0.000000063   -0.000001712   -0.000001000
     23        6          -0.000045665   -0.000012224   -0.000001792
     24        1          -0.000015239    0.000006167    0.000000880
     25        6          -0.000032807   -0.000029886    0.000004255
     26        1          -0.000001141   -0.000001815    0.000000056
     27        1          -0.000006452    0.000000541   -0.000000105
     28        1          -0.000002790   -0.000001980    0.000000707
     29        6          -0.000257526    0.000077438    0.000124438
     30        6          -0.000195441    0.000205114    0.000040516
     31        6          -0.000121506   -0.000016776    0.000101264
     32        6          -0.000081308    0.000194259   -0.000054690
     33        1          -0.000018185    0.000022296    0.000004059
     34        6          -0.000015161   -0.000014200    0.000000572
     35        1          -0.000007949   -0.000007117    0.000012231
     36        6          -0.000010843    0.000093577   -0.000072753
     37        1          -0.000007606    0.000026949   -0.000006417
     38        1           0.000004769   -0.000004914   -0.000002634
     39        1           0.000004602    0.000010245   -0.000013493
 -------------------------------------------------------------------
 Cartesian Forces:  Max     0.001155578 RMS     0.000239042
 IRC-IRC-IRC-IRC-IRC-IRC-IRC-IRC-IRC-IRC-IRC-IRC-IRC-IRC-IRC-IRC-IRC-IRC
 Pt 11 Step number   1 out of a maximum of  20
 Modified Bulirsch-Stoer Extrapolation Cycles:
    EPS =    0.000010000000000
 Maximum DWI energy   std dev =  0.000000850 at pt    36
 Maximum DWI gradient std dev =  0.089852502 at pt     4
 CORRECTOR INTEGRATION CONVERGENCE:
   Recorrection delta-x convergence threshold:    0.010000
   Delta-x Convergence Met
 Point Number:   1          Path Number:   2
   CHANGE IN THE REACTION COORDINATE =    0.27422
   NET REACTION COORDINATE UP TO THIS POINT =    0.27422
  # OF POINTS ALONG THE PATH =  11
  # OF STEPS =   1

 Calculating another point on the path.
 IRC-IRC-IRC-IRC-IRC-IRC-IRC-IRC-IRC-IRC-IRC-IRC-IRC-IRC-IRC-IRC-IRC-IRC
                          Input orientation:                          
 ---------------------------------------------------------------------
 Center     Atomic      Atomic             Coordinates (Angstroms)
 Number     Number       Type             X           Y           Z
 ---------------------------------------------------------------------
      1          8           0       -1.357503    1.042266    0.219142
      2          6           0       -0.295204    1.802193    0.378009
      3         16           0        0.564755    1.910035    1.857682
      4         16           0       -0.588711    3.235261   -0.651109
      5          6           0        0.883876    4.238305   -0.383430
      6          1           0        0.754021    5.119573   -1.003169
      7          1           0        0.983420    4.527772    0.651387
      8          1           0        1.771860    3.710537   -0.702354
      9          6           0        2.446211    0.607792   -0.746401
     10          7           0        0.993747    0.662741   -0.962189
     11          6           0        0.456690    0.173643   -2.022045
     12          1           0        1.240286   -0.273328   -2.682162
     13          1           0        2.959946    0.899719   -1.660431
     14          1           0        2.701700    1.330180    0.019357
     15          6           0       -1.446961   -0.201412    0.886571
     16          1           0       -0.538653   -0.752937    0.692551
     17          1           0       -1.535786   -0.032560    1.949991
     18          6           0       -2.652217   -0.931996    0.348275
     19          6           0       -3.589618   -1.477297    1.213598
     20          6           0       -2.819643   -1.095088   -1.027381
     21          6           0       -4.682334   -2.186746    0.724944
     22          1           0       -3.474322   -1.346208    2.276419
     23          6           0       -3.910830   -1.796270   -1.512969
     24          1           0       -2.087948   -0.668782   -1.692260
     25          6           0       -4.845044   -2.346338   -0.640515
     26          1           0       -5.401542   -2.602978    1.409727
     27          1           0       -4.033276   -1.916823   -2.575669
     28          1           0       -5.690848   -2.890757   -1.025167
     29          6           0        2.968186   -0.751259   -0.310095
     30          6           0        3.692221   -1.567454   -1.173944
     31          6           0        2.734864   -1.215200    0.986309
     32          6           0        4.165212   -2.811046   -0.765688
     33          1           0        3.886273   -1.233666   -2.178486
     34          6           0        3.204294   -2.452076    1.396722
     35          1           0        2.177005   -0.596365    1.665669
     36          6           0        3.922904   -3.259728    0.521755
     37          1           0        4.719161   -3.424519   -1.456352
     38          1           0        3.009982   -2.788083    2.401299
     39          1           0        4.285576   -4.221887    0.841571
 ---------------------------------------------------------------------
                    Distance matrix (angstroms):
                    1          2          3          4          5
     1  O    0.000000
     2  C    1.315753   0.000000
     3  S    2.670751   1.714816   0.000000
     4  S    2.481451   1.788550   3.062800   0.000000
     5  C    3.949878   2.811522   3.247347   1.801739   0.000000
     6  H    4.751526   3.743465   4.303652   2.340408   1.085160
     7  H    4.220842   3.022978   2.912555   2.416336   1.079141
     8  H    4.214467   3.013588   3.354504   2.408487   1.081095
     9  C    3.948326   3.194722   3.466549   4.015399   3.969038
    10  N    2.658563   2.180797   3.113109   3.036248   3.623767
    11  C    3.011431   2.996294   4.251943   3.513664   4.403297
    12  H    4.110579   4.003769   5.082677   4.447539   5.076025
    13  H    4.710995   3.945339   4.374334   4.366515   4.133637
    14  H    4.074302   3.054973   2.877881   3.860785   3.453101
    15  C    1.414285   2.366351   3.073803   3.861577   5.172697
    16  H    2.029134   2.585903   3.109093   4.208759   5.300360
    17  H    2.045208   2.715969   2.862598   4.282677   5.435062
    18  C    2.364460   3.610011   4.550204   4.756348   6.306453
    19  C    3.509912   4.722968   5.398859   5.889888   7.431740
    20  C    2.874014   4.091717   5.367355   4.885750   6.525014
    21  C    4.662281   5.939605   6.752678   6.931770   8.572775
    22  H    3.797120   4.860368   5.205055   6.155244   7.566734
    23  C    4.192490   5.440357   6.717800   6.090614   7.789811
    24  H    2.667338   3.688585   5.127301   4.309670   5.884240
    25  C    4.938076   6.240893   7.322816   7.019311   8.731789
    26  H    5.573110   6.822365   7.494308   7.841901   9.461768
    27  H    4.871031   6.043879   7.445894   6.489447   8.177402
    28  H    5.982880   7.287363   8.395891   7.981216   9.719174
    29  C    4.712580   4.200396   4.190254   5.353518   5.407909
    30  C    5.852439   5.446342   5.573574   6.454906   6.497580
    31  C    4.736261   4.319260   3.903301   5.790846   5.919718
    32  C    6.805754   6.518077   6.491068   7.692252   7.785026
    33  H    6.198844   5.765141   6.099671   6.506125   6.494542
    34  C    5.865757   5.602059   5.119342   7.136266   7.301676
    35  H    4.155755   3.677359   2.986345   5.262889   5.407867
    36  C    6.817728   6.590610   6.307797   7.994696   8.140979
    37  H    7.725626   7.471764   7.529899   8.554215   8.635939
    38  H    6.205506   6.007378   5.324187   7.651696   7.851443
    39  H    7.742291   7.582083   7.244132   9.033041   9.200382
                    6          7          8          9         10
     6  H    0.000000
     7  H    1.772119   0.000000
     8  H    1.764048   1.766954   0.000000
     9  C    4.825516   4.411328   3.175487   0.000000
    10  N    4.463462   4.188341   3.156269   1.469434   0.000000
    11  C    5.058531   5.136450   3.997609   2.402903   1.284889
    12  H    5.669114   5.850564   4.480334   2.444954   1.973655
    13  H    4.806794   4.734335   3.198462   1.088391   2.099914
    14  H    4.381610   3.684636   2.655479   1.083285   2.079907
    15  C    6.060390   5.322335   5.309316   4.298628   3.181467
    16  H    6.247627   5.495843   5.216017   3.582120   2.662811
    17  H    6.364655   5.369301   5.655637   4.851482   3.919537
    18  C    7.074626   6.566490   6.498414   5.437208   4.189696
    19  C    8.203655   7.568990   7.702593   6.679852   5.506455
    20  C    7.168938   6.992718   6.654440   5.541477   4.199542
    21  C    9.269446   8.785837   8.858428   7.796823   6.571445
    22  H    8.392908   7.550883   7.871860   6.928800   5.872657
    23  C    8.357608   8.284420   7.954557   6.839525   5.514070
    24  H    6.485113   6.475350   5.920850   4.804465   3.435520
    25  C    9.339212   9.104581   8.970673   7.867687   6.576436
    26  H   10.166160   9.601584   9.786677   8.749009   7.562448
    27  H    8.654585   8.781454   8.299162   7.190525   5.876089
    28  H   10.281158  10.118856   9.968616   8.861675   7.570675
    29  C    6.312650   5.721182   4.636021   1.519816   2.514565
    30  C    7.306060   6.915289   5.636256   2.543036   3.507189
    31  C    6.929005   6.013440   5.295456   2.531582   3.217888
    32  C    8.636396   8.123432   6.947172   3.826720   4.707866
    33  H    7.180251   7.044778   5.576276   2.741461   3.666394
    34  C    8.312230   7.362478   6.666018   3.811884   4.489217
    35  H    6.466802   5.358190   4.931641   2.709345   3.145010
    36  C    9.087348   8.324814   7.396623   4.329729   5.115449
    37  H    9.430228   9.035334   7.756554   4.682933   5.552351
    38  H    8.900044   7.790435   7.307371   4.664528   5.223643
    39  H   10.155679   9.353980   8.463205   5.406544   6.160299
                   11         12         13         14         15
    11  C    0.000000
    12  H    1.117837   0.000000
    13  H    2.631395   2.318880   0.000000
    14  H    3.247302   3.464849   1.753190   0.000000
    15  C    3.496370   4.467922   5.207738   4.506576   0.000000
    16  H    3.036164   3.844911   4.528575   3.910557   1.080207
    17  H    4.448545   5.405681   5.840881   4.851875   1.080400
    18  C    4.062777   4.976843   6.235900   5.821516   1.508694
    19  C    5.437610   6.320954   7.537044   6.992055   2.515116
    20  C    3.651492   4.460562   6.146841   6.120688   2.519151
    21  C    6.287047   7.095559   8.580252   8.209177   3.799383
    22  H    6.019933   6.925758   7.870373   7.099340   2.711536
    23  C    4.818189   5.497305   7.382253   7.473170   3.791044
    24  H    2.700670   3.494771   5.286061   5.464999   2.698086
    25  C    6.030532   6.745141   8.514399   8.420544   4.298798
    26  H    7.335228   8.141542   9.571271   9.114022   4.656170
    27  H    4.983608   5.524751   7.594453   7.914360   4.649598
    28  H    6.940932   7.591915   9.466124   9.452100   5.375676
    29  C    3.177079   2.973342   2.132886   2.124134   4.607371
    30  C    3.770856   3.156180   2.619129   3.286546   5.702893
    31  C    4.021089   4.071679   3.395405   2.723061   4.304112
    32  C    4.923407   4.320657   4.002874   4.461829   6.405985
    33  H    3.710395   2.859578   2.382812   3.578692   6.237267
    34  C    5.111917   5.024098   4.543172   4.056501   5.192294
    35  H    4.141453   4.459309   3.730175   2.587900   3.727749
    36  C    5.502144   5.136157   4.794812   4.776086   6.190463
    37  H    5.606731   4.851308   4.672849   5.371688   7.341578
    38  H    5.903989   5.941161   5.486349   4.767471   5.371183
    39  H    6.494717   6.105867   5.852192   5.831822   7.002016
                   16         17         18         19         20
    16  H    0.000000
    17  H    1.759083   0.000000
    18  C    2.148893   2.149628   0.000000
    19  C    3.178769   2.616825   1.387393   0.000000
    20  C    2.877177   3.412038   1.395370   2.400194   0.000000
    21  C    4.384854   4.005250   2.416124   1.391448   2.780643
    22  H    3.388032   2.364350   2.136626   1.077064   3.377390
    23  C    4.162263   4.554514   2.407344   2.763889   1.384970
    24  H    2.845122   3.738403   2.133416   3.369380   1.076652
    25  C    4.781317   4.797446   2.790441   2.401887   2.411958
    26  H    5.252112   4.673650   3.387868   2.142123   3.857386
    27  H    4.924254   5.501773   3.380333   3.840385   2.131982
    28  H    5.836603   5.855373   3.867346   3.380103   3.386480
    29  C    3.647359   5.090215   5.661718   6.771527   5.842233
    30  C    4.695481   6.280679   6.555369   7.663790   6.530619
    31  C    3.319021   4.534950   5.432121   6.333990   5.909478
    32  C    5.337474   6.899006   7.158847   8.113807   7.197305
    33  H    5.296596   6.919949   7.016222   8.213071   6.805406
    34  C    4.170442   5.350563   6.140733   6.865928   6.633664
    35  H    2.888992   3.766103   5.016928   5.851014   5.698047
    36  C    5.120416   6.500136   6.977152   7.752012   7.248960
    37  H    6.276922   7.888784   7.987901   8.941818   7.902141
    38  H    4.433334   5.334847   6.302417   6.832534   6.971844
    39  H    5.943821   7.257225   7.694134   8.348045   7.984609
                   21         22         23         24         25
    21  C    0.000000
    22  H    2.138428   0.000000
    23  C    2.399155   3.840906   0.000000
    24  H    3.857192   4.258093   2.150878   0.000000
    25  C    1.384349   3.374559   1.391584   3.394399   0.000000
    26  H    1.076771   2.458618   3.378631   4.933898   2.139870
    27  H    3.374637   4.917396   1.076502   2.474332   2.142025
    28  H    2.139069   4.266039   2.145767   4.285216   1.076909
    29  C    7.852540   6.967779   7.061149   5.242297   7.981230
    30  C    8.609441   7.956966   7.614045   5.872531   8.589302
    31  C    7.485121   6.343149   7.123853   5.543719   7.834605
    32  C    8.993932   8.352404   8.173779   6.674566   9.023101
    33  H    9.097213   8.604487   7.845652   6.020533   8.935283
    34  C    7.919633   6.826472   7.715009   6.381987   8.303816
    35  H    7.103859   5.733479   6.971747   5.428698   7.595398
    36  C    8.674254   7.839602   8.224913   6.909790   8.891685
    37  H    9.730274   9.240461   8.782434   7.347548   9.659300
    38  H    7.895790   6.643854   8.012666   6.872957   8.434999
    39  H    9.196673   8.399067   8.866146   7.724419   9.438352
                   26         27         28         29         30
    26  H    0.000000
    27  H    4.269231   0.000000
    28  H    2.468850   2.469848   0.000000
    29  C    8.742940   7.450627   8.948053   0.000000
    30  C    9.510215   7.859402   9.477091   1.391630   0.000000
    31  C    8.264763   7.680344   8.823046   1.396547   2.388997
    32  C    9.813180   8.443393   9.859797   2.425522   1.391730
    33  H   10.050561   7.958877   9.787611   2.136933   1.076185
    34  C    8.607168   8.273379   9.229384   2.421105   2.762055
    35  H    7.843875   7.635454   8.626004   2.133918   3.361889
    36  C    9.389627   8.642814   9.744400   2.809960   2.406741
    37  H   10.550733   8.951602  10.432598   3.395016   2.140806
    38  H    8.471789   8.668148   9.351772   3.391468   3.838977
    39  H    9.837881   9.284080  10.236486   3.886786   3.385319
                   31         32         33         34         35
    31  C    0.000000
    32  C    2.768052   0.000000
    33  H    3.367790   2.135868   0.000000
    34  C    1.385159   2.393374   3.838193   0.000000
    35  H    1.075032   3.843082   4.255029   2.138064   0.000000
    36  C    2.409843   1.384753   3.376029   1.390779   3.383815
    37  H    3.845142   1.077137   2.452553   3.373499   4.920165
    38  H    2.133505   3.371185   4.915132   1.076955   2.457362
    39  H    3.386122   2.142019   4.267277   2.146996   4.274297
                   36         37         38         39
    36  C    0.000000
    37  H    2.138712   0.000000
    38  H    2.142092   4.267061   0.000000
    39  H    1.076830   2.470677   2.472991   0.000000
 Symmetry turned off by external request.
 Stoichiometry    C17H18NOS2(1-)
 Framework group  C1[X(C17H18NOS2)]
 Deg. of freedom   111
 Full point group                 C1      NOp   1
 Rotational constants (GHZ):      0.2790326      0.1876699      0.1357147
 Standard basis: 6-31+G(d) (6D, 7F)
   443 basis functions,   792 primitive gaussians,   443 cartesian basis functions
    84 alpha electrons       84 beta electrons
       nuclear repulsion energy      1864.8026794415 Hartrees.
 NAtoms=   39 NActive=   39 NUniq=   39 SFac= 1.00D+00 NAtFMM=   60 NAOKFM=F Big=F
 Integral buffers will be    131072 words long.
 Raffenetti 1 integral format.
 Two-electron integral symmetry is turned off.
 One-electron integrals computed using PRISM.
 NBasis=   443 RedAO= T EigKep=  1.56D-06  NBF=   443
 NBsUse=   443 1.00D-06 EigRej= -1.00D+00 NBFU=   443
 Initial guess from the checkpoint file:  "/scratch/srahman/25005588/Gau-67872.chk"
 B after Tr=    -0.000171    0.000075    0.000220
         Rot=    1.000000   -0.000010    0.000002   -0.000007 Ang=  -0.00 deg.
 ExpMin= 4.05D-02 ExpMax= 2.19D+04 ExpMxC= 3.30D+03 IAcc=2 IRadAn=         4 AccDes= 0.00D+00
 Harris functional with IExCor=  205 and IRadAn=       4 diagonalized for initial guess.
 HarFok:  IExCor=  205 AccDes= 0.00D+00 IRadAn=         4 IDoV= 1 UseB2=F ITyADJ=14
 ICtDFT=  3500011 ScaDFX=  1.000000  1.000000  1.000000  1.000000
 FoFCou: FMM=F IPFlag=           0 FMFlag=      100000 FMFlg1=           0
         NFxFlg=           0 DoJE=T BraDBF=F KetDBF=T FulRan=T
         wScrn=  0.000000 ICntrl=     500 IOpCl=  0 I1Cent=   200000004 NGrid=           0
         NMat0=    1 NMatS0=      1 NMatT0=    0 NMatD0=    1 NMtDS0=    0 NMtDT0=    0
 Symmetry not used in FoFCou.
 Requested convergence on RMS density matrix=1.00D-08 within 128 cycles.
 Requested convergence on MAX density matrix=1.00D-06.
 Requested convergence on             energy=1.00D-06.
 No special actions if energy rises.
 Initial convergence to 1.0D-05 achieved.  Increase integral accuracy.
 SCF Done:  E(RHF) =  -1578.48844467     A.U. after   16 cycles
            NFock= 16  Conv=0.58D-08     -V/T= 2.0008
 Range of M.O.s used for correlation:     1   443
 NBasis=   443 NAE=    84 NBE=    84 NFC=     0 NFV=     0
 NROrb=    443 NOA=    84 NOB=    84 NVA=   359 NVB=   359

 **** Warning!!: The largest alpha MO coefficient is  0.16074191D+03

 Symmetrizing basis deriv contribution to polar:
 IMax=3 JMax=2 DiffMx= 0.00D+00
 Calling FoFJK, ICntrl=      2147 FMM=F ISym2X=0 I1Cent= 0 IOpClX= 0 NMat=1 NMatS=1 NMatT=0.
 -------------------------------------------------------------------
 Center     Atomic                   Forces (Hartrees/Bohr)
 Number     Number              X              Y              Z
 -------------------------------------------------------------------
      1        8           0.000605738   -0.000712835   -0.000739190
      2        6           0.002584012   -0.002039754   -0.002476449
      3       16           0.001092022   -0.000733395   -0.000511358
      4       16           0.000582017   -0.000507604   -0.000447664
      5        6           0.000092901    0.000060593   -0.000251513
      6        1          -0.000012146    0.000016965    0.000035372
      7        1           0.000034465   -0.000048267   -0.000028290
      8        1           0.000006523    0.000058450   -0.000058375
      9        6          -0.000587940    0.000620660    0.001135983
     10        7          -0.001162935    0.001614122    0.001390558
     11        6          -0.000961077    0.000571240    0.001189788
     12        1          -0.000123514    0.000035845    0.000306597
     13        1          -0.000102963    0.000079227    0.000102676
     14        1          -0.000049456   -0.000003744    0.000094098
     15        6           0.000019687   -0.000004991   -0.000070337
     16        1          -0.000048991   -0.000055205    0.000065141
     17        1          -0.000013973    0.000023404   -0.000021592
     18        6          -0.000045305   -0.000034633   -0.000002580
     19        6          -0.000030253   -0.000062901   -0.000006486
     20        6          -0.000134502    0.000006986    0.000000902
     21        6          -0.000033356   -0.000051711    0.000001824
     22        1          -0.000000314   -0.000003229   -0.000001409
     23        6          -0.000093664   -0.000028573   -0.000005668
     24        1          -0.000030063    0.000014659    0.000000227
     25        6          -0.000067527   -0.000063184    0.000007979
     26        1          -0.000003490   -0.000003724    0.000000850
     27        1          -0.000012658    0.000001337   -0.000001087
     28        1          -0.000006461   -0.000004556    0.000001529
     29        6          -0.000563097    0.000167278    0.000265117
     30        6          -0.000411578    0.000435904    0.000078833
     31        6          -0.000257073   -0.000031211    0.000215143
     32        6          -0.000168733    0.000413789   -0.000110817
     33        1          -0.000037161    0.000045751    0.000007414
     34        6          -0.000030083   -0.000024740    0.000007937
     35        1          -0.000019056   -0.000011925    0.000028987
     36        6          -0.000018651    0.000196948   -0.000155461
     37        1          -0.000011784    0.000053013   -0.000017341
     38        1           0.000009594   -0.000009294   -0.000003586
     39        1           0.000010844    0.000019304   -0.000027754
 -------------------------------------------------------------------
 Cartesian Forces:  Max     0.002584012 RMS     0.000533041
 IRC-IRC-IRC-IRC-IRC-IRC-IRC-IRC-IRC-IRC-IRC-IRC-IRC-IRC-IRC-IRC-IRC-IRC
 Pt 12 Step number   1 out of a maximum of  20
 Modified Bulirsch-Stoer Extrapolation Cycles:
    EPS =    0.000010000000000
 Maximum DWI energy   std dev =  0.000002967 at pt    93
 Maximum DWI gradient std dev =  0.049736061 at pt    27
 CORRECTOR INTEGRATION CONVERGENCE:
   Recorrection delta-x convergence threshold:    0.010000
   Delta-x Convergence Met
 Point Number:   2          Path Number:   2
   CHANGE IN THE REACTION COORDINATE =    0.27415
   NET REACTION COORDINATE UP TO THIS POINT =    0.54837
  # OF POINTS ALONG THE PATH =  12
  # OF STEPS =   1

 Calculating another point on the path.
 IRC-IRC-IRC-IRC-IRC-IRC-IRC-IRC-IRC-IRC-IRC-IRC-IRC-IRC-IRC-IRC-IRC-IRC
                          Input orientation:                          
 ---------------------------------------------------------------------
 Center     Atomic      Atomic             Coordinates (Angstroms)
 Number     Number       Type             X           Y           Z
 ---------------------------------------------------------------------
      1          8           0       -1.353933    1.038318    0.214837
      2          6           0       -0.276205    1.786814    0.359921
      3         16           0        0.567810    1.908044    1.856204
      4         16           0       -0.587036    3.233876   -0.652368
      5          6           0        0.884498    4.238760   -0.385238
      6          1           0        0.752096    5.122427   -1.001119
      7          1           0        0.986076    4.523805    0.650598
      8          1           0        1.773416    3.714779   -0.708249
      9          6           0        2.440920    0.612078   -0.737963
     10          7           0        0.986380    0.672631   -0.953739
     11          6           0        0.449437    0.178887   -2.012053
     12          1           0        1.233395   -0.276506   -2.662360
     13          1           0        2.951163    0.907690   -1.652211
     14          1           0        2.698009    1.330896    0.029955
     15          6           0       -1.447081   -0.201600    0.886103
     16          1           0       -0.540626   -0.758399    0.697374
     17          1           0       -1.537316   -0.029592    1.948921
     18          6           0       -2.652572   -0.932199    0.348247
     19          6           0       -3.589798   -1.477720    1.213555
     20          6           0       -2.820641   -1.095038   -1.027357
     21          6           0       -4.682570   -2.187109    0.724939
     22          1           0       -3.474416   -1.346467    2.276333
     23          6           0       -3.911501   -1.796500   -1.512999
     24          1           0       -2.090222   -0.667314   -1.692391
     25          6           0       -4.845513   -2.346791   -0.640469
     26          1           0       -5.401806   -2.603226    1.409781
     27          1           0       -4.034304   -1.916672   -2.575727
     28          1           0       -5.691412   -2.891141   -1.025014
     29          6           0        2.964093   -0.749861   -0.308259
     30          6           0        3.689217   -1.564262   -1.173383
     31          6           0        2.733014   -1.215427    0.987877
     32          6           0        4.163996   -2.808018   -0.766460
     33          1           0        3.883088   -1.229470   -2.177741
     34          6           0        3.204065   -2.452171    1.396795
     35          1           0        2.175406   -0.597426    1.668255
     36          6           0        3.922788   -3.258316    0.520624
     37          1           0        4.718352   -3.420060   -1.458021
     38          1           0        3.010849   -2.788999    2.401254
     39          1           0        4.286572   -4.220432    0.839244
 ---------------------------------------------------------------------
                    Distance matrix (angstroms):
                    1          2          3          4          5
     1  O    0.000000
     2  C    1.320149   0.000000
     3  S    2.672752   1.722185   0.000000
     4  S    2.482065   1.793135   3.063402   0.000000
     5  C    3.951391   2.813278   3.249090   1.801822   0.000000
     6  H    4.753299   3.746484   4.304708   2.341265   1.085222
     7  H    4.220682   3.028031   2.910437   2.415848   1.079131
     8  H    4.218511   3.009814   3.360683   2.409589   1.081234
     9  C    3.935787   3.157233   3.452212   4.006203   3.962283
    10  N    2.641281   2.135703   3.097938   3.021000   3.612596
    11  C    2.991623   2.956053   4.238798   3.500854   4.395267
    12  H    4.086721   3.958581   5.062872   4.435855   5.068987
    13  H    4.694335   3.903516   4.357758   4.350824   4.119751
    14  H    4.066696   3.026993   2.864617   3.857255   3.452083
    15  C    1.413036   2.366772   3.074326   3.861226   5.173912
    16  H    2.030395   2.581066   3.111500   4.214524   5.307977
    17  H    2.044776   2.722986   2.862619   4.280182   5.434363
    18  C    2.363726   3.611134   4.551019   4.756454   6.307748
    19  C    3.510979   4.729246   5.400194   5.890448   7.433276
    20  C    2.871495   4.087024   5.367963   4.885602   6.526084
    21  C    4.662983   5.944860   6.754002   6.932349   8.574178
    22  H    3.799133   4.870178   5.206529   6.155794   7.568279
    23  C    4.190795   5.437219   6.718586   6.090766   7.790880
    24  H    2.662484   3.677688   5.127390   4.308190   5.884486
    25  C    4.937777   6.242279   7.324006   7.019873   8.733135
    26  H    5.574407   6.829820   7.495810   7.842591   9.463217
    27  H    4.868635   6.037976   7.446470   6.489308   8.178154
    28  H    5.982609   7.288743   8.397110   7.981814   9.720463
    29  C    4.702826   4.169019   4.182287   5.347811   5.405273
    30  C    5.842426   5.413437   5.565831   6.448249   6.493279
    31  C    4.730761   4.296880   3.898483   5.788733   5.920356
    32  C    6.797410   6.488189   6.484763   7.686989   7.781871
    33  H    6.188189   5.730394   6.091614   6.498478   6.488925
    34  C    5.861390   5.581790   5.115893   7.134609   7.302369
    35  H    4.152628   3.661521   2.982795   5.262627   5.410357
    36  C    6.811634   6.565874   6.303247   7.991431   8.139898
    37  H    7.716751   7.440568   7.523282   8.548162   8.631733
    38  H    6.203233   5.992480   5.322379   7.651431   7.853362
    39  H    7.736902   7.558816   7.240277   9.030153   9.199532
                    6          7          8          9         10
     6  H    0.000000
     7  H    1.772360   0.000000
     8  H    1.763615   1.766605   0.000000
     9  C    4.823342   4.398441   3.173830   0.000000
    10  N    4.456211   4.171983   3.151881   1.471703   0.000000
    11  C    5.054916   5.124062   3.994415   2.403531   1.285348
    12  H    5.669201   5.837794   4.476664   2.439466   1.970092
    13  H    4.798314   4.716014   3.187146   1.087927   2.098449
    14  H    4.384678   3.675675   2.661337   1.082817   2.081019
    15  C    6.061620   5.320261   5.315221   4.291411   3.173488
    16  H    6.256206   5.498608   5.228755   3.581622   2.665664
    17  H    6.362974   5.365313   5.660548   4.843288   3.909935
    18  C    7.076090   6.564996   6.503842   5.432155   4.184809
    19  C    8.204801   7.567949   7.708400   6.674221   5.501143
    20  C    7.170914   6.991282   6.658943   5.539135   4.198033
    21  C    9.270609   8.784956   8.863750   7.792281   6.567577
    22  H    8.393550   7.549775   7.878050   6.921927   5.865903
    23  C    8.359587   8.283337   7.958649   6.837775   5.513494
    24  H    6.486735   6.473093   5.924438   4.804063   3.436065
    25  C    9.340905   9.103812   8.975379   7.864891   6.574650
    26  H   10.167038   9.600832   9.792193   8.744103   7.558200
    27  H    8.656670   8.780270   8.302429   7.190304   5.877296
    28  H   10.282832  10.118200   9.973072   8.859445   7.569575
    29  C    6.313220   5.713451   4.637964   1.520932   2.520213
    30  C    7.305351   6.906405   5.635149   2.546427   3.515289
    31  C    6.931705   6.008689   5.301377   2.530537   3.222633
    32  C    8.636439   8.115594   6.947312   3.829733   4.716697
    33  H    7.178728   7.035080   5.572766   2.746654   3.675198
    34  C    8.314847   7.358025   6.671524   3.811719   4.495278
    35  H    6.470555   5.355104   4.940088   2.706156   3.146693
    36  C    9.088775   8.318809   7.399593   4.331273   5.123337
    37  H    9.429423   9.026691   7.755046   4.686504   5.561657
    38  H    8.903300   7.787272   7.314326   4.663349   5.228511
    39  H   10.157188   9.348292   8.466301   5.408065   6.168316
                   11         12         13         14         15
    11  C    0.000000
    12  H    1.115738   0.000000
    13  H    2.630451   2.318069   0.000000
    14  H    3.248538   3.460837   1.752961   0.000000
    15  C    3.484373   4.447713   5.197895   4.501478   0.000000
    16  H    3.033105   3.829776   4.526477   3.911439   1.080419
    17  H    4.436210   5.385324   5.830359   4.844722   1.080422
    18  C    4.053146   4.959278   6.228072   5.818215   1.508732
    19  C    5.428104   6.303080   7.529074   6.987542   2.515341
    20  C    3.644986   4.447296   6.141260   6.120340   2.519171
    21  C    6.279057   7.079749   8.573360   8.205627   3.799554
    22  H    6.009457   6.906445   7.861472   7.093188   2.711742
    23  C    4.813417   5.486471   7.377545   7.473080   3.791142
    24  H    2.695943   3.484251   5.281838   5.466853   2.697990
    25  C    6.024682   6.732552   8.509020   8.419001   4.299024
    26  H    7.327083   8.125384   9.564226   9.109788   4.656382
    27  H    4.981268   5.517818   7.591222   7.915827   4.649673
    28  H    6.936090   7.580909   9.461427   9.450976   5.375904
    29  C    3.176316   2.959927   2.133976   2.124791   4.602776
    30  C    3.773342   3.147448   2.623842   3.288229   5.699112
    31  C    4.019754   4.056435   3.394891   2.720772   4.302488
    32  C    4.926566   4.311776   4.007744   4.462511   6.403792
    33  H    3.714953   2.857248   2.390004   3.582430   6.233326
    34  C    5.111818   5.009371   4.544125   4.054126   5.192209
    35  H    4.138393   4.443489   3.727287   2.583711   3.727044
    36  C    5.503906   5.124004   4.798008   4.775113   6.189715
    37  H    5.610972   4.845337   4.678685   5.372843   7.339344
    38  H    5.903088   5.925550   5.486315   4.763870   5.372472
    39  H    6.496730   6.094069   5.855622   5.830585   7.001999
                   16         17         18         19         20
    16  H    0.000000
    17  H    1.758101   0.000000
    18  C    2.147653   2.149570   0.000000
    19  C    3.175108   2.617350   1.387350   0.000000
    20  C    2.878626   3.411792   1.395367   2.399944   0.000000
    21  C    4.381515   4.005701   2.416110   1.391449   2.780277
    22  H    3.383202   2.365103   2.136483   1.077051   3.377129
    23  C    4.162475   4.554515   2.407521   2.763912   1.384873
    24  H    2.849653   3.737853   2.133215   3.368977   1.076443
    25  C    4.779630   4.797762   2.790631   2.401980   2.411778
    26  H    5.248046   4.674243   3.387841   2.142112   3.857031
    27  H    4.925502   5.501678   3.380532   3.840432   2.132021
    28  H    5.834879   5.855704   3.867538   3.380197   3.386343
    29  C    3.646153   5.086878   5.657843   6.767510   5.839469
    30  C    4.694754   6.278585   6.552340   7.660876   6.528380
    31  C    3.318130   4.534923   5.430828   6.332273   5.909209
    32  C    5.336404   6.899123   7.157295   8.112426   7.196354
    33  H    5.296927   6.917356   7.013119   8.210148   6.803046
    34  C    4.169024   5.352982   6.140844   6.865836   6.634410
    35  H    2.888833   3.766366   5.016360   5.849722   5.698634
    36  C    5.118876   6.502109   6.976811   7.751749   7.249127
    37  H    6.275908   7.888974   7.986400   8.940658   7.901115
    38  H    4.431649   5.338982   6.303719   6.833639   6.973603
    39  H    5.942024   7.260317   7.694497   8.348640   7.985284
                   21         22         23         24         25
    21  C    0.000000
    22  H    2.138490   0.000000
    23  C    2.399061   3.840913   0.000000
    24  H    3.856622   4.257700   2.150418   0.000000
    25  C    1.384336   3.374654   1.391585   3.393937   0.000000
    26  H    1.076783   2.458697   3.378530   4.933337   2.139801
    27  H    3.374578   4.917427   1.076527   2.473991   2.142028
    28  H    2.139102   4.266144   2.145799   4.284783   1.076911
    29  C    7.848863   6.963509   7.058374   5.241063   7.978126
    30  C    8.606880   7.953968   7.611845   5.871610   8.587081
    31  C    7.483595   6.341094   7.123314   5.545077   7.833618
    32  C    8.992860   8.351051   8.172768   6.674969   9.022187
    33  H    9.094676   8.601472   7.843406   6.019304   8.933089
    34  C    7.919638   6.826292   7.715444   6.384220   8.304050
    35  H    7.102731   5.731606   6.971986   5.430876   7.594985
    36  C    8.674181   7.839407   8.224877   6.911369   8.891688
    37  H    9.729482   9.239406   8.781420   7.347736   9.658562
    38  H    7.896898   6.644935   8.014072   6.876075   8.436234
    39  H    9.197445   8.399871   8.866617   7.726405   9.439018
                   26         27         28         29         30
    26  H    0.000000
    27  H    4.269156   0.000000
    28  H    2.468804   2.469880   0.000000
    29  C    8.739273   7.448519   8.945200   0.000000
    30  C    9.507833   7.857706   9.475169   1.391938   0.000000
    31  C    8.263128   7.680340   8.822172   1.396467   2.388944
    32  C    9.812366   8.442752   9.859149   2.426051   1.392096
    33  H   10.048223   7.957119   9.785754   2.137648   1.076293
    34  C    8.607206   8.274157   9.229700   2.421292   2.762168
    35  H    7.842461   7.636249   8.625640   2.133511   3.361740
    36  C    9.389771   8.643073   9.744571   2.810425   2.407080
    37  H   10.550313   8.950890  10.432183   3.395488   2.141057
    38  H    8.472915   8.669802   9.353026   3.391420   3.839035
    39  H    9.838981   9.284736  10.237317   3.887233   3.385667
                   31         32         33         34         35
    31  C    0.000000
    32  C    2.767987   0.000000
    33  H    3.368087   2.135987   0.000000
    34  C    1.385149   2.393275   3.838409   0.000000
    35  H    1.075065   3.843051   4.255272   2.138202   0.000000
    36  C    2.409830   1.384751   3.376236   1.390722   3.383894
    37  H    3.845048   1.077109   2.452417   3.373403   4.920105
    38  H    2.133296   3.371130   4.915295   1.076904   2.457284
    39  H    3.386102   2.142013   4.267417   2.146959   4.274396
                   36         37         38         39
    36  C    0.000000
    37  H    2.138720   0.000000
    38  H    2.142115   4.267061   0.000000
    39  H    1.076812   2.470719   2.473125   0.000000
 Symmetry turned off by external request.
 Stoichiometry    C17H18NOS2(1-)
 Framework group  C1[X(C17H18NOS2)]
 Deg. of freedom   111
 Full point group                 C1      NOp   1
 Rotational constants (GHZ):      0.2794374      0.1878642      0.1358180
 Standard basis: 6-31+G(d) (6D, 7F)
   443 basis functions,   792 primitive gaussians,   443 cartesian basis functions
    84 alpha electrons       84 beta electrons
       nuclear repulsion energy      1865.8471069308 Hartrees.
 NAtoms=   39 NActive=   39 NUniq=   39 SFac= 1.00D+00 NAtFMM=   60 NAOKFM=F Big=F
 Integral buffers will be    131072 words long.
 Raffenetti 1 integral format.
 Two-electron integral symmetry is turned off.
 One-electron integrals computed using PRISM.
 NBasis=   443 RedAO= T EigKep=  1.55D-06  NBF=   443
 NBsUse=   443 1.00D-06 EigRej= -1.00D+00 NBFU=   443
 Initial guess from the checkpoint file:  "/scratch/srahman/25005588/Gau-67872.chk"
 B after Tr=    -0.000166    0.000085    0.000214
         Rot=    1.000000   -0.000011    0.000002   -0.000008 Ang=  -0.00 deg.
 ExpMin= 4.05D-02 ExpMax= 2.19D+04 ExpMxC= 3.30D+03 IAcc=2 IRadAn=         4 AccDes= 0.00D+00
 Harris functional with IExCor=  205 and IRadAn=       4 diagonalized for initial guess.
 HarFok:  IExCor=  205 AccDes= 0.00D+00 IRadAn=         4 IDoV= 1 UseB2=F ITyADJ=14
 ICtDFT=  3500011 ScaDFX=  1.000000  1.000000  1.000000  1.000000
 FoFCou: FMM=F IPFlag=           0 FMFlag=      100000 FMFlg1=           0
         NFxFlg=           0 DoJE=T BraDBF=F KetDBF=T FulRan=T
         wScrn=  0.000000 ICntrl=     500 IOpCl=  0 I1Cent=   200000004 NGrid=           0
         NMat0=    1 NMatS0=      1 NMatT0=    0 NMatD0=    1 NMtDS0=    0 NMtDT0=    0
 Symmetry not used in FoFCou.
 Requested convergence on RMS density matrix=1.00D-08 within 128 cycles.
 Requested convergence on MAX density matrix=1.00D-06.
 Requested convergence on             energy=1.00D-06.
 No special actions if energy rises.
 Initial convergence to 1.0D-05 achieved.  Increase integral accuracy.
 SCF Done:  E(RHF) =  -1578.48903472     A.U. after   16 cycles
            NFock= 16  Conv=0.61D-08     -V/T= 2.0008
 Range of M.O.s used for correlation:     1   443
 NBasis=   443 NAE=    84 NBE=    84 NFC=     0 NFV=     0
 NROrb=    443 NOA=    84 NOB=    84 NVA=   359 NVB=   359

 **** Warning!!: The largest alpha MO coefficient is  0.16000974D+03

 Symmetrizing basis deriv contribution to polar:
 IMax=3 JMax=2 DiffMx= 0.00D+00
 Calling FoFJK, ICntrl=      2147 FMM=F ISym2X=0 I1Cent= 0 IOpClX= 0 NMat=1 NMatS=1 NMatT=0.
 -------------------------------------------------------------------
 Center     Atomic                   Forces (Hartrees/Bohr)
 Number     Number              X              Y              Z
 -------------------------------------------------------------------
      1        8           0.001048835   -0.001120469   -0.001212353
      2        6           0.004256970   -0.003428198   -0.004093071
      3       16           0.001738610   -0.001150697   -0.000880202
      4       16           0.000966764   -0.000836595   -0.000688217
      5        6           0.000132688    0.000115640   -0.000388751
      6        1          -0.000024330    0.000041413    0.000046977
      7        1           0.000050242   -0.000071030   -0.000028543
      8        1           0.000019826    0.000084541   -0.000095833
      9        6          -0.001053431    0.000972302    0.001841097
     10        7          -0.001988482    0.002614129    0.002383595
     11        6          -0.001636471    0.001032939    0.001985001
     12        1          -0.000131454    0.000005910    0.000407079
     13        1          -0.000165250    0.000131076    0.000152311
     14        1          -0.000071569    0.000006457    0.000164636
     15        6           0.000003995   -0.000015393   -0.000115814
     16        1          -0.000058063   -0.000094315    0.000093793
     17        1          -0.000024535    0.000041389   -0.000022585
     18        6          -0.000073430   -0.000050118   -0.000001615
     19        6          -0.000044190   -0.000093885   -0.000010277
     20        6          -0.000213981    0.000011289    0.000004563
     21        6          -0.000051572   -0.000077611   -0.000000114
     22        1          -0.000001039   -0.000004314   -0.000001828
     23        6          -0.000142855   -0.000048591   -0.000008320
     24        1          -0.000043121    0.000025207   -0.000001195
     25        6          -0.000102810   -0.000098979    0.000010203
     26        1          -0.000005299   -0.000004735    0.000000965
     27        1          -0.000018456    0.000002251   -0.000001594
     28        1          -0.000009890   -0.000006788    0.000002326
     29        6          -0.000904485    0.000280962    0.000409527
     30        6          -0.000648604    0.000693057    0.000119346
     31        6          -0.000401010   -0.000044875    0.000338175
     32        6          -0.000261581    0.000658001   -0.000168893
     33        1          -0.000056368    0.000070769    0.000012100
     34        6          -0.000044634   -0.000027052    0.000015246
     35        1          -0.000028688   -0.000017632    0.000045612
     36        6          -0.000028051    0.000310230   -0.000241453
     37        1          -0.000015949    0.000080244   -0.000027474
     38        1           0.000014916   -0.000014121   -0.000003120
     39        1           0.000016752    0.000027592   -0.000041300
 -------------------------------------------------------------------
 Cartesian Forces:  Max     0.004256970 RMS     0.000881440
 IRC-IRC-IRC-IRC-IRC-IRC-IRC-IRC-IRC-IRC-IRC-IRC-IRC-IRC-IRC-IRC-IRC-IRC
 Pt 13 Step number   1 out of a maximum of  20
 Modified Bulirsch-Stoer Extrapolation Cycles:
    EPS =    0.000010000000000
 Maximum DWI energy   std dev =  0.000002829 at pt    69
 Maximum DWI gradient std dev =  0.024399565 at pt    56
 CORRECTOR INTEGRATION CONVERGENCE:
   Recorrection delta-x convergence threshold:    0.010000
   Delta-x Convergence Met
 Point Number:   3          Path Number:   2
   CHANGE IN THE REACTION COORDINATE =    0.27419
   NET REACTION COORDINATE UP TO THIS POINT =    0.82256
  # OF POINTS ALONG THE PATH =  13
  # OF STEPS =   1

 Calculating another point on the path.
 IRC-IRC-IRC-IRC-IRC-IRC-IRC-IRC-IRC-IRC-IRC-IRC-IRC-IRC-IRC-IRC-IRC-IRC
                          Input orientation:                          
 ---------------------------------------------------------------------
 Center     Atomic      Atomic             Coordinates (Angstroms)
 Number     Number       Type             X           Y           Z
 ---------------------------------------------------------------------
      1          8           0       -1.350469    1.034547    0.210739
      2          6           0       -0.256933    1.771228    0.341526
      3         16           0        0.570707    1.906164    1.854718
      4         16           0       -0.585407    3.232506   -0.653504
      5          6           0        0.885057    4.239284   -0.386909
      6          1           0        0.750373    5.125184   -0.999190
      7          1           0        0.988499    4.520183    0.649868
      8          1           0        1.774950    3.718960   -0.713627
      9          6           0        2.435652    0.616294   -0.729761
     10          7           0        0.978654    0.682257   -0.944987
     11          6           0        0.442307    0.184128   -2.002426
     12          1           0        1.227355   -0.278302   -2.642806
     13          1           0        2.941928    0.915206   -1.644582
     14          1           0        2.694650    1.331813    0.039912
     15          6           0       -1.447166   -0.201720    0.885607
     16          1           0       -0.542611   -0.763743    0.701947
     17          1           0       -1.538665   -0.026850    1.947880
     18          6           0       -2.652897   -0.932376    0.348232
     19          6           0       -3.589966   -1.478110    1.213511
     20          6           0       -2.821586   -1.094994   -1.027322
     21          6           0       -4.682792   -2.187441    0.724926
     22          1           0       -3.474509   -1.346679    2.276245
     23          6           0       -3.912117   -1.796727   -1.513032
     24          1           0       -2.092435   -0.665892   -1.692520
     25          6           0       -4.845951   -2.347219   -0.640433
     26          1           0       -5.402067   -2.603437    1.409820
     27          1           0       -4.035259   -1.916537   -2.575788
     28          1           0       -5.691945   -2.891496   -1.024883
     29          6           0        2.960112   -0.748520   -0.306523
     30          6           0        3.686360   -1.561212   -1.172850
     31          6           0        2.731261   -1.215613    0.989366
     32          6           0        4.162855   -2.805135   -0.767169
     33          1           0        3.880080   -1.225546   -2.177064
     34          6           0        3.203859   -2.452234    1.396870
     35          1           0        2.173898   -0.598382    1.670700
     36          6           0        3.922669   -3.256965    0.519574
     37          1           0        4.717597   -3.415826   -1.459570
     38          1           0        3.011666   -2.789805    2.401218
     39          1           0        4.287479   -4.219046    0.837065
 ---------------------------------------------------------------------
                    Distance matrix (angstroms):
                    1          2          3          4          5
     1  O    0.000000
     2  C    1.325000   0.000000
     3  S    2.674565   1.730013   0.000000
     4  S    2.482591   1.798142   3.063815   0.000000
     5  C    3.952859   2.815326   3.250716   1.801927   0.000000
     6  H    4.755079   3.749828   4.305712   2.342229   1.085287
     7  H    4.220576   3.033633   2.908488   2.415383   1.079125
     8  H    4.222413   3.005921   3.366426   2.410714   1.081383
     9  C    3.923543   3.119542   3.438214   3.997146   3.955748
    10  N    2.623857   2.089892   3.082648   3.005831   3.601757
    11  C    2.972434   2.915808   4.226045   3.488323   4.387507
    12  H    4.063431   3.912790   5.042896   4.423709   5.061109
    13  H    4.677727   3.861361   4.341634   4.335229   4.106331
    14  H    4.059623   2.999317   2.852111   3.853860   3.451114
    15  C    1.411791   2.367531   3.074762   3.860751   5.175044
    16  H    2.031691   2.576352   3.113963   4.220081   5.315461
    17  H    2.044417   2.730622   2.862634   4.277768   5.433743
    18  C    2.363051   3.612501   4.551751   4.756494   6.309011
    19  C    3.512029   4.735785   5.401450   5.890927   7.434768
    20  C    2.869133   4.082452   5.368497   4.885437   6.527163
    21  C    4.663687   5.950318   6.755242   6.932854   8.575542
    22  H    3.801065   4.880294   5.207921   6.156239   7.569755
    23  C    4.189217   5.434156   6.719290   6.090892   7.791948
    24  H    2.657895   3.666874   5.127446   4.306761   5.884797
    25  C    4.937533   6.243792   7.325110   7.020380   8.734458
    26  H    5.575677   6.837496   7.497231   7.843198   9.464618
    27  H    4.866387   6.032087   7.446969   6.489167   8.178926
    28  H    5.982390   7.290227   8.398241   7.982358   9.721727
    29  C    4.693400   4.137448   4.174634   5.342253   5.402823
    30  C    5.832833   5.380340   5.558432   6.441852   6.489280
    31  C    4.725464   4.274368   3.893883   5.786629   5.921022
    32  C    6.789419   6.458082   6.478747   7.681928   7.778971
    33  H    6.178048   5.695509   6.083981   6.491228   6.483763
    34  C    5.857172   5.561337   5.112607   7.132941   7.303090
    35  H    4.149591   3.645640   2.979402   5.262262   5.412751
    36  C    6.805765   6.540910   6.298902   7.988248   8.138952
    37  H    7.708254   7.409144   7.516966   8.542360   8.627842
    38  H    6.200975   5.977381   5.320627   7.651045   7.855202
    39  H    7.731687   7.535292   7.236588   9.027317   9.198800
                    6          7          8          9         10
     6  H    0.000000
     7  H    1.772604   0.000000
     8  H    1.763170   1.766234   0.000000
     9  C    4.821083   4.386112   3.172274   0.000000
    10  N    4.449118   4.156120   3.147886   1.474285   0.000000
    11  C    5.051279   5.112178   3.991489   2.404135   1.286071
    12  H    5.668037   5.824449   4.472102   2.433110   1.966498
    13  H    4.789923   4.698537   3.176406   1.087456   2.097175
    14  H    4.387438   3.667247   2.666860   1.082332   2.082448
    15  C    6.062800   5.318308   5.320838   4.284254   3.164979
    16  H    6.264594   5.501534   5.241142   3.581109   2.667875
    17  H    6.361475   5.361613   5.665224   4.835142   3.899796
    18  C    7.077558   6.563623   6.509094   5.427134   4.179428
    19  C    8.205978   7.567004   7.713996   6.668651   5.495324
    20  C    7.172886   6.989987   6.663385   5.536750   4.196097
    21  C    9.271804   8.784156   8.868903   7.787766   6.563212
    22  H    8.394231   7.548748   7.883962   6.915153   5.858633
    23  C    8.361560   8.282362   7.962700   6.835961   5.512502
    24  H    6.488361   6.471036   5.928054   4.803590   3.436262
    25  C    9.342610   9.103126   8.979991   7.862070   6.572405
    26  H   10.167961   9.600147   9.797515   8.739240   7.553443
    27  H    8.658739   8.779200   8.305721   7.189975   5.878143
    28  H   10.284516  10.117613   9.977451   8.857173   7.568024
    29  C    6.313726   5.706240   4.639906   1.522139   2.526051
    30  C    7.304662   6.898125   5.634235   2.549929   3.523741
    31  C    6.934261   6.004318   5.307045   2.529559   3.227268
    32  C    8.636482   8.108317   6.947573   3.832859   4.725744
    33  H    7.177341   7.026108   5.569683   2.751987   3.684562
    34  C    8.317329   7.353940   6.676797   3.811636   4.501207
    35  H    6.474098   5.352287   4.948093   2.702993   3.148088
    36  C    9.090134   8.313264   7.402501   4.332920   5.131240
    37  H    9.428662   9.018655   7.753759   4.690190   5.571244
    38  H    8.906361   7.784365   7.320911   4.662224   5.233109
    39  H   10.158621   9.343042   8.469321   5.409688   6.176309
                   11         12         13         14         15
    11  C    0.000000
    12  H    1.113655   0.000000
    13  H    2.628808   2.315312   0.000000
    14  H    3.249826   3.455777   1.752777   0.000000
    15  C    3.472711   4.428163   5.187825   4.496839   0.000000
    16  H    3.030208   3.815208   4.524056   3.912736   1.080657
    17  H    4.424216   5.365492   5.819706   4.838106   1.080452
    18  C    4.043818   4.942720   6.219882   5.815314   1.508780
    19  C    5.418904   6.286280   7.520791   6.983509   2.515609
    20  C    3.638679   4.435167   6.135145   6.120232   2.519179
    21  C    6.271319   7.065145   8.566058   8.202503   3.799761
    22  H    5.999320   6.888107   7.852367   7.087597   2.711996
    23  C    4.808774   5.476877   7.372233   7.473203   3.791240
    24  H    2.691374   3.474806   5.277023   5.468851   2.697882
    25  C    6.019005   6.721233   8.503105   8.417768   4.299268
    26  H    7.319198   8.110443   9.556802   9.106024   4.656639
    27  H    4.978969   5.512115   7.587295   7.917407   4.649739
    28  H    6.931385   7.571207   9.456149   9.450137   5.376152
    29  C    3.175730   2.946484   2.135115   2.125623   4.598289
    30  C    3.776015   3.139003   2.628566   3.289966   5.695486
    31  C    4.018632   4.041406   3.394474   2.718857   4.300930
    32  C    4.929911   4.303494   4.012661   4.463333   6.401700
    33  H    3.719672   2.855019   2.397183   3.586127   6.229584
    34  C    5.111926   4.995151   4.545183   4.052116   5.192132
    35  H    4.135527   4.427723   3.724502   2.579982   3.726367
    36  C    5.505862   5.112514   4.801295   4.774410   6.188992
    37  H    5.615377   4.840030   4.684556   5.374088   7.337208
    38  H    5.902369   5.910464   5.486389   4.760672   5.373680
    39  H    6.498923   6.083036   5.859149   5.829630   7.001958
                   16         17         18         19         20
    16  H    0.000000
    17  H    1.757124   0.000000
    18  C    2.146359   2.149504   0.000000
    19  C    3.171497   2.617879   1.387311   0.000000
    20  C    2.879900   3.411546   1.395366   2.399691   0.000000
    21  C    4.378190   4.006159   2.416105   1.391450   2.779910
    22  H    3.378498   2.365853   2.136335   1.077037   3.376864
    23  C    4.162542   4.554520   2.407704   2.763934   1.384775
    24  H    2.853945   3.737319   2.133026   3.368578   1.076234
    25  C    4.777878   4.798085   2.790829   2.402073   2.411598
    26  H    5.244032   4.674846   3.387824   2.142103   3.856675
    27  H    4.926567   5.501588   3.380737   3.840480   2.132060
    28  H    5.833087   5.856044   3.867739   3.380292   3.386205
    29  C    3.645039   5.083517   5.654058   6.763603   5.836748
    30  C    4.694148   6.276474   6.549451   7.658104   6.526247
    31  C    3.317384   4.534775   5.429589   6.330645   5.908950
    32  C    5.335447   6.899108   7.155824   8.111124   7.195462
    33  H    5.297374   6.914828   7.010197   8.207398   6.800829
    34  C    4.167728   5.355151   6.140945   6.865756   6.635118
    35  H    2.888814   3.766511   5.015817   5.848510   5.699193
    36  C    5.117435   6.503836   6.976470   7.751488   7.249274
    37  H    6.274989   7.889024   7.984976   8.939558   7.900150
    38  H    4.430049   5.342747   6.304924   6.834672   6.975249
    39  H    5.940298   7.263083   7.694802   8.349167   7.985890
                   21         22         23         24         25
    21  C    0.000000
    22  H    2.138556   0.000000
    23  C    2.398969   3.840920   0.000000
    24  H    3.856049   4.257311   2.149941   0.000000
    25  C    1.384325   3.374752   1.391588   3.393465   0.000000
    26  H    1.076796   2.458783   3.378431   4.932774   2.139731
    27  H    3.374522   4.917459   1.076554   2.473629   2.142034
    28  H    2.139138   4.266254   2.145832   4.284335   1.076914
    29  C    7.845277   6.959370   7.055631   5.239851   7.975084
    30  C    8.604443   7.951121   7.609734   5.870786   8.584965
    31  C    7.482150   6.339150   7.122792   5.546418   7.832684
    32  C    8.991850   8.349777   8.171803   6.675424   9.021327
    33  H    9.092281   8.598640   7.841271   6.018216   8.931014
    34  C    7.919653   6.826137   7.715850   6.386398   8.304281
    35  H    7.101675   5.729845   6.972213   5.432992   7.594606
    36  C    8.674100   7.839217   8.224819   6.912922   8.891679
    37  H    9.728734   9.238413   8.780450   7.347988   9.657865
    38  H    7.897942   6.645953   8.015381   6.879065   8.437397
    39  H    9.198139   8.400606   8.867015   7.728325   9.439612
                   26         27         28         29         30
    26  H    0.000000
    27  H    4.269083   0.000000
    28  H    2.468762   2.469911   0.000000
    29  C    8.735708   7.446411   8.942397   0.000000
    30  C    9.505574   7.856074   9.473339   1.392275   0.000000
    31  C    8.261590   7.680326   8.821348   1.396380   2.388897
    32  C    9.811610   8.442143   9.858547   2.426613   1.392468
    33  H   10.046023   7.955441   9.783996   2.138415   1.076404
    34  C    8.607264   8.274890   9.230014   2.421488   2.762280
    35  H    7.841144   7.637003   8.625312   2.133093   3.361601
    36  C    9.389906   8.643299   9.744727   2.810916   2.407430
    37  H   10.549928   8.950211  10.431799   3.395996   2.141319
    38  H    8.473990   8.671351   9.354215   3.391366   3.839090
    39  H    9.839997   9.285315  10.238073   3.887705   3.386028
                   31         32         33         34         35
    31  C    0.000000
    32  C    2.767933   0.000000
    33  H    3.368406   2.136087   0.000000
    34  C    1.385150   2.393173   3.838625   0.000000
    35  H    1.075102   3.843034   4.255547   2.138357   0.000000
    36  C    2.409829   1.384755   3.376438   1.390657   3.383985
    37  H    3.844964   1.077080   2.452256   3.373301   4.920059
    38  H    2.133080   3.371075   4.915457   1.076851   2.457202
    39  H    3.386092   2.142019   4.267551   2.146913   4.274503
                   36         37         38         39
    36  C    0.000000
    37  H    2.138728   0.000000
    38  H    2.142137   4.267058   0.000000
    39  H    1.076795   2.470769   2.473258   0.000000
 Symmetry turned off by external request.
 Stoichiometry    C17H18NOS2(1-)
 Framework group  C1[X(C17H18NOS2)]
 Deg. of freedom   111
 Full point group                 C1      NOp   1
 Rotational constants (GHZ):      0.2798353      0.1880552      0.1359189
 Standard basis: 6-31+G(d) (6D, 7F)
   443 basis functions,   792 primitive gaussians,   443 cartesian basis functions
    84 alpha electrons       84 beta electrons
       nuclear repulsion energy      1866.8766756118 Hartrees.
 NAtoms=   39 NActive=   39 NUniq=   39 SFac= 1.00D+00 NAtFMM=   60 NAOKFM=F Big=F
 Integral buffers will be    131072 words long.
 Raffenetti 1 integral format.
 Two-electron integral symmetry is turned off.
 One-electron integrals computed using PRISM.
 NBasis=   443 RedAO= T EigKep=  1.54D-06  NBF=   443
 NBsUse=   443 1.00D-06 EigRej= -1.00D+00 NBFU=   443
 Initial guess from the checkpoint file:  "/scratch/srahman/25005588/Gau-67872.chk"
 B after Tr=    -0.000157    0.000090    0.000205
         Rot=    1.000000   -0.000011    0.000002   -0.000007 Ang=  -0.00 deg.
 ExpMin= 4.05D-02 ExpMax= 2.19D+04 ExpMxC= 3.30D+03 IAcc=2 IRadAn=         4 AccDes= 0.00D+00
 Harris functional with IExCor=  205 and IRadAn=       4 diagonalized for initial guess.
 HarFok:  IExCor=  205 AccDes= 0.00D+00 IRadAn=         4 IDoV= 1 UseB2=F ITyADJ=14
 ICtDFT=  3500011 ScaDFX=  1.000000  1.000000  1.000000  1.000000
 FoFCou: FMM=F IPFlag=           0 FMFlag=      100000 FMFlg1=           0
         NFxFlg=           0 DoJE=T BraDBF=F KetDBF=T FulRan=T
         wScrn=  0.000000 ICntrl=     500 IOpCl=  0 I1Cent=   200000004 NGrid=           0
         NMat0=    1 NMatS0=      1 NMatT0=    0 NMatD0=    1 NMtDS0=    0 NMtDT0=    0
 Symmetry not used in FoFCou.
 Requested convergence on RMS density matrix=1.00D-08 within 128 cycles.
 Requested convergence on MAX density matrix=1.00D-06.
 Requested convergence on             energy=1.00D-06.
 No special actions if energy rises.
 Initial convergence to 1.0D-05 achieved.  Increase integral accuracy.
 SCF Done:  E(RHF) =  -1578.48993296     A.U. after   17 cycles
            NFock= 17  Conv=0.34D-08     -V/T= 2.0009
 Range of M.O.s used for correlation:     1   443
 NBasis=   443 NAE=    84 NBE=    84 NFC=     0 NFV=     0
 NROrb=    443 NOA=    84 NOB=    84 NVA=   359 NVB=   359

 **** Warning!!: The largest alpha MO coefficient is  0.15951191D+03

 Symmetrizing basis deriv contribution to polar:
 IMax=3 JMax=2 DiffMx= 0.00D+00
 Calling FoFJK, ICntrl=      2147 FMM=F ISym2X=0 I1Cent= 0 IOpClX= 0 NMat=1 NMatS=1 NMatT=0.
 -------------------------------------------------------------------
 Center     Atomic                   Forces (Hartrees/Bohr)
 Number     Number              X              Y              Z
 -------------------------------------------------------------------
      1        8           0.001513669   -0.001559269   -0.001703412
      2        6           0.006181093   -0.004994880   -0.005936936
      3       16           0.002405590   -0.001582563   -0.001312528
      4       16           0.001385850   -0.001201248   -0.000915472
      5        6           0.000172278    0.000186392   -0.000523956
      6        1          -0.000036766    0.000066019    0.000059864
      7        1           0.000065945   -0.000094025   -0.000029844
      8        1           0.000033576    0.000115998   -0.000133685
      9        6          -0.001588630    0.001359192    0.002593940
     10        7          -0.002961594    0.003657334    0.003524535
     11        6          -0.002339087    0.001549731    0.002836857
     12        1          -0.000155596    0.000006044    0.000541627
     13        1          -0.000245072    0.000187747    0.000204885
     14        1          -0.000093952    0.000019653    0.000240691
     15        6          -0.000003014   -0.000022847   -0.000169996
     16        1          -0.000072377   -0.000135113    0.000125158
     17        1          -0.000033939    0.000062253   -0.000028613
     18        6          -0.000100110   -0.000061495   -0.000000755
     19        6          -0.000057060   -0.000123319   -0.000014741
     20        6          -0.000295699    0.000015107    0.000010217
     21        6          -0.000069252   -0.000102051   -0.000003473
     22        1          -0.000001944   -0.000005249   -0.000002270
     23        6          -0.000191354   -0.000070834   -0.000011528
     24        1          -0.000057887    0.000037094   -0.000003179
     25        6          -0.000137923   -0.000135385    0.000011136
     26        1          -0.000007275   -0.000005600    0.000001018
     27        1          -0.000024674    0.000003263   -0.000002060
     28        1          -0.000013673   -0.000009166    0.000003164
     29        6          -0.001273469    0.000407576    0.000556452
     30        6          -0.000896290    0.000961721    0.000162903
     31        6          -0.000550160   -0.000054024    0.000464906
     32        6          -0.000357287    0.000912863   -0.000224735
     33        1          -0.000078408    0.000098638    0.000017506
     34        6          -0.000059201   -0.000023791    0.000022694
     35        1          -0.000039146   -0.000024132    0.000063802
     36        6          -0.000040029    0.000428945   -0.000326729
     37        1          -0.000020818    0.000111099   -0.000038475
     38        1           0.000020902   -0.000019024   -0.000002655
     39        1           0.000022786    0.000037343   -0.000056317
 -------------------------------------------------------------------
 Cartesian Forces:  Max     0.006181093 RMS     0.001270199
 IRC-IRC-IRC-IRC-IRC-IRC-IRC-IRC-IRC-IRC-IRC-IRC-IRC-IRC-IRC-IRC-IRC-IRC
 Pt 14 Step number   1 out of a maximum of  20
 Modified Bulirsch-Stoer Extrapolation Cycles:
    EPS =    0.000010000000000
 Maximum DWI energy   std dev =  0.000002313 at pt    69
 Maximum DWI gradient std dev =  0.015237833 at pt    56
 CORRECTOR INTEGRATION CONVERGENCE:
   Recorrection delta-x convergence threshold:    0.010000
   Delta-x Convergence Met
 Point Number:   4          Path Number:   2
   CHANGE IN THE REACTION COORDINATE =    0.27421
   NET REACTION COORDINATE UP TO THIS POINT =    1.09677
  # OF POINTS ALONG THE PATH =  14
  # OF STEPS =   1

 Calculating another point on the path.
 IRC-IRC-IRC-IRC-IRC-IRC-IRC-IRC-IRC-IRC-IRC-IRC-IRC-IRC-IRC-IRC-IRC-IRC
                          Input orientation:                          
 ---------------------------------------------------------------------
 Center     Atomic      Atomic             Coordinates (Angstroms)
 Number     Number       Type             X           Y           Z
 ---------------------------------------------------------------------
      1          8           0       -1.347028    1.030905    0.206785
      2          6           0       -0.237502    1.755540    0.322960
      3         16           0        0.573483    1.904360    1.853177
      4         16           0       -0.583792    3.231126   -0.654547
      5          6           0        0.885573    4.239873   -0.388481
      6          1           0        0.748770    5.127902   -0.997319
      7          1           0        0.990778    4.516802    0.649186
      8          1           0        1.776469    3.723136   -0.718669
      9          6           0        2.430386    0.620466   -0.721733
     10          7           0        0.970608    0.691647   -0.935904
     11          6           0        0.435264    0.189357   -1.993095
     12          1           0        1.222026   -0.278787   -2.623513
     13          1           0        2.932332    0.922401   -1.637390
     14          1           0        2.691540    1.332884    0.049398
     15          6           0       -1.447217   -0.201795    0.885087
     16          1           0       -0.544609   -0.769007    0.706344
     17          1           0       -1.539891   -0.024257    1.946853
     18          6           0       -2.653199   -0.932529    0.348221
     19          6           0       -3.590126   -1.478472    1.213466
     20          6           0       -2.822490   -1.094951   -1.027282
     21          6           0       -4.683002   -2.187747    0.724907
     22          1           0       -3.474599   -1.346857    2.276157
     23          6           0       -3.912693   -1.796950   -1.513067
     24          1           0       -2.094591   -0.664504   -1.692651
     25          6           0       -4.846365   -2.347629   -0.640404
     26          1           0       -5.402323   -2.603620    1.409849
     27          1           0       -4.036159   -1.916413   -2.575851
     28          1           0       -5.692451   -2.891830   -1.024765
     29          6           0        2.956203   -0.747212   -0.304859
     30          6           0        3.683606   -1.558262   -1.172339
     31          6           0        2.729580   -1.215768    0.990795
     32          6           0        4.161766   -2.802346   -0.767835
     33          1           0        3.877177   -1.221806   -2.176436
     34          6           0        3.203673   -2.452274    1.396943
     35          1           0        2.172454   -0.599276    1.673055
     36          6           0        3.922548   -3.255656    0.518579
     37          1           0        4.716876   -3.411734   -1.461042
     38          1           0        3.012452   -2.790532    2.401187
     39          1           0        4.288326   -4.217706    0.834989
 ---------------------------------------------------------------------
                    Distance matrix (angstroms):
                    1          2          3          4          5
     1  O    0.000000
     2  C    1.330279   0.000000
     3  S    2.676171   1.738220   0.000000
     4  S    2.483021   1.803549   3.064029   0.000000
     5  C    3.954279   2.817686   3.252238   1.802053   0.000000
     6  H    4.756850   3.753490   4.306655   2.343283   1.085355
     7  H    4.220490   3.039681   2.906645   2.414944   1.079124
     8  H    4.226205   3.002083   3.371871   2.411849   1.081544
     9  C    3.911452   3.081786   3.424418   3.988148   3.949381
    10  N    2.606198   2.043559   3.067141   2.990697   3.591213
    11  C    2.953682   2.875701   4.213568   3.475995   4.379982
    12  H    4.040534   3.866576   5.022698   4.411042   5.052411
    13  H    4.661080   3.819023   4.325791   4.319643   4.093240
    14  H    4.052899   2.971996   2.840135   3.850540   3.450194
    15  C    1.410561   2.368662   3.075112   3.860171   5.176128
    16  H    2.033007   2.571894   3.116448   4.225473   5.322870
    17  H    2.044113   2.738782   2.862637   4.275386   5.433182
    18  C    2.362448   3.614132   4.552396   4.756470   6.310260
    19  C    3.513099   4.742565   5.402631   5.891335   7.436234
    20  C    2.866910   4.078066   5.368943   4.885247   6.528257
    21  C    4.664428   5.955967   6.756401   6.933296   8.576885
    22  H    3.802974   4.890669   5.209250   6.156599   7.571192
    23  C    4.187755   5.431225   6.719901   6.090992   7.793027
    24  H    2.653510   3.656239   5.127434   4.305358   5.885164
    25  C    4.937366   6.245454   7.326125   7.020843   8.735775
    26  H    5.576966   6.845362   7.498578   7.843738   9.465992
    27  H    4.864275   6.026288   7.447375   6.489022   8.179725
    28  H    5.982246   7.291837   8.399280   7.982859   9.722985
    29  C    4.684151   4.105810   4.167170   5.336761   5.400511
    30  C    5.823490   5.347175   5.551248   6.435606   6.485506
    31  C    4.720268   4.251852   3.889428   5.784500   5.921720
    32  C    6.781630   6.427886   6.472910   7.676975   7.776259
    33  H    6.168205   5.660579   6.076602   6.484211   6.478921
    34  C    5.853023   5.540832   5.109433   7.131236   7.303844
    35  H    4.146587   3.629849   2.976129   5.261805   5.415104
    36  C    6.800018   6.515855   6.294692   7.985090   8.138116
    37  H    7.699975   7.377618   7.510833   8.536691   8.624173
    38  H    6.198697   5.962214   5.318918   7.650545   7.857000
    39  H    7.726563   7.511655   7.233012   9.024486   9.198165
                    6          7          8          9         10
     6  H    0.000000
     7  H    1.772847   0.000000
     8  H    1.762719   1.765855   0.000000
     9  C    4.818792   4.374166   3.170832   0.000000
    10  N    4.442223   4.140619   3.144285   1.477122   0.000000
    11  C    5.047681   5.100689   3.988808   2.404731   1.287068
    12  H    5.665754   5.810483   4.466680   2.426016   1.962901
    13  H    4.781618   4.681643   3.166099   1.086987   2.096114
    14  H    4.390004   3.659190   2.672188   1.081843   2.084134
    15  C    6.063950   5.316449   5.326281   4.277125   3.155966
    16  H    6.272865   5.504585   5.253324   3.580592   2.669526
    17  H    6.360099   5.358119   5.669762   4.827020   3.889140
    18  C    7.079032   6.562344   6.514248   5.422124   4.173595
    19  C    8.207178   7.566135   7.719470   6.663115   5.489034
    20  C    7.174866   6.988800   6.667806   5.534322   4.193790
    21  C    9.273021   8.783421   8.873963   7.783259   6.558392
    22  H    8.394938   7.547789   7.889710   6.908441   5.850871
    23  C    8.363540   8.281475   7.966742   6.834088   5.511157
    24  H    6.490004   6.469129   5.931706   4.803045   3.436168
    25  C    9.344329   9.102510   8.984556   7.859218   6.569756
    26  H   10.168915   9.599518   9.802728   8.734397   7.548217
    27  H    8.660813   8.778224   8.309049   7.189556   5.878700
    28  H   10.286213  10.117089   9.981795   8.854859   7.566079
    29  C    6.314208   5.699381   4.641877   1.523421   2.532019
    30  C    7.304018   6.890259   5.633484   2.553519   3.532470
    31  C    6.936739   6.000207   5.312575   2.528641   3.231776
    32  C    8.636553   8.101423   6.947948   3.836072   4.734947
    33  H    7.176074   7.017625   5.566912   2.757414   3.694370
    34  C    8.319741   7.350106   6.681946   3.811625   4.506993
    35  H    6.477525   5.349665   4.955844   2.699872   3.149219
    36  C    9.091472   8.308035   7.405402   4.334656   5.139131
    37  H    9.427953   9.011024   7.752643   4.693959   5.581042
    38  H    8.909304   7.781633   7.327279   4.661152   5.237449
    39  H   10.160029   9.338093   8.472322   5.411398   6.184259
                   11         12         13         14         15
    11  C    0.000000
    12  H    1.111567   0.000000
    13  H    2.626638   2.310939   0.000000
    14  H    3.251187   3.449842   1.752635   0.000000
    15  C    3.461311   4.409202   5.177563   4.492541   0.000000
    16  H    3.027472   3.801219   4.521401   3.914356   1.080917
    17  H    4.412489   5.346140   5.808936   4.831891   1.080488
    18  C    4.034723   4.927063   6.211406   5.812712   1.508837
    19  C    5.409940   6.270443   7.512258   6.979835   2.515908
    20  C    3.632520   4.424047   6.128615   6.120306   2.519178
    21  C    6.263769   7.051624   8.558433   8.199696   3.799995
    22  H    5.989449   6.870650   7.843095   7.082424   2.712290
    23  C    4.804224   5.468387   7.366457   7.473490   3.791337
    24  H    2.686914   3.466299   5.271743   5.470954   2.697763
    25  C    6.013458   6.711051   8.496776   8.416770   4.299527
    26  H    7.311509   8.096595   9.549081   9.102610   4.656930
    27  H    4.976695   5.507504   7.582839   7.919078   4.649799
    28  H    6.926779   7.562671   9.450426   9.449515   5.376414
    29  C    3.175286   2.933079   2.136309   2.126580   4.593862
    30  C    3.778828   3.130868   2.633319   3.291741   5.691955
    31  C    4.017694   4.026645   3.394146   2.717223   4.299412
    32  C    4.933394   4.295808   4.017633   4.464254   6.399665
    33  H    3.724481   2.852891   2.404356   3.589779   6.225955
    34  C    5.112207   4.981469   4.546342   4.050379   5.192054
    35  H    4.132848   4.412089   3.721822   2.576616   3.725708
    36  C    5.507974   5.101697   4.804674   4.773909   6.188277
    37  H    5.619888   4.835356   4.690461   5.375390   7.335127
    38  H    5.901809   5.895939   5.486564   4.757778   5.374827
    39  H    6.501258   6.072768   5.862770   5.828887   7.001893
                   16         17         18         19         20
    16  H    0.000000
    17  H    1.756161   0.000000
    18  C    2.145028   2.149427   0.000000
    19  C    3.167915   2.618408   1.387276   0.000000
    20  C    2.881049   3.411294   1.395367   2.399438   0.000000
    21  C    4.374867   4.006617   2.416105   1.391452   2.779546
    22  H    3.373880   2.366602   2.136189   1.077024   3.376598
    23  C    4.162505   4.554522   2.407891   2.763957   1.384677
    24  H    2.858066   3.736789   2.132847   3.368187   1.076028
    25  C    4.776074   4.798409   2.791033   2.402167   2.411420
    26  H    5.240048   4.675453   3.387814   2.142098   3.856323
    27  H    4.927501   5.501496   3.380947   3.840529   2.132102
    28  H    5.831243   5.856384   3.867946   3.380389   3.386068
    29  C    3.643994   5.080131   5.650332   6.759769   5.834048
    30  C    4.693631   6.274348   6.546658   7.655429   6.524184
    31  C    3.316748   4.534548   5.428391   6.329081   5.908698
    32  C    5.334570   6.899001   7.154407   8.109872   7.194605
    33  H    5.297890   6.912327   7.007380   8.204750   6.798690
    34  C    4.166524   5.357151   6.141041   6.865686   6.635799
    35  H    2.888904   3.766579   5.015293   5.847353   5.699735
    36  C    5.116069   6.505393   6.976129   7.751226   7.249405
    37  H    6.274137   7.888973   7.983602   8.938500   7.899220
    38  H    4.428514   5.346263   6.306064   6.835657   6.976815
    39  H    5.938631   7.265630   7.695070   8.349650   7.986449
                   21         22         23         24         25
    21  C    0.000000
    22  H    2.138623   0.000000
    23  C    2.398880   3.840928   0.000000
    24  H    3.855480   4.256931   2.149460   0.000000
    25  C    1.384314   3.374850   1.391593   3.392992   0.000000
    26  H    1.076809   2.458874   3.378335   4.932217   2.139663
    27  H    3.374468   4.917492   1.076581   2.473258   2.142040
    28  H    2.139176   4.266367   2.145866   4.283883   1.076916
    29  C    7.841748   6.955317   7.052904   5.238638   7.972077
    30  C    8.602088   7.948378   7.607682   5.870015   8.582917
    31  C    7.480762   6.337284   7.122281   5.547737   7.831785
    32  C    8.990880   8.348558   8.170868   6.675901   9.020501
    33  H    9.089966   8.595919   7.839191   6.017195   8.929001
    34  C    7.919674   6.826000   7.716234   6.388529   8.304508
    35  H    7.100669   5.728160   6.972432   5.435062   7.594252
    36  C    8.674012   7.839029   8.224744   6.914446   8.891659
    37  H    9.728012   9.237459   8.779505   7.348265   9.657192
    38  H    7.898941   6.646929   8.016622   6.881961   8.438510
    39  H    9.198781   8.401295   8.867364   7.730190   9.440157
                   26         27         28         29         30
    26  H    0.000000
    27  H    4.269012   0.000000
    28  H    2.468720   2.469941   0.000000
    29  C    8.732207   7.444298   8.939624   0.000000
    30  C    9.503397   7.854482   9.471569   1.392637   0.000000
    31  C    8.260120   7.680305   8.820559   1.396288   2.388852
    32  C    9.810892   8.441551   9.857972   2.427201   1.392841
    33  H   10.043902   7.953797   9.782285   2.139213   1.076515
    34  C    8.607336   8.275591   9.230325   2.421695   2.762390
    35  H    7.839893   7.637731   8.625008   2.132673   3.361473
    36  C    9.390033   8.643500   9.744870   2.811434   2.407788
    37  H   10.549562   8.949548  10.431430   3.396529   2.141578
    38  H    8.475029   8.672826   9.355359   3.391313   3.839143
    39  H    9.840956   9.285841  10.238777   3.888204   3.386398
                   31         32         33         34         35
    31  C    0.000000
    32  C    2.767882   0.000000
    33  H    3.368734   2.136178   0.000000
    34  C    1.385160   2.393065   3.838840   0.000000
    35  H    1.075142   3.843024   4.255844   2.138516   0.000000
    36  C    2.409835   1.384766   3.376642   1.390585   3.384080
    37  H    3.844883   1.077050   2.452074   3.373193   4.920018
    38  H    2.132863   3.371018   4.915616   1.076796   2.457107
    39  H    3.386090   2.142033   4.267685   2.146862   4.274612
                   36         37         38         39
    36  C    0.000000
    37  H    2.138743   0.000000
    38  H    2.142154   4.267056   0.000000
    39  H    1.076777   2.470831   2.473390   0.000000
 Symmetry turned off by external request.
 Stoichiometry    C17H18NOS2(1-)
 Framework group  C1[X(C17H18NOS2)]
 Deg. of freedom   111
 Full point group                 C1      NOp   1
 Rotational constants (GHZ):      0.2802291      0.1882442      0.1360183
 Standard basis: 6-31+G(d) (6D, 7F)
   443 basis functions,   792 primitive gaussians,   443 cartesian basis functions
    84 alpha electrons       84 beta electrons
       nuclear repulsion energy      1867.9016345330 Hartrees.
 NAtoms=   39 NActive=   39 NUniq=   39 SFac= 1.00D+00 NAtFMM=   60 NAOKFM=F Big=F
 Integral buffers will be    131072 words long.
 Raffenetti 1 integral format.
 Two-electron integral symmetry is turned off.
 One-electron integrals computed using PRISM.
 NBasis=   443 RedAO= T EigKep=  1.53D-06  NBF=   443
 NBsUse=   443 1.00D-06 EigRej= -1.00D+00 NBFU=   443
 Initial guess from the checkpoint file:  "/scratch/srahman/25005588/Gau-67872.chk"
 B after Tr=    -0.000151    0.000095    0.000198
         Rot=    1.000000   -0.000012    0.000002   -0.000007 Ang=  -0.00 deg.
 ExpMin= 4.05D-02 ExpMax= 2.19D+04 ExpMxC= 3.30D+03 IAcc=2 IRadAn=         4 AccDes= 0.00D+00
 Harris functional with IExCor=  205 and IRadAn=       4 diagonalized for initial guess.
 HarFok:  IExCor=  205 AccDes= 0.00D+00 IRadAn=         4 IDoV= 1 UseB2=F ITyADJ=14
 ICtDFT=  3500011 ScaDFX=  1.000000  1.000000  1.000000  1.000000
 FoFCou: FMM=F IPFlag=           0 FMFlag=      100000 FMFlg1=           0
         NFxFlg=           0 DoJE=T BraDBF=F KetDBF=T FulRan=T
         wScrn=  0.000000 ICntrl=     500 IOpCl=  0 I1Cent=   200000004 NGrid=           0
         NMat0=    1 NMatS0=      1 NMatT0=    0 NMatD0=    1 NMtDS0=    0 NMtDT0=    0
 Symmetry not used in FoFCou.
 Requested convergence on RMS density matrix=1.00D-08 within 128 cycles.
 Requested convergence on MAX density matrix=1.00D-06.
 Requested convergence on             energy=1.00D-06.
 No special actions if energy rises.
 Initial convergence to 1.0D-05 achieved.  Increase integral accuracy.
 SCF Done:  E(RHF) =  -1578.49116828     A.U. after   17 cycles
            NFock= 17  Conv=0.36D-08     -V/T= 2.0009
 Range of M.O.s used for correlation:     1   443
 NBasis=   443 NAE=    84 NBE=    84 NFC=     0 NFV=     0
 NROrb=    443 NOA=    84 NOB=    84 NVA=   359 NVB=   359

 **** Warning!!: The largest alpha MO coefficient is  0.15943050D+03

 Symmetrizing basis deriv contribution to polar:
 IMax=3 JMax=2 DiffMx= 0.00D+00
 Calling FoFJK, ICntrl=      2147 FMM=F ISym2X=0 I1Cent= 0 IOpClX= 0 NMat=1 NMatS=1 NMatT=0.
 -------------------------------------------------------------------
 Center     Atomic                   Forces (Hartrees/Bohr)
 Number     Number              X              Y              Z
 -------------------------------------------------------------------
      1        8           0.002021403   -0.002009019   -0.002205309
      2        6           0.008244161   -0.006666552   -0.007908740
      3       16           0.003076209   -0.002029317   -0.001827998
      4       16           0.001845687   -0.001614315   -0.001124023
      5        6           0.000212335    0.000272757   -0.000656204
      6        1          -0.000048813    0.000089852    0.000074886
      7        1           0.000081520   -0.000116580   -0.000033177
      8        1           0.000045859    0.000152068   -0.000170035
      9        6          -0.002165763    0.001772047    0.003373206
     10        7          -0.004062590    0.004725043    0.004805325
     11        6          -0.003069161    0.002107493    0.003718063
     12        1          -0.000168894    0.000019042    0.000682087
     13        1          -0.000337473    0.000244103    0.000257059
     14        1          -0.000113950    0.000035533    0.000315324
     15        6          -0.000001416   -0.000025888   -0.000231980
     16        1          -0.000088960   -0.000177347    0.000157402
     17        1          -0.000042208    0.000083402   -0.000036265
     18        6          -0.000125282   -0.000069132   -0.000000029
     19        6          -0.000069329   -0.000151086   -0.000019948
     20        6          -0.000378016    0.000019391    0.000016382
     21        6          -0.000086567   -0.000125498   -0.000007414
     22        1          -0.000002849   -0.000005959   -0.000002771
     23        6          -0.000239073   -0.000093874   -0.000015194
     24        1          -0.000073489    0.000049262   -0.000005286
     25        6          -0.000172819   -0.000172098    0.000011349
     26        1          -0.000009251   -0.000006323    0.000000997
     27        1          -0.000030893    0.000004244   -0.000002512
     28        1          -0.000017501   -0.000011571    0.000003955
     29        6          -0.001662160    0.000544189    0.000706815
     30        6          -0.001153014    0.001239841    0.000208499
     31        6          -0.000703470   -0.000059637    0.000595390
     32        6          -0.000455854    0.001177391   -0.000279948
     33        1          -0.000101716    0.000127052    0.000023096
     34        6          -0.000073367   -0.000017413    0.000030255
     35        1          -0.000049749   -0.000030909    0.000082683
     36        6          -0.000053426    0.000552418   -0.000412299
     37        1          -0.000025989    0.000143428   -0.000049692
     38        1           0.000027081   -0.000023674   -0.000002211
     39        1           0.000028790    0.000047637   -0.000071737
 -------------------------------------------------------------------
 Cartesian Forces:  Max     0.008244161 RMS     0.001685725
 IRC-IRC-IRC-IRC-IRC-IRC-IRC-IRC-IRC-IRC-IRC-IRC-IRC-IRC-IRC-IRC-IRC-IRC
 Pt 15 Step number   1 out of a maximum of  20
 Modified Bulirsch-Stoer Extrapolation Cycles:
    EPS =    0.000010000000000
 Maximum DWI energy   std dev =  0.000001567 at pt    68
 Maximum DWI gradient std dev =  0.010811592 at pt    38
 CORRECTOR INTEGRATION CONVERGENCE:
   Recorrection delta-x convergence threshold:    0.010000
   Delta-x Convergence Met
 Point Number:   5          Path Number:   2
   CHANGE IN THE REACTION COORDINATE =    0.27422
   NET REACTION COORDINATE UP TO THIS POINT =    1.37099
  # OF POINTS ALONG THE PATH =  15
  # OF STEPS =   1

 Calculating another point on the path.
 IRC-IRC-IRC-IRC-IRC-IRC-IRC-IRC-IRC-IRC-IRC-IRC-IRC-IRC-IRC-IRC-IRC-IRC
                          Input orientation:                          
 ---------------------------------------------------------------------
 Center     Atomic      Atomic             Coordinates (Angstroms)
 Number     Number       Type             X           Y           Z
 ---------------------------------------------------------------------
      1          8           0       -1.343536    1.027354    0.202924
      2          6           0       -0.217999    1.739822    0.304329
      3         16           0        0.576165    1.902599    1.851542
      4         16           0       -0.582160    3.229707   -0.655513
      5          6           0        0.886055    4.240524   -0.389974
      6          1           0        0.747243    5.130601   -0.995477
      7          1           0        0.992953    4.513621    0.648537
      8          1           0        1.777974    3.727331   -0.723460
      9          6           0        2.425102    0.624606   -0.713842
     10          7           0        0.962264    0.700856   -0.926473
     11          6           0        0.428284    0.194576   -1.984012
     12          1           0        1.217342   -0.278201   -2.604457
     13          1           0        2.922425    0.929330   -1.630546
     14          1           0        2.688653    1.334093    0.058496
     15          6           0       -1.447235   -0.201842    0.884545
     16          1           0       -0.546617   -0.774218    0.710607
     17          1           0       -1.541024   -0.021767    1.945827
     18          6           0       -2.653483   -0.932661    0.348212
     19          6           0       -3.590277   -1.478812    1.213420
     20          6           0       -2.823362   -1.094907   -1.027241
     21          6           0       -4.683200   -2.188034    0.724885
     22          1           0       -3.474688   -1.347010    2.276069
     23          6           0       -3.913239   -1.797170   -1.513103
     24          1           0       -2.096696   -0.663145   -1.692784
     25          6           0       -4.846760   -2.348024   -0.640381
     26          1           0       -5.402572   -2.603782    1.409870
     27          1           0       -4.037017   -1.916298   -2.575916
     28          1           0       -5.692938   -2.892150   -1.024655
     29          6           0        2.952336   -0.745916   -0.303243
     30          6           0        3.680917   -1.555376   -1.171840
     31          6           0        2.727947   -1.215896    0.992183
     32          6           0        4.160711   -2.799617   -0.768469
     33          1           0        3.874332   -1.218196   -2.175841
     34          6           0        3.203500   -2.452293    1.397015
     35          1           0        2.171059   -0.600130    1.675358
     36          6           0        3.922424   -3.254374    0.517627
     37          1           0        4.716178   -3.407731   -1.462461
     38          1           0        3.013217   -2.791201    2.401160
     39          1           0        4.289133   -4.216396    0.832984
 ---------------------------------------------------------------------
                    Distance matrix (angstroms):
                    1          2          3          4          5
     1  O    0.000000
     2  C    1.335937   0.000000
     3  S    2.677545   1.746729   0.000000
     4  S    2.483338   1.809327   3.064026   0.000000
     5  C    3.955637   2.820372   3.253662   1.802198   0.000000
     6  H    4.758588   3.757468   4.307527   2.344416   1.085422
     7  H    4.220404   3.046119   2.904887   2.414531   1.079127
     8  H    4.229881   2.998408   3.377074   2.412981   1.081711
     9  C    3.899398   3.044070   3.410723   3.979143   3.943148
    10  N    2.588214   1.996834   3.051332   2.975525   3.580906
    11  C    2.935227   2.835837   4.201272   3.463803   4.372666
    12  H    4.017955   3.820164   5.002292   4.397955   5.043071
    13  H    4.644313   3.776625   4.310119   4.304014   4.080419
    14  H    4.046418   2.945110   2.828572   3.847255   3.449322
    15  C    1.409356   2.370176   3.075370   3.859490   5.177186
    16  H    2.034327   2.567772   3.118929   4.230716   5.330240
    17  H    2.043861   2.747383   2.862615   4.272994   5.432661
    18  C    2.361933   3.616030   4.552947   4.756380   6.311504
    19  C    3.514230   4.749559   5.403737   5.891674   7.437689
    20  C    2.864818   4.073903   5.369285   4.885023   6.529373
    21  C    4.665245   5.961790   6.757481   6.933682   8.578220
    22  H    3.804910   4.901256   5.210526   6.156884   7.572608
    23  C    4.186413   5.428459   6.720407   6.091062   7.794125
    24  H    2.649291   3.645848   5.127326   4.303957   5.885582
    25  C    4.937299   6.247271   7.327046   7.021263   8.737096
    26  H    5.578319   6.853388   7.499856   7.844219   9.467354
    27  H    4.862292   6.020625   7.447672   6.488864   8.180553
    28  H    5.982203   7.293581   8.400225   7.983323   9.724248
    29  C    4.674956   4.074195   4.159798   5.331260   5.398298
    30  C    5.814258   5.314033   5.544178   6.429419   6.481899
    31  C    4.715091   4.229422   3.885058   5.782309   5.922452
    32  C    6.773924   6.397695   6.467168   7.672048   7.773687
    33  H    6.158503   5.625681   6.069356   6.477311   6.474313
    34  C    5.848875   5.520367   5.106326   7.129461   7.304634
    35  H    4.143567   3.614235   2.972941   5.261256   5.417449
    36  C    6.794304   6.490808   6.290560   7.981907   8.137368
    37  H    7.691790   7.346084   7.504794   8.531069   8.620665
    38  H    6.196362   5.947069   5.317242   7.649922   7.858778
    39  H    7.721454   7.488007   7.229501   9.021616   9.197611
                    6          7          8          9         10
     6  H    0.000000
     7  H    1.773083   0.000000
     8  H    1.762262   1.765470   0.000000
     9  C    4.816484   4.362518   3.169506   0.000000
    10  N    4.435497   4.125382   3.141043   1.480176   0.000000
    11  C    5.044134   5.089530   3.986354   2.405314   1.288349
    12  H    5.662592   5.796023   4.460577   2.418299   1.959400
    13  H    4.773406   4.665213   3.156165   1.086523   2.095268
    14  H    4.392425   3.651430   2.677382   1.081359   2.086043
    15  C    6.065078   5.314678   5.331609   4.269995   3.146480
    16  H    6.281058   5.507755   5.265379   3.580067   2.670692
    17  H    6.358800   5.354787   5.674203   4.818900   3.877982
    18  C    7.080507   6.561149   6.519342   5.417109   4.167352
    19  C    8.208389   7.565338   7.724866   6.657589   5.482310
    20  C    7.176850   6.987709   6.672223   5.531846   4.191167
    21  C    9.274253   8.782751   8.878965   7.778743   6.553162
    22  H    8.395663   7.546897   7.895351   6.901765   5.842651
    23  C    8.365527   8.280670   7.970794   6.832158   5.509519
    24  H    6.491665   6.467350   5.935396   4.802425   3.435835
    25  C    9.346059   9.101963   8.989102   7.856329   6.566756
    26  H   10.169888   9.598947   9.807871   8.729555   7.542564
    27  H    8.662894   8.777332   8.312417   7.189054   5.879028
    28  H   10.287921  10.116627   9.986129   8.852499   7.563798
    29  C    6.314672   5.692784   4.643883   1.524762   2.538100
    30  C    7.303412   6.882706   5.632870   2.557177   3.541449
    31  C    6.939165   5.996304   5.318023   2.527783   3.236173
    32  C    8.636646   8.094815   6.948417   3.839352   4.744295
    33  H    7.174898   7.009506   5.564383   2.762901   3.704567
    34  C    8.322109   7.346475   6.687024   3.811684   4.512659
    35  H    6.480886   5.347217   4.963442   2.696812   3.150123
    36  C    9.092803   8.303052   7.408317   4.336471   5.147020
    37  H    9.427281   9.003695   7.751663   4.697787   5.591032
    38  H    8.912167   7.779047   7.333507   4.660135   5.241566
    39  H   10.161427   9.333381   8.475330   5.413186   6.192181
                   11         12         13         14         15
    11  C    0.000000
    12  H    1.109541   0.000000
    13  H    2.624031   2.305199   0.000000
    14  H    3.252631   3.443192   1.752526   0.000000
    15  C    3.450122   4.390779   5.167123   4.488543   0.000000
    16  H    3.024891   3.787774   4.518553   3.916273   1.081195
    17  H    4.400979   5.327235   5.798052   4.826028   1.080529
    18  C    4.025819   4.912215   6.202680   5.810381   1.508902
    19  C    5.401170   6.255466   7.503504   6.976478   2.516235
[truncated: 143,076 more chars]
