# Supplementary material for: The reaction of arylmethyl isocyanides and arylmethylamines with xanthate esters: a facile and unexpected synthesis of carbamothioates
Source: Beilstein J Org Chem. 2020 Feb 3;16:159–67. doi: 10.3762/bjoc.16.18 (PMC7034244; doi:10.3762/bjoc.16.18)
Supplement: File 2 — DFT output files. [file Beilstein_J_Org_Chem-16-159-s002.zip › DFT_output_files/irc_ts_3_hf.log]

 Entering Gaussian System, Link 0=/opt/software/gaussian/g09.e01/g09
 Initial command:
 /opt/software/gaussian/g09.e01/l1.exe "/scratch/srahman/25060434/Gau-1990.inp" -scrdir="/scratch/srahman/25060434/"
 Entering Link 1 = /opt/software/gaussian/g09.e01/l1.exe PID=      1991.
  
 Copyright (c) 1988,1990,1992,1993,1995,1998,2003,2009,2015,
            Gaussian, Inc.  All Rights Reserved.
  
 This is part of the Gaussian(R) 09 program.  It is based on
 the Gaussian(R) 03 system (copyright 2003, Gaussian, Inc.),
 the Gaussian(R) 98 system (copyright 1998, Gaussian, Inc.),
 the Gaussian(R) 94 system (copyright 1995, Gaussian, Inc.),
 the Gaussian 92(TM) system (copyright 1992, Gaussian, Inc.),
 the Gaussian 90(TM) system (copyright 1990, Gaussian, Inc.),
 the Gaussian 88(TM) system (copyright 1988, Gaussian, Inc.),
 the Gaussian 86(TM) system (copyright 1986, Carnegie Mellon
 University), and the Gaussian 82(TM) system (copyright 1983,
 Carnegie Mellon University). Gaussian is a federally registered
 trademark of Gaussian, Inc.
  
 This software contains proprietary and confidential information,
 including trade secrets, belonging to Gaussian, Inc.
  
 This software is provided under written license and may be
 used, copied, transmitted, or stored only in accord with that
 written license.
  
 The following legend is applicable only to US Government
 contracts under FAR:
  
                    RESTRICTED RIGHTS LEGEND
  
 Use, reproduction and disclosure by the US Government is
 subject to restrictions as set forth in subparagraphs (a)
 and (c) of the Commercial Computer Software - Restricted
 Rights clause in FAR 52.227-19.
  
 Gaussian, Inc.
 340 Quinnipiac St., Bldg. 40, Wallingford CT 06492
  
  
 ---------------------------------------------------------------
 Warning -- This program may not be used in any manner that
 competes with the business of Gaussian, Inc. or will provide
 assistance to any competitor of Gaussian, Inc.  The licensee
 of this program is prohibited from giving any competitor of
 Gaussian, Inc. access to this program.  By using this program,
 the user acknowledges that Gaussian, Inc. is engaged in the
 business of creating and licensing software in the field of
 computational chemistry and represents and warrants to the
 licensee that it is not a competitor of Gaussian, Inc. and that
 it will not use this program in any manner prohibited above.
 ---------------------------------------------------------------
  

 Cite this work as:
 Gaussian 09, Revision E.01,
 M. J. Frisch, G. W. Trucks, H. B. Schlegel, G. E. Scuseria, 
 M. A. Robb, J. R. Cheeseman, G. Scalmani, V. Barone, B. Mennucci, 
 G. A. Petersson, H. Nakatsuji, M. Caricato, X. Li, H. P. Hratchian, 
 A. F. Izmaylov, J. Bloino, G. Zheng, J. L. Sonnenberg, M. Hada, 
 M. Ehara, K. Toyota, R. Fukuda, J. Hasegawa, M. Ishida, T. Nakajima, 
 Y. Honda, O. Kitao, H. Nakai, T. Vreven, J. A. Montgomery, Jr., 
 J. E. Peralta, F. Ogliaro, M. Bearpark, J. J. Heyd, E. Brothers, 
 K. N. Kudin, V. N. Staroverov, T. Keith, R. Kobayashi, J. Normand, 
 K. Raghavachari, A. Rendell, J. C. Burant, S. S. Iyengar, J. Tomasi, 
 M. Cossi, N. Rega, J. M. Millam, M. Klene, J. E. Knox, J. B. Cross, 
 V. Bakken, C. Adamo, J. Jaramillo, R. Gomperts, R. E. Stratmann, 
 O. Yazyev, A. J. Austin, R. Cammi, C. Pomelli, J. W. Ochterski, 
 R. L. Martin, K. Morokuma, V. G. Zakrzewski, G. A. Voth, 
 P. Salvador, J. J. Dannenberg, S. Dapprich, A. D. Daniels, 
 O. Farkas, J. B. Foresman, J. V. Ortiz, J. Cioslowski, 
 and D. J. Fox, Gaussian, Inc., Wallingford CT, 2013.
 
 ******************************************
 Gaussian 09:  EM64L-G09RevE.01 30-Nov-2015
                 8-Aug-2019 
 ******************************************
 %nprocs=48
 Will use up to   48 processors via shared memory.
 %mem=6GB
 ----------------------------
 # ircmax=calcfc hf/6-31+g(d)
 ----------------------------
 1/10=4,18=10,38=1,44=3/1,23;
 2/12=2,17=6,18=5,29=1,40=1/2;
 3/5=1,6=6,7=11,11=9,16=1,25=1,30=1,71=2,140=1/1,2,3;
 4//1;
 5/5=2,38=5/2;
 8/6=4,10=90,11=11/1;
 11/6=1,8=1,9=11,15=111,16=1/1,2,10;
 10/6=1,13=1/2;
 6/7=2,8=2,9=2,10=2,28=1/1;
 7/10=1,18=20,25=1/1,2,3,16;
 1/10=4,18=10,44=3/23(2);
 2/29=1/2;
 99/5=20/99;
 2/29=1/2;
 3/5=1,6=6,7=11,11=9,16=1,25=1,30=1,71=2,140=1/1,2,3;
 4/5=5,16=3,69=1/1;
 5/5=2,38=5/2;
 8/6=4,10=90,11=11/1;
 11/6=1,8=1,9=11,15=111,16=1/1,2,10;
 10/6=1,13=1/2;
 7/10=1,18=20,25=1/1,2,3,16;
 1/18=10,44=3/23(-8);
 2/29=1/2;
 6/7=2,8=2,9=2,10=2,19=2,28=1/1;
 99/5=20,9=1/99;
 -------------
 mol 12 path B
 -------------
 Symbolic Z-matrix:
 Charge = -1 Multiplicity = 1
 8                    0    -1.2188   -0.06481   0.09962 
 6                    0    -0.04514   0.45677   0.34212 
 16                   0     0.40063   1.05257   1.88049 
 6                    0     2.23454   0.5278   -0.63291 
 7                    0     0.9425   -0.17333  -0.49401 
 6                    0     0.66409  -1.28755  -1.12536 
 1                    0     1.5711   -1.55307  -1.67382 
 1                    0     2.30445   0.86666  -1.6561 
 1                    0     2.20995   1.40232  -0.00692 
 6                    0    -2.3633    0.38867   0.77411 
 1                    0    -2.22851   0.26564   1.83961 
 1                    0    -2.49118   1.44069   0.5554 
 6                    0    -3.54817  -0.41743   0.29414 
 6                    0    -4.82072  -0.05902   0.73229 
 6                    0    -3.4119   -1.5129   -0.55045 
 6                    0    -5.93778  -0.77903   0.34042 
 1                    0    -4.93849   0.7933    1.38124 
 6                    0    -4.53361  -2.23368  -0.94343 
 1                    0    -2.43472  -1.7905   -0.89847 
 6                    0    -5.7976   -1.8743   -0.50205 
 1                    0    -6.91357  -0.48455   0.68735 
 1                    0    -4.41403  -3.07826  -1.60012 
 1                    0    -6.6627   -2.43531  -0.81172 
 6                    0     3.43325  -0.3276   -0.27513 
 6                    0     4.50055  -0.42977  -1.15809 
 6                    0     3.52067  -0.98435   0.95273 
 6                    0     5.63536  -1.16499  -0.83179 
 1                    0     4.44797   0.0659   -2.11247 
 6                    0     4.64701  -1.72108   1.27829 
 1                    0     2.70464  -0.90753   1.64734 
 6                    0     5.71139  -1.81466   0.38797 
 1                    0     6.44944  -1.23146  -1.53312 
 1                    0     4.69715  -2.22174   2.22982 
 1                    0     6.58494  -2.38895   0.64477 
 16                   0    -0.37713   2.46388  -1.17525 
 6                    0     0.24162   3.91159  -0.26738 
 1                    0     1.17967   4.27433  -0.67995 
 1                    0    -0.47657   4.726    -0.30415 
 1                    0     0.40587   3.65432   0.77573 
 
 IRC-IRC-IRC-IRC-IRC-IRC-IRC-IRC-IRC-IRC-IRC-IRC-IRC-IRC-IRC-IRC-IRC-IRC
 ------------------------------------------------------------------------
 INPUT DATA FOR L123
 ------------------------------------------------------------------------
 GENERAL PARAMETERS:
 Follow reaction path in both directions.
 Maximum points per path      =  10
 Step size                    =   0.100 bohr
 Integration scheme           = HPC                                 
    Redo corrector integration= Yes                                 
    DWI Weight Power          =  2
    DWI will use Hessian update vectors when possible.
    Max correction cycles     =  20
 Initial Hessian              = CalcFC
 Hessian evaluation           = All updating
 Hessian updating method      = Bofill                              
 ------------------------------------------------------------------------
 IRC-IRC-IRC-IRC-IRC-IRC-IRC-IRC-IRC-IRC-IRC-IRC-IRC-IRC-IRC-IRC-IRC-IRC
                          Input orientation:                          
 ---------------------------------------------------------------------
 Center     Atomic      Atomic             Coordinates (Angstroms)
 Number     Number       Type             X           Y           Z
 ---------------------------------------------------------------------
      1          8           0       -1.218802   -0.064807    0.099622
      2          6           0       -0.045137    0.456772    0.342120
      3         16           0        0.400632    1.052566    1.880494
      4          6           0        2.234540    0.527798   -0.632914
      5          7           0        0.942496   -0.173331   -0.494012
      6          6           0        0.664094   -1.287547   -1.125356
      7          1           0        1.571099   -1.553073   -1.673815
      8          1           0        2.304446    0.866663   -1.656096
      9          1           0        2.209946    1.402320   -0.006920
     10          6           0       -2.363296    0.388671    0.774108
     11          1           0       -2.228514    0.265644    1.839605
     12          1           0       -2.491184    1.440689    0.555397
     13          6           0       -3.548166   -0.417434    0.294141
     14          6           0       -4.820718   -0.059019    0.732292
     15          6           0       -3.411902   -1.512900   -0.550450
     16          6           0       -5.937775   -0.779028    0.340420
     17          1           0       -4.938488    0.793299    1.381239
     18          6           0       -4.533614   -2.233685   -0.943428
     19          1           0       -2.434720   -1.790502   -0.898468
     20          6           0       -5.797604   -1.874299   -0.502053
     21          1           0       -6.913569   -0.484553    0.687353
     22          1           0       -4.414032   -3.078263   -1.600122
     23          1           0       -6.662696   -2.435305   -0.811721
     24          6           0        3.433251   -0.327601   -0.275130
     25          6           0        4.500545   -0.429765   -1.158093
     26          6           0        3.520673   -0.984351    0.952733
     27          6           0        5.635358   -1.164991   -0.831794
     28          1           0        4.447968    0.065896   -2.112473
     29          6           0        4.647006   -1.721083    1.278286
     30          1           0        2.704637   -0.907525    1.647336
     31          6           0        5.711386   -1.814661    0.387971
     32          1           0        6.449436   -1.231460   -1.533118
     33          1           0        4.697148   -2.221736    2.229824
     34          1           0        6.584938   -2.388949    0.644771
     35         16           0       -0.377133    2.463882   -1.175252
     36          6           0        0.241622    3.911591   -0.267382
     37          1           0        1.179671    4.274325   -0.679954
     38          1           0       -0.476570    4.726001   -0.304152
     39          1           0        0.405869    3.654322    0.775726
 ---------------------------------------------------------------------
                    Distance matrix (angstroms):
                    1          2          3          4          5
     1  O    0.000000
     2  C    1.307035   0.000000
     3  S    2.653789   1.708881   0.000000
     4  C    3.579575   2.480456   3.155284   0.000000
     5  N    2.243967   1.439293   2.726668   1.476568   0.000000
     6  C    2.557530   2.387288   3.818465   2.450363   1.310565
     7  H    3.625405   3.273483   4.559875   2.419432   1.921136
     8  H    4.045177   3.111498   4.020763   1.080101   2.070491
     9  H    3.730968   2.470079   2.637855   1.075761   2.079991
    10  C    1.403724   2.359049   3.050270   4.810318   3.585001
    11  H    2.038690   2.654454   2.744691   5.108907   3.961537
    12  H    2.023167   2.645132   3.204547   4.957612   3.936557
    13  C    2.363920   3.610783   4.502268   5.932334   4.565831
    14  C    3.657062   4.819175   5.460447   7.210049   5.893346
    15  C    2.707260   4.001424   5.198704   6.004461   4.556140
    16  C    4.778787   6.020829   6.775099   8.333181   6.957102
    17  H    4.026779   5.013771   5.368676   7.455175   6.247953
    18  C    4.096335   5.388656   6.566640   7.316428   5.868118
    19  H    2.335094   3.507051   4.883123   5.219868   3.766220
    20  C    4.960010   6.263976   7.256804   8.384661   6.951425
    21  H    5.740382   6.941227   7.568610   9.298164   7.950487
    22  H    4.709516   5.946093   7.235981   7.625135   6.193101
    23  H    6.007145   7.313518   8.324894   9.379379   7.940807
    24  C    4.674516   3.618760   3.968420   1.515462   2.505109
    25  C    5.867365   4.868245   5.314095   2.515456   3.628564
    26  C    4.902651   3.894186   3.839847   2.540671   3.065587
    27  C    7.004102   6.022974   6.298922   3.804031   4.808372
    28  H    6.084631   5.134764   5.770462   2.702168   3.868460
    29  C    6.208076   5.256963   5.107590   3.811843   4.388618
    30  H    4.301042   3.335589   3.033934   2.735084   2.868720
    31  C    7.153505   6.188624   6.217131   4.314832   5.119978
    32  H    7.926462   6.967505   7.311467   4.655180   5.703137
    33  H    6.647448   5.764295   5.413237   4.671150   5.070765
    34  H    8.160710   7.221331   7.184475   5.391276   6.167896
    35  S    2.954315   2.537938   3.454608   3.295965   3.026615
    36  C    4.251973   3.519872   3.579480   3.944032   4.150804
    37  H    5.018812   4.137451   4.188380   3.892483   4.457855
    38  H    4.864749   4.339368   4.363059   5.008304   5.104238
    39  H    4.114437   3.258181   2.826601   3.886317   4.068308
                    6          7          8          9         10
     6  C    0.000000
     7  H    1.092689   0.000000
     8  H    2.759177   2.528485   0.000000
     9  H    3.297869   3.452682   1.736560   0.000000
    10  C    3.947501   5.024158   5.284145   4.748898   0.000000
    11  H    4.423864   5.485336   5.755769   4.939799   1.081011
    12  H    4.497108   5.516715   5.312088   4.734796   1.082096
    13  C    4.529371   5.600839   6.301222   6.046321   1.511321
    14  C    5.919738   6.991200   7.571608   7.218877   2.498219
    15  C    4.122505   5.108215   6.289786   6.356029   2.543620
    16  C    6.781723   7.812777   8.638784   8.441817   3.785301
    17  H    6.480884   7.563963   7.854354   7.307394   2.676555
    18  C    5.286250   6.185808   7.541825   7.718366   3.812737
    19  H    3.147553   4.087068   5.485820   5.706303   2.747982
    20  C    6.518154   7.468199   8.630637   8.666155   4.306285
    21  H    7.832732   8.871665   9.606734   9.342421   4.634116
    22  H    5.405500   6.176846   7.791246   8.154201   4.675694
    23  H    7.422774   8.325678   9.592997   9.700456   5.382800
    24  C    3.051657   2.631675   2.146517   2.135659   5.934130
    25  C    3.931312   3.179535   2.598381   3.150965   7.177433
    26  C    3.545480   3.320096   3.422200   2.887064   6.044683
    27  C    4.981432   4.168670   3.987740   4.359467   8.304893
    28  H    4.138105   3.330144   2.333280   3.350839   7.404718
    29  C    4.672155   4.266653   4.560111   4.164932   7.338228
    30  H    3.463532   3.568149   3.771016   2.883863   5.303451
    31  C    5.295580   4.632641   4.793219   4.771267   8.378798
    32  H    5.799965   4.890951   4.647385   5.219133   9.252695
    33  H    5.328740   5.045561   5.510318   4.931833   7.667020
    34  H    6.277167   5.586870   5.849411   5.825717   9.370314
    35  S    3.893567   4.492227   3.158035   3.030659   3.471505
    36  C    5.286363   5.797251   3.931330   3.199778   4.503472
    37  H    5.603447   5.924487   3.718889   3.124557   5.455751
    38  H    6.175617   6.745050   4.945330   4.283990   4.851269
    39  H    5.301213   5.871539   4.158052   2.989773   4.281677
                   11         12         13         14         15
    11  H    0.000000
    12  H    1.760374   0.000000
    13  C    2.143953   2.153622   0.000000
    14  C    2.837441   2.776174   1.392776   0.000000
    15  C    3.205618   3.285469   1.389945   2.396656   0.000000
    16  C    4.134914   4.105161   2.417255   1.385566   2.777094
    17  H    2.798657   2.662785   2.140246   1.077705   3.373491
    18  C    4.393792   4.463073   2.408620   2.760369   1.390036
    19  H    3.430350   3.543657   2.132462   3.369035   1.073808
    20  C    4.775052   4.799975   2.795774   2.402739   2.413405
    21  H    4.882645   4.825086   3.388961   2.136147   3.853742
    22  H    5.271615   5.363258   3.379048   3.836845   2.134581
    23  H    5.829805   5.856095   3.872342   3.379881   3.389212
    24  C    6.072860   6.238233   7.005164   8.319558   6.952471
    25  C    7.399326   7.437669   8.178685   9.518243   8.009321
    26  C    5.949973   6.494699   7.122052   8.395453   7.113334
    27  C    8.427548   8.646071   9.282440  10.630102   9.058317
    28  H    7.761072   7.560385   8.364422   9.696228   8.167623
    29  C    7.178784   7.840480   8.356368   9.627999   8.266415
    30  H    5.074374   5.805428   6.416297   7.628121   6.527541
    31  C    8.335282   8.826522   9.364847  10.682979   9.176387
    32  H    9.429920   9.562268  10.195762  11.555218   9.914173
    33  H    7.369133   8.239489   8.659537   9.874701   8.601690
    34  H    9.281779   9.851401  10.329066  11.641530  10.106079
    35  S    4.165240   2.917410   4.529520   5.454283   5.041329
    36  C    4.881997   3.774990   5.780853   6.510943   6.546256
    37  H    5.833817   4.799038   6.731560   7.535050   7.388592
    38  H    5.249742   3.948515   6.020596   6.545399   6.899328
    39  H    4.422098   3.652620   5.696096   6.411552   6.560053
                   16         17         18         19         20
    16  C    0.000000
    17  H    2.134032   0.000000
    18  C    2.394987   3.838051   0.000000
    19  H    3.850885   4.259336   2.145644   0.000000
    20  C    1.388894   3.376529   1.386233   3.387205   0.000000
    21  H    1.076686   2.452617   3.373884   4.927517   2.142769
    22  H    3.372533   4.914525   1.076503   2.463397   2.137652
    23  H    2.143873   4.266831   2.142659   4.277742   1.076571
    24  C    9.402064   8.607322   8.218924   6.079615   9.362289
    25  C   10.551116   9.850860   9.215001   7.072263  10.419642
    26  C    9.480471   8.654540   8.368262   6.288365   9.473051
    27  C   11.638748  10.979009  10.225584   8.094558  11.459689
    28  H   10.704870  10.041947   9.344707   7.231280  10.551282
    29  C   10.667926   9.910318   9.459522   7.409043  10.596365
    30  H    8.741615   7.834601   7.801477   5.802909   8.822847
    31  C   11.695202  11.009444  10.339644   8.247094  11.543507
    32  H   12.536261  11.928032  11.044436   8.924323  12.307166
    33  H   10.897378  10.131930   9.760975   7.799725  10.850055
    34  H   12.629442  11.977414  11.232483   9.170276  12.446181
    35  S    6.613204   5.489304   6.276720   4.733926   6.975279
    36  C    7.781791   6.266996   7.811807   6.330477   8.366830
    37  H    8.788377   7.334707   8.664020   7.063547   9.301591
    38  H    7.781104   6.181861   8.081182   6.830254   8.480361
    39  H    7.751510   6.092147   7.875443   6.365374   8.407226
                   21         22         23         24         25
    21  H    0.000000
    22  H    4.267032   0.000000
    23  H    2.472973   2.468089   0.000000
    24  C   10.392675   8.420309  10.327560   0.000000
    25  C   11.562468   9.310189  11.347251   1.388948   0.000000
    26  C   10.449576   8.594247  10.436454   1.395210   2.392342
    27  C   12.658846  10.258712  12.363504   2.420821   1.390981
    28  H   11.714373   9.417180  11.462758   2.135491   1.076701
    29  C   11.641525   9.603623  11.523350   2.414145   2.761321
    30  H    9.675245   8.119947   9.804489   2.136133   3.365111
    31  C   12.698358  10.395831  12.447585   2.800170   2.402995
    32  H   13.566807  11.019533  13.187026   3.390703   2.140452
    33  H   11.840852   9.920470  11.761916   3.385259   3.837681
    34  H   13.632250  11.246868  13.327540   3.876661   3.381333
    35  S    7.408614   6.869675   7.977624   4.808495   5.671440
    36  C    8.451885   8.503492   9.394094   5.306346   6.146476
    37  H    9.487728   9.284222  10.321784   5.140061   5.778000
    38  H    8.340738   8.836837   9.476818   6.389557   7.216842
    39  H    8.409059   8.614163   9.464045   5.111267   6.098016
                   26         27         28         29         30
    26  C    0.000000
    27  C    2.772915   0.000000
    28  H    3.370220   2.136613   0.000000
    29  C    1.384697   2.395520   3.837989   0.000000
    30  H    1.074379   3.847272   4.257102   2.137960   0.000000
    31  C    2.409895   1.384080   3.374158   1.390799   3.383701
    32  H    3.849438   1.076567   2.454518   3.375274   4.923793
    33  H    2.132176   3.372010   4.914356   1.076379   2.456938
    34  H    3.384886   2.140098   4.265595   2.145453   4.272761
    35  S    5.622413   7.031126   5.469033   6.983964   5.369422
    36  C    6.017566   7.428501   5.990582   7.315977   5.740772
    37  H    5.983279   7.032948   5.517676   7.197363   5.881613
    38  H    7.082784   8.505166   7.016956   8.385704   6.757588
    39  H    5.590226   7.290916   6.128381   6.865478   5.182131
                   31         32         33         34         35
    31  C    0.000000
    32  H    2.139024   0.000000
    33  H    2.141684   4.267422   0.000000
    34  H    1.076497   2.470089   2.470649   0.000000
    35  S    7.603924   7.770821   7.700512   8.679452   0.000000
    36  C    7.945928   8.160271   7.981569   8.987018   1.817401
    37  H    7.665028   7.668897   7.939664   8.681649   2.438578
    38  H    9.030509   9.217986   9.025488  10.069154   2.426084
    39  H    7.629459   8.107178   7.420076   8.644025   2.415896
                   36         37         38         39
    36  C    0.000000
    37  H    1.087073   0.000000
    38  H    1.086469   1.757377   0.000000
    39  H    1.086848   1.761300   1.758787   0.000000
 Symmetry turned off by external request.
 Stoichiometry    C17H18NOS2(1-)
 Framework group  C1[X(C17H18NOS2)]
 Deg. of freedom   111
 Full point group                 C1      NOp   1
 Rotational constants (GHZ):      0.4649385      0.1264544      0.1130205
 Standard basis: 6-31+G(d) (6D, 7F)
   443 basis functions,   792 primitive gaussians,   443 cartesian basis functions
    84 alpha electrons       84 beta electrons
       nuclear repulsion energy      1836.9101403135 Hartrees.
 NAtoms=   39 NActive=   39 NUniq=   39 SFac= 1.00D+00 NAtFMM=   60 NAOKFM=F Big=F
 Integral buffers will be    131072 words long.
 Raffenetti 1 integral format.
 Two-electron integral symmetry is turned off.
 One-electron integrals computed using PRISM.
 NBasis=   443 RedAO= T EigKep=  1.41D-06  NBF=   443
 NBsUse=   443 1.00D-06 EigRej= -1.00D+00 NBFU=   443
 ExpMin= 4.05D-02 ExpMax= 2.19D+04 ExpMxC= 3.30D+03 IAcc=2 IRadAn=         4 AccDes= 0.00D+00
 Harris functional with IExCor=  205 and IRadAn=       4 diagonalized for initial guess.
 HarFok:  IExCor=  205 AccDes= 0.00D+00 IRadAn=         4 IDoV= 1 UseB2=F ITyADJ=14
 ICtDFT=  3500011 ScaDFX=  1.000000  1.000000  1.000000  1.000000
 FoFCou: FMM=F IPFlag=           0 FMFlag=      100000 FMFlg1=           0
         NFxFlg=           0 DoJE=T BraDBF=F KetDBF=T FulRan=T
         wScrn=  0.000000 ICntrl=     500 IOpCl=  0 I1Cent=   200000004 NGrid=           0
         NMat0=    1 NMatS0=      1 NMatT0=    0 NMatD0=    1 NMtDS0=    0 NMtDT0=    0
 Symmetry not used in FoFCou.
 Requested convergence on RMS density matrix=1.00D-08 within 128 cycles.
 Requested convergence on MAX density matrix=1.00D-06.
 Requested convergence on             energy=1.00D-06.
 No special actions if energy rises.
 Initial convergence to 1.0D-05 achieved.  Increase integral accuracy.
 SCF Done:  E(RHF) =  -1578.51123745     A.U. after   19 cycles
            NFock= 19  Conv=0.93D-08     -V/T= 2.0008
 Range of M.O.s used for correlation:     1   443
 NBasis=   443 NAE=    84 NBE=    84 NFC=     0 NFV=     0
 NROrb=    443 NOA=    84 NOB=    84 NVA=   359 NVB=   359

 **** Warning!!: The largest alpha MO coefficient is  0.15598946D+03

 Symmetrizing basis deriv contribution to polar:
 IMax=3 JMax=2 DiffMx= 0.00D+00
 G2DrvN: will do    40 centers at a time, making    1 passes.
 Calling FoFCou, ICntrl=  3107 FMM=F I1Cent=   0 AccDes= 0.00D+00.
 End of G2Drv F.D. properties file   721 does not exist.
 End of G2Drv F.D. properties file   722 does not exist.
 End of G2Drv F.D. properties file   788 does not exist.
          IDoAtm=111111111111111111111111111111111111111
          Differentiating once with respect to nuclear coordinates.
          There are   120 degrees of freedom in the 1st order CPHF.  IDoFFX=6 NUNeed=     0.
    114 vectors produced by pass  0 Test12= 3.02D-14 1.00D-09 XBig12= 1.70D-01 6.84D-02.
 AX will form   114 AO Fock derivatives at one time.
    114 vectors produced by pass  1 Test12= 3.02D-14 1.00D-09 XBig12= 4.64D-03 1.23D-02.
    114 vectors produced by pass  2 Test12= 3.02D-14 1.00D-09 XBig12= 2.47D-04 2.04D-03.
    114 vectors produced by pass  3 Test12= 3.02D-14 1.00D-09 XBig12= 4.29D-06 2.54D-04.
    114 vectors produced by pass  4 Test12= 3.02D-14 1.00D-09 XBig12= 4.64D-08 1.64D-05.
    114 vectors produced by pass  5 Test12= 3.02D-14 1.00D-09 XBig12= 5.22D-10 1.94D-06.
    114 vectors produced by pass  6 Test12= 3.02D-14 1.00D-09 XBig12= 4.41D-12 1.42D-07.
     75 vectors produced by pass  7 Test12= 3.02D-14 1.00D-09 XBig12= 3.25D-14 1.05D-08.
 InvSVY:  IOpt=1 It=  1 EMax= 8.88D-16
 Solved reduced A of dimension   873 with   120 vectors.
 End of Minotr F.D. properties file   721 does not exist.
 End of Minotr F.D. properties file   722 does not exist.
 End of Minotr F.D. properties file   788 does not exist.

 **********************************************************************

            Population analysis using the SCF density.

 **********************************************************************

 Alpha  occ. eigenvalues --  -91.75640 -91.72235 -20.49160 -15.51594 -11.29028
 Alpha  occ. eigenvalues --  -11.17524 -11.15758 -11.15648 -11.15496 -11.15412
 Alpha  occ. eigenvalues --  -11.15253 -11.15063 -11.15031 -11.14860 -11.14692
 Alpha  occ. eigenvalues --  -11.14504 -11.14405 -11.14209 -11.13215 -11.13115
 Alpha  occ. eigenvalues --  -11.08822  -8.76665  -8.73072  -6.45021  -6.44711
 Alpha  occ. eigenvalues --   -6.44653  -6.41384  -6.41172  -6.41084  -1.34342
 Alpha  occ. eigenvalues --   -1.17350  -1.07296  -1.06680  -0.96543  -0.95176
 Alpha  occ. eigenvalues --   -0.93287  -0.92577  -0.88998  -0.85858  -0.83940
 Alpha  occ. eigenvalues --   -0.82619  -0.75105  -0.74580  -0.74066  -0.72441
 Alpha  occ. eigenvalues --   -0.70223  -0.65271  -0.63890  -0.61934  -0.61212
 Alpha  occ. eigenvalues --   -0.56878  -0.56110  -0.55477  -0.54605  -0.54002
 Alpha  occ. eigenvalues --   -0.52741  -0.51178  -0.50576  -0.50257  -0.49872
 Alpha  occ. eigenvalues --   -0.49546  -0.46268  -0.45718  -0.44137  -0.42277
 Alpha  occ. eigenvalues --   -0.42064  -0.41508  -0.40993  -0.40495  -0.40134
 Alpha  occ. eigenvalues --   -0.39583  -0.39263  -0.35523  -0.33811  -0.29087
 Alpha  occ. eigenvalues --   -0.25233  -0.24632  -0.24406  -0.23489  -0.23300
 Alpha  occ. eigenvalues --   -0.21758  -0.19791  -0.15154  -0.13849
 Alpha virt. eigenvalues --    0.13919   0.14448   0.15573   0.15912   0.16407
 Alpha virt. eigenvalues --    0.16919   0.17416   0.17673   0.18514   0.18684
 Alpha virt. eigenvalues --    0.18880   0.19132   0.19290   0.19667   0.19998
 Alpha virt. eigenvalues --    0.20466   0.20673   0.20891   0.21143   0.21448
 Alpha virt. eigenvalues --    0.22308   0.22879   0.23073   0.23600   0.23924
 Alpha virt. eigenvalues --    0.24396   0.24614   0.25698   0.25960   0.26415
 Alpha virt. eigenvalues --    0.26630   0.27155   0.27567   0.28057   0.28211
 Alpha virt. eigenvalues --    0.28526   0.29228   0.29353   0.29394   0.29925
 Alpha virt. eigenvalues --    0.30379   0.30661   0.31299   0.31480   0.31904
 Alpha virt. eigenvalues --    0.32439   0.32676   0.32844   0.33477   0.33770
 Alpha virt. eigenvalues --    0.34079   0.34623   0.34958   0.35170   0.35712
 Alpha virt. eigenvalues --    0.36137   0.36363   0.36739   0.37160   0.37777
 Alpha virt. eigenvalues --    0.37918   0.38433   0.38766   0.39097   0.39328
 Alpha virt. eigenvalues --    0.39900   0.40258   0.41030   0.41701   0.42108
 Alpha virt. eigenvalues --    0.42122   0.42803   0.43236   0.43701   0.44236
 Alpha virt. eigenvalues --    0.44674   0.45548   0.45643   0.46147   0.46676
 Alpha virt. eigenvalues --    0.46769   0.47464   0.47709   0.48395   0.48779
 Alpha virt. eigenvalues --    0.49339   0.49865   0.50222   0.50605   0.51029
 Alpha virt. eigenvalues --    0.51639   0.52110   0.52580   0.53041   0.53650
 Alpha virt. eigenvalues --    0.54152   0.54880   0.55057   0.55323   0.56025
 Alpha virt. eigenvalues --    0.56426   0.56957   0.57285   0.57770   0.58504
 Alpha virt. eigenvalues --    0.59658   0.59792   0.60766   0.61572   0.61974
 Alpha virt. eigenvalues --    0.63591   0.63828   0.64661   0.65553   0.65735
 Alpha virt. eigenvalues --    0.67179   0.68177   0.68872   0.69281   0.69963
 Alpha virt. eigenvalues --    0.71384   0.72086   0.72885   0.73961   0.76273
 Alpha virt. eigenvalues --    0.77550   0.82536   0.86413   0.88368   0.89083
 Alpha virt. eigenvalues --    0.91280   0.92223   0.93648   0.94201   0.95214
 Alpha virt. eigenvalues --    0.96281   0.97695   0.98490   0.99254   0.99671
 Alpha virt. eigenvalues --    1.00071   1.00598   1.01237   1.02804   1.03959
 Alpha virt. eigenvalues --    1.04352   1.04710   1.04803   1.05396   1.06139
 Alpha virt. eigenvalues --    1.06704   1.07132   1.07692   1.07881   1.08223
 Alpha virt. eigenvalues --    1.09082   1.09468   1.09680   1.10667   1.10964
 Alpha virt. eigenvalues --    1.11371   1.11587   1.12514   1.13407   1.13746
 Alpha virt. eigenvalues --    1.14372   1.14968   1.16646   1.17527   1.17898
 Alpha virt. eigenvalues --    1.19164   1.19908   1.21615   1.23604   1.24491
 Alpha virt. eigenvalues --    1.24792   1.25800   1.27254   1.27662   1.28136
 Alpha virt. eigenvalues --    1.28449   1.28686   1.29699   1.30539   1.32287
 Alpha virt. eigenvalues --    1.32985   1.34160   1.34641   1.35743   1.36235
 Alpha virt. eigenvalues --    1.36664   1.37463   1.37699   1.37890   1.39325
 Alpha virt. eigenvalues --    1.39947   1.40538   1.41893   1.42014   1.42314
 Alpha virt. eigenvalues --    1.42675   1.44164   1.44660   1.45255   1.45982
 Alpha virt. eigenvalues --    1.46507   1.46938   1.48708   1.49160   1.50684
 Alpha virt. eigenvalues --    1.51530   1.52096   1.53243   1.54806   1.55335
 Alpha virt. eigenvalues --    1.56140   1.56159   1.57848   1.58484   1.59800
 Alpha virt. eigenvalues --    1.60464   1.61096   1.62310   1.63927   1.64934
 Alpha virt. eigenvalues --    1.65751   1.68132   1.69521   1.71025   1.72586
 Alpha virt. eigenvalues --    1.73492   1.75791   1.77997   1.80109   1.80218
 Alpha virt. eigenvalues --    1.80666   1.82172   1.82892   1.83653   1.84418
 Alpha virt. eigenvalues --    1.85717   1.85886   1.86625   1.87064   1.87987
 Alpha virt. eigenvalues --    1.88603   1.89095   1.89987   1.93912   1.98607
 Alpha virt. eigenvalues --    2.03623   2.05438   2.07651   2.11673   2.15089
 Alpha virt. eigenvalues --    2.17219   2.18035   2.20429   2.22045   2.23706
 Alpha virt. eigenvalues --    2.24113   2.25802   2.26620   2.27679   2.28395
 Alpha virt. eigenvalues --    2.30345   2.31922   2.33033   2.35577   2.37585
 Alpha virt. eigenvalues --    2.38510   2.39450   2.41416   2.42449   2.44741
 Alpha virt. eigenvalues --    2.45435   2.46193   2.49046   2.53865   2.54510
 Alpha virt. eigenvalues --    2.54614   2.55068   2.55959   2.56418   2.57193
 Alpha virt. eigenvalues --    2.58561   2.59724   2.61316   2.61894   2.63499
 Alpha virt. eigenvalues --    2.65302   2.66189   2.67946   2.69638   2.71299
 Alpha virt. eigenvalues --    2.72989   2.73212   2.73931   2.74671   2.75494
 Alpha virt. eigenvalues --    2.77082   2.78590   2.79243   2.80768   2.81320
 Alpha virt. eigenvalues --    2.85165   2.87470   2.89845   2.92614   2.95610
 Alpha virt. eigenvalues --    2.96068   3.02349   3.05133   3.05973   3.07038
 Alpha virt. eigenvalues --    3.07206   3.07690   3.09693   3.12068   3.19738
 Alpha virt. eigenvalues --    3.20532   3.21461   3.22370   3.22522   3.23690
 Alpha virt. eigenvalues --    3.24966   3.25414   3.29874   3.35362   3.37720
 Alpha virt. eigenvalues --    3.39092   3.45964   3.52805   3.56131   3.64014
 Alpha virt. eigenvalues --    3.67255   3.90619   3.91874   4.58235   4.61178
 Alpha virt. eigenvalues --    4.77099   4.77421   4.77856   4.79433   4.83121
 Alpha virt. eigenvalues --    4.84723   4.85796   4.88050   4.91315   4.91882
 Alpha virt. eigenvalues --    4.93905   4.96180   4.98853   5.05942   5.07668
 Alpha virt. eigenvalues --    5.11229   5.18179   5.25420   5.30146
          Condensed to atoms (all electrons):
               1          2          3          4          5          6
     1  O    8.525684   0.489653  -0.240598   0.107730  -0.163935  -0.154746
     2  C    0.489653  13.911417  -1.639906  -3.034468  -1.295690  -1.559719
     3  S   -0.240598  -1.639906  18.213370   0.819702   0.051221  -0.133257
     4  C    0.107730  -3.034468   0.819702  15.460759   0.056179   0.350791
     5  N   -0.163935  -1.295690   0.051221   0.056179   7.722077   0.855807
     6  C   -0.154746  -1.559719  -0.133257   0.350791   0.855807   6.526226
     7  H    0.011572   0.116433   0.012051   0.058977  -0.146106   0.332377
     8  H   -0.000326  -0.049817  -0.000761   0.426433  -0.044720   0.031379
     9  H    0.005668   0.068042   0.013088   0.373174  -0.062296  -0.047238
    10  C   -0.484317  -2.475038   0.269683  -0.698831   0.301594   0.396399
    11  H   -0.017685   0.127333   0.003217   0.011996   0.003007  -0.002072
    12  H   -0.029903  -0.072147   0.005697  -0.014245  -0.001107  -0.002150
    13  C    0.088113   1.084402  -0.276478  -0.131339  -0.392551  -0.050646
    14  C   -0.154191  -1.611351  -0.078143  -0.125664   0.194591   0.319698
    15  C    0.129142   0.871647   0.109163   0.227432  -0.137229  -0.438665
    16  C   -0.019801  -0.213964  -0.007853  -0.002216  -0.007255  -0.008510
    17  H    0.000209   0.007603  -0.000192   0.000076   0.000053   0.000071
    18  C    0.158977   0.495850   0.007638   0.033829  -0.020360  -0.191622
    19  H   -0.006718  -0.012750   0.002358   0.000906   0.002030   0.006672
    20  C    0.000070  -0.037837   0.000769   0.003122   0.007312   0.001125
    21  H    0.000035  -0.000179   0.000023  -0.000001  -0.000000  -0.000004
    22  H    0.000224   0.000517  -0.000004   0.000017   0.000049  -0.000085
    23  H    0.000002   0.000021   0.000003   0.000000  -0.000000  -0.000004
    24  C   -0.039074   1.600050  -0.864372  -7.566782   0.028023  -0.046873
    25  C   -0.001801   0.090610   0.060678   2.040482  -0.087312  -0.016146
    26  C    0.022309   0.025555   0.075143  -0.494036   0.019024  -0.110791
    27  C   -0.001236  -0.315673  -0.006575  -1.091221   0.050338   0.025574
    28  H   -0.000006   0.005163  -0.000374   0.094432  -0.000378   0.001599
    29  C    0.008535  -0.843679   0.229694  -0.204486   0.164589  -0.070505
    30  H   -0.000544  -0.028919   0.008993   0.075103   0.007396   0.005257
    31  C    0.000890   0.073518   0.004123  -0.106444  -0.010813  -0.010803
    32  H    0.000000  -0.000022   0.000014   0.006758  -0.000046  -0.000040
    33  H    0.000001  -0.000212   0.000053   0.012774   0.000210   0.000212
    34  H   -0.000000  -0.000002  -0.000010   0.009601  -0.000014  -0.000127
    35  S   -0.047023  -0.116563  -0.286228   0.017810   0.184317   0.262312
    36  C   -0.001684  -0.128026   0.050352   0.011694  -0.005786  -0.042955
    37  H   -0.000117  -0.006700  -0.001985   0.006182   0.000407   0.000074
    38  H   -0.000377   0.026176  -0.010565  -0.000181  -0.000750   0.001241
    39  H    0.001530  -0.120024   0.072737   0.027078   0.004820  -0.003856
               7          8          9         10         11         12
     1  O    0.011572  -0.000326   0.005668  -0.484317  -0.017685  -0.029903
     2  C    0.116433  -0.049817   0.068042  -2.475038   0.127333  -0.072147
     3  S    0.012051  -0.000761   0.013088   0.269683   0.003217   0.005697
     4  C    0.058977   0.426433   0.373174  -0.698831   0.011996  -0.014245
     5  N   -0.146106  -0.044720  -0.062296   0.301594   0.003007  -0.001107
     6  C    0.332377   0.031379  -0.047238   0.396399  -0.002072  -0.002150
     7  H    0.636189  -0.003821   0.000519  -0.018553   0.000001   0.000002
     8  H   -0.003821   0.466759  -0.023848   0.001111   0.000000  -0.000001
     9  H    0.000519  -0.023848   0.416187  -0.002217   0.000001   0.000003
    10  C   -0.018553   0.001111  -0.002217  17.763621   0.207347   0.469489
    11  H    0.000001   0.000000   0.000001   0.207347   0.474329  -0.036719
    12  H    0.000002  -0.000001   0.000003   0.469489  -0.036719   0.443594
    13  C   -0.006617  -0.000443   0.001390  -9.353492   0.139883  -0.075051
    14  C   -0.003490   0.000227  -0.001494   6.337359  -0.236653   0.068043
    15  C    0.011599  -0.000456   0.003837  -3.857125   0.101550  -0.039950
    16  C    0.000097   0.000005  -0.000005  -0.937507  -0.040542   0.020100
    17  H    0.000000  -0.000000   0.000000   0.155874   0.000243   0.000105
    18  C    0.004598   0.000011   0.000253  -0.858221   0.028913  -0.003124
    19  H   -0.000053   0.000000  -0.000000   0.068449   0.000026  -0.000145
    20  C    0.000032   0.000001  -0.000003   0.064594  -0.005767   0.001320
    21  H   -0.000000  -0.000000  -0.000000   0.004928   0.000001   0.000000
    22  H   -0.000000   0.000000  -0.000000   0.015919   0.000001   0.000001
    23  H    0.000000  -0.000000   0.000000   0.007775   0.000000  -0.000000
    24  C   -0.225011  -0.121912  -0.047192   0.254352  -0.001783   0.003536
    25  C   -0.000341   0.201316  -0.036191  -0.163014   0.000440  -0.000180
    26  C    0.120041  -0.151120   0.052301   0.097162  -0.002228  -0.000221
    27  C   -0.035157   0.041589  -0.004857  -0.003852   0.000001  -0.000014
    28  H   -0.000088   0.001195   0.000008   0.000153  -0.000000  -0.000000
    29  C    0.015259  -0.015057   0.023017   0.017978  -0.000460  -0.000024
    30  H   -0.000024  -0.000091   0.000422  -0.001809   0.000001  -0.000000
    31  C    0.009197   0.002185   0.001007  -0.002032  -0.000003   0.000004
    32  H   -0.000002  -0.000003   0.000002   0.000001   0.000000  -0.000000
    33  H   -0.000001   0.000002  -0.000001  -0.000014   0.000000   0.000000
    34  H    0.000000  -0.000000  -0.000000   0.000000   0.000000  -0.000000
    35  S   -0.007686  -0.000879  -0.025956  -0.640373   0.009416   0.005760
    36  C    0.000326  -0.000130   0.010512   0.123251  -0.001556   0.003431
    37  H    0.000000   0.000095   0.000166  -0.010661   0.000000   0.000011
    38  H   -0.000000  -0.000003  -0.000070   0.009629  -0.000002   0.000024
    39  H    0.000000  -0.000010   0.000636   0.013849   0.000002  -0.000203
              13         14         15         16         17         18
     1  O    0.088113  -0.154191   0.129142  -0.019801   0.000209   0.158977
     2  C    1.084402  -1.611351   0.871647  -0.213964   0.007603   0.495850
     3  S   -0.276478  -0.078143   0.109163  -0.007853  -0.000192   0.007638
     4  C   -0.131339  -0.125664   0.227432  -0.002216   0.000076   0.033829
     5  N   -0.392551   0.194591  -0.137229  -0.007255   0.000053  -0.020360
     6  C   -0.050646   0.319698  -0.438665  -0.008510   0.000071  -0.191622
     7  H   -0.006617  -0.003490   0.011599   0.000097   0.000000   0.004598
     8  H   -0.000443   0.000227  -0.000456   0.000005  -0.000000   0.000011
     9  H    0.001390  -0.001494   0.003837  -0.000005   0.000000   0.000253
    10  C   -9.353492   6.337359  -3.857125  -0.937507   0.155874  -0.858221
    11  H    0.139883  -0.236653   0.101550  -0.040542   0.000243   0.028913
    12  H   -0.075051   0.068043  -0.039950   0.020100   0.000105  -0.003124
    13  C   24.066736 -11.343030   2.277291   1.340877   0.008548   0.408024
    14  C  -11.343030  21.466023  -4.303654  -2.352276   0.220449  -3.861482
    15  C    2.277291  -4.303654  14.722854  -0.624825  -0.003806  -3.977193
    16  C    1.340877  -2.352276  -0.624825   8.239679  -0.046227   1.067545
    17  H    0.008548   0.220449  -0.003806  -0.046227   0.452711   0.000114
    18  C    0.408024  -3.861482  -3.977193   1.067545   0.000114  13.535615
    19  H    0.059726  -0.003031   0.201855   0.007056  -0.000097   0.018217
    20  C   -2.466707   1.818035   0.356311  -0.376555  -0.019782  -0.478622
    21  H    0.007017   0.017985  -0.004083   0.242621  -0.001147  -0.011069
    22  H   -0.009345   0.003037   0.047160  -0.025069   0.000012   0.234939
    23  H    0.035823  -0.037638  -0.038691   0.059793  -0.000103   0.077082
    24  C    0.011467   0.055368  -0.087603  -0.002785  -0.000011   0.005070
    25  C    0.000286  -0.010407   0.032049  -0.000383  -0.000000   0.014866
    26  C    0.007236  -0.009376  -0.002541   0.001955   0.000010  -0.027105
    27  C   -0.003417   0.000129  -0.000259  -0.000017   0.000000  -0.000510
    28  H   -0.000025   0.000001   0.000006   0.000000   0.000000   0.000000
    29  C   -0.003660  -0.005607   0.007467   0.000615   0.000001  -0.008366
    30  H    0.000726   0.000011  -0.000185  -0.000001  -0.000000  -0.000030
    31  C    0.001692  -0.000356   0.000770   0.000006  -0.000000   0.000194
    32  H    0.000000   0.000000   0.000000   0.000000  -0.000000   0.000000
    33  H    0.000003   0.000000  -0.000005  -0.000000  -0.000000  -0.000000
    34  H   -0.000000  -0.000000   0.000000  -0.000000  -0.000000   0.000000
    35  S    0.131654  -0.087437   0.054334  -0.001953  -0.000067   0.105924
    36  C   -0.026512  -0.004303   0.012529   0.002327   0.000025  -0.010866
    37  H    0.002272  -0.000365   0.000456  -0.000000  -0.000000   0.000046
    38  H   -0.010350   0.002668  -0.001472  -0.000078   0.000000  -0.000021
    39  H    0.001958  -0.001857   0.001309   0.000052   0.000000  -0.000104
              19         20         21         22         23         24
     1  O   -0.006718   0.000070   0.000035   0.000224   0.000002  -0.039074
     2  C   -0.012750  -0.037837  -0.000179   0.000517   0.000021   1.600050
     3  S    0.002358   0.000769   0.000023  -0.000004   0.000003  -0.864372
     4  C    0.000906   0.003122  -0.000001   0.000017   0.000000  -7.566782
     5  N    0.002030   0.007312  -0.000000   0.000049  -0.000000   0.028023
     6  C    0.006672   0.001125  -0.000004  -0.000085  -0.000004  -0.046873
     7  H   -0.000053   0.000032  -0.000000  -0.000000   0.000000  -0.225011
     8  H    0.000000   0.000001  -0.000000   0.000000  -0.000000  -0.121912
     9  H   -0.000000  -0.000003  -0.000000  -0.000000   0.000000  -0.047192
    10  C    0.068449   0.064594   0.004928   0.015919   0.007775   0.254352
    11  H    0.000026  -0.005767   0.000001   0.000001   0.000000  -0.001783
    12  H   -0.000145   0.001320   0.000000   0.000001  -0.000000   0.003536
    13  C    0.059726  -2.466707   0.007017  -0.009345   0.035823   0.011467
    14  C   -0.003031   1.818035   0.017985   0.003037  -0.037638   0.055368
    15  C    0.201855   0.356311  -0.004083   0.047160  -0.038691  -0.087603
    16  C    0.007056  -0.376555   0.242621  -0.025069   0.059793  -0.002785
    17  H   -0.000097  -0.019782  -0.001147   0.000012  -0.000103  -0.000011
    18  C    0.018217  -0.478622  -0.011069   0.234939   0.077082   0.005070
    19  H    0.360086  -0.018123   0.000009  -0.000837  -0.000084  -0.000581
    20  C   -0.018123   7.020623   0.070242   0.060706   0.224091   0.000746
    21  H    0.000009   0.070242   0.462039  -0.000103  -0.001191  -0.000000
    22  H   -0.000837   0.060706  -0.000103   0.454684  -0.001259   0.000001
    23  H   -0.000084   0.224091  -0.001191  -0.001259   0.463296  -0.000000
    24  C   -0.000581   0.000746  -0.000000   0.000001  -0.000000  16.633834
    25  C   -0.000008   0.000423   0.000000  -0.000000  -0.000000  -4.614233
    26  C   -0.000232  -0.000963  -0.000000   0.000002   0.000000  -0.300869
    27  C    0.000010   0.000012  -0.000000   0.000000  -0.000000   1.898539
    28  H    0.000000  -0.000000   0.000000  -0.000000   0.000000   0.043142
    29  C   -0.000003  -0.000208  -0.000000   0.000000   0.000000  -0.030827
    30  H    0.000000   0.000002  -0.000000  -0.000000  -0.000000   0.032129
    31  C   -0.000008  -0.000004  -0.000000   0.000000  -0.000000  -1.362062
    32  H    0.000000   0.000000   0.000000   0.000000  -0.000000   0.006406
    33  H   -0.000000   0.000000   0.000000   0.000000  -0.000000  -0.007672
    34  H    0.000000   0.000000   0.000000  -0.000000   0.000000   0.029194
    35  S    0.000398  -0.002040   0.000011   0.000019  -0.000004   0.010434
    36  C   -0.000043   0.000415  -0.000001   0.000001   0.000000  -0.000630
    37  H   -0.000000  -0.000001  -0.000000  -0.000000  -0.000000  -0.010925
    38  H   -0.000000   0.000005   0.000000   0.000000   0.000000   0.002601
    39  H    0.000000   0.000001   0.000000  -0.000000   0.000000  -0.009658
              25         26         27         28         29         30
     1  O   -0.001801   0.022309  -0.001236  -0.000006   0.008535  -0.000544
     2  C    0.090610   0.025555  -0.315673   0.005163  -0.843679  -0.028919
     3  S    0.060678   0.075143  -0.006575  -0.000374   0.229694   0.008993
     4  C    2.040482  -0.494036  -1.091221   0.094432  -0.204486   0.075103
     5  N   -0.087312   0.019024   0.050338  -0.000378   0.164589   0.007396
     6  C   -0.016146  -0.110791   0.025574   0.001599  -0.070505   0.005257
     7  H   -0.000341   0.120041  -0.035157  -0.000088   0.015259  -0.000024
     8  H    0.201316  -0.151120   0.041589   0.001195  -0.015057  -0.000091
     9  H   -0.036191   0.052301  -0.004857   0.000008   0.023017   0.000422
    10  C   -0.163014   0.097162  -0.003852   0.000153   0.017978  -0.001809
    11  H    0.000440  -0.002228   0.000001  -0.000000  -0.000460   0.000001
    12  H   -0.000180  -0.000221  -0.000014  -0.000000  -0.000024  -0.000000
    13  C    0.000286   0.007236  -0.003417  -0.000025  -0.003660   0.000726
    14  C   -0.010407  -0.009376   0.000129   0.000001  -0.005607   0.000011
    15  C    0.032049  -0.002541  -0.000259   0.000006   0.007467  -0.000185
    16  C   -0.000383   0.001955  -0.000017   0.000000   0.000615  -0.000001
    17  H   -0.000000   0.000010   0.000000   0.000000   0.000001  -0.000000
    18  C    0.014866  -0.027105  -0.000510   0.000000  -0.008366  -0.000030
    19  H   -0.000008  -0.000232   0.000010   0.000000  -0.000003   0.000000
    20  C    0.000423  -0.000963   0.000012  -0.000000  -0.000208   0.000002
    21  H    0.000000  -0.000000  -0.000000   0.000000  -0.000000  -0.000000
    22  H   -0.000000   0.000002   0.000000  -0.000000   0.000000  -0.000000
    23  H   -0.000000   0.000000  -0.000000   0.000000   0.000000  -0.000000
    24  C   -4.614233  -0.300869   1.898539   0.043142  -0.030827   0.032129
    25  C   15.168828   0.142176  -3.783015   0.195528  -4.608794  -0.028776
    26  C    0.142176  11.196932  -1.767657   0.005298  -3.778801   0.259786
    27  C   -3.783015  -1.767657   8.954303  -0.006652   2.683484   0.003390
    28  H    0.195528   0.005298  -0.006652   0.451477  -0.001662  -0.000101
    29  C   -4.608794  -3.778801   2.683484  -0.001662  13.767117   0.006691
    30  H   -0.028776   0.259786   0.003390  -0.000101   0.006691   0.380902
    31  C    1.422952   0.766430  -0.506307  -0.012639  -0.874168  -0.013995
    32  H    0.048947  -0.002964   0.223273  -0.001160  -0.015804   0.000010
    33  H    0.001169   0.068992  -0.021043   0.000012   0.219200  -0.000824
    34  H   -0.026353  -0.039990   0.058913  -0.000103   0.059686  -0.000089
    35  S    0.094073  -0.215207   0.000125   0.000557  -0.082440   0.000802
    36  C   -0.016137   0.041959  -0.005819  -0.000066   0.024210  -0.000137
    37  H    0.006552  -0.005488  -0.000426   0.000000  -0.000698   0.000000
    38  H   -0.000194  -0.000011   0.000064   0.000000  -0.000051  -0.000000
    39  H   -0.001031   0.005769   0.000063  -0.000000   0.001553   0.000001
              31         32         33         34         35         36
     1  O    0.000890   0.000000   0.000001  -0.000000  -0.047023  -0.001684
     2  C    0.073518  -0.000022  -0.000212  -0.000002  -0.116563  -0.128026
     3  S    0.004123   0.000014   0.000053  -0.000010  -0.286228   0.050352
     4  C   -0.106444   0.006758   0.012774   0.009601   0.017810   0.011694
     5  N   -0.010813  -0.000046   0.000210  -0.000014   0.184317  -0.005786
     6  C   -0.010803  -0.000040   0.000212  -0.000127   0.262312  -0.042955
     7  H    0.009197  -0.000002  -0.000001   0.000000  -0.007686   0.000326
     8  H    0.002185  -0.000003   0.000002  -0.000000  -0.000879  -0.000130
     9  H    0.001007   0.000002  -0.000001  -0.000000  -0.025956   0.010512
    10  C   -0.002032   0.000001  -0.000014   0.000000  -0.640373   0.123251
    11  H   -0.000003   0.000000   0.000000   0.000000   0.009416  -0.001556
    12  H    0.000004  -0.000000   0.000000  -0.000000   0.005760   0.003431
    13  C    0.001692   0.000000   0.000003  -0.000000   0.131654  -0.026512
    14  C   -0.000356   0.000000   0.000000  -0.000000  -0.087437  -0.004303
    15  C    0.000770   0.000000  -0.000005   0.000000   0.054334   0.012529
    16  C    0.000006   0.000000  -0.000000  -0.000000  -0.001953   0.002327
    17  H   -0.000000  -0.000000  -0.000000  -0.000000  -0.000067   0.000025
    18  C    0.000194   0.000000  -0.000000   0.000000   0.105924  -0.010866
    19  H   -0.000008   0.000000  -0.000000   0.000000   0.000398  -0.000043
    20  C   -0.000004   0.000000   0.000000   0.000000  -0.002040   0.000415
    21  H   -0.000000   0.000000   0.000000   0.000000   0.000011  -0.000001
    22  H    0.000000   0.000000   0.000000  -0.000000   0.000019   0.000001
    23  H   -0.000000  -0.000000  -0.000000   0.000000  -0.000004   0.000000
    24  C   -1.362062   0.006406  -0.007672   0.029194   0.010434  -0.000630
    25  C    1.422952   0.048947   0.001169  -0.026353   0.094073  -0.016137
    26  C    0.766430  -0.002964   0.068992  -0.039990  -0.215207   0.041959
    27  C   -0.506307   0.223273  -0.021043   0.058913   0.000125  -0.005819
    28  H   -0.012639  -0.001160   0.000012  -0.000103   0.000557  -0.000066
    29  C   -0.874168  -0.015804   0.219200   0.059686  -0.082440   0.024210
    30  H   -0.013995   0.000010  -0.000824  -0.000089   0.000802  -0.000137
    31  C    6.481884   0.061257   0.054826   0.237665   0.000770   0.000167
    32  H    0.061257   0.459118  -0.000102  -0.001211   0.000003  -0.000000
    33  H    0.054826  -0.000102   0.452391  -0.001203   0.000007  -0.000000
    34  H    0.237665  -0.001211  -0.001203   0.460119   0.000004  -0.000000
    35  S    0.000770   0.000003   0.000007   0.000004  17.648463  -0.402022
    36  C    0.000167  -0.000000  -0.000000  -0.000000  -0.402022   5.964317
    37  H    0.000085   0.000000   0.000000  -0.000000   0.004722   0.340498
    38  H   -0.000003  -0.000000   0.000000   0.000000  -0.051692   0.364828
    39  H   -0.000040   0.000000  -0.000000   0.000000  -0.103637   0.443841
              37         38         39
     1  O   -0.000117  -0.000377   0.001530
     2  C   -0.006700   0.026176  -0.120024
     3  S   -0.001985  -0.010565   0.072737
     4  C    0.006182  -0.000181   0.027078
     5  N    0.000407  -0.000750   0.004820
     6  C    0.000074   0.001241  -0.003856
     7  H    0.000000  -0.000000   0.000000
     8  H    0.000095  -0.000003  -0.000010
     9  H    0.000166  -0.000070   0.000636
    10  C   -0.010661   0.009629   0.013849
    11  H    0.000000  -0.000002   0.000002
    12  H    0.000011   0.000024  -0.000203
    13  C    0.002272  -0.010350   0.001958
    14  C   -0.000365   0.002668  -0.001857
    15  C    0.000456  -0.001472   0.001309
    16  C   -0.000000  -0.000078   0.000052
    17  H   -0.000000   0.000000   0.000000
    18  C    0.000046  -0.000021  -0.000104
    19  H   -0.000000  -0.000000   0.000000
    20  C   -0.000001   0.000005   0.000001
    21  H   -0.000000   0.000000   0.000000
    22  H   -0.000000   0.000000  -0.000000
    23  H   -0.000000   0.000000   0.000000
    24  C   -0.010925   0.002601  -0.009658
    25  C    0.006552  -0.000194  -0.001031
    26  C   -0.005488  -0.000011   0.005769
    27  C   -0.000426   0.000064   0.000063
    28  H    0.000000   0.000000  -0.000000
    29  C   -0.000698  -0.000051   0.001553
    30  H    0.000000  -0.000000   0.000001
    31  C    0.000085  -0.000003  -0.000040
    32  H    0.000000  -0.000000   0.000000
    33  H    0.000000   0.000000  -0.000000
    34  H   -0.000000   0.000000   0.000000
    35  S    0.004722  -0.051692  -0.103637
    36  C    0.340498   0.364828   0.443841
    37  H    0.579332  -0.037120  -0.037063
    38  H   -0.037120   0.559600  -0.032868
    39  H   -0.037063  -0.032868   0.516360
 Mulliken charges:
               1
     1  O   -0.186267
     2  C    0.568693
     3  S   -0.462471
     4  C   -0.763123
     5  N   -0.276699
     6  C   -0.226001
     7  H    0.117679
     8  H    0.241087
     9  H    0.281134
    10  C   -1.073465
    11  H    0.237761
    12  H    0.254064
    13  C    0.474536
    14  C   -0.271819
    15  C    0.348979
    16  C   -0.314906
    17  H    0.225327
    18  C   -0.749013
    19  H    0.314915
    20  C   -0.223342
    21  H    0.212866
    22  H    0.219416
    23  H    0.211090
    24  C    0.725960
    25  C   -0.127062
    26  C    0.001520
    27  C   -0.386102
    28  H    0.224681
    29  C   -0.683797
    30  H    0.293903
    31  C   -0.219946
    32  H    0.215566
    33  H    0.221224
    34  H    0.213920
    35  S   -0.460707
    36  C   -0.748011
    37  H    0.170650
    38  H    0.178968
    39  H    0.218792
 Sum of Mulliken charges =  -1.00000
 Mulliken charges with hydrogens summed into heavy atoms:
               1
     1  O   -0.186267
     2  C    0.568693
     3  S   -0.462471
     4  C   -0.240902
     5  N   -0.276699
     6  C   -0.108322
    10  C   -0.581640
    13  C    0.474536
    14  C   -0.046491
    15  C    0.663893
    16  C   -0.102040
    18  C   -0.529597
    20  C   -0.012252
    24  C    0.725960
    25  C    0.097620
    26  C    0.295422
    27  C   -0.170537
    29  C   -0.462573
    31  C   -0.006026
    35  S   -0.460707
    36  C   -0.179602
 APT charges:
               1
     1  O    0.037222
     2  C    1.276138
     3  S   -0.667163
     4  C   -1.661125
     5  N   -0.178536
     6  C   -0.809526
     7  H    0.493714
     8  H    0.531058
     9  H    0.459061
    10  C   -1.924167
    11  H    0.481909
    12  H    0.499229
    13  C   -0.392451
    14  C    0.034169
    15  C   -1.086991
    16  C   -0.497520
    17  H    0.510098
    18  C   -0.506344
    19  H    0.003783
    20  C   -0.517386
    21  H    1.170820
    22  H    0.643498
    23  H    1.242977
    24  C   -0.530604
    25  C   -0.240791
    26  C   -0.833166
    27  C   -0.504116
    28  H    0.458683
    29  C   -0.473475
    30  H    0.073121
    31  C   -0.483024
    32  H    1.114368
    33  H    0.698456
    34  H    1.238492
    35  S   -0.282816
    36  C   -1.681657
    37  H    0.478802
    38  H    0.641720
    39  H    0.183540
 Sum of APT charges =  -1.00000
 APT charges with hydrogens summed into heavy atoms:
               1
     1  O    0.037222
     2  C    1.276138
     3  S   -0.667163
     4  C   -0.671006
     5  N   -0.178536
     6  C   -0.315812
    10  C   -0.943029
    13  C   -0.392451
    14  C    0.544267
    15  C   -1.083208
    16  C    0.673301
    18  C    0.137155
    20  C    0.725591
    24  C   -0.530604
    25  C    0.217892
    26  C   -0.760044
    27  C    0.610251
    29  C    0.224980
    31  C    0.755468
    35  S   -0.282816
    36  C   -0.377595
 Electronic spatial extent (au):  <R**2>=           9652.7510
 Charge=             -1.0000 electrons
 Dipole moment (field-independent basis, Debye):
    X=              1.6459    Y=             -4.8004    Z=              1.0364  Tot=              5.1795
 Quadrupole moment (field-independent basis, Debye-Ang):
   XX=           -157.9109   YY=           -172.1987   ZZ=           -160.7190
   XY=             -1.3445   XZ=             -9.0748   YZ=              5.5244
 Traceless Quadrupole moment (field-independent basis, Debye-Ang):
   XX=              5.6986   YY=             -8.5892   ZZ=              2.8905
   XY=             -1.3445   XZ=             -9.0748   YZ=              5.5244
 Octapole moment (field-independent basis, Debye-Ang**2):
  XXX=             -7.4699  YYY=            -37.9503  ZZZ=              0.2770  XYY=              3.4667
  XXY=             -0.0379  XXZ=             -2.1633  XZZ=             18.8556  YZZ=            -28.5347
  YYZ=             23.8866  XYZ=            -35.4701
 Hexadecapole moment (field-independent basis, Debye-Ang**3):
 XXXX=         -10669.7681 YYYY=          -2709.8024 ZZZZ=          -1127.2201 XXXY=           -154.9231
 XXXZ=           -167.5605 YYYX=             35.0529 YYYZ=             66.4879 ZZZX=            -31.9394
 ZZZY=             19.6106 XXYY=          -2205.7939 XXZZ=          -1944.6989 YYZZ=           -654.7068
 XXYZ=             45.0159 YYXZ=             47.6657 ZZXY=            -14.6326
 N-N= 1.836910140313D+03 E-N=-7.414963298261D+03  KE= 1.577231175612D+03
  Exact polarizability:   0.000   0.000   0.000   0.000   0.000   0.000
 Approx polarizability: 234.804  -8.791 229.589  -1.550  -0.039 236.468
 Calling FoFJK, ICntrl=    100147 FMM=F ISym2X=0 I1Cent= 0 IOpClX= 0 NMat=1 NMatS=1 NMatT=0.
 -------------------------------------------------------------------
 Center     Atomic                   Forces (Hartrees/Bohr)
 Number     Number              X              Y              Z
 -------------------------------------------------------------------
      1        8          -0.000000526    0.000000095    0.000000175
      2        6           0.000000742    0.000000182    0.000000214
      3       16          -0.000000131   -0.000000065   -0.000000237
      4        6           0.000000399    0.000000542   -0.000000254
      5        7          -0.000000757   -0.000000449    0.000000036
      6        6           0.000000129    0.000000359    0.000000132
      7        1           0.000000060   -0.000000100   -0.000000042
      8        1          -0.000000028   -0.000000100    0.000000179
      9        1          -0.000000006   -0.000000238   -0.000000061
     10        6           0.000000340   -0.000000244   -0.000000417
     11        1          -0.000000016    0.000000050   -0.000000023
     12        1           0.000000039   -0.000000100    0.000000071
     13        6          -0.000000577    0.000000293    0.000000363
     14        6           0.000000383   -0.000000211   -0.000000335
     15        6           0.000000719   -0.000000252    0.000000000
     16        6           0.000000385   -0.000000376   -0.000000260
     17        1           0.000000029    0.000000200    0.000000166
     18        6          -0.000000459   -0.000000026   -0.000000087
     19        1          -0.000000372    0.000000167    0.000000066
     20        6          -0.000000217   -0.000000032   -0.000000119
     21        1          -0.000000297    0.000000051    0.000000078
     22        1          -0.000000017    0.000000118    0.000000122
     23        1           0.000000305    0.000000139    0.000000128
     24        6          -0.000000828    0.000000024    0.000000992
     25        6           0.000000917   -0.000000252   -0.000000500
     26        6          -0.000000091    0.000000001   -0.000000456
     27        6          -0.000000559   -0.000000252    0.000000997
     28        1          -0.000000063    0.000000098   -0.000000118
     29        6           0.000000095    0.000000079    0.000000044
     30        1           0.000000129    0.000000014   -0.000000040
     31        6          -0.000000564    0.000000581   -0.000000519
     32        1           0.000000434    0.000000019   -0.000000429
     33        1           0.000000038   -0.000000038    0.000000039
     34        1           0.000000351   -0.000000259    0.000000054
     35       16           0.000000079   -0.000000019    0.000000084
     36        6          -0.000000188    0.000000215   -0.000000010
     37        1          -0.000000087   -0.000000060    0.000000033
     38        1           0.000000270   -0.000000205    0.000000086
     39        1          -0.000000063    0.000000049   -0.000000152
 -------------------------------------------------------------------
 Cartesian Forces:  Max     0.000000997 RMS     0.000000317
 IRC-IRC-IRC-IRC-IRC-IRC-IRC-IRC-IRC-IRC-IRC-IRC-IRC-IRC-IRC-IRC-IRC-IRC
          ******** Start new reaction path calculation ********
 Supplied step size of   0.1000 bohr.
    Integration on MW PES will use step size of   0.3554 sqrt(amu)*bohr.
 Point Number:   0          Path Number:   1
 Calculating another point on the path.
 IRC-IRC-IRC-IRC-IRC-IRC-IRC-IRC-IRC-IRC-IRC-IRC-IRC-IRC-IRC-IRC-IRC-IRC
                          Input orientation:                          
 ---------------------------------------------------------------------
 Center     Atomic      Atomic             Coordinates (Angstroms)
 Number     Number       Type             X           Y           Z
 ---------------------------------------------------------------------
      1          8           0       -1.215093   -0.054047    0.089770
      2          6           0       -0.042928    0.489093    0.318724
      3         16           0        0.407402    1.061809    1.874113
      4          6           0        2.242953    0.534321   -0.640016
      5          7           0        0.948365   -0.161624   -0.504388
      6          6           0        0.670049   -1.278970   -1.128505
      7          1           0        1.580828   -1.553531   -1.666835
      8          1           0        2.317867    0.874668   -1.662601
      9          1           0        2.220550    1.407353   -0.011599
     10          6           0       -2.357450    0.394216    0.768522
     11          1           0       -2.219869    0.268138    1.833403
     12          1           0       -2.491697    1.446888    0.555857
     13          6           0       -3.542408   -0.412280    0.289288
     14          6           0       -4.815109   -0.054411    0.727405
     15          6           0       -3.405731   -1.507976   -0.555080
     16          6           0       -5.932001   -0.774793    0.335660
     17          1           0       -4.933067    0.797794    1.376506
     18          6           0       -4.527238   -2.229084   -0.948041
     19          1           0       -2.428137   -1.785025   -0.902502
     20          6           0       -5.791459   -1.869991   -0.506822
     21          1           0       -6.907912   -0.480693    0.682668
     22          1           0       -4.407451   -3.073837   -1.604515
     23          1           0       -6.656371   -2.431321   -0.816484
     24          6           0        3.439705   -0.323076   -0.280983
     25          6           0        4.507528   -0.425696   -1.163202
     26          6           0        3.526072   -0.979309    0.947279
     27          6           0        5.642080   -1.160936   -0.836216
     28          1           0        4.455539    0.069606   -2.117821
     29          6           0        4.652296   -1.716066    1.273498
     30          1           0        2.709359   -0.901629    1.641050
     31          6           0        5.717252   -1.810133    0.383833
     32          1           0        6.456528   -1.227746   -1.537108
     33          1           0        4.701932   -2.216395    2.225242
     34          1           0        6.590573   -2.384474    0.641381
     35         16           0       -0.368277    2.450936   -1.166597
     36          6           0        0.247793    3.905255   -0.268495
     37          1           0        1.184797    4.266507   -0.683922
     38          1           0       -0.473827    4.716034   -0.311558
     39          1           0        0.411314    3.652388    0.775434
 ---------------------------------------------------------------------
                    Distance matrix (angstroms):
                    1          2          3          4          5
     1  O    0.000000
     2  C    1.312018   0.000000
     3  S    2.657349   1.717567   0.000000
     4  C    3.582854   2.479208   3.157266   0.000000
     5  N    2.246140   1.443471   2.728864   1.476039   0.000000
     6  C    2.557027   2.393503   3.816274   2.449627   1.309749
     7  H    3.626470   3.278924   4.555792   2.419069   1.920598
     8  H    4.051558   3.106069   4.024083   1.080337   2.071447
     9  H    3.734918   2.464883   2.638715   1.075915   2.079179
    10  C    1.402364   2.359732   3.051626   4.813243   3.585759
    11  H    2.038047   2.661231   2.744837   5.109348   3.960766
    12  H    2.024787   2.640090   3.207937   4.967877   3.942773
    13  C    2.363162   3.613821   4.503954   5.935491   4.567252
    14  C    3.656049   4.820387   5.462189   7.213368   5.894611
    15  C    2.707146   4.007526   5.200458   6.007147   4.557783
    16  C    4.777987   6.023195   6.777018   8.336401   6.958526
    17  H    4.025501   5.012750   5.370096   7.458621   6.248959
    18  C    4.096113   5.394647   6.568501   7.318932   5.869705
    19  H    2.335030   3.514574   4.884090   5.221814   3.767584
    20  C    4.959506   6.268367   7.258801   8.387504   6.952967
    21  H    5.739490   6.942691   7.570514   9.301509   7.951855
    22  H    4.709659   5.953351   7.237902   7.627380   6.194839
    23  H    6.006683   7.318138   8.326954   9.382117   7.942350
    24  C    4.677283   3.626017   3.969534   1.515338   2.506542
    25  C    5.869962   4.872329   5.314977   2.514689   3.629244
    26  C    4.906126   3.910121   3.840740   2.541058   3.069287
    27  C    7.007387   6.031235   6.299867   3.803480   4.810374
    28  H    6.086445   5.133120   5.771257   2.701001   3.867415
    29  C    6.212067   5.274415   5.108468   3.811917   4.392753
    30  H    4.304205   3.355255   3.034536   2.735461   2.872562
    31  C    7.157354   6.202447   6.217997   4.314567   5.123359
    32  H    7.929569   6.973849   7.312346   4.654447   5.704646
    33  H    6.651855   5.785168   5.414138   4.671480   5.075651
    34  H    8.164777   7.236354   7.185269   5.391024   6.171577
    35  S    2.927541   2.482107   3.431803   3.281649   2.999589
    36  C    4.236091   3.478435   3.563907   3.934703   4.133516
    37  H    5.002525   4.096518   4.173485   3.879541   4.438072
    38  H    4.843987   4.295341   4.348228   4.997549   5.084423
    39  H    4.105240   3.228212   2.813932   3.883393   4.058702
                    6          7          8          9         10
     6  C    0.000000
     7  H    1.093024   0.000000
     8  H    2.763823   2.537596   0.000000
     9  H    3.296644   3.451939   1.737536   0.000000
    10  C    3.945125   5.023416   5.291482   4.753222   0.000000
    11  H    4.417926   5.478635   5.760293   4.941576   1.081108
    12  H    4.501557   5.525245   5.327372   4.746456   1.082298
    13  C    4.528364   5.601465   6.309431   6.050891   1.511365
    14  C    5.918691   6.991977   7.579885   7.223806   2.498608
    15  C    4.122286   5.109192   6.297871   6.359997   2.543452
    16  C    6.781226   7.814026   8.647201   8.446682   3.785679
    17  H    6.479424   7.564488   7.862450   7.312499   2.676999
    18  C    5.286499   6.187204   7.549790   7.722256   3.812646
    19  H    3.147367   4.087736   5.493293   5.709227   2.747073
    20  C    6.518196   7.469698   8.638874   8.670555   4.306455
    21  H    7.832183   8.872984   9.615211   9.347489   4.634603
    22  H    5.406398   6.178568   7.798972   8.157748   4.675596
    23  H    7.423052   8.327368   9.601168   9.704792   5.382994
    24  C    3.050086   2.624887   2.145222   2.133844   5.934894
    25  C    3.931352   3.176671   2.595181   3.149051   7.178561
    26  C    3.543381   3.308670   3.421763   2.884439   6.044366
    27  C    4.982014   4.163872   3.984594   4.356945   8.305791
    28  H    4.138519   3.331955   2.329161   3.349763   7.406292
    29  C    4.671078   4.255103   4.558743   4.161803   7.337904
    30  H    3.460001   3.555371   3.771287   2.881246   5.302176
    31  C    5.295618   4.623969   4.790811   4.768177   8.379019
    32  H    5.801114   4.888294   4.643750   5.216745   9.253804
    33  H    5.327520   5.032787   5.509425   4.928718   7.666303
    34  H    6.277519   5.578161   5.846910   5.822493   9.370400
    35  S    3.871920   4.481629   3.153729   3.020780   3.454214
    36  C    5.272012   5.790568   3.925964   3.193319   4.493339
    37  H    5.587033   5.915725   3.707591   3.114413   5.445342
    38  H    6.157591   6.735416   4.937101   4.277501   4.836602
    39  H    5.292468   5.868052   4.158688   2.988803   4.275720
                   11         12         13         14         15
    11  H    0.000000
    12  H    1.759394   0.000000
    13  C    2.143913   2.152105   0.000000
    14  C    2.839461   2.771564   1.392761   0.000000
    15  C    3.204013   3.286466   1.390032   2.396656   0.000000
    16  C    4.136527   4.101225   2.417379   1.385591   2.777231
    17  H    2.801916   2.656139   2.140153   1.077729   3.373478
    18  C    4.392778   4.462948   2.408662   2.760288   1.390033
    19  H    3.426956   3.546282   2.132228   3.368866   1.073848
    20  C    4.775406   4.797854   2.795880   2.402688   2.413520
    21  H    4.884944   4.820229   3.389107   2.136245   3.853907
    22  H    5.270065   5.364166   3.379153   3.836791   2.134637
    23  H    5.830225   5.853916   3.872470   3.379873   3.389330
    24  C    6.070498   6.246167   7.005931   8.320515   6.952634
    25  C    7.397224   7.446535   8.179938   9.519654   8.010045
    26  C    5.946191   6.500246   7.121649   8.395182   7.112417
    27  C    8.424926   8.654302   9.283430  10.631186   9.058828
    28  H    7.759682   7.570307   8.366214   9.698226   8.168873
    29  C    7.174763   7.845759   8.355938   9.627620   8.265519
    30  H    5.069777   5.808972   6.414928   7.626935   6.525716
    31  C    8.331769   8.833155   9.365054  10.683222   9.176148
    32  H    9.427507   9.571045  10.197030  11.556580   9.914992
    33  H    7.364630   8.243469   8.658631   9.873792   8.600364
    34  H    9.277993   9.857701  10.329125  11.641571  10.105734
    35  S    4.146445   2.912709   4.515829   5.444108   5.027232
    36  C    4.871956   3.771993   5.772162   6.504133   6.537082
    37  H    5.823713   4.796239   6.721953   7.527353   7.377954
    38  H    5.237681   3.938467   6.006396   6.533246   6.884305
    39  H    4.415379   3.652385   5.691201   6.407664   6.555109
                   16         17         18         19         20
    16  C    0.000000
    17  H    2.134071   0.000000
    18  C    2.395038   3.837995   0.000000
    19  H    3.851062   4.259050   2.146040   0.000000
    20  C    1.388879   3.376513   1.386318   3.387583   0.000000
    21  H    1.076714   2.452744   3.373973   4.927721   2.142780
    22  H    3.372555   4.914497   1.076529   2.464050   2.137674
    23  H    2.143882   4.266868   2.142759   4.278208   1.076594
    24  C    9.402827   8.608538   8.218881   6.079075   9.362603
    25  C   10.552356   9.852506   9.215503   7.072425  10.420459
    26  C    9.480034   8.654442   8.367197   6.286770   9.472282
    27  C   11.639663  10.980278  10.225873   8.094583  11.460239
    28  H   10.706706  10.044227   9.345728   7.231987  10.552645
    29  C   10.667374   9.910060   9.458450   7.407582  10.595530
    30  H    8.740321   7.833562   7.799606   5.800337   8.821280
    31  C   11.695270  11.009813  10.339196   8.246372  11.543279
    32  H   12.537467  11.929578  11.045035   8.924716  12.308012
    33  H   10.896296  10.131085   9.759481   7.797868  10.848753
    34  H   12.629307  11.977542  11.231924   9.169517  12.445794
    35  S    6.604326   5.480653   6.264767   4.717640   6.965387
    36  C    7.775456   6.261282   7.803385   6.319957   8.359595
    37  H    8.780835   7.328410   8.653889   7.051390   9.292799
    38  H    7.769152   6.171465   8.066591   6.814125   8.467057
    39  H    7.747966   6.088711   7.870919   6.359513   8.403287
                   21         22         23         24         25
    21  H    0.000000
    22  H    4.267072   0.000000
    23  H    2.472990   2.468088   0.000000
    24  C   10.393587   8.419993  10.327740   0.000000
    25  C   11.563846   9.310439  11.347925   1.388916   0.000000
    26  C   10.449242   8.592991  10.435581   1.395252   2.392461
    27  C   12.659860  10.258779  12.363906   2.420899   1.390937
    28  H   11.716381   9.417925  11.463972   2.135437   1.076720
    29  C   11.641033   9.602371  11.522394   2.413962   2.761073
    30  H    9.674067   8.117953   9.802873   2.135963   3.365078
    31  C   12.698484  10.395196  12.447216   2.800097   2.402793
    32  H   13.568115  11.019920  13.187722   3.390796   2.140489
    33  H   11.839792   9.918826  11.760499   3.385120   3.837441
    34  H   13.632138  11.246146  13.327006   3.876607   3.381184
    35  S    7.401422   6.857828   7.968634   4.793765   5.661139
    36  C    8.446619   8.494938   9.387224   5.297852   6.140275
    37  H    9.481319   9.273693  10.313214   5.129448   5.769490
    38  H    8.330180   8.821973   9.463798   6.380384   7.209479
    39  H    8.406071   8.609689   9.460332   5.107982   6.096561
                   26         27         28         29         30
    26  C    0.000000
    27  C    2.773325   0.000000
    28  H    3.370307   2.136499   0.000000
    29  C    1.384778   2.395566   3.837758   0.000000
    30  H    1.074418   3.847719   4.256942   2.138553   0.000000
    31  C    2.410189   1.384061   3.373961   1.390858   3.384287
    32  H    3.849866   1.076586   2.454447   3.375384   4.924258
    33  H    2.132186   3.372002   4.914134   1.076387   2.457690
    34  H    3.385148   2.140087   4.265451   2.145521   4.273405
    35  S    5.603660   7.019912   5.463035   6.965926   5.347374
    36  C    6.007012   7.422058   5.986429   7.305932   5.728159
    37  H    5.971681   7.024793   5.510698   7.186531   5.868510
    38  H    7.072538   8.498139   7.010744   8.376243   6.745627
    39  H    5.584252   7.288788   6.128867   6.859614   5.173913
                   31         32         33         34         35
    31  C    0.000000
    32  H    2.139092   0.000000
    33  H    2.141661   4.267472   0.000000
    34  H    1.076516   2.470182   2.470594   0.000000
    35  S    7.589085   7.761955   7.680858   8.664616   0.000000
    36  C    7.937643   8.155089   7.970739   8.978832   1.816913
    37  H    7.655639   7.661977   7.928524   8.672623   2.437481
    38  H    9.022411   9.211966   9.015676  10.061364   2.423407
    39  H    7.625318   8.106058   7.413094   8.639729   2.413034
                   36         37         38         39
    36  C    0.000000
    37  H    1.086765   0.000000
    38  H    1.086256   1.758341   0.000000
    39  H    1.086494   1.762141   1.759650   0.000000
 Symmetry turned off by external request.
 Stoichiometry    C17H18NOS2(1-)
 Framework group  C1[X(C17H18NOS2)]
 Deg. of freedom   111
 Full point group                 C1      NOp   1
 Rotational constants (GHZ):      0.4670547      0.1264846      0.1131013
 Standard basis: 6-31+G(d) (6D, 7F)
   443 basis functions,   792 primitive gaussians,   443 cartesian basis functions
    84 alpha electrons       84 beta electrons
       nuclear repulsion energy      1838.3999071034 Hartrees.
 NAtoms=   39 NActive=   39 NUniq=   39 SFac= 1.00D+00 NAtFMM=   60 NAOKFM=F Big=F
 Integral buffers will be    131072 words long.
 Raffenetti 1 integral format.
 Two-electron integral symmetry is turned off.
 One-electron integrals computed using PRISM.
 NBasis=   443 RedAO= T EigKep=  1.42D-06  NBF=   443
 NBsUse=   443 1.00D-06 EigRej= -1.00D+00 NBFU=   443
 Initial guess from the checkpoint file:  "/scratch/srahman/25060434/Gau-1991.chk"
 B after Tr=     0.011805    0.008666   -0.008765
         Rot=    1.000000    0.000010    0.000005   -0.000002 Ang=   0.00 deg.
 ExpMin= 4.05D-02 ExpMax= 2.19D+04 ExpMxC= 3.30D+03 IAcc=2 IRadAn=         4 AccDes= 0.00D+00
 Harris functional with IExCor=  205 and IRadAn=       4 diagonalized for initial guess.
 HarFok:  IExCor=  205 AccDes= 0.00D+00 IRadAn=         4 IDoV= 1 UseB2=F ITyADJ=14
 ICtDFT=  3500011 ScaDFX=  1.000000  1.000000  1.000000  1.000000
 FoFCou: FMM=F IPFlag=           0 FMFlag=      100000 FMFlg1=           0
         NFxFlg=           0 DoJE=T BraDBF=F KetDBF=T FulRan=T
         wScrn=  0.000000 ICntrl=     500 IOpCl=  0 I1Cent=   200000004 NGrid=           0
         NMat0=    1 NMatS0=      1 NMatT0=    0 NMatD0=    1 NMtDS0=    0 NMtDT0=    0
 Symmetry not used in FoFCou.
 Requested convergence on RMS density matrix=1.00D-08 within 128 cycles.
 Requested convergence on MAX density matrix=1.00D-06.
 Requested convergence on             energy=1.00D-06.
 No special actions if energy rises.
 Initial convergence to 1.0D-05 achieved.  Increase integral accuracy.
 SCF Done:  E(RHF) =  -1578.51137273     A.U. after   17 cycles
            NFock= 17  Conv=0.68D-08     -V/T= 2.0008
 Range of M.O.s used for correlation:     1   443
 NBasis=   443 NAE=    84 NBE=    84 NFC=     0 NFV=     0
 NROrb=    443 NOA=    84 NOB=    84 NVA=   359 NVB=   359

 **** Warning!!: The largest alpha MO coefficient is  0.15929857D+03

 Symmetrizing basis deriv contribution to polar:
 IMax=3 JMax=2 DiffMx= 0.00D+00
 Calling FoFJK, ICntrl=      2147 FMM=F ISym2X=0 I1Cent= 0 IOpClX= 0 NMat=1 NMatS=1 NMatT=0.
 -------------------------------------------------------------------
 Center     Atomic                   Forces (Hartrees/Bohr)
 Number     Number              X              Y              Z
 -------------------------------------------------------------------
      1        8          -0.000164830    0.000356718   -0.000300042
      2        6          -0.000188868    0.001488838   -0.001028078
      3       16           0.000076504    0.000529716   -0.000180177
      4        6           0.000090113    0.000074192   -0.000105176
      5        7          -0.000026407    0.000304642   -0.000284615
      6        6           0.000039529    0.000190333    0.000064056
      7        1          -0.000033217    0.000002073    0.000067542
      8        1           0.000030983    0.000009290   -0.000004231
      9        1           0.000018958    0.000000081    0.000002963
     10        6           0.000009085    0.000045800   -0.000053732
     11        1           0.000004491   -0.000002905   -0.000010637
     12        1          -0.000033960   -0.000010703    0.000028830
     13        6          -0.000025191    0.000026498   -0.000002858
     14        6          -0.000030774   -0.000007418   -0.000009331
     15        6          -0.000001984    0.000008343    0.000000734
     16        6          -0.000021641   -0.000020556   -0.000004202
     17        1          -0.000002831   -0.000000683    0.000000338
     18        6           0.000006195   -0.000004012    0.000003730
     19        1           0.000001925    0.000004990    0.000003994
     20        6          -0.000005741   -0.000018222   -0.000003824
     21        1          -0.000003108   -0.000003328    0.000000162
     22        1           0.000001199   -0.000001369    0.000001127
     23        1           0.000000279   -0.000002789   -0.000000154
     24        6           0.000014952    0.000000393   -0.000053690
     25        6           0.000035193   -0.000029094   -0.000018727
     26        6          -0.000039927    0.000015697   -0.000035332
     27        6           0.000021810   -0.000030514    0.000013072
     28        1           0.000005249   -0.000003712   -0.000002793
     29        6          -0.000042797    0.000014900   -0.000005823
     30        1          -0.000006245    0.000005610   -0.000006383
     31        6          -0.000016994   -0.000007239    0.000024462
     32        1           0.000003750   -0.000003902    0.000002169
     33        1          -0.000005676    0.000002603    0.000000412
     34        1          -0.000001967   -0.000001080    0.000004926
     35       16           0.000307679   -0.002266623    0.001696398
     36        6           0.000011997   -0.000499611    0.000216004
     37        1          -0.000009493   -0.000061012   -0.000001132
     38        1          -0.000010699   -0.000085712   -0.000020211
     39        1          -0.000007540   -0.000020233    0.000000228
 -------------------------------------------------------------------
 Cartesian Forces:  Max     0.002266623 RMS     0.000327698
 IRC-IRC-IRC-IRC-IRC-IRC-IRC-IRC-IRC-IRC-IRC-IRC-IRC-IRC-IRC-IRC-IRC-IRC
 Pt  1 Step number   1 out of a maximum of  20
 Modified Bulirsch-Stoer Extrapolation Cycles:
    EPS =    0.000010000000000
 Maximum DWI energy   std dev =  0.000000958 at pt    42
 Maximum DWI gradient std dev =  0.068161146 at pt     4
 CORRECTOR INTEGRATION CONVERGENCE:
   Recorrection delta-x convergence threshold:    0.010000
   Delta-x Convergence Met
 Point Number:   1          Path Number:   1
   CHANGE IN THE REACTION COORDINATE =    0.35536
   NET REACTION COORDINATE UP TO THIS POINT =    0.35536
  # OF POINTS ALONG THE PATH =   1
  # OF STEPS =   1

 Calculating another point on the path.
 IRC-IRC-IRC-IRC-IRC-IRC-IRC-IRC-IRC-IRC-IRC-IRC-IRC-IRC-IRC-IRC-IRC-IRC
                          Input orientation:                          
 ---------------------------------------------------------------------
 Center     Atomic      Atomic             Coordinates (Angstroms)
 Number     Number       Type             X           Y           Z
 ---------------------------------------------------------------------
      1          8           0       -1.217585   -0.048087    0.084720
      2          6           0       -0.047034    0.517533    0.299401
      3         16           0        0.407978    1.066024    1.872559
      4          6           0        2.245070    0.535915   -0.642235
      5          7           0        0.948005   -0.154876   -0.509880
      6          6           0        0.669723   -1.275197   -1.126900
      7          1           0        1.584231   -1.558797   -1.654851
      8          1           0        2.325046    0.877784   -1.664205
      9          1           0        2.224844    1.407414   -0.011328
     10          6           0       -2.357766    0.395032    0.767588
     11          1           0       -2.217510    0.266128    1.831883
     12          1           0       -2.498580    1.448282    0.560922
     13          6           0       -3.542849   -0.411862    0.289167
     14          6           0       -4.815693   -0.054525    0.727253
     15          6           0       -3.405788   -1.507774   -0.555011
     16          6           0       -5.932442   -0.775223    0.335597
     17          1           0       -4.933811    0.797548    1.376542
     18          6           0       -4.527108   -2.229168   -0.947972
     19          1           0       -2.427769   -1.784255   -0.901819
     20          6           0       -5.791557   -1.870338   -0.506912
     21          1           0       -6.908467   -0.481476    0.682681
     22          1           0       -4.407144   -3.074095   -1.604234
     23          1           0       -6.656304   -2.431962   -0.816580
     24          6           0        3.439958   -0.323295   -0.282014
     25          6           0        4.508250   -0.426289   -1.163560
     26          6           0        3.525341   -0.979027    0.946626
     27          6           0        5.642572   -1.161530   -0.835981
     28          1           0        4.456762    0.068670   -2.118406
     29          6           0        4.651494   -1.715787    1.273417
     30          1           0        2.707961   -0.900516    1.639584
     31          6           0        5.716967   -1.810294    0.384323
     32          1           0        6.457349   -1.228648   -1.536493
     33          1           0        4.700698   -2.215827    2.225345
     34          1           0        6.590080   -2.384688    0.642539
     35         16           0       -0.365855    2.433553   -1.153492
     36          6           0        0.247759    3.894430   -0.264977
     37          1           0        1.183840    4.253809   -0.683225
     38          1           0       -0.477285    4.701456   -0.314861
     39          1           0        0.410160    3.646035    0.779774
 ---------------------------------------------------------------------
                    Distance matrix (angstroms):
                    1          2          3          4          5
     1  O    0.000000
     2  C    1.317650   0.000000
     3  S    2.660839   1.727051   0.000000
     4  C    3.586014   2.478055   3.159131   0.000000
     5  N    2.248273   1.448162   2.730978   1.475495   0.000000
     6  C    2.556512   2.400407   3.813998   2.448825   1.308921
     7  H    3.627468   3.285007   4.551470   2.418660   1.920088
     8  H    4.057857   3.100370   4.027317   1.080599   2.072461
     9  H    3.738720   2.459649   2.639428   1.076087   2.078370
    10  C    1.400956   2.360866   3.052954   4.815968   3.586425
    11  H    2.037439   2.668833   2.744936   5.109663   3.959998
    12  H    2.026533   2.635292   3.211634   4.978174   3.949137
    13  C    2.362411   3.617264   4.505586   5.938501   4.568620
    14  C    3.655034   4.821868   5.463890   7.216542   5.895828
    15  C    2.707060   4.014114   5.202148   6.009697   4.559373
    16  C    4.777190   6.025824   6.778891   8.339480   6.959901
    17  H    4.024207   5.011909   5.371483   7.461920   6.249917
    18  C    4.095915   5.401053   6.570294   7.321308   5.871242
    19  H    2.334971   3.522649   4.884949   5.223600   3.768865
    20  C    4.959017   6.273086   7.260739   8.390217   6.954461
    21  H    5.738600   6.944364   7.572380   9.304715   7.953177
    22  H    4.709839   5.961054   7.239756   7.629519   6.196537
    23  H    6.006237   7.323072   8.328953   9.384730   7.943848
    24  C    4.680058   3.633751   3.970553   1.515176   2.508011
    25  C    5.872514   4.876645   5.315754   2.513881   3.629917
    26  C    4.909672   3.926889   3.841554   2.541382   3.072994
    27  C    7.010648   6.039864   6.300726   3.802877   4.812343
    28  H    6.088153   5.131417   5.771929   2.699811   3.866355
    29  C    6.216133   5.292693   5.109293   3.811924   4.396865
    30  H    4.307453   3.375937   3.035042   2.735744   2.876390
    31  C    7.161225   6.216888   6.218795   4.314231   5.126695
    32  H    7.932633   6.980448   7.313142   4.653674   5.706118
    33  H    6.656383   5.807019   5.415020   4.671745   5.080519
    34  H    8.168874   7.252028   7.186010   5.390703   6.175203
    35  S    2.901232   2.425629   3.409683   3.267926   2.973286
    36  C    4.220540   3.436402   3.548889   3.925710   4.116698
    37  H    4.986269   4.054672   4.158842   3.866604   4.418389
    38  H    4.823470   4.250606   4.334151   4.986996   5.064923
    39  H    4.096241   3.198017   2.801900   3.880960   4.049618
                    6          7          8          9         10
     6  C    0.000000
     7  H    1.093383   0.000000
     8  H    2.768415   2.546728   0.000000
     9  H    3.295347   3.451082   1.738549   0.000000
    10  C    3.942643   5.022449   5.298622   4.757304   0.000000
    11  H    4.412050   5.471827   5.764683   4.943124   1.081208
    12  H    4.506021   5.533672   5.342661   4.758138   1.082532
    13  C    4.527289   5.601929   6.317518   6.055274   1.511419
    14  C    5.917576   6.992587   7.588044   7.228550   2.499026
    15  C    4.122006   5.110043   6.305843   6.363798   2.543283
    16  C    6.780667   7.815129   8.655504   8.451366   3.786083
    17  H    6.477892   7.564825   7.870425   7.317409   2.677472
    18  C    5.286693   6.188501   7.557656   7.725988   3.812561
    19  H    3.147102   4.088279   5.500630   5.711964   2.746109
    20  C    6.518183   7.471082   8.647008   8.674789   4.306643
    21  H    7.831573   8.874153   9.623577   9.352376   4.635122
    22  H    5.407259   6.180231   7.806620   8.161160   4.675503
    23  H    7.423279   8.328958   9.609242   9.708967   5.383207
    24  C    3.048632   2.618181   2.143845   2.131930   5.935593
    25  C    3.931447   3.173929   2.591839   3.147070   7.179559
    26  C    3.541438   3.297230   3.421242   2.881678   6.044091
    27  C    4.982648   4.159146   3.981298   4.354352   8.306607
    28  H    4.138929   3.333912   2.324903   3.348652   7.407649
    29  C    4.670133   4.243525   4.557258   4.158556   7.337653
    30  H    3.456622   3.542514   3.771471   2.878446   5.300982
    31  C    5.295734   4.615299   4.788252   4.764988   8.379240
    32  H    5.802289   4.885723   4.639967   5.214312   9.254803
    33  H    5.326452   5.019957   5.508426   4.925488   7.665739
    34  H    6.277939   5.569436   5.844254   5.819181   9.370509
    35  S    3.850709   4.471360   3.149951   3.011515   3.437124
    36  C    5.257948   5.784081   3.920857   3.187233   4.483384
    37  H    5.570554   5.906840   3.696244   3.104367   5.434886
    38  H    6.139660   6.725786   4.928921   4.271340   4.822156
    39  H    5.284062   5.864821   4.159692   2.988368   4.269729
                   11         12         13         14         15
    11  H    0.000000
    12  H    1.758361   0.000000
    13  C    2.143867   2.150462   0.000000
    14  C    2.841404   2.766786   1.392746   0.000000
    15  C    3.202498   3.287340   1.390124   2.396657   0.000000
    16  C    4.138116   4.097091   2.417508   1.385615   2.777372
    17  H    2.805002   2.649348   2.140055   1.077755   3.373465
    18  C    4.391849   4.462659   2.408709   2.760205   1.390031
    19  H    3.423654   3.548792   2.131974   3.368683   1.073890
    20  C    4.775799   4.795540   2.795994   2.402634   2.413641
    21  H    4.887193   4.815174   3.389261   2.136347   3.854080
    22  H    5.268632   5.364924   3.379268   3.836736   2.134700
    23  H    5.830690   5.851536   3.872607   3.379864   3.389454
    24  C    6.068190   6.254220   7.006688   8.321456   6.952824
    25  C    7.395131   7.455435   8.181125   9.520992   8.010738
    26  C    5.942594   6.506014   7.121322   8.394979   7.111612
    27  C    8.422386   8.662610   9.284390  10.632237   9.059340
    28  H    7.758200   7.580165   8.367860   9.700070   8.170010
    29  C    7.170989   7.851277   8.355610   9.627342   8.264757
    30  H    5.065403   5.812782   6.413660   7.625839   6.524028
    31  C    8.328438   8.839950   9.365300  10.683503   9.175975
    32  H    9.425152   9.579863  10.198241  11.557880   9.915779
    33  H    7.360469   8.247763   8.657894   9.873054   8.599234
    34  H    9.274427   9.864181  10.329238  11.641670  10.105468
    35  S    4.127811   2.908348   4.502326   5.434040   5.013325
    36  C    4.861990   3.769367   5.763674   6.497484   6.528119
    37  H    5.813480   4.793652   6.712348   7.519680   7.367290
    38  H    5.225805   3.928839   5.992375   6.521284   6.869377
    39  H    4.408555   3.652230   5.686256   6.403627   6.550180
                   16         17         18         19         20
    16  C    0.000000
    17  H    2.134113   0.000000
    18  C    2.395092   3.837939   0.000000
    19  H    3.851244   4.258743   2.146463   0.000000
    20  C    1.388865   3.376498   1.386407   3.387984   0.000000
    21  H    1.076745   2.452878   3.374066   4.927934   2.142791
    22  H    3.372580   4.914471   1.076556   2.464751   2.137697
    23  H    2.143892   4.266908   2.142864   4.278704   1.076617
    24  C    9.403593   8.609710   8.218881   6.078551   9.362948
    25  C   10.553543   9.854055   9.215994   7.072547  10.421251
    26  C    9.479691   8.654381   8.366259   6.285273   9.471631
    27  C   11.640566  10.981490  10.226181   8.094598  11.460803
    28  H   10.708401  10.046332   9.346652   7.232578  10.553896
    29  C   10.666952   9.909873   9.457530   7.406234  10.594847
    30  H    8.739145   7.832580   7.797884   5.797883   8.819853
    31  C   11.695404  11.010196  10.338837   8.245699  11.543138
    32  H   12.538630  11.931043  11.045619   8.925067  12.308839
    33  H   10.895419  10.130383   9.758203   7.796181  10.847673
    34  H   12.629258  11.977707  11.231464   9.168814  12.445511
    35  S    6.595492   5.472094   6.252938   4.701567   6.955558
    36  C    7.769249   6.255712   7.795145   6.309634   8.352510
    37  H    8.773291   7.322161   8.643727   7.039156   9.283988
    38  H    7.757310   6.161329   8.052047   6.798041   8.453807
    39  H    7.744251   6.085067   7.866368   6.353712   8.399240
                   21         22         23         24         25
    21  H    0.000000
    22  H    4.267115   0.000000
    23  H    2.473007   2.468088   0.000000
    24  C   10.394497   8.419749  10.327960   0.000000
    25  C   11.565166   9.310709  11.348585   1.388876   0.000000
    26  C   10.448999   8.591886  10.434837   1.395289   2.392596
    27  C   12.660860  10.258894  12.364333   2.420955   1.390889
    28  H   11.718241   9.418608  11.465084   2.135383   1.076739
    29  C   11.640670   9.601291  11.521602   2.413756   2.760829
    30  H    9.673001   8.116127   9.801405   2.135776   3.365047
    31  C   12.698675  10.394670  12.446947   2.799989   2.402584
    32  H   13.569379  11.020320  13.188410   3.390875   2.140525
    33  H   11.838940   9.917413  11.759317   3.384965   3.837207
    34  H   13.632117  11.245542  13.326589   3.876520   3.381026
    35  S    7.394234   6.846121   7.959680   4.779529   5.651168
    36  C    8.441456   8.486581   9.380490   5.289578   6.134155
    37  H    9.474918   9.263127  10.304620   5.118683   5.760706
    38  H    8.319735   8.807126   9.450802   6.371342   7.202057
    39  H    8.402862   8.605234   9.456496   5.105159   6.095466
                   26         27         28         29         30
    26  C    0.000000
    27  C    2.773746   0.000000
    28  H    3.370406   2.136387   0.000000
    29  C    1.384857   2.395620   3.837534   0.000000
    30  H    1.074459   3.848180   4.256772   2.139174   0.000000
    31  C    2.410480   1.384042   3.373763   1.390917   3.384892
    32  H    3.850307   1.076607   2.454385   3.375501   4.924738
    33  H    2.132196   3.372001   4.913919   1.076396   2.458487
    34  H    3.385407   2.140073   4.265305   2.145588   4.274074
    35  S    5.585482   7.009039   5.457230   6.948432   5.325940
    36  C    5.996759   7.415712   5.982252   7.296169   5.715895
    37  H    5.960001   7.016374   5.503376   7.175594   5.855377
    38  H    7.062596   8.491102   7.004306   8.367079   6.734073
    39  H    5.578835   7.287076   6.129598   6.854323   5.166265
                   31         32         33         34         35
    31  C    0.000000
    32  H    2.139161   0.000000
    33  H    2.141640   4.267525   0.000000
    34  H    1.076536   2.470268   2.470537   0.000000
    35  S    7.574684   7.753356   7.661803   8.650214   0.000000
    36  C    7.929547   8.149951   7.960252   8.970839   1.816629
    37  H    7.646060   7.654757   7.917338   8.663412   2.436398
    38  H    9.014461   9.205850   9.006273  10.053741   2.420559
    39  H    7.621687   8.105315   7.406741   8.635964   2.410358
                   36         37         38         39
    36  C    0.000000
    37  H    1.086431   0.000000
    38  H    1.086033   1.759380   0.000000
    39  H    1.086084   1.763047   1.760595   0.000000
 Symmetry turned off by external request.
 Stoichiometry    C17H18NOS2(1-)
 Framework group  C1[X(C17H18NOS2)]
 Deg. of freedom   111
 Full point group                 C1      NOp   1
 Rotational constants (GHZ):      0.4691291      0.1265131      0.1131787
 Standard basis: 6-31+G(d) (6D, 7F)
   443 basis functions,   792 primitive gaussians,   443 cartesian basis functions
    84 alpha electrons       84 beta electrons
       nuclear repulsion energy      1839.8675222850 Hartrees.
 NAtoms=   39 NActive=   39 NUniq=   39 SFac= 1.00D+00 NAtFMM=   60 NAOKFM=F Big=F
 Integral buffers will be    131072 words long.
 Raffenetti 1 integral format.
 Two-electron integral symmetry is turned off.
 One-electron integrals computed using PRISM.
 NBasis=   443 RedAO= T EigKep=  1.43D-06  NBF=   443
 NBsUse=   443 1.00D-06 EigRej= -1.00D+00 NBFU=   443
 Initial guess from the checkpoint file:  "/scratch/srahman/25060434/Gau-1991.chk"
 B after Tr=     0.000018   -0.000215    0.000095
         Rot=    1.000000    0.000012    0.000005   -0.000002 Ang=   0.00 deg.
 ExpMin= 4.05D-02 ExpMax= 2.19D+04 ExpMxC= 3.30D+03 IAcc=2 IRadAn=         4 AccDes= 0.00D+00
 Harris functional with IExCor=  205 and IRadAn=       4 diagonalized for initial guess.
 HarFok:  IExCor=  205 AccDes= 0.00D+00 IRadAn=         4 IDoV= 1 UseB2=F ITyADJ=14
 ICtDFT=  3500011 ScaDFX=  1.000000  1.000000  1.000000  1.000000
 FoFCou: FMM=F IPFlag=           0 FMFlag=      100000 FMFlg1=           0
         NFxFlg=           0 DoJE=T BraDBF=F KetDBF=T FulRan=T
         wScrn=  0.000000 ICntrl=     500 IOpCl=  0 I1Cent=   200000004 NGrid=           0
         NMat0=    1 NMatS0=      1 NMatT0=    0 NMatD0=    1 NMtDS0=    0 NMtDT0=    0
 Symmetry not used in FoFCou.
 Requested convergence on RMS density matrix=1.00D-08 within 128 cycles.
 Requested convergence on MAX density matrix=1.00D-06.
 Requested convergence on             energy=1.00D-06.
 No special actions if energy rises.
 Initial convergence to 1.0D-05 achieved.  Increase integral accuracy.
 SCF Done:  E(RHF) =  -1578.51180579     A.U. after   17 cycles
            NFock= 17  Conv=0.61D-08     -V/T= 2.0008
 Range of M.O.s used for correlation:     1   443
 NBasis=   443 NAE=    84 NBE=    84 NFC=     0 NFV=     0
 NROrb=    443 NOA=    84 NOB=    84 NVA=   359 NVB=   359

 **** Warning!!: The largest alpha MO coefficient is  0.16500497D+03

 Symmetrizing basis deriv contribution to polar:
 IMax=3 JMax=2 DiffMx= 0.00D+00
 Calling FoFJK, ICntrl=      2147 FMM=F ISym2X=0 I1Cent= 0 IOpClX= 0 NMat=1 NMatS=1 NMatT=0.
 -------------------------------------------------------------------
 Center     Atomic                   Forces (Hartrees/Bohr)
 Number     Number              X              Y              Z
 -------------------------------------------------------------------
      1        8          -0.000302550    0.000835086   -0.000660617
      2        6          -0.000412526    0.003108474   -0.002156580
      3       16           0.000152191    0.001114158   -0.000442525
      4        6           0.000201307    0.000152649   -0.000218709
      5        7          -0.000069797    0.000719060   -0.000605258
      6        6           0.000070931    0.000397965    0.000138422
      7        1          -0.000067550   -0.000000636    0.000148276
      8        1           0.000064555    0.000021140   -0.000007521
      9        1           0.000040432    0.000000627    0.000005109
     10        6           0.000001054    0.000103115   -0.000112506
     11        1           0.000011277   -0.000008408   -0.000020719
     12        1          -0.000069973   -0.000021006    0.000058081
     13        6          -0.000050923    0.000052444   -0.000004503
     14        6          -0.000064873   -0.000016610   -0.000015972
     15        6          -0.000005086    0.000018992    0.000003626
     16        6          -0.000046350   -0.000042558   -0.000007814
     17        1          -0.000006103   -0.000001989    0.000000503
     18        6           0.000013808   -0.000008170    0.000008126
     19        1           0.000004462    0.000009832    0.000007667
     20        6          -0.000011759   -0.000036919   -0.000008908
     21        1          -0.000005831   -0.000006972    0.000000161
     22        1           0.000002492   -0.000002917    0.000002092
     23        1          -0.000000027   -0.000005883   -0.000000837
     24        6           0.000035266   -0.000006422   -0.000110189
     25        6           0.000073017   -0.000062708   -0.000036689
     26        6          -0.000079089    0.000029504   -0.000070458
     27        6           0.000049142   -0.000061855    0.000024976
     28        1           0.000010918   -0.000007939   -0.000005219
     29        6          -0.000084285    0.000029616   -0.000010986
     30        1          -0.000012643    0.000010804   -0.000012587
     31        6          -0.000030410   -0.000016508    0.000050966
     32        1           0.000007170   -0.000008008    0.000005264
     33        1          -0.000011011    0.000005207    0.000000865
     34        1          -0.000004302   -0.000001679    0.000010019
     35       16           0.000626537   -0.004868882    0.003620705
     36        6           0.000022652   -0.001077295    0.000463100
     37        1          -0.000017154   -0.000128727   -0.000001086
     38        1          -0.000020163   -0.000179960   -0.000045080
     39        1          -0.000014807   -0.000036622    0.000006808
 -------------------------------------------------------------------
 Cartesian Forces:  Max     0.004868882 RMS     0.000698759
 IRC-IRC-IRC-IRC-IRC-IRC-IRC-IRC-IRC-IRC-IRC-IRC-IRC-IRC-IRC-IRC-IRC-IRC
 Pt  2 Step number   1 out of a maximum of  20
 Modified Bulirsch-Stoer Extrapolation Cycles:
    EPS =    0.000010000000000
 Maximum DWI energy   std dev =  0.000002530 at pt    39
 Maximum DWI gradient std dev =  0.037457500 at pt    37
 CORRECTOR INTEGRATION CONVERGENCE:
   Recorrection delta-x convergence threshold:    0.010000
   Delta-x Convergence Met
 Point Number:   2          Path Number:   1
   CHANGE IN THE REACTION COORDINATE =    0.35527
   NET REACTION COORDINATE UP TO THIS POINT =    0.71063
  # OF POINTS ALONG THE PATH =   2
  # OF STEPS =   1

 Calculating another point on the path.
 IRC-IRC-IRC-IRC-IRC-IRC-IRC-IRC-IRC-IRC-IRC-IRC-IRC-IRC-IRC-IRC-IRC-IRC
                          Input orientation:                          
 ---------------------------------------------------------------------
 Center     Atomic      Atomic             Coordinates (Angstroms)
 Number     Number       Type             X           Y           Z
 ---------------------------------------------------------------------
      1          8           0       -1.219967   -0.042074    0.079760
      2          6           0       -0.051118    0.546433    0.279716
      3         16           0        0.408554    1.070029    1.870994
      4          6           0        2.247124    0.537350   -0.644294
      5          7           0        0.947663   -0.148353   -0.515106
      6          6           0        0.669371   -1.271439   -1.125276
      7          1           0        1.587385   -1.563843   -1.642810
      8          1           0        2.332115    0.880717   -1.665651
      9          1           0        2.229100    1.407326   -0.010901
     10          6           0       -2.358003    0.395865    0.766621
     11          1           0       -2.215200    0.264309    1.830351
     12          1           0       -2.505604    1.449594    0.565944
     13          6           0       -3.543247   -0.411457    0.289077
     14          6           0       -4.816244   -0.054655    0.727130
     15          6           0       -3.405826   -1.507570   -0.554941
     16          6           0       -5.932864   -0.775632    0.335534
     17          1           0       -4.934519    0.797277    1.376621
     18          6           0       -4.526971   -2.229243   -0.947902
     19          1           0       -2.427369   -1.783449   -0.901129
     20          6           0       -5.791650   -1.870667   -0.507004
     21          1           0       -6.909003   -0.482226    0.682688
     22          1           0       -4.406840   -3.074343   -1.603960
     23          1           0       -6.656240   -2.432573   -0.816687
     24          6           0        3.440244   -0.323507   -0.282972
     25          6           0        4.508952   -0.426856   -1.163894
     26          6           0        3.524659   -0.978765    0.946025
     27          6           0        5.643054   -1.162096   -0.835764
     28          1           0        4.457927    0.067768   -2.118961
     29          6           0        4.650749   -1.715527    1.273340
     30          1           0        2.706614   -0.899428    1.638172
     31          6           0        5.716710   -1.810449    0.384783
     32          1           0        6.458140   -1.229521   -1.535920
     33          1           0        4.699549   -2.215298    2.225439
     34          1           0        6.589626   -2.384897    0.643627
     35         16           0       -0.363612    2.416285   -1.140549
     36          6           0        0.247798    3.883697   -0.261368
     37          1           0        1.183029    4.240828   -0.682504
     38          1           0       -0.480716    4.686750   -0.318699
     39          1           0        0.408760    3.640025    0.784214
 ---------------------------------------------------------------------
                    Distance matrix (angstroms):
                    1          2          3          4          5
     1  O    0.000000
     2  C    1.323832   0.000000
     3  S    2.664091   1.737130   0.000000
     4  C    3.588970   2.477053   3.160816   0.000000
     5  N    2.250284   1.453284   2.732868   1.474950   0.000000
     6  C    2.555982   2.407855   3.811579   2.447931   1.308081
     7  H    3.628258   3.291514   4.546839   2.418120   1.919524
     8  H    4.063901   3.094511   4.030358   1.080877   2.073511
     9  H    3.742331   2.454585   2.640016   1.076276   2.077604
    10  C    1.399534   2.362512   3.054174   4.818495   3.586980
    11  H    2.036893   2.677184   2.744982   5.109868   3.959187
    12  H    2.028376   2.630993   3.215516   4.988515   3.955648
    13  C    2.361755   3.621133   4.507106   5.941364   4.569924
    14  C    3.654102   4.823683   5.465516   7.219587   5.896996
    15  C    2.707121   4.021150   5.203718   6.012115   4.560913
    16  C    4.776498   6.028757   6.780686   8.342433   6.961230
    17  H    4.022966   5.011359   5.372823   7.465095   6.250833
    18  C    4.095860   5.407835   6.571970   7.323563   5.872737
    19  H    2.335027   3.531192   4.885639   5.225223   3.770066
    20  C    4.958662   6.278137   7.262583   8.392811   6.955916
    21  H    5.737803   6.946301   7.574181   9.307796   7.954456
    22  H    4.710172   5.969134   7.241488   7.631547   6.198203
    23  H    6.005928   7.328316   8.330857   9.387228   7.945310
    24  C    4.682771   3.641844   3.971481   1.514980   2.509487
    25  C    5.874968   4.881142   5.316434   2.513075   3.630602
    26  C    4.913174   3.944158   3.842296   2.541617   3.076588
    27  C    7.013822   6.048717   6.301501   3.802252   4.814270
    28  H    6.089739   5.129743   5.772495   2.698667   3.865361
    29  C    6.220159   5.311432   5.110061   3.811848   4.400843
    30  H    4.310655   3.397206   3.035465   2.735893   2.880039
    31  C    7.165031   6.231675   6.219525   4.313837   5.129929
    32  H    7.935602   6.987202   7.313855   4.652901   5.707569
    33  H    6.660894   5.829395   5.415869   4.671919   5.085224
    34  H    8.172913   7.268054   7.186695   5.390324   6.178716
    35  S    2.875069   2.368786   3.387925   3.254628   2.947539
    36  C    4.205042   3.394031   3.534054   3.916883   4.100197
    37  H    4.969777   4.012174   4.144168   3.853506   4.398673
    38  H    4.802816   4.205339   4.320443   4.976408   5.045499
    39  H    4.087403   3.168014   2.790335   3.879021   4.041096
                    6          7          8          9         10
     6  C    0.000000
     7  H    1.093660   0.000000
     8  H    2.772814   2.555586   0.000000
     9  H    3.293990   3.450039   1.739577   0.000000
    10  C    3.940073   5.021146   5.305491   4.761209   0.000000
    11  H    4.406246   5.464856   5.768888   4.944543   1.081305
    12  H    4.510511   5.541837   5.357907   4.769901   1.082775
    13  C    4.526159   5.602104   6.325390   6.059534   1.511497
    14  C    5.916414   6.992906   7.596010   7.233184   2.499496
    15  C    4.121683   5.110654   6.313601   6.367495   2.543133
    16  C    6.780067   7.815963   8.663609   8.455944   3.786539
    17  H    6.476315   7.564858   7.878220   7.322213   2.677996
    18  C    5.286854   6.189589   7.565321   7.729625   3.812506
    19  H    3.146776   4.088590   5.507719   5.714565   2.745107
    20  C    6.518138   7.472239   8.654948   8.678928   4.306881
    21  H    7.830922   8.875046   9.631748   9.357157   4.635697
    22  H    5.408097   6.181735   7.814078   8.164489   4.675439
    23  H    7.423479   8.330338   9.617129   9.713052   5.383472
    24  C    3.047259   2.611643   2.142407   2.129948   5.936229
    25  C    3.931564   3.171380   2.588461   3.145051   7.180448
    26  C    3.539578   3.285941   3.420627   2.878821   6.043799
    27  C    4.983302   4.154657   3.977954   4.351714   8.307334
    28  H    4.139329   3.335998   2.320658   3.347538   7.408856
    29  C    4.669255   4.232155   4.555679   4.155221   7.337394
    30  H    3.453316   3.529725   3.771526   2.875512   5.299786
    31  C    5.295889   4.606872   4.785617   4.761729   8.379416
    32  H    5.803467   4.883385   4.636164   5.211854   9.255698
    33  H    5.325457   5.007326   5.507326   4.922168   7.665205
    34  H    6.278393   5.560965   5.841523   5.815801   9.370583
    35  S    3.829699   4.460950   3.146529   3.002708   3.420086
    36  C    5.243995   5.777418   3.915900   3.181305   4.473470
    37  H    5.553826   5.897448   3.684742   3.094196   5.424262
    38  H    6.121542   6.715670   4.920588   4.265262   4.807683
    39  H    5.276035   5.861727   4.161120   2.988443   4.263784
                   11         12         13         14         15
    11  H    0.000000
    12  H    1.757259   0.000000
    13  C    2.143804   2.148690   0.000000
    14  C    2.843284   2.761848   1.392739   0.000000
    15  C    3.201057   3.288100   1.390221   2.396654   0.000000
    16  C    4.139684   4.092778   2.417654   1.385639   2.777517
    17  H    2.807956   2.642412   2.139960   1.077783   3.373448
    18  C    4.390988   4.462230   2.408770   2.760116   1.390034
    19  H    3.420426   3.551196   2.131697   3.368483   1.073934
    20  C    4.776227   4.793062   2.796132   2.402582   2.413771
    21  H    4.889399   4.809935   3.389432   2.136452   3.854257
    22  H    5.267292   5.365555   3.379399   3.836679   2.134770
    23  H    5.831194   5.848989   3.872770   3.379859   3.389592
    24  C    6.065947   6.262400   7.007433   8.322391   6.953032
    25  C    7.393067   7.464409   8.182254   9.522279   8.011397
    26  C    5.939129   6.511947   7.121005   8.394794   7.110848
    27  C    8.419915   8.671006   9.285303  10.633250   9.059827
    28  H    7.756696   7.590054   8.369414   9.701829   8.171075
    29  C    7.167376   7.856958   8.355294   9.627087   8.264034
    30  H    5.061173   5.816768   6.412405   7.624765   6.522385
    31  C    8.325232   8.846872   9.365530  10.683779   9.175810
    32  H    9.422852   9.588753  10.199391  11.559128   9.916525
    33  H    7.356515   8.252247   8.657195   9.872367   8.598169
    34  H    9.271007   9.870793  10.329341  11.641773  10.105213
    35  S    4.109212   2.904262   4.488879   5.423993   4.999464
    36  C    4.851970   3.767031   5.755290   6.490938   6.519272
    37  H    5.803026   4.791203   6.702642   7.511959   7.356490
    38  H    5.213908   3.919432   5.978311   6.509339   6.854318
    39  H    4.401707   3.652279   5.681375   6.399577   6.545391
                   16         17         18         19         20
    16  C    0.000000
    17  H    2.134151   0.000000
    18  C    2.395146   3.837880   0.000000
    19  H    3.851432   4.258414   2.146916   0.000000
    20  C    1.388853   3.376484   1.386499   3.388411   0.000000
    21  H    1.076777   2.453010   3.374161   4.928153   2.142804
    22  H    3.372604   4.914443   1.076586   2.465498   2.137720
    23  H    2.143907   4.266949   2.142976   4.279234   1.076642
    24  C    9.404367   8.610868   8.218910   6.078029   9.363320
    25  C   10.554689   9.855550   9.216462   7.072619  10.422020
    26  C    9.479383   8.654330   8.365369   6.283799   9.471029
    27  C   11.641443  10.982661  10.226476   8.094572  11.461353
    28  H   10.710015  10.048349   9.347515   7.233079  10.555082
    29  C   10.666572   9.909702   9.456658   7.404910  10.594215
    30  H    8.738008   7.831611   7.796213   5.795457   8.818479
    31  C   11.695548  11.010570  10.338494   8.245018  11.543018
    32  H   12.539750  11.932455  11.046170   8.925361  12.309634
    33  H   10.894613  10.129727   9.756996   7.794542  10.846671
    34  H   12.629229  11.977872  11.231025   9.168108  12.445255
    35  S    6.586632   5.463563   6.241122   4.685529   6.945713
    36  C    7.763132   6.250232   7.787026   6.299393   8.345536
    37  H    8.765684   7.315903   8.633444   7.026713   9.275091
    38  H    7.745422   6.151298   8.037352   6.781752   8.440450
    39  H    7.740513   6.081347   7.861932   6.348077   8.395239
                   21         22         23         24         25
    21  H    0.000000
    22  H    4.267159   0.000000
    23  H    2.473028   2.468090   0.000000
    24  C   10.395412   8.419550  10.328214   0.000000
    25  C   11.566444   9.310971  11.349228   1.388827   0.000000
    26  C   10.448789   8.590840  10.434147   1.395322   2.392738
    27  C   12.661835  10.259005  12.364753   2.420988   1.390839
    28  H   11.720018   9.419245  11.466139   2.135330   1.076759
    29  C   11.640350   9.600268  11.520867   2.413534   2.760595
    30  H    9.671975   8.114363   9.799995   2.135577   3.365013
    31  C   12.698880  10.394171  12.446705   2.799855   2.402375
    32  H   13.570599  11.020697  13.189071   3.390934   2.140562
    33  H   11.838163   9.916076  11.758218   3.384797   3.836982
    34  H   13.632118  11.244965  13.326206   3.876405   3.380866
    35  S    7.386995   6.834430   7.950690   4.765629   5.641443
    36  C    8.436369   8.478356   9.373867   5.281358   6.128038
    37  H    9.468472   9.252429  10.295942   5.107622   5.751589
    38  H    8.309270   8.792093   9.437682   6.362223   7.194450
    39  H    8.399578   8.600936   9.452701   5.102780   6.094770
                   26         27         28         29         30
    26  C    0.000000
    27  C    2.774163   0.000000
    28  H    3.370514   2.136279   0.000000
    29  C    1.384930   2.395678   3.837320   0.000000
    30  H    1.074504   3.848640   4.256596   2.139808   0.000000
    31  C    2.410763   1.384023   3.373569   1.390977   3.385501
    32  H    3.850745   1.076628   2.454332   3.375619   4.925217
    33  H    2.132201   3.372003   4.913714   1.076404   2.459306
    34  H    3.385657   2.140055   4.265161   2.145656   4.274753
    35  S    5.567657   6.998410   5.451611   6.931272   5.304858
    36  C    5.986581   7.409369   5.978056   7.286467   5.703710
    37  H    5.948066   7.007632   5.495707   7.164396   5.842010
    38  H    7.052702   8.483921   6.997580   8.357970   6.722633
    39  H    5.573888   7.285776   6.130677   6.849500   5.159070
                   31         32         33         34         35
    31  C    0.000000
    32  H    2.139227   0.000000
    33  H    2.141620   4.267578   0.000000
    34  H    1.076556   2.470345   2.470483   0.000000
    35  S    7.560570   7.744967   7.643103   8.636095   0.000000
    36  C    7.921477   8.144803   7.949845   8.962871   1.816612
    37  H    7.636184   7.647211   7.905922   8.653909   2.435336
    38  H    9.006473   9.199544   8.997002  10.046093   2.417470
    39  H    7.618500   8.104968   7.400865   8.632644   2.408072
                   36         37         38         39
    36  C    0.000000
    37  H    1.086073   0.000000
    38  H    1.085778   1.760468   0.000000
    39  H    1.085600   1.764007   1.761595   0.000000
 Symmetry turned off by external request.
 Stoichiometry    C17H18NOS2(1-)
 Framework group  C1[X(C17H18NOS2)]
 Deg. of freedom   111
 Full point group                 C1      NOp   1
 Rotational constants (GHZ):      0.4711858      0.1265415      0.1132544
 Standard basis: 6-31+G(d) (6D, 7F)
   443 basis functions,   792 primitive gaussians,   443 cartesian basis functions
    84 alpha electrons       84 beta electrons
       nuclear repulsion energy      1841.3401040046 Hartrees.
 NAtoms=   39 NActive=   39 NUniq=   39 SFac= 1.00D+00 NAtFMM=   60 NAOKFM=F Big=F
 Integral buffers will be    131072 words long.
 Raffenetti 1 integral format.
 Two-electron integral symmetry is turned off.
 One-electron integrals computed using PRISM.
 NBasis=   443 RedAO= T EigKep=  1.44D-06  NBF=   443
 NBsUse=   443 1.00D-06 EigRej= -1.00D+00 NBFU=   443
 Initial guess from the checkpoint file:  "/scratch/srahman/25060434/Gau-1991.chk"
 B after Tr=     0.000015   -0.000215    0.000095
         Rot=    1.000000    0.000012    0.000005   -0.000002 Ang=   0.00 deg.
 ExpMin= 4.05D-02 ExpMax= 2.19D+04 ExpMxC= 3.30D+03 IAcc=2 IRadAn=         4 AccDes= 0.00D+00
 Harris functional with IExCor=  205 and IRadAn=       4 diagonalized for initial guess.
 HarFok:  IExCor=  205 AccDes= 0.00D+00 IRadAn=         4 IDoV= 1 UseB2=F ITyADJ=14
 ICtDFT=  3500011 ScaDFX=  1.000000  1.000000  1.000000  1.000000
 FoFCou: FMM=F IPFlag=           0 FMFlag=      100000 FMFlg1=           0
         NFxFlg=           0 DoJE=T BraDBF=F KetDBF=T FulRan=T
         wScrn=  0.000000 ICntrl=     500 IOpCl=  0 I1Cent=   200000004 NGrid=           0
         NMat0=    1 NMatS0=      1 NMatT0=    0 NMatD0=    1 NMtDS0=    0 NMtDT0=    0
 Symmetry not used in FoFCou.
 Requested convergence on RMS density matrix=1.00D-08 within 128 cycles.
 Requested convergence on MAX density matrix=1.00D-06.
 Requested convergence on             energy=1.00D-06.
 No special actions if energy rises.
 Initial convergence to 1.0D-05 achieved.  Increase integral accuracy.
 SCF Done:  E(RHF) =  -1578.51256010     A.U. after   17 cycles
            NFock= 17  Conv=0.57D-08     -V/T= 2.0008
 Range of M.O.s used for correlation:     1   443
 NBasis=   443 NAE=    84 NBE=    84 NFC=     0 NFV=     0
 NROrb=    443 NOA=    84 NOB=    84 NVA=   359 NVB=   359

 **** Warning!!: The largest alpha MO coefficient is  0.16799435D+03

 Symmetrizing basis deriv contribution to polar:
 IMax=3 JMax=2 DiffMx= 0.00D+00
 Calling FoFJK, ICntrl=      2147 FMM=F ISym2X=0 I1Cent= 0 IOpClX= 0 NMat=1 NMatS=1 NMatT=0.
 -------------------------------------------------------------------
 Center     Atomic                   Forces (Hartrees/Bohr)
 Number     Number              X              Y              Z
 -------------------------------------------------------------------
      1        8          -0.000425444    0.001422964   -0.001084070
      2        6          -0.000653008    0.004675662   -0.003233502
      3       16           0.000223400    0.001746533   -0.000793818
      4        6           0.000340519    0.000237332   -0.000336684
      5        7          -0.000115723    0.001272207   -0.000964321
      6        6           0.000032293    0.000616636    0.000233414
      7        1          -0.000049095   -0.000032372    0.000216206
      8        1           0.000097058    0.000037669   -0.000012122
      9        1           0.000061427    0.000000560    0.000004673
     10        6          -0.000038908    0.000166315   -0.000167702
     11        1           0.000025081   -0.000020246   -0.000027028
     12        1          -0.000100399   -0.000016111    0.000079593
     13        6          -0.000073625    0.000072334   -0.000007757
     14        6          -0.000095619   -0.000025109   -0.000019781
     15        6          -0.000006234    0.000032391    0.000009887
     16        6          -0.000069987   -0.000066537   -0.000010634
     17        1          -0.000009590   -0.000003460    0.000000721
     18        6           0.000023134   -0.000012583    0.000012386
     19        1           0.000005661    0.000013241    0.000009791
     20        6          -0.000015911   -0.000054859   -0.000015317
     21        1          -0.000007975   -0.000010462    0.000000048
     22        1           0.000004070   -0.000003725    0.000003466
     23        1           0.000000636   -0.000008498   -0.000001589
     24        6           0.000054077   -0.000027024   -0.000161734
     25        6           0.000115991   -0.000098077   -0.000055713
     26        6          -0.000114631    0.000042423   -0.000103945
     27        6           0.000079896   -0.000093539    0.000037449
     28        1           0.000016259   -0.000012230   -0.000007262
     29        6          -0.000123225    0.000043367   -0.000013066
     30        1          -0.000018174    0.000015030   -0.000018745
     31        6          -0.000042075   -0.000026459    0.000076819
     32        1           0.000010869   -0.000012045    0.000008094
     33        1          -0.000015648    0.000007387    0.000001379
     34        1          -0.000006449   -0.000002618    0.000015142
     35       16           0.000939225   -0.007637033    0.005663018
     36        6           0.000018960   -0.001735401    0.000688742
     37        1          -0.000017742   -0.000192818    0.000005490
     38        1          -0.000028710   -0.000255041   -0.000065979
     39        1          -0.000020386   -0.000055803    0.000034448
 -------------------------------------------------------------------
 Cartesian Forces:  Max     0.007637033 RMS     0.001087288
 IRC-IRC-IRC-IRC-IRC-IRC-IRC-IRC-IRC-IRC-IRC-IRC-IRC-IRC-IRC-IRC-IRC-IRC
 Pt  3 Step number   1 out of a maximum of  20
 Modified Bulirsch-Stoer Extrapolation Cycles:
    EPS =    0.000010000000000
 Maximum DWI energy   std dev =  0.000001077 at pt    42
 Maximum DWI gradient std dev =  0.019856869 at pt    28
 CORRECTOR INTEGRATION CONVERGENCE:
   Recorrection delta-x convergence threshold:    0.010000
   Delta-x Convergence Met
 Point Number:   3          Path Number:   1
   CHANGE IN THE REACTION COORDINATE =    0.35530
   NET REACTION COORDINATE UP TO THIS POINT =    1.06593
  # OF POINTS ALONG THE PATH =   3
  # OF STEPS =   1

 Calculating another point on the path.
 IRC-IRC-IRC-IRC-IRC-IRC-IRC-IRC-IRC-IRC-IRC-IRC-IRC-IRC-IRC-IRC-IRC-IRC
                          Input orientation:                          
 ---------------------------------------------------------------------
 Center     Atomic      Atomic             Coordinates (Angstroms)
 Number     Number       Type             X           Y           Z
 ---------------------------------------------------------------------
      1          8           0       -1.222251   -0.035694    0.074682
      2          6           0       -0.055086    0.575005    0.260260
      3         16           0        0.409098    1.074030    1.869221
      4          6           0        2.249200    0.538817   -0.646298
      5          7           0        0.947289   -0.141724   -0.520248
      6          6           0        0.668988   -1.267575   -1.123588
      7          1           0        1.590317   -1.568658   -1.630742
      8          1           0        2.339134    0.883644   -1.667044
      9          1           0        2.233441    1.407315   -0.010486
     10          6           0       -2.358242    0.396789    0.765635
     11          1           0       -2.212845    0.262522    1.828778
     12          1           0       -2.512750    1.450940    0.571018
     13          6           0       -3.543625   -0.411048    0.288995
     14          6           0       -4.816786   -0.054796    0.727024
     15          6           0       -3.405851   -1.507356   -0.554868
     16          6           0       -5.933277   -0.776043    0.335473
     17          1           0       -4.935224    0.797007    1.376699
     18          6           0       -4.526822   -2.229316   -0.947827
     19          1           0       -2.426958   -1.782603   -0.900469
     20          6           0       -5.791733   -1.870995   -0.507099
     21          1           0       -6.909530   -0.482968    0.682686
     22          1           0       -4.406522   -3.074579   -1.603692
     23          1           0       -6.656166   -2.433175   -0.816810
     24          6           0        3.440544   -0.323720   -0.283917
     25          6           0        4.509659   -0.427435   -1.164228
     26          6           0        3.523992   -0.978517    0.945425
     27          6           0        5.643545   -1.162665   -0.835545
     28          1           0        4.459093    0.066867   -2.119509
     29          6           0        4.650021   -1.715275    1.273266
     30          1           0        2.705298   -0.898357    1.636779
     31          6           0        5.716466   -1.810608    0.385243
     32          1           0        6.458937   -1.230391   -1.535346
     33          1           0        4.698425   -2.214778    2.225537
     34          1           0        6.589189   -2.385103    0.644715
     35         16           0       -0.361487    2.398886   -1.127576
     36          6           0        0.247892    3.872834   -0.257612
     37          1           0        1.182374    4.227466   -0.681617
     38          1           0       -0.483984    4.671881   -0.322893
     39          1           0        0.407193    3.634317    0.788892
 ---------------------------------------------------------------------
                    Distance matrix (angstroms):
                    1          2          3          4          5
     1  O    0.000000
     2  C    1.330288   0.000000
     3  S    2.667050   1.747355   0.000000
     4  C    3.591775   2.476467   3.162320   0.000000
     5  N    2.252130   1.458646   2.734460   1.474448   0.000000
     6  C    2.555420   2.415455   3.808880   2.447025   1.307292
     7  H    3.628911   3.298262   4.541897   2.417584   1.919069
     8  H    4.069676   3.089021   4.033170   1.081164   2.074549
     9  H    3.745843   2.450184   2.640569   1.076473   2.076913
    10  C    1.398189   2.364676   3.055279   4.821022   3.587482
    11  H    2.036433   2.685856   2.744953   5.110009   3.958255
    12  H    2.030225   2.627535   3.219407   4.998999   3.962235
    13  C    2.361271   3.625332   4.508502   5.944228   4.571184
    14  C    3.653299   4.825796   5.467058   7.222642   5.898119
    15  C    2.707440   4.028435   5.205152   6.014548   4.562453
    16  C    4.775971   6.031925   6.782395   8.345398   6.962529
    17  H    4.021791   5.011134   5.374113   7.468275   6.251686
    18  C    4.096058   5.414805   6.573520   7.325842   5.874245
    19  H    2.335365   3.539969   4.886179   5.226858   3.771285
    20  C    4.958525   6.283381   7.264322   8.395426   6.957368
    21  H    5.737148   6.948464   7.575910   9.310885   7.955696
    22  H    4.710770   5.977356   7.243085   7.633602   6.199902
    23  H    6.005840   7.333723   8.332659   9.389748   7.946775
    24  C    4.685425   3.650105   3.972327   1.514791   2.511035
    25  C    5.877342   4.885790   5.317030   2.512284   3.631366
    26  C    4.916699   3.961399   3.843035   2.541846   3.080231
    27  C    7.016960   6.057613   6.302222   3.801635   4.816280
    28  H    6.091196   5.128286   5.772938   2.697539   3.864443
    29  C    6.224241   5.330065   5.110853   3.811771   4.404881
    30  H    4.313928   3.418380   3.035931   2.736044   2.883723
    31  C    7.168861   6.246406   6.220248   4.313445   5.133239
    32  H    7.938522   6.994008   7.314505   4.652138   5.709105
    33  H    6.665507   5.851587   5.416784   4.672090   5.089981
    34  H    8.176995   7.283985   7.187388   5.389947   6.182307
    35  S    2.848424   2.312253   3.365983   3.241477   2.921719
    36  C    4.189073   3.351964   3.518908   3.907938   4.083480
    37  H    4.952650   3.969749   4.129030   3.839986   4.378484
    38  H    4.781670   4.160338   4.306680   4.965592   5.025762
    39  H    4.078500   3.138876   2.778882   3.877483   4.032869
                    6          7          8          9         10
     6  C    0.000000
     7  H    1.093939   0.000000
     8  H    2.777135   2.564339   0.000000
     9  H    3.292651   3.448950   1.740571   0.000000
    10  C    3.937435   5.019634   5.312278   4.765195   0.000000
    11  H    4.400298   5.457614   5.772961   4.945999   1.081407
    12  H    4.515027   5.549854   5.373223   4.781880   1.083043
    13  C    4.524947   5.602037   6.333181   6.063879   1.511595
    14  C    5.915177   6.992983   7.603909   7.237914   2.499971
    15  C    4.121317   5.111063   6.321288   6.371286   2.543026
    16  C    6.779408   7.816567   8.671646   8.460617   3.787011
    17  H    6.474653   7.564639   7.885947   7.327108   2.678508
    18  C    5.286992   6.190496   7.572922   7.733360   3.812494
    19  H    3.146414   4.088713   5.514721   5.717252   2.744152
    20  C    6.518059   7.473195   8.662824   8.683165   4.307151
    21  H    7.830209   8.875702   9.639847   9.362029   4.636278
    22  H    5.408934   6.183091   7.821472   8.167913   4.675421
    23  H    7.423653   8.331528   9.624948   9.717234   5.383770
    24  C    3.045888   2.605215   2.140998   2.127991   5.936886
    25  C    3.931696   3.169003   2.585136   3.143023   7.181349
    26  C    3.537713   3.274752   3.420018   2.876018   6.043548
    27  C    4.983993   4.150400   3.974657   4.349060   8.308085
    28  H    4.139745   3.338220   2.316479   3.346387   7.410059
    29  C    4.668401   4.220965   4.554119   4.151921   7.337183
    30  H    3.450001   3.516985   3.771584   2.872673   5.298654
    31  C    5.296082   4.598678   4.783017   4.758476   8.379631
    32  H    5.804690   4.881289   4.632414   5.209367   9.256612
    33  H    5.324489   4.994867   5.506238   4.918892   7.664734
    34  H    6.278896   5.552747   5.838827   5.812423   9.370703
    35  S    3.808522   4.450183   3.143301   2.994120   3.402892
    36  C    5.229823   5.770392   3.910888   3.175258   4.463391
    37  H    5.536640   5.887470   3.672915   3.083571   5.413371
    38  H    6.103081   6.705037   4.911973   4.259036   4.793136
    39  H    5.268269   5.858785   4.162958   2.988933   4.257906
                   11         12         13         14         15
    11  H    0.000000
    12  H    1.756200   0.000000
    13  C    2.143736   2.146914   0.000000
    14  C    2.845182   2.756839   1.392739   0.000000
    15  C    3.199609   3.288885   1.390316   2.396647   0.000000
    16  C    4.141279   4.088392   2.417813   1.385663   2.777663
    17  H    2.810942   2.635362   2.139870   1.077810   3.373429
    18  C    4.390134   4.461800   2.408838   2.760025   1.390042
    19  H    3.417187   3.553650   2.131416   3.368282   1.073980
    20  C    4.776678   4.790545   2.796283   2.402531   2.413907
    21  H    4.891638   4.804596   3.389613   2.136557   3.854436
    22  H    5.265958   5.366196   3.379535   3.836619   2.134845
    23  H    5.831725   5.846393   3.872946   3.379856   3.389735
    24  C    6.063660   6.270729   7.008172   8.323330   6.953239
    25  C    7.390953   7.473526   8.183368   9.523564   8.012044
    26  C    5.935638   6.518028   7.120684   8.394614   7.110083
    27  C    8.417401   8.679544   9.286206  10.634261   9.060307
    28  H    7.755128   7.600078   8.370950   9.703581   8.172125
    29  C    7.163742   7.862782   8.354977   9.626838   8.263315
    30  H    5.056940   5.820916   6.411165   7.623713   6.520763
    31  C    8.321997   8.853937   9.365753  10.684058   9.175644
    32  H    9.420505   9.597784  10.200529  11.560375   9.917262
    33  H    7.352557   8.256873   8.656502   9.871692   8.597115
    34  H    9.267563   9.877547  10.329441  11.641880  10.104962
    35  S    4.090429   2.900303   4.475311   5.413852   4.985467
    36  C    4.841756   3.764750   5.746828   6.484347   6.510349
    37  H    5.792269   4.788751   6.692755   7.504130   7.345479
    38  H    5.202028   3.910170   5.964225   6.497459   6.839159
    39  H    4.394880   3.652489   5.676605   6.395572   6.540780
                   16         17         18         19         20
    16  C    0.000000
    17  H    2.134186   0.000000
    18  C    2.395199   3.837817   0.000000
    19  H    3.851622   4.258084   2.147376   0.000000
    20  C    1.388842   3.376468   1.386591   3.388844   0.000000
    21  H    1.076809   2.453136   3.374256   4.928375   2.142820
    22  H    3.372627   4.914411   1.076616   2.466253   2.137742
    23  H    2.143924   4.266989   2.143089   4.279772   1.076667
    24  C    9.405146   8.612036   8.218941   6.077504   9.363696
    25  C   10.555830   9.857047   9.216918   7.072673  10.422781
    26  C    9.479082   8.654295   8.364479   6.282331   9.470432
    27  C   11.642318  10.983837  10.226764   8.094538  11.461902
    28  H   10.711620  10.050362   9.348367   7.233554  10.556259
    29  C   10.666200   9.909550   9.455789   7.403599  10.593591
    30  H    8.736896   7.830675   7.794563   5.793062   8.817130
    31  C   11.695697  11.010955  10.338150   8.244343  11.542901
    32  H   12.540868  11.933870  11.046715   8.925644  12.310425
    33  H   10.893824  10.129095   9.755800   7.792930  10.845686
    34  H   12.629207  11.978051  11.230590   9.167415  12.445007
    35  S    6.577655   5.454950   6.229172   4.669326   6.935737
    36  C    7.756975   6.244708   7.778851   6.289042   8.338518
    37  H    8.757972   7.309564   8.622982   7.013993   9.266059
    38  H    7.733571   6.141401   8.022568   6.765287   8.427061
    39  H    7.736823   6.077604   7.857664   6.342663   8.391349
                   21         22         23         24         25
    21  H    0.000000
    22  H    4.267203   0.000000
    23  H    2.473052   2.468093   0.000000
    24  C   10.396332   8.419352  10.328472   0.000000
    25  C   11.567716   9.311218  11.349861   1.388780   0.000000
    26  C   10.448588   8.589793  10.433462   1.395351   2.392878
    27  C   12.662808  10.259109  12.365170   2.421019   1.390789
    28  H   11.721784   9.419867  11.467180   2.135275   1.076779
    29  C   11.640042   9.599248  11.520142   2.413313   2.760364
    30  H    9.670975   8.112619   9.798611   2.135384   3.364985
    31  C   12.699090  10.393670  12.446468   2.799720   2.402168
    32  H   13.571817  11.021066  13.189727   3.390991   2.140596
    33  H   11.837405   9.914752  11.757139   3.384630   3.836761
    34  H   13.632130  11.244393  13.325832   3.876289   3.380707
    35  S    7.379634   6.822597   7.941560   4.751820   5.631829
    36  C    8.431243   8.470068   9.367202   5.273025   6.121840
    37  H    9.461946   9.241528  10.287134   5.096155   5.742111
    38  H    8.298874   8.776924   9.424522   6.352911   7.186608
    39  H    8.396294   8.596837   9.449010   5.100803   6.094483
                   26         27         28         29         30
    26  C    0.000000
    27  C    2.774575   0.000000
    28  H    3.370617   2.136173   0.000000
    29  C    1.385003   2.395736   3.837109   0.000000
    30  H    1.074549   3.849096   4.256425   2.140431   0.000000
    31  C    2.411041   1.384006   3.373378   1.391035   3.386101
    32  H    3.851177   1.076649   2.454282   3.375736   4.925690
    33  H    2.132210   3.372004   4.913513   1.076413   2.460113
    34  H    3.385903   2.140038   4.265019   2.145721   4.275420
    35  S    5.549877   6.987871   5.446122   6.914158   5.283809
    36  C    5.976264   7.402927   5.973798   7.276626   5.691381
    37  H    5.935713   6.998517   5.487714   7.152783   5.828234
    38  H    7.042691   8.476517   6.990565   8.348742   6.711139
    39  H    5.569306   7.284861   6.132160   6.845023   5.152216
                   31         32         33         34         35
    31  C    0.000000
    32  H    2.139294   0.000000
    33  H    2.141598   4.267629   0.000000
    34  H    1.076575   2.470423   2.470425   0.000000
    35  S    7.546521   7.736673   7.624433   8.622033   0.000000
    36  C    7.913285   8.139569   7.939288   8.954776   1.816783
    37  H    7.625911   7.639317   7.894090   8.644007   2.434356
    38  H    8.998316   9.192987   8.987654  10.038279   2.414337
    39  H    7.615676   8.105002   7.395305   8.629674   2.406243
                   36         37         38         39
    36  C    0.000000
    37  H    1.085726   0.000000
    38  H    1.085532   1.761516   0.000000
    39  H    1.085098   1.764972   1.762612   0.000000
 Symmetry turned off by external request.
 Stoichiometry    C17H18NOS2(1-)
 Framework group  C1[X(C17H18NOS2)]
 Deg. of freedom   111
 Full point group                 C1      NOp   1
 Rotational constants (GHZ):      0.4732621      0.1265707      0.1133298
 Standard basis: 6-31+G(d) (6D, 7F)
   443 basis functions,   792 primitive gaussians,   443 cartesian basis functions
    84 alpha electrons       84 beta electrons
       nuclear repulsion energy      1842.8527292149 Hartrees.
 NAtoms=   39 NActive=   39 NUniq=   39 SFac= 1.00D+00 NAtFMM=   60 NAOKFM=F Big=F
 Integral buffers will be    131072 words long.
 Raffenetti 1 integral format.
 Two-electron integral symmetry is turned off.
 One-electron integrals computed using PRISM.
 NBasis=   443 RedAO= T EigKep=  1.44D-06  NBF=   443
 NBsUse=   443 1.00D-06 EigRej= -1.00D+00 NBFU=   443
 Initial guess from the checkpoint file:  "/scratch/srahman/25060434/Gau-1991.chk"
 B after Tr=     0.000015   -0.000214    0.000095
         Rot=    1.000000    0.000013    0.000005   -0.000002 Ang=   0.00 deg.
 ExpMin= 4.05D-02 ExpMax= 2.19D+04 ExpMxC= 3.30D+03 IAcc=2 IRadAn=         4 AccDes= 0.00D+00
 Harris functional with IExCor=  205 and IRadAn=       4 diagonalized for initial guess.
 HarFok:  IExCor=  205 AccDes= 0.00D+00 IRadAn=         4 IDoV= 1 UseB2=F ITyADJ=14
 ICtDFT=  3500011 ScaDFX=  1.000000  1.000000  1.000000  1.000000
 FoFCou: FMM=F IPFlag=           0 FMFlag=      100000 FMFlg1=           0
         NFxFlg=           0 DoJE=T BraDBF=F KetDBF=T FulRan=T
         wScrn=  0.000000 ICntrl=     500 IOpCl=  0 I1Cent=   200000004 NGrid=           0
         NMat0=    1 NMatS0=      1 NMatT0=    0 NMatD0=    1 NMtDS0=    0 NMtDT0=    0
 Symmetry not used in FoFCou.
 Requested convergence on RMS density matrix=1.00D-08 within 128 cycles.
 Requested convergence on MAX density matrix=1.00D-06.
 Requested convergence on             energy=1.00D-06.
 No special actions if energy rises.
 Initial convergence to 1.0D-05 achieved.  Increase integral accuracy.
 SCF Done:  E(RHF) =  -1578.51363012     A.U. after   17 cycles
            NFock= 17  Conv=0.51D-08     -V/T= 2.0009
 Range of M.O.s used for correlation:     1   443
 NBasis=   443 NAE=    84 NBE=    84 NFC=     0 NFV=     0
 NROrb=    443 NOA=    84 NOB=    84 NVA=   359 NVB=   359

 **** Warning!!: The largest alpha MO coefficient is  0.16252374D+03

 Symmetrizing basis deriv contribution to polar:
 IMax=3 JMax=2 DiffMx= 0.00D+00
 Calling FoFJK, ICntrl=      2147 FMM=F ISym2X=0 I1Cent= 0 IOpClX= 0 NMat=1 NMatS=1 NMatT=0.
 -------------------------------------------------------------------
 Center     Atomic                   Forces (Hartrees/Bohr)
 Number     Number              X              Y              Z
 -------------------------------------------------------------------
      1        8          -0.000572633    0.002013260   -0.001513868
      2        6          -0.000843746    0.006106166   -0.004180162
      3       16           0.000282882    0.002363208   -0.001197008
      4        6           0.000473068    0.000329475   -0.000444697
      5        7          -0.000137145    0.001778721   -0.001304434
      6        6          -0.000007989    0.000844374    0.000334616
      7        1          -0.000037235   -0.000053658    0.000281429
      8        1           0.000127964    0.000053074   -0.000014758
      9        1           0.000082636    0.000001101    0.000003429
     10        6          -0.000073610    0.000244239   -0.000220262
     11        1           0.000040763   -0.000031343   -0.000038280
     12        1          -0.000128325   -0.000014025    0.000101646
     13        6          -0.000090138    0.000092752   -0.000012806
     14        6          -0.000122484   -0.000033245   -0.000022009
     15        6          -0.000004731    0.000047984    0.000016564
     16        6          -0.000090923   -0.000090800   -0.000013260
     17        1          -0.000013208   -0.000004856    0.000000779
     18        6           0.000034704   -0.000016187    0.000017283
     19        1           0.000006817    0.000016763    0.000011348
     20        6          -0.000017635   -0.000072690   -0.000021230
     21        1          -0.000009800   -0.000013851   -0.000000149
     22        1           0.000005957   -0.000004295    0.000004833
     23        1           0.000001574   -0.000011073   -0.000002438
     24        6           0.000071765   -0.000045149   -0.000211225
     25        6           0.000157846   -0.000132575   -0.000075038
     26        6          -0.000147745    0.000055265   -0.000137820
     27        6           0.000109611   -0.000125632    0.000050243
     28        1           0.000021769   -0.000016644   -0.000009281
     29        6          -0.000161463    0.000055711   -0.000015133
     30        1          -0.000023322    0.000019058   -0.000024920
     31        6          -0.000053635   -0.000036442    0.000102767
     32        1           0.000014528   -0.000016164    0.000011048
     33        1          -0.000020453    0.000009579    0.000001793
     34        1          -0.000008647   -0.000003477    0.000020402
     35       16           0.001192025   -0.010257927    0.007594888
     36        6           0.000020363   -0.002390391    0.000918518
     37        1          -0.000015821   -0.000258938    0.000015587
     38        1          -0.000034583   -0.000327485   -0.000088047
     39        1          -0.000029003   -0.000073884    0.000059650
 -------------------------------------------------------------------
 Cartesian Forces:  Max     0.010257927 RMS     0.001453258
 IRC-IRC-IRC-IRC-IRC-IRC-IRC-IRC-IRC-IRC-IRC-IRC-IRC-IRC-IRC-IRC-IRC-IRC
 Pt  4 Step number   1 out of a maximum of  20
 Modified Bulirsch-Stoer Extrapolation Cycles:
    EPS =    0.000010000000000
 Maximum DWI energy   std dev =  0.000000835 at pt    30
 Maximum DWI gradient std dev =  0.015901524 at pt    28
 CORRECTOR INTEGRATION CONVERGENCE:
   Recorrection delta-x convergence threshold:    0.010000
   Delta-x Convergence Met
 Point Number:   4          Path Number:   1
   CHANGE IN THE REACTION COORDINATE =    0.35530
   NET REACTION COORDINATE UP TO THIS POINT =    1.42123
  # OF POINTS ALONG THE PATH =   4
  # OF STEPS =   1

 Calculating another point on the path.
 IRC-IRC-IRC-IRC-IRC-IRC-IRC-IRC-IRC-IRC-IRC-IRC-IRC-IRC-IRC-IRC-IRC-IRC
                          Input orientation:                          
 ---------------------------------------------------------------------
 Center     Atomic      Atomic             Coordinates (Angstroms)
 Number     Number       Type             X           Y           Z
 ---------------------------------------------------------------------
      1          8           0       -1.224471   -0.028863    0.069402
      2          6           0       -0.058891    0.602997    0.241252
      3         16           0        0.409603    1.078115    1.867168
      4          6           0        2.251339    0.540381   -0.648287
      5          7           0        0.946903   -0.134906   -0.525356
      6          6           0        0.668568   -1.263557   -1.121810
      7          1           0        1.592994   -1.573178   -1.618655
      8          1           0        2.346143    0.886633   -1.668415
      9          1           0        2.237923    1.407452   -0.010138
     10          6           0       -2.358505    0.397831    0.764626
     11          1           0       -2.210381    0.260696    1.827129
     12          1           0       -2.519996    1.452351    0.576195
     13          6           0       -3.543990   -0.410622    0.288913
     14          6           0       -4.817325   -0.054945    0.726928
     15          6           0       -3.405860   -1.507124   -0.554792
     16          6           0       -5.933683   -0.776466    0.335416
     17          1           0       -4.935946    0.796745    1.376761
     18          6           0       -4.526652   -2.229386   -0.947745
     19          1           0       -2.426538   -1.781708   -0.899852
     20          6           0       -5.791801   -1.871330   -0.507196
     21          1           0       -6.910052   -0.483719    0.682677
     22          1           0       -4.406175   -3.074802   -1.603429
     23          1           0       -6.656072   -2.433781   -0.816952
     24          6           0        3.440860   -0.323932   -0.284875
     25          6           0        4.510384   -0.428039   -1.164573
     26          6           0        3.523328   -0.978271    0.944805
     27          6           0        5.644050   -1.163250   -0.835314
     28          1           0        4.460294    0.065951   -2.120062
     29          6           0        4.649286   -1.715028    1.273196
     30          1           0        2.703998   -0.897290    1.635381
     31          6           0        5.716223   -1.810777    0.385720
     32          1           0        6.459757   -1.231282   -1.534749
     33          1           0        4.697286   -2.214255    2.225641
     34          1           0        6.588750   -2.385310    0.645837
     35         16           0       -0.359487    2.381301   -1.114522
     36          6           0        0.248043    3.861685   -0.253656
     37          1           0        1.181936    4.213548   -0.680416
     38          1           0       -0.486994    4.656774   -0.327385
     39          1           0        0.405418    3.628797    0.793877
 ---------------------------------------------------------------------
                    Distance matrix (angstroms):
                    1          2          3          4          5
     1  O    0.000000
     2  C    1.336921   0.000000
     3  S    2.669749   1.757506   0.000000
     4  C    3.594491   2.476361   3.163648   0.000000
     5  N    2.253852   1.464176   2.735742   1.474000   0.000000
     6  C    2.554809   2.423048   3.805848   2.446136   1.306554
     7  H    3.629402   3.305105   4.536599   2.417057   1.918688
     8  H    4.075221   3.084067   4.035741   1.081452   2.075572
     9  H    3.749333   2.446569   2.641117   1.076674   2.076306
    10  C    1.396939   2.367327   3.056274   4.823620   3.587978
    11  H    2.036043   2.694640   2.744830   5.110074   3.957162
    12  H    2.032048   2.625000   3.223231   5.009659   3.968903
    13  C    2.360952   3.629822   4.509781   5.947149   4.572436
    14  C    3.652618   4.828194   5.468523   7.225762   5.899232
    15  C    2.708012   4.035901   5.206448   6.017052   4.564033
    16  C    4.775600   6.035310   6.784027   8.348434   6.963835
    17  H    4.020680   5.011246   5.375366   7.471520   6.252515
    18  C    4.096498   5.421900   6.574946   7.328195   5.875804
    19  H    2.335998   3.548900   4.886582   5.228567   3.772574
    20  C    4.958594   6.288778   7.265964   8.398116   6.958853
    21  H    5.736622   6.950843   7.577578   9.314039   7.956931
    22  H    4.711619   5.985645   7.244549   7.635728   6.201668
    23  H    6.005959   7.339252   8.334367   9.392340   7.948276
    24  C    4.688058   3.658451   3.973103   1.514617   2.512644
    25  C    5.879676   4.890567   5.317552   2.511508   3.632206
    26  C    4.920295   3.978402   3.843795   2.542086   3.083926
    27  C    7.020109   6.066479   6.302901   3.801030   4.818377
    28  H    6.092560   5.127110   5.773264   2.696421   3.863592
    29  C    6.228426   5.348371   5.111689   3.811708   4.408992
    30  H    4.317328   3.439188   3.036478   2.736227   2.887455
    31  C    7.172762   6.260920   6.220981   4.313066   5.136635
    32  H    7.941440   7.000823   7.315102   4.651385   5.710733
    33  H    6.670271   5.873323   5.417788   4.672274   5.094806
    34  H    8.181170   7.299644   7.188103   5.389579   6.185988
    35  S    2.821128   2.256291   3.343692   3.228433   2.895699
    36  C    4.172412   3.310315   3.503178   3.898716   4.066320
    37  H    4.934680   3.927493   4.113104   3.825808   4.357560
    38  H    4.759885   4.115790   4.292639   4.954406   5.005542
    39  H    4.069383   3.110698   2.767300   3.876284   4.024803
                    6          7          8          9         10
     6  C    0.000000
     7  H    1.094205   0.000000
     8  H    2.781430   2.573010   0.000000
     9  H    3.291349   3.447813   1.741507   0.000000
    10  C    3.934720   5.017894   5.319054   4.769355   0.000000
    11  H    4.394080   5.449972   5.776897   4.947526   1.081508
    12  H    4.519548   5.557687   5.388657   4.794121   1.083327
    13  C    4.523636   5.601693   6.340952   6.068389   1.511712
    14  C    5.913847   6.992781   7.611801   7.242817   2.500444
    15  C    4.120897   5.111234   6.328963   6.375240   2.542964
    16  C    6.778678   7.816906   8.679675   8.465463   3.787492
    17  H    6.472888   7.564134   7.893669   7.332180   2.679001
    18  C    5.287101   6.191188   7.580519   7.737259   3.812525
    19  H    3.146018   4.088619   5.521705   5.720099   2.743266
    20  C    6.517937   7.473917   8.670694   8.687574   4.307452
    21  H    7.829418   8.876083   9.647935   9.367068   4.636855
    22  H    5.409767   6.184266   7.828857   8.171489   4.675449
    23  H    7.423793   8.332494   9.632757   9.721582   5.384097
    24  C    3.044496   2.598883   2.139639   2.126083   5.937595
    25  C    3.931853   3.166812   2.581889   3.140991   7.182305
    26  C    3.535809   3.263652   3.419437   2.873301   6.043350
    27  C    4.984734   4.146410   3.971431   4.346392   8.308891
    28  H    4.140204   3.340593   2.312388   3.345196   7.411315
    29  C    4.667547   4.209969   4.552601   4.148674   7.337026
    30  H    3.446627   3.504270   3.771672   2.869982   5.297593
    31  C    5.296312   4.590750   4.780474   4.755236   8.379902
    32  H    5.805982   4.879478   4.628741   5.206845   9.257585
    33  H    5.323517   4.982591   5.505184   4.915683   7.664317
    34  H    6.279448   5.544823   5.836188   5.809049   9.370879
    35  S    3.787076   4.438946   3.140266   2.985731   3.385472
    36  C    5.215231   5.762799   3.905701   3.168941   4.453007
    37  H    5.518791   5.876688   3.660585   3.072223   5.402088
    38  H    6.084140   6.693732   4.902958   4.252519   4.778455
    39  H    5.260630   5.855869   4.165185   2.989798   4.251972
                   11         12         13         14         15
    11  H    0.000000
    12  H    1.755204   0.000000
    13  C    2.143662   2.145172   0.000000
    14  C    2.847143   2.751796   1.392747   0.000000
    15  C    3.198109   3.289738   1.390408   2.396636   0.000000
    16  C    4.142933   4.083976   2.417982   1.385688   2.777809
    17  H    2.814051   2.628220   2.139787   1.077836   3.373407
    18  C    4.389254   4.461418   2.408911   2.759930   1.390055
    19  H    3.413878   3.556204   2.131136   3.368083   1.074027
    20  C    4.777151   4.788037   2.796446   2.402482   2.414048
    21  H    4.893958   4.799197   3.389803   2.136659   3.854614
    22  H    5.264579   5.366894   3.379672   3.836554   2.134921
    23  H    5.832284   5.843801   3.873134   3.379855   3.389882
    24  C    6.061261   6.279206   7.008914   8.324284   6.953443
    25  C    7.388729   7.482805   8.184489   9.524868   8.012688
    26  C    5.932028   6.524229   7.120351   8.394432   7.109298
    27  C    8.414768   8.688232   9.287110  10.635286   9.060784
    28  H    7.753461   7.610280   8.372505   9.705368   8.173189
    29  C    7.159984   7.868717   8.354643   9.626578   8.262574
    30  H    5.052606   5.825187   6.409928   7.622672   6.519135
    31  C    8.318637   8.861128   9.365968  10.684334   9.175465
    32  H    9.418042   9.606973  10.201675  11.561640   9.918003
    33  H    7.348474   8.261588   8.655786   9.870997   8.596035
    34  H    9.263990   9.884420  10.329531  11.641981  10.104699
    35  S    4.071374   2.896424   4.461561   5.403568   4.971271
    36  C    4.831215   3.762390   5.738161   6.477613   6.501214
    37  H    5.781058   4.786186   6.682583   7.496117   7.334148
    38  H    5.190135   3.901010   5.950088   6.485648   6.823865
    39  H    4.387952   3.652718   5.671835   6.391516   6.536239
                   16         17         18         19         20
    16  C    0.000000
    17  H    2.134215   0.000000
    18  C    2.395248   3.837750   0.000000
    19  H    3.851813   4.257760   2.147833   0.000000
    20  C    1.388831   3.376449   1.386683   3.389278   0.000000
    21  H    1.076841   2.453250   3.374348   4.928597   2.142836
    22  H    3.372647   4.914374   1.076645   2.466997   2.137763
    23  H    2.143942   4.267026   2.143201   4.280307   1.076691
    24  C    9.405935   8.613236   8.218966   6.076978   9.364074
    25  C   10.556984   9.858581   9.217369   7.072721  10.423543
    26  C    9.478773   8.654281   8.363565   6.280858   9.469820
    27  C   11.643201  10.985044  10.227046   8.094508  11.462449
    28  H   10.713254  10.052421   9.349230   7.234032  10.557455
    29  C   10.665813   9.909410   9.454892   7.402288  10.592947
    30  H    8.735791   7.829776   7.792902   5.790683   8.815781
    31  C   11.695839  11.011360  10.337788   8.243671  11.542772
    32  H   12.541998  11.935319  11.047261   8.925934  12.311222
    33  H   10.893011  10.128469   9.754571   7.791321  10.844673
    34  H   12.629176  11.978245  11.230138   9.166729  12.444746
    35  S    6.568522   5.446218   6.217035   4.652895   6.925587
    36  C    7.750689   6.239059   7.770497   6.278442   8.331353
    37  H    8.750096   7.303082   8.612249   7.000881   9.256821
    38  H    7.721776   6.131649   8.007677   6.748601   8.413647
    39  H    7.733093   6.073750   7.853463   6.337370   8.387473
                   21         22         23         24         25
    21  H    0.000000
    22  H    4.267246   0.000000
    23  H    2.473082   2.468094   0.000000
    24  C   10.397262   8.419135  10.328727   0.000000
    25  C   11.569001   9.311443  11.350488   1.388736   0.000000
    26  C   10.448383   8.588711  10.432760   1.395376   2.393013
    27  C   12.663788  10.259194  12.365581   2.421050   1.390736
    28  H   11.723576   9.420484  11.468232   2.135220   1.076797
    29  C   11.639722   9.598195  11.519394   2.413095   2.760136
    30  H    9.669986   8.110858   9.797227   2.135203   3.364963
    31  C   12.699295  10.393143  12.446214   2.799586   2.401962
    32  H   13.573047  11.021423  13.190382   3.391048   2.140627
    33  H   11.836629   9.913391  11.756032   3.384467   3.836542
    34  H   13.632133  11.243798  13.325442   3.876173   3.380548
    35  S    7.372120   6.810564   7.932247   4.738063   5.622325
    36  C    8.426005   8.461589   9.360395   5.264451   6.115476
    37  H    9.455294   9.230330  10.278131   5.084085   5.732129
    38  H    8.288580   8.761595   9.411332   6.343286   7.178439
    39  H    8.392928   8.592831   9.445330   5.099185   6.094603
                   26         27         28         29         30
    26  C    0.000000
    27  C    2.774978   0.000000
    28  H    3.370714   2.136068   0.000000
    29  C    1.385075   2.395794   3.836899   0.000000
    30  H    1.074595   3.849543   4.256261   2.141033   0.000000
    31  C    2.411313   1.383989   3.373189   1.391092   3.386682
    32  H    3.851599   1.076668   2.454232   3.375851   4.926155
    33  H    2.132223   3.372006   4.913312   1.076422   2.460894
    34  H    3.386142   2.140023   4.264880   2.145782   4.276062
    35  S    5.532071   6.977411   5.440795   6.897023   5.262706
    36  C    5.965650   7.396296   5.969433   7.266495   5.678734
    37  H    5.922706   6.988878   5.479304   7.140527   5.813798
    38  H    7.032417   8.468789   6.983195   8.339250   6.699441
    39  H    5.564999   7.284315   6.134080   6.840806   5.145587
                   31         32         33         34         35
    31  C    0.000000
    32  H    2.139359   0.000000
    33  H    2.141573   4.267678   0.000000
    34  H    1.076593   2.470501   2.470360   0.000000
    35  S    7.532497   7.728482   7.605708   8.607988   0.000000
    36  C    7.904848   8.134181   7.928413   8.946430   1.817063
    37  H    7.615044   7.630953   7.881593   8.633512   2.433425
    38  H    8.989863   9.186092   8.978070  10.030168   2.411145
    39  H    7.613160   8.105423   7.389949   8.626993   2.404852
                   36         37         38         39
    36  C    0.000000
    37  H    1.085398   0.000000
    38  H    1.085303   1.762500   0.000000
    39  H    1.084587   1.765915   1.763623   0.000000
 Symmetry turned off by external request.
 Stoichiometry    C17H18NOS2(1-)
 Framework group  C1[X(C17H18NOS2)]
 Deg. of freedom   111
 Full point group                 C1      NOp   1
 Rotational constants (GHZ):      0.4753741      0.1266009      0.1134053
 Standard basis: 6-31+G(d) (6D, 7F)
   443 basis functions,   792 primitive gaussians,   443 cartesian basis functions
    84 alpha electrons       84 beta electrons
       nuclear repulsion energy      1844.4224260247 Hartrees.
 NAtoms=   39 NActive=   39 NUniq=   39 SFac= 1.00D+00 NAtFMM=   60 NAOKFM=F Big=F
 Integral buffers will be    131072 words long.
 Raffenetti 1 integral format.
 Two-electron integral symmetry is turned off.
 One-electron integrals computed using PRISM.
 NBasis=   443 RedAO= T EigKep=  1.45D-06  NBF=   443
 NBsUse=   443 1.00D-06 EigRej= -1.00D+00 NBFU=   443
 Initial guess from the checkpoint file:  "/scratch/srahman/25060434/Gau-1991.chk"
 B after Tr=     0.000017   -0.000214    0.000097
         Rot=    1.000000    0.000012    0.000005   -0.000002 Ang=   0.00 deg.
 ExpMin= 4.05D-02 ExpMax= 2.19D+04 ExpMxC= 3.30D+03 IAcc=2 IRadAn=         4 AccDes= 0.00D+00
 Harris functional with IExCor=  205 and IRadAn=       4 diagonalized for initial guess.
 HarFok:  IExCor=  205 AccDes= 0.00D+00 IRadAn=         4 IDoV= 1 UseB2=F ITyADJ=14
 ICtDFT=  3500011 ScaDFX=  1.000000  1.000000  1.000000  1.000000
 FoFCou: FMM=F IPFlag=           0 FMFlag=      100000 FMFlg1=           0
         NFxFlg=           0 DoJE=T BraDBF=F KetDBF=T FulRan=T
         wScrn=  0.000000 ICntrl=     500 IOpCl=  0 I1Cent=   200000004 NGrid=           0
         NMat0=    1 NMatS0=      1 NMatT0=    0 NMatD0=    1 NMtDS0=    0 NMtDT0=    0
 Symmetry not used in FoFCou.
 Requested convergence on RMS density matrix=1.00D-08 within 128 cycles.
 Requested convergence on MAX density matrix=1.00D-06.
 Requested convergence on             energy=1.00D-06.
 No special actions if energy rises.
 Initial convergence to 1.0D-05 achieved.  Increase integral accuracy.
 SCF Done:  E(RHF) =  -1578.51497930     A.U. after   17 cycles
            NFock= 17  Conv=0.40D-08     -V/T= 2.0009
 Range of M.O.s used for correlation:     1   443
 NBasis=   443 NAE=    84 NBE=    84 NFC=     0 NFV=     0
 NROrb=    443 NOA=    84 NOB=    84 NVA=   359 NVB=   359

 **** Warning!!: The largest alpha MO coefficient is  0.15385246D+03

 Symmetrizing basis deriv contribution to polar:
 IMax=3 JMax=2 DiffMx= 0.00D+00
 Calling FoFJK, ICntrl=      2147 FMM=F ISym2X=0 I1Cent= 0 IOpClX= 0 NMat=1 NMatS=1 NMatT=0.
 -------------------------------------------------------------------
 Center     Atomic                   Forces (Hartrees/Bohr)
 Number     Number              X              Y              Z
 -------------------------------------------------------------------
      1        8          -0.000703917    0.002599251   -0.001927296
      2        6          -0.000963462    0.007159915   -0.004857301
      3       16           0.000318006    0.002949013   -0.001662586
      4        6           0.000594365    0.000430451   -0.000537895
      5        7          -0.000146394    0.002231241   -0.001588280
      6        6          -0.000047600    0.001066337    0.000434722
      7        1          -0.000029644   -0.000066349    0.000332952
      8        1           0.000152727    0.000066405   -0.000016422
      9        1           0.000101571    0.000003766    0.000000629
     10        6          -0.000105368    0.000331636   -0.000266871
     11        1           0.000056086   -0.000041204   -0.000050197
     12        1          -0.000150954   -0.000012804    0.000121776
     13        6          -0.000101750    0.000114792   -0.000019463
     14        6          -0.000145534   -0.000040480   -0.000023328
     15        6          -0.000000697    0.000065622    0.000022614
     16        6          -0.000107838   -0.000114718   -0.000015281
     17        1          -0.000016623   -0.000005819    0.000000426
     18        6           0.000048634   -0.000019158    0.000022939
     19        1           0.000007812    0.000020270    0.000011952
     20        6          -0.000016106   -0.000090679   -0.000026014
     21        1          -0.000011197   -0.000016924   -0.000000433
     22        1           0.000008081   -0.000004565    0.000005995
     23        1           0.000002766   -0.000013457   -0.000003313
     24        6           0.000088273   -0.000057377   -0.000259508
     25        6           0.000197844   -0.000166189   -0.000095058
     26        6          -0.000178183    0.000067990   -0.000173486
     27        6           0.000137170   -0.000158190    0.000063936
     28        1           0.000027099   -0.000020700   -0.000011189
     29        6          -0.000199477    0.000066387   -0.000017043
     30        1          -0.000027428    0.000022523   -0.000030581
     31        6          -0.000065471   -0.000046906    0.000129601
     32        1           0.000017932   -0.000020102    0.000014057
     33        1          -0.000025225    0.000011625    0.000002216
     34        1          -0.000010743   -0.000004228    0.000025597
     35       16           0.001349316   -0.012509607    0.009242771
     36        6           0.000029974   -0.002999456    0.001145420
     37        1          -0.000010598   -0.000320195    0.000030429
     38        1          -0.000033606   -0.000389860   -0.000108897
     39        1          -0.000039841   -0.000088258    0.000082410
 -------------------------------------------------------------------
 Cartesian Forces:  Max     0.012509607 RMS     0.001761779
 IRC-IRC-IRC-IRC-IRC-IRC-IRC-IRC-IRC-IRC-IRC-IRC-IRC-IRC-IRC-IRC-IRC-IRC
 Pt  5 Step number   1 out of a maximum of  20
 Modified Bulirsch-Stoer Extrapolation Cycles:
    EPS =    0.000010000000000
 Maximum DWI energy   std dev =  0.000002648 at pt    36
 Maximum DWI gradient std dev =  0.015429023 at pt    38
 CORRECTOR INTEGRATION CONVERGENCE:
   Recorrection delta-x convergence threshold:    0.010000
   Delta-x Convergence Met
 Point Number:   5          Path Number:   1
   CHANGE IN THE REACTION COORDINATE =    0.35530
   NET REACTION COORDINATE UP TO THIS POINT =    1.77653
  # OF POINTS ALONG THE PATH =   5
  # OF STEPS =   1

 Calculating another point on the path.
 IRC-IRC-IRC-IRC-IRC-IRC-IRC-IRC-IRC-IRC-IRC-IRC-IRC-IRC-IRC-IRC-IRC-IRC
                          Input orientation:                          
 ---------------------------------------------------------------------
 Center     Atomic      Atomic             Coordinates (Angstroms)
 Number     Number       Type             X           Y           Z
 ---------------------------------------------------------------------
      1          8           0       -1.226656   -0.021470    0.063817
      2          6           0       -0.062475    0.630092    0.222940
      3         16           0        0.410067    1.082380    1.864754
      4          6           0        2.253572    0.542107   -0.650296
      5          7           0        0.946525   -0.127827   -0.530461
      6          6           0        0.668107   -1.259329   -1.119927
      7          1           0        1.595380   -1.577333   -1.606606
      8          1           0        2.353150    0.889735   -1.669798
      9          1           0        2.242586    1.407815   -0.009917
     10          6           0       -2.358808    0.399031    0.763590
     11          1           0       -2.207744    0.258777    1.825374
     12          1           0       -2.527330    1.453871    0.581525
     13          6           0       -3.544344   -0.410161    0.288822
     14          6           0       -4.817868   -0.055099    0.726838
     15          6           0       -3.405849   -1.506861   -0.554711
     16          6           0       -5.934083   -0.776913    0.335361
     17          1           0       -4.936705    0.796499    1.376793
     18          6           0       -4.526453   -2.229456   -0.947651
     19          1           0       -2.426112   -1.780752   -0.899292
     20          6           0       -5.791847   -1.871684   -0.507293
     21          1           0       -6.910571   -0.484495    0.682657
     22          1           0       -4.405780   -3.075011   -1.603165
     23          1           0       -6.655944   -2.434410   -0.817113
     24          6           0        3.441194   -0.324133   -0.285876
     25          6           0        4.511144   -0.428678   -1.164944
     26          6           0        3.522650   -0.978017    0.944138
     27          6           0        5.644577   -1.163871   -0.835064
     28          1           0        4.461566    0.065005   -2.120634
     29          6           0        4.648518   -1.714780    1.273125
     30          1           0        2.702699   -0.896212    1.633950
     31          6           0        5.715969   -1.810962    0.386229
     32          1           0        6.460616   -1.232219   -1.534107
     33          1           0        4.696088   -2.213714    2.225755
     34          1           0        6.588292   -2.385526    0.647032
     35         16           0       -0.357633    2.363471   -1.101336
     36          6           0        0.248261    3.850089   -0.249438
     37          1           0        1.181802    4.198886   -0.678718
     38          1           0       -0.489614    4.641374   -0.332147
     39          1           0        0.403357    3.623353    0.799259
 ---------------------------------------------------------------------
                    Distance matrix (angstroms):
                    1          2          3          4          5
     1  O    0.000000
     2  C    1.343566   0.000000
     3  S    2.672212   1.767318   0.000000
     4  C    3.597160   2.476764   3.164788   0.000000
     5  N    2.255480   1.469740   2.736684   1.473616   0.000000
     6  C    2.554148   2.430423   3.802434   2.445286   1.305865
     7  H    3.629725   3.311864   4.530935   2.416561   1.918376
     8  H    4.080530   3.079791   4.038037   1.081733   2.076563
     9  H    3.752856   2.443846   2.641671   1.076874   2.075798
    10  C    1.395805   2.370409   3.057155   4.826344   3.588506
    11  H    2.035719   2.703303   2.744596   5.110045   3.955860
    12  H    2.033815   2.623490   3.226915   5.020530   3.975669
    13  C    2.360803   3.634540   4.510943   5.950176   4.573712
    14  C    3.652059   4.830855   5.469918   7.228998   5.900365
    15  C    2.708846   4.043446   5.207609   6.019672   4.565685
    16  C    4.775385   6.038881   6.785591   8.351589   6.965180
    17  H    4.019632   5.011705   5.376598   7.474884   6.253350
    18  C    4.097186   5.429032   6.576253   7.330669   5.877446
    19  H    2.336953   3.557858   4.886858   5.230403   3.773974
    20  C    4.958874   6.294269   7.267519   8.400929   6.960404
    21  H    5.736222   6.953420   7.579194   9.317306   7.958192
    22  H    4.712724   5.993892   7.245877   7.637962   6.203527
    23  H    6.006288   7.344843   8.335990   9.395050   7.949845
    24  C    4.690704   3.666761   3.973817   1.514470   2.514305
    25  C    5.882008   4.895427   5.318007   2.510760   3.633124
    26  C    4.924007   3.994905   3.844599   2.542352   3.087666
    27  C    7.023312   6.075206   6.303552   3.800449   4.820567
    28  H    6.093864   5.126267   5.773475   2.695322   3.862817
    29  C    6.232768   5.366076   5.112592   3.811673   4.413173
    30  H    4.320916   3.459298   3.037146   2.736468   2.891234
    31  C    7.176787   6.275016   6.221741   4.312715   5.140123
    32  H    7.944396   7.007578   7.315653   4.650653   5.712459
    33  H    6.675238   5.894271   5.418906   4.672484   5.099694
    34  H    8.185493   7.314814   7.188858   5.389238   6.189768
    35  S    2.792979   2.201233   3.320880   3.215462   2.869372
    36  C    4.154814   3.269262   3.486574   3.889049   4.048501
    37  H    4.915632   3.885551   4.096027   3.810714   4.335641
    38  H    4.737313   4.071971   4.278111   4.942700   4.984687
    39  H    4.059871   3.083627   2.755335   3.875382   4.016783
                    6          7          8          9         10
     6  C    0.000000
     7  H    1.094449   0.000000
     8  H    2.785714   2.581594   0.000000
     9  H    3.290101   3.446650   1.742365   0.000000
    10  C    3.931922   5.015919   5.325854   4.773760   0.000000
    11  H    4.387478   5.441832   5.780664   4.949143   1.081608
    12  H    4.524070   5.565325   5.404237   4.806664   1.083621
    13  C    4.522212   5.601045   6.348729   6.073125   1.511850
    14  C    5.912413   6.992274   7.619715   7.247960   2.500911
    15  C    4.120419   5.111138   6.336651   6.379416   2.542957
    16  C    6.777868   7.816951   8.687727   8.470547   3.787983
    17  H    6.471009   7.563324   7.901417   7.337499   2.679468
    18  C    5.287180   6.191633   7.588134   7.741380   3.812607
    19  H    3.145592   4.088284   5.528700   5.723171   2.742474
    20  C    6.517768   7.474373   8.678584   8.692215   4.307788
    21  H    7.828539   8.876160   9.656038   9.372341   4.637425
    22  H    5.410595   6.185222   7.836247   8.175263   4.675531
    23  H    7.423896   8.333201   9.640580   9.726155   5.384458
    24  C    3.043065   2.592656   2.138353   2.124254   5.938381
    25  C    3.932040   3.164830   2.578765   3.138972   7.183355
    26  C    3.533825   3.252667   3.418902   2.870710   6.043212
    27  C    4.985531   4.142732   3.968321   4.343729   8.309786
    28  H    4.140726   3.343131   2.308431   3.343970   7.412681
    29  C    4.666670   4.199214   4.551155   4.145516   7.336924
    30  H    3.443147   3.491602   3.771809   2.867497   5.296606
    31  C    5.296576   4.583146   4.778029   4.752035   8.380245
    32  H    5.807361   4.878000   4.625190   5.204298   9.258652
    33  H    5.322507   4.970550   5.504189   4.912573   7.663937
    34  H    6.280052   5.537258   5.833649   5.805701   9.371123
    35  S    3.765258   4.427131   3.137418   2.977518   3.367741
    36  C    5.200016   5.754436   3.900214   3.162183   4.442166
    37  H    5.500061   5.864872   3.647572   3.059843   5.390276
    38  H    6.064587   6.681598   4.893405   4.245546   4.763612
    39  H    5.252995   5.852883   4.167806   2.991010   4.245832
                   11         12         13         14         15
    11  H    0.000000
    12  H    1.754293   0.000000
    13  C    2.143588   2.143504   0.000000
    14  C    2.849218   2.746756   1.392763   0.000000
    15  C    3.196519   3.290708   1.390496   2.396618   0.000000
    16  C    4.144683   4.079579   2.418166   1.385715   2.777953
    17  H    2.817374   2.621007   2.139714   1.077860   3.373380
    18  C    4.388323   4.461140   2.408991   2.759831   1.390072
    19  H    3.410450   3.558912   2.130864   3.367889   1.074075
    20  C    4.777655   4.785594   2.796626   2.402435   2.414194
    21  H    4.896410   4.793777   3.390002   2.136759   3.854788
    22  H    5.263115   5.367701   3.379809   3.836483   2.134997
    23  H    5.832879   5.841265   3.873336   3.379857   3.390033
    24  C    6.058684   6.287842   7.009666   8.325267   6.953640
    25  C    7.386342   7.492279   8.185638   9.526219   8.013341
    26  C    5.928208   6.530530   7.119994   8.394238   7.108468
    27  C    8.411944   8.697089   9.288029  10.636337   9.061261
    28  H    7.751659   7.620714   8.374119   9.707235   8.174295
    29  C    7.155993   7.874735   8.354273   9.626289   8.261782
    30  H    5.048078   5.829553   6.408679   7.621630   6.517475
    31  C    8.315057   8.868441   9.366170  10.684605   9.175260
    32  H    9.415394   9.616348  10.202847  11.562944   9.918759
    33  H    7.344142   8.266344   8.655013   9.870245   8.594883
    34  H    9.260187   9.891401  10.329603  11.642067  10.104409
    35  S    4.051947   2.892573   4.447551   5.393088   4.956803
    36  C    4.820200   3.759822   5.729163   6.470647   6.491735
    37  H    5.769225   4.783407   6.672024   7.487858   7.322395
    38  H    5.178226   3.891948   5.935906   6.473954   6.808432
    39  H    4.380769   3.652805   5.666933   6.387288   6.531645
                   16         17         18         19         20
    16  C    0.000000
    17  H    2.134237   0.000000
    18  C    2.395292   3.837675   0.000000
    19  H    3.852003   4.257448   2.148279   0.000000
    20  C    1.388820   3.376425   1.386773   3.389705   0.000000
    21  H    1.076871   2.453348   3.374435   4.928815   2.142852
    22  H    3.372662   4.914328   1.076672   2.467717   2.137783
    23  H    2.143963   4.267057   2.143311   4.280830   1.076714
    24  C    9.406740   8.614492   8.218977   6.076454   9.364453
    25  C   10.558170   9.860189   9.217818   7.072778  10.424317
    26  C    9.478441   8.654293   8.362596   6.279362   9.469168
    27  C   11.644098  10.986305  10.227316   8.094486  11.462994
    28  H   10.714955  10.054580   9.350130   7.234543  10.558699
    29  C   10.665386   9.909277   9.453932   7.400956  10.592249
    30  H    8.734676   7.828914   7.791202   5.788301   8.814407
    31  C   11.695963  11.011791  10.337387   8.242995  11.542612
    32  H   12.543157  11.936832  11.047809   8.926243  12.312031
    33  H   10.892132  10.127825   9.753257   7.789680  10.843584
    34  H   12.629119  11.978455  11.229645   9.166043  12.444450
    35  S    6.559186   5.437318   6.204648   4.636164   6.915209
    36  C    7.744193   6.233211   7.761846   6.267452   8.323946
    37  H    8.742011   7.296403   8.601167   6.987258   9.247323
    38  H    7.710100   6.122104   7.992697   6.731670   8.400254
    39  H    7.729211   6.069672   7.849210   6.332088   8.383500
                   21         22         23         24         25
    21  H    0.000000
    22  H    4.267286   0.000000
    23  H    2.473118   2.468094   0.000000
    24  C   10.398211   8.418882  10.328973   0.000000
    25  C   11.570320   9.311640  11.351115   1.388698   0.000000
    26  C   10.448159   8.587557  10.432012   1.395397   2.393140
    27  C   12.664785  10.259245  12.365979   2.421088   1.390683
    28  H   11.725438   9.421109  11.469319   2.135164   1.076813
    29  C   11.639364   9.597061  11.518587   2.412885   2.759911
    30  H    9.668992   8.109041   9.795813   2.135037   3.364947
    31  C   12.699484  10.392560  12.445922   2.799462   2.401759
    32  H   13.574306  11.021761  13.191039   3.391108   2.140655
    33  H   11.835788   9.911936  11.754846   3.384312   3.836326
    34  H   13.632112  11.243148  13.325010   3.876065   3.380392
    35  S    7.364411   6.798266   7.922700   4.724328   5.612943
    36  C    8.420588   8.452791   9.353354   5.255499   6.108859
    37  H    9.448487   9.218744  10.268887   5.071182   5.721476
    38  H    8.278469   8.746109   9.398167   6.333218   7.169837
    39  H    8.389372   8.588802   9.441551   5.097903   6.095159
                   26         27         28         29         30
    26  C    0.000000
    27  C    2.775370   0.000000
    28  H    3.370799   2.135964   0.000000
    29  C    1.385147   2.395850   3.836690   0.000000
    30  H    1.074641   3.849977   4.256108   2.141603   0.000000
    31  C    2.411578   1.383973   3.373002   1.391146   3.387237
    32  H    3.852008   1.076686   2.454181   3.375962   4.926605
    33  H    2.132240   3.372005   4.913111   1.076430   2.461635
    34  H    3.386372   2.140010   4.264743   2.145836   4.276669
    35  S    5.514172   6.967034   5.435678   6.879807   5.241465
    36  C    5.954565   7.389383   5.964911   7.255910   5.665579
    37  H    5.908769   6.978537   5.470370   7.127360   5.798412
    38  H    7.021732   8.460620   6.975387   8.329346   6.687395
    39  H    5.560898   7.284155   6.136504   6.836784   5.139081
                   31         32         33         34         35
    31  C    0.000000
    32  H    2.139424   0.000000
    33  H    2.141546   4.267723   0.000000
    34  H    1.076610   2.470584   2.470288   0.000000
    35  S    7.518469   7.720414   7.586848   8.593930   0.000000
    36  C    7.896036   8.128566   7.917036   8.937703   1.817379
    37  H    7.603358   7.621974   7.868140   8.622194   2.432532
    38  H    8.980978   9.178753   8.968088  10.021620   2.407885
    39  H    7.610928   8.106268   7.384700   8.624570   2.403886
                   36         37         38         39
    36  C    0.000000
    37  H    1.085098   0.000000
    38  H    1.085096   1.763388   0.000000
    39  H    1.084080   1.766814   1.764609   0.000000
 Symmetry turned off by external request.
 Stoichiometry    C17H18NOS2(1-)
 Framework group  C1[X(C17H18NOS2)]
 Deg. of freedom   111
 Full point group                 C1      NOp   1
 Rotational constants (GHZ):      0.4775391      0.1266326      0.1134816
 Standard basis: 6-31+G(d) (6D, 7F)
   443 basis functions,   792 primitive gaussians,   443 cartesian basis functions
    84 alpha electrons       84 beta electrons
       nuclear repulsion energy      1846.0682394629 Hartrees.
 NAtoms=   39 NActive=   39 NUniq=   39 SFac= 1.00D+00 NAtFMM=   60 NAOKFM=F Big=F
 Integral buffers will be    131072 words long.
 Raffenetti 1 integral format.
 Two-electron integral symmetry is turned off.
 One-electron integrals computed using PRISM.
 NBasis=   443 RedAO= T EigKep=  1.46D-06  NBF=   443
 NBsUse=   443 1.00D-06 EigRej= -1.00D+00 NBFU=   443
 Initial guess from the checkpoint file:  "/scratch/srahman/25060434/Gau-1991.chk"
 B after Tr=     0.000019   -0.000216    0.000099
         Rot=    1.000000    0.000011    0.000005   -0.000001 Ang=   0.00 deg.
 ExpMin= 4.05D-02 ExpMax= 2.19D+04 ExpMxC= 3.30D+03 IAcc=2 IRadAn=         4 AccDes= 0.00D+00
 Harris functional with IExCor=  205 and IRadAn=       4 diagonalized for initial guess.
 HarFok:  IExCor=  205 AccDes= 0.00D+00 IRadAn=         4 IDoV= 1 UseB2=F ITyADJ=14
 ICtDFT=  3500011 ScaDFX=  1.000000  1.000000  1.000000  1.000000
 FoFCou: FMM=F IPFlag=           0 FMFlag=      100000 FMFlg1=           0
         NFxFlg=           0 DoJE=T BraDBF=F KetDBF=T FulRan=T
         wScrn=  0.000000 ICntrl=     500 IOpCl=  0 I1Cent=   200000004 NGrid=           0
         NMat0=    1 NMatS0=      1 NMatT0=    0 NMatD0=    1 NMtDS0=    0 NMtDT0=    0
 Symmetry not used in FoFCou.
 Requested convergence on RMS density matrix=1.00D-08 within 128 cycles.
 Requested convergence on MAX density matrix=1.00D-06.
 Requested convergence on             energy=1.00D-06.
 No special actions if energy rises.
 Initial convergence to 1.0D-05 achieved.  Increase integral accuracy.
 SCF Done:  E(RHF) =  -1578.51653964     A.U. after   17 cycles
            NFock= 17  Conv=0.40D-08     -V/T= 2.0009
 Range of M.O.s used for correlation:     1   443
 NBasis=   443 NAE=    84 NBE=    84 NFC=     0 NFV=     0
 NROrb=    443 NOA=    84 NOB=    84 NVA=   359 NVB=   359

 **** Warning!!: The largest alpha MO coefficient is  0.14432805D+03

 Symmetrizing basis deriv contribution to polar:
 IMax=3 JMax=2 DiffMx= 0.00D+00
 Calling FoFJK, ICntrl=      2147 FMM=F ISym2X=0 I1Cent= 0 IOpClX= 0 NMat=1 NMatS=1 NMatT=0.
 -------------------------------------------------------------------
 Center     Atomic                   Forces (Hartrees/Bohr)
 Number     Number              X              Y              Z
 -------------------------------------------------------------------
      1        8          -0.000823860    0.003121202   -0.002297461
      2        6          -0.000982903    0.007653883   -0.005132736
      3       16           0.000325907    0.003482371   -0.002163931
      4        6           0.000696175    0.000541227   -0.000612788
      5        7          -0.000136365    0.002584515   -0.001791542
      6        6          -0.000082557    0.001265089    0.000526757
      7        1          -0.000026986   -0.000067646    0.000362927
      8        1           0.000169009    0.000077132   -0.000017872
      9        1           0.000116700    0.000009392   -0.000004232
     10        6          -0.000133039    0.000426205   -0.000303134
     11        1           0.000070462   -0.000049590   -0.000063167
     12        1          -0.000164650   -0.000013408    0.000138570
     13        6          -0.000107758    0.000138783   -0.000029239
     14        6          -0.000163293   -0.000045236   -0.000024257
     15        6           0.000005866    0.000085430    0.000027399
     16        6          -0.000119030   -0.000137857   -0.000016292
     17        1          -0.000019774   -0.000006140   -0.000000534
     18        6           0.000065212   -0.000021124    0.000029360
     19        1           0.000008450    0.000023473    0.000011346
     20        6          -0.000009977   -0.000108570   -0.000028806
     21        1          -0.000012003   -0.000019610   -0.000000747
     22        1           0.000010512   -0.000004462    0.000006889
     23        1           0.000004282   -0.000015632   -0.000004118
     24        6           0.000102145   -0.000061073   -0.000305840
     25        6           0.000234346   -0.000197204   -0.000115778
     26        6          -0.000204793    0.000081101   -0.000211198
     27        6           0.000160715   -0.000190767    0.000078638
     28        1           0.000032278   -0.000024152   -0.000012985
     29        6          -0.000237167    0.000074925   -0.000018872
     30        1          -0.000030339    0.000025270   -0.000035467
     31        6          -0.000078416   -0.000057858    0.000157105
     32        1           0.000020923   -0.000023827    0.000017105
     33        1          -0.000030060    0.000013503    0.000002622
     34        1          -0.000012805   -0.000004885    0.000030668
     35       16           0.001382140   -0.014126182    0.010423821
     36        6           0.000048310   -0.003520900    0.001352586
     37        1          -0.000001118   -0.000371939    0.000051760
     38        1          -0.000023118   -0.000436040   -0.000125481
     39        1          -0.000053423   -0.000099396    0.000098923
 -------------------------------------------------------------------
 Cartesian Forces:  Max     0.014126182 RMS     0.001977018
 IRC-IRC-IRC-IRC-IRC-IRC-IRC-IRC-IRC-IRC-IRC-IRC-IRC-IRC-IRC-IRC-IRC-IRC
 Pt  6 Step number   1 out of a maximum of  20
 Modified Bulirsch-Stoer Extrapolation Cycles:
    EPS =    0.000010000000000
 Maximum DWI energy   std dev =  0.000004474 at pt    36
 Maximum DWI gradient std dev =  0.016054654 at pt    38
 CORRECTOR INTEGRATION CONVERGENCE:
   Recorrection delta-x convergence threshold:    0.010000
   Delta-x Convergence Met
 Point Number:   6          Path Number:   1
   CHANGE IN THE REACTION COORDINATE =    0.35529
   NET REACTION COORDINATE UP TO THIS POINT =    2.13182
  # OF POINTS ALONG THE PATH =   6
  # OF STEPS =   1

 Calculating another point on the path.
 IRC-IRC-IRC-IRC-IRC-IRC-IRC-IRC-IRC-IRC-IRC-IRC-IRC-IRC-IRC-IRC-IRC-IRC
                          Input orientation:                          
 ---------------------------------------------------------------------
 Center     Atomic      Atomic             Coordinates (Angstroms)
 Number     Number       Type             X           Y           Z
 ---------------------------------------------------------------------
      1          8           0       -1.228857   -0.013430    0.057823
      2          6           0       -0.065770    0.655916    0.205614
      3         16           0        0.410490    1.086953    1.861894
      4          6           0        2.255936    0.544077   -0.652369
      5          7           0        0.946189   -0.120439   -0.535577
      6          6           0        0.667612   -1.254833   -1.117922
      7          1           0        1.597417   -1.581001   -1.594733
      8          1           0        2.360158    0.893005   -1.671245
      9          1           0        2.247474    1.408498   -0.009892
     10          6           0       -2.359166    0.400432    0.762517
     11          1           0       -2.204864    0.256711    1.823469
     12          1           0       -2.534730    1.455550    0.587068
     13          6           0       -3.544696   -0.409638    0.288708
     14          6           0       -4.818426   -0.055254    0.726748
     15          6           0       -3.405813   -1.506549   -0.554626
     16          6           0       -5.934480   -0.777401    0.335311
     17          1           0       -4.937528    0.796278    1.376775
     18          6           0       -4.526208   -2.229524   -0.947541
     19          1           0       -2.425678   -1.779713   -0.898801
     20          6           0       -5.791861   -1.872072   -0.507388
     21          1           0       -6.911091   -0.485323    0.682629
     22          1           0       -4.405307   -3.075203   -1.602894
     23          1           0       -6.655767   -2.435086   -0.817293
     24          6           0        3.441552   -0.324304   -0.286958
     25          6           0        4.511962   -0.429371   -1.165357
     26          6           0        3.521937   -0.977736    0.943388
     27          6           0        5.645136   -1.164554   -0.834781
     28          1           0        4.462963    0.064006   -2.121251
     29          6           0        4.647680   -1.714524    1.273052
     30          1           0        2.701375   -0.895097    1.632442
     31          6           0        5.715686   -1.811171    0.386795
     32          1           0        6.461537   -1.233245   -1.533391
     33          1           0        4.694768   -2.213137    2.225883
     34          1           0        6.587787   -2.385757    0.648350
     35         16           0       -0.355958    2.345363   -1.087978
     36          6           0        0.248575    3.837834   -0.244870
     37          1           0        1.182123    4.183202   -0.676237
     38          1           0       -0.491652    4.625610   -0.337148
     39          1           0        0.400867    3.617776    0.805147
 ---------------------------------------------------------------------
                    Distance matrix (angstroms):
                    1          2          3          4          5
     1  O    0.000000
     2  C    1.350051   0.000000
     3  S    2.674504   1.776479   0.000000
     4  C    3.599857   2.477693   3.165739   0.000000
     5  N    2.257078   1.475179   2.737267   1.473316   0.000000
     6  C    2.553439   2.437326   3.798601   2.444502   1.305213
     7  H    3.629882   3.318318   4.524935   2.416123   1.918111
     8  H    4.085625   3.076351   4.040036   1.081998   2.077527
     9  H    3.756507   2.442114   2.642250   1.077067   2.075412
    10  C    1.394802   2.373832   3.057930   4.829256   3.589112
    11  H    2.035454   2.711557   2.744240   5.109901   3.954298
    12  H    2.035511   2.623106   3.230381   5.031647   3.982571
    13  C    2.360804   3.639400   4.512005   5.953363   4.575055
    14  C    3.651604   4.833744   5.471266   7.232410   5.901567
    15  C    2.709915   4.050939   5.208645   6.022460   4.567449
    16  C    4.775305   6.042597   6.787113   8.354923   6.966610
    17  H    4.018644   5.012519   5.377836   7.478433   6.254245
    18  C    4.098091   5.436087   6.577456   7.333312   5.879208
    19  H    2.338218   3.566677   4.887029   5.232422   3.775528
    20  C    4.959336   6.299779   7.269008   8.403918   6.962064
    21  H    5.735927   6.956177   7.580783   9.320745   7.959524
    22  H    4.714050   6.001960   7.247081   7.640343   6.205506
    23  H    6.006796   7.350421   8.337552   9.397929   7.951521
    24  C    4.693425   3.674883   3.974487   1.514363   2.515991
    25  C    5.884402   4.900310   5.318417   2.510062   3.634116
    26  C    4.927896   4.010582   3.845478   2.542659   3.091403
    27  C    7.026635   6.083665   6.304194   3.799917   4.822841
    28  H    6.095176   5.125825   5.773595   2.694262   3.862134
    29  C    6.237322   5.382845   5.113588   3.811687   4.417384
    30  H    4.324753   3.478300   3.037980   2.736787   2.895010
    31  C    7.181001   6.288448   6.222551   4.312415   5.143680
    32  H    7.947457   7.014186   7.316178   4.649963   5.714284
    33  H    6.680459   5.914023   5.420159   4.672736   5.104595
    34  H    8.190030   7.329230   7.189673   5.388945   6.193624
    35  S    2.763823   2.147515   3.297390   3.202558   2.842695
    36  C    4.136020   3.228986   3.468720   3.878710   4.029777
    37  H    4.895242   3.844041   4.077289   3.794322   4.312398
    38  H    4.713827   4.029198   4.262832   4.930266   4.963038
    39  H    4.049710   3.057745   2.742603   3.874695   4.008636
                    6          7          8          9         10
     6  C    0.000000
     7  H    1.094656   0.000000
     8  H    2.789998   2.590045   0.000000
     9  H    3.288925   3.445490   1.743136   0.000000
    10  C    3.929037   5.013706   5.332715   4.778488   0.000000
    11  H    4.380372   5.433105   5.784230   4.950872   1.081704
    12  H    4.528593   5.572749   5.419996   4.819549   1.083918
    13  C    4.520674   5.600068   6.356539   6.078158   1.512014
    14  C    5.910871   6.991439   7.627688   7.253423   2.501377
    15  C    4.119885   5.110742   6.344378   6.383878   2.543012
    16  C    6.776978   7.816669   8.695835   8.475948   3.788491
    17  H    6.469015   7.562197   7.909235   7.343154   2.679917
    18  C    5.287232   6.191787   7.595787   7.745783   3.812746
    19  H    3.145148   4.087677   5.535731   5.726535   2.741793
    20  C    6.517555   7.474521   8.686520   8.697158   4.308169
    21  H    7.827571   8.875900   9.664191   9.377924   4.637992
    22  H    5.411418   6.185903   7.843651   8.179286   4.675670
    23  H    7.423965   8.333602   9.648437   9.731019   5.384862
    24  C    3.041567   2.586580   2.137172   2.122544   5.939274
    25  C    3.932260   3.163098   2.575822   3.137000   7.184544
    26  C    3.531707   3.241877   3.418436   2.868294   6.043132
    27  C    4.986388   4.139442   3.965388   4.341100   8.310800
    28  H    4.141340   3.345837   2.304676   3.342736   7.414226
    29  C    4.665728   4.188809   4.549818   4.142487   7.336864
    30  H    3.439493   3.479059   3.772013   2.865281   5.295682
    31  C    5.296861   4.575978   4.775737   4.748908   8.380668
    32  H    5.808843   4.876922   4.621824   5.201748   9.259855
    33  H    5.321406   4.958859   5.503283   4.909601   7.663561
    34  H    6.280699   5.530176   5.831264   5.802411   9.371438
    35  S    3.742994   4.414613   3.134778   2.969485   3.349617
    36  C    5.183924   5.745022   3.894271   3.154756   4.430675
    37  H    5.480149   5.851679   3.633622   3.045977   5.377741
    38  H    6.044262   6.668414   4.883132   4.237891   4.748579
    39  H    5.245156   5.849653   4.170817   2.992517   4.239210
                   11         12         13         14         15
    11  H    0.000000
    12  H    1.753486   0.000000
    13  C    2.143516   2.141956   0.000000
    14  C    2.851460   2.741770   1.392787   0.000000
    15  C    3.194793   3.291851   1.390580   2.396591   0.000000
    16  C    4.146570   4.075261   2.418365   1.385748   2.778092
    17  H    2.821014   2.613755   2.139651   1.077881   3.373347
    18  C    4.387311   4.461028   2.409079   2.759725   1.390093
    19  H    3.406836   3.561828   2.130606   3.367700   1.074123
    20  C    4.778196   4.783284   2.796826   2.402393   2.414345
    21  H    4.899052   4.788388   3.390210   2.136856   3.854955
    22  H    5.261517   5.368679   3.379948   3.836403   2.135071
    23  H    5.833518   5.838855   3.873557   3.379865   3.390188
    24  C    6.055864   6.296646   7.010445   8.326297   6.953831
    25  C    7.383735   7.501985   8.186845   9.527653   8.014017
    26  C    5.924074   6.536900   7.119596   8.394019   7.107561
    27  C    8.408851   8.706136   9.288979  10.637436   9.061740
    28  H    7.749701   7.631454   8.375848   9.709248   8.175488
    29  C    7.151649   7.880796   8.353842   9.625943   8.260897
    30  H    5.043246   5.833965   6.407394   7.620566   6.515742
    31  C    8.311154   8.875862   9.366354  10.684864   9.175011
    32  H    9.412491   9.625943  10.204071  11.564318   9.919541
    33  H    7.339414   8.271071   8.654133   9.869383   8.593597
    34  H    9.256039   9.898470  10.329647  11.642125  10.104069
    35  S    4.032052   2.888701   4.433209   5.382361   4.941995
    36  C    4.808516   3.756885   5.719670   6.463333   6.481738
    37  H    5.756522   4.780274   6.660939   7.479269   7.310077
    38  H    5.166298   3.882992   5.921697   6.462456   6.792865
    39  H    4.373050   3.652466   5.661646   6.382657   6.526753
                   16         17         18         19         20
    16  C    0.000000
    17  H    2.134251   0.000000
    18  C    2.395328   3.837591   0.000000
    19  H    3.852187   4.257154   2.148705   0.000000
    20  C    1.388807   3.376395   1.386861   3.390121   0.000000
    21  H    1.076899   2.453425   3.374516   4.929026   2.142869
    22  H    3.372669   4.914270   1.076698   2.468394   2.137801
    23  H    2.143984   4.267083   2.143418   4.281332   1.076736
    24  C    9.407576   8.615840   8.218968   6.075933   9.364833
    25  C   10.559416   9.861922   9.218271   7.072859  10.425118
    26  C    9.478065   8.654334   8.361533   6.277815   9.468444
    27  C   11.645020  10.987657  10.227566   8.094477  11.463536
    28  H   10.716785  10.056920   9.351100   7.235127  10.560036
    29  C   10.664880   9.909142   9.452856   7.399567  10.591449
    30  H    8.733521   7.828087   7.789414   5.785881   8.812969
    31  C   11.696055  11.012258  10.336918   8.242303  11.542396
    32  H   12.544365  11.938456  11.048364   8.926586  12.312862
    33  H   10.891120  10.127126   9.751783   7.787956  10.842346
    34  H   12.629013  11.978683  11.229077   9.165344  12.444087
    35  S    6.549604   5.428209   6.191954   4.619067   6.904555
    36  C    7.737388   6.227075   7.752750   6.255884   8.316177
    37  H    8.733662   7.289461   8.589628   6.972956   9.237495
    38  H    7.698643   6.112866   7.977661   6.714467   8.386958
    39  H    7.724956   6.065152   7.844673   6.326585   8.379203
                   21         22         23         24         25
    21  H    0.000000
    22  H    4.267324   0.000000
    23  H    2.473162   2.468095   0.000000
    24  C   10.399195   8.418570  10.329207   0.000000
    25  C   11.571704   9.311796  11.351750   1.388669   0.000000
    26  C   10.447897   8.586275  10.431181   1.395417   2.393253
    27  C   12.665809  10.259238  12.366356   2.421138   1.390632
    28  H   11.727430   9.421759  11.470481   2.135110   1.076826
    29  C   11.638932   9.595785  11.517667   2.412693   2.759688
    30  H    9.667966   8.107108   9.794329   2.134892   3.364938
    31  C   12.699642  10.391878  12.445559   2.799358   2.401562
    32  H   13.575616  11.022066  13.191698   3.391177   2.140679
    33  H   11.834819   9.910300  11.753502   3.384171   3.836111
    34  H   13.632041  11.242400  13.324499   3.875975   3.380241
    35  S    7.356467   6.785639   7.912873   4.710609   5.603729
    36  C    8.414913   8.443513   9.345968   5.245976   6.101869
    37  H    9.441492   9.206656  10.259345   5.057091   5.709895
    38  H    8.268663   8.730482   9.385109   6.322520   7.160651
    39  H    8.385414   8.584517   9.437453   5.096906   6.096178
                   26         27         28         29         30
    26  C    0.000000
    27  C    2.775745   0.000000
    28  H    3.370870   2.135860   0.000000
    29  C    1.385219   2.395902   3.836480   0.000000
    30  H    1.074685   3.850393   4.255970   2.142131   0.000000
    31  C    2.411834   1.383958   3.372817   1.391197   3.387757
    32  H    3.852398   1.076701   2.454127   3.376068   4.927034
    33  H    2.132262   3.372001   4.912910   1.076438   2.462319
    34  H    3.386592   2.140001   4.264610   2.145885   4.277231
    35  S    5.496136   6.956778   5.430860   6.862473   5.220015
    36  C    5.942775   7.382056   5.960172   7.244646   5.651652
    37  H    5.893488   6.967218   5.460747   7.112875   5.781631
    38  H    7.010432   8.451852   6.967027   8.318821   6.674797
    39  H    5.556881   7.284395   6.139520   6.832845   5.132521
                   31         32         33         34         35
    31  C    0.000000
    32  H    2.139488   0.000000
    33  H    2.141517   4.267763   0.000000
    34  H    1.076624   2.470671   2.470209   0.000000
    35  S    7.504438   7.712527   7.567789   8.579856   0.000000
    36  C    7.886670   8.122625   7.904904   8.928412   1.817625
    37  H    7.590504   7.612151   7.853288   8.609702   2.431641
    38  H    8.971471   9.170825   8.957485  10.012439   2.404513
    39  H    7.608928   8.107582   7.379405   8.622353   2.403276
                   36         37         38         39
    36  C    0.000000
    37  H    1.084835   0.000000
    38  H    1.084916   1.764151   0.000000
    39  H    1.083584   1.767644   1.765547   0.000000
 Symmetry turned off by external request.
 Stoichiometry    C17H18NOS2(1-)
 Framework group  C1[X(C17H18NOS2)]
 Deg. of freedom   111
 Full point group                 C1      NOp   1
 Rotational constants (GHZ):      0.4797755      0.1266662      0.1135593
 Standard basis: 6-31+G(d) (6D, 7F)
   443 basis functions,   792 primitive gaussians,   443 cartesian basis functions
    84 alpha electrons       84 beta electrons
       nuclear repulsion energy      1847.8092259906 Hartrees.
 NAtoms=   39 NActive=   39 NUniq=   39 SFac= 1.00D+00 NAtFMM=   60 NAOKFM=F Big=F
 Integral buffers will be    131072 words long.
 Raffenetti 1 integral format.
 Two-electron integral symmetry is turned off.
 One-electron integrals computed using PRISM.
 NBasis=   443 RedAO= T EigKep=  1.46D-06  NBF=   443
 NBsUse=   443 1.00D-06 EigRej= -1.00D+00 NBFU=   443
 Initial guess from the checkpoint file:  "/scratch/srahman/25060434/Gau-1991.chk"
 B after Tr=     0.000023   -0.000219    0.000103
         Rot=    1.000000    0.000010    0.000005   -0.000001 Ang=   0.00 deg.
 ExpMin= 4.05D-02 ExpMax= 2.19D+04 ExpMxC= 3.30D+03 IAcc=2 IRadAn=         4 AccDes= 0.00D+00
 Harris functional with IExCor=  205 and IRadAn=       4 diagonalized for initial guess.
 HarFok:  IExCor=  205 AccDes= 0.00D+00 IRadAn=         4 IDoV= 1 UseB2=F ITyADJ=14
 ICtDFT=  3500011 ScaDFX=  1.000000  1.000000  1.000000  1.000000
 FoFCou: FMM=F IPFlag=           0 FMFlag=      100000 FMFlg1=           0
         NFxFlg=           0 DoJE=T BraDBF=F KetDBF=T FulRan=T
         wScrn=  0.000000 ICntrl=     500 IOpCl=  0 I1Cent=   200000004 NGrid=           0
         NMat0=    1 NMatS0=      1 NMatT0=    0 NMatD0=    1 NMtDS0=    0 NMtDT0=    0
 Symmetry not used in FoFCou.
 Requested convergence on RMS density matrix=1.00D-08 within 128 cycles.
 Requested convergence on MAX density matrix=1.00D-06.
 Requested convergence on             energy=1.00D-06.
 No special actions if energy rises.
 Initial convergence to 1.0D-05 achieved.  Increase integral accuracy.
 SCF Done:  E(RHF) =  -1578.51821457     A.U. after   17 cycles
            NFock= 17  Conv=0.36D-08     -V/T= 2.0009
 Range of M.O.s used for correlation:     1   443
 NBasis=   443 NAE=    84 NBE=    84 NFC=     0 NFV=     0
 NROrb=    443 NOA=    84 NOB=    84 NVA=   359 NVB=   359

 **** Warning!!: The largest alpha MO coefficient is  0.13397603D+03

 Symmetrizing basis deriv contribution to polar:
 IMax=3 JMax=2 DiffMx= 0.00D+00
 Calling FoFJK, ICntrl=      2147 FMM=F ISym2X=0 I1Cent= 0 IOpClX= 0 NMat=1 NMatS=1 NMatT=0.
 -------------------------------------------------------------------
 Center     Atomic                   Forces (Hartrees/Bohr)
 Number     Number              X              Y              Z
 -------------------------------------------------------------------
      1        8          -0.000934411    0.003496190   -0.002584777
      2        6          -0.000886309    0.007459121   -0.004920312
      3       16           0.000311361    0.003929697   -0.002638366
      4        6           0.000767924    0.000654090   -0.000665120
      5        7          -0.000098760    0.002784538   -0.001882827
      6        6          -0.000108577    0.001414439    0.000598617
      7        1          -0.000025473   -0.000058244    0.000362305
      8        1           0.000173782    0.000084059   -0.000019478
      9        1           0.000125614    0.000017786   -0.000011358
     10        6          -0.000154874    0.000518062   -0.000324332
     11        1           0.000082548   -0.000055403   -0.000076837
     12        1          -0.000165668   -0.000016409    0.000149523
     13        6          -0.000108264    0.000165631   -0.000042830
     14        6          -0.000174767   -0.000045613   -0.000025726
     15        6           0.000014765    0.000107857    0.000030134
     16        6          -0.000122928   -0.000159515   -0.000015962
     17        1          -0.000022524   -0.000005678   -0.000002088
     18        6           0.000084745   -0.000021514    0.000036430
     19        1           0.000008643    0.000026072    0.000009542
     20        6           0.000001628   -0.000126189   -0.000028659
     21        1          -0.000012072   -0.000021869   -0.000000989
     22        1           0.000013289   -0.000003967    0.000007532
     23        1           0.000006193   -0.000017593   -0.000004634
     24        6           0.000112944   -0.000051796   -0.000349141
     25        6           0.000265810   -0.000222938   -0.000137100
     26        6          -0.000226821    0.000096098   -0.000250784
     27        6           0.000178547   -0.000222972    0.000094107
     28        1           0.000037157   -0.000026726   -0.000014638
     29        6          -0.000275078    0.000081447   -0.000020994
     30        1          -0.000031905    0.000027289   -0.000039417
     31        6          -0.000093348   -0.000069397    0.000184744
     32        1           0.000023249   -0.000027339    0.000020081
     33        1          -0.000035068    0.000015136    0.000002930
     34        1          -0.000014897   -0.000005483    0.000035406
     35       16           0.001262783   -0.014837114    0.010951211
     36        6           0.000077945   -0.003906356    0.001521245
     37        1           0.000013987   -0.000408275    0.000081259
     38        1          -0.000000915   -0.000458513   -0.000135153
     39        1          -0.000070255   -0.000108607    0.000106457
 -------------------------------------------------------------------
 Cartesian Forces:  Max     0.014837114 RMS     0.002065517
 IRC-IRC-IRC-IRC-IRC-IRC-IRC-IRC-IRC-IRC-IRC-IRC-IRC-IRC-IRC-IRC-IRC-IRC
 Pt  7 Step number   1 out of a maximum of  20
 Modified Bulirsch-Stoer Extrapolation Cycles:
    EPS =    0.000010000000000
 Maximum DWI energy   std dev =  0.000006139 at pt    36
 Maximum DWI gradient std dev =  0.017363499 at pt    29
 CORRECTOR INTEGRATION CONVERGENCE:
   Recorrection delta-x convergence threshold:    0.010000
   Delta-x Convergence Met
 Point Number:   7          Path Number:   1
   CHANGE IN THE REACTION COORDINATE =    0.35527
   NET REACTION COORDINATE UP TO THIS POINT =    2.48708
  # OF POINTS ALONG THE PATH =   7
  # OF STEPS =   1

 Calculating another point on the path.
 IRC-IRC-IRC-IRC-IRC-IRC-IRC-IRC-IRC-IRC-IRC-IRC-IRC-IRC-IRC-IRC-IRC-IRC
                          Input orientation:                          
 ---------------------------------------------------------------------
 Center     Atomic      Atomic             Coordinates (Angstroms)
 Number     Number       Type             X           Y           Z
 ---------------------------------------------------------------------
      1          8           0       -1.231150   -0.004681    0.051294
      2          6           0       -0.068687    0.679991    0.189634
      3         16           0        0.410881    1.091999    1.858499
      4          6           0        2.258473    0.546391   -0.654569
      5          7           0        0.945956   -0.112723   -0.540693
      6          6           0        0.667107   -1.250011   -1.115784
      7          1           0        1.599051   -1.584031   -1.583264
      8          1           0        2.367158    0.896502   -1.672830
      9          1           0        2.252635    1.409621   -0.010158
     10          6           0       -2.359593    0.402086    0.761388
     11          1           0       -2.201662    0.254443    1.821362
     12          1           0       -2.542167    1.457449    0.592893
     13          6           0       -3.545054   -0.409011    0.288553
     14          6           0       -4.819015   -0.055404    0.726648
     15          6           0       -3.405746   -1.506159   -0.554537
     16          6           0       -5.934875   -0.777956    0.335265
     17          1           0       -4.938455    0.796095    1.376689
     18          6           0       -4.525895   -2.229589   -0.947405
     19          1           0       -2.425231   -1.778551   -0.898387
     20          6           0       -5.791827   -1.872518   -0.507475
     21          1           0       -6.911620   -0.486246    0.682596
     22          1           0       -4.404711   -3.075378   -1.602603
     23          1           0       -6.655511   -2.435850   -0.817487
     24          6           0        3.441951   -0.324408   -0.288180
     25          6           0        4.512875   -0.430137   -1.165842
     26          6           0        3.521159   -0.977399    0.942501
     27          6           0        5.645739   -1.165342   -0.834447
     28          1           0        4.464568    0.062919   -2.121948
     29          6           0        4.646714   -1.714248    1.272970
     30          1           0        2.699988   -0.893897    1.630789
     31          6           0        5.715348   -1.811421    0.387451
     32          1           0        6.462554   -1.234425   -1.532556
     33          1           0        4.693223   -2.212497    2.226027
     34          1           0        6.587196   -2.386021    0.649867
     35         16           0       -0.354535    2.326982   -1.074431
     36          6           0        0.249038    3.824636   -0.239816
     37          1           0        1.183169    4.166056   -0.672508
     38          1           0       -0.492796    4.609418   -0.342375
     39          1           0        0.397674    3.611725    0.811706
 ---------------------------------------------------------------------
                    Distance matrix (angstroms):
                    1          2          3          4          5
     1  O    0.000000
     2  C    1.356183   0.000000
     3  S    2.676745   1.784614   0.000000
     4  C    3.602692   2.479153   3.166512   0.000000
     5  N    2.258741   1.480295   2.737478   1.473125   0.000000
     6  C    2.552704   2.443443   3.794341   2.443814   1.304573
     7  H    3.629898   3.324200   4.518696   2.415783   1.917872
     8  H    4.090544   3.073920   4.041723   1.082241   2.078480
     9  H    3.760423   2.441477   2.642881   1.077249   2.075189
    10  C    1.393943   2.377474   3.058620   4.832421   3.589861
    11  H    2.035234   2.719046   2.743767   5.109625   3.952419
    12  H    2.037135   2.623959   3.233544   5.043048   3.989669
    13  C    2.360917   3.644289   4.513002   5.956778   4.576528
    14  C    3.651226   4.836818   5.472608   7.236073   5.902909
    15  C    2.711151   4.058203   5.209589   6.025475   4.569373
    16  C    4.775314   6.046402   6.788637   8.358506   6.968191
    17  H    4.017714   5.013704   5.379136   7.482255   6.255286
    18  C    4.099141   5.442905   6.578587   7.336175   5.881130
    19  H    2.339731   3.575125   4.887127   5.234681   3.777279
    20  C    4.959921   6.305204   7.270474   8.407145   6.963886
    21  H    5.735695   6.959085   7.582390   9.324428   7.960997
    22  H    4.715511   6.009660   7.248185   7.642905   6.207626
    23  H    6.007417   7.355883   8.339096   9.401033   7.953354
    24  C    4.696311   3.682622   3.975151   1.514316   2.517650
    25  C    5.886956   4.905141   5.318824   2.509449   3.635172
    26  C    4.932025   4.025015   3.846465   2.543019   3.095029
    27  C    7.030169   6.091688   6.304862   3.799468   4.825169
    28  H    6.096618   5.125874   5.773676   2.693288   3.861585
    29  C    6.242146   5.398240   5.114699   3.811769   4.421522
    30  H    4.328897   3.495656   3.039020   2.737193   2.898654
    31  C    7.185481   6.300898   6.223440   4.312199   5.147244
    32  H    7.950719   7.020544   7.316710   4.649351   5.716193
    33  H    6.685963   5.932046   5.421552   4.673040   5.109384
    34  H    8.194852   7.342549   7.190569   5.388732   6.197492
    35  S    2.733562   2.095745   3.273091   3.189766   2.815726
    36  C    4.115747   3.189698   3.449120   3.867395   4.009865
    37  H    4.873179   3.803036   4.056137   3.776054   4.287376
    38  H    4.689355   3.987894   4.246494   4.916822   4.940440
    39  H    4.038525   3.033073   2.728547   3.874120   4.000138
                    6          7          8          9         10
     6  C    0.000000
     7  H    1.094818   0.000000
     8  H    2.794278   2.598278   0.000000
     9  H    3.287849   3.444384   1.743813   0.000000
    10  C    3.926081   5.011279   5.339666   4.783624   0.000000
    11  H    4.372647   5.423733   5.787549   4.952743   1.081797
    12  H    4.533140   5.579959   5.435957   4.832813   1.084211
    13  C    4.519043   5.598767   6.364404   6.083572   1.512207
    14  C    5.909245   6.990277   7.635751   7.259299   2.501852
    15  C    4.119313   5.110024   6.352147   6.388693   2.543128
    16  C    6.776028   7.816045   8.704022   8.481753   3.789027
    17  H    6.466939   7.560774   7.917173   7.349254   2.680367
    18  C    5.287267   6.191610   7.603477   7.750532   3.812945
    19  H    3.144705   4.086777   5.542803   5.730255   2.741230
    20  C    6.517314   7.474331   8.694513   8.702478   4.308604
    21  H    7.826533   8.875291   9.672422   9.383912   4.638567
    22  H    5.412236   6.186247   7.851049   8.183603   4.675866
    23  H    7.424011   8.333655   9.656331   9.736247   5.385318
    24  C    3.039972   2.580731   2.136132   2.120997   5.940311
    25  C    3.932510   3.161658   2.573152   3.135123   7.185932
    26  C    3.529373   3.231407   3.418067   2.866109   6.043097
    27  C    4.987294   4.136630   3.962724   4.338553   8.311971
    28  H    4.142084   3.348702   2.301238   3.341543   7.416052
    29  C    4.664647   4.178908   4.548640   4.139636   7.336819
    30  H    3.435562   3.466769   3.772294   2.863394   5.294788
    31  C    5.297134   4.569390   4.773676   4.745902   8.381176
    32  H    5.810434   4.876316   4.618744   5.199239   9.261243
    33  H    5.320121   4.947683   5.502503   4.906805   7.663121
    34  H    6.281361   5.523736   5.829117   5.799220   9.371820
    35  S    3.720261   4.401299   3.132406   2.961683   3.331022
    36  C    5.166638   5.734201   3.887664   3.146338   4.418282
    37  H    5.458626   5.836603   3.618350   3.029918   5.364204
    38  H    6.022993   6.653904   4.871877   4.229239   4.733378
    39  H    5.236820   5.845944   4.174233   2.994261   4.231647
                   11         12         13         14         15
    11  H    0.000000
    12  H    1.752798   0.000000
    13  C    2.143450   2.140579   0.000000
    14  C    2.853934   2.736906   1.392818   0.000000
    15  C    3.192873   3.293226   1.390663   2.396551   0.000000
    16  C    4.148640   4.071103   2.418584   1.385787   2.778223
    17  H    2.825094   2.606516   2.139599   1.077900   3.373308
    18  C    4.386176   4.461159   2.409179   2.759611   1.390118
    19  H    3.402952   3.565008   2.130369   3.367518   1.074169
    20  C    4.778779   4.781190   2.797052   2.402359   2.414501
    21  H    4.901950   4.783108   3.390428   2.136952   3.855110
    22  H    5.259722   5.369897   3.380088   3.836314   2.135139
    23  H    5.834208   5.836656   3.873803   3.379881   3.390345
    24  C    6.052735   6.305630   7.011278   8.327413   6.954023
    25  C    7.380856   7.511973   8.188158   9.529225   8.014742
    26  C    5.919503   6.543289   7.119135   8.393758   7.106527
    27  C    8.405404   8.715396   9.289986  10.638612   9.062223
    28  H    7.747579   7.642604   8.377785   9.711509   8.176834
    29  C    7.146798   7.886835   8.353310   9.625500   8.259854
    30  H    5.037973   5.838342   6.406033   7.619445   6.513870
    31  C    8.306801   8.883370   9.366514  10.685105   9.174687
    32  H    9.409258   9.635804  10.205389  11.565807   9.920369
    33  H    7.334097   8.275657   8.653067   9.868326   8.592075
    34  H    9.251404   9.905593  10.329647  11.642136  10.103645
    35  S    4.011596   2.884751   4.418460   5.371334   4.926779
    36  C    4.795900   3.753373   5.709473   6.455535   6.471003
    37  H    5.742576   4.776601   6.649133   7.470246   7.296992
    38  H    5.154394   3.874217   5.907536   6.451321   6.777210
    39  H    4.364320   3.651226   5.655538   6.377218   6.521148
                   16         17         18         19         20
    16  C    0.000000
    17  H    2.134257   0.000000
    18  C    2.395351   3.837496   0.000000
    19  H    3.852362   4.256884   2.149099   0.000000
    20  C    1.388791   3.376360   1.386947   3.390518   0.000000
    21  H    1.076924   2.453476   3.374586   4.929224   2.142885
    22  H    3.372667   4.914200   1.076721   2.469012   2.137818
    23  H    2.144008   4.267102   2.143522   4.281805   1.076755
    24  C    9.408467   8.617339   8.218933   6.075419   9.365223
    25  C   10.560766   9.863861   9.218737   7.072982  10.425967
    26  C    9.477611   8.654414   8.360311   6.276167   9.467597
    27  C   11.645983  10.989155  10.227782   8.094484  11.464071
    28  H   10.718833  10.059565   9.352196   7.235844  10.561537
    29  C   10.664237   9.908988   9.451581   7.398062  10.590475
    30  H    8.732278   7.827289   7.787460   5.783357   8.811401
    31  C   11.696088  11.012777  10.336332   8.241571  11.542084
    32  H   12.545652  11.940257  11.048926   8.926980  12.313725
    33  H   10.889874  10.126313   9.750031   7.786055  10.840844
    34  H   12.628821  11.978930  11.228381   9.164604  12.443607
    35  S    6.539730   5.418849   6.178893   4.601541   6.893575
    36  C    7.730159   6.220550   7.743017   6.243488   8.307903
    37  H    8.724988   7.282179   8.577485   6.957724   9.227252
    38  H    7.687602   6.104138   7.962660   6.696985   8.373916
    39  H    7.719940   6.059807   7.839448   6.320466   8.374191
                   21         22         23         24         25
    21  H    0.000000
    22  H    4.267356   0.000000
    23  H    2.473216   2.468097   0.000000
    24  C   10.400242   8.418174  10.329429   0.000000
    25  C   11.573201   9.311896  11.352405   1.388649   0.000000
    26  C   10.447568   8.584783  10.430209   1.395438   2.393346
    27  C   12.666881  10.259135  12.366699   2.421210   1.390586
    28  H   11.729651   9.422459  11.471775   2.135058   1.076837
    29  C   11.638368   9.594263  11.516554   2.412529   2.759467
    30  H    9.666864   8.104964   9.792704   2.134776   3.364934
    31  C   12.699745  10.391030  12.445077   2.799289   2.401375
    32  H   13.577011  11.022317  13.192361   3.391260   2.140702
    33  H   11.833618   9.908349  11.751878   3.384050   3.835897
    34  H   13.631884  11.241480  13.323848   3.875919   3.380102
    35  S    7.348249   6.772620   7.902714   4.696954   5.594797
    36  C    8.408899   8.433550   9.338105   5.235609   6.094335
    37  H    9.434291   9.193903  10.249444   5.041238   5.696957
    38  H    8.259399   8.714777   9.372331   6.310928   7.150661
    39  H    8.380682   8.579577   9.432649   5.096127   6.097722
                   26         27         28         29         30
    26  C    0.000000
    27  C    2.776096   0.000000
    28  H    3.370924   2.135755   0.000000
    29  C    1.385290   2.395945   3.836270   0.000000
    30  H    1.074726   3.850782   4.255852   2.142604   0.000000
    31  C    2.412082   1.383943   3.372638   1.391246   3.388235
    32  H    3.852762   1.076715   2.454065   3.376164   4.927435
    33  H    2.132285   3.371991   4.912707   1.076445   2.462925
    34  H    3.386803   2.139997   4.264484   2.145928   4.277737
    35  S    5.477952   6.946741   5.426512   6.845022   5.198306
    36  C    5.929941   7.374134   5.955134   7.232379   5.636566
    37  H    5.876188   6.954464   5.450155   7.096408   5.762729
    38  H    6.998233   8.442251   6.957944   8.307385   6.661360
    39  H    5.552776   7.285079   6.143286   6.828842   5.125638
                   31         32         33         34         35
    31  C    0.000000
    32  H    2.139548   0.000000
    33  H    2.141487   4.267799   0.000000
    34  H    1.076637   2.470765   2.470127   0.000000
    35  S    7.490458   7.704947   7.548494   8.565818   0.000000
    36  C    7.876493   8.116222   7.891650   8.918298   1.817649
    37  H    7.575909   7.601105   7.836321   8.595458   2.430693
    38  H    8.961075   9.162092   8.945949  10.002350   2.400944
    39  H    7.607112   8.109470   7.373846   8.620286   2.402893
                   36         37         38         39
    36  C    0.000000
    37  H    1.084615   0.000000
    38  H    1.084767   1.764770   0.000000
    39  H    1.083108   1.768382   1.766418   0.000000
 Symmetry turned off by external request.
 Stoichiometry    C17H18NOS2(1-)
 Framework group  C1[X(C17H18NOS2)]
 Deg. of freedom   111
 Full point group                 C1      NOp   1
 Rotational constants (GHZ):      0.4821026      0.1267020      0.1136391
 Standard basis: 6-31+G(d) (6D, 7F)
   443 basis functions,   792 primitive gaussians,   443 cartesian basis functions
    84 alpha electrons       84 beta electrons
       nuclear repulsion energy      1849.6631751185 Hartrees.
 NAtoms=   39 NActive=   39 NUniq=   39 SFac= 1.00D+00 NAtFMM=   60 NAOKFM=F Big=F
 Integral buffers will be    131072 words long.
 Raffenetti 1 integral format.
 Two-electron integral symmetry is turned off.
 One-electron integrals computed using PRISM.
 NBasis=   443 RedAO= T EigKep=  1.47D-06  NBF=   443
 NBsUse=   443 1.00D-06 EigRej= -1.00D+00 NBFU=   443
 Initial guess from the checkpoint file:  "/scratch/srahman/25060434/Gau-1991.chk"
 B after Tr=     0.000029   -0.000227    0.000108
         Rot=    1.000000    0.000007    0.000006   -0.000000 Ang=   0.00 deg.
 ExpMin= 4.05D-02 ExpMax= 2.19D+04 ExpMxC= 3.30D+03 IAcc=2 IRadAn=         4 AccDes= 0.00D+00
 Harris functional with IExCor=  205 and IRadAn=       4 diagonalized for initial guess.
 HarFok:  IExCor=  205 AccDes= 0.00D+00 IRadAn=         4 IDoV= 1 UseB2=F ITyADJ=14
 ICtDFT=  3500011 ScaDFX=  1.000000  1.000000  1.000000  1.000000
 FoFCou: FMM=F IPFlag=           0 FMFlag=      100000 FMFlg1=           0
         NFxFlg=           0 DoJE=T BraDBF=F KetDBF=T FulRan=T
         wScrn=  0.000000 ICntrl=     500 IOpCl=  0 I1Cent=   200000004 NGrid=           0
         NMat0=    1 NMatS0=      1 NMatT0=    0 NMatD0=    1 NMtDS0=    0 NMtDT0=    0
 Symmetry not used in FoFCou.
 Requested convergence on RMS density matrix=1.00D-08 within 128 cycles.
 Requested convergence on MAX density matrix=1.00D-06.
 Requested convergence on             energy=1.00D-06.
 No special actions if energy rises.
 Initial convergence to 1.0D-05 achieved.  Increase integral accuracy.
 SCF Done:  E(RHF) =  -1578.51988474     A.U. after   16 cycles
            NFock= 16  Conv=0.93D-08     -V/T= 2.0009
 Range of M.O.s used for correlation:     1   443
 NBasis=   443 NAE=    84 NBE=    84 NFC=     0 NFV=     0
 NROrb=    443 NOA=    84 NOB=    84 NVA=   359 NVB=   359

 **** Warning!!: The largest alpha MO coefficient is  0.13078152D+03

 Symmetrizing basis deriv contribution to polar:
 IMax=3 JMax=2 DiffMx= 0.00D+00
 Calling FoFJK, ICntrl=      2147 FMM=F ISym2X=0 I1Cent= 0 IOpClX= 0 NMat=1 NMatS=1 NMatT=0.
 -------------------------------------------------------------------
 Center     Atomic                   Forces (Hartrees/Bohr)
 Number     Number              X              Y              Z
 -------------------------------------------------------------------
      1        8          -0.001038734    0.003613563   -0.002732320
      2        6          -0.000672900    0.006535966   -0.004202645
      3       16           0.000285094    0.004238782   -0.002987189
      4        6           0.000796051    0.000752155   -0.000689371
      5        7          -0.000025682    0.002765465   -0.001826205
      6        6          -0.000116131    0.001479201    0.000634114
      7        1          -0.000021570   -0.000039632    0.000322819
      8        1           0.000163717    0.000085293   -0.000021758
      9        1           0.000125165    0.000027783   -0.000020332
     10        6          -0.000166176    0.000591309   -0.000325867
     11        1           0.000090022   -0.000056853   -0.000090699
     12        1          -0.000149752   -0.000023351    0.000151305
     13        6          -0.000104068    0.000195397   -0.000060093
     14        6          -0.000179361   -0.000039278   -0.000028939
     15        6           0.000025579    0.000133375    0.000029912
     16        6          -0.000118485   -0.000178725   -0.000014120
     17        1          -0.000024602   -0.000004379   -0.000004124
     18        6           0.000107324   -0.000019746    0.000043675
     19        1           0.000008342    0.000027764    0.000006829
     20        6           0.000019561   -0.000143256   -0.000024450
     21        1          -0.000011266   -0.000023640   -0.000001008
     22        1           0.000016374   -0.000003098    0.000007964
     23        1           0.000008523   -0.000019355   -0.000004519
     24        6           0.000121649   -0.000024310   -0.000387519
     25        6           0.000290869   -0.000239590   -0.000158725
     26        6          -0.000243558    0.000115620   -0.000291447
     27        6           0.000188087   -0.000253850    0.000109920
     28        1           0.000041421   -0.000028091   -0.000016102
     29        6          -0.000313672    0.000086308   -0.000023869
     30        1          -0.000032012    0.000028631   -0.000042266
     31        6          -0.000111740   -0.000081510    0.000211482
     32        1           0.000024474   -0.000030608    0.000022778
     33        1          -0.000040261    0.000016387    0.000002995
     34        1          -0.000017182   -0.000006108    0.000039398
     35       16           0.000969462   -0.014392598    0.010652572
     36        6           0.000124839   -0.004097750    0.001632633
     37        1           0.000035823   -0.000421540    0.000120919
     38        1           0.000035873   -0.000449269   -0.000136078
     39        1          -0.000091095   -0.000116463    0.000100328
 -------------------------------------------------------------------
 Cartesian Forces:  Max     0.014392598 RMS     0.001999650
 IRC-IRC-IRC-IRC-IRC-IRC-IRC-IRC-IRC-IRC-IRC-IRC-IRC-IRC-IRC-IRC-IRC-IRC
 Pt  8 Step number   1 out of a maximum of  20
 Modified Bulirsch-Stoer Extrapolation Cycles:
    EPS =    0.000010000000000
 Maximum DWI energy   std dev =  0.000007497 at pt    71
 Maximum DWI gradient std dev =  0.019674196 at pt    29
 CORRECTOR INTEGRATION CONVERGENCE:
   Recorrection delta-x convergence threshold:    0.010000
   Delta-x Convergence Met
 Point Number:   8          Path Number:   1
   CHANGE IN THE REACTION COORDINATE =    0.35523
   NET REACTION COORDINATE UP TO THIS POINT =    2.84231
  # OF POINTS ALONG THE PATH =   8
  # OF STEPS =   1

 Calculating another point on the path.
 IRC-IRC-IRC-IRC-IRC-IRC-IRC-IRC-IRC-IRC-IRC-IRC-IRC-IRC-IRC-IRC-IRC-IRC
                          Input orientation:                          
 ---------------------------------------------------------------------
 Center     Atomic      Atomic             Coordinates (Angstroms)
 Number     Number       Type             X           Y           Z
 ---------------------------------------------------------------------
      1          8           0       -1.233630    0.004767    0.044106
      2          6           0       -0.071115    0.701682    0.175456
      3         16           0        0.411261    1.097760    1.854474
      4          6           0        2.261229    0.549172   -0.656983
      5          7           0        0.945927   -0.104728   -0.545737
      6          6           0        0.666658   -1.244825   -1.113523
      7          1           0        1.600235   -1.586200   -1.572589
      8          1           0        2.374085    0.900273   -1.674677
      9          1           0        2.258116    1.411343   -0.010860
     10          6           0       -2.360099    0.404054    0.760176
     11          1           0       -2.198061    0.251932    1.818983
     12          1           0       -2.549565    1.459642    0.599054
     13          6           0       -3.545441   -0.408208    0.288331
     14          6           0       -4.819665   -0.055530    0.726521
     15          6           0       -3.405634   -1.505638   -0.554449
     16          6           0       -5.935273   -0.778618    0.335226
     17          1           0       -4.939556    0.795970    1.376501
     18          6           0       -4.525469   -2.229648   -0.947231
     19          1           0       -2.424755   -1.777195   -0.898056
     20          6           0       -5.791714   -1.873061   -0.507546
     21          1           0       -6.912169   -0.487342    0.682567
     22          1           0       -4.403914   -3.075535   -1.602268
     23          1           0       -6.655126   -2.436779   -0.817679
     24          6           0        3.442424   -0.324375   -0.289634
     25          6           0        4.513945   -0.431004   -1.166447
     26          6           0        3.520266   -0.976947    0.941388
     27          6           0        5.646409   -1.166302   -0.834030
     28          1           0        4.466520    0.061689   -2.122794
     29          6           0        4.645520   -1.713930    1.272867
     30          1           0        2.698462   -0.892518    1.628867
     31          6           0        5.714905   -1.811738    0.388253
     32          1           0        6.463718   -1.235878   -1.531530
     33          1           0        4.691276   -2.211749    2.226193
     34          1           0        6.586441   -2.386355    0.651709
     35         16           0       -0.353507    2.308413   -1.060726
     36          6           0        0.249778    3.810096   -0.234042
     37          1           0        1.185476    4.146701   -0.666691
     38          1           0       -0.492462    4.592782   -0.347875
     39          1           0        0.393257    3.604656    0.819223
 ---------------------------------------------------------------------
                    Distance matrix (angstroms):
                    1          2          3          4          5
     1  O    0.000000
     2  C    1.361758   0.000000
     3  S    2.679129   1.791275   0.000000
     4  C    3.605821   2.481137   3.167136   0.000000
     5  N    2.260614   1.484854   2.737309   1.473085   0.000000
     6  C    2.551995   2.448400   3.789714   2.443258   1.303914
     7  H    3.629831   3.329185   4.512434   2.415587   1.917629
     8  H    4.095333   3.072691   4.043091   1.082455   2.079463
     9  H    3.764807   2.442058   2.643611   1.077415   2.075188
    10  C    1.393240   2.381161   3.059273   4.835915   3.590833
    11  H    2.035044   2.725318   2.743218   5.109210   3.950161
    12  H    2.038704   2.626149   3.236283   5.054733   3.997033
    13  C    2.361072   3.649046   4.514004   5.960504   4.578226
    14  C    3.650887   4.840018   5.474025   7.240084   5.904500
    15  C    2.712414   4.064978   5.210497   6.028772   4.571511
    16  C    4.775341   6.050220   6.790243   8.362425   6.970017
    17  H    4.016860   5.015289   5.380592   7.486473   6.256610
    18  C    4.100190   5.449256   6.579704   7.339302   5.883253
    19  H    2.341332   3.582860   4.887205   5.237227   3.779256
    20  C    4.960513   6.310393   7.271989   8.410674   6.965937
    21  H    5.735469   6.962110   7.584098   9.328451   7.962714
    22  H    4.716938   6.016712   7.249232   7.645665   6.209892
    23  H    6.008031   7.361077   8.340695   9.404420   7.955402
    24  C    4.699489   3.689723   3.975880   1.514349   2.519192
    25  C    5.889818   4.909832   5.319314   2.508990   3.636274
    26  C    4.936436   4.037630   3.847603   2.543423   3.098310
    27  C    7.034022   6.099057   6.305617   3.799163   4.827482
    28  H    6.098394   5.126566   5.773841   2.692499   3.861266
    29  C    6.247254   5.411666   5.115938   3.811928   4.425363
    30  H    4.333351   3.510617   3.040296   2.737655   2.901877
    31  C    7.190290   6.311940   6.224438   4.312110   5.150667
    32  H    7.954306   7.026519   7.317317   4.648886   5.718155
    33  H    6.691708   5.947601   5.423058   4.673384   5.113782
    34  H    8.200010   7.354307   7.191562   5.388641   6.201217
    35  S    2.702232   2.046821   3.247913   3.177228   2.788726
    36  C    4.093702   3.151650   3.427060   3.854664   3.988437
    37  H    4.849013   3.762498   4.031342   3.754936   4.259890
    38  H    4.663997   3.948680   4.228739   4.901953   4.916779
    39  H    4.025764   3.009541   2.712304   3.873563   3.991002
                    6          7          8          9         10
     6  C    0.000000
     7  H    1.094918   0.000000
     8  H    2.798508   2.606111   0.000000
     9  H    3.286918   3.443410   1.744399   0.000000
    10  C    3.923112   5.008707   5.346704   4.789263   0.000000
    11  H    4.364227   5.413736   5.790554   4.954803   1.081883
    12  H    4.537747   5.586952   5.452071   4.846455   1.084492
    13  C    4.517399   5.597201   6.372308   6.089462   1.512429
    14  C    5.907616   6.988847   7.643910   7.265703   2.502362
    15  C    4.118756   5.108994   6.359911   6.393929   2.543287
    16  C    6.775080   7.815103   8.712279   8.488070   3.789613
    17  H    6.464882   7.559149   7.925270   7.355946   2.680868
    18  C    5.287316   6.191070   7.611138   7.755684   3.813195
    19  H    3.144309   4.085587   5.549851   5.734385   2.740759
    20  C    6.517090   7.473789   8.702520   8.708259   4.309102
    21  H    7.825493   8.874359   9.680733   9.390420   4.639176
    22  H    5.413047   6.186179   7.858344   8.188242   4.676095
    23  H    7.424068   8.333328   9.664212   9.741913   5.385834
    24  C    3.038239   2.575235   2.135289   2.119674   5.941547
    25  C    3.932775   3.160559   2.570914   3.133431   7.187606
    26  C    3.526683   3.221457   3.417818   2.864215   6.043070
    27  C    4.988206   4.134405   3.960496   4.336173   8.313344
    28  H    4.143013   3.351694   2.298330   3.340491   7.418319
    29  C    4.663288   4.169736   4.547691   4.137026   7.336716
    30  H    3.431187   3.454941   3.772628   2.861885   5.293842
    31  C    5.297313   4.563582   4.771977   4.743093   8.381751
    32  H    5.812118   4.876256   4.616138   5.196855   9.262885
    33  H    5.318477   4.937266   5.501895   4.904230   7.662475
    34  H    6.281956   5.518152   5.827345   5.796198   9.372232
    35  S    3.697164   4.387154   3.130423   2.954238   3.311899
    36  C    5.147766   5.721490   3.880100   3.136438   4.404662
    37  H    5.434830   5.818834   3.601127   3.010457   5.349248
    38  H    6.000619   6.637705   4.859230   4.219101   4.718187
    39  H    5.227592   5.841451   4.178146   2.996224   4.222358
                   11         12         13         14         15
    11  H    0.000000
    12  H    1.752240   0.000000
    13  C    2.143388   2.139435   0.000000
    14  C    2.856715   2.732279   1.392854   0.000000
    15  C    3.190684   3.294891   1.390746   2.396494   0.000000
    16  C    4.150943   4.067238   2.418822   1.385838   2.778336
    17  H    2.829764   2.599411   2.139560   1.077915   3.373261
    18  C    4.384862   4.461620   2.409297   2.759491   1.390143
    19  H    3.398683   3.568477   2.130158   3.367340   1.074213
    20  C    4.779402   4.779435   2.797313   2.402337   2.414659
    21  H    4.905180   4.778079   3.390656   2.137046   3.855246
    22  H    5.257640   5.371430   3.380233   3.836214   2.135196
    23  H    5.834945   5.834797   3.874080   3.379914   3.390503
    24  C    6.049253   6.314778   7.012227   8.328684   6.954237
    25  C    7.377684   7.522281   8.189664   9.531033   8.015554
    26  C    5.914353   6.549581   7.118578   8.393428   7.105289
    27  C    8.401522   8.724867   9.291098  10.639918   9.062715
    28  H    7.745350   7.654292   8.380086   9.714195   8.178449
    29  C    7.141250   7.892708   8.352608   9.624890   8.258544
    30  H    5.032081   5.842513   6.404523   7.618203   6.511741
    31  C    8.301852   8.890885   9.366637  10.685311   9.174237
    32  H    9.405632   9.645957  10.206869  11.567487   9.921268
    33  H    7.327926   8.279884   8.651680   9.866930   8.590141
    34  H    9.246111   9.912673  10.329576  11.642062  10.103071
    35  S    3.990516   2.880617   4.403229   5.359948   4.911088
    36  C    4.781983   3.749001   5.698302   6.447092   6.459236
    37  H    5.726790   4.772100   6.636327   7.460664   7.282845
    38  H    5.142696   3.865866   5.893670   6.440949   6.761655
    39  H    4.353758   3.648255   5.647855   6.370252   6.514112
                   16         17         18         19         20
    16  C    0.000000
    17  H    2.134253   0.000000
    18  C    2.395357   3.837391   0.000000
    19  H    3.852516   4.256644   2.149449   0.000000
    20  C    1.388770   3.376320   1.387031   3.390885   0.000000
    21  H    1.076946   2.453496   3.374642   4.929399   2.142896
    22  H    3.372651   4.914116   1.076742   2.469549   2.137837
    23  H    2.144033   4.267116   2.143624   4.282236   1.076773
    24  C    9.409463   8.619093   8.218870   6.074920   9.365641
    25  C   10.562292   9.866141   9.219229   7.073176  10.426902
    26  C    9.477024   8.654545   8.358827   6.274331   9.466541
    27  C   11.647009  10.990888  10.227933   8.094503  11.464587
    28  H   10.721254  10.062729   9.353504   7.236792  10.563317
    29  C   10.663356   9.908785   9.449965   7.396330  10.589195
    30  H    8.730857   7.826493   7.785202   5.780601   8.809587
    31  C   11.696016  11.013370  10.335542   8.240744  11.541599
    32  H   12.547065  11.942349  11.049489   8.927444  12.314632
    33  H   10.888212  10.125279   9.747786   7.783808  10.838871
    34  H   12.628472  11.979196  11.227454   9.163761  12.442913
    35  S    6.529514   5.409196   6.165399   4.583527   6.882212
    36  C    7.722384   6.213533   7.732408   6.229917   8.298958
    37  H    8.715943   7.274479   8.564544   6.941170   9.216510
    38  H    7.677419   6.096384   7.947951   6.679301   8.361501
    39  H    7.713471   6.052947   7.832837   6.313047   8.367770
                   21         22         23         24         25
    21  H    0.000000
    22  H    4.267383   0.000000
    23  H    2.473280   2.468105   0.000000
    24  C   10.401410   8.417655  10.329646   0.000000
    25  C   11.574892   9.311911  11.353101   1.388643   0.000000
    26  C   10.447124   8.582941  10.428999   1.395465   2.393411
    27  C   12.668028  10.258867  12.366977   2.421313   1.390553
    28  H   11.732266   9.423254  11.473302   2.135017   1.076845
    29  C   11.637575   9.592321  11.515098   2.412408   2.759251
    30  H    9.665603   8.102440   9.790808   2.134692   3.364930
    31  C   12.699750  10.389892  12.444381   2.799276   2.401212
    32  H   13.578545  11.022466  13.193021   3.391365   2.140729
    33  H   11.832003   9.905843  11.749750   3.383962   3.835688
    34  H   13.631570  11.240253  13.322940   3.875917   3.379989
    35  S    7.339712   6.759139   7.892168   4.683508   5.586383
    36  C    8.402478   8.422637   9.329618   5.223977   6.086003
    37  H    9.426915   9.180266  10.239143   5.022599   5.681887
    38  H    8.251189   8.699198   9.360228   6.298028   7.139510
    39  H    8.374508   8.573297   9.426457   5.095515   6.099960
                   26         27         28         29         30
    26  C    0.000000
    27  C    2.776409   0.000000
    28  H    3.370960   2.135653   0.000000
    29  C    1.385359   2.395974   3.836063   0.000000
    30  H    1.074764   3.851131   4.255761   2.143009   0.000000
    31  C    2.412317   1.383927   3.372469   1.391292   3.388660
    32  H    3.853086   1.076727   2.453991   3.376244   4.927794
    33  H    2.132305   3.371973   4.912507   1.076451   2.463428
    34  H    3.387001   2.140002   4.264370   2.145966   4.278174
    35  S    5.459685   6.937148   5.422953   6.827530   5.176329
    36  C    5.915531   7.365334   5.949694   7.218600   5.619703
    37  H    5.855674   6.939447   5.438088   7.076778   5.740422
    38  H    6.984702   8.431437   6.947852   8.294593   6.646655
    39  H    5.548351   7.286350   6.148135   6.824580   5.118015
                   31         32         33         34         35
    31  C    0.000000
    32  H    2.139603   0.000000
    33  H    2.141460   4.267828   0.000000
    34  H    1.076647   2.470868   2.470049   0.000000
    35  S    7.476684   7.697935   7.528979   8.551968   0.000000
    36  C    7.865105   8.109153   7.876692   8.906956   1.817253
    37  H    7.558546   7.588144   7.815964   8.578427   2.429616
    38  H    8.949366   9.152199   8.933006   9.990916   2.397041
    39  H    7.605458   8.112170   7.367707   8.618342   2.402522
                   36         37         38         39
    36  C    0.000000
    37  H    1.084444   0.000000
    38  H    1.084655   1.765250   0.000000
    39  H    1.082663   1.769001   1.767203   0.000000
 Symmetry turned off by external request.
 Stoichiometry    C17H18NOS2(1-)
 Framework group  C1[X(C17H18NOS2)]
 Deg. of freedom   111
 Full point group                 C1      NOp   1
 Rotational constants (GHZ):      0.4845394      0.1267404      0.1137215
 Standard basis: 6-31+G(d) (6D, 7F)
   443 basis functions,   792 primitive gaussians,   443 cartesian basis functions
    84 alpha electrons       84 beta electrons
       nuclear repulsion energy      1851.6434549502 Hartrees.
 NAtoms=   39 NActive=   39 NUniq=   39 SFac= 1.00D+00 NAtFMM=   60 NAOKFM=F Big=F
 Integral buffers will be    131072 words long.
 Raffenetti 1 integral format.
 Two-electron integral symmetry is turned off.
 One-electron integrals computed using PRISM.
 NBasis=   443 RedAO= T EigKep=  1.47D-06  NBF=   443
 NBsUse=   443 1.00D-06 EigRej= -1.00D+00 NBFU=   443
 Initial guess from the checkpoint file:  "/scratch/srahman/25060434/Gau-1991.chk"
 B after Tr=     0.000039   -0.000240    0.000115
         Rot=    1.000000    0.000003    0.000007    0.000000 Ang=   0.00 deg.
 ExpMin= 4.05D-02 ExpMax= 2.19D+04 ExpMxC= 3.30D+03 IAcc=2 IRadAn=         4 AccDes= 0.00D+00
 Harris functional with IExCor=  205 and IRadAn=       4 diagonalized for initial guess.
 HarFok:  IExCor=  205 AccDes= 0.00D+00 IRadAn=         4 IDoV= 1 UseB2=F ITyADJ=14
 ICtDFT=  3500011 ScaDFX=  1.000000  1.000000  1.000000  1.000000
 FoFCou: FMM=F IPFlag=           0 FMFlag=      100000 FMFlg1=           0
         NFxFlg=           0 DoJE=T BraDBF=F KetDBF=T FulRan=T
         wScrn=  0.000000 ICntrl=     500 IOpCl=  0 I1Cent=   200000004 NGrid=           0
         NMat0=    1 NMatS0=      1 NMatT0=    0 NMatD0=    1 NMtDS0=    0 NMtDT0=    0
 Symmetry not used in FoFCou.
 Requested convergence on RMS density matrix=1.00D-08 within 128 cycles.
 Requested convergence on MAX density matrix=1.00D-06.
 Requested convergence on             energy=1.00D-06.
 No special actions if energy rises.
 Initial convergence to 1.0D-05 achieved.  Increase integral accuracy.
 SCF Done:  E(RHF) =  -1578.52141789     A.U. after   16 cycles
            NFock= 16  Conv=0.33D-08     -V/T= 2.0009
 Range of M.O.s used for correlation:     1   443
 NBasis=   443 NAE=    84 NBE=    84 NFC=     0 NFV=     0
 NROrb=    443 NOA=    84 NOB=    84 NVA=   359 NVB=   359

 **** Warning!!: The largest alpha MO coefficient is  0.12797971D+03

 Symmetrizing basis deriv contribution to polar:
 IMax=3 JMax=2 DiffMx= 0.00D+00
 Calling FoFJK, ICntrl=      2147 FMM=F ISym2X=0 I1Cent= 0 IOpClX= 0 NMat=1 NMatS=1 NMatT=0.
 -------------------------------------------------------------------
 Center     Atomic                   Forces (Hartrees/Bohr)
 Number     Number              X              Y              Z
 -------------------------------------------------------------------
      1        8          -0.001129489    0.003345951   -0.002662085
      2        6          -0.000367786    0.004976623   -0.003067557
      3       16           0.000260625    0.004330970   -0.003078331
      4        6           0.000764481    0.000805732   -0.000678168
      5        7           0.000084032    0.002464241   -0.001587213
      6        6          -0.000095758    0.001416204    0.000614575
      7        1          -0.000006494   -0.000017599    0.000236914
      8        1           0.000135158    0.000078240   -0.000025500
      9        1           0.000111461    0.000036779   -0.000029946
     10        6          -0.000160547    0.000619847   -0.000302550
     11        1           0.000088994   -0.000051289   -0.000103124
     12        1          -0.000112846   -0.000035414    0.000139066
     13        6          -0.000096961    0.000226170   -0.000079378
     14        6          -0.000177041   -0.000023641   -0.000035436
     15        6           0.000037154    0.000161702    0.000025344
     16        6          -0.000105184   -0.000193675   -0.000010871
     17        1          -0.000025591   -0.000002228   -0.000006302
     18        6           0.000132473   -0.000015332    0.000049971
     19        1           0.000007550    0.000028082    0.000003693
     20        6           0.000044323   -0.000159502   -0.000014814
     21        1          -0.000009365   -0.000024750   -0.000000651
     22        1           0.000019491   -0.000001941    0.000008217
     23        1           0.000011229   -0.000020868   -0.000003222
     24        6           0.000130428    0.000026063   -0.000417364
     25        6           0.000308210   -0.000241417   -0.000179777
     26        6          -0.000253770    0.000143487   -0.000330490
     27        6           0.000186695   -0.000281635    0.000125001
     28        1           0.000044376   -0.000027734   -0.000017157
     29        6          -0.000353608    0.000090660   -0.000027726
     30        1          -0.000030453    0.000029446   -0.000043756
     31        6          -0.000135860   -0.000094266    0.000235355
     32        1           0.000023877   -0.000033441    0.000024808
     33        1          -0.000045381    0.000017009    0.000002516
     34        1          -0.000019841   -0.000006914    0.000041740
     35       16           0.000496217   -0.012621475    0.009407457
     36        6           0.000200356   -0.004022688    0.001669642
     37        1           0.000063501   -0.000401545    0.000173198
     38        1           0.000091571   -0.000399954   -0.000128648
     39        1          -0.000116226   -0.000119894    0.000072569
 -------------------------------------------------------------------
 Cartesian Forces:  Max     0.012621475 RMS     0.001764172
 IRC-IRC-IRC-IRC-IRC-IRC-IRC-IRC-IRC-IRC-IRC-IRC-IRC-IRC-IRC-IRC-IRC-IRC
 Pt  9 Step number   1 out of a maximum of  20
 Modified Bulirsch-Stoer Extrapolation Cycles:
    EPS =    0.000010000000000
 Maximum DWI energy   std dev =  0.000008339 at pt    71
 Maximum DWI gradient std dev =  0.023806228 at pt    29
 CORRECTOR INTEGRATION CONVERGENCE:
   Recorrection delta-x convergence threshold:    0.010000
   Delta-x Convergence Met
 Point Number:   9          Path Number:   1
   CHANGE IN THE REACTION COORDINATE =    0.35514
   NET REACTION COORDINATE UP TO THIS POINT =    3.19746
  # OF POINTS ALONG THE PATH =   9
  # OF STEPS =   1

 Calculating another point on the path.
 IRC-IRC-IRC-IRC-IRC-IRC-IRC-IRC-IRC-IRC-IRC-IRC-IRC-IRC-IRC-IRC-IRC-IRC
                          Input orientation:                          
 ---------------------------------------------------------------------
 Center     Atomic      Atomic             Coordinates (Angstroms)
 Number     Number       Type             X           Y           Z
 ---------------------------------------------------------------------
      1          8           0       -1.236402    0.014702    0.036197
      2          6           0       -0.072915    0.720100    0.163669
      3         16           0        0.411664    1.104608    1.849720
      4          6           0        2.264244    0.552568   -0.659760
      5          7           0        0.946277   -0.096657   -0.550508
      6          6           0        0.666426   -1.239302   -1.111204
      7          1           0        1.600997   -1.587208   -1.563341
      8          1           0        2.380741    0.904324   -1.677006
      9          1           0        2.263940    1.413890   -0.012258
     10          6           0       -2.360693    0.406389    0.758835
     11          1           0       -2.194022    0.249172    1.816255
     12          1           0       -2.556719    1.462199    0.605523
     13          6           0       -3.545898   -0.407106    0.287995
     14          6           0       -4.820434   -0.055591    0.726331
     15          6           0       -3.405456   -1.504880   -0.554373
     16          6           0       -5.935678   -0.779461    0.335198
     17          1           0       -4.940958    0.795950    1.376160
     18          6           0       -4.524847   -2.229694   -0.946999
     19          1           0       -2.424219   -1.775500   -0.897811
     20          6           0       -5.791460   -1.873784   -0.507571
     21          1           0       -6.912761   -0.488765    0.682561
     22          1           0       -4.402761   -3.075680   -1.601839
     23          1           0       -6.654506   -2.438032   -0.817811
     24          6           0        3.443045   -0.324054   -0.291492
     25          6           0        4.515293   -0.432008   -1.167267
     26          6           0        3.519164   -0.976246    0.939879
     27          6           0        5.647178   -1.167563   -0.833473
     28          1           0        4.469088    0.060218   -2.123925
     29          6           0        4.643899   -1.713521    1.272725
     30          1           0        2.696646   -0.890754    1.626427
     31          6           0        5.714248   -1.812176    0.389304
     32          1           0        6.465116   -1.237847   -1.530179
     33          1           0        4.688567   -2.210811    2.226385
     34          1           0        6.585351   -2.386853    0.654098
     35         16           0       -0.353171    2.289927   -1.047009
     36          6           0        0.251101    3.793631   -0.227105
     37          1           0        1.190229    4.123699   -0.657102
     38          1           0       -0.489392    4.575903   -0.353914
     39          1           0        0.386495    3.595704    0.828266
 ---------------------------------------------------------------------
                    Distance matrix (angstroms):
                    1          2          3          4          5
     1  O    0.000000
     2  C    1.366579   0.000000
     3  S    2.681955   1.795948   0.000000
     4  C    3.609457   2.483630   3.167694   0.000000
     5  N    2.262899   1.488588   2.736775   1.473250   0.000000
     6  C    2.551432   2.451771   3.784955   2.442872   1.303202
     7  H    3.629803   3.332899   4.506591   2.415574   1.917350
     8  H    4.100026   3.072857   4.044152   1.082632   2.080540
     9  H    3.769943   2.444010   2.644530   1.077559   2.075500
    10  C    1.392715   2.384651   3.059984   4.839816   3.592142
    11  H    2.034851   2.729818   2.742716   5.108702   3.947486
    12  H    2.040250   2.629682   3.238395   5.066563   4.004676
    13  C    2.361164   3.653445   4.515148   5.964643   4.580295
    14  C    3.650550   4.843266   5.475666   7.244569   5.906519
    15  C    2.713429   4.070866   5.211477   6.032388   4.573914
    16  C    4.775279   6.053932   6.792072   8.366778   6.972231
    17  H    4.016166   5.017343   5.382388   7.491272   6.258461
    18  C    4.100958   5.454774   6.580908   7.342700   5.885597
    19  H    2.342669   3.589343   4.887348   5.240063   3.781452
    20  C    4.960908   6.315105   7.273678   8.414554   6.968294
    21  H    5.735182   6.965205   7.586059   9.332932   7.964841
    22  H    4.717992   6.022668   7.250294   7.648573   6.212253
    23  H    6.008417   7.365761   8.342468   9.408123   7.957725
    24  C    4.703123   3.695864   3.976824   1.514483   2.520446
    25  C    5.893206   4.914306   5.320072   2.508819   3.637407
    26  C    4.941055   4.047607   3.848937   2.543804   3.100754
    27  C    7.038306   6.105492   6.306575   3.799114   4.829635
    28  H    6.100887   5.128190   5.774365   2.692123   3.861405
    29  C    6.252495   5.422255   5.117282   3.812140   4.428411
    30  H    4.337920   3.522070   3.041787   2.738029   2.904036
    31  C    7.195395   6.320965   6.225579   4.312201   5.153620
    32  H    7.958379   7.031965   7.318134   4.648714   5.720110
    33  H    6.697394   5.959593   5.424553   4.673696   5.117178
    34  H    8.205430   7.363843   7.192650   5.388727   6.204451
    35  S    2.670222   2.002160   3.221955   3.165318   2.762402
    36  C    4.069681   3.115171   3.401445   3.839848   3.965124
    37  H    4.822143   3.722054   4.000654   3.729141   4.228745
    38  H    4.638401   3.912616   4.209251   4.885005   4.892097
    39  H    4.010580   2.986946   2.692501   3.873092   3.980943
                    6          7          8          9         10
     6  C    0.000000
     7  H    1.094938   0.000000
     8  H    2.802524   2.613170   0.000000
     9  H    3.286208   3.442665   1.744902   0.000000
    10  C    3.920305   5.006187   5.353732   4.795505   0.000000
    11  H    4.355196   5.403344   5.793147   4.957161   1.081958
    12  H    4.542458   5.593698   5.468059   4.860323   1.084742
    13  C    4.515969   5.595589   6.380135   6.095933   1.512672
    14  C    5.906212   6.987362   7.652084   7.272774   2.502961
    15  C    4.118351   5.107775   6.367467   6.399621   2.543422
    16  C    6.774312   7.813986   8.720489   8.495013   3.790281
    17  H    6.463125   7.557598   7.933526   7.363430   2.681533
    18  C    5.287452   6.190204   7.618538   7.761254   3.813446
    19  H    3.144062   4.084207   5.556639   5.738923   2.740282
    20  C    6.516995   7.472964   8.710357   8.714562   4.309656
    21  H    7.824638   8.873259   9.689036   9.397590   4.639875
    22  H    5.413840   6.185640   7.865239   8.193162   4.676284
    23  H    7.424222   8.332649   9.671879   9.748071   5.386406
    24  C    3.036317   2.570272   2.134726   2.118658   5.943072
    25  C    3.933021   3.159824   2.569422   3.132088   7.189712
    26  C    3.523387   3.212281   3.417695   2.862674   6.042944
    27  C    4.989005   4.132843   3.959025   4.334120   8.314972
    28  H    4.144225   3.354731   2.296399   3.339797   7.421324
    29  C    4.661362   4.161547   4.547077   4.134742   7.336375
    30  H    3.426063   3.443851   3.772900   2.860754   5.292633
    31  C    5.297190   4.558757   4.770878   4.740610   8.382318
    32  H    5.813807   4.876762   4.614389   5.194774   9.264880
    33  H    5.316103   4.927879   5.501507   4.901918   7.661299
    34  H    6.282264   5.513642   5.826203   5.793468   9.372559
    35  S    3.674120   4.372362   3.129067   2.947442   3.292254
    36  C    5.126845   5.706241   3.871133   3.124235   4.389414
    37  H    5.407621   5.796936   3.580767   2.985254   5.332197
    38  H    5.977124   6.619394   4.844453   4.206648   4.703703
    39  H    5.217010   5.835870   4.182933   2.998598   4.209940
                   11         12         13         14         15
    11  H    0.000000
    12  H    1.751815   0.000000
    13  C    2.143327   2.138598   0.000000
    14  C    2.859870   2.728129   1.392891   0.000000
    15  C    3.188126   3.296858   1.390833   2.396415   0.000000
    16  C    4.153505   4.063924   2.419075   1.385908   2.778416
    17  H    2.835191   2.592752   2.139542   1.077926   3.373210
    18  C    4.383275   4.462502   2.409435   2.759372   1.390161
    19  H    3.393883   3.572151   2.129977   3.367161   1.074249
    20  C    4.780028   4.778212   2.797609   2.402339   2.414807
    21  H    4.908799   4.773604   3.390887   2.137144   3.855345
    22  H    5.255144   5.373329   3.380381   3.836113   2.135232
    23  H    5.835691   5.833484   3.874391   3.379973   3.390648
    24  C    6.045470   6.323963   7.013418   8.330254   6.954525
    25  C    7.374301   7.532873   8.191533   9.533269   8.016543
    26  C    5.908483   6.555468   7.117863   8.392980   7.103704
    27  C    8.397179   8.734431   9.292396  10.641446   9.063215
    28  H    7.743240   7.666643   8.383064   9.717644   8.180554
    29  C    7.134756   7.898054   8.351598   9.623974   8.256750
    30  H    5.025345   5.846065   6.402708   7.616703   6.509123
    31  C    8.296148   8.898156   9.366685  10.685444   9.173547
    32  H    9.401623   9.656345  10.208638  11.569495   9.922283
    33  H    7.320502   8.283258   8.649689   9.864900   8.587442
    34  H    9.239947   9.919426  10.329358  11.641818  10.102202
    35  S    3.968841   2.876043   4.387452   5.348143   4.894864
    36  C    4.766250   3.743354   5.685836   6.437859   6.446064
    37  H    5.708118   4.766280   6.622108   7.450398   7.267171
    38  H    5.131861   3.858693   5.880872   6.432386   6.746816
    39  H    4.339870   3.641974   5.637207   6.360382   6.504348
                   16         17         18         19         20
    16  C    0.000000
    17  H    2.134242   0.000000
    18  C    2.395340   3.837283   0.000000
    19  H    3.852629   4.256439   2.149732   0.000000
    20  C    1.388741   3.376281   1.387111   3.391203   0.000000
    21  H    1.076966   2.453483   3.374676   4.929530   2.142897
    22  H    3.372620   4.914026   1.076760   2.469971   2.137863
    23  H    2.144062   4.267129   2.143721   4.282602   1.076788
    24  C    9.410663   8.621310   8.218786   6.074463   9.366132
    25  C   10.564134   9.869022   9.219779   7.073500  10.427995
    26  C    9.476202   8.654749   8.356886   6.272138   9.465115
    27  C   11.648132  10.993020  10.227957   8.094515  11.465051
    28  H   10.724342  10.066820   9.355197   7.238156  10.565595
    29  C   10.662029   9.908462   9.447724   7.394143  10.587343
    30  H    8.729071   7.825637   7.782367   5.777353   8.807283
    31  C   11.695735  11.014065  10.334364   8.239700  11.540775
    32  H   12.548683  11.944943  11.050029   8.928003  12.315592
    33  H   10.885768  10.123796   9.744625   7.780862  10.836008
    34  H   12.627809  11.979457  11.226072   9.162669  12.441790
    35  S    6.518898   5.399214   6.151411   4.564997   6.870405
    36  C    7.713987   6.205967   7.720646   6.214692   8.289198
    37  H    8.706561   7.266328   8.550540   6.922624   9.205224
    38  H    7.669213   6.090783   7.934280   6.661808   8.350688
    39  H    7.704224   6.043225   7.823561   6.303117   8.358642
                   21         22         23         24         25
    21  H    0.000000
    22  H    4.267401   0.000000
    23  H    2.473349   2.468126   0.000000
    24  C   10.402818   8.416955  10.329881   0.000000
    25  C   11.576939   9.311797  11.353883   1.388651   0.000000
    26  C   10.446478   8.580493  10.427361   1.395501   2.393436
    27  C   12.669301  10.258293  12.367124   2.421456   1.390548
    28  H   11.735597   9.424232  11.475257   2.135004   1.076855
    29  C   11.636352   9.589612  11.513001   2.412352   2.759054
    30  H    9.664014   8.099209   9.788381   2.134637   3.364915
    31  C   12.699558  10.388213  12.443267   2.799348   2.401098
    32  H   13.580314  11.022410  13.193650   3.391501   2.140769
    33  H   11.829609   9.902300  11.746662   3.383914   3.835497
    34  H   13.630941  11.238431  13.321521   3.875998   3.379930
    35  S    7.330809   6.745129   7.881177   4.670649   5.579008
    36  C    8.395673   8.410456   9.320406   5.210373   6.076452
    37  H    9.419552   9.165432  10.228490   4.999136   5.663107
    38  H    8.245290   8.684382   9.349818   6.283116   7.126541
    39  H    8.365600   8.564447   9.417602   5.095180   6.103408
                   26         27         28         29         30
    26  C    0.000000
    27  C    2.776657   0.000000
    28  H    3.370981   2.135558   0.000000
    29  C    1.385420   2.395978   3.835876   0.000000
    30  H    1.074799   3.851412   4.255707   2.143325   0.000000
    31  C    2.412531   1.383910   3.372329   1.391336   3.389014
    32  H    3.853344   1.076737   2.453902   3.376296   4.928084
    33  H    2.132311   3.371947   4.912325   1.076456   2.463787
    34  H    3.387179   2.140024   4.264286   2.145999   4.278523
    35  S    5.441561   6.928493   5.420842   6.810247   5.154161
    36  C    5.898628   7.355187   5.943713   7.202423   5.599977
    37  H    5.829556   6.920473   5.423501   7.051610   5.712140
    38  H    6.969130   8.418721   6.936200   8.279703   6.630002
    39  H    5.543356   7.288681   6.154889   6.819890   5.109028
                   31         32         33         34         35
    31  C    0.000000
    32  H    2.139643   0.000000
    33  H    2.141448   4.267852   0.000000
    34  H    1.076656   2.470979   2.469993   0.000000
    35  S    7.463499   7.692053   7.509385   8.538683   0.000000
    36  C    7.851816   8.101097   7.859010   8.893685   1.816181
    37  H    7.536334   7.571848   7.789665   8.556510   2.428339
    38  H    8.935607   9.140486   8.917886   9.977376   2.392618
    39  H    7.604131   8.116349   7.360582   8.616677   2.401836
                   36         37         38         39
    36  C    0.000000
    37  H    1.084345   0.000000
    38  H    1.084601   1.765655   0.000000
    39  H    1.082273   1.769487   1.767914   0.000000
 Symmetry turned off by external request.
 Stoichiometry    C17H18NOS2(1-)
 Framework group  C1[X(C17H18NOS2)]
 Deg. of freedom   111
 Full point group                 C1      NOp   1
 Rotational constants (GHZ):      0.4870969      0.1267823      0.1138072
 Standard basis: 6-31+G(d) (6D, 7F)
   443 basis functions,   792 primitive gaussians,   443 cartesian basis functions
    84 alpha electrons       84 beta electrons
       nuclear repulsion energy      1853.7483699213 Hartrees.
 NAtoms=   39 NActive=   39 NUniq=   39 SFac= 1.00D+00 NAtFMM=   60 NAOKFM=F Big=F
 Integral buffers will be    131072 words long.
 Raffenetti 1 integral format.
 Two-electron integral symmetry is turned off.
 One-electron integrals computed using PRISM.
 NBasis=   443 RedAO= T EigKep=  1.48D-06  NBF=   443
 NBsUse=   443 1.00D-06 EigRej= -1.00D+00 NBFU=   443
 Initial guess from the checkpoint file:  "/scratch/srahman/25060434/Gau-1991.chk"
 B after Tr=     0.000056   -0.000264    0.000128
         Rot=    1.000000   -0.000005    0.000008    0.000002 Ang=  -0.00 deg.
 ExpMin= 4.05D-02 ExpMax= 2.19D+04 ExpMxC= 3.30D+03 IAcc=2 IRadAn=         4 AccDes= 0.00D+00
 Harris functional with IExCor=  205 and IRadAn=       4 diagonalized for initial guess.
 HarFok:  IExCor=  205 AccDes= 0.00D+00 IRadAn=         4 IDoV= 1 UseB2=F ITyADJ=14
 ICtDFT=  3500011 ScaDFX=  1.000000  1.000000  1.000000  1.000000
 FoFCou: FMM=F IPFlag=           0 FMFlag=      100000 FMFlg1=           0
         NFxFlg=           0 DoJE=T BraDBF=F KetDBF=T FulRan=T
         wScrn=  0.000000 ICntrl=     500 IOpCl=  0 I1Cent=   200000004 NGrid=           0
         NMat0=    1 NMatS0=      1 NMatT0=    0 NMatD0=    1 NMtDS0=    0 NMtDT0=    0
 Symmetry not used in FoFCou.
 Requested convergence on RMS density matrix=1.00D-08 within 128 cycles.
 Requested convergence on MAX density matrix=1.00D-06.
 Requested convergence on             energy=1.00D-06.
 No special actions if energy rises.
 Initial convergence to 1.0D-05 achieved.  Increase integral accuracy.
 SCF Done:  E(RHF) =  -1578.52268519     A.U. after   16 cycles
            NFock= 16  Conv=0.28D-08     -V/T= 2.0008
 Range of M.O.s used for correlation:     1   443
 NBasis=   443 NAE=    84 NBE=    84 NFC=     0 NFV=     0
 NROrb=    443 NOA=    84 NOB=    84 NVA=   359 NVB=   359

 **** Warning!!: The largest alpha MO coefficient is  0.12715992D+03

 Symmetrizing basis deriv contribution to polar:
 IMax=3 JMax=2 DiffMx= 0.00D+00
 Calling FoFJK, ICntrl=      2147 FMM=F ISym2X=0 I1Cent= 0 IOpClX= 0 NMat=1 NMatS=1 NMatT=0.
 -------------------------------------------------------------------
 Center     Atomic                   Forces (Hartrees/Bohr)
 Number     Number              X              Y              Z
 -------------------------------------------------------------------
      1        8          -0.001170267    0.002579219   -0.002276159
      2        6          -0.000039308    0.003068192   -0.001763937
      3       16           0.000248714    0.004090764   -0.002757437
      4        6           0.000657201    0.000769709   -0.000622042
      5        7           0.000214113    0.001849848   -0.001152182
      6        6          -0.000038621    0.001177306    0.000523278
      7        1           0.000030956   -0.000002561    0.000101282
      8        1           0.000084443    0.000059696   -0.000032088
      9        1           0.000079569    0.000040293   -0.000037481
     10        6          -0.000130853    0.000564430   -0.000247589
     11        1           0.000072737   -0.000035529   -0.000108746
     12        1          -0.000052101   -0.000051002    0.000105473
     13        6          -0.000089618    0.000250373   -0.000096384
     14        6          -0.000168102    0.000002770   -0.000047055
     15        6           0.000047368    0.000189941    0.000013835
     16        6          -0.000083120   -0.000200845   -0.000007092
     17        1          -0.000024410    0.000000639   -0.000008068
     18        6           0.000157652   -0.000008782    0.000052776
     19        1           0.000006143    0.000026153    0.000000725
     20        6           0.000074958   -0.000174600    0.000001851
     21        1          -0.000006094   -0.000024524    0.000000160
     22        1           0.000021753   -0.000000641    0.000008158
     23        1           0.000014014   -0.000021761    0.000000094
     24        6           0.000142657    0.000098925   -0.000431656
     25        6           0.000315875   -0.000219913   -0.000197217
     26        6          -0.000255491    0.000184572   -0.000361058
     27        6           0.000170829   -0.000302117    0.000137713
     28        1           0.000044206   -0.000024640   -0.000016874
     29        6          -0.000393871    0.000096376   -0.000031485
     30        1          -0.000026314    0.000029591   -0.000042973
     31        6          -0.000169592   -0.000107919    0.000252514
     32        1           0.000020036   -0.000034982    0.000025436
     33        1          -0.000049149    0.000016511    0.000001006
     34        1          -0.000023283   -0.000008079    0.000040420
     35       16          -0.000126516   -0.009543190    0.007224871
     36        6           0.000324174   -0.003588335    0.001619659
     37        1           0.000085321   -0.000333904    0.000244113
     38        1           0.000178778   -0.000307172   -0.000117713
     39        1          -0.000144785   -0.000104811    0.000001875
 -------------------------------------------------------------------
 Cartesian Forces:  Max     0.009543190 RMS     0.001368206
 IRC-IRC-IRC-IRC-IRC-IRC-IRC-IRC-IRC-IRC-IRC-IRC-IRC-IRC-IRC-IRC-IRC-IRC
 Pt 10 Step number   1 out of a maximum of  20
 Modified Bulirsch-Stoer Extrapolation Cycles:
    EPS =    0.000010000000000
 Maximum DWI energy   std dev =  0.000008400 at pt    47
 Maximum DWI gradient std dev =  0.032702258 at pt    39
 CORRECTOR INTEGRATION CONVERGENCE:
   Recorrection delta-x convergence threshold:    0.010000
   Delta-x Convergence Met
 Point Number:  10          Path Number:   1
   CHANGE IN THE REACTION COORDINATE =    0.35494
   NET REACTION COORDINATE UP TO THIS POINT =    3.55239
  # OF POINTS ALONG THE PATH =  10
  # OF STEPS =   1

 Maximum number of steps reached.
 Calculation of FORWARD path complete.
 Beginning calculation of the REVERSE path.
 
 Calculating another point on the path.
 IRC-IRC-IRC-IRC-IRC-IRC-IRC-IRC-IRC-IRC-IRC-IRC-IRC-IRC-IRC-IRC-IRC-IRC
                          Input orientation:                          
 ---------------------------------------------------------------------
 Center     Atomic      Atomic             Coordinates (Angstroms)
 Number     Number       Type             X           Y           Z
 ---------------------------------------------------------------------
      1          8           0       -1.210038   -0.066169    0.100096
      2          6           0       -0.034873    0.433849    0.356139
      3         16           0        0.406335    1.052721    1.877498
      4          6           0        2.238601    0.530673   -0.635190
      5          7           0        0.949101   -0.175640   -0.493013
      6          6           0        0.670613   -1.286726   -1.131584
      7          1           0        1.573844   -1.543217   -1.690172
      8          1           0        2.303499    0.868056   -1.658968
      9          1           0        2.211815    1.406685   -0.011618
     10          6           0       -2.356669    0.392524    0.770317
     11          1           0       -2.224685    0.272548    1.836430
     12          1           0       -2.478198    1.443888    0.545559
     13          6           0       -3.541451   -0.413190    0.289616
     14          6           0       -4.813854   -0.054229    0.727802
     15          6           0       -3.405599   -1.508426   -0.555198
     16          6           0       -5.931076   -0.773865    0.335803
     17          1           0       -4.931436    0.798202    1.376594
     18          6           0       -4.527517   -2.228888   -0.948192
     19          1           0       -2.428830   -1.786581   -0.903811
     20          6           0       -5.791276   -1.869209   -0.506661
     21          1           0       -6.906753   -0.479015    0.682660
     22          1           0       -4.408139   -3.073291   -1.605106
     23          1           0       -6.656548   -2.429891   -0.816335
     24          6           0        3.439270   -0.322728   -0.278655
     25          6           0        4.506035   -0.424436   -1.162362
     26          6           0        3.527747   -0.979995    0.948810
     27          6           0        5.641109   -1.159648   -0.836749
     28          1           0        4.452871    0.071584   -2.116502
     29          6           0        4.654189   -1.716702    1.273696
     30          1           0        2.712389   -0.904023    1.644245
     31          6           0        5.717993   -1.809791    0.382732
     32          1           0        6.454817   -1.225776   -1.538505
     33          1           0        4.704837   -2.217679    2.225028
     34          1           0        6.591776   -2.384026    0.638784
     35         16           0       -0.373515    2.486226   -1.193284
     36          6           0        0.247924    3.927325   -0.275646
     37          1           0        1.187019    4.291541   -0.685363
     38          1           0       -0.466839    4.745366   -0.306123
     39          1           0        0.412898    3.665654    0.766641
 ---------------------------------------------------------------------
                    Distance matrix (angstroms):
                    1          2          3          4          5
     1  O    0.000000
     2  C    1.302531   0.000000
     3  S    2.650232   1.700647   0.000000
     4  C    3.576308   2.482094   3.153305   0.000000
     5  N    2.241795   1.435528   2.724479   1.477127   0.000000
     6  C    2.558055   2.381472   3.820658   2.451109   1.311427
     7  H    3.624463   3.268661   4.564016   2.419899   1.921916
     8  H    4.038815   3.117238   4.017452   1.079890   2.069576
     9  H    3.727044   2.475735   2.637007   1.075619   2.080851
    10  C    1.405118   2.358810   3.048918   4.807394   3.584261
    11  H    2.039385   2.648123   2.744562   5.108469   3.962334
    12  H    2.021617   2.650640   3.201187   4.947355   3.930379
    13  C    2.364705   3.608045   4.500586   5.929177   4.564427
    14  C    3.658093   4.818196   5.458710   7.206731   5.892094
    15  C    2.707398   3.995593   5.196953   6.001776   4.554514
    16  C    4.779602   6.018654   6.773184   8.329962   6.955691
    17  H    4.028075   5.015018   5.367260   7.451729   6.246960
    18  C    4.096576   5.382871   6.564783   7.313925   5.866546
    19  H    2.335188   3.499830   4.882159   5.217924   3.764877
    20  C    4.960529   6.259766   7.254810   8.381818   6.949895
    21  H    5.741287   6.939933   7.566710   9.294821   7.949131
    22  H    4.709390   5.939021   7.234064   7.622890   6.191378
    23  H    6.007620   7.309054   8.322838   9.376642   7.939274
    24  C    4.671760   3.611792   3.967310   1.515592   2.503703
    25  C    5.864780   4.864395   5.313218   2.516228   3.627907
    26  C    4.899184   3.878463   3.838959   2.540289   3.061904
    27  C    7.000828   6.014897   6.297982   3.804586   4.806388
    28  H    6.082830   5.136636   5.769672   2.703339   3.869527
    29  C    6.204092   5.239664   5.106716   3.811772   4.384497
    30  H    4.297886   3.316107   3.033338   2.734712   2.864891
    31  C    7.149665   6.174957   6.216270   4.315102   5.116612
    32  H    7.923365   6.961330   7.310593   4.655918   5.701645
    33  H    6.643048   5.743536   5.412339   4.670825   5.065889
    34  H    8.156651   7.206441   7.183685   5.391532   6.164229
    35  S    2.981161   2.593770   3.477471   3.310409   3.053723
    36  C    4.267883   3.561390   3.595061   3.953392   4.168119
    37  H    5.035123   4.178461   4.203293   3.905441   4.477645
    38  H    4.885512   4.383420   4.377929   5.019096   5.124072
    39  H    4.123676   3.288400   2.839272   3.889270   4.077963
                    6          7          8          9         10
     6  C    0.000000
     7  H    1.092536   0.000000
     8  H    2.754548   2.519446   0.000000
     9  H    3.299105   3.453473   1.735595   0.000000
    10  C    3.949879   5.024941   5.276809   4.744575   0.000000
    11  H    4.429807   5.492062   5.751251   4.938024   1.080931
    12  H    4.492668   5.508206   5.296805   4.723140   1.081966
    13  C    4.530381   5.600246   6.293013   6.041751   1.511277
    14  C    5.920789   6.990448   7.563332   7.213947   2.497830
    15  C    4.122727   5.107272   6.281701   6.352062   2.543788
    16  C    6.782223   7.811549   8.630367   8.436953   3.784924
    17  H    6.482348   7.563462   7.846260   7.302288   2.676111
    18  C    5.286005   6.184439   7.533860   7.714477   3.812828
    19  H    3.147742   4.086439   5.478348   5.703380   2.748893
    20  C    6.518114   7.466723   8.622401   8.661756   4.306116
    21  H    7.833284   8.870365   9.598258   9.337353   4.633630
    22  H    5.404606   6.175151   7.783521   8.150656   4.675793
    23  H    7.422499   8.324009   9.584827   9.696120   5.382606
    24  C    3.053235   2.638521   2.147839   2.137481   5.933366
    25  C    3.931279   3.182452   2.601600   3.152882   7.176306
    26  C    3.547582   3.331544   3.422658   2.889696   6.044999
    27  C    4.980855   4.173500   3.990899   4.361991   8.303996
    28  H    4.137698   3.328383   2.337414   3.351919   7.403145
    29  C    4.673236   4.278217   4.561496   4.168066   7.338553
    30  H    3.467065   3.580948   3.770766   2.886491   5.304727
    31  C    5.295545   4.641333   4.795641   4.774360   8.378579
    32  H    5.798821   4.893636   4.651031   5.221523   9.251586
    33  H    5.329961   5.058341   5.511227   4.934953   7.667739
    34  H    6.276818   5.595592   5.851926   5.828943   9.370230
    35  S    3.915250   4.502834   3.162553   3.040670   3.488870
    36  C    5.300719   5.803945   3.936762   3.206275   4.513619
    37  H    5.619862   5.933269   3.730239   3.134730   5.466174
    38  H    6.193652   6.754721   4.953635   4.290538   4.865944
    39  H    5.309966   5.875037   4.157464   2.990774   4.287644
                   11         12         13         14         15
    11  H    0.000000
    12  H    1.761434   0.000000
    13  C    2.144001   2.155169   0.000000
    14  C    2.835425   2.780802   1.392792   0.000000
    15  C    3.207228   3.284493   1.389859   2.396656   0.000000
    16  C    4.133303   4.109111   2.417132   1.385541   2.776958
    17  H    2.795400   2.669439   2.140339   1.077681   3.373504
    18  C    4.394808   4.463215   2.408579   2.760451   1.390039
    19  H    3.433745   3.541051   2.132697   3.369205   1.073769
    20  C    4.774701   4.802110   2.795668   2.402791   2.413291
    21  H    4.880347   4.829954   3.388816   2.136049   3.853577
    22  H    5.273167   5.362364   3.378944   3.836900   2.134525
    23  H    5.829386   5.858287   3.872214   3.379889   3.389094
    24  C    6.075222   6.230304   7.004397   8.318600   6.952309
    25  C    7.401428   7.428805   8.177432   9.516833   8.008598
    26  C    5.953756   6.489159   7.122455   8.395725   7.114251
    27  C    8.430171   8.637842   9.281450  10.629018   9.057806
    28  H    7.762462   7.550464   8.362631   9.694229   8.166373
    29  C    7.182806   7.835206   8.356798   9.628378   8.267310
    30  H    5.078972   5.801895   6.417667   7.629308   6.529367
    31  C    8.338795   8.819891   9.364639  10.682737   9.176626
    32  H    9.432334   9.553491  10.194494  11.553857   9.913355
    33  H    7.373637   8.235513   8.660443   9.875611   8.603016
    34  H    9.285566   9.845103  10.329008  11.641490  10.106423
    35  S    4.184061   2.922282   4.543283   5.464530   5.055485
    36  C    4.892040   3.778039   5.789556   6.517766   6.555438
    37  H    5.843925   4.801886   6.741180   7.542760   7.399236
    38  H    5.261811   3.958622   6.034803   6.557565   6.914352
    39  H    4.428821   3.652883   5.701000   6.415448   6.565004
                   16         17         18         19         20
    16  C    0.000000
    17  H    2.133992   0.000000
    18  C    2.394935   3.838106   0.000000
    19  H    3.850710   4.259623   2.145249   0.000000
    20  C    1.388909   3.376545   1.386148   3.386827   0.000000
    21  H    1.076657   2.452490   3.373796   4.927313   2.142758
    22  H    3.372511   4.914554   1.076477   2.462743   2.137630
    23  H    2.143865   4.266795   2.142559   4.277277   1.076549
    24  C    9.401302   8.606106   8.218967   6.080155   9.361975
    25  C   10.549876   9.849213   9.214498   7.072103  10.418825
    26  C    9.480907   8.654638   8.369326   6.289960   9.473821
    27  C   11.637834  10.977740  10.225295   8.094533  11.459139
    28  H   10.703034  10.039667   9.343687   7.230574  10.549920
    29  C   10.668478   9.910577   9.460594   7.410505  10.597201
    30  H    8.742908   7.835640   7.803347   5.805482   8.824414
    31  C   11.695134  11.009075  10.340091   8.247815  11.543735
    32  H   12.535055  11.926485  11.043838   8.923930  12.306319
    33  H   10.898460  10.132775   9.762470   7.801582  10.851357
    34  H   12.629578  11.977285  11.233042   9.171035  12.446568
    35  S    6.622143   5.498030   6.288728   4.750262   6.985227
    36  C    7.788138   6.272725   7.820238   6.341003   8.374074
    37  H    8.795930   7.341020   8.674157   7.075708   9.310390
    38  H    7.793065   6.192275   8.095776   6.846384   8.493671
    39  H    7.755060   6.095591   7.879973   6.371239   8.411170
                   21         22         23         24         25
    21  H    0.000000
    22  H    4.266991   0.000000
    23  H    2.472955   2.468089   0.000000
    24  C   10.391763   8.420624  10.327380   0.000000
    25  C   11.561090   9.309939  11.346578   1.388982   0.000000
    26  C   10.449909   8.595503  10.437327   1.395169   2.392224
    27  C   12.657832  10.258645  12.363102   2.420743   1.391025
    28  H   11.712366   9.416436  11.461544   2.135545   1.076683
    29  C   11.642017   9.604876  11.524306   2.414329   2.761572
    30  H    9.676423   8.121941   9.806105   2.136306   3.365146
    31  C   12.698233  10.396465  12.447953   2.800244   2.403198
    32  H   13.565500  11.019146  13.186331   3.390611   2.140416
    33  H   11.841912   9.922114  11.763333   3.385399   3.837923
    34  H   13.632361  11.247590  13.328074   3.876717   3.381484
    35  S    7.415862   6.881571   7.986664   4.823288   5.681807
    36  C    8.457162   8.512051   9.400972   5.314852   6.152690
    37  H    9.494147   9.294755  10.330360   5.150683   5.786522
    38  H    8.351308   8.851701   9.489844   6.398752   7.224229
    39  H    8.412052   8.618641   9.467764   5.114564   6.099480
                   26         27         28         29         30
    26  C    0.000000
    27  C    2.772507   0.000000
    28  H    3.370135   2.136728   0.000000
    29  C    1.384616   2.395475   3.838221   0.000000
    30  H    1.074342   3.846827   4.257265   2.137368   0.000000
    31  C    2.409602   1.384100   3.374356   1.390741   3.383118
    32  H    3.849011   1.076548   2.454590   3.375166   4.923332
    33  H    2.132167   3.372020   4.914580   1.076371   2.456186
    34  H    3.384626   2.140110   4.265740   2.145386   4.272120
    35  S    5.641197   7.042388   5.475110   7.002029   5.391490
    36  C    6.028127   7.434956   5.994753   7.326027   5.753389
    37  H    5.994883   7.041115   5.524671   7.208201   5.894719
    38  H    7.093049   8.512214   7.023194   8.395182   6.769566
    39  H    5.596206   7.293051   6.127906   6.871347   5.190356
                   31         32         33         34         35
    31  C    0.000000
    32  H    2.138957   0.000000
    33  H    2.141708   4.267375   0.000000
    34  H    1.076479   2.469998   2.470705   0.000000
    35  S    7.618797   7.779734   7.720184   8.694316   0.000000
    36  C    7.954220   8.165463   7.992404   8.995210   1.817969
    37  H    7.674425   7.675828   7.950809   8.690683   2.439757
    38  H    9.038626   9.224025   9.035318  10.076961   2.428884
    39  H    7.633604   8.108303   7.427062   8.648325   2.418843
                   36         37         38         39
    36  C    0.000000
    37  H    1.087391   0.000000
    38  H    1.086742   1.756424   0.000000
    39  H    1.087221   1.760486   1.757993   0.000000
 Symmetry turned off by external request.
 Stoichiometry    C17H18NOS2(1-)
 Framework group  C1[X(C17H18NOS2)]
 Deg. of freedom   111
 Full point group                 C1      NOp   1
 Rotational constants (GHZ):      0.4628122      0.1264239      0.1129381
 Standard basis: 6-31+G(d) (6D, 7F)
   443 basis functions,   792 primitive gaussians,   443 cartesian basis functions
    84 alpha electrons       84 beta electrons
       nuclear repulsion energy      1835.4222980290 Hartrees.
 NAtoms=   39 NActive=   39 NUniq=   39 SFac= 1.00D+00 NAtFMM=   60 NAOKFM=F Big=F
 Integral buffers will be    131072 words long.
 Raffenetti 1 integral format.
 Two-electron integral symmetry is turned off.
 One-electron integrals computed using PRISM.
 NBasis=   443 RedAO= T EigKep=  1.41D-06  NBF=   443
 NBsUse=   443 1.00D-06 EigRej= -1.00D+00 NBFU=   443
 Initial guess from the checkpoint file:  "/scratch/srahman/25060434/Gau-1991.chk"
 B after Tr=    -0.000270    0.002450   -0.001125
         Rot=    1.000000   -0.000097   -0.000057    0.000014 Ang=  -0.01 deg.
 ExpMin= 4.05D-02 ExpMax= 2.19D+04 ExpMxC= 3.30D+03 IAcc=2 IRadAn=         4 AccDes= 0.00D+00
 Harris functional with IExCor=  205 and IRadAn=       4 diagonalized for initial guess.
 HarFok:  IExCor=  205 AccDes= 0.00D+00 IRadAn=         4 IDoV= 1 UseB2=F ITyADJ=14
 ICtDFT=  3500011 ScaDFX=  1.000000  1.000000  1.000000  1.000000
 FoFCou: FMM=F IPFlag=           0 FMFlag=      100000 FMFlg1=           0
         NFxFlg=           0 DoJE=T BraDBF=F KetDBF=T FulRan=T
         wScrn=  0.000000 ICntrl=     500 IOpCl=  0 I1Cent=   200000004 NGrid=           0
         NMat0=    1 NMatS0=      1 NMatT0=    0 NMatD0=    1 NMtDS0=    0 NMtDT0=    0
 Symmetry not used in FoFCou.
 Requested convergence on RMS density matrix=1.00D-08 within 128 cycles.
 Requested convergence on MAX density matrix=1.00D-06.
 Requested convergence on             energy=1.00D-06.
 No special actions if energy rises.
 Initial convergence to 1.0D-05 achieved.  Increase integral accuracy.
 SCF Done:  E(RHF) =  -1578.51135497     A.U. after   20 cycles
            NFock= 20  Conv=0.81D-08     -V/T= 2.0008
 Range of M.O.s used for correlation:     1   443
 NBasis=   443 NAE=    84 NBE=    84 NFC=     0 NFV=     0
 NROrb=    443 NOA=    84 NOB=    84 NVA=   359 NVB=   359

 **** Warning!!: The largest alpha MO coefficient is  0.14976157D+03

 Symmetrizing basis deriv contribution to polar:
 IMax=3 JMax=2 DiffMx= 0.00D+00
 Calling FoFJK, ICntrl=      2147 FMM=F ISym2X=0 I1Cent= 0 IOpClX= 0 NMat=1 NMatS=1 NMatT=0.
 -------------------------------------------------------------------
 Center     Atomic                   Forces (Hartrees/Bohr)
 Number     Number              X              Y              Z
 -------------------------------------------------------------------
      1        8           0.000127355   -0.000399694    0.000332770
      2        6           0.000172094   -0.000972139    0.000633712
      3       16          -0.000046048   -0.000575985    0.000255780
      4        6          -0.000111820   -0.000093816    0.000115630
      5        7           0.000015083   -0.000460800    0.000319421
      6        6           0.000067672   -0.000158855   -0.000074456
      7        1          -0.000059406    0.000041063   -0.000021810
      8        1          -0.000022977   -0.000016578    0.000009022
      9        1          -0.000014427   -0.000002971    0.000004002
     10        6           0.000052712   -0.000034023    0.000025776
     11        1          -0.000014436    0.000014781    0.000000985
     12        1           0.000015958   -0.000022098   -0.000009244
     13        6           0.000018541   -0.000013875    0.000011911
     14        6           0.000026272    0.000000719    0.000008300
     15        6           0.000004124   -0.000012527   -0.000005057
     16        6           0.000020338    0.000021781    0.000002384
     17        1           0.000003473    0.000000848    0.000000834
     18        6          -0.000006546    0.000005094   -0.000003108
     19        1          -0.000000462   -0.000000772   -0.000000628
     20        6           0.000002362    0.000017410    0.000003574
     21        1           0.000001225    0.000003056    0.000000181
     22        1          -0.000001446    0.000000629   -0.000001140
     23        1          -0.000000490    0.000002633    0.000000437
     24        6          -0.000004727    0.000017311    0.000052061
     25        6          -0.000032935    0.000028851    0.000020188
     26        6           0.000036214   -0.000015555    0.000035218
     27        6          -0.000022485    0.000027939   -0.000011469
     28        1          -0.000004930    0.000003821    0.000002131
     29        6           0.000043649   -0.000014125    0.000002866
     30        1           0.000005200   -0.000003321    0.000005671
     31        6           0.000016964    0.000008550   -0.000025847
     32        1          -0.000002743    0.000003619   -0.000003246
     33        1           0.000005383   -0.000002279   -0.000000410
     34        1           0.000002717    0.000000592   -0.000005060
     35       16          -0.000321069    0.002007560   -0.001527489
     36        6           0.000018962    0.000506194   -0.000112161
     37        1          -0.000001781    0.000033841   -0.000006747
     38        1           0.000015123    0.000025295   -0.000000029
     39        1          -0.000002695    0.000027829   -0.000034953
 -------------------------------------------------------------------
 Cartesian Forces:  Max     0.002007560 RMS     0.000280648
 IRC-IRC-IRC-IRC-IRC-IRC-IRC-IRC-IRC-IRC-IRC-IRC-IRC-IRC-IRC-IRC-IRC-IRC
 Pt 11 Step number   1 out of a maximum of  20
 Modified Bulirsch-Stoer Extrapolation Cycles:
    EPS =    0.000010000000000
 Maximum DWI energy   std dev =  0.000000954 at pt   117
 Maximum DWI gradient std dev =  0.088017232 at pt     3
 CORRECTOR INTEGRATION CONVERGENCE:
   Recorrection delta-x convergence threshold:    0.010000
   Delta-x Convergence Met
 Point Number:   1          Path Number:   2
   CHANGE IN THE REACTION COORDINATE =    0.35535
   NET REACTION COORDINATE UP TO THIS POINT =    0.35535
  # OF POINTS ALONG THE PATH =  11
  # OF STEPS =   1

 Calculating another point on the path.
 IRC-IRC-IRC-IRC-IRC-IRC-IRC-IRC-IRC-IRC-IRC-IRC-IRC-IRC-IRC-IRC-IRC-IRC
                          Input orientation:                          
 ---------------------------------------------------------------------
 Center     Atomic      Atomic             Coordinates (Angstroms)
 Number     Number       Type             X           Y           Z
 ---------------------------------------------------------------------
      1          8           0       -1.207500   -0.072402    0.105399
      2          6           0       -0.030998    0.407384    0.373972
      3         16           0        0.405863    1.047746    1.879413
      4          6           0        2.236350    0.528546   -0.632529
      5          7           0        0.949458   -0.182950   -0.487139
      6          6           0        0.670828   -1.290760   -1.133025
      7          1           0        1.570315   -1.538347   -1.701321
      8          1           0        2.296357    0.864524   -1.656874
      9          1           0        2.207341    1.405973   -0.011263
     10          6           0       -2.356192    0.391614    0.771177
     11          1           0       -2.227150    0.274961    1.837945
     12          1           0       -2.471612    1.442244    0.540322
     13          6           0       -3.540933   -0.413705    0.289835
     14          6           0       -4.813174   -0.054171    0.728062
     15          6           0       -3.405530   -1.508692   -0.555244
     16          6           0       -5.930594   -0.773352    0.335888
     17          1           0       -4.930525    0.798346    1.376748
     18          6           0       -4.527683   -2.228774   -0.948278
     19          1           0       -2.429159   -1.787394   -0.904420
     20          6           0       -5.791203   -1.868755   -0.506594
     21          1           0       -6.906146   -0.478099    0.682672
     22          1           0       -4.408549   -3.073000   -1.605426
     23          1           0       -6.656679   -2.429069   -0.816294
     24          6           0        3.439088   -0.322638   -0.277304
     25          6           0        4.505245   -0.423763   -1.161849
     26          6           0        3.528734   -0.980437    0.949739
     27          6           0        5.640635   -1.158925   -0.837064
     28          1           0        4.451369    0.072645   -2.115730
     29          6           0        4.655351   -1.717079    1.273818
     30          1           0        2.714076   -0.905361    1.646040
     31          6           0        5.718496   -1.809599    0.382094
     32          1           0        6.453914   -1.224655   -1.539328
     33          1           0        4.706620   -2.218424    2.224915
     34          1           0        6.592550   -2.383775    0.637283
     35         16           0       -0.376331    2.504208   -1.206899
     36          6           0        0.247998    3.938698   -0.279386
     37          1           0        1.188262    4.303981   -0.686216
     38          1           0       -0.463363    4.760216   -0.304160
     39          1           0        0.413262    3.672681    0.762076
 ---------------------------------------------------------------------
                    Distance matrix (angstroms):
                    1          2          3          4          5
     1  O    0.000000
     2  C    1.298647   0.000000
     3  S    2.646658   1.693300   0.000000
     4  C    3.572924   2.483665   3.151208   0.000000
     5  N    2.239597   1.432237   2.722256   1.477652   0.000000
     6  C    2.558556   2.376404   3.822774   2.451781   1.312268
     7  H    3.623464   3.264493   4.567876   2.420324   1.922707
     8  H    4.032426   3.122482   4.014084   1.079706   2.068724
     9  H    3.722949   2.481078   2.635964   1.075495   2.081682
    10  C    1.406436   2.358929   3.047564   4.804226   3.583407
    11  H    2.040113   2.642695   2.744389   5.107874   3.963147
    12  H    2.020220   2.656164   3.198227   4.937138   3.924367
    13  C    2.365462   3.605677   4.498866   5.925841   4.562954
    14  C    3.659088   4.817429   5.456939   7.203233   5.890775
    15  C    2.707529   3.990270   5.195156   5.998927   4.552818
    16  C    4.780384   6.016712   6.771230   8.326569   6.954212
    17  H    4.029322   5.016350   5.365809   7.448093   6.245896
    18  C    4.096802   5.377532   6.562873   7.311269   5.864906
    19  H    2.335248   3.493210   4.881096   5.215792   3.763432
    20  C    4.961023   6.255891   7.252768   8.378814   6.948298
    21  H    5.742160   6.938807   7.564778   9.291304   7.947710
    22  H    4.709270   5.932457   7.232096   7.620522   6.189604
    23  H    6.008073   7.304919   8.320732   9.373752   7.937677
    24  C    4.669032   3.605355   3.966086   1.515677   2.502358
    25  C    5.862153   4.860767   5.312208   2.516934   3.627237
    26  C    4.895851   3.863838   3.837987   2.539854   3.058311
    27  C    6.997551   6.007275   6.296942   3.805068   4.804384
    28  H    6.080893   5.138315   5.768719   2.704448   3.870532
    29  C    6.200258   5.223498   5.105796   3.811635   4.380430
    30  H    4.294899   3.298013   3.032646   2.734262   2.861155
    31  C    7.145897   6.162123   6.215340   4.315289   5.113245
    32  H    7.920233   6.955455   7.309618   4.656591   5.700112
    33  H    6.638869   5.724149   5.411447   4.670446   5.061092
    34  H    8.152677   7.192447   7.182850   5.391708   6.160555
    35  S    3.008635   2.648599   3.501204   3.325544   3.081653
    36  C    4.284327   3.602068   3.611501   3.963255   4.186071
    37  H    5.051639   4.218300   4.218728   3.918581   4.497689
    38  H    4.906697   4.426505   4.393857   5.030240   5.144360
    39  H    4.133248   3.318156   2.852855   3.892834   4.088268
                    6          7          8          9         10
     6  C    0.000000
     7  H    1.092399   0.000000
     8  H    2.749911   2.510558   0.000000
     9  H    3.300241   3.454145   1.734684   0.000000
    10  C    3.952115   5.025480   5.269278   4.739934   0.000000
    11  H    4.435811   5.498657   5.746604   4.935937   1.080858
    12  H    4.488244   5.499642   5.281569   4.711493   1.081868
    13  C    4.531300   5.599498   6.284704   6.036931   1.511238
    14  C    5.921746   6.989536   7.554956   7.208763   2.497468
    15  C    4.122866   5.106213   6.273536   6.347874   2.543946
    16  C    6.782639   7.810190   8.621860   8.431842   3.784570
    17  H    6.483708   7.562775   7.838052   7.296911   2.675694
    18  C    5.285690   6.182988   7.525831   7.710378   3.812916
    19  H    3.147829   4.085691   5.470773   5.700215   2.749731
    20  C    6.518002   7.465152   8.614093   8.657131   4.305957
    21  H    7.833755   8.868932   9.589692   9.332038   4.633176
    22  H    5.403667   6.173425   7.775764   8.146935   4.675891
    23  H    7.422158   8.322265   9.576596   9.691567   5.382425
    24  C    3.054960   2.645389   2.149046   2.139175   5.932515
    25  C    3.931319   3.185458   2.604596   3.154702   7.175009
    26  C    3.549906   3.342871   3.423020   2.892154   6.045392
    27  C    4.980356   4.178325   3.993823   4.364418   8.303002
    28  H    4.137278   3.326786   2.341303   3.352940   7.401274
    29  C    4.674513   4.289621   4.562728   4.171047   7.339004
    30  H    3.470821   3.593562   3.770441   2.888892   5.306143
    31  C    5.295633   4.649903   4.797849   4.777325   8.378383
    32  H    5.797718   4.896344   4.654435   5.223845   9.250336
    33  H    5.331411   5.070921   5.512007   4.937928   7.668701
    34  H    6.276581   5.604164   5.854219   5.832054   9.370203
    35  S    3.937484   4.513993   3.167697   3.051398   3.506521
    36  C    5.315516   5.811062   3.942562   3.213349   4.524079
    37  H    5.636355   5.942155   3.741646   3.145240   5.476656
    38  H    6.211901   6.764600   4.962088   4.297604   4.880967
    39  H    5.319163   5.878938   4.157296   2.992447   4.293642
                   11         12         13         14         15
    11  H    0.000000
    12  H    1.762424   0.000000
    13  C    2.144045   2.156557   0.000000
    14  C    2.833318   2.785214   1.392805   0.000000
    15  C    3.208948   3.283365   1.389780   2.396657   0.000000
    16  C    4.131662   4.112811   2.417012   1.385514   2.776830
    17  H    2.791930   2.675904   2.140424   1.077659   3.373518
    18  C    4.395928   4.463152   2.408542   2.760529   1.390044
    19  H    3.437248   3.538310   2.132910   3.369360   1.073731
    20  C    4.774396   4.804001   2.795566   2.402838   2.413183
    21  H    4.877988   4.834571   3.388677   2.135956   3.853423
    22  H    5.274860   5.361286   3.378849   3.836954   2.134477
    23  H    5.829021   5.860226   3.872091   3.379894   3.388984
    24  C    6.077635   6.222515   7.003615   8.317612   6.952177
    25  C    7.403521   7.419967   8.176091   9.515320   8.007834
    26  C    5.957779   6.483915   7.122980   8.396103   7.115338
    27  C    8.432896   8.629706   9.280433  10.627898   9.057309
    28  H    7.763704   7.540430   8.360632   9.692007   8.164962
    29  C    7.187161   7.830258   8.357396   9.628920   8.268416
    30  H    5.083867   5.798726   6.419202   7.630643   6.531404
    31  C    8.342552   8.813478   9.364510  10.682570   9.176982
    32  H    9.434812   9.544753  10.193156  11.552418   9.912504
    33  H    7.378610   8.231972   8.661621   9.876794   8.604649
    34  H    9.289649   9.839048  10.329055  11.641557  10.106903
    35  S    4.203112   2.927585   4.557317   5.474939   5.069918
    36  C    4.902287   3.781598   5.798571   6.524831   6.564939
    37  H    5.854010   4.805061   6.750890   7.550556   7.409942
    38  H    5.274190   3.969277   6.049275   6.569982   6.929545
    39  H    4.435513   3.653290   5.705894   6.419207   6.570018
                   16         17         18         19         20
    16  C    0.000000
    17  H    2.133955   0.000000
    18  C    2.394889   3.838161   0.000000
    19  H    3.850544   4.259883   2.144887   0.000000
    20  C    1.388925   3.376562   1.386067   3.386477   0.000000
    21  H    1.076632   2.452373   3.373714   4.927121   2.142749
    22  H    3.372492   4.914584   1.076454   2.462149   2.137609
    23  H    2.143856   4.266761   2.142466   4.276849   1.076528
    24  C    9.400536   8.604819   8.219063   6.080716   9.361695
    25  C   10.548562   9.847425   9.213983   7.071897  10.417976
    26  C    9.481486   8.654794   8.370583   6.291707   9.474769
    27  C   11.636916  10.976396  10.225049   8.094509  11.458621
    28  H   10.700995  10.037130   9.342529   7.229709  10.548396
    29  C   10.669234   9.910952   9.461906   7.412149  10.598273
    30  H    8.744383   7.836776   7.805446   5.808244   8.826196
    31  C   11.695180  11.008740  10.340686   8.248630  11.544109
    32  H   12.533800  11.924826  11.043236   8.923496  12.305458
    33  H   10.899861  10.133847   9.764303   7.803709  10.853005
    34  H   12.629863  11.977227  11.233771   9.171900  12.447130
    35  S    6.631171   5.506894   6.300931   4.766911   6.995289
    36  C    7.794676   6.278669   7.828937   6.351847   8.381532
    37  H    8.803528   7.347438   8.684330   7.087890   9.319220
    38  H    7.805168   6.203015   8.110461   6.862643   8.507063
    39  H    7.758438   6.098826   7.884506   6.377224   8.415012
                   21         22         23         24         25
    21  H    0.000000
    22  H    4.266954   0.000000
    23  H    2.472937   2.468089   0.000000
    24  C   10.390842   8.421033  10.327249   0.000000
    25  C   11.559631   9.309723  11.345890   1.389006   0.000000
    26  C   10.450378   8.596985  10.438392   1.395124   2.392126
    27  C   12.656810  10.258662  12.362751   2.420644   1.391063
    28  H   11.710147   9.415607  11.460185   2.135596   1.076667
    29  C   11.642712   9.606397  11.525516   2.414486   2.761824
    30  H    9.677774   8.124191   9.807947   2.136460   3.365184
    31  C   12.698222  10.397281  12.448487   2.800279   2.403389
    32  H   13.564138  11.018795  13.185638   3.390504   2.140380
    33  H   11.843293   9.924118  11.765113   3.385520   3.838167
    34  H   13.632625  11.248509  13.328803   3.876736   3.381622
    35  S    7.423148   6.893682   7.995784   4.838659   5.692524
    36  C    8.462590   8.520899   9.408044   5.323724   6.159055
    37  H    9.500610   9.305326  10.338954   5.161301   5.794840
    38  H    8.362012   8.866626   9.502908   6.408217   7.231621
    39  H    8.414810   8.623175   9.471361   5.118447   6.101366
                   26         27         28         29         30
    26  C    0.000000
    27  C    2.772120   0.000000
    28  H    3.370065   2.136844   0.000000
    29  C    1.384534   2.395442   3.838457   0.000000
    30  H    1.074308   3.846406   4.257416   2.136816   0.000000
    31  C    2.409313   1.384119   3.374548   1.390686   3.382565
    32  H    3.848607   1.076531   2.454671   3.375070   4.922896
    33  H    2.132159   3.372037   4.914809   1.076364   2.455496
    34  H    3.384369   2.140117   4.265880   2.145321   4.271517
    35  S    5.660687   7.054020   5.481347   7.020758   5.414336
    36  C    6.039194   7.441592   5.998905   7.336553   5.766603
    37  H    6.006599   7.049093   5.531328   7.219114   5.908026
    38  H    7.103816   8.519331   7.029204   8.405153   6.782195
    39  H    5.602936   7.295689   6.127670   6.877987   5.199385
                   31         32         33         34         35
    31  C    0.000000
    32  H    2.138893   0.000000
    33  H    2.141732   4.267333   0.000000
    34  H    1.076462   2.469902   2.470758   0.000000
    35  S    7.634182   7.788913   7.740607   8.709689   0.000000
    36  C    7.962840   8.170744   8.003811   9.003738   1.818744
    37  H    7.683760   7.682493   7.962116   8.699659   2.440951
    38  H    9.047033   9.230008   9.045793  10.085080   2.431478
    39  H    7.638409   8.109860   7.434914   8.653314   2.421910
                   36         37         38         39
    36  C    0.000000
    37  H    1.087675   0.000000
    38  H    1.086987   1.755558   0.000000
    39  H    1.087529   1.759748   1.757289   0.000000
 Symmetry turned off by external request.
 Stoichiometry    C17H18NOS2(1-)
 Framework group  C1[X(C17H18NOS2)]
 Deg. of freedom   111
 Full point group                 C1      NOp   1
 Rotational constants (GHZ):      0.4606323      0.1263908      0.1128511
 Standard basis: 6-31+G(d) (6D, 7F)
   443 basis functions,   792 primitive gaussians,   443 cartesian basis functions
    84 alpha electrons       84 beta electrons
       nuclear repulsion energy      1833.8995555738 Hartrees.
 NAtoms=   39 NActive=   39 NUniq=   39 SFac= 1.00D+00 NAtFMM=   60 NAOKFM=F Big=F
 Integral buffers will be    131072 words long.
 Raffenetti 1 integral format.
 Two-electron integral symmetry is turned off.
 One-electron integrals computed using PRISM.
 NBasis=   443 RedAO= T EigKep=  1.40D-06  NBF=   443
 NBsUse=   443 1.00D-06 EigRej= -1.00D+00 NBFU=   443
 Initial guess from the checkpoint file:  "/scratch/srahman/25060434/Gau-1991.chk"
 B after Tr=    -0.000020    0.000213   -0.000094
         Rot=    1.000000   -0.000008   -0.000005    0.000002 Ang=  -0.00 deg.
 ExpMin= 4.05D-02 ExpMax= 2.19D+04 ExpMxC= 3.30D+03 IAcc=2 IRadAn=         4 AccDes= 0.00D+00
 Harris functional with IExCor=  205 and IRadAn=       4 diagonalized for initial guess.
 HarFok:  IExCor=  205 AccDes= 0.00D+00 IRadAn=         4 IDoV= 1 UseB2=F ITyADJ=14
 ICtDFT=  3500011 ScaDFX=  1.000000  1.000000  1.000000  1.000000
 FoFCou: FMM=F IPFlag=           0 FMFlag=      100000 FMFlg1=           0
         NFxFlg=           0 DoJE=T BraDBF=F KetDBF=T FulRan=T
         wScrn=  0.000000 ICntrl=     500 IOpCl=  0 I1Cent=   200000004 NGrid=           0
         NMat0=    1 NMatS0=      1 NMatT0=    0 NMatD0=    1 NMtDS0=    0 NMtDT0=    0
 Symmetry not used in FoFCou.
 Requested convergence on RMS density matrix=1.00D-08 within 128 cycles.
 Requested convergence on MAX density matrix=1.00D-06.
 Requested convergence on             energy=1.00D-06.
 No special actions if energy rises.
 Initial convergence to 1.0D-05 achieved.  Increase integral accuracy.
 SCF Done:  E(RHF) =  -1578.51166774     A.U. after   17 cycles
            NFock= 17  Conv=0.94D-08     -V/T= 2.0008
 Range of M.O.s used for correlation:     1   443
 NBasis=   443 NAE=    84 NBE=    84 NFC=     0 NFV=     0
 NROrb=    443 NOA=    84 NOB=    84 NVA=   359 NVB=   359

 **** Warning!!: The largest alpha MO coefficient is  0.14304230D+03

 Symmetrizing basis deriv contribution to polar:
 IMax=3 JMax=2 DiffMx= 0.00D+00
 Calling FoFJK, ICntrl=      2147 FMM=F ISym2X=0 I1Cent= 0 IOpClX= 0 NMat=1 NMatS=1 NMatT=0.
 -------------------------------------------------------------------
 Center     Atomic                   Forces (Hartrees/Bohr)
 Number     Number              X              Y              Z
 -------------------------------------------------------------------
      1        8           0.000172848   -0.000764309    0.000599703
      2        6           0.000294964   -0.001536827    0.000998719
      3       16          -0.000058103   -0.001075352    0.000534077
      4        6          -0.000209730   -0.000181664    0.000217202
      5        7           0.000042949   -0.000887669    0.000564300
      6        6           0.000127699   -0.000277925   -0.000119214
      7        1          -0.000110735    0.000076158   -0.000034432
      8        1          -0.000037215   -0.000031409    0.000016215
      9        1          -0.000024654   -0.000007313    0.000010783
     10        6           0.000114707   -0.000064957    0.000041379
     11        1          -0.000026105    0.000028869   -0.000001966
     12        1           0.000024238   -0.000043274   -0.000012489
     13        6           0.000036249   -0.000024879    0.000022371
     14        6           0.000047696   -0.000000046    0.000017192
     15        6           0.000006627   -0.000023902   -0.000008653
     16        6           0.000035754    0.000040834    0.000005615
     17        1           0.000006398    0.000000857    0.000001966
     18        6          -0.000012156    0.000010614   -0.000005654
     19        1           0.000000525   -0.000001186   -0.000000148
     20        6           0.000003110    0.000033996    0.000005845
     21        1           0.000002433    0.000005467    0.000000402
     22        1          -0.000002772    0.000000815   -0.000002321
     23        1          -0.000001770    0.000004696    0.000000400
     24        6          -0.000005244    0.000028316    0.000098324
     25        6          -0.000062381    0.000053856    0.000042357
     26        6           0.000071206   -0.000032892    0.000072194
     27        6          -0.000038097    0.000053134   -0.000024425
     28        1          -0.000009070    0.000006613    0.000004247
     29        6           0.000088248   -0.000028050    0.000004759
     30        1           0.000009445   -0.000006041    0.000010411
     31        6           0.000038016    0.000015875   -0.000049353
     32        1          -0.000005541    0.000006835   -0.000005506
     33        1           0.000010602   -0.000004171   -0.000000951
     34        1           0.000005133    0.000001669   -0.000009825
     35       16          -0.000581372    0.003574665   -0.002699491
     36        6           0.000036500    0.000907272   -0.000207945
     37        1          -0.000004659    0.000055119   -0.000013467
     38        1           0.000024017    0.000040976   -0.000004906
     39        1          -0.000009763    0.000045229   -0.000067714
 -------------------------------------------------------------------
 Cartesian Forces:  Max     0.003574665 RMS     0.000494357
 IRC-IRC-IRC-IRC-IRC-IRC-IRC-IRC-IRC-IRC-IRC-IRC-IRC-IRC-IRC-IRC-IRC-IRC
 Pt 12 Step number   1 out of a maximum of  20
 Modified Bulirsch-Stoer Extrapolation Cycles:
    EPS =    0.000010000000000
 Maximum DWI energy   std dev =  0.000003248 at pt    58
 Maximum DWI gradient std dev =  0.068521838 at pt    54
 CORRECTOR INTEGRATION CONVERGENCE:
   Recorrection delta-x convergence threshold:    0.010000
   Delta-x Convergence NOT Met
 IRC-IRC-IRC-IRC-IRC-IRC-IRC-IRC-IRC-IRC-IRC-IRC-IRC-IRC-IRC-IRC-IRC-IRC
                          Input orientation:                          
 ---------------------------------------------------------------------
 Center     Atomic      Atomic             Coordinates (Angstroms)
 Number     Number       Type             X           Y           Z
 ---------------------------------------------------------------------
      1          8           0       -1.207491   -0.072707    0.105607
      2          6           0       -0.031113    0.408352    0.373239
      3         16           0        0.405910    1.047496    1.879623
      4          6           0        2.236260    0.528317   -0.632387
      5          7           0        0.949494   -0.183294   -0.486944
      6          6           0        0.670815   -1.290880   -1.133039
      7          1           0        1.570263   -1.538411   -1.701141
      8          1           0        2.296310    0.864316   -1.656724
      9          1           0        2.207212    1.405691   -0.011037
     10          6           0       -2.356098    0.391530    0.771155
     11          1           0       -2.227249    0.275146    1.837966
     12          1           0       -2.471665    1.442089    0.540232
     13          6           0       -3.540909   -0.413729    0.289864
     14          6           0       -4.813148   -0.054179    0.728083
     15          6           0       -3.405528   -1.508707   -0.555242
     16          6           0       -5.930583   -0.773325    0.335889
     17          1           0       -4.930476    0.798315    1.376806
     18          6           0       -4.527693   -2.228765   -0.948284
     19          1           0       -2.429140   -1.787400   -0.904376
     20          6           0       -5.791212   -1.868728   -0.506597
     21          1           0       -6.906133   -0.478063    0.682679
     22          1           0       -4.408578   -3.072998   -1.605430
     23          1           0       -6.656699   -2.429030   -0.816293
     24          6           0        3.439112   -0.322648   -0.277219
     25          6           0        4.505221   -0.423721   -1.161811
     26          6           0        3.528792   -0.980460    0.949811
     27          6           0        5.640624   -1.158888   -0.837089
     28          1           0        4.451289    0.072688   -2.115689
     29          6           0        4.655427   -1.717095    1.273823
     30          1           0        2.714129   -0.905391    1.646107
     31          6           0        5.718535   -1.809587    0.382050
     32          1           0        6.453875   -1.224606   -1.539389
     33          1           0        4.706738   -2.218468    2.224903
     34          1           0        6.592601   -2.383772    0.637182
     35         16           0       -0.376422    2.504467   -1.207099
     36          6           0        0.248026    3.938932   -0.279454
     37          1           0        1.188286    4.304008   -0.686362
     38          1           0       -0.463474    4.760223   -0.304529
     39          1           0        0.413086    3.672831    0.761937
 ---------------------------------------------------------------------
                    Distance matrix (angstroms):
                    1          2          3          4          5
     1  O    0.000000
     2  C    1.298811   0.000000
     3  S    2.646706   1.693720   0.000000
     4  C    3.572854   2.483276   3.151178   0.000000
     5  N    2.239627   1.432323   2.722309   1.477604   0.000000
     6  C    2.558558   2.376755   3.822867   2.451683   1.312191
     7  H    3.623333   3.264559   4.567768   2.420155   1.922491
     8  H    4.032424   3.121786   4.014090   1.079707   2.068765
     9  H    3.722830   2.480414   2.635828   1.075502   2.081638
    10  C    1.406332   2.358850   3.047569   4.803998   3.583319
    11  H    2.040093   2.643139   2.744409   5.107803   3.963214
    12  H    2.020308   2.655710   3.198454   4.937062   3.924448
    13  C    2.365393   3.605750   4.498876   5.925680   4.562920
    14  C    3.659041   4.817438   5.456949   7.203078   5.890755
    15  C    2.707431   3.990472   5.195171   5.998766   4.552757
    16  C    4.780324   6.016769   6.771237   8.326414   6.954182
    17  H    4.029298   5.016271   5.365811   7.447943   6.245891
    18  C    4.096708   5.377736   6.562879   7.311112   5.864841
    19  H    2.335094   3.493445   4.881065   5.215600   3.763319
    20  C    4.960946   6.256032   7.252774   8.378661   6.948251
    21  H    5.742112   6.938832   7.564785   9.291155   7.947690
    22  H    4.709177   5.932717   7.232106   7.620378   6.189534
    23  H    6.007996   7.305074   8.320735   9.373603   7.937629
    24  C    4.669041   3.605540   3.966053   1.515631   2.502319
    25  C    5.862136   4.860767   5.312171   2.516913   3.627182
    26  C    4.895822   3.864474   3.837910   2.539763   3.058189
    27  C    6.997510   6.007474   6.296896   3.805031   4.804279
    28  H    6.080879   5.138031   5.768697   2.704466   3.870518
    29  C    6.200205   5.224197   5.105718   3.811546   4.380273
    30  H    4.294835   3.298858   3.032519   2.734120   2.860990
    31  C    7.145838   6.162612   6.215274   4.315218   5.113094
    32  H    7.920190   6.955557   7.309581   4.656572   5.700016
    33  H    6.638811   5.725040   5.411365   4.670353   5.060922
    34  H    8.152608   7.192997   7.182786   5.391639   6.160391
    35  S    3.009269   2.647717   3.501809   3.325894   3.082327
    36  C    4.284863   3.601239   3.612055   3.963576   4.186629
    37  H    5.051990   4.217325   4.219155   3.918802   4.498075
    38  H    4.907034   4.425504   4.394393   5.030416   5.144717
    39  H    4.133533   3.317411   2.853359   3.893080   4.088659
                    6          7          8          9         10
     6  C    0.000000
     7  H    1.092254   0.000000
     8  H    2.749790   2.510421   0.000000
     9  H    3.300136   3.453967   1.734736   0.000000
    10  C    3.952045   5.025259   5.269063   4.739636   0.000000
    11  H    4.435999   5.498670   5.746526   4.935726   1.080849
    12  H    4.488222   5.499483   5.281479   4.711382   1.081830
    13  C    4.531298   5.599382   6.284562   6.036698   1.511245
    14  C    5.921744   6.989421   7.554821   7.208535   2.497520
    15  C    4.122848   5.106120   6.273393   6.347655   2.543921
    16  C    6.782630   7.810092   8.621725   8.431618   3.784612
    17  H    6.483712   7.562648   7.837926   7.296684   2.675763
    18  C    5.285665   6.182916   7.525693   7.710165   3.812905
    19  H    3.147783   4.085591   5.470603   5.699969   2.749632
    20  C    6.517985   7.465076   8.613961   8.656916   4.305976
    21  H    7.833751   8.868835   9.589565   9.331819   4.633232
    22  H    5.403641   6.173383   7.775641   8.146743   4.675873
    23  H    7.422141   8.322202   9.576472   9.691359   5.382445
    24  C    3.055056   2.645417   2.148933   2.139061   5.932419
    25  C    3.931344   3.185497   2.604471   3.154659   7.174866
    26  C    3.550022   3.342857   3.422899   2.891975   6.045346
    27  C    4.980363   4.178333   3.993694   4.364372   8.302880
    28  H    4.137257   3.326830   2.341209   3.352959   7.401084
    29  C    4.674589   4.289590   4.562590   4.170901   7.338969
    30  H    3.470934   3.593496   3.770295   2.888631   5.306105
    31  C    5.295661   4.649880   4.797705   4.777229   8.378306
    32  H    5.797697   4.896356   4.654322   5.223836   9.250196
    33  H    5.331498   5.070876   5.511874   4.937772   7.668711
    34  H    6.276595   5.604130   5.854075   5.831968   9.370137
    35  S    3.937873   4.514257   3.167926   3.051727   3.506723
    36  C    5.315853   5.811264   3.942792   3.213685   4.524301
    37  H    5.636494   5.942183   3.741765   3.145555   5.476723
    38  H    6.211995   6.764569   4.962150   4.297858   4.881044
    39  H    5.319377   5.879018   4.157428   2.992708   4.293646
                   11         12         13         14         15
    11  H    0.000000
    12  H    1.762274   0.000000
    13  C    2.144032   2.156392   0.000000
    14  C    2.833226   2.785076   1.392805   0.000000
    15  C    3.209038   3.283194   1.389787   2.396657   0.000000
    16  C    4.131612   4.112655   2.417017   1.385514   2.776833
    17  H    2.791740   2.675827   2.140419   1.077661   3.373518
    18  C    4.395999   4.462970   2.408549   2.760528   1.390043
    19  H    3.437339   3.538121   2.132888   3.369343   1.073731
    20  C    4.774412   4.803827   2.795574   2.402838   2.413186
    21  H    4.877907   4.834437   3.388684   2.135960   3.853429
    22  H    5.274964   5.361111   3.378861   3.836955   2.134482
    23  H    5.829038   5.860054   3.872101   3.379895   3.388990
    24  C    6.077747   6.222524   7.003611   8.317602   6.952203
    25  C    7.403596   7.419916   8.176042   9.515265   8.007814
    26  C    5.957967   6.483980   7.123018   8.396138   7.115408
    27  C    8.433019   8.629678   9.280401  10.627864   9.057300
    28  H    7.763714   7.540323   8.360533   9.691900   8.164887
    29  C    7.187386   7.830329   8.357443   9.628969   8.268489
    30  H    5.084062   5.798800   6.419238   7.630677   6.531472
    31  C    8.342738   8.813501   9.364519  10.682581   9.177013
    32  H    9.434919   9.544703  10.193105  11.552365   9.912471
    33  H    7.378890   8.232088   8.661705   9.876885   8.604757
    34  H    9.289859   9.839082  10.329071  11.641579  10.106938
    35  S    4.203315   2.927773   4.557493   5.475047   5.070105
    36  C    4.902426   3.781908   5.798776   6.524994   6.565157
    37  H    5.854045   4.805243   6.750952   7.550607   7.409992
    38  H    5.274192   3.969441   6.049272   6.569963   6.929503
    39  H    4.435478   3.653375   5.705865   6.419133   6.570015
                   16         17         18         19         20
    16  C    0.000000
    17  H    2.133958   0.000000
    18  C    2.394892   3.838163   0.000000
    19  H    3.850547   4.259859   2.144914   0.000000
    20  C    1.388925   3.376565   1.386072   3.386499   0.000000
    21  H    1.076634   2.452382   3.373719   4.927127   2.142750
    22  H    3.372494   4.914588   1.076456   2.462197   2.137610
    23  H    2.143858   4.266765   2.142473   4.276880   1.076530
    24  C    9.400543   8.604787   8.219099   6.080724   9.361723
    25  C   10.548524   9.847351   9.213974   7.071864  10.417960
    26  C    9.481539   8.654801   8.370662   6.291750   9.474842
    27  C   11.636898  10.976344  10.225052   8.094483  11.458621
    28  H   10.700899  10.037010   9.342464   7.229627  10.548322
    29  C   10.669303   9.910975   9.461990   7.412191  10.598356
    30  H    8.744436   7.836780   7.805522   5.808280   8.826266
    31  C   11.695209  11.008729  10.340729   8.248635  11.544153
    32  H   12.533760  11.924758  11.043214   8.923448  12.305434
    33  H   10.899973  10.133911   9.764422   7.803779  10.853127
    34  H   12.629903  11.977229  11.233818   9.171906  12.447181
    35  S    6.631247   5.506989   6.301073   4.767118   6.995390
    36  C    7.794820   6.278817   7.829132   6.352057   8.381700
    37  H    8.803557   7.347503   8.684363   7.087916   9.319248
    38  H    7.805099   6.203040   8.110379   6.862581   8.506974
    39  H    7.758347   6.098734   7.884477   6.377222   8.414948
                   21         22         23         24         25
    21  H    0.000000
    22  H    4.266956   0.000000
    23  H    2.472935   2.468092   0.000000
    24  C   10.390845   8.421093  10.327286   0.000000
    25  C   11.559590   9.309742  11.345885   1.388995   0.000000
    26  C   10.450427   8.597082  10.438472   1.395121   2.392137
    27  C   12.656791  10.258686  12.362760   2.420622   1.391062
    28  H   11.710048   9.415569  11.460122   2.135595   1.076668
    29  C   11.642780   9.606496  11.525607   2.414465   2.761828
    30  H    9.677822   8.124283   9.808022   2.136439   3.365178
    31  C   12.698251  10.397341  12.448539   2.800249   2.403385
    32  H   13.564097  11.018793  13.185622   3.390486   2.140381
    33  H   11.843406   9.924247  11.765241   3.385503   3.838171
    34  H   13.632668  11.248568  13.328862   3.876707   3.381616
    35  S    7.423199   6.893843   7.995874   4.838962   5.692695
    36  C    8.462715   8.521111   9.408207   5.323917   6.159141
    37  H    9.500637   9.305364  10.338979   5.161352   5.794785
    38  H    8.361942   8.866540   9.502804   6.408315   7.231607
    39  H    8.414699   8.623171   9.471291   5.118645   6.101485
                   26         27         28         29         30
    26  C    0.000000
    27  C    2.772126   0.000000
    28  H    3.370076   2.136847   0.000000
    29  C    1.384529   2.395446   3.838462   0.000000
    30  H    1.074309   3.846414   4.257402   2.136843   0.000000
    31  C    2.409310   1.384117   3.374548   1.390688   3.382583
    32  H    3.848615   1.076532   2.454678   3.375074   4.922904
    33  H    2.132154   3.372040   4.914814   1.076364   2.455539
    34  H    3.384368   2.140111   4.265877   2.145323   4.271544
    35  S    5.661067   7.054213   5.481412   7.021116   5.414741
    36  C    6.039449   7.441696   5.998919   7.336791   5.766881
    37  H    6.006716   7.049061   5.531206   7.219216   5.908168
    38  H    7.104013   8.519361   7.029095   8.405355   6.782427
    39  H    5.603217   7.295858   6.127711   6.878284   5.199680
                   31         32         33         34         35
    31  C    0.000000
    32  H    2.138891   0.000000
    33  H    2.141734   4.267335   0.000000
    34  H    1.076463   2.469893   2.470762   0.000000
    35  S    7.634458   7.789054   7.741013   8.709967   0.000000
    36  C    7.963010   8.170809   8.004093   9.003912   1.818832
    37  H    7.683795   7.682425   7.962265   8.699700   2.440866
    38  H    9.047156   9.229993   9.046063  10.085220   2.431182
    39  H    7.638652   8.110001   7.435262   8.653578   2.421879
                   36         37         38         39
    36  C    0.000000
    37  H    1.087633   0.000000
    38  H    1.086913   1.755631   0.000000
    39  H    1.087450   1.759798   1.757307   0.000000
 Symmetry turned off by external request.
 Stoichiometry    C17H18NOS2(1-)
 Framework group  C1[X(C17H18NOS2)]
 Deg. of freedom   111
 Full point group                 C1      NOp   1
 Rotational constants (GHZ):      0.4605957      0.1263897      0.1128494
 Standard basis: 6-31+G(d) (6D, 7F)
   443 basis functions,   792 primitive gaussians,   443 cartesian basis functions
    84 alpha electrons       84 beta electrons
       nuclear repulsion energy      1833.8714272394 Hartrees.
 NAtoms=   39 NActive=   39 NUniq=   39 SFac= 1.00D+00 NAtFMM=   60 NAOKFM=F Big=F
 Integral buffers will be    131072 words long.
 Raffenetti 1 integral format.
 Two-electron integral symmetry is turned off.
 One-electron integrals computed using PRISM.
 NBasis=   443 RedAO= T EigKep=  1.40D-06  NBF=   443
 NBsUse=   443 1.00D-06 EigRej= -1.00D+00 NBFU=   443
 Initial guess from the checkpoint file:  "/scratch/srahman/25060434/Gau-1991.chk"
 B after Tr=    -0.000003   -0.000000   -0.000001
         Rot=    1.000000    0.000001   -0.000000    0.000000 Ang=   0.00 deg.
 ExpMin= 4.05D-02 ExpMax= 2.19D+04 ExpMxC= 3.30D+03 IAcc=2 IRadAn=         4 AccDes= 0.00D+00
 Harris functional with IExCor=  205 and IRadAn=       4 diagonalized for initial guess.
 HarFok:  IExCor=  205 AccDes= 0.00D+00 IRadAn=         4 IDoV= 1 UseB2=F ITyADJ=14
 ICtDFT=  3500011 ScaDFX=  1.000000  1.000000  1.000000  1.000000
 FoFCou: FMM=F IPFlag=           0 FMFlag=      100000 FMFlg1=           0
         NFxFlg=           0 DoJE=T BraDBF=F KetDBF=T FulRan=T
         wScrn=  0.000000 ICntrl=     500 IOpCl=  0 I1Cent=   200000004 NGrid=           0
         NMat0=    1 NMatS0=      1 NMatT0=    0 NMatD0=    1 NMtDS0=    0 NMtDT0=    0
 Symmetry not used in FoFCou.
 Requested convergence on RMS density matrix=1.00D-08 within 128 cycles.
 Requested convergence on MAX density matrix=1.00D-06.
 Requested convergence on             energy=1.00D-06.
 No special actions if energy rises.
 Initial convergence to 1.0D-05 achieved.  Increase integral accuracy.
 SCF Done:  E(RHF) =  -1578.51166873     A.U. after   13 cycles
            NFock= 13  Conv=0.37D-08     -V/T= 2.0008
 Range of M.O.s used for correlation:     1   443
 NBasis=   443 NAE=    84 NBE=    84 NFC=     0 NFV=     0
 NROrb=    443 NOA=    84 NOB=    84 NVA=   359 NVB=   359

 **** Warning!!: The largest alpha MO coefficient is  0.14349868D+03

 Symmetrizing basis deriv contribution to polar:
 IMax=3 JMax=2 DiffMx= 0.00D+00
 Calling FoFJK, ICntrl=      2147 FMM=F ISym2X=0 I1Cent= 0 IOpClX= 0 NMat=1 NMatS=1 NMatT=0.
 -------------------------------------------------------------------
 Center     Atomic                   Forces (Hartrees/Bohr)
 Number     Number              X              Y              Z
 -------------------------------------------------------------------
      1        8           0.000215656   -0.000624623    0.000509225
      2        6           0.000272382   -0.001775746    0.001213641
      3       16          -0.000076685   -0.000986820    0.000406525
      4        6          -0.000162389   -0.000165965    0.000196548
      5        7           0.000040703   -0.000630354    0.000481531
      6        6           0.000010590   -0.000293269   -0.000096877
      7        1          -0.000020856    0.000028681   -0.000060907
      8        1          -0.000040497   -0.000021239    0.000013725
      9        1          -0.000026007   -0.000006201    0.000003239
     10        6           0.000037734   -0.000068614    0.000061110
     11        1          -0.000013510    0.000014621    0.000005850
     12        1           0.000038914   -0.000011847   -0.000030742
     13        6           0.000038915   -0.000040128    0.000016939
     14        6           0.000050494    0.000003655    0.000020647
     15        6           0.000004644   -0.000020351   -0.000002596
     16        6           0.000034746    0.000038343    0.000006285
     17        1           0.000005500    0.000000553    0.000001255
     18        6          -0.000013073    0.000008878   -0.000006833
     19        1          -0.000001949   -0.000005022   -0.000003357
     20        6           0.000004169    0.000034799    0.000004300
     21        1           0.000003665    0.000005537    0.000000120
     22        1          -0.000002578    0.000001783   -0.000001853
     23        1          -0.000000853    0.000005076    0.000000195
     24        6          -0.000012047    0.000001825    0.000103172
     25        6          -0.000057692    0.000050735    0.000039694
     26        6           0.000075602   -0.000034139    0.000072811
     27        6          -0.000033476    0.000054887   -0.000024602
     28        1          -0.000009235    0.000006333    0.000004903
     29        6           0.000090249   -0.000028397    0.000009476
     30        1           0.000010175   -0.000008064    0.000010888
     31        6           0.000039739    0.000014689   -0.000049290
     32        1          -0.000005466    0.000006891   -0.000005119
     33        1           0.000011298   -0.000004582   -0.000000793
     34        1           0.000004791    0.000001543   -0.000009401
     35       16          -0.000544978    0.003433527   -0.002590391
     36        6           0.000004243    0.000813691   -0.000275311
     37        1           0.000007632    0.000071508   -0.000005686
     38        1           0.000018684    0.000087156    0.000009690
     39        1           0.000000762    0.000040650   -0.000028011
 -------------------------------------------------------------------
 Cartesian Forces:  Max     0.003433527 RMS     0.000480308
 IRC-IRC-IRC-IRC-IRC-IRC-IRC-IRC-IRC-IRC-IRC-IRC-IRC-IRC-IRC-IRC-IRC-IRC
 Error in corrector energy =          -0.0000000271
 Magnitude of corrector gradient =     0.0051805935
 Magnitude of analytic gradient =      0.0051953294
 Magnitude of difference =             0.0000470234
 Angle between gradients (degrees)=    0.4932
 Pt 12 Step number   2 out of a maximum of  20
 Modified Bulirsch-Stoer Extrapolation Cycles:
    EPS =    0.000010000000000
 Maximum DWI energy   std dev =  0.000003326 at pt    57
 Maximum DWI gradient std dev =  0.069056027 at pt    54
 CORRECTOR INTEGRATION CONVERGENCE:
   Recorrection delta-x convergence threshold:    0.010000
   Delta-x Convergence Met
 Point Number:   2          Path Number:   2
   CHANGE IN THE REACTION COORDINATE =    0.35519
   NET REACTION COORDINATE UP TO THIS POINT =    0.71054
  # OF POINTS ALONG THE PATH =  12
  # OF STEPS =   2

 Calculating another point on the path.
 IRC-IRC-IRC-IRC-IRC-IRC-IRC-IRC-IRC-IRC-IRC-IRC-IRC-IRC-IRC-IRC-IRC-IRC
                          Input orientation:                          
 ---------------------------------------------------------------------
 Center     Atomic      Atomic             Coordinates (Angstroms)
 Number     Number       Type             X           Y           Z
 ---------------------------------------------------------------------
      1          8           0       -1.204988   -0.079141    0.111004
      2          6           0       -0.027376    0.382781    0.390421
      3         16           0        0.405490    1.042230    1.881745
      4          6           0        2.233977    0.525980   -0.629590
      5          7           0        0.949855   -0.190788   -0.481012
      6          6           0        0.670994   -1.295055   -1.134375
      7          1           0        1.566785   -1.533860   -1.711829
      8          1           0        2.289264    0.860649   -1.654464
      9          1           0        2.202682    1.404701   -0.010444
     10          6           0       -2.355570    0.390531    0.772004
     11          1           0       -2.229734    0.277623    1.839487
     12          1           0       -2.465156    1.440319    0.534965
     13          6           0       -3.540376   -0.414295    0.290118
     14          6           0       -4.812442   -0.054142    0.728379
     15          6           0       -3.405467   -1.509009   -0.555279
     16          6           0       -5.930096   -0.772783    0.335983
     17          1           0       -4.929507    0.798415    1.377032
     18          6           0       -4.527887   -2.228643   -0.948381
     19          1           0       -2.429467   -1.788258   -0.904944
     20          6           0       -5.791162   -1.868232   -0.506542
     21          1           0       -6.905517   -0.477100    0.682702
     22          1           0       -4.409043   -3.072699   -1.605769
     23          1           0       -6.656868   -2.428137   -0.816275
     24          6           0        3.438953   -0.322633   -0.275751
     25          6           0        4.504408   -0.423023   -1.161235
     26          6           0        3.529881   -0.980972    0.950853
     27          6           0        5.640166   -1.158110   -0.837434
     28          1           0        4.449678    0.073789   -2.114841
     29          6           0        4.656739   -1.717509    1.273963
     30          1           0        2.715930   -0.906826    1.648033
     31          6           0        5.719131   -1.809379    0.381355
     32          1           0        6.452951   -1.223389   -1.540289
     33          1           0        4.708750   -2.219278    2.224788
     34          1           0        6.593495   -2.383497    0.635549
     35         16           0       -0.379347    2.522709   -1.220900
     36          6           0        0.248089    3.950525   -0.283334
     37          1           0        1.189580    4.316459   -0.687331
     38          1           0       -0.460036    4.775215   -0.302945
     39          1           0        0.413214    3.680002    0.757203
 ---------------------------------------------------------------------
                    Distance matrix (angstroms):
                    1          2          3          4          5
     1  O    0.000000
     2  C    1.295460   0.000000
     3  S    2.643225   1.687096   0.000000
     4  C    3.569472   2.484883   3.149077   0.000000
     5  N    2.237476   1.429460   2.720164   1.478107   0.000000
     6  C    2.559048   2.372310   3.824968   2.452324   1.313032
     7  H    3.622383   3.261030   4.571502   2.420605   1.923371
     8  H    4.026150   3.126777   4.010780   1.079550   2.067976
     9  H    3.718703   2.485593   2.634704   1.075394   2.082450
    10  C    1.407605   2.359270   3.046258   4.800704   3.582432
    11  H    2.040842   2.638415   2.744233   5.107126   3.964078
    12  H    2.019041   2.661213   3.195763   4.926872   3.918549
    13  C    2.366103   3.603687   4.497176   5.922257   4.561444
    14  C    3.659987   4.816844   5.455190   7.199490   5.889429
    15  C    2.707502   3.985564   5.193390   5.995835   4.551050
    16  C    4.781046   6.015015   6.769291   8.322933   6.952692
    17  H    4.030505   5.017674   5.364361   7.444210   6.244818
    18  C    4.096867   5.372758   6.560978   7.308378   5.863185
    19  H    2.335076   3.487323   4.879988   5.213371   3.761841
    20  C    4.961371   6.252426   7.250738   8.375574   6.946638
    21  H    5.742930   6.937842   7.562862   9.287553   7.946262
    22  H    4.708998   5.926560   7.230153   7.617948   6.187752
    23  H    6.008380   7.301202   8.318633   9.370634   7.936017
    24  C    4.666375   3.599559   3.964787   1.515689   2.501025
    25  C    5.859527   4.857367   5.311104   2.517560   3.626497
    26  C    4.892610   3.850712   3.836891   2.539306   3.054696
    27  C    6.994272   6.000250   6.295814   3.805454   4.802267
    28  H    6.078900   5.139633   5.767672   2.705509   3.871455
    29  C    6.196496   5.208915   5.104771   3.811369   4.376278
    30  H    4.291983   3.281828   3.031761   2.733638   2.857370
    31  C    7.142145   6.150446   6.214309   4.315346   5.109747
    32  H    7.917076   6.949968   7.308566   4.657188   5.698455
    33  H    6.634800   5.706707   5.410469   4.669949   5.056226
    34  H    8.148714   7.179715   7.181923   5.391755   6.156732
    35  S    3.037313   2.701764   3.526215   3.341562   3.110832
    36  C    4.301760   3.641239   3.629121   3.973809   4.205000
    37  H    5.068786   4.256331   4.235035   3.932154   4.518330
    38  H    4.928597   4.467821   4.411029   5.041865   5.165335
    39  H    4.143345   3.346687   2.867489   3.896952   4.099290
                    6          7          8          9         10
     6  C    0.000000
     7  H    1.092210   0.000000
     8  H    2.745242   2.501788   0.000000
     9  H    3.301208   3.454594   1.733866   0.000000
    10  C    3.954184   5.025692   5.261486   4.734810   0.000000
    11  H    4.442003   5.505168   5.741860   4.933443   1.080788
    12  H    4.483794   5.490936   5.266320   4.699729   1.081782
    13  C    4.532169   5.598599   6.276271   6.031733   1.511200
    14  C    5.922651   6.988471   7.546457   7.203198   2.497171
    15  C    4.122944   5.105049   6.265258   6.343335   2.544056
    16  C    6.783002   7.808713   8.613238   8.426360   3.784264
    17  H    6.485013   7.561904   7.829719   7.291145   2.675366
    18  C    5.285314   6.181473   7.517701   7.705938   3.812973
    19  H    3.147816   4.084828   5.463050   5.696659   2.750407
    20  C    6.517834   7.463505   8.605684   8.652153   4.305808
    21  H    7.834178   8.867380   9.581019   9.326356   4.632794
    22  H    5.402685   6.171693   7.767941   8.142916   4.675951
    23  H    7.421767   8.320470   9.568279   9.686674   5.382257
    24  C    3.056868   2.652246   2.150068   2.140662   5.931516
    25  C    3.931441   3.188533   2.607289   3.156396   7.173464
    26  C    3.552473   3.353999   3.423213   2.894302   6.045787
    27  C    4.979919   4.183083   3.996433   4.366716   8.301829
    28  H    4.136847   3.325361   2.344885   3.353924   7.399027
    29  C    4.675973   4.300755   4.563719   4.173762   7.339501
    30  H    3.474806   3.605881   3.769947   2.890869   5.307605
    31  C    5.295815   4.658251   4.799750   4.780087   8.378127
    32  H    5.796631   4.899024   4.657525   5.226094   9.248863
    33  H    5.333071   5.083178   5.512574   4.940634   7.669831
    34  H    6.276413   5.612475   5.856198   5.834979   9.370145
    35  S    3.960559   4.525947   3.173626   3.063009   3.524671
    36  C    5.330969   5.818766   3.948889   3.221199   4.535012
    37  H    5.653129   5.951312   3.753301   3.156404   5.487318
    38  H    6.230464   6.774761   4.970822   4.305344   4.896326
    39  H    5.328763   5.883129   4.157458   2.994741   4.299651
                   11         12         13         14         15
    11  H    0.000000
    12  H    1.763254   0.000000
    13  C    2.144079   2.157693   0.000000
    14  C    2.831080   2.789369   1.392816   0.000000
    15  C    3.210811   3.281974   1.389710   2.396663   0.000000
    16  C    4.129959   4.116215   2.416895   1.385485   2.776712
    17  H    2.788166   2.682190   2.140499   1.077641   3.373534
    18  C    4.397168   4.462786   2.408510   2.760607   1.390046
    19  H    3.440880   3.535297   2.133088   3.369491   1.073695
    20  C    4.774130   4.805576   2.795467   2.402882   2.413080
    21  H    4.875521   4.838918   3.388546   2.135870   3.853282
    22  H    5.276725   5.359922   3.378769   3.837011   2.134436
    23  H    5.828699   5.861847   3.871975   3.379898   3.388882
    24  C    6.080176   6.214802   7.002831   8.316603   6.952101
    25  C    7.405667   7.411071   8.174659   9.513696   8.007039
    26  C    5.962122   6.478896   7.123639   8.396599   7.116623
    27  C    8.435790   8.621575   9.279384  10.626737   9.056833
    28  H    7.764844   7.530194   8.358410   9.689538   8.163382
    29  C    7.191931   7.825560   8.358170   9.629634   8.269750
    30  H    5.089122   5.795832   6.420894   7.632118   6.533660
    31  C    8.346627   8.807196   9.364457  10.682477   9.177462
    32  H    9.437422   9.535966  10.191741  11.550891   9.911621
    33  H    7.384141   8.228797   8.663082   9.878268   8.606613
    34  H    9.294105   9.833151  10.329202  11.641732  10.107524
    35  S    4.222596   2.933467   4.571791   5.485634   5.084802
    36  C    4.912860   3.785822   5.808009   6.532220   6.574872
    37  H    5.864189   4.808668   6.760763   7.558483   7.420780
    38  H    5.286793   3.980468   6.063928   6.582534   6.944833
    39  H    4.442150   3.653845   5.710719   6.422784   6.575011
                   16         17         18         19         20
    16  C    0.000000
    17  H    2.133923   0.000000
    18  C    2.394851   3.838219   0.000000
    19  H    3.850388   4.260105   2.144572   0.000000
    20  C    1.388942   3.376582   1.385995   3.386164   0.000000
    21  H    1.076610   2.452274   3.373642   4.926944   2.142741
    22  H    3.372479   4.914622   1.076435   2.461638   2.137590
    23  H    2.143850   4.266733   2.142384   4.276473   1.076511
    24  C    9.399784   8.603462   8.219236   6.081308   9.361472
    25  C   10.547174   9.845480   9.213464   7.071646  10.417102
    26  C    9.482225   8.655005   8.372061   6.293610   9.475921
    27  C   11.635994  10.974964  10.224854   8.094481  11.458142
    28  H   10.698736  10.034310   9.341226   7.228673  10.546700
    29  C   10.670211   9.911439   9.463478   7.413970  10.599601
    30  H    8.746040   7.837984   7.807781   5.811172   8.828199
    31  C   11.695345  11.008427  10.341439   8.249525  11.544638
    32  H   12.532490  11.923037  11.042630   8.923009  12.304582
    33  H   10.901605  10.135146   9.766502   7.806097  10.855025
    34  H   12.630300  11.977226  11.234676   9.172855  12.447875
    35  S    6.640404   5.516013   6.313477   4.784063   7.005598
    36  C    7.801485   6.284912   7.838007   6.363123   8.389297
    37  H    8.811206   7.354010   8.694592   7.100171   9.328121
    38  H    7.817293   6.213970   8.125148   6.878971   8.520431
    39  H    7.761592   6.101836   7.888953   6.383215   8.418683
                   21         22         23         24         25
    21  H    0.000000
    22  H    4.266921   0.000000
    23  H    2.472915   2.468092   0.000000
    24  C   10.389926   8.421571  10.327193   0.000000
    25  C   11.558089   9.309565  11.345200   1.389012   0.000000
    26  C   10.450997   8.598730  10.439679   1.395076   2.392055
    27  C   12.655779  10.258781  12.362462   2.420506   1.391095
    28  H   11.707698   9.414695  11.458677   2.135643   1.076653
    29  C   11.643624   9.608215  11.527003   2.414600   2.762081
    30  H    9.679296   8.126713   9.810022   2.136583   3.365220
    31  C   12.698328  10.398295  12.449198   2.800253   2.403564
    32  H   13.562717  11.018491  13.184952   3.390369   2.140347
    33  H   11.845017   9.926513  11.767284   3.385608   3.838417
    34  H   13.633044  11.249637  13.329737   3.876695   3.381742
    35  S    7.430575   6.906168   8.005115   4.854760   5.703679
    36  C    8.468245   8.530145   9.415402   5.333061   6.165621
    37  H    9.507145   9.315995  10.347606   5.172064   5.803047
    38  H    8.372726   8.881540   9.515909   6.418014   7.239063
    39  H    8.417296   8.627674   9.474770   5.122809   6.103531
                   26         27         28         29         30
    26  C    0.000000
    27  C    2.771760   0.000000
    28  H    3.370019   2.136961   0.000000
    29  C    1.384447   2.395424   3.838700   0.000000
    30  H    1.074278   3.846017   4.257547   2.136323   0.000000
    31  C    2.409025   1.384136   3.374733   1.390635   3.382055
    32  H    3.848232   1.076515   2.454767   3.374988   4.922492
    33  H    2.132145   3.372065   4.915044   1.076358   2.454895
    34  H    3.384113   2.140114   4.266011   2.145259   4.270971
    35  S    5.681053   7.066117   5.487789   7.040309   5.438127
    36  C    6.050871   7.448468   6.003070   7.347651   5.780508
    37  H    6.018591   7.056993   5.537713   7.230258   5.921687
    38  H    7.115135   8.526575   7.035031   8.415669   6.795488
    39  H    5.610330   7.298714   6.127516   6.885323   5.209133
                   31         32         33         34         35
    31  C    0.000000
    32  H    2.138829   0.000000
    33  H    2.141760   4.267298   0.000000
    34  H    1.076447   2.469792   2.470812   0.000000
    35  S    7.650205   7.798432   7.761955   8.725697   0.000000
    36  C    7.971863   8.176162   8.015900   9.012677   1.819715
    37  H    7.693167   7.688987   7.973761   8.708715   2.442082
    38  H    9.055785   9.235997   9.056971  10.093573   2.433708
    39  H    7.643777   8.111728   7.443584   8.658909   2.424948
                   36         37         38         39
    36  C    0.000000
    37  H    1.087900   0.000000
    38  H    1.087170   1.754834   0.000000
    39  H    1.087735   1.759120   1.756693   0.000000
 Symmetry turned off by external request.
 Stoichiometry    C17H18NOS2(1-)
 Framework group  C1[X(C17H18NOS2)]
 Deg. of freedom   111
 Full point group                 C1      NOp   1
 Rotational constants (GHZ):      0.4583726      0.1263541      0.1127581
 Standard basis: 6-31+G(d) (6D, 7F)
   443 basis functions,   792 primitive gaussians,   443 cartesian basis functions
    84 alpha electrons       84 beta electrons
       nuclear repulsion energy      1832.3202200428 Hartrees.
 NAtoms=   39 NActive=   39 NUniq=   39 SFac= 1.00D+00 NAtFMM=   60 NAOKFM=F Big=F
 Integral buffers will be    131072 words long.
 Raffenetti 1 integral format.
 Two-electron integral symmetry is turned off.
 One-electron integrals computed using PRISM.
 NBasis=   443 RedAO= T EigKep=  1.39D-06  NBF=   443
 NBsUse=   443 1.00D-06 EigRej= -1.00D+00 NBFU=   443
 Initial guess from the checkpoint file:  "/scratch/srahman/25060434/Gau-1991.chk"
 B after Tr=    -0.000020    0.000207   -0.000093
         Rot=    1.000000   -0.000007   -0.000005    0.000002 Ang=  -0.00 deg.
 ExpMin= 4.05D-02 ExpMax= 2.19D+04 ExpMxC= 3.30D+03 IAcc=2 IRadAn=         4 AccDes= 0.00D+00
 Harris functional with IExCor=  205 and IRadAn=       4 diagonalized for initial guess.
 HarFok:  IExCor=  205 AccDes= 0.00D+00 IRadAn=         4 IDoV= 1 UseB2=F ITyADJ=14
 ICtDFT=  3500011 ScaDFX=  1.000000  1.000000  1.000000  1.000000
 FoFCou: FMM=F IPFlag=           0 FMFlag=      100000 FMFlg1=           0
         NFxFlg=           0 DoJE=T BraDBF=F KetDBF=T FulRan=T
         wScrn=  0.000000 ICntrl=     500 IOpCl=  0 I1Cent=   200000004 NGrid=           0
         NMat0=    1 NMatS0=      1 NMatT0=    0 NMatD0=    1 NMtDS0=    0 NMtDT0=    0
 Symmetry not used in FoFCou.
 Requested convergence on RMS density matrix=1.00D-08 within 128 cycles.
 Requested convergence on MAX density matrix=1.00D-06.
 Requested convergence on             energy=1.00D-06.
 No special actions if energy rises.
 Initial convergence to 1.0D-05 achieved.  Increase integral accuracy.
 SCF Done:  E(RHF) =  -1578.51211758     A.U. after   17 cycles
            NFock= 17  Conv=0.99D-08     -V/T= 2.0008
 Range of M.O.s used for correlation:     1   443
 NBasis=   443 NAE=    84 NBE=    84 NFC=     0 NFV=     0
 NROrb=    443 NOA=    84 NOB=    84 NVA=   359 NVB=   359

 **** Warning!!: The largest alpha MO coefficient is  0.14025659D+03

 Symmetrizing basis deriv contribution to polar:
 IMax=3 JMax=2 DiffMx= 0.00D+00
 Calling FoFJK, ICntrl=      2147 FMM=F ISym2X=0 I1Cent= 0 IOpClX= 0 NMat=1 NMatS=1 NMatT=0.
 -------------------------------------------------------------------
 Center     Atomic                   Forces (Hartrees/Bohr)
 Number     Number              X              Y              Z
 -------------------------------------------------------------------
      1        8           0.000178490   -0.001004669    0.000756310
      2        6           0.000354719   -0.001852263    0.001219630
      3       16          -0.000048172   -0.001451115    0.000754896
      4        6          -0.000263928   -0.000253572    0.000291698
      5        7           0.000068824   -0.001124564    0.000693031
      6        6           0.000119458   -0.000366729   -0.000124145
      7        1          -0.000108974    0.000078965   -0.000048329
      8        1          -0.000045343   -0.000039214    0.000020817
      9        1          -0.000032008   -0.000013151    0.000015762
     10        6           0.000142811   -0.000095722    0.000056014
     11        1          -0.000028919    0.000034552   -0.000003536
     12        1           0.000032994   -0.000048620   -0.000019099
     13        6           0.000050708   -0.000042452    0.000030309
     14        6           0.000066398   -0.000001188    0.000027158
     15        6           0.000007195   -0.000035017   -0.000008112
     16        6           0.000046227    0.000055355    0.000009452
     17        1           0.000008577    0.000000385    0.000003322
     18        6          -0.000019503    0.000014641   -0.000009034
     19        1           0.000000245   -0.000003066   -0.000000260
     20        6           0.000001144    0.000050387    0.000005321
     21        1           0.000003594    0.000007496    0.000000632
     22        1          -0.000004076    0.000001433   -0.000002969
     23        1          -0.000002432    0.000006959    0.000000164
     24        6          -0.000007848    0.000018515    0.000143511
     25        6          -0.000082630    0.000071947    0.000063229
     26        6           0.000106765   -0.000052751    0.000109619
     27        6          -0.000044948    0.000075822   -0.000035967
     28        1          -0.000012795    0.000008552    0.000006514
     29        6           0.000135805   -0.000041759    0.000009266
     30        1           0.000013599   -0.000009210    0.000014446
     31        6           0.000063544    0.000022426   -0.000071753
     32        1          -0.000007395    0.000009889   -0.000007764
     33        1           0.000016305   -0.000006042   -0.000001386
     34        1           0.000007780    0.000002484   -0.000014009
     35       16          -0.000758585    0.004629247   -0.003463030
     36        6           0.000032809    0.001158923   -0.000320718
     37        1          -0.000002859    0.000073399   -0.000015977
     38        1           0.000026963    0.000067073   -0.000006433
     39        1          -0.000014541    0.000052652   -0.000078582
 -------------------------------------------------------------------
 Cartesian Forces:  Max     0.004629247 RMS     0.000634628
 IRC-IRC-IRC-IRC-IRC-IRC-IRC-IRC-IRC-IRC-IRC-IRC-IRC-IRC-IRC-IRC-IRC-IRC
 Pt 13 Step number   1 out of a maximum of  20
 Modified Bulirsch-Stoer Extrapolation Cycles:
    EPS =    0.000010000000000
 Maximum DWI energy   std dev =  0.000003341 at pt    47
 Maximum DWI gradient std dev =  0.054178531 at pt    37
 CORRECTOR INTEGRATION CONVERGENCE:
   Recorrection delta-x convergence threshold:    0.010000
   Delta-x Convergence NOT Met
 IRC-IRC-IRC-IRC-IRC-IRC-IRC-IRC-IRC-IRC-IRC-IRC-IRC-IRC-IRC-IRC-IRC-IRC
                          Input orientation:                          
 ---------------------------------------------------------------------
 Center     Atomic      Atomic             Coordinates (Angstroms)
 Number     Number       Type             X           Y           Z
 ---------------------------------------------------------------------
      1          8           0       -1.205017   -0.079483    0.111201
      2          6           0       -0.027503    0.383775    0.389675
      3         16           0        0.405542    1.042014    1.881972
      4          6           0        2.233894    0.525770   -0.629471
      5          7           0        0.949903   -0.191133   -0.480846
      6          6           0        0.670991   -1.295172   -1.134391
      7          1           0        1.566747   -1.533921   -1.711674
      8          1           0        2.289237    0.860462   -1.654336
      9          1           0        2.202554    1.404426   -0.010225
     10          6           0       -2.355478    0.390440    0.771986
     11          1           0       -2.229823    0.277784    1.839505
     12          1           0       -2.465198    1.440163    0.534903
     13          6           0       -3.540359   -0.414312    0.290143
     14          6           0       -4.812423   -0.054146    0.728394
     15          6           0       -3.405468   -1.509022   -0.555277
     16          6           0       -5.930090   -0.772759    0.335985
     17          1           0       -4.929466    0.798389    1.377085
     18          6           0       -4.527897   -2.228633   -0.948387
     19          1           0       -2.429450   -1.788266   -0.904893
     20          6           0       -5.791171   -1.868207   -0.506544
     21          1           0       -6.905509   -0.477071    0.682713
     22          1           0       -4.409070   -3.072697   -1.605771
     23          1           0       -6.656887   -2.428104   -0.816271
     24          6           0        3.438974   -0.322638   -0.275680
     25          6           0        4.504388   -0.422985   -1.161202
     26          6           0        3.529931   -0.980990    0.950914
     27          6           0        5.640158   -1.158079   -0.837457
     28          1           0        4.449610    0.073824   -2.114808
     29          6           0        4.656803   -1.717522    1.273965
     30          1           0        2.715972   -0.906847    1.648085
     31          6           0        5.719166   -1.809368    0.381315
     32          1           0        6.452916   -1.223346   -1.540344
     33          1           0        4.708851   -2.219314    2.224776
     34          1           0        6.593540   -2.383493    0.635460
     35         16           0       -0.379412    2.522955   -1.221070
     36          6           0        0.248108    3.950729   -0.283412
     37          1           0        1.189587    4.316492   -0.687477
     38          1           0       -0.460163    4.775196   -0.303253
     39          1           0        0.413048    3.680063    0.757039
 ---------------------------------------------------------------------
                    Distance matrix (angstroms):
                    1          2          3          4          5
     1  O    0.000000
     2  C    1.295645   0.000000
     3  S    2.643348   1.687530   0.000000
     4  C    3.569458   2.484499   3.149083   0.000000
     5  N    2.237558   1.429562   2.720274   1.478063   0.000000
     6  C    2.559063   2.372663   3.825094   2.452231   1.312942
     7  H    3.622283   3.261113   4.571447   2.420449   1.923152
     8  H    4.026218   3.126099   4.010828   1.079551   2.068029
     9  H    3.718639   2.484915   2.634578   1.075400   2.082409
    10  C    1.407489   2.359168   3.046284   4.800492   3.582368
    11  H    2.040809   2.638836   2.744267   5.107064   3.964161
    12  H    2.019135   2.660715   3.195977   4.926798   3.918646
    13  C    2.365999   3.603750   4.497215   5.922114   4.561435
    14  C    3.659910   4.816842   5.455224   7.199352   5.889433
    15  C    2.707353   3.985758   5.193435   5.995689   4.551004
    16  C    4.780949   6.015064   6.769322   8.322795   6.952684
    17  H    4.030464   5.017582   5.364380   7.444079   6.244842
    18  C    4.096719   5.372954   6.561013   7.308232   5.863131
    19  H    2.334870   3.487552   4.879988   5.213194   3.761739
    20  C    4.961245   6.252560   7.250769   8.375435   6.946606
    21  H    5.742848   6.937859   7.562890   9.287421   7.946265
    22  H    4.708851   5.926815   7.230193   7.617814   6.187687
    23  H    6.008254   7.301350   8.318662   9.370499   7.935982
    24  C    4.666418   3.599747   3.964776   1.515646   2.500972
    25  C    5.859548   4.857377   5.311089   2.517542   3.626431
    26  C    4.892603   3.851351   3.836824   2.539223   3.054563
    27  C    6.994265   6.000462   6.295785   3.805422   4.802150
    28  H    6.078933   5.139362   5.767680   2.705528   3.871431
    29  C    6.196461   5.209620   5.104698   3.811288   4.376109
    30  H    4.291934   3.282675   3.031641   2.733506   2.857200
    31  C    7.142112   6.150946   6.214253   4.315284   5.109586
    32  H    7.917068   6.950082   7.308546   4.657172   5.698347
    33  H    6.634750   5.707601   5.410383   4.669863   5.056046
    34  H    8.148668   7.180277   7.181866   5.391695   6.156559
    35  S    3.037969   2.700820   3.526784   3.341871   3.111475
    36  C    4.302313   3.640352   3.629641   3.974096   4.205533
    37  H    5.069183   4.255329   4.235445   3.932367   4.518719
    38  H    4.928944   4.466757   4.411496   5.042021   5.165679
    39  H    4.143601   3.345827   2.867897   3.897109   4.099601
                    6          7          8          9         10
     6  C    0.000000
     7  H    1.092079   0.000000
     8  H    2.745145   2.501670   0.000000
     9  H    3.301101   3.454427   1.733930   0.000000
    10  C    3.954121   5.025493   5.261305   4.734519   0.000000
    11  H    4.442180   5.505187   5.741806   4.933233   1.080776
    12  H    4.483779   5.490798   5.266258   4.699612   1.081742
    13  C    4.532182   5.598511   6.276164   6.031507   1.511206
    14  C    5.922662   6.988381   7.546355   7.202977   2.497225
    15  C    4.122939   5.104978   6.265146   6.343120   2.544025
    16  C    6.783007   7.808639   8.613137   8.426144   3.784308
    17  H    6.485031   7.561804   7.829626   7.290927   2.675441
    18  C    5.285299   6.181417   7.517592   7.705728   3.812956
    19  H    3.147784   4.084749   5.462914   5.696418   2.750301
    20  C    6.517829   7.463447   8.605583   8.651942   4.305824
    21  H    7.834188   8.867307   9.580926   9.326146   4.632853
    22  H    5.402667   6.171664   7.767845   8.142725   4.675926
    23  H    7.421761   8.320425   9.568185   9.686470   5.382274
    24  C    3.056949   2.652267   2.149957   2.140550   5.931421
    25  C    3.931458   3.188563   2.607166   3.156362   7.173328
    26  C    3.552569   3.353982   3.423098   2.894120   6.045731
    27  C    4.979918   4.183084   3.996307   4.366677   8.301711
    28  H    4.136826   3.325396   2.344791   3.353958   7.398854
    29  C    4.676031   4.300720   4.563587   4.173613   7.339453
    30  H    3.474898   3.605818   3.769811   2.890601   5.307552
    31  C    5.295832   4.658224   4.799612   4.779993   8.378045
    32  H    5.796604   4.899027   4.657411   5.226092   9.248729
    33  H    5.333137   5.083130   5.512446   4.940471   7.669821
    34  H    6.276416   5.612437   5.856060   5.834895   9.370072
    35  S    3.960928   4.526198   3.173844   3.063298   3.524873
    36  C    5.331272   5.818945   3.949099   3.221513   4.535216
    37  H    5.653268   5.951350   3.753424   3.156723   5.487386
    38  H    6.230542   6.774730   4.970891   4.305579   4.896370
    39  H    5.328884   5.883128   4.157519   2.994921   4.299602
                   11         12         13         14         15
    11  H    0.000000
    12  H    1.763098   0.000000
    13  C    2.144067   2.157535   0.000000
    14  C    2.831001   2.789240   1.392813   0.000000
    15  C    3.210887   3.281812   1.389719   2.396663   0.000000
    16  C    4.129914   4.116075   2.416899   1.385486   2.776715
    17  H    2.787999   2.682119   2.140492   1.077643   3.373534
    18  C    4.397228   4.462616   2.408516   2.760606   1.390044
    19  H    3.440950   3.535116   2.133068   3.369474   1.073695
    20  C    4.774141   4.805416   2.795474   2.402881   2.413083
    21  H    4.875450   4.838801   3.388552   2.135875   3.853287
    22  H    5.276814   5.359760   3.378780   3.837013   2.134440
    23  H    5.828711   5.861691   3.871984   3.379899   3.388887
    24  C    6.080278   6.214802   7.002832   8.316598   6.952127
    25  C    7.405735   7.411020   8.174621   9.513652   8.007025
    26  C    5.962287   6.478937   7.123675   8.396631   7.116684
    27  C    8.435901   8.621544   9.279362  10.626711   9.056828
    28  H    7.764858   7.530101   8.358330   9.689449   8.163320
    29  C    7.192128   7.825605   8.358214   9.629679   8.269814
    30  H    5.089290   5.795874   6.420925   7.632146   6.533716
    31  C    8.346792   8.807204   9.364470  10.682491   9.177492
    32  H    9.437517   9.535916  10.191701  11.550847   9.911595
    33  H    7.384384   8.228877   8.663158   9.878348   8.606706
    34  H    9.294291   9.833168  10.329222  11.641755  10.107557
    35  S    4.222787   2.933663   4.571968   5.485749   5.084991
    36  C    4.912987   3.786107   5.808187   6.532361   6.575059
    37  H    5.864228   4.808839   6.760816   7.558524   7.420823
    38  H    5.286760   3.980592   6.063887   6.582477   6.944763
    39  H    4.442072   3.653874   5.710633   6.422669   6.574941
                   16         17         18         19         20
    16  C    0.000000
    17  H    2.133927   0.000000
    18  C    2.394854   3.838221   0.000000
    19  H    3.850391   4.260081   2.144597   0.000000
    20  C    1.388941   3.376585   1.385999   3.386184   0.000000
    21  H    1.076612   2.452283   3.373647   4.926949   2.142741
    22  H    3.372481   4.914625   1.076437   2.461684   2.137592
    23  H    2.143850   4.266737   2.142392   4.276503   1.076513
    24  C    9.399793   8.603437   8.219270   6.081314   9.361499
    25  C   10.547144   9.845418   9.213459   7.071619  10.417091
    26  C    9.482273   8.655011   8.372130   6.293643   9.475985
    27  C   11.635982  10.974922  10.224859   8.094458  11.458144
    28  H   10.698657  10.034211   9.341171   7.228605  10.546639
    29  C   10.670272   9.911458   9.463552   7.414001  10.599674
    30  H    8.746083   7.837984   7.807844   5.811193   8.828257
    31  C   11.695374  11.008420  10.341479   8.249528  11.544679
    32  H   12.532457  11.922980  11.042612   8.922968  12.304563
    33  H   10.901703  10.135200   9.766605   7.806150  10.855130
    34  H   12.630338  11.977230  11.234719   9.172858  12.447922
    35  S    6.640496   5.516116   6.313626   4.784270   7.005711
    36  C    7.801611   6.285044   7.838172   6.363302   8.389440
    37  H    8.811229   7.354065   8.694617   7.100194   9.328142
    38  H    7.817195   6.213953   8.125041   6.878887   8.520316
    39  H    7.761464   6.101718   7.888860   6.383137   8.418568
                   21         22         23         24         25
    21  H    0.000000
    22  H    4.266924   0.000000
    23  H    2.472912   2.468095   0.000000
    24  C   10.389932   8.421625  10.327228   0.000000
    25  C   11.558057   9.309584  11.345199   1.389001   0.000000
    26  C   10.451042   8.598815  10.439749   1.395075   2.392064
    27  C   12.655767  10.258804  12.362473   2.420488   1.391095
    28  H   11.707619   9.414666  11.458627   2.135640   1.076654
    29  C   11.643683   9.608301  11.527082   2.414583   2.762081
    30  H    9.679336   8.126790   9.810085   2.136564   3.365212
    31  C   12.698357  10.398350  12.449246   2.800229   2.403560
    32  H   13.562685  11.018491  13.184941   3.390354   2.140348
    33  H   11.845114   9.926623  11.767394   3.385594   3.838417
    34  H   13.633084  11.249691  13.329791   3.876671   3.381736
    35  S    7.430645   6.906335   8.005220   4.855021   5.703827
    36  C    8.468355   8.530325   9.415541   5.333231   6.165696
    37  H    9.507168   9.316026  10.347624   5.172122   5.803013
    38  H    8.372629   8.881433   9.515782   6.418095   7.239055
    39  H    8.417159   8.627599   9.474650   5.122925   6.103583
                   26         27         28         29         30
    26  C    0.000000
    27  C    2.771766   0.000000
    28  H    3.370029   2.136963   0.000000
    29  C    1.384443   2.395426   3.838702   0.000000
    30  H    1.074279   3.846024   4.257533   2.136349   0.000000
    31  C    2.409025   1.384134   3.374732   1.390637   3.382074
    32  H    3.848240   1.076516   2.454770   3.374991   4.922500
    33  H    2.132140   3.372065   4.915046   1.076358   2.454936
    34  H    3.384113   2.140108   4.266007   2.145263   4.270998
    35  S    5.681382   7.066285   5.487847   7.040618   5.438473
    36  C    6.051096   7.448562   6.003084   7.347862   5.780750
    37  H    6.018708   7.056982   5.537622   7.230364   5.921822
    38  H    7.115297   8.526607   7.034948   8.415839   6.795672
    39  H    5.610523   7.298816   6.127504   6.885536   5.209335
                   31         32         33         34         35
    31  C    0.000000
    32  H    2.138828   0.000000
    33  H    2.141761   4.267299   0.000000
    34  H    1.076448   2.469785   2.470816   0.000000
    35  S    7.650444   7.798552   7.762305   8.725937   0.000000
    36  C    7.972016   8.176220   8.016150   9.012834   1.819759
    37  H    7.693215   7.688942   7.973907   8.708769   2.441978
    38  H    9.055893   9.235993   9.057196  10.093697   2.433413
    39  H    7.643946   8.111807   7.443845   8.659098   2.424831
                   36         37         38         39
    36  C    0.000000
    37  H    1.087857   0.000000
    38  H    1.087101   1.754910   0.000000
    39  H    1.087659   1.759170   1.756710   0.000000
 Symmetry turned off by external request.
 Stoichiometry    C17H18NOS2(1-)
 Framework group  C1[X(C17H18NOS2)]
 Deg. of freedom   111
 Full point group                 C1      NOp   1
 Rotational constants (GHZ):      0.4583376      0.1263529      0.1127565
 Standard basis: 6-31+G(d) (6D, 7F)
   443 basis functions,   792 primitive gaussians,   443 cartesian basis functions
    84 alpha electrons       84 beta electrons
       nuclear repulsion energy      1832.2923845683 Hartrees.
 NAtoms=   39 NActive=   39 NUniq=   39 SFac= 1.00D+00 NAtFMM=   60 NAOKFM=F Big=F
 Integral buffers will be    131072 words long.
 Raffenetti 1 integral format.
 Two-electron integral symmetry is turned off.
 One-electron integrals computed using PRISM.
 NBasis=   443 RedAO= T EigKep=  1.39D-06  NBF=   443
 NBsUse=   443 1.00D-06 EigRej= -1.00D+00 NBFU=   443
 Initial guess from the checkpoint file:  "/scratch/srahman/25060434/Gau-1991.chk"
 B after Tr=    -0.000003    0.000000   -0.000000
         Rot=    1.000000    0.000001   -0.000000    0.000000 Ang=   0.00 deg.
 ExpMin= 4.05D-02 ExpMax= 2.19D+04 ExpMxC= 3.30D+03 IAcc=2 IRadAn=         4 AccDes= 0.00D+00
 Harris functional with IExCor=  205 and IRadAn=       4 diagonalized for initial guess.
 HarFok:  IExCor=  205 AccDes= 0.00D+00 IRadAn=         4 IDoV= 1 UseB2=F ITyADJ=14
 ICtDFT=  3500011 ScaDFX=  1.000000  1.000000  1.000000  1.000000
 FoFCou: FMM=F IPFlag=           0 FMFlag=      100000 FMFlg1=           0
         NFxFlg=           0 DoJE=T BraDBF=F KetDBF=T FulRan=T
         wScrn=  0.000000 ICntrl=     500 IOpCl=  0 I1Cent=   200000004 NGrid=           0
         NMat0=    1 NMatS0=      1 NMatT0=    0 NMatD0=    1 NMtDS0=    0 NMtDT0=    0
 Symmetry not used in FoFCou.
 Requested convergence on RMS density matrix=1.00D-08 within 128 cycles.
 Requested convergence on MAX density matrix=1.00D-06.
 Requested convergence on             energy=1.00D-06.
 No special actions if energy rises.
 Initial convergence to 1.0D-05 achieved.  Increase integral accuracy.
 SCF Done:  E(RHF) =  -1578.51211876     A.U. after   13 cycles
            NFock= 13  Conv=0.36D-08     -V/T= 2.0008
 Range of M.O.s used for correlation:     1   443
 NBasis=   443 NAE=    84 NBE=    84 NFC=     0 NFV=     0
 NROrb=    443 NOA=    84 NOB=    84 NVA=   359 NVB=   359

 **** Warning!!: The largest alpha MO coefficient is  0.14047066D+03

 Symmetrizing basis deriv contribution to polar:
 IMax=3 JMax=2 DiffMx= 0.00D+00
 Calling FoFJK, ICntrl=      2147 FMM=F ISym2X=0 I1Cent= 0 IOpClX= 0 NMat=1 NMatS=1 NMatT=0.
 -------------------------------------------------------------------
 Center     Atomic                   Forces (Hartrees/Bohr)
 Number     Number              X              Y              Z
 -------------------------------------------------------------------
      1        8           0.000266101   -0.000846984    0.000674618
      2        6           0.000325854   -0.002116247    0.001441034
      3       16          -0.000075379   -0.001373404    0.000605927
      4        6          -0.000215096   -0.000244685    0.000272179
      5        7           0.000053746   -0.000845121    0.000629200
      6        6           0.000008471   -0.000394378   -0.000113793
      7        1          -0.000026676    0.000033124   -0.000070323
      8        1          -0.000049942   -0.000028454    0.000019309
      9        1          -0.000033583   -0.000011417    0.000007123
     10        6           0.000057296   -0.000100418    0.000075582
     11        1          -0.000017196    0.000019540    0.000006640
     12        1           0.000048082   -0.000017060   -0.000039072
     13        6           0.000052022   -0.000058077    0.000026625
     14        6           0.000068385    0.000002089    0.000031446
     15        6           0.000004604   -0.000031086   -0.000001812
     16        6           0.000044978    0.000053647    0.000009339
     17        1           0.000007594    0.000000166    0.000002456
     18        6          -0.000020892    0.000012797   -0.000010305
     19        1          -0.000002437   -0.000006855   -0.000003646
     20        6           0.000001918    0.000050904    0.000003903
     21        1           0.000004724    0.000007530    0.000000330
     22        1          -0.000003914    0.000002359   -0.000002520
     23        1          -0.000001543    0.000007251   -0.000000013
     24        6          -0.000012446   -0.000007103    0.000149282
     25        6          -0.000077851    0.000068979    0.000059809
     26        6           0.000111337   -0.000053449    0.000109060
     27        6          -0.000041091    0.000078182   -0.000036325
     28        1          -0.000012939    0.000008437    0.000007064
     29        6           0.000137047   -0.000041543    0.000013957
     30        1           0.000014105   -0.000011274    0.000015181
     31        6           0.000064604    0.000021366   -0.000071876
     32        1          -0.000007215    0.000009823   -0.000007424
     33        1           0.000016908   -0.000006513   -0.000001098
     34        1           0.000007451    0.000002257   -0.000013444
     35       16          -0.000731460    0.004486865   -0.003373592
     36        6           0.000003827    0.001075104   -0.000374653
     37        1           0.000009884    0.000090072   -0.000009009
     38        1           0.000022699    0.000110203    0.000006948
     39        1          -0.000001976    0.000053373   -0.000038104
 -------------------------------------------------------------------
 Cartesian Forces:  Max     0.004486865 RMS     0.000621262
 IRC-IRC-IRC-IRC-IRC-IRC-IRC-IRC-IRC-IRC-IRC-IRC-IRC-IRC-IRC-IRC-IRC-IRC
 Error in corrector energy =          -0.0000000264
 Magnitude of corrector gradient =     0.0066981708
 Magnitude of analytic gradient =      0.0067199737
 Magnitude of difference =             0.0000650520
 Angle between gradients (degrees)=    0.5234
 Pt 13 Step number   2 out of a maximum of  20
 Modified Bulirsch-Stoer Extrapolation Cycles:
    EPS =    0.000010000000000
 Maximum DWI energy   std dev =  0.000003427 at pt    37
 Maximum DWI gradient std dev =  0.055183105 at pt    37
 CORRECTOR INTEGRATION CONVERGENCE:
   Recorrection delta-x convergence threshold:    0.010000
   Delta-x Convergence Met
 Point Number:   3          Path Number:   2
   CHANGE IN THE REACTION COORDINATE =    0.35522
   NET REACTION COORDINATE UP TO THIS POINT =    1.06576
  # OF POINTS ALONG THE PATH =  13
  # OF STEPS =   2

 Calculating another point on the path.
 IRC-IRC-IRC-IRC-IRC-IRC-IRC-IRC-IRC-IRC-IRC-IRC-IRC-IRC-IRC-IRC-IRC-IRC
                          Input orientation:                          
 ---------------------------------------------------------------------
 Center     Atomic      Atomic             Coordinates (Angstroms)
 Number     Number       Type             X           Y           Z
 ---------------------------------------------------------------------
      1          8           0       -1.202578   -0.086282    0.116779
      2          6           0       -0.024036    0.359909    0.405599
      3         16           0        0.405221    1.036226    1.884471
      4          6           0        2.231537    0.523042   -0.626411
      5          7           0        0.950256   -0.198969   -0.474799
      6          6           0        0.671092   -1.299590   -1.135559
      7          1           0        1.563351   -1.529943   -1.721529
      8          1           0        2.282344    0.856539   -1.651762
      9          1           0        2.197900    1.402915   -0.009171
     10          6           0       -2.354852    0.389278    0.772811
     11          1           0       -2.232361    0.280399    1.841039
     12          1           0       -2.458842    1.438158    0.529575
     13          6           0       -3.539802   -0.414972    0.290463
     14          6           0       -4.811671   -0.054148    0.728754
     15          6           0       -3.405427   -1.509396   -0.555295
     16          6           0       -5.929598   -0.772160    0.336094
     17          1           0       -4.928389    0.798410    1.377443
     18          6           0       -4.528149   -2.228497   -0.948506
     19          1           0       -2.429779   -1.789212   -0.905383
     20          6           0       -5.791168   -1.867631   -0.506512
     21          1           0       -6.904877   -0.476015    0.682759
     22          1           0       -4.409646   -3.072382   -1.606146
     23          1           0       -6.657135   -2.427073   -0.816299
     24          6           0        3.438852   -0.322761   -0.273989
     25          6           0        4.503524   -0.422243   -1.160508
     26          6           0        3.531212   -0.981638    0.952165
     27          6           0        5.639727   -1.157198   -0.837863
     28          1           0        4.447787    0.075001   -2.113817
     29          6           0        4.658402   -1.718007    1.274133
     30          1           0        2.717992   -0.908475    1.650260
     31          6           0        5.719945   -1.809126    0.380510
     32          1           0        6.451947   -1.221941   -1.541397
     33          1           0        4.711303   -2.220246    2.224655
     34          1           0        6.594671   -2.383167    0.633575
     35         16           0       -0.382504    2.541638   -1.235166
     36          6           0        0.248146    3.962768   -0.287587
     37          1           0        1.190938    4.329031   -0.688736
     38          1           0       -0.456841    4.790443   -0.302447
     39          1           0        0.412756    3.687606    0.751966
 ---------------------------------------------------------------------
                    Distance matrix (angstroms):
                    1          2          3          4          5
     1  O    0.000000
     2  C    1.292852   0.000000
     3  S    2.640034   1.681882   0.000000
     4  C    3.566055   2.485813   3.146954   0.000000
     5  N    2.235477   1.427127   2.718258   1.478501   0.000000
     6  C    2.559513   2.369031   3.827180   2.452796   1.313736
     7  H    3.621311   3.258222   4.574901   2.420847   1.923983
     8  H    4.020115   3.130298   4.007595   1.079419   2.067316
     9  H    3.714407   2.489356   2.633256   1.075311   2.083137
    10  C    1.408641   2.359748   3.045051   4.796945   3.581383
    11  H    2.041563   2.635054   2.744084   5.106228   3.965091
    12  H    2.018048   2.665760   3.193768   4.916645   3.912915
    13  C    2.366604   3.601986   4.495558   5.918519   4.559923
    14  C    3.660751   4.816360   5.453490   7.195581   5.888065
    15  C    2.707301   3.981385   5.191694   5.992597   4.549249
    16  C    4.781553   6.013491   6.767397   8.319140   6.951150
    17  H    4.031578   5.018909   5.362931   7.440148   6.243720
    18  C    4.096747   5.368471   6.559140   7.305345   5.861425
    19  H    2.334696   3.482096   4.878894   5.210778   3.760174
    20  C    4.961537   6.249295   7.248753   8.372185   6.944943
    21  H    5.743556   6.936971   7.560987   9.283647   7.944798
    22  H    4.708561   5.921260   7.228279   7.615265   6.185871
    23  H    6.008505   7.297829   8.316578   9.367375   7.934322
    24  C    4.663850   3.594367   3.963422   1.515650   2.499752
    25  C    5.856956   4.854200   5.309908   2.518085   3.625709
    26  C    4.889612   3.839046   3.835726   2.538724   3.051251
    27  C    6.991090   5.993832   6.294622   3.805743   4.800120
    28  H    6.076858   5.140606   5.766507   2.706452   3.872230
    29  C    6.192987   5.195893   5.103710   3.811042   4.372252
    30  H    4.289339   3.267521   3.030780   2.732967   2.853798
    31  C    7.138563   6.139924   6.213230   4.315309   5.106280
    32  H    7.913977   6.944883   7.307447   4.657685   5.696728
    33  H    6.631058   5.691186   5.409499   4.669416   5.051543
    34  H    8.144928   7.168244   7.180966   5.391712   6.152937
    35  S    3.066959   2.753280   3.552310   3.358351   3.140913
    36  C    4.320060   3.679019   3.647897   3.985016   4.224697
    37  H    5.086527   4.292745   4.252212   3.946173   4.539436
    38  H    4.951194   4.507580   4.429436   5.054012   5.186893
    39  H    4.153914   3.374067   2.883131   3.901583   4.110879
                    6          7          8          9         10
     6  C    0.000000
     7  H    1.092039   0.000000
     8  H    2.740710   2.493414   0.000000
     9  H    3.302034   3.454921   1.733136   0.000000
    10  C    3.956070   5.025680   5.253615   4.729324   0.000000
    11  H    4.448206   5.511502   5.737085   4.930571   1.080727
    12  H    4.479333   5.482256   5.251224   4.687935   1.081723
    13  C    4.532958   5.597628   6.267883   6.026252   1.511153
    14  C    5.923468   6.987328   7.537987   7.197336   2.496903
    15  C    4.122952   5.103849   6.257046   6.338539   2.544118
    16  C    6.783292   7.807197   8.604663   8.420593   3.783975
    17  H    6.486214   7.560922   7.821389   7.285061   2.675082
    18  C    5.284880   6.179961   7.509649   7.701249   3.812990
    19  H    3.147715   4.083920   5.455381   5.692827   2.750957
    20  C    6.517605   7.461853   8.597342   8.646908   4.305644
    21  H    7.834530   8.865791   9.572393   9.320391   4.632447
    22  H    5.401680   6.170018   7.760234   8.138690   4.675971
    23  H    7.421324   8.318694   9.560041   9.681524   5.382076
    24  C    3.058921   2.658979   2.150935   2.141973   5.930413
    25  C    3.931654   3.191608   2.609647   3.157956   7.171723
    26  C    3.555275   3.364782   3.423303   2.896202   6.046266
    27  C    4.979582   4.187678   3.998699   4.368877   8.300551
    28  H    4.136413   3.324110   2.348072   3.354830   7.396438
    29  C    4.677642   4.311462   4.564516   4.176254   7.340143
    30  H    3.479017   3.617786   3.769405   2.892531   5.309221
    31  C    5.296132   4.666239   4.801355   4.782663   8.377902
    32  H    5.795604   4.901600   4.660242   5.228241   9.247232
    33  H    5.334974   5.094947   5.512990   4.943124   7.671246
    34  H    6.276366   5.620382   5.857869   5.837734   9.370155
    35  S    3.984346   4.538796   3.180333   3.075424   3.543273
    36  C    5.346994   5.827162   3.955703   3.229845   4.546413
    37  H    5.670208   5.960950   3.765207   3.168269   5.498217
    38  H    6.249384   6.785443   4.979897   4.313815   4.912115
    39  H    5.338690   5.887687   4.157909   2.997646   4.305701
                   11         12         13         14         15
    11  H    0.000000
    12  H    1.763983   0.000000
    13  C    2.144115   2.158642   0.000000
    14  C    2.828770   2.793287   1.392819   0.000000
    15  C    3.212766   3.280402   1.389650   2.396675   0.000000
    16  C    4.128233   4.119355   2.416773   1.385455   2.776604
    17  H    2.784210   2.688274   2.140560   1.077625   3.373553
    18  C    4.398496   4.462187   2.408474   2.760684   1.390045
    19  H    3.444575   3.532119   2.133244   3.369608   1.073661
    20  C    4.773902   4.806881   2.795360   2.402919   2.412980
    21  H    4.873006   4.843010   3.388415   2.135790   3.853155
    22  H    5.278712   5.358350   3.378696   3.837072   2.134402
    23  H    5.828420   5.863195   3.871853   3.379897   3.388785
    24  C    6.082746   6.207202   7.002051   8.315575   6.952079
    25  C    7.407776   7.402163   8.173155   9.511975   8.006229
    26  C    5.966708   6.474160   7.124479   8.397252   7.118141
    27  C    8.438777   8.613512   9.278349  10.625569   9.056417
    28  H    7.765787   7.519791   8.355968   9.686818   8.161634
    29  C    7.197056   7.821183   8.359189   9.630584   8.271376
    30  H    5.094684   5.793292   6.422816   7.633797   6.536194
    31  C    8.350954   8.801116   9.364544  10.682517   9.178126
    32  H    9.440080   9.527183  10.190287  11.549304   9.910744
    33  H    7.390186   8.226068   8.664920   9.880118   8.608991
    34  H    9.298873   9.827484  10.329524  11.642080  10.108356
    35  S    4.242429   2.939926   4.586678   5.496599   5.100114
    36  C    4.923799   3.790673   5.817843   6.539901   6.585199
    37  H    5.874534   4.812725   6.770841   7.566561   7.431797
    38  H    5.299764   3.992253   6.078859   6.595300   6.960320
    39  H    4.448796   3.654525   5.715492   6.426189   6.579991
                   16         17         18         19         20
    16  C    0.000000
    17  H    2.133898   0.000000
    18  C    2.394822   3.838280   0.000000
    19  H    3.850246   4.260297   2.144292   0.000000
    20  C    1.388958   3.376603   1.385929   3.385880   0.000000
    21  H    1.076591   2.452193   3.373581   4.926782   2.142734
    22  H    3.372472   4.914665   1.076418   2.461193   2.137574
    23  H    2.143842   4.266710   2.142310   4.276136   1.076496
    24  C    9.399044   8.602034   8.219484   6.081938   9.361301
    25  C   10.545725   9.843383   9.212960   7.071378  10.416215
    26  C    9.483162   8.655304   8.373799   6.295719   9.477315
    27  C   11.635107  10.973471  10.224755   8.094500  11.457742
    28  H   10.696255  10.031196   9.339779   7.227484  10.544830
    29  C   10.671471   9.912093   9.465381   7.416041  10.601254
    30  H    8.747938   7.839326   7.810416   5.814340   8.830483
    31  C   11.695689  11.008186  10.342417   8.250571  11.545387
    32  H   12.531159  11.921137  11.042065   8.922521  12.303730
    33  H   10.903779  10.136750   9.769160   7.808839  10.857509
    34  H   12.630960  11.977341  11.235837   9.173978  12.448879
    35  S    6.649840   5.525364   6.326352   4.801703   7.016141
    36  C    7.808524   6.291423   7.847392   6.374812   8.397309
    37  H    8.818983   7.360743   8.704976   7.112624   9.337110
    38  H    7.829518   6.225199   8.139930   6.895496   8.533852
    39  H    7.764530   6.104631   7.893315   6.389237   8.422179
                   21         22         23         24         25
    21  H    0.000000
    22  H    4.266894   0.000000
    23  H    2.472889   2.468094   0.000000
    24  C   10.389013   8.422232  10.327207   0.000000
    25  C   11.556476   9.309481  11.344521   1.389007   0.000000
    26  C   10.451804   8.600779  10.441225   1.395028   2.392008
    27  C   12.654777  10.259049  12.362276   2.420349   1.391120
    28  H   11.705018   9.413707  11.457016   2.135681   1.076641
    29  C   11.644814   9.610402  11.528836   2.414683   2.762331
    30  H    9.681048   8.129569   9.812393   2.136687   3.365259
    31  C   12.698610  10.399579  12.450154   2.800185   2.403719
    32  H   13.561270  11.018282  13.184315   3.390220   2.140314
    33  H   11.847169   9.929395  11.769943   3.385676   3.838661
    34  H   13.633688  11.251061  13.330958   3.876614   3.381842
    35  S    7.438146   6.919012   8.014645   4.871489   5.715193
    36  C    8.474085   8.539729   9.422978   5.342897   6.172402
    37  H    9.513763   9.326794  10.356325   5.183078   5.811230
    38  H    8.383518   8.896534   9.528916   6.428226   7.246626
    39  H    8.419519   8.632132   9.477981   5.127659   6.105964
                   26         27         28         29         30
    26  C    0.000000
    27  C    2.771436   0.000000
    28  H    3.369991   2.137076   0.000000
    29  C    1.384362   2.395419   3.838938   0.000000
    30  H    1.074252   3.845667   4.257663   2.135885   0.000000
    31  C    2.408751   1.384153   3.374906   1.390590   3.381592
    32  H    3.847894   1.076501   2.454868   3.374922   4.922129
    33  H    2.132134   3.372100   4.915276   1.076352   2.454376
    34  H    3.383868   2.140105   4.266130   2.145202   4.270481
    35  S    5.702198   7.078594   5.494364   7.060587   5.462786
    36  C    6.063221   7.455601   6.007232   7.359383   5.795204
    37  H    6.030974   7.064890   5.543888   7.241742   5.935846
    38  H    7.127099   8.534005   7.040727   8.426816   6.809573
    39  H    5.618424   7.302116   6.127406   6.893389   5.219675
                   31         32         33         34         35
    31  C    0.000000
    32  H    2.138771   0.000000
    33  H    2.141787   4.267271   0.000000
    34  H    1.076434   2.469680   2.470861   0.000000
    35  S    7.666775   7.808202   7.784135   8.742246   0.000000
    36  C    7.981334   8.181710   8.028747   9.022073   1.820779
    37  H    7.702738   7.695358   7.985853   8.717937   2.443169
    38  H    9.064956   9.242029   9.068942  10.102506   2.435696
    39  H    7.649726   8.113876   7.453122   8.665124   2.427833
                   36         37         38         39
    36  C    0.000000
    37  H    1.088083   0.000000
    38  H    1.087324   1.754222   0.000000
    39  H    1.087878   1.758583   1.756199   0.000000
 Symmetry turned off by external request.
 Stoichiometry    C17H18NOS2(1-)
 Framework group  C1[X(C17H18NOS2)]
 Deg. of freedom   111
 Full point group                 C1      NOp   1
 Rotational constants (GHZ):      0.4560452      0.1263131      0.1126587
 Standard basis: 6-31+G(d) (6D, 7F)
   443 basis functions,   792 primitive gaussians,   443 cartesian basis functions
    84 alpha electrons       84 beta electrons
       nuclear repulsion energy      1830.6916040442 Hartrees.
 NAtoms=   39 NActive=   39 NUniq=   39 SFac= 1.00D+00 NAtFMM=   60 NAOKFM=F Big=F
 Integral buffers will be    131072 words long.
 Raffenetti 1 integral format.
 Two-electron integral symmetry is turned off.
 One-electron integrals computed using PRISM.
 NBasis=   443 RedAO= T EigKep=  1.39D-06  NBF=   443
 NBsUse=   443 1.00D-06 EigRej= -1.00D+00 NBFU=   443
 Initial guess from the checkpoint file:  "/scratch/srahman/25060434/Gau-1991.chk"
 B after Tr=    -0.000020    0.000203   -0.000092
         Rot=    1.000000   -0.000004   -0.000005    0.000002 Ang=  -0.00 deg.
 ExpMin= 4.05D-02 ExpMax= 2.19D+04 ExpMxC= 3.30D+03 IAcc=2 IRadAn=         4 AccDes= 0.00D+00
 Harris functional with IExCor=  205 and IRadAn=       4 diagonalized for initial guess.
 HarFok:  IExCor=  205 AccDes= 0.00D+00 IRadAn=         4 IDoV= 1 UseB2=F ITyADJ=14
 ICtDFT=  3500011 ScaDFX=  1.000000  1.000000  1.000000  1.000000
 FoFCou: FMM=F IPFlag=           0 FMFlag=      100000 FMFlg1=           0
         NFxFlg=           0 DoJE=T BraDBF=F KetDBF=T FulRan=T
         wScrn=  0.000000 ICntrl=     500 IOpCl=  0 I1Cent=   200000004 NGrid=           0
         NMat0=    1 NMatS0=      1 NMatT0=    0 NMatD0=    1 NMtDS0=    0 NMtDT0=    0
 Symmetry not used in FoFCou.
 Requested convergence on RMS density matrix=1.00D-08 within 128 cycles.
 Requested convergence on MAX density matrix=1.00D-06.
 Requested convergence on             energy=1.00D-06.
 No special actions if energy rises.
 Initial convergence to 1.0D-05 achieved.  Increase integral accuracy.
 SCF Done:  E(RHF) =  -1578.51265040     A.U. after   17 cycles
            NFock= 17  Conv=0.95D-08     -V/T= 2.0008
 Range of M.O.s used for correlation:     1   443
 NBasis=   443 NAE=    84 NBE=    84 NFC=     0 NFV=     0
 NROrb=    443 NOA=    84 NOB=    84 NVA=   359 NVB=   359

 **** Warning!!: The largest alpha MO coefficient is  0.14326604D+03

 Symmetrizing basis deriv contribution to polar:
 IMax=3 JMax=2 DiffMx= 0.00D+00
 Calling FoFJK, ICntrl=      2147 FMM=F ISym2X=0 I1Cent= 0 IOpClX= 0 NMat=1 NMatS=1 NMatT=0.
 -------------------------------------------------------------------
 Center     Atomic                   Forces (Hartrees/Bohr)
 Number     Number              X              Y              Z
 -------------------------------------------------------------------
      1        8           0.000144935   -0.001162724    0.000837314
      2        6           0.000377441   -0.001916202    0.001283483
      3       16          -0.000022992   -0.001732015    0.000938554
      4        6          -0.000291052   -0.000312422    0.000344296
      5        7           0.000091348   -0.001259238    0.000744522
      6        6           0.000096782   -0.000427399   -0.000105269
      7        1          -0.000097575    0.000072802   -0.000050619
      8        1          -0.000046198   -0.000042715    0.000024100
      9        1          -0.000034704   -0.000019030    0.000020020
     10        6           0.000157217   -0.000120322    0.000065821
     11        1          -0.000027649    0.000036322   -0.000008663
     12        1           0.000037612   -0.000053525   -0.000021737
     13        6           0.000059903   -0.000060823    0.000037733
     14        6           0.000079352   -0.000003761    0.000037031
     15        6           0.000004884   -0.000046194   -0.000005469
     16        6           0.000051021    0.000066415    0.000013052
     17        1           0.000009867   -0.000000425    0.000004636
     18        6          -0.000028852    0.000017622   -0.000012493
     19        1          -0.000000258   -0.000004929   -0.000000016
     20        6          -0.000004268    0.000065451    0.000002995
     21        1           0.000004281    0.000008878    0.000000869
     22        1          -0.000005386    0.000001972   -0.000003365
     23        1          -0.000003142    0.000008901   -0.000000308
     24        6          -0.000008966   -0.000001140    0.000182999
     25        6          -0.000096988    0.000082970    0.000082376
     26        6           0.000140104   -0.000074320    0.000144175
     27        6          -0.000045134    0.000095813   -0.000046222
     28        1          -0.000015561    0.000009455    0.000008705
     29        6           0.000183431   -0.000054177    0.000013565
     30        1           0.000017053   -0.000012049    0.000017418
     31        6           0.000091855    0.000028823   -0.000091774
     32        1          -0.000008478    0.000012465   -0.000009415
     33        1           0.000021610   -0.000007355   -0.000001914
     34        1           0.000010314    0.000003441   -0.000017280
     35       16          -0.000869601    0.005268355   -0.003900427
     36        6           0.000022170    0.001311427   -0.000416625
     37        1          -0.000001613    0.000081422   -0.000018466
     38        1           0.000026427    0.000082517   -0.000010072
     39        1          -0.000019188    0.000055714   -0.000083530
 -------------------------------------------------------------------
 Cartesian Forces:  Max     0.005268355 RMS     0.000716068
 IRC-IRC-IRC-IRC-IRC-IRC-IRC-IRC-IRC-IRC-IRC-IRC-IRC-IRC-IRC-IRC-IRC-IRC
 Pt 14 Step number   1 out of a maximum of  20
 Modified Bulirsch-Stoer Extrapolation Cycles:
    EPS =    0.000010000000000
 Maximum DWI energy   std dev =  0.000002866 at pt    35
 Maximum DWI gradient std dev =  0.046828710 at pt    38
 CORRECTOR INTEGRATION CONVERGENCE:
   Recorrection delta-x convergence threshold:    0.010000
   Delta-x Convergence Met
 Point Number:   4          Path Number:   2
   CHANGE IN THE REACTION COORDINATE =    0.35522
   NET REACTION COORDINATE UP TO THIS POINT =    1.42098
  # OF POINTS ALONG THE PATH =  14
  # OF STEPS =   1

 Calculating another point on the path.
 IRC-IRC-IRC-IRC-IRC-IRC-IRC-IRC-IRC-IRC-IRC-IRC-IRC-IRC-IRC-IRC-IRC-IRC
                          Input orientation:                          
 ---------------------------------------------------------------------
 Center     Atomic      Atomic             Coordinates (Angstroms)
 Number     Number       Type             X           Y           Z
 ---------------------------------------------------------------------
      1          8           0       -1.200313   -0.093736    0.122639
      2          6           0       -0.021015    0.338868    0.419450
      3         16           0        0.405073    1.029705    1.887622
      4          6           0        2.229046    0.519712   -0.622974
      5          7           0        0.950621   -0.207408   -0.468587
      6          6           0        0.671075   -1.304359   -1.136536
      7          1           0        1.560010   -1.526709   -1.730334
      8          1           0        2.275673    0.852195   -1.648737
      9          1           0        2.193006    1.400576   -0.007402
     10          6           0       -2.354064    0.387860    0.773582
     11          1           0       -2.234996    0.283287    1.842576
     12          1           0       -2.452717    1.435764    0.524141
     13          6           0       -3.539219   -0.415759    0.290879
     14          6           0       -4.810860   -0.054196    0.729204
     15          6           0       -3.405428   -1.509876   -0.555284
     16          6           0       -5.929110   -0.771468    0.336231
     17          1           0       -4.927150    0.798319    1.378005
     18          6           0       -4.528502   -2.228331   -0.948655
     19          1           0       -2.430120   -1.790296   -0.905733
     20          6           0       -5.791250   -1.866924   -0.506513
     21          1           0       -6.904231   -0.474809    0.682848
     22          1           0       -4.410410   -3.072038   -1.606575
     23          1           0       -6.657521   -2.425818   -0.816395
     24          6           0        3.438775   -0.323083   -0.271973
     25          6           0        4.502572   -0.421431   -1.159644
     26          6           0        3.532780   -0.982492    0.953720
     27          6           0        5.639334   -1.156150   -0.838373
     28          1           0        4.445625    0.076296   -2.112616
     29          6           0        4.660438   -1.718593    1.274327
     30          1           0        2.720348   -0.910404    1.652808
     31          6           0        5.721011   -1.808821    0.379522
     32          1           0        6.450899   -1.220221   -1.542705
     33          1           0        4.714437   -2.221356    2.224504
     34          1           0        6.596182   -2.382735    0.631285
     35         16           0       -0.385767    2.560940   -1.249587
     36          6           0        0.248128    3.975568   -0.292317
     37          1           0        1.192261    4.341873   -0.690668
     38          1           0       -0.453821    4.806062   -0.302905
     39          1           0        0.411905    3.695820    0.746236
 ---------------------------------------------------------------------
                    Distance matrix (angstroms):
                    1          2          3          4          5
     1  O    0.000000
     2  C    1.290731   0.000000
     3  S    2.637148   1.677598   0.000000
     4  C    3.562689   2.486388   3.144847   0.000000
     5  N    2.233604   1.425169   2.716578   1.478819   0.000000
     6  C    2.559926   2.366491   3.829379   2.453213   1.314384
     7  H    3.620263   3.256009   4.578072   2.421094   1.924556
     8  H    4.014353   3.132998   4.004559   1.079309   2.066706
     9  H    3.710053   2.492251   2.631610   1.075243   2.083704
    10  C    1.409541   2.360281   3.043992   4.792979   3.580262
    11  H    2.042278   2.632506   2.743926   5.105144   3.966159
    12  H    2.017199   2.669703   3.192323   4.906519   3.907459
    13  C    2.366958   3.600522   4.494040   5.914653   4.558385
    14  C    3.661357   4.815917   5.451855   7.191524   5.886666
    15  C    2.706948   3.977715   5.190104   5.989249   4.547429
    16  C    4.781890   6.012101   6.765568   8.315211   6.949576
    17  H    4.032496   5.019968   5.361515   7.435904   6.242562
    18  C    4.096464   5.364668   6.557395   7.302210   5.859641
    19  H    2.334157   3.477533   4.877863   5.208062   3.758463
    20  C    4.961525   6.246482   7.246845   8.368676   6.943217
    21  H    5.744018   6.936146   7.559164   9.279601   7.943300
    22  H    4.707992   5.916574   7.226520   7.612523   6.183994
    23  H    6.008453   7.294793   8.314600   9.364006   7.932600
    24  C    4.661486   3.589762   3.961974   1.515569   2.498589
    25  C    5.854445   4.851230   5.308590   2.518469   3.624875
    26  C    4.886998   3.828956   3.834536   2.538170   3.048157
    27  C    6.988063   5.988050   6.293370   3.805913   4.798008
    28  H    6.074692   5.141126   5.765150   2.707189   3.872772
    29  C    6.189906   5.184589   5.102686   3.810699   4.368543
    30  H    4.287184   3.255292   3.029796   2.732360   2.850694
    31  C    7.135280   6.130663   6.212149   4.315192   5.102983
    32  H    7.910966   6.940208   7.306253   4.658038   5.694960
    33  H    6.627886   5.677806   5.408652   4.668914   5.047281
    34  H    8.141472   7.158163   7.180040   5.391590   6.149319
    35  S    3.097385   2.802915   3.579412   3.375871   3.171694
    36  C    4.339287   3.715459   3.668089   3.997038   4.245216
    37  H    5.104949   4.327638   4.270563   3.960861   4.561103
    38  H    4.974571   4.545870   4.449379   5.066854   5.209106
    39  H    4.165196   3.400490   2.900169   3.906968   4.123251
                    6          7          8          9         10
     6  C    0.000000
     7  H    1.091898   0.000000
     8  H    2.736387   2.485562   0.000000
     9  H    3.302710   3.455167   1.732494   0.000000
    10  C    3.957730   5.025451   5.245732   4.723492   0.000000
    11  H    4.454321   5.517594   5.732282   4.927267   1.080676
    12  H    4.474841   5.473654   5.236375   4.676165   1.081692
    13  C    4.533619   5.596575   6.259616   6.020503   1.511092
    14  C    5.924145   6.986101   7.529614   7.191181   2.496643
    15  C    4.122860   5.102608   6.248994   6.333512   2.544141
    16  C    6.783470   7.805640   8.596211   8.414549   3.783685
    17  H    6.487241   7.559813   7.813112   7.278646   2.674803
    18  C    5.284376   6.178453   7.501770   7.696337   3.812970
    19  H    3.147509   4.082963   5.447871   5.688757   2.751408
    20  C    6.517289   7.460195   8.589152   8.641413   4.305455
    21  H    7.834767   8.864160   9.563884   9.314142   4.632111
    22  H    5.400659   6.168409   7.752747   8.134294   4.675960
    23  H    7.420814   8.316940   9.551969   9.676135   5.381872
    24  C    3.061133   2.665575   2.151642   2.143114   5.929217
    25  C    3.931980   3.194683   2.611592   3.159345   7.169782
    26  C    3.558387   3.375224   3.423328   2.897889   6.046921
    27  C    4.979403   4.192110   4.000544   4.370873   8.299203
    28  H    4.135960   3.323031   2.350722   3.355582   7.393442
    29  C    4.679622   4.321742   4.565124   4.178548   7.341058
    30  H    3.483556   3.629307   3.768911   2.893961   5.311138
    31  C    5.296675   4.673864   4.802624   4.785055   8.377800
    32  H    5.794689   4.904073   4.662474   5.230237   9.245458
    33  H    5.337251   5.106240   5.513283   4.945443   7.673128
    34  H    6.276541   5.627881   5.859187   5.840318   9.370344
    35  S    4.008770   4.552587   3.187851   3.088615   3.562258
    36  C    5.363695   5.836436   3.963114   3.239493   4.558421
    37  H    5.687739   5.971298   3.777503   3.181128   5.509507
    38  H    6.268778   6.796842   4.989435   4.323234   4.928515
    39  H    5.349186   5.892907   4.158813   3.001406   4.312068
                   11         12         13         14         15
    11  H    0.000000
    12  H    1.764618   0.000000
    13  C    2.144162   2.159407   0.000000
    14  C    2.826405   2.796939   1.392812   0.000000
    15  C    3.214822   3.278660   1.389598   2.396695   0.000000
    16  C    4.126508   4.122195   2.416643   1.385421   2.776512
[truncated: 164,050 more chars]
