# Supplementary material for: The reaction of arylmethyl isocyanides and arylmethylamines with xanthate esters: a facile and unexpected synthesis of carbamothioates
Source: Beilstein J Org Chem. 2020 Feb 3;16:159–67. doi: 10.3762/bjoc.16.18 (PMC7034244; doi:10.3762/bjoc.16.18)
Supplement: File 2 — DFT output files. [file Beilstein_J_Org_Chem-16-159-s002.zip › DFT_output_files/Reactants.log]

 Entering Gaussian System, Link 0=/opt/software/gaussian/g09.e01/g09
 Initial command:
 /opt/software/gaussian/g09.e01/l1.exe "/scratch/srahman/32934308/Gau-134497.inp" -scrdir="/scratch/srahman/32934308/"
 Entering Link 1 = /opt/software/gaussian/g09.e01/l1.exe PID=    134498.
  
 Copyright (c) 1988,1990,1992,1993,1995,1998,2003,2009,2015,
            Gaussian, Inc.  All Rights Reserved.
  
 This is part of the Gaussian(R) 09 program.  It is based on
 the Gaussian(R) 03 system (copyright 2003, Gaussian, Inc.),
 the Gaussian(R) 98 system (copyright 1998, Gaussian, Inc.),
 the Gaussian(R) 94 system (copyright 1995, Gaussian, Inc.),
 the Gaussian 92(TM) system (copyright 1992, Gaussian, Inc.),
 the Gaussian 90(TM) system (copyright 1990, Gaussian, Inc.),
 the Gaussian 88(TM) system (copyright 1988, Gaussian, Inc.),
 the Gaussian 86(TM) system (copyright 1986, Carnegie Mellon
 University), and the Gaussian 82(TM) system (copyright 1983,
 Carnegie Mellon University). Gaussian is a federally registered
 trademark of Gaussian, Inc.
  
 This software contains proprietary and confidential information,
 including trade secrets, belonging to Gaussian, Inc.
  
 This software is provided under written license and may be
 used, copied, transmitted, or stored only in accord with that
 written license.
  
 The following legend is applicable only to US Government
 contracts under FAR:
  
                    RESTRICTED RIGHTS LEGEND
  
 Use, reproduction and disclosure by the US Government is
 subject to restrictions as set forth in subparagraphs (a)
 and (c) of the Commercial Computer Software - Restricted
 Rights clause in FAR 52.227-19.
  
 Gaussian, Inc.
 340 Quinnipiac St., Bldg. 40, Wallingford CT 06492
  
  
 ---------------------------------------------------------------
 Warning -- This program may not be used in any manner that
 competes with the business of Gaussian, Inc. or will provide
 assistance to any competitor of Gaussian, Inc.  The licensee
 of this program is prohibited from giving any competitor of
 Gaussian, Inc. access to this program.  By using this program,
 the user acknowledges that Gaussian, Inc. is engaged in the
 business of creating and licensing software in the field of
 computational chemistry and represents and warrants to the
 licensee that it is not a competitor of Gaussian, Inc. and that
 it will not use this program in any manner prohibited above.
 ---------------------------------------------------------------
  

 Cite this work as:
 Gaussian 09, Revision E.01,
 M. J. Frisch, G. W. Trucks, H. B. Schlegel, G. E. Scuseria, 
 M. A. Robb, J. R. Cheeseman, G. Scalmani, V. Barone, B. Mennucci, 
 G. A. Petersson, H. Nakatsuji, M. Caricato, X. Li, H. P. Hratchian, 
 A. F. Izmaylov, J. Bloino, G. Zheng, J. L. Sonnenberg, M. Hada, 
 M. Ehara, K. Toyota, R. Fukuda, J. Hasegawa, M. Ishida, T. Nakajima, 
 Y. Honda, O. Kitao, H. Nakai, T. Vreven, J. A. Montgomery, Jr., 
 J. E. Peralta, F. Ogliaro, M. Bearpark, J. J. Heyd, E. Brothers, 
 K. N. Kudin, V. N. Staroverov, T. Keith, R. Kobayashi, J. Normand, 
 K. Raghavachari, A. Rendell, J. C. Burant, S. S. Iyengar, J. Tomasi, 
 M. Cossi, N. Rega, J. M. Millam, M. Klene, J. E. Knox, J. B. Cross, 
 V. Bakken, C. Adamo, J. Jaramillo, R. Gomperts, R. E. Stratmann, 
 O. Yazyev, A. J. Austin, R. Cammi, C. Pomelli, J. W. Ochterski, 
 R. L. Martin, K. Morokuma, V. G. Zakrzewski, G. A. Voth, 
 P. Salvador, J. J. Dannenberg, S. Dapprich, A. D. Daniels, 
 O. Farkas, J. B. Foresman, J. V. Ortiz, J. Cioslowski, 
 and D. J. Fox, Gaussian, Inc., Wallingford CT, 2013.
 
 ******************************************
 Gaussian 09:  EM64L-G09RevE.01 30-Nov-2015
                17-Dec-2019 
 ******************************************
 %nprocs=48
 Will use up to   48 processors via shared memory.
 %mem=6GB
 ----------------------------------------------------------------------
 # opt freq b3lyp/6-311++g(d,p) scrf=(solvent=n,n-dimethylformamide,pcm
 )
 ----------------------------------------------------------------------
 1/14=-1,18=20,19=15,26=3,38=1/1,3;
 2/9=110,12=2,17=6,18=5,40=1/2;
 3/5=4,6=6,7=1111,11=2,16=1,25=1,30=1,70=2201,71=1,72=148,74=-5/1,2,3;
 4//1;
 5/5=2,38=5,53=148/2;
 6/7=2,8=2,9=2,10=2,28=1/1;
 7//1,2,3,16;
 1/14=-1,18=20,19=15,26=3/3(2);
 2/9=110/2;
 99//99;
 2/9=110/2;
 3/5=4,6=6,7=1111,11=2,16=1,25=1,30=1,70=2205,71=1,72=148,74=-5/1,2,3;
 4/5=5,16=3,69=1/1;
 5/5=2,38=5,53=148/2;
 7//1,2,3,16;
 1/14=-1,18=20,19=15,26=3/3(-5);
 2/9=110/2;
 6/7=2,8=2,9=2,10=2,19=2,28=1/1;
 99/9=1/99;
 ---------------
 r_irc_add_ts_b3
 ---------------
 Symbolic Z-matrix:
 Charge = -1 Multiplicity = 1
 O                     2.12249   0.8222   -0.18319 
 C                     1.53194   2.0038   -0.33652 
 S                     0.2462    2.33806  -1.32433 
 S                     2.385     3.14099   0.71482 
 C                     1.50447   4.7077    0.43867 
 H                     2.0125    5.43051   1.07791 
 H                     1.5818    5.01236  -0.60311 
 H                     0.46127   4.61755   0.73481 
 C                    -2.65327   0.43553   1.40623 
 N                    -1.90361  -0.4697    2.22051 
 C                    -1.29857  -1.19086   2.91021 
 H                    -4.51285   2.3362    3.49926 
 H                    -3.25217   1.06628   2.08291 
 H                    -1.94062   1.08735   0.89428 
 C                     1.63272  -0.34563  -0.92615 
 H                     0.58539  -0.49084  -0.66084 
 H                     1.70358  -0.11722  -1.98971 
 C                     2.48599  -1.51686  -0.53766 
 C                     3.62205  -1.84468  -1.28507 
 C                     2.15845  -2.2906    0.58132 
 C                     4.42126  -2.92649  -0.91834 
 H                     3.87922  -1.25436  -2.15833 
 C                     2.95692  -3.37165   0.95024 
 H                     1.27517  -2.04814   1.16301 
 C                     4.09025  -3.69047   0.20106 
 H                     5.29787  -3.17405  -1.5061 
 H                     2.69339  -3.96623   1.81755 
 H                     4.70981  -4.5334    0.48573 
 C                    -3.5528   -0.25275   0.39565 
 C                    -3.89567  -1.60304   0.47872 
 C                    -4.09028   0.5243   -0.63734 
 C                    -4.76128  -2.17016  -0.45875 
 H                    -3.4872   -2.21842   1.27139 
 C                    -4.95595  -0.04099  -1.57057 
 H                    -3.82915   1.57492  -0.71263 
 C                    -5.29411  -1.39281  -1.4849 
 H                    -5.01672  -3.2213   -0.38354 
 H                    -5.3629    0.57279  -2.36628 
 H                    -5.96501  -1.83452  -2.21291 
 
 Add virtual bond connecting atoms H13        and H12        Dist= 4.31D+00.
 Add virtual bond connecting atoms S3         and H14        Dist= 6.34D+00.
 Add virtual bond connecting atoms H16        and H14        Dist= 6.35D+00.
 Add virtual bond connecting atoms H24        and C11        Dist= 6.10D+00.

 GradGradGradGradGradGradGradGradGradGradGradGradGradGradGradGradGradGrad
 Berny optimization.
 Initialization pass.
                           ----------------------------
                           !    Initial Parameters    !
                           ! (Angstroms and Degrees)  !
 --------------------------                            --------------------------
 ! Name  Definition              Value          Derivative Info.                !
 --------------------------------------------------------------------------------
 ! R1    R(1,2)                  1.3298         estimate D2E/DX2                !
 ! R2    R(1,15)                 1.4682         estimate D2E/DX2                !
 ! R3    R(2,3)                  1.6555         estimate D2E/DX2                !
 ! R4    R(2,4)                  1.7681         estimate D2E/DX2                !
 ! R5    R(3,14)                 3.3569         estimate D2E/DX2                !
 ! R6    R(4,5)                  1.8183         estimate D2E/DX2                !
 ! R7    R(5,6)                  1.0905         estimate D2E/DX2                !
 ! R8    R(5,7)                  1.0882         estimate D2E/DX2                !
 ! R9    R(5,8)                  1.0882         estimate D2E/DX2                !
 ! R10   R(9,10)                 1.4299         estimate D2E/DX2                !
 ! R11   R(9,13)                 1.102          estimate D2E/DX2                !
 ! R12   R(9,14)                 1.0931         estimate D2E/DX2                !
 ! R13   R(9,29)                 1.5179         estimate D2E/DX2                !
 ! R14   R(10,11)                1.167          estimate D2E/DX2                !
 ! R15   R(11,24)                3.2267         estimate D2E/DX2                !
 ! R16   R(12,13)                2.2821         estimate D2E/DX2                !
 ! R17   R(14,16)                3.36           estimate D2E/DX2                !
 ! R18   R(15,16)                1.0901         estimate D2E/DX2                !
 ! R19   R(15,17)                1.0901         estimate D2E/DX2                !
 ! R20   R(15,18)                1.5003         estimate D2E/DX2                !
 ! R21   R(18,19)                1.3988         estimate D2E/DX2                !
 ! R22   R(18,20)                1.3993         estimate D2E/DX2                !
 ! R23   R(19,21)                1.3941         estimate D2E/DX2                !
 ! R24   R(19,22)                1.085          estimate D2E/DX2                !
 ! R25   R(20,23)                1.3937         estimate D2E/DX2                !
 ! R26   R(20,24)                1.0851         estimate D2E/DX2                !
 ! R27   R(21,25)                1.3951         estimate D2E/DX2                !
 ! R28   R(21,26)                1.0841         estimate D2E/DX2                !
 ! R29   R(23,25)                1.3955         estimate D2E/DX2                !
 ! R30   R(23,27)                1.0841         estimate D2E/DX2                !
 ! R31   R(25,28)                1.0842         estimate D2E/DX2                !
 ! R32   R(29,30)                1.3956         estimate D2E/DX2                !
 ! R33   R(29,31)                1.3999         estimate D2E/DX2                !
 ! R34   R(30,32)                1.3963         estimate D2E/DX2                !
 ! R35   R(30,33)                1.0835         estimate D2E/DX2                !
 ! R36   R(31,34)                1.3928         estimate D2E/DX2                !
 ! R37   R(31,35)                1.0852         estimate D2E/DX2                !
 ! R38   R(32,36)                1.3933         estimate D2E/DX2                !
 ! R39   R(32,37)                1.0843         estimate D2E/DX2                !
 ! R40   R(34,36)                1.3961         estimate D2E/DX2                !
 ! R41   R(34,38)                1.0842         estimate D2E/DX2                !
 ! R42   R(36,39)                1.0841         estimate D2E/DX2                !
 ! A1    A(2,1,15)             120.0174         estimate D2E/DX2                !
 ! A2    A(1,2,3)              126.3775         estimate D2E/DX2                !
 ! A3    A(1,2,4)              106.7779         estimate D2E/DX2                !
 ! A4    A(3,2,4)              126.8446         estimate D2E/DX2                !
 ! A5    A(2,3,14)              92.0836         estimate D2E/DX2                !
 ! A6    A(2,4,5)              103.3106         estimate D2E/DX2                !
 ! A7    A(4,5,6)              104.8616         estimate D2E/DX2                !
 ! A8    A(4,5,7)              110.623          estimate D2E/DX2                !
 ! A9    A(4,5,8)              110.5812         estimate D2E/DX2                !
 ! A10   A(6,5,7)              110.0308         estimate D2E/DX2                !
 ! A11   A(6,5,8)              109.9994         estimate D2E/DX2                !
 ! A12   A(7,5,8)              110.6021         estimate D2E/DX2                !
 ! A13   A(10,9,13)            107.3137         estimate D2E/DX2                !
 ! A14   A(10,9,14)            107.6029         estimate D2E/DX2                !
 ! A15   A(10,9,29)            113.7512         estimate D2E/DX2                !
 ! A16   A(13,9,14)            107.4936         estimate D2E/DX2                !
 ! A17   A(13,9,29)            110.2598         estimate D2E/DX2                !
 ! A18   A(14,9,29)            110.1776         estimate D2E/DX2                !
 ! A19   A(10,11,24)           104.9342         estimate D2E/DX2                !
 ! A20   A(3,14,9)             163.0251         estimate D2E/DX2                !
 ! A21   A(3,14,16)             51.6375         estimate D2E/DX2                !
 ! A22   A(9,14,16)            115.2659         estimate D2E/DX2                !
 ! A23   A(1,15,16)            107.6546         estimate D2E/DX2                !
 ! A24   A(1,15,17)            107.7794         estimate D2E/DX2                !
 ! A25   A(1,15,18)            107.4694         estimate D2E/DX2                !
 ! A26   A(16,15,17)           109.1357         estimate D2E/DX2                !
 ! A27   A(16,15,18)           112.297          estimate D2E/DX2                !
 ! A28   A(17,15,18)           112.2876         estimate D2E/DX2                !
 ! A29   A(14,16,15)           140.5649         estimate D2E/DX2                !
 ! A30   A(15,18,19)           120.4313         estimate D2E/DX2                !
 ! A31   A(15,18,20)           120.373          estimate D2E/DX2                !
 ! A32   A(19,18,20)           119.1949         estimate D2E/DX2                !
 ! A33   A(18,19,21)           120.4566         estimate D2E/DX2                !
 ! A34   A(18,19,22)           119.6721         estimate D2E/DX2                !
 ! A35   A(21,19,22)           119.8707         estimate D2E/DX2                !
 ! A36   A(18,20,23)           120.4304         estimate D2E/DX2                !
 ! A37   A(18,20,24)           119.7144         estimate D2E/DX2                !
 ! A38   A(23,20,24)           119.855          estimate D2E/DX2                !
 ! A39   A(19,21,25)           119.9996         estimate D2E/DX2                !
 ! A40   A(19,21,26)           119.8774         estimate D2E/DX2                !
 ! A41   A(25,21,26)           120.1229         estimate D2E/DX2                !
 ! A42   A(20,23,25)           120.0264         estimate D2E/DX2                !
 ! A43   A(20,23,27)           119.8647         estimate D2E/DX2                !
 ! A44   A(25,23,27)           120.1084         estimate D2E/DX2                !
 ! A45   A(21,25,23)           119.8916         estimate D2E/DX2                !
 ! A46   A(21,25,28)           120.0564         estimate D2E/DX2                !
 ! A47   A(23,25,28)           120.0513         estimate D2E/DX2                !
 ! A48   A(9,29,30)            123.0021         estimate D2E/DX2                !
 ! A49   A(9,29,31)            117.8457         estimate D2E/DX2                !
 ! A50   A(30,29,31)           119.1195         estimate D2E/DX2                !
 ! A51   A(29,30,32)           120.3511         estimate D2E/DX2                !
 ! A52   A(29,30,33)           120.0302         estimate D2E/DX2                !
 ! A53   A(32,30,33)           119.6184         estimate D2E/DX2                !
 ! A54   A(29,31,34)           120.5154         estimate D2E/DX2                !
 ! A55   A(29,31,35)           119.748          estimate D2E/DX2                !
 ! A56   A(34,31,35)           119.7365         estimate D2E/DX2                !
 ! A57   A(30,32,36)           120.3282         estimate D2E/DX2                !
 ! A58   A(30,32,37)           119.55           estimate D2E/DX2                !
 ! A59   A(36,32,37)           120.1218         estimate D2E/DX2                !
 ! A60   A(31,34,36)           120.1604         estimate D2E/DX2                !
 ! A61   A(31,34,38)           119.688          estimate D2E/DX2                !
 ! A62   A(36,34,38)           120.1511         estimate D2E/DX2                !
 ! A63   A(32,36,34)           119.5251         estimate D2E/DX2                !
 ! A64   A(32,36,39)           120.262          estimate D2E/DX2                !
 ! A65   A(34,36,39)           120.2129         estimate D2E/DX2                !
 ! A66   L(9,10,11,1,-1)       180.6562         estimate D2E/DX2                !
 ! A67   L(9,13,12,5,-1)       181.0613         estimate D2E/DX2                !
 ! A68   L(11,24,20,1,-1)      177.7141         estimate D2E/DX2                !
 ! A69   L(9,10,11,1,-2)       178.6024         estimate D2E/DX2                !
 ! A70   L(9,13,12,5,-2)       180.3422         estimate D2E/DX2                !
 ! A71   L(11,24,20,1,-2)      178.7018         estimate D2E/DX2                !
 ! D1    D(15,1,2,3)            -0.3942         estimate D2E/DX2                !
 ! D2    D(15,1,2,4)           179.6337         estimate D2E/DX2                !
 ! D3    D(2,1,15,16)          -58.432          estimate D2E/DX2                !
 ! D4    D(2,1,15,17)           59.1697         estimate D2E/DX2                !
 ! D5    D(2,1,15,18)         -179.6017         estimate D2E/DX2                !
 ! D6    D(1,2,3,14)            80.0136         estimate D2E/DX2                !
 ! D7    D(4,2,3,14)          -100.0198         estimate D2E/DX2                !
 ! D8    D(1,2,4,5)           -179.7728         estimate D2E/DX2                !
 ! D9    D(3,2,4,5)              0.2553         estimate D2E/DX2                !
 ! D10   D(2,3,14,9)          -104.2287         estimate D2E/DX2                !
 ! D11   D(2,3,14,16)          -60.9922         estimate D2E/DX2                !
 ! D12   D(2,4,5,6)           -179.9865         estimate D2E/DX2                !
 ! D13   D(2,4,5,7)            -61.3985         estimate D2E/DX2                !
 ! D14   D(2,4,5,8)             61.4838         estimate D2E/DX2                !
 ! D15   D(13,9,11,24)        -155.6941         estimate D2E/DX2                !
 ! D16   D(14,9,11,24)         -40.5438         estimate D2E/DX2                !
 ! D17   D(29,9,11,24)          82.2284         estimate D2E/DX2                !
 ! D18   D(10,9,14,3)           86.1811         estimate D2E/DX2                !
 ! D19   D(10,9,14,16)          49.7443         estimate D2E/DX2                !
 ! D20   D(13,9,14,3)         -158.5187         estimate D2E/DX2                !
 ! D21   D(13,9,14,16)         165.0445         estimate D2E/DX2                !
 ! D22   D(29,9,14,3)          -38.3445         estimate D2E/DX2                !
 ! D23   D(29,9,14,16)         -74.7812         estimate D2E/DX2                !
 ! D24   D(10,9,29,30)          16.2392         estimate D2E/DX2                !
 ! D25   D(10,9,29,31)        -165.8593         estimate D2E/DX2                !
 ! D26   D(13,9,29,30)        -104.3585         estimate D2E/DX2                !
 ! D27   D(13,9,29,31)          73.5429         estimate D2E/DX2                !
 ! D28   D(14,9,29,30)         137.1507         estimate D2E/DX2                !
 ! D29   D(14,9,29,31)         -44.9479         estimate D2E/DX2                !
 ! D30   D(10,11,20,18)         16.4065         estimate D2E/DX2                !
 ! D31   D(10,11,20,23)       -165.2573         estimate D2E/DX2                !
 ! D32   D(3,14,16,15)          44.2103         estimate D2E/DX2                !
 ! D33   D(9,14,16,15)        -148.5661         estimate D2E/DX2                !
 ! D34   D(1,15,16,14)          12.3603         estimate D2E/DX2                !
 ! D35   D(17,15,16,14)       -104.359          estimate D2E/DX2                !
 ! D36   D(18,15,16,14)        130.4598         estimate D2E/DX2                !
 ! D37   D(1,15,18,19)         -92.3562         estimate D2E/DX2                !
 ! D38   D(1,15,18,20)          87.3155         estimate D2E/DX2                !
 ! D39   D(16,15,18,19)        149.4347         estimate D2E/DX2                !
 ! D40   D(16,15,18,20)        -30.8935         estimate D2E/DX2                !
 ! D41   D(17,15,18,19)         26.0003         estimate D2E/DX2                !
 ! D42   D(17,15,18,20)       -154.3279         estimate D2E/DX2                !
 ! D43   D(15,18,19,21)        179.4888         estimate D2E/DX2                !
 ! D44   D(15,18,19,22)         -0.7659         estimate D2E/DX2                !
 ! D45   D(20,18,19,21)         -0.1867         estimate D2E/DX2                !
 ! D46   D(20,18,19,22)        179.5585         estimate D2E/DX2                !
 ! D47   D(15,18,20,23)       -179.4267         estimate D2E/DX2                !
 ! D48   D(15,18,20,24)          0.7571         estimate D2E/DX2                !
 ! D49   D(19,18,20,23)          0.2491         estimate D2E/DX2                !
 ! D50   D(19,18,20,24)       -179.5671         estimate D2E/DX2                !
 ! D51   D(18,19,21,25)         -0.011          estimate D2E/DX2                !
 ! D52   D(18,19,21,26)        179.8114         estimate D2E/DX2                !
 ! D53   D(22,19,21,25)       -179.7558         estimate D2E/DX2                !
 ! D54   D(22,19,21,26)          0.0667         estimate D2E/DX2                !
 ! D55   D(18,20,23,25)         -0.1137         estimate D2E/DX2                !
 ! D56   D(18,20,23,27)       -179.8659         estimate D2E/DX2                !
 ! D57   D(24,20,23,25)        179.7022         estimate D2E/DX2                !
 ! D58   D(24,20,23,27)         -0.05           estimate D2E/DX2                !
 ! D59   D(19,21,25,23)          0.1487         estimate D2E/DX2                !
 ! D60   D(19,21,25,28)        179.8549         estimate D2E/DX2                !
 ! D61   D(26,21,25,23)       -179.6733         estimate D2E/DX2                !
 ! D62   D(26,21,25,28)          0.0329         estimate D2E/DX2                !
 ! D63   D(20,23,25,21)         -0.0866         estimate D2E/DX2                !
 ! D64   D(20,23,25,28)       -179.7929         estimate D2E/DX2                !
 ! D65   D(27,23,25,21)        179.6649         estimate D2E/DX2                !
 ! D66   D(27,23,25,28)         -0.0413         estimate D2E/DX2                !
 ! D67   D(9,29,30,32)         178.0092         estimate D2E/DX2                !
 ! D68   D(9,29,30,33)          -2.2077         estimate D2E/DX2                !
 ! D69   D(31,29,30,32)          0.1332         estimate D2E/DX2                !
 ! D70   D(31,29,30,33)        179.9164         estimate D2E/DX2                !
 ! D71   D(9,29,31,34)        -177.9792         estimate D2E/DX2                !
 ! D72   D(9,29,31,35)           2.1235         estimate D2E/DX2                !
 ! D73   D(30,29,31,34)          0.0063         estimate D2E/DX2                !
 ! D74   D(30,29,31,35)       -179.8911         estimate D2E/DX2                !
 ! D75   D(29,30,32,36)         -0.1546         estimate D2E/DX2                !
 ! D76   D(29,30,32,37)        179.827          estimate D2E/DX2                !
 ! D77   D(33,30,32,36)       -179.9387         estimate D2E/DX2                !
 ! D78   D(33,30,32,37)          0.0429         estimate D2E/DX2                !
 ! D79   D(29,31,34,36)         -0.1256         estimate D2E/DX2                !
 ! D80   D(29,31,34,38)       -179.8814         estimate D2E/DX2                !
 ! D81   D(35,31,34,36)        179.7718         estimate D2E/DX2                !
 ! D82   D(35,31,34,38)          0.016          estimate D2E/DX2                !
 ! D83   D(30,32,36,34)          0.0346         estimate D2E/DX2                !
 ! D84   D(30,32,36,39)        179.9188         estimate D2E/DX2                !
 ! D85   D(37,32,36,34)       -179.9469         estimate D2E/DX2                !
 ! D86   D(37,32,36,39)         -0.0626         estimate D2E/DX2                !
 ! D87   D(31,34,36,32)          0.1047         estimate D2E/DX2                !
 ! D88   D(31,34,36,39)       -179.7796         estimate D2E/DX2                !
 ! D89   D(38,34,36,32)        179.8594         estimate D2E/DX2                !
 ! D90   D(38,34,36,39)         -0.0249         estimate D2E/DX2                !
 --------------------------------------------------------------------------------
 Trust Radius=3.00D-01 FncErr=1.00D-07 GrdErr=1.00D-06
 Number of steps in this run=    213 maximum allowed number of steps=    234.
 GradGradGradGradGradGradGradGradGradGradGradGradGradGradGradGradGradGrad

                          Input orientation:                          
 ---------------------------------------------------------------------
 Center     Atomic      Atomic             Coordinates (Angstroms)
 Number     Number       Type             X           Y           Z
 ---------------------------------------------------------------------
      1          8           0        2.122486    0.822203   -0.183188
      2          6           0        1.531943    2.003795   -0.336520
      3         16           0        0.246203    2.338058   -1.324333
      4         16           0        2.385003    3.140985    0.714819
      5          6           0        1.504468    4.707704    0.438669
      6          1           0        2.012502    5.430510    1.077905
      7          1           0        1.581800    5.012355   -0.603106
      8          1           0        0.461268    4.617550    0.734813
      9          6           0       -2.653271    0.435534    1.406226
     10          7           0       -1.903607   -0.469695    2.220506
     11          6           0       -1.298568   -1.190864    2.910206
     12          1           0       -4.512848    2.336202    3.499256
     13          1           0       -3.252166    1.066284    2.082906
     14          1           0       -1.940620    1.087350    0.894276
     15          6           0        1.632716   -0.345630   -0.926153
     16          1           0        0.585391   -0.490838   -0.660844
     17          1           0        1.703575   -0.117215   -1.989708
     18          6           0        2.485985   -1.516855   -0.537656
     19          6           0        3.622051   -1.844676   -1.285069
     20          6           0        2.158452   -2.290600    0.581321
     21          6           0        4.421261   -2.926494   -0.918337
     22          1           0        3.879215   -1.254358   -2.158333
     23          6           0        2.956915   -3.371653    0.950239
     24          1           0        1.275169   -2.048136    1.163013
     25          6           0        4.090245   -3.690465    0.201062
     26          1           0        5.297873   -3.174046   -1.506099
     27          1           0        2.693394   -3.966228    1.817549
     28          1           0        4.709806   -4.533399    0.485728
     29          6           0       -3.552798   -0.252749    0.395654
     30          6           0       -3.895668   -1.603043    0.478716
     31          6           0       -4.090277    0.524299   -0.637342
     32          6           0       -4.761281   -2.170156   -0.458745
     33          1           0       -3.487203   -2.218422    1.271391
     34          6           0       -4.955951   -0.040993   -1.570572
     35          1           0       -3.829152    1.574917   -0.712626
     36          6           0       -5.294106   -1.392811   -1.484898
     37          1           0       -5.016720   -3.221302   -0.383544
     38          1           0       -5.362899    0.572788   -2.366282
     39          1           0       -5.965010   -1.834518   -2.212912
 ---------------------------------------------------------------------
                    Distance matrix (angstroms):
                    1          2          3          4          5
     1  O    0.000000
     2  C    1.329816   0.000000
     3  S    2.668420   1.655486   0.000000
     4  S    2.500416   1.768114   3.062237   0.000000
     5  C    3.983186   2.812969   3.210394   1.818298   0.000000
     6  H    4.779011   3.738169   4.295791   2.347874   1.090491
     7  H    4.245709   3.020759   3.075037   2.425714   1.088158
     8  H    4.243469   3.020896   3.079354   2.425160   1.088161
     9  C    5.048129   4.797147   4.413898   5.760357   6.039404
    10  N    4.863761   4.945659   5.007099   5.804850   6.449448
    11  C    5.032409   5.362730   5.724590   6.095354   6.982737
    12  H    7.738233   7.166810   6.776104   7.482053   7.155369
    13  H    5.837948   5.442449   5.046313   6.160659   6.212006
    14  H    4.211895   3.796502   3.356887   4.791726   5.018284
    15  C    1.468232   2.424380   3.046826   3.926221   5.235969
    16  H    2.077232   2.687813   2.925392   4.280326   5.392446
    17  H    2.078823   2.694656   2.931727   4.288902   5.405229
    18  C    2.393527   3.653167   4.527233   4.824351   6.376654
    19  C    3.251935   4.480963   5.375235   5.512409   7.098529
    20  C    3.205512   4.435851   5.358422   5.437947   7.030242
    21  C    4.458423   5.744077   6.731378   6.605138   8.284330
    22  H    3.361458   4.409563   5.176851   5.459552   6.923151
    23  C    4.423727   5.708041   6.717324   6.541939   8.224799
    24  H    3.281623   4.328126   5.146296   5.325372   6.798428
    25  C    4.938005   6.265660   7.310717   7.059781   8.790446
    26  H    5.272872   6.508470   7.479017   7.300473   8.960693
    27  H    5.220915   6.452144   7.456822   7.198861   8.862954
    28  H    5.985328   7.315040   8.391483   8.022055   9.781329
    29  C    5.805121   5.610941   4.909485   6.846662   7.084058
    30  C    6.522125   6.567561   5.994861   7.874540   8.305938
    31  C    6.236459   5.821405   4.750446   7.113694   7.068228
    32  C    7.511085   7.552581   6.793242   8.980804   9.347188
    33  H    6.544449   6.753097   6.437205   7.969681   8.577962
    34  C    7.264586   6.913524   5.725637   8.320914   8.265845
    35  H    6.022365   5.391357   4.191072   6.565508   6.291847
    36  C    7.848985   7.710425   6.681331   9.184921   9.334720
    37  H    8.207213   8.377878   7.712971   9.821945  10.299081
    38  H    7.801224   7.328476   5.971923   8.724609   8.492703
    39  H    8.751316   8.628893   7.535193  10.151352  10.277385
                    6          7          8          9         10
     6  H    0.000000
     7  H    1.784981   0.000000
     8  H    1.784641   1.789271   0.000000
     9  C    6.843027   6.551376   5.257414   0.000000
    10  N    7.173135   7.083341   5.803445   1.429856   0.000000
    11  C    7.626474   7.688941   6.447250   2.596603   1.166980
    12  H    7.616947   7.818945   6.130948   3.383983   4.039356
    13  H    6.911818   6.793627   5.312103   1.102006   2.048604
    14  H    5.875707   5.482268   4.272798   1.093082   2.045641
    15  C    6.125706   5.367956   5.363232   4.941649   4.735233
    16  H    6.334213   5.592969   5.297065   3.952199   3.807589
    17  H    6.346884   5.315071   5.602173   5.551577   5.555349
    18  C    7.148434   6.591845   6.584040   5.831162   5.288905
    19  C    7.816817   7.186555   7.472004   7.198756   6.686742
    20  C    7.738439   7.420818   7.115232   5.591507   4.743727
    21  C    8.923375   8.437253   8.679116   8.170424   7.476105
    22  H    7.658023   6.853360   7.384576   7.631198   7.295955
    23  C    8.853603   8.636864   8.372695   6.795350   5.801690
    24  H    7.515388   7.284486   6.728831   4.654075   3.703294
    25  C    9.395640   9.092748   9.081711   7.996955   7.097730
    26  H    9.566040   9.035583   9.440519   9.204966   8.547655
    27  H    9.450364   9.365370   8.935096   6.937689   5.789692
    28  H   10.339517  10.104029  10.092174   8.930426   7.953639
    29  C    7.983575   7.421788   6.320409   1.517939   2.469207
    30  C    9.205236   8.656586   7.598964   2.561176   2.878648
    31  C    8.016040   7.232999   6.273283   2.499807   3.733208
    32  C   10.296385   9.583527   8.647112   3.835550   4.270393
    33  H    9.422863   9.027329   7.912576   2.785158   2.542959
    34  C    9.247222   8.319526   7.507535   3.793513   4.885986
    35  H    7.224716   6.411425   5.455309   2.677765   4.060964
    36  C   10.320474   9.438315   8.612542   4.321510   5.106628
    37  H   11.242760  10.553757   9.628431   4.707613   4.903457
    38  H    9.479263   8.428961   7.739368   4.646799   5.838844
    39  H   11.280550  10.316273   9.571589   5.405452   6.165463
                   11         12         13         14         15
    11  C    0.000000
    12  H    4.808198   0.000000
    13  H    3.097691   2.282117   0.000000
    14  H    3.109094   3.868063   1.770152   0.000000
    15  C    4.901479   8.033954   5.908469   4.258653   0.000000
    16  H    4.097772   7.161748   4.967860   3.360031   1.090121
    17  H    5.845917   8.648231   6.522747   4.800885   1.090112
    18  C    5.129996   8.951333   6.816622   5.331711   1.500255
    19  C    6.499253  10.322116   8.189738   6.655045   2.516627
    20  C    4.310929   8.627160   6.542034   5.320797   2.516304
    21  C    7.098352  11.270732   9.155939   7.737573   3.799593
    22  H    7.245934  10.739048   8.615688   6.976568   2.718605
    23  C    5.167828   9.740352   7.715627   6.623571   3.798837
    24  H    3.226720   7.627686   5.571587   4.499421   2.718636
    25  C    6.528918  11.009633   8.948687   7.725244   4.300928
    26  H    8.182285  12.315302  10.196299   8.735965   4.665796
    27  H    4.983202   9.720015   7.793990   6.918466   4.664940
    28  H    7.290486  11.888234   9.864098   8.717104   5.385100
    29  C    3.504937   4.154119   2.162648   2.154903   5.352136
    30  C    3.581475   5.002222   3.180067   3.351584   5.841042
    31  C    4.829132   4.535747   2.897573   2.698871   5.795933
    32  C    4.929424   6.002895   4.383145   4.516430   6.665625
    33  H    2.920910   5.173000   3.391621   3.669096   5.877935
    34  C    5.897120   5.616988   4.180532   4.054732   6.627112
    35  H    5.213282   4.334391   2.899417   2.527134   5.793626
    36  C    5.943235   6.273571   4.790187   4.801826   7.027777
    37  H    5.366202   6.798226   5.251706   5.446072   7.264910
    38  H    6.889890   6.183587   4.949142   4.754788   7.201117
    39  H    6.959620   7.220287   5.850489   5.864098   7.848438
                   16         17         18         19         20
    16  H    0.000000
    17  H    1.776460   0.000000
    18  C    2.163364   2.163241   0.000000
    19  C    3.382874   2.676040   1.398835   0.000000
    20  C    2.693815   3.397161   1.399310   2.413376   0.000000
    21  C    4.551112   4.052863   2.424313   1.394116   2.788125
    22  H    3.697934   2.460678   2.153274   1.084988   3.397135
    23  C    4.064334   4.561306   2.424022   2.787592   1.393671
    24  H    2.495481   3.721779   2.154207   3.397404   1.085054
    25  C    4.823328   4.823254   2.800703   2.415518   2.415790
    26  H    5.488310   4.743108   3.404538   2.150455   3.872178
    27  H    4.760719   5.503621   3.404326   3.871644   2.149919
    28  H    5.887931   5.887944   3.884872   3.398259   3.398337
    29  C    4.277556   5.773888   6.239866   7.539066   6.066769
    30  C    4.755574   6.297009   6.462657   7.725634   6.093901
    31  C    4.784655   5.984075   6.886470   8.093923   6.960992
    32  C    5.607839   6.953616   7.277080   8.430243   6.998496
    33  H    4.827432   6.480279   6.280432   7.564170   5.688130
    34  C    5.633510   6.673138   7.656859   8.770228   7.765701
    35  H    4.874240   5.924974   7.033536   8.218378   7.243474
    36  C    6.005090   7.130885   7.838525   8.929836   7.785622
    37  H    6.238267   7.574793   7.695419   8.794101   7.299333
    38  H    6.278692   7.110061   8.325591   9.367096   8.570769
    39  H    6.864557   7.861688   8.621294   9.631860   8.602696
                   21         22         23         24         25
    21  C    0.000000
    22  H    2.151149   0.000000
    23  C    2.415378   3.872570   0.000000
    24  H    3.873167   4.294471   2.150637   0.000000
    25  C    1.395090   3.397925   1.395473   3.398124   0.000000
    26  H    1.084064   2.474510   3.398931   4.957215   2.153939
    27  H    3.398771   4.956617   1.084062   2.473632   2.154128
    28  H    2.153323   4.293373   2.153613   4.293248   1.084172
    29  C    8.512409   7.922177   7.239578   5.207833   8.382831
    30  C    8.536661   8.217324   7.092828   5.234876   8.258888
    31  C    9.188755   8.306012   8.207422   6.216648   9.240568
    32  C    9.225093   8.853556   7.937215   6.251697   9.005343
    33  H    8.236509   8.182698   6.554368   4.766648   7.792960
    34  C    9.832784   8.937442   8.947694   7.094221   9.914182
    35  H    9.400762   8.337493   8.560630   6.534419   9.553843
    36  C    9.851981   9.199049   8.827517   7.113105   9.807534
    37  H    9.457716   9.282047   8.085817   6.584529   9.137762
    38  H   10.491487   9.423289   9.786584   7.961728  10.683095
    39  H   10.523448   9.861457   9.590050   7.991414  10.506187
                   26         27         28         29         30
    26  H    0.000000
    27  H    4.296219   0.000000
    28  H    2.482144   2.482206   0.000000
    29  C    9.512361   7.404500   9.306057   0.000000
    30  C    9.535656   7.126911   9.090722   1.395619   0.000000
    31  C   10.127678   8.497618  10.211908   1.399917   2.410195
    32  C   10.163234   7.998723   9.807061   2.422164   1.396330
    33  H    9.263111   6.446153   8.553791   2.152926   1.083452
    34  C   10.721991   9.241175  10.855272   2.424814   2.786356
    35  H   10.319149   8.924667  10.566995   2.155231   3.394577
    36  C   10.740729   9.018247  10.668876   2.805062   2.419836
    37  H   10.375606   8.052676   9.853047   3.400371   2.149189
    38  H   11.332729  10.149432  11.647596   3.403861   3.870532
    39  H   11.364262   9.785538  11.336592   3.889136   3.403031
                   31         32         33         34         35
    31  C    0.000000
    32  C    2.782486   0.000000
    33  H    3.395509   2.149180   0.000000
    34  C    1.392790   2.409853   3.869777   0.000000
    35  H    1.085197   3.867673   4.294493   2.148700   0.000000
    36  C    2.417202   1.393254   3.397596   1.396102   3.398515
    37  H    3.866812   1.084349   2.466577   3.395157   4.952003
    38  H    2.147359   3.394758   4.953963   1.084199   2.468040
    39  H    3.400156   2.153768   4.292700   2.155814   4.293832
                   36         37         38         39
    36  C    0.000000
    37  H    2.152511   0.000000
    38  H    2.155261   4.294905   0.000000
    39  H    1.084076   2.483749   2.486198   0.000000
 Stoichiometry    C17H18NOS2(1-)
 Framework group  C1[X(C17H18NOS2)]
 Deg. of freedom   111
 Full point group                 C1      NOp   1
 Largest Abelian subgroup         C1      NOp   1
 Largest concise Abelian subgroup C1      NOp   1
                         Standard orientation:                         
 ---------------------------------------------------------------------
 Center     Atomic      Atomic             Coordinates (Angstroms)
 Number     Number       Type             X           Y           Z
 ---------------------------------------------------------------------
      1          8           0        2.122486    0.822203   -0.183188
      2          6           0        1.531943    2.003795   -0.336520
      3         16           0        0.246203    2.338058   -1.324333
      4         16           0        2.385003    3.140985    0.714819
      5          6           0        1.504468    4.707704    0.438669
      6          1           0        2.012502    5.430510    1.077905
      7          1           0        1.581800    5.012355   -0.603106
      8          1           0        0.461268    4.617550    0.734813
      9          6           0       -2.653271    0.435534    1.406226
     10          7           0       -1.903607   -0.469695    2.220506
     11          6           0       -1.298568   -1.190864    2.910206
     12          1           0       -4.512848    2.336202    3.499256
     13          1           0       -3.252166    1.066284    2.082906
     14          1           0       -1.940620    1.087350    0.894276
     15          6           0        1.632716   -0.345630   -0.926153
     16          1           0        0.585391   -0.490838   -0.660844
     17          1           0        1.703575   -0.117215   -1.989708
     18          6           0        2.485985   -1.516855   -0.537656
     19          6           0        3.622051   -1.844676   -1.285069
     20          6           0        2.158452   -2.290600    0.581321
     21          6           0        4.421261   -2.926494   -0.918337
     22          1           0        3.879215   -1.254358   -2.158333
     23          6           0        2.956915   -3.371653    0.950239
     24          1           0        1.275169   -2.048136    1.163013
     25          6           0        4.090245   -3.690465    0.201062
     26          1           0        5.297873   -3.174046   -1.506099
     27          1           0        2.693394   -3.966228    1.817549
     28          1           0        4.709806   -4.533399    0.485728
     29          6           0       -3.552798   -0.252749    0.395654
     30          6           0       -3.895668   -1.603043    0.478716
     31          6           0       -4.090277    0.524299   -0.637342
     32          6           0       -4.761281   -2.170156   -0.458745
     33          1           0       -3.487203   -2.218422    1.271391
     34          6           0       -4.955951   -0.040993   -1.570572
     35          1           0       -3.829152    1.574917   -0.712626
     36          6           0       -5.294106   -1.392811   -1.484898
     37          1           0       -5.016720   -3.221302   -0.383544
     38          1           0       -5.362899    0.572788   -2.366282
     39          1           0       -5.965010   -1.834518   -2.212912
 ---------------------------------------------------------------------
 Rotational constants (GHZ):      0.2414628      0.1465730      0.1087459
 Standard basis: 6-311++G(d,p) (5D, 7F)
 There are   625 symmetry adapted cartesian basis functions of A   symmetry.
 There are   604 symmetry adapted basis functions of A   symmetry.
   604 basis functions,   946 primitive gaussians,   625 cartesian basis functions
    84 alpha electrons       84 beta electrons
       nuclear repulsion energy      1727.1240201370 Hartrees.
 NAtoms=   39 NActive=   39 NUniq=   39 SFac= 1.00D+00 NAtFMM=   60 NAOKFM=F Big=F
 Integral buffers will be    131072 words long.
 Raffenetti 2 integral format.
 Two-electron integral symmetry is turned on.
 ------------------------------------------------------------------------------
 Polarizable Continuum Model (PCM)
 =================================
 Model                : PCM (using non-symmetric T matrix).
 Atomic radii         : UFF (Universal Force Field).
 Polarization charges : Total charges.
 Charge compensation  : None.
 Solution method      : On-the-fly selection.
 Cavity type          : Scaled VdW (van der Waals Surface) (Alpha=1.100).
 Cavity algorithm     : GePol (No added spheres)
                        Default sphere list used, NSphG=   39.
                        Lebedev-Laikov grids with approx.  5.0 points / Ang**2.
                        Smoothing algorithm: York/Karplus (Gamma=1.0000).
                        Polarization charges: spherical gaussians, with
                                              point-specific exponents (IZeta= 3).
                        Self-potential: point-specific (ISelfS= 7).
                        Self-field    : sphere-specific E.n sum rule (ISelfD= 2).
 1st derivatives      : Analytical E(r).r(x)/FMM algorithm (CHGder, D1EAlg=3).
                        Cavity 1st derivative terms included.
 Solvent              : n,n-DiMethylFormamide, Eps=  37.219000 Eps(inf)=   2.046330
 ------------------------------------------------------------------------------
 One-electron integrals computed using PRISM.
 NBasis=   604 RedAO= T EigKep=  1.75D-06  NBF=   604
 NBsUse=   602 1.00D-06 EigRej=  6.98D-07 NBFU=   602
 ExpMin= 3.60D-02 ExpMax= 9.34D+04 ExpMxC= 3.17D+03 IAcc=3 IRadAn=         5 AccDes= 0.00D+00
 Harris functional with IExCor=  402 and IRadAn=       5 diagonalized for initial guess.
 HarFok:  IExCor=  402 AccDes= 0.00D+00 IRadAn=         5 IDoV= 1 UseB2=F ITyADJ=14
 ICtDFT=  3500011 ScaDFX=  1.000000  1.000000  1.000000  1.000000
 FoFCou: FMM=F IPFlag=           0 FMFlag=      100000 FMFlg1=           0
         NFxFlg=           0 DoJE=T BraDBF=F KetDBF=T FulRan=T
         wScrn=  0.000000 ICntrl=     500 IOpCl=  0 I1Cent=   200000004 NGrid=           0
         NMat0=    1 NMatS0=      1 NMatT0=    0 NMatD0=    1 NMtDS0=    0 NMtDT0=    0
 Petite list used in FoFCou.
 Requested convergence on RMS density matrix=1.00D-08 within 128 cycles.
 Requested convergence on MAX density matrix=1.00D-06.
 Requested convergence on             energy=1.00D-06.
 No special actions if energy rises.
 Inv3:  Mode=1 IEnd=    36603147.
 Iteration    1 A*A^-1 deviation from unit magnitude is 9.66D-15 for   2257.
 Iteration    1 A*A^-1 deviation from orthogonality  is 8.73D-15 for   3062   2999.
 Iteration    1 A^-1*A deviation from unit magnitude is 7.99D-15 for   2674.
 Iteration    1 A^-1*A deviation from orthogonality  is 3.13D-13 for   2987   2760.
 Error on total polarization charges =  0.05315
 SCF Done:  E(RB3LYP) =  -1585.28168397     A.U. after   16 cycles
            NFock= 16  Conv=0.30D-08     -V/T= 2.0030

 **********************************************************************

            Population analysis using the SCF density.

 **********************************************************************

 Orbital symmetries:
       Occupied  (A) (A) (A) (A) (A) (A) (A) (A) (A) (A) (A) (A)
                 (A) (A) (A) (A) (A) (A) (A) (A) (A) (A) (A) (A)
                 (A) (A) (A) (A) (A) (A) (A) (A) (A) (A) (A) (A)
                 (A) (A) (A) (A) (A) (A) (A) (A) (A) (A) (A) (A)
                 (A) (A) (A) (A) (A) (A) (A) (A) (A) (A) (A) (A)
                 (A) (A) (A) (A) (A) (A) (A) (A) (A) (A) (A) (A)
                 (A) (A) (A) (A) (A) (A) (A) (A) (A) (A) (A) (A)
       Virtual   (A) (A) (A) (A) (A) (A) (A) (A) (A) (A) (A) (A)
                 (A) (A) (A) (A) (A) (A) (A) (A) (A) (A) (A) (A)
                 (A) (A) (A) (A) (A) (A) (A) (A) (A) (A) (A) (A)
                 (A) (A) (A) (A) (A) (A) (A) (A) (A) (A) (A) (A)
                 (A) (A) (A) (A) (A) (A) (A) (A) (A) (A) (A) (A)
                 (A) (A) (A) (A) (A) (A) (A) (A) (A) (A) (A) (A)
                 (A) (A) (A) (A) (A) (A) (A) (A) (A) (A) (A) (A)
                 (A) (A) (A) (A) (A) (A) (A) (A) (A) (A) (A) (A)
                 (A) (A) (A) (A) (A) (A) (A) (A) (A) (A) (A) (A)
                 (A) (A) (A) (A) (A) (A) (A) (A) (A) (A) (A) (A)
                 (A) (A) (A) (A) (A) (A) (A) (A) (A) (A) (A) (A)
                 (A) (A) (A) (A) (A) (A) (A) (A) (A) (A) (A) (A)
                 (A) (A) (A) (A) (A) (A) (A) (A) (A) (A) (A) (A)
                 (A) (A) (A) (A) (A) (A) (A) (A) (A) (A) (A) (A)
                 (A) (A) (A) (A) (A) (A) (A) (A) (A) (A) (A) (A)
                 (A) (A) (A) (A) (A) (A) (A) (A) (A) (A) (A) (A)
                 (A) (A) (A) (A) (A) (A) (A) (A) (A) (A) (A) (A)
                 (A) (A) (A) (A) (A) (A) (A) (A) (A) (A) (A) (A)
                 (A) (A) (A) (A) (A) (A) (A) (A) (A) (A) (A) (A)
                 (A) (A) (A) (A) (A) (A) (A) (A) (A) (A) (A) (A)
                 (A) (A) (A) (A) (A) (A) (A) (A) (A) (A) (A) (A)
                 (A) (A) (A) (A) (A) (A) (A) (A) (A) (A) (A) (A)
                 (A) (A) (A) (A) (A) (A) (A) (A) (A) (A) (A) (A)
                 (A) (A) (A) (A) (A) (A) (A) (A) (A) (A) (A) (A)
                 (A) (A) (A) (A) (A) (A) (A) (A) (A) (A) (A) (A)
                 (A) (A) (A) (A) (A) (A) (A) (A) (A) (A) (A) (A)
                 (A) (A) (A) (A) (A) (A) (A) (A) (A) (A) (A) (A)
                 (A) (A) (A) (A) (A) (A) (A) (A) (A) (A) (A) (A)
                 (A) (A) (A) (A) (A) (A) (A) (A) (A) (A) (A) (A)
                 (A) (A) (A) (A) (A) (A) (A) (A) (A) (A) (A) (A)
                 (A) (A) (A) (A) (A) (A) (A) (A) (A) (A) (A) (A)
                 (A) (A) (A) (A) (A) (A) (A) (A) (A) (A) (A) (A)
                 (A) (A) (A) (A) (A) (A) (A) (A) (A) (A) (A) (A)
                 (A) (A) (A) (A) (A) (A) (A) (A) (A) (A) (A) (A)
                 (A) (A) (A) (A) (A) (A) (A) (A) (A) (A) (A) (A)
                 (A) (A) (A) (A) (A) (A) (A) (A) (A) (A) (A) (A)
                 (A) (A) (A) (A) (A) (A) (A) (A) (A) (A) (A) (A)
                 (A) (A) (A) (A) (A) (A) (A) (A) (A) (A) (A) (A)
                 (A) (A) (A) (A) (A) (A) (A) (A) (A) (A) (A) (A)
                 (A) (A) (A) (A) (A) (A) (A) (A) (A) (A) (A) (A)
                 (A) (A) (A) (A) (A) (A) (A) (A) (A) (A) (A) (A)
                 (A) (A) (A) (A) (A) (A) (A) (A) (A) (A) (A) (A)
                 (A) (A) (A) (A) (A) (A) (A) (A) (A) (A) (A) (A)
                 (A) (A)
 The electronic state is 1-A.
 Alpha  occ. eigenvalues --  -88.87892 -88.82656 -19.19564 -14.35766 -10.32006
 Alpha  occ. eigenvalues --  -10.24490 -10.23607 -10.21190 -10.20351 -10.19829
 Alpha  occ. eigenvalues --  -10.19494 -10.18584 -10.18519 -10.18460 -10.18368
 Alpha  occ. eigenvalues --  -10.18341 -10.18181 -10.18136 -10.18123 -10.18070
 Alpha  occ. eigenvalues --  -10.17913  -7.96501  -7.91452  -5.92873  -5.92450
 Alpha  occ. eigenvalues --   -5.91961  -5.87805  -5.87387  -5.86927  -1.11116
 Alpha  occ. eigenvalues --   -0.96653  -0.87404  -0.86915  -0.83813  -0.79884
 Alpha  occ. eigenvalues --   -0.78953  -0.75836  -0.75529  -0.75516  -0.73055
 Alpha  occ. eigenvalues --   -0.71996  -0.66806  -0.62122  -0.61928  -0.60852
 Alpha  occ. eigenvalues --   -0.60363  -0.57567  -0.54805  -0.52980  -0.51931
 Alpha  occ. eigenvalues --   -0.50301  -0.49246  -0.48105  -0.47273  -0.47060
 Alpha  occ. eigenvalues --   -0.45871  -0.45699  -0.45035  -0.44086  -0.43920
 Alpha  occ. eigenvalues --   -0.43162  -0.43120  -0.42742  -0.41222  -0.38708
 Alpha  occ. eigenvalues --   -0.38195  -0.37790  -0.37189  -0.37089  -0.35542
 Alpha  occ. eigenvalues --   -0.35425  -0.35281  -0.34447  -0.34146  -0.34093
 Alpha  occ. eigenvalues --   -0.32431  -0.29042  -0.26976  -0.26711  -0.26456
 Alpha  occ. eigenvalues --   -0.25815  -0.25443  -0.24260  -0.18638
 Alpha virt. eigenvalues --   -0.06157  -0.03440  -0.02414  -0.02371  -0.02020
 Alpha virt. eigenvalues --   -0.01120  -0.00333  -0.00081   0.00220   0.00696
 Alpha virt. eigenvalues --    0.01296   0.01327   0.01842   0.02063   0.02471
 Alpha virt. eigenvalues --    0.03044   0.03297   0.03501   0.03705   0.03963
 Alpha virt. eigenvalues --    0.04377   0.04779   0.05176   0.05484   0.05582
 Alpha virt. eigenvalues --    0.05978   0.06534   0.06700   0.06897   0.07132
 Alpha virt. eigenvalues --    0.07515   0.07915   0.08201   0.08492   0.08523
 Alpha virt. eigenvalues --    0.09001   0.09157   0.09679   0.09877   0.10056
 Alpha virt. eigenvalues --    0.10473   0.10514   0.10941   0.11265   0.11430
 Alpha virt. eigenvalues --    0.11617   0.11707   0.11857   0.12045   0.12336
 Alpha virt. eigenvalues --    0.12392   0.12595   0.12865   0.12996   0.13280
 Alpha virt. eigenvalues --    0.13376   0.13489   0.13969   0.14097   0.14411
 Alpha virt. eigenvalues --    0.14527   0.14795   0.14819   0.15122   0.15275
 Alpha virt. eigenvalues --    0.15432   0.15807   0.16154   0.16559   0.16615
 Alpha virt. eigenvalues --    0.17003   0.17092   0.17310   0.17630   0.17943
 Alpha virt. eigenvalues --    0.18303   0.18552   0.18733   0.19077   0.19174
 Alpha virt. eigenvalues --    0.19616   0.19748   0.20056   0.20164   0.20367
 Alpha virt. eigenvalues --    0.20733   0.20761   0.21427   0.21769   0.21912
 Alpha virt. eigenvalues --    0.22364   0.22679   0.22913   0.23011   0.23511
 Alpha virt. eigenvalues --    0.23736   0.23882   0.23948   0.24747   0.24851
 Alpha virt. eigenvalues --    0.25129   0.25605   0.25928   0.26006   0.26367
 Alpha virt. eigenvalues --    0.26525   0.27213   0.27445   0.27966   0.28013
 Alpha virt. eigenvalues --    0.28455   0.28700   0.28949   0.29020   0.29389
 Alpha virt. eigenvalues --    0.29829   0.30394   0.30530   0.30816   0.31097
 Alpha virt. eigenvalues --    0.31381   0.31609   0.32274   0.32463   0.32896
 Alpha virt. eigenvalues --    0.32916   0.33154   0.33486   0.34640   0.35467
 Alpha virt. eigenvalues --    0.36097   0.36728   0.36955   0.37208   0.37310
 Alpha virt. eigenvalues --    0.37794   0.38313   0.38344   0.38774   0.38971
 Alpha virt. eigenvalues --    0.40071   0.40526   0.40904   0.42025   0.42790
 Alpha virt. eigenvalues --    0.43275   0.44105   0.44387   0.46324   0.47990
 Alpha virt. eigenvalues --    0.48866   0.49405   0.50593   0.51044   0.51148
 Alpha virt. eigenvalues --    0.52593   0.53351   0.53624   0.54169   0.54587
 Alpha virt. eigenvalues --    0.54643   0.55867   0.56201   0.56479   0.56814
 Alpha virt. eigenvalues --    0.56995   0.57223   0.57816   0.57965   0.58625
 Alpha virt. eigenvalues --    0.58975   0.59251   0.60038   0.60500   0.61254
 Alpha virt. eigenvalues --    0.61686   0.62511   0.62728   0.63146   0.63467
 Alpha virt. eigenvalues --    0.63821   0.64617   0.64987   0.65059   0.65834
 Alpha virt. eigenvalues --    0.66166   0.67165   0.67485   0.68564   0.69098
 Alpha virt. eigenvalues --    0.69500   0.70240   0.70746   0.71106   0.71493
 Alpha virt. eigenvalues --    0.72059   0.72681   0.73059   0.73367   0.73609
 Alpha virt. eigenvalues --    0.73771   0.74438   0.74638   0.75433   0.75903
 Alpha virt. eigenvalues --    0.76680   0.77349   0.78295   0.78860   0.79113
 Alpha virt. eigenvalues --    0.80755   0.81688   0.83094   0.83258   0.83618
 Alpha virt. eigenvalues --    0.84634   0.84883   0.85666   0.85751   0.86049
 Alpha virt. eigenvalues --    0.86940   0.87463   0.87845   0.88801   0.88958
 Alpha virt. eigenvalues --    0.89105   0.89622   0.89918   0.90236   0.90599
 Alpha virt. eigenvalues --    0.91286   0.91854   0.92082   0.92245   0.93657
 Alpha virt. eigenvalues --    0.94497   0.94992   0.95151   0.96008   0.98771
 Alpha virt. eigenvalues --    0.99662   1.00827   1.00954   1.01795   1.02201
 Alpha virt. eigenvalues --    1.02599   1.03546   1.04137   1.04959   1.05566
 Alpha virt. eigenvalues --    1.06410   1.07084   1.07569   1.08291   1.09665
 Alpha virt. eigenvalues --    1.10121   1.10869   1.11254   1.12139   1.13132
 Alpha virt. eigenvalues --    1.13544   1.13905   1.14147   1.15810   1.17452
 Alpha virt. eigenvalues --    1.20259   1.22977   1.28493   1.29179   1.30750
 Alpha virt. eigenvalues --    1.30966   1.31908   1.35659   1.36747   1.37559
 Alpha virt. eigenvalues --    1.38154   1.38840   1.40917   1.43473   1.45150
 Alpha virt. eigenvalues --    1.45923   1.47036   1.47251   1.48382   1.48809
 Alpha virt. eigenvalues --    1.49418   1.49969   1.50095   1.51957   1.52657
 Alpha virt. eigenvalues --    1.52799   1.53208   1.54101   1.54851   1.55135
 Alpha virt. eigenvalues --    1.56149   1.56192   1.56507   1.56820   1.57429
 Alpha virt. eigenvalues --    1.58216   1.59891   1.60380   1.61921   1.62105
 Alpha virt. eigenvalues --    1.62490   1.63332   1.63803   1.65395   1.65626
 Alpha virt. eigenvalues --    1.66011   1.66178   1.68048   1.68311   1.68980
 Alpha virt. eigenvalues --    1.69345   1.71353   1.73469   1.73965   1.74122
 Alpha virt. eigenvalues --    1.75135   1.75832   1.76323   1.77263   1.77795
 Alpha virt. eigenvalues --    1.77841   1.79147   1.79999   1.81708   1.82633
 Alpha virt. eigenvalues --    1.83127   1.83583   1.85356   1.87388   1.87775
 Alpha virt. eigenvalues --    1.88744   1.89566   1.90819   1.91397   1.92089
 Alpha virt. eigenvalues --    1.92454   1.93003   1.93400   1.93888   1.94011
 Alpha virt. eigenvalues --    1.95281   1.95374   1.96270   1.97015   1.97655
 Alpha virt. eigenvalues --    1.98499   1.98939   2.00663   2.01438   2.02402
 Alpha virt. eigenvalues --    2.03417   2.03598   2.03939   2.04944   2.06691
 Alpha virt. eigenvalues --    2.07617   2.08042   2.11406   2.11557   2.13321
 Alpha virt. eigenvalues --    2.14640   2.14862   2.17703   2.18130   2.20225
 Alpha virt. eigenvalues --    2.22302   2.24376   2.28757   2.31356   2.32817
 Alpha virt. eigenvalues --    2.33994   2.34910   2.38105   2.39485   2.42845
 Alpha virt. eigenvalues --    2.43104   2.45794   2.46275   2.46702   2.46902
 Alpha virt. eigenvalues --    2.47786   2.49591   2.51150   2.51864   2.52674
 Alpha virt. eigenvalues --    2.53112   2.53877   2.54566   2.57825   2.60319
 Alpha virt. eigenvalues --    2.62010   2.62913   2.63105   2.64507   2.65321
 Alpha virt. eigenvalues --    2.66284   2.66735   2.67168   2.67630   2.70057
 Alpha virt. eigenvalues --    2.70862   2.71490   2.72317   2.72712   2.73297
 Alpha virt. eigenvalues --    2.74070   2.74417   2.74653   2.75616   2.76202
 Alpha virt. eigenvalues --    2.77092   2.78658   2.79218   2.80973   2.81756
 Alpha virt. eigenvalues --    2.83012   2.85139   2.85422   2.85991   2.87078
 Alpha virt. eigenvalues --    2.88102   2.89052   2.92203   2.92883   2.93146
 Alpha virt. eigenvalues --    2.94067   2.94669   2.95298   2.96394   2.96903
 Alpha virt. eigenvalues --    3.00169   3.01609   3.03025   3.03349   3.06579
 Alpha virt. eigenvalues --    3.08399   3.09071   3.09231   3.14253   3.17644
 Alpha virt. eigenvalues --    3.18254   3.18554   3.20572   3.23523   3.24006
 Alpha virt. eigenvalues --    3.30886   3.34525   3.35632   3.37332   3.38049
 Alpha virt. eigenvalues --    3.40232   3.49483   3.50225   3.53823   3.54740
 Alpha virt. eigenvalues --    3.62840   3.63059   3.67980   3.69807   3.73365
 Alpha virt. eigenvalues --    3.73802   3.77343   3.82506   3.90827   3.91698
 Alpha virt. eigenvalues --    3.96615   3.99512   4.00538   4.00979   4.03839
 Alpha virt. eigenvalues --    4.04155   4.04498   4.14970   4.15356   4.15956
 Alpha virt. eigenvalues --    4.16758   4.29783   4.34774   4.83982   4.84294
 Alpha virt. eigenvalues --    5.01451   5.04216   5.31228   5.62565   7.92832
 Alpha virt. eigenvalues --    8.02071  17.31384  17.37301  17.39678  17.45292
 Alpha virt. eigenvalues --   17.45899  17.55110  23.56672  23.60169  23.60976
 Alpha virt. eigenvalues --   23.85974  23.87112  23.91353  23.95995  23.96516
 Alpha virt. eigenvalues --   23.96810  23.97085  24.01209  24.07366  24.07787
 Alpha virt. eigenvalues --   24.08953  24.09335  24.18501  24.18831  35.68278
 Alpha virt. eigenvalues --   49.88693 189.09552 189.20271
          Condensed to atoms (all electrons):
               1          2          3          4          5          6
     1  O    8.398539   0.045055  -0.236093  -0.237607   0.015278   0.002123
     2  C    0.045055   7.064605  -0.584210  -0.042606   0.071923  -0.001329
     3  S   -0.236093  -0.584210  17.085563  -0.291803  -0.059097  -0.004984
     4  S   -0.237607  -0.042606  -0.291803  16.552811   0.068164   0.010515
     5  C    0.015278   0.071923  -0.059097   0.068164   5.500215   0.332102
     6  H    0.002123  -0.001329  -0.004984   0.010515   0.332102   0.564500
     7  H    0.004536   0.029434  -0.003961  -0.075384   0.399909  -0.023516
     8  H    0.001151  -0.019306   0.022204  -0.026784   0.349875  -0.022970
     9  C    0.033222   0.016133  -0.148257   0.024755  -0.005653   0.001149
    10  N   -0.003308   0.010705   0.005284  -0.001683  -0.000067  -0.000106
    11  C   -0.008574   0.007725   0.002658  -0.001231   0.000245  -0.000279
    12  H    0.000011   0.000459  -0.000794   0.000210   0.000162   0.000028
    13  H   -0.001228  -0.000605   0.004785  -0.001860  -0.002869  -0.000260
    14  H    0.026152   0.067378  -0.083675  -0.012924   0.033919   0.001987
    15  C   -0.385993  -0.733712   0.858162   0.038312  -0.050162  -0.010706
    16  H   -0.046483  -0.094699   0.039804  -0.010797  -0.005651  -0.001708
    17  H   -0.134445  -0.083991   0.111726   0.006586  -0.007661  -0.002049
    18  C    0.011511  -0.328870  -0.331918  -0.204687   0.005508  -0.000301
    19  C    0.335628   0.187864  -0.173416  -0.080326   0.010054   0.002176
    20  C   -0.108845   0.172456  -0.113815   0.105425   0.005830   0.000712
    21  C    0.004637   0.084272  -0.017988   0.030510   0.000293   0.000368
    22  H    0.020931   0.007552  -0.014048  -0.000364   0.000540   0.000214
    23  C   -0.009904   0.092688  -0.019009   0.005699   0.001809   0.000104
    24  H    0.031543   0.003689  -0.025707  -0.002194   0.001205   0.000211
    25  C    0.016606   0.015112  -0.004898   0.000262   0.000324   0.000100
    26  H   -0.001426  -0.000099  -0.000074   0.000140  -0.000010  -0.000008
    27  H   -0.001401  -0.000594   0.000282  -0.000118  -0.000021  -0.000010
    28  H    0.000198   0.000015  -0.000099  -0.000034   0.000004   0.000002
    29  C   -0.023906  -0.038572   0.141024  -0.031922   0.000694  -0.001108
    30  C    0.003208  -0.046635   0.009136  -0.013403   0.001205   0.000003
    31  C   -0.005562   0.037440   0.016962   0.026374  -0.007486  -0.000182
    32  C    0.000633  -0.003109  -0.003814  -0.000149   0.000124   0.000016
    33  H   -0.000335  -0.000809   0.001523  -0.000159  -0.000034  -0.000007
    34  C   -0.000719   0.000190  -0.005402   0.002097  -0.001347  -0.000084
    35  H    0.000051   0.011133   0.001427   0.003537   0.000765   0.000366
    36  C   -0.000165  -0.000511   0.004011   0.000186  -0.000185  -0.000013
    37  H    0.000018   0.000014  -0.000096  -0.000003   0.000003   0.000000
    38  H   -0.000057  -0.000991   0.001049  -0.000177  -0.000062  -0.000013
    39  H   -0.000010  -0.000032   0.000249  -0.000004  -0.000002  -0.000000
               7          8          9         10         11         12
     1  O    0.004536   0.001151   0.033222  -0.003308  -0.008574   0.000011
     2  C    0.029434  -0.019306   0.016133   0.010705   0.007725   0.000459
     3  S   -0.003961   0.022204  -0.148257   0.005284   0.002658  -0.000794
     4  S   -0.075384  -0.026784   0.024755  -0.001683  -0.001231   0.000210
     5  C    0.399909   0.349875  -0.005653  -0.000067   0.000245   0.000162
     6  H   -0.023516  -0.022970   0.001149  -0.000106  -0.000279   0.000028
     7  H    0.507405  -0.036782   0.002306  -0.000263  -0.000083   0.000013
     8  H   -0.036782   0.538185   0.009559  -0.000082  -0.000017  -0.000248
     9  C    0.002306   0.009559  12.122560  -0.175635  -0.260589  -0.182797
    10  N   -0.000263  -0.000082  -0.175635   6.275911   0.339276   0.022705
    11  C   -0.000083  -0.000017  -0.260589   0.339276   6.335757   0.009603
    12  H    0.000013  -0.000248  -0.182797   0.022705   0.009603   2.022414
    13  H    0.000052   0.001101   0.426926  -0.050934   0.003088   0.028352
    14  H   -0.000806  -0.020075  -0.179972   0.005159  -0.027947   0.004250
    15  C   -0.000749  -0.001531  -0.254920  -0.009247   0.000929   0.000578
    16  H   -0.001164   0.000639   0.022406  -0.008394   0.020328  -0.000282
    17  H    0.000962  -0.001635  -0.011168  -0.000220   0.002378   0.000047
    18  C    0.003784  -0.001067   0.245577  -0.012092  -0.005796  -0.000881
    19  C    0.000411   0.002404   0.038076   0.000947  -0.005003  -0.000086
    20  C   -0.000008  -0.002125  -0.025260   0.013273  -0.025261   0.000431
    21  C    0.000574  -0.000080   0.005119  -0.000995   0.001632  -0.000003
    22  H   -0.000096   0.000169   0.001529   0.000045  -0.000389  -0.000001
    23  C   -0.000524   0.000343  -0.039679   0.009655   0.018294   0.000061
    24  H    0.000323  -0.000469   0.010509   0.008574  -0.026578   0.000308
    25  C    0.000110   0.000029  -0.003279   0.001541  -0.001752   0.000006
    26  H   -0.000008  -0.000007   0.000013  -0.000010   0.000107  -0.000000
    27  H   -0.000012   0.000008   0.000244  -0.000499   0.001590  -0.000004
    28  H    0.000002  -0.000000   0.000018   0.000029  -0.000155   0.000000
    29  C   -0.002491  -0.001964  -5.066490   0.334326   0.114171   0.042842
    30  C   -0.000360   0.000007   0.013488  -0.018830  -0.130713  -0.060349
    31  C    0.001690   0.000968  -0.556508  -0.013444   0.074886   0.091408
    32  C    0.000009  -0.000048   0.618004  -0.034063  -0.021603  -0.007614
    33  H    0.000001  -0.000015  -0.050181   0.016293  -0.008812  -0.002297
    34  C    0.000441  -0.000017  -0.227362  -0.011795   0.000509   0.007783
    35  H   -0.000200   0.000939   0.085859  -0.006707  -0.001984  -0.000761
    36  C    0.000030   0.000057   0.192399   0.013256  -0.004407   0.006961
    37  H    0.000000   0.000000   0.003004  -0.001489   0.001098  -0.000180
    38  H   -0.000009  -0.000029  -0.025371   0.001050   0.000605  -0.000400
    39  H   -0.000000   0.000003  -0.004602   0.000443  -0.000314   0.000065
              13         14         15         16         17         18
     1  O   -0.001228   0.026152  -0.385993  -0.046483  -0.134445   0.011511
     2  C   -0.000605   0.067378  -0.733712  -0.094699  -0.083991  -0.328870
     3  S    0.004785  -0.083675   0.858162   0.039804   0.111726  -0.331918
     4  S   -0.001860  -0.012924   0.038312  -0.010797   0.006586  -0.204687
     5  C   -0.002869   0.033919  -0.050162  -0.005651  -0.007661   0.005508
     6  H   -0.000260   0.001987  -0.010706  -0.001708  -0.002049  -0.000301
     7  H    0.000052  -0.000806  -0.000749  -0.001164   0.000962   0.003784
     8  H    0.001101  -0.020075  -0.001531   0.000639  -0.001635  -0.001067
     9  C    0.426926  -0.179972  -0.254920   0.022406  -0.011168   0.245577
    10  N   -0.050934   0.005159  -0.009247  -0.008394  -0.000220  -0.012092
    11  C    0.003088  -0.027947   0.000929   0.020328   0.002378  -0.005796
    12  H    0.028352   0.004250   0.000578  -0.000282   0.000047  -0.000881
    13  H    0.588363  -0.168330  -0.010966   0.003365   0.000266   0.019871
    14  H   -0.168330   1.196914  -0.148774  -0.029660  -0.017725   0.092051
    15  C   -0.010966  -0.148774  20.676426   0.179496   0.799387  -7.650708
    16  H    0.003365  -0.029660   0.179496   0.700995  -0.080703   0.204984
    17  H    0.000266  -0.017725   0.799387  -0.080703   0.638800  -0.036727
    18  C    0.019871   0.092051  -7.650708   0.204984  -0.036727  15.666101
    19  C    0.001591   0.043240  -5.719758   0.067209  -0.402453   0.784775
    20  C   -0.007599  -0.028370   0.397549  -0.045596   0.158817  -1.577058
    21  C   -0.000014  -0.004876  -0.281373  -0.059668   0.022700  -0.439417
    22  H    0.000039   0.001247  -0.143090   0.006480  -0.031773  -0.090843
    23  C   -0.001277   0.017359   0.059935   0.051189  -0.081366  -0.940038
    24  H   -0.001233   0.017515  -0.258610  -0.033770   0.004894   0.105227
    25  C   -0.000313   0.003525  -0.489924  -0.012227  -0.036893  -0.243498
    26  H    0.000008  -0.000108   0.013318   0.000092   0.003712   0.021241
    27  H    0.000127  -0.000345   0.008531   0.004231  -0.000238   0.041098
    28  H   -0.000006   0.000082  -0.016529  -0.000810  -0.000676   0.020799
    29  C    0.030818   0.344208   0.180578  -0.002580   0.000463  -0.192015
    30  C   -0.026058   0.612970  -0.046268  -0.038498  -0.001639   0.104823
    31  C   -0.013372  -0.830265   0.154424   0.043856   0.012994  -0.195996
    32  C    0.015393   0.016308  -0.024138  -0.000996  -0.002654   0.037979
    33  H   -0.002031   0.010042   0.013048  -0.003276   0.000821  -0.009293
    34  C   -0.013760  -0.083642   0.009613   0.007181   0.007494  -0.007737
    35  H    0.003878  -0.039960   0.004407  -0.001475  -0.002323  -0.009918
    36  C   -0.013281  -0.032247   0.002310   0.006217   0.001585  -0.009020
    37  H    0.000871   0.001901  -0.000429  -0.000764  -0.000131   0.001227
    38  H    0.000694   0.005972   0.000201  -0.000440   0.000470   0.000275
    39  H   -0.000173  -0.001676   0.000283  -0.000107   0.000016  -0.000305
              19         20         21         22         23         24
     1  O    0.335628  -0.108845   0.004637   0.020931  -0.009904   0.031543
     2  C    0.187864   0.172456   0.084272   0.007552   0.092688   0.003689
     3  S   -0.173416  -0.113815  -0.017988  -0.014048  -0.019009  -0.025707
     4  S   -0.080326   0.105425   0.030510  -0.000364   0.005699  -0.002194
     5  C    0.010054   0.005830   0.000293   0.000540   0.001809   0.001205
     6  H    0.002176   0.000712   0.000368   0.000214   0.000104   0.000211
     7  H    0.000411  -0.000008   0.000574  -0.000096  -0.000524   0.000323
     8  H    0.002404  -0.002125  -0.000080   0.000169   0.000343  -0.000469
     9  C    0.038076  -0.025260   0.005119   0.001529  -0.039679   0.010509
    10  N    0.000947   0.013273  -0.000995   0.000045   0.009655   0.008574
    11  C   -0.005003  -0.025261   0.001632  -0.000389   0.018294  -0.026578
    12  H   -0.000086   0.000431  -0.000003  -0.000001   0.000061   0.000308
    13  H    0.001591  -0.007599  -0.000014   0.000039  -0.001277  -0.001233
    14  H    0.043240  -0.028370  -0.004876   0.001247   0.017359   0.017515
    15  C   -5.719758   0.397549  -0.281373  -0.143090   0.059935  -0.258610
    16  H    0.067209  -0.045596  -0.059668   0.006480   0.051189  -0.033770
    17  H   -0.402453   0.158817   0.022700  -0.031773  -0.081366   0.004894
    18  C    0.784775  -1.577058  -0.439417  -0.090843  -0.940038   0.105227
    19  C   15.285786  -4.773235  -0.907712   0.587671   1.028093   0.055009
    20  C   -4.773235  12.537896   1.071116  -0.070364  -1.336945   0.489806
    21  C   -0.907712   1.071116   6.290392  -0.054845  -0.467592   0.015981
    22  H    0.587671  -0.070364  -0.054845   0.519356   0.035744   0.001021
    23  C    1.028093  -1.336945  -0.467592   0.035744   6.764527  -0.095908
    24  H    0.055009   0.489806   0.015981   0.001021  -0.095908   0.580990
    25  C   -0.310182  -0.299647   0.604649   0.042481   0.681708   0.040616
    26  H   -0.080061   0.011872   0.445924  -0.018772  -0.002112  -0.001261
    27  H    0.049402  -0.156744   0.000708   0.000492   0.451482  -0.024142
    28  H   -0.024101  -0.006120  -0.041772   0.001138  -0.051127   0.004157
    29  C   -0.029971   0.066526   0.000630  -0.000834   0.011706  -0.013647
    30  C    0.028374  -0.093819  -0.005854   0.000068   0.012241   0.009167
    31  C   -0.041760   0.090791   0.004167  -0.000674  -0.008068  -0.012960
    32  C    0.007785  -0.023726  -0.001080   0.000213   0.001474   0.002323
    33  H   -0.002360   0.001298   0.000057  -0.000082  -0.000745  -0.001138
    34  C   -0.004952   0.005143   0.000322  -0.000224  -0.002407   0.000378
    35  H    0.000323   0.002606   0.000310   0.000073   0.000057  -0.001074
    36  C   -0.002139   0.003954  -0.000270  -0.000042   0.001514   0.000850
    37  H    0.000384  -0.000802  -0.000005   0.000010  -0.000067   0.000142
    38  H   -0.000075  -0.000336  -0.000015  -0.000016  -0.000032   0.000045
    39  H   -0.000053   0.000085  -0.000005  -0.000000   0.000026   0.000016
              25         26         27         28         29         30
     1  O    0.016606  -0.001426  -0.001401   0.000198  -0.023906   0.003208
     2  C    0.015112  -0.000099  -0.000594   0.000015  -0.038572  -0.046635
     3  S   -0.004898  -0.000074   0.000282  -0.000099   0.141024   0.009136
     4  S    0.000262   0.000140  -0.000118  -0.000034  -0.031922  -0.013403
     5  C    0.000324  -0.000010  -0.000021   0.000004   0.000694   0.001205
     6  H    0.000100  -0.000008  -0.000010   0.000002  -0.001108   0.000003
     7  H    0.000110  -0.000008  -0.000012   0.000002  -0.002491  -0.000360
     8  H    0.000029  -0.000007   0.000008  -0.000000  -0.001964   0.000007
     9  C   -0.003279   0.000013   0.000244   0.000018  -5.066490   0.013488
    10  N    0.001541  -0.000010  -0.000499   0.000029   0.334326  -0.018830
    11  C   -0.001752   0.000107   0.001590  -0.000155   0.114171  -0.130713
    12  H    0.000006  -0.000000  -0.000004   0.000000   0.042842  -0.060349
    13  H   -0.000313   0.000008   0.000127  -0.000006   0.030818  -0.026058
    14  H    0.003525  -0.000108  -0.000345   0.000082   0.344208   0.612970
    15  C   -0.489924   0.013318   0.008531  -0.016529   0.180578  -0.046268
    16  H   -0.012227   0.000092   0.004231  -0.000810  -0.002580  -0.038498
    17  H   -0.036893   0.003712  -0.000238  -0.000676   0.000463  -0.001639
    18  C   -0.243498   0.021241   0.041098   0.020799  -0.192015   0.104823
    19  C   -0.310182  -0.080061   0.049402  -0.024101  -0.029971   0.028374
    20  C   -0.299647   0.011872  -0.156744  -0.006120   0.066526  -0.093819
    21  C    0.604649   0.445924   0.000708  -0.041772   0.000630  -0.005854
    22  H    0.042481  -0.018772   0.000492   0.001138  -0.000834   0.000068
    23  C    0.681708  -0.002112   0.451482  -0.051127   0.011706   0.012241
    24  H    0.040616  -0.001261  -0.024142   0.004157  -0.013647   0.009167
    25  C    5.934424  -0.081003  -0.074136   0.454747  -0.000313   0.002083
    26  H   -0.081003   0.505975   0.001059  -0.015532   0.000048  -0.000051
    27  H   -0.074136   0.001059   0.503325  -0.015948  -0.000007  -0.000142
    28  H    0.454747  -0.015532  -0.015948   0.502377  -0.000093   0.000059
    29  C   -0.000313   0.000048  -0.000007  -0.000093  13.991767  -0.671094
    30  C    0.002083  -0.000051  -0.000142   0.000059  -0.671094  13.430106
    31  C   -0.000870   0.000019  -0.000128  -0.000026  -1.297619  -7.033103
    32  C    0.000319  -0.000017  -0.000047   0.000033  -1.522052   0.016975
    33  H   -0.000038   0.000002  -0.000024  -0.000009  -0.030667   0.490131
    34  C   -0.000104   0.000006  -0.000014  -0.000001  -0.519258   0.183705
    35  H    0.000022  -0.000002  -0.000007  -0.000000  -0.211050  -0.162121
    36  C    0.000188  -0.000005  -0.000049   0.000006  -0.378365  -0.484527
    37  H   -0.000005  -0.000001  -0.000004   0.000001  -0.000288  -0.067265
    38  H   -0.000009   0.000000   0.000001  -0.000000   0.046039   0.046882
    39  H    0.000003  -0.000000  -0.000001   0.000000   0.028669  -0.000055
              31         32         33         34         35         36
     1  O   -0.005562   0.000633  -0.000335  -0.000719   0.000051  -0.000165
     2  C    0.037440  -0.003109  -0.000809   0.000190   0.011133  -0.000511
     3  S    0.016962  -0.003814   0.001523  -0.005402   0.001427   0.004011
     4  S    0.026374  -0.000149  -0.000159   0.002097   0.003537   0.000186
     5  C   -0.007486   0.000124  -0.000034  -0.001347   0.000765  -0.000185
     6  H   -0.000182   0.000016  -0.000007  -0.000084   0.000366  -0.000013
     7  H    0.001690   0.000009   0.000001   0.000441  -0.000200   0.000030
     8  H    0.000968  -0.000048  -0.000015  -0.000017   0.000939   0.000057
     9  C   -0.556508   0.618004  -0.050181  -0.227362   0.085859   0.192399
    10  N   -0.013444  -0.034063   0.016293  -0.011795  -0.006707   0.013256
    11  C    0.074886  -0.021603  -0.008812   0.000509  -0.001984  -0.004407
    12  H    0.091408  -0.007614  -0.002297   0.007783  -0.000761   0.006961
    13  H   -0.013372   0.015393  -0.002031  -0.013760   0.003878  -0.013281
    14  H   -0.830265   0.016308   0.010042  -0.083642  -0.039960  -0.032247
    15  C    0.154424  -0.024138   0.013048   0.009613   0.004407   0.002310
    16  H    0.043856  -0.000996  -0.003276   0.007181  -0.001475   0.006217
    17  H    0.012994  -0.002654   0.000821   0.007494  -0.002323   0.001585
    18  C   -0.195996   0.037979  -0.009293  -0.007737  -0.009918  -0.009020
    19  C   -0.041760   0.007785  -0.002360  -0.004952   0.000323  -0.002139
    20  C    0.090791  -0.023726   0.001298   0.005143   0.002606   0.003954
    21  C    0.004167  -0.001080   0.000057   0.000322   0.000310  -0.000270
    22  H   -0.000674   0.000213  -0.000082  -0.000224   0.000073  -0.000042
    23  C   -0.008068   0.001474  -0.000745  -0.002407   0.000057   0.001514
    24  H   -0.012960   0.002323  -0.001138   0.000378  -0.001074   0.000850
    25  C   -0.000870   0.000319  -0.000038  -0.000104   0.000022   0.000188
    26  H    0.000019  -0.000017   0.000002   0.000006  -0.000002  -0.000005
    27  H   -0.000128  -0.000047  -0.000024  -0.000014  -0.000007  -0.000049
    28  H   -0.000026   0.000033  -0.000009  -0.000001  -0.000000   0.000006
    29  C   -1.297619  -1.522052  -0.030667  -0.519258  -0.211050  -0.378365
    30  C   -7.033103   0.016975   0.490131   0.183705  -0.162121  -0.484527
    31  C   14.562024   0.422774  -0.043062   0.570294   0.639141  -0.363100
    32  C    0.422774   6.411647  -0.081315  -0.239091   0.017182   0.480278
    33  H   -0.043062  -0.081315   0.515959   0.009558  -0.003206   0.007106
    34  C    0.570294  -0.239091   0.009558   5.837933  -0.046137   0.463005
    35  H    0.639141   0.017182  -0.003206  -0.046137   0.539836   0.008861
    36  C   -0.363100   0.480278   0.007106   0.463005   0.008861   6.067689
    37  H    0.015115   0.422044  -0.013300   0.006134   0.000681  -0.066131
    38  H   -0.099090  -0.006099   0.001207   0.419284  -0.021805  -0.067039
    39  H   -0.032106  -0.085391   0.001354  -0.061161   0.000598   0.486442
              37         38         39
     1  O    0.000018  -0.000057  -0.000010
     2  C    0.000014  -0.000991  -0.000032
     3  S   -0.000096   0.001049   0.000249
     4  S   -0.000003  -0.000177  -0.000004
     5  C    0.000003  -0.000062  -0.000002
     6  H    0.000000  -0.000013  -0.000000
     7  H    0.000000  -0.000009  -0.000000
     8  H    0.000000  -0.000029   0.000003
     9  C    0.003004  -0.025371  -0.004602
    10  N   -0.001489   0.001050   0.000443
    11  C    0.001098   0.000605  -0.000314
    12  H   -0.000180  -0.000400   0.000065
    13  H    0.000871   0.000694  -0.000173
    14  H    0.001901   0.005972  -0.001676
    15  C   -0.000429   0.000201   0.000283
    16  H   -0.000764  -0.000440  -0.000107
    17  H   -0.000131   0.000470   0.000016
    18  C    0.001227   0.000275  -0.000305
    19  C    0.000384  -0.000075  -0.000053
    20  C   -0.000802  -0.000336   0.000085
    21  C   -0.000005  -0.000015  -0.000005
    22  H    0.000010  -0.000016  -0.000000
    23  C   -0.000067  -0.000032   0.000026
    24  H    0.000142   0.000045   0.000016
    25  C   -0.000005  -0.000009   0.000003
    26  H   -0.000001   0.000000  -0.000000
    27  H   -0.000004   0.000001  -0.000001
    28  H    0.000001  -0.000000   0.000000
    29  C   -0.000288   0.046039   0.028669
    30  C   -0.067265   0.046882  -0.000055
    31  C    0.015115  -0.099090  -0.032106
    32  C    0.422044  -0.006099  -0.085391
    33  H   -0.013300   0.001207   0.001354
    34  C    0.006134   0.419284  -0.061161
    35  H    0.000681  -0.021805   0.000598
    36  C   -0.066131  -0.067039   0.486442
    37  H    0.503714   0.000261  -0.015042
    38  H    0.000261   0.510660  -0.013928
    39  H   -0.015042  -0.013928   0.518952
 Mulliken charges:
               1
     1  O    0.255029
     2  C    0.054838
     3  S   -0.182693
     4  S    0.160634
     5  C   -0.659843
     6  H    0.152958
     7  H    0.194425
     8  H    0.207610
     9  C   -0.655129
    10  N    0.291391
    11  C   -0.403391
    12  H   -0.982000
    13  H    0.186581
    14  H    0.209200
    15  C   -1.159901
    16  H    0.121276
    17  H    0.162352
    18  C    0.921355
    19  C    0.040442
    20  C   -0.439913
    21  C   -0.300794
    22  H    0.199446
    23  C   -0.188908
    24  H    0.114190
    25  C   -0.239764
    26  H    0.197032
    27  H    0.212057
    28  H    0.189374
    29  C    0.701798
    30  C   -0.063848
    31  C   -0.209948
    32  C   -0.414505
    33  H    0.184795
    34  C   -0.305855
    35  H    0.186679
    36  C   -0.325408
    37  H    0.209379
    38  H    0.201297
    39  H    0.177762
 Sum of Mulliken charges =  -1.00000
 Mulliken charges with hydrogens summed into heavy atoms:
               1
     1  O    0.255029
     2  C    0.054838
     3  S   -0.182693
     4  S    0.160634
     5  C   -0.104850
     9  C   -1.241349
    10  N    0.291391
    11  C   -0.403391
    15  C   -0.876273
    18  C    0.921355
    19  C    0.239888
    20  C   -0.325723
    21  C   -0.103762
    23  C    0.023148
    25  C   -0.050391
    29  C    0.701798
    30  C    0.120948
    31  C   -0.023269
    32  C   -0.205125
    34  C   -0.104558
    36  C   -0.147646
 Electronic spatial extent (au):  <R**2>=          10320.0640
 Charge=             -1.0000 electrons
 Dipole moment (field-independent basis, Debye):
    X=             20.1077    Y=             -8.7816    Z=            -18.4668  Tot=             28.6786
 Quadrupole moment (field-independent basis, Debye-Ang):
   XX=           -228.5726   YY=           -152.4284   ZZ=           -212.1764
   XY=             43.9284   XZ=             73.2459   YZ=            -28.4485
 Traceless Quadrupole moment (field-independent basis, Debye-Ang):
   XX=            -30.8468   YY=             45.2974   ZZ=            -14.4506
   XY=             43.9284   XZ=             73.2459   YZ=            -28.4485
 Octapole moment (field-independent basis, Debye-Ang**2):
  XXX=            502.7874  YYY=            -10.5138  ZZZ=           -302.2251  XYY=            177.1331
  XXY=           -270.0628  XXZ=           -403.9318  XZZ=            288.4235  YZZ=           -122.5355
  YYZ=            -79.4306  XYZ=            167.6049
 Hexadecapole moment (field-independent basis, Debye-Ang**3):
 XXXX=         -10724.6780 YYYY=          -4360.2391 ZZZZ=          -2658.3544 XXXY=           1027.2622
 XXXZ=           1814.4180 YYYX=            525.6097 YYYZ=           -261.0803 ZZZX=           1172.5504
 ZZZY=           -488.9803 XXYY=          -2497.5730 XXZZ=          -2829.8750 YYZZ=          -1436.6826
 XXYZ=           -761.1076 YYXZ=            561.1977 ZZXY=            626.4502
 N-N= 1.727124020137D+03 E-N=-7.195431020810D+03  KE= 1.580578187360D+03
 D1PCM: PCM CHGder 1st derivatives, ID1Alg=3 FixD1E=F DoIter=F DoCFld=F I1PDM=0.
 Calling FoFJK, ICntrl=      2127 FMM=F ISym2X=0 I1Cent= 0 IOpClX= 0 NMat=1 NMatS=1 NMatT=0.
 ***** Axes restored to original set *****
 -------------------------------------------------------------------
 Center     Atomic                   Forces (Hartrees/Bohr)
 Number     Number              X              Y              Z
 -------------------------------------------------------------------
      1        8          -0.000000154   -0.000001221    0.000000562
      2        6          -0.000000276   -0.000000600    0.000003860
      3       16           0.000007642   -0.000000351    0.000010502
      4       16          -0.000000336   -0.000007758    0.000003234
      5        6          -0.000001578    0.000001278    0.000007942
      6        1          -0.000002240   -0.000005680    0.000000945
      7        1          -0.000000037   -0.000002969    0.000008822
      8        1           0.000006348   -0.000000896    0.000001128
      9        6           0.000037318    0.000007641    0.000038768
     10        7           0.000057726   -0.000028833    0.000078671
     11        6          -0.000096137    0.000096191   -0.000119625
     12        1           0.000005511    0.000003362   -0.000000884
     13        1           0.000040546   -0.000033066   -0.000027021
     14        1          -0.000041385   -0.000048166    0.000038159
     15        6          -0.000001708    0.000000763   -0.000002931
     16        1           0.000005941   -0.000000782   -0.000001332
     17        1           0.000001947    0.000001478    0.000006062
     18        6          -0.000001028   -0.000003888    0.000001493
     19        6          -0.000003484    0.000002829   -0.000002135
     20        6          -0.000004718   -0.000000517    0.000000041
     21        6           0.000001998   -0.000002955   -0.000002590
     22        1           0.000002348   -0.000001509   -0.000000722
     23        6           0.000001014   -0.000006740   -0.000000738
     24        1          -0.000003589   -0.000000928    0.000000166
     25        6           0.000000408   -0.000000614   -0.000004868
     26        1           0.000002085   -0.000001471   -0.000002599
     27        1          -0.000002851   -0.000001948   -0.000000667
     28        1          -0.000000352   -0.000002221   -0.000002030
     29        6          -0.000013701   -0.000080910   -0.000004044
     30        6           0.000039118    0.000111270    0.000019736
     31        6          -0.000000254    0.000012145    0.000020776
     32        6          -0.000005115   -0.000027295   -0.000024703
     33        1           0.000008232    0.000007553    0.000004019
     34        6          -0.000043819   -0.000112487    0.000011763
     35        1          -0.000009141   -0.000043857    0.000001307
     36        6           0.000001863    0.000108805   -0.000036622
     37        1           0.000009958    0.000050136   -0.000006657
     38        1          -0.000005375   -0.000003401   -0.000015138
     39        1           0.000007274    0.000017614   -0.000002649
 -------------------------------------------------------------------
 Cartesian Forces:  Max     0.000119625 RMS     0.000030976

 GradGradGradGradGradGradGradGradGradGradGradGradGradGradGradGradGradGrad
 Berny optimization.
 FormGI is forming the generalized inverse of G from B-inverse, IUseBI=4.
 Internal  Forces:  Max     0.000173046 RMS     0.000022448
 Search for a local minimum.
 Step number   1 out of a maximum of  213
 All quantities printed in internal units (Hartrees-Bohrs-Radians)
 Mixed Optimization -- En-DIIS/RFO-DIIS
 Second derivative matrix not updated -- first step.
 ITU=  0
     Eigenvalues ---    0.00230   0.00230   0.00230   0.00299   0.00347
     Eigenvalues ---    0.00529   0.00542   0.00625   0.00792   0.00916
     Eigenvalues ---    0.01104   0.01307   0.01479   0.01600   0.01749
     Eigenvalues ---    0.01804   0.01833   0.02103   0.02116   0.02132
     Eigenvalues ---    0.02138   0.02142   0.02146   0.02149   0.02151
     Eigenvalues ---    0.02154   0.02156   0.02160   0.02160   0.02162
     Eigenvalues ---    0.02164   0.02170   0.02281   0.02471   0.04374
     Eigenvalues ---    0.05175   0.05699   0.06173   0.07482   0.07681
     Eigenvalues ---    0.08182   0.09169   0.09431   0.09712   0.10394
     Eigenvalues ---    0.12304   0.12597   0.13842   0.14692   0.16000
     Eigenvalues ---    0.16000   0.16000   0.16000   0.16000   0.16000
     Eigenvalues ---    0.16000   0.16000   0.16000   0.16000   0.16000
     Eigenvalues ---    0.16000   0.16603   0.20045   0.22000   0.22000
     Eigenvalues ---    0.22000   0.22023   0.22537   0.23473   0.23483
     Eigenvalues ---    0.24727   0.24983   0.25000   0.25000   0.28799
     Eigenvalues ---    0.30566   0.31333   0.32500   0.33461   0.34003
     Eigenvalues ---    0.34756   0.34800   0.34824   0.34879   0.35026
     Eigenvalues ---    0.35026   0.35374   0.35398   0.35474   0.35492
     Eigenvalues ---    0.35495   0.35506   0.35508   0.35508   0.35580
     Eigenvalues ---    0.40128   0.40550   0.41326   0.42011   0.42046
     Eigenvalues ---    0.42176   0.45723   0.45951   0.46081   0.46314
     Eigenvalues ---    0.46463   0.46463   0.46650   0.46725   0.57185
     Eigenvalues ---    1.21713
 RFO step:  Lambda=-8.55488960D-07 EMin= 2.30000000D-03
 Linear search not attempted -- first point.
 Iteration  1 RMS(Cart)=  0.00453438 RMS(Int)=  0.00002687
 Iteration  2 RMS(Cart)=  0.00002671 RMS(Int)=  0.00000002
 Iteration  3 RMS(Cart)=  0.00000000 RMS(Int)=  0.00000002
 Variable       Old X    -DE/DX   Delta X   Delta X   Delta X     New X
                                 (Linear)    (Quad)   (Total)
    R1        2.51299  -0.00000   0.00000  -0.00001  -0.00001   2.51298
    R2        2.77456  -0.00000   0.00000  -0.00001  -0.00001   2.77454
    R3        3.12842  -0.00001   0.00000  -0.00001  -0.00001   3.12840
    R4        3.34125  -0.00001   0.00000  -0.00004  -0.00004   3.34121
    R5        6.34360  -0.00001   0.00000  -0.00084  -0.00084   6.34276
    R6        3.43609   0.00000   0.00000   0.00000   0.00000   3.43609
    R7        2.06073  -0.00001   0.00000  -0.00002  -0.00002   2.06071
    R8        2.05632  -0.00000   0.00000  -0.00001  -0.00001   2.05631
    R9        2.05633  -0.00001   0.00000  -0.00001  -0.00001   2.05631
   R10        2.70204  -0.00008   0.00000  -0.00019  -0.00019   2.70184
   R11        2.08249  -0.00006   0.00000  -0.00018  -0.00018   2.08231
   R12        2.06563  -0.00008   0.00000  -0.00023  -0.00023   2.06539
   R13        2.86849   0.00001   0.00000   0.00003   0.00003   2.86852
   R14        2.20527  -0.00017   0.00000  -0.00014  -0.00014   2.20513
   R15        6.09762   0.00000   0.00000   0.00030   0.00030   6.09792
   R16        4.31258  -0.00000   0.00000  -0.00009  -0.00009   4.31248
   R17        6.34954   0.00001   0.00000   0.00083   0.00083   6.35037
   R18        2.06003  -0.00000   0.00000  -0.00001  -0.00001   2.06002
   R19        2.06001  -0.00001   0.00000  -0.00001  -0.00001   2.06000
   R20        2.83507  -0.00000   0.00000  -0.00001  -0.00001   2.83506
   R21        2.64341   0.00000   0.00000   0.00001   0.00001   2.64342
   R22        2.64431  -0.00000   0.00000  -0.00001  -0.00001   2.64431
   R23        2.63450   0.00000   0.00000   0.00000   0.00000   2.63450
   R24        2.05033   0.00000   0.00000   0.00000   0.00000   2.05033
   R25        2.63366   0.00001   0.00000   0.00002   0.00002   2.63367
   R26        2.05046   0.00001   0.00000   0.00002   0.00002   2.05047
   R27        2.63634   0.00000   0.00000   0.00000   0.00000   2.63634
   R28        2.04858   0.00000   0.00000   0.00001   0.00001   2.04859
   R29        2.63706   0.00001   0.00000   0.00002   0.00002   2.63708
   R30        2.04858   0.00000   0.00000   0.00000   0.00000   2.04858
   R31        2.04879   0.00000   0.00000   0.00000   0.00000   2.04879
   R32        2.63734  -0.00013   0.00000  -0.00027  -0.00027   2.63707
   R33        2.64546  -0.00000   0.00000  -0.00001  -0.00001   2.64545
   R34        2.63868   0.00003   0.00000   0.00007   0.00007   2.63875
   R35        2.04743   0.00000   0.00000   0.00001   0.00001   2.04744
   R36        2.63199   0.00002   0.00000   0.00005   0.00005   2.63204
   R37        2.05072  -0.00005   0.00000  -0.00013  -0.00013   2.05059
   R38        2.63287   0.00001   0.00000   0.00002   0.00002   2.63289
   R39        2.04912  -0.00005   0.00000  -0.00014  -0.00014   2.04898
   R40        2.63825  -0.00014   0.00000  -0.00030  -0.00030   2.63795
   R41        2.04884   0.00001   0.00000   0.00002   0.00002   2.04886
   R42        2.04861  -0.00001   0.00000  -0.00003  -0.00003   2.04858
    A1        2.09470  -0.00000   0.00000  -0.00006  -0.00006   2.09463
    A2        2.20570   0.00000   0.00000   0.00001   0.00001   2.20571
    A3        1.86363   0.00001   0.00000   0.00004   0.00004   1.86367
    A4        2.21386  -0.00001   0.00000  -0.00005  -0.00005   2.21381
    A5        1.60716  -0.00001   0.00000  -0.00006  -0.00006   1.60710
    A6        1.80311  -0.00003   0.00000  -0.00011  -0.00011   1.80300
    A7        1.83018   0.00000   0.00000   0.00003   0.00003   1.83021
    A8        1.93074  -0.00000   0.00000  -0.00001  -0.00001   1.93073
    A9        1.93001  -0.00000   0.00000  -0.00001  -0.00001   1.93000
   A10        1.92040   0.00000   0.00000   0.00001   0.00001   1.92041
   A11        1.91985   0.00000   0.00000   0.00001   0.00001   1.91986
   A12        1.93037  -0.00000   0.00000  -0.00003  -0.00003   1.93034
   A13        1.87298  -0.00000   0.00000  -0.00011  -0.00011   1.87287
   A14        1.87803  -0.00002   0.00000  -0.00016  -0.00016   1.87787
   A15        1.98533   0.00000   0.00000   0.00004   0.00004   1.98537
   A16        1.87612  -0.00001   0.00000  -0.00014  -0.00014   1.87598
   A17        1.92440   0.00001   0.00000   0.00017   0.00017   1.92457
   A18        1.92296   0.00002   0.00000   0.00017   0.00017   1.92313
   A19        1.83145   0.00003   0.00000   0.00023   0.00023   1.83167
   A20        2.84533   0.00001   0.00000   0.00011   0.00011   2.84543
   A21        0.90124  -0.00000   0.00000  -0.00006  -0.00006   0.90119
   A22        2.01177   0.00001   0.00000   0.00006   0.00006   2.01183
   A23        1.87893  -0.00000   0.00000  -0.00014  -0.00014   1.87879
   A24        1.88111   0.00000   0.00000  -0.00001  -0.00001   1.88110
   A25        1.87570   0.00000   0.00000   0.00000   0.00000   1.87570
   A26        1.90478   0.00000   0.00000   0.00004   0.00004   1.90482
   A27        1.95995  -0.00000   0.00000   0.00008   0.00008   1.96004
   A28        1.95979   0.00000   0.00000   0.00002   0.00002   1.95980
   A29        2.45332  -0.00000   0.00000  -0.00018  -0.00018   2.45314
   A30        2.10192   0.00000   0.00000  -0.00001  -0.00001   2.10191
   A31        2.10091  -0.00001   0.00000  -0.00001  -0.00001   2.10090
   A32        2.08034   0.00001   0.00000   0.00002   0.00002   2.08036
   A33        2.10236  -0.00000   0.00000   0.00000   0.00000   2.10237
   A34        2.08867   0.00000   0.00000   0.00002   0.00002   2.08869
   A35        2.09214  -0.00000   0.00000  -0.00002  -0.00002   2.09212
   A36        2.10191  -0.00000   0.00000  -0.00002  -0.00002   2.10189
   A37        2.08941  -0.00001   0.00000  -0.00003  -0.00003   2.08938
   A38        2.09186   0.00002   0.00000   0.00005   0.00005   2.09192
   A39        2.09439  -0.00000   0.00000  -0.00001  -0.00001   2.09437
   A40        2.09225   0.00000   0.00000   0.00001   0.00001   2.09226
   A41        2.09654   0.00000   0.00000   0.00001   0.00001   2.09655
   A42        2.09486  -0.00000   0.00000   0.00000   0.00000   2.09486
   A43        2.09203  -0.00000   0.00000  -0.00001  -0.00001   2.09202
   A44        2.09629   0.00000   0.00000   0.00001   0.00001   2.09630
   A45        2.09250   0.00000   0.00000   0.00001   0.00001   2.09252
   A46        2.09538  -0.00000   0.00000  -0.00001  -0.00001   2.09537
   A47        2.09529  -0.00000   0.00000  -0.00000  -0.00000   2.09529
   A48        2.14679  -0.00002   0.00000  -0.00009  -0.00009   2.14670
   A49        2.05680   0.00004   0.00000   0.00017   0.00017   2.05696
   A50        2.07903  -0.00002   0.00000  -0.00008  -0.00008   2.07895
   A51        2.10052  -0.00001   0.00000  -0.00003  -0.00003   2.10049
   A52        2.09492  -0.00001   0.00000  -0.00007  -0.00007   2.09485
   A53        2.08773   0.00002   0.00000   0.00010   0.00010   2.08783
   A54        2.10339   0.00002   0.00000   0.00010   0.00010   2.10350
   A55        2.09000  -0.00001   0.00000  -0.00004  -0.00004   2.08995
   A56        2.08980  -0.00001   0.00000  -0.00006  -0.00006   2.08973
   A57        2.10012   0.00002   0.00000   0.00010   0.00010   2.10022
   A58        2.08654  -0.00001   0.00000  -0.00005  -0.00005   2.08649
   A59        2.09652  -0.00001   0.00000  -0.00005  -0.00005   2.09647
   A60        2.09720  -0.00000   0.00000  -0.00001  -0.00001   2.09719
   A61        2.08895   0.00002   0.00000   0.00010   0.00010   2.08905
   A62        2.09703  -0.00001   0.00000  -0.00009  -0.00009   2.09694
   A63        2.08611  -0.00002   0.00000  -0.00009  -0.00009   2.08602
   A64        2.09897   0.00002   0.00000   0.00011   0.00011   2.09908
   A65        2.09811  -0.00000   0.00000  -0.00003  -0.00003   2.09808
   A66        3.15304   0.00002   0.00000   0.00053   0.00053   3.15357
   A67        3.16012  -0.00003   0.00000  -0.01305  -0.01305   3.14707
   A68        3.10170  -0.00002   0.00000  -0.00040  -0.00040   3.10129
   A69        3.11720   0.00002   0.00000   0.00042   0.00042   3.11762
   A70        3.14756  -0.00000   0.00000  -0.00068  -0.00068   3.14688
   A71        3.11893  -0.00000   0.00000  -0.00024  -0.00024   3.11869
    D1       -0.00688  -0.00000   0.00000  -0.00005  -0.00005  -0.00693
    D2        3.13520  -0.00001   0.00000  -0.00024  -0.00024   3.13496
    D3       -1.01983  -0.00000   0.00000  -0.00000  -0.00000  -1.01983
    D4        1.03271  -0.00000   0.00000  -0.00004  -0.00004   1.03267
    D5       -3.13464   0.00000   0.00000  -0.00003  -0.00003  -3.13467
    D6        1.39650   0.00001   0.00000   0.00045   0.00045   1.39695
    D7       -1.74567   0.00001   0.00000   0.00068   0.00068  -1.74500
    D8       -3.13763   0.00001   0.00000   0.00099   0.00099  -3.13664
    D9        0.00446   0.00001   0.00000   0.00080   0.00080   0.00525
   D10       -1.81913   0.00000   0.00000   0.00041   0.00041  -1.81873
   D11       -1.06451  -0.00000   0.00000  -0.00010  -0.00010  -1.06461
   D12       -3.14136   0.00000   0.00000   0.00013   0.00013  -3.14123
   D13       -1.07161   0.00000   0.00000   0.00015   0.00015  -1.07145
   D14        1.07309  -0.00000   0.00000   0.00011   0.00011   1.07320
   D15       -2.71737   0.00001   0.00000   0.00059   0.00059  -2.71679
   D16       -0.70762  -0.00001   0.00000   0.00043   0.00043  -0.70719
   D17        1.43516   0.00000   0.00000   0.00059   0.00059   1.43575
   D18        1.50414   0.00001   0.00000  -0.00092  -0.00092   1.50323
   D19        0.86820   0.00001   0.00000  -0.00051  -0.00051   0.86770
   D20       -2.76667  -0.00001   0.00000  -0.00119  -0.00119  -2.76786
   D21        2.88057  -0.00001   0.00000  -0.00078  -0.00078   2.87979
   D22       -0.66924   0.00000   0.00000  -0.00097  -0.00097  -0.67021
   D23       -1.30518   0.00000   0.00000  -0.00056  -0.00056  -1.30574
   D24        0.28343  -0.00001   0.00000  -0.00197  -0.00197   0.28146
   D25       -2.89479  -0.00001   0.00000  -0.00205  -0.00205  -2.89684
   D26       -1.82140  -0.00001   0.00000  -0.00198  -0.00198  -1.82339
   D27        1.28357  -0.00001   0.00000  -0.00206  -0.00206   1.28150
   D28        2.39373  -0.00001   0.00000  -0.00202  -0.00202   2.39171
   D29       -0.78449  -0.00001   0.00000  -0.00210  -0.00210  -0.78659
   D30        0.28635   0.00000   0.00000  -0.00051  -0.00051   0.28584
   D31       -2.88428  -0.00001   0.00000  -0.00088  -0.00088  -2.88516
   D32        0.77161   0.00000   0.00000   0.00001   0.00001   0.77162
   D33       -2.59297   0.00001   0.00000   0.00020   0.00020  -2.59276
   D34        0.21573   0.00000   0.00000   0.00018   0.00018   0.21591
   D35       -1.82141   0.00000   0.00000   0.00025   0.00025  -1.82115
   D36        2.27695   0.00000   0.00000   0.00014   0.00014   2.27710
   D37       -1.61192  -0.00000   0.00000   0.00014   0.00014  -1.61178
   D38        1.52394  -0.00000   0.00000   0.00005   0.00005   1.52400
   D39        2.60813   0.00000   0.00000   0.00026   0.00026   2.60839
   D40       -0.53919   0.00000   0.00000   0.00018   0.00018  -0.53902
   D41        0.45379  -0.00000   0.00000   0.00014   0.00014   0.45393
   D42       -2.69353  -0.00000   0.00000   0.00005   0.00005  -2.69348
   D43        3.13267  -0.00000   0.00000  -0.00015  -0.00015   3.13252
   D44       -0.01337  -0.00000   0.00000  -0.00008  -0.00008  -0.01345
   D45       -0.00326  -0.00000   0.00000  -0.00006  -0.00006  -0.00332
   D46        3.13389   0.00000   0.00000   0.00000   0.00000   3.13389
   D47       -3.13159   0.00000   0.00000   0.00014   0.00014  -3.13144
   D48        0.01321  -0.00000   0.00000   0.00011   0.00011   0.01332
   D49        0.00435  -0.00000   0.00000   0.00006   0.00006   0.00441
   D50       -3.13404  -0.00000   0.00000   0.00002   0.00002  -3.13402
   D51       -0.00019   0.00000   0.00000   0.00002   0.00002  -0.00018
   D52        3.13830   0.00000   0.00000   0.00006   0.00006   3.13836
   D53       -3.13733  -0.00000   0.00000  -0.00005  -0.00005  -3.13738
   D54        0.00116   0.00000   0.00000  -0.00001  -0.00001   0.00116
   D55       -0.00199   0.00000   0.00000  -0.00000  -0.00000  -0.00199
   D56       -3.13925  -0.00000   0.00000  -0.00006  -0.00006  -3.13931
   D57        3.13640   0.00000   0.00000   0.00003   0.00003   3.13643
   D58       -0.00087   0.00000   0.00000  -0.00003  -0.00003  -0.00090
   D59        0.00260   0.00000   0.00000   0.00004   0.00004   0.00263
   D60        3.13906   0.00000   0.00000   0.00005   0.00005   3.13911
   D61       -3.13589  -0.00000   0.00000  -0.00001  -0.00001  -3.13590
   D62        0.00057   0.00000   0.00000   0.00001   0.00001   0.00058
   D63       -0.00151  -0.00000   0.00000  -0.00004  -0.00004  -0.00155
   D64       -3.13798  -0.00000   0.00000  -0.00006  -0.00006  -3.13804
   D65        3.13574   0.00000   0.00000   0.00001   0.00001   3.13576
   D66       -0.00072   0.00000   0.00000  -0.00000  -0.00000  -0.00072
   D67        3.10685   0.00001   0.00000   0.00024   0.00024   3.10708
   D68       -0.03853  -0.00000   0.00000  -0.00007  -0.00007  -0.03860
   D69        0.00233   0.00001   0.00000   0.00031   0.00031   0.00263
   D70        3.14013  -0.00000   0.00000   0.00000   0.00000   3.14014
   D71       -3.10632   0.00000   0.00000   0.00000   0.00000  -3.10632
   D72        0.03706   0.00000   0.00000   0.00007   0.00007   0.03713
   D73        0.00011  -0.00000   0.00000  -0.00007  -0.00007   0.00004
   D74       -3.13969   0.00000   0.00000  -0.00001  -0.00001  -3.13970
   D75       -0.00270  -0.00001   0.00000  -0.00032  -0.00032  -0.00302
   D76        3.13857  -0.00000   0.00000  -0.00020  -0.00020   3.13838
   D77       -3.14052  -0.00000   0.00000  -0.00002  -0.00002  -3.14054
   D78        0.00075   0.00000   0.00000   0.00011   0.00011   0.00086
   D79       -0.00219  -0.00000   0.00000  -0.00015  -0.00015  -0.00234
   D80       -3.13952   0.00000   0.00000   0.00014   0.00014  -3.13939
   D81        3.13761  -0.00000   0.00000  -0.00022  -0.00022   3.13739
   D82        0.00028   0.00000   0.00000   0.00007   0.00007   0.00035
   D83        0.00060   0.00000   0.00000   0.00010   0.00010   0.00070
   D84        3.14018   0.00000   0.00000   0.00002   0.00002   3.14020
   D85       -3.14067  -0.00000   0.00000  -0.00003  -0.00003  -3.14070
   D86       -0.00109  -0.00000   0.00000  -0.00010  -0.00010  -0.00120
   D87        0.00183   0.00000   0.00000   0.00014   0.00014   0.00197
   D88       -3.13775   0.00000   0.00000   0.00021   0.00021  -3.13753
   D89        3.13914  -0.00000   0.00000  -0.00015  -0.00015   3.13899
   D90       -0.00044  -0.00000   0.00000  -0.00008  -0.00008  -0.00051
         Item               Value     Threshold  Converged?
 Maximum Force            0.000173     0.000450     YES
 RMS     Force            0.000022     0.000300     YES
 Maximum Displacement     0.042539     0.001800     NO 
 RMS     Displacement     0.004537     0.001200     NO 
 Predicted change in Energy=-4.277452D-07
 GradGradGradGradGradGradGradGradGradGradGradGradGradGradGradGradGradGrad

                          Input orientation:                          
 ---------------------------------------------------------------------
 Center     Atomic      Atomic             Coordinates (Angstroms)
 Number     Number       Type             X           Y           Z
 ---------------------------------------------------------------------
      1          8           0        2.122322    0.821537   -0.182706
      2          6           0        1.531462    2.002962   -0.336073
      3         16           0        0.246090    2.337014   -1.324423
      4         16           0        2.383387    3.140189    0.716112
      5          6           0        1.501209    4.706161    0.440970
      6          1           0        2.008509    5.429121    1.080595
      7          1           0        1.578139    5.011500   -0.600626
      8          1           0        0.458126    4.614730    0.737109
      9          6           0       -2.653662    0.434905    1.405262
     10          7           0       -1.903884   -0.470347    2.219229
     11          6           0       -1.299340   -1.192070    2.908658
     12          1           0       -4.493370    2.358713    3.494670
     13          1           0       -3.252078    1.065687    2.082185
     14          1           0       -1.941065    1.086610    0.893358
     15          6           0        1.633188   -0.346258   -0.926135
     16          1           0        0.585805   -0.491695   -0.661199
     17          1           0        1.704392   -0.117560   -1.989598
     18          6           0        2.486639   -1.517326   -0.537577
     19          6           0        3.623190   -1.844532   -1.284529
     20          6           0        2.158840   -2.291458    0.581051
     21          6           0        4.422676   -2.926096   -0.917642
     22          1           0        3.880568   -1.253906   -2.157523
     23          6           0        2.957576   -3.372267    0.950123
     24          1           0        1.275159   -2.049441    1.162339
     25          6           0        4.091428   -3.690428    0.201443
     26          1           0        5.299700   -3.173141   -1.505012
     27          1           0        2.693887   -3.967119    1.817194
     28          1           0        4.711230   -4.533136    0.486260
     29          6           0       -3.553577   -0.253222    0.394904
     30          6           0       -3.894622   -1.603902    0.476807
     31          6           0       -4.093406    0.524277   -0.636523
     32          6           0       -4.760467   -2.171059   -0.460471
     33          1           0       -3.484334   -2.219648    1.268264
     34          6           0       -4.959523   -0.040998   -1.569390
     35          1           0       -3.833732    1.575244   -0.710929
     36          6           0       -5.295644   -1.393245   -1.485059
     37          1           0       -5.014325   -3.222584   -0.386270
     38          1           0       -5.368202    0.573124   -2.363966
     39          1           0       -5.966716   -1.834949   -2.212897
 ---------------------------------------------------------------------
                    Distance matrix (angstroms):
                    1          2          3          4          5
     1  O    0.000000
     2  C    1.329813   0.000000
     3  S    2.668415   1.655479   0.000000
     4  S    2.500435   1.768093   3.062174   0.000000
     5  C    3.983097   2.812827   3.210108   1.818299   0.000000
     6  H    4.778987   3.738060   4.295505   2.347891   1.090479
     7  H    4.245773   3.020508   3.074266   2.425702   1.088151
     8  H    4.243104   3.020779   3.079426   2.425148   1.088154
     9  C    5.047886   4.796490   4.413361   5.758937   6.036260
    10  N    4.862982   4.944535   5.006110   5.803105   6.446169
    11  C    5.031791   5.361898   5.723790   6.094113   6.980092
    12  H    7.723561   7.148409   6.759187   7.457941   7.125347
    13  H    5.837253   5.441389   5.045634   6.158586   6.208089
    14  H    4.211804   3.796004   3.356443   4.790563   5.015481
    15  C    1.468225   2.424326   3.046740   3.926205   5.235774
    16  H    2.077118   2.687618   2.925213   4.280055   5.391702
    17  H    2.078804   2.694562   2.931559   4.288919   5.405296
    18  C    2.393520   3.653134   4.527154   4.824400   6.376551
    19  C    3.251852   4.480860   5.375103   5.512451   7.098713
    20  C    3.205525   4.435849   5.358376   5.437963   7.029848
    21  C    4.458308   5.743949   6.731246   6.605124   8.284452
    22  H    3.361367   4.409441   5.176698   5.459615   6.923577
    23  C    4.423679   5.707993   6.717262   6.541906   8.224429
    24  H    3.281668   4.328152   5.146257   5.325368   6.797766
    25  C    4.937892   6.265544   7.310606   7.059718   8.790297
    26  H    5.272729   6.508308   7.478863   7.300438   8.960958
    27  H    5.220872   6.452104   7.456779   7.198792   8.862406
    28  H    5.985188   7.314898   8.391365   8.021944   9.781149
    29  C    5.805564   5.610911   4.909468   6.845872   7.081558
    30  C    6.520838   6.566021   5.993391   7.872551   8.302600
    31  C    6.239358   5.823737   4.752940   7.114876   7.067450
    32  C    7.510364   7.551576   6.792257   8.979330   9.344374
    33  H    6.541309   6.750003   6.434381   7.966359   8.573615
    34  C    7.267695   6.916049   5.728295   8.322368   8.265478
    35  H    6.026747   5.395254   4.195427   6.567958   6.292146
    36  C    7.850325   7.711275   6.682174   9.185025   9.333249
    37  H    8.205369   8.375928   7.711110   9.819688  10.295703
    38  H    7.805611   7.332268   5.975971   8.727190   8.493437
    39  H    8.752778   8.629873   7.536154  10.151616  10.276139
                    6          7          8          9         10
     6  H    0.000000
     7  H    1.784973   0.000000
     8  H    1.784629   1.789242   0.000000
     9  C    6.839842   6.548049   5.253627   0.000000
    10  N    7.169870   7.080022   5.799464   1.429753   0.000000
    11  C    7.623901   7.686303   6.443854   2.596428   1.166906
    12  H    7.584827   7.789220   6.100088   3.383960   4.041753
    13  H    6.907715   6.789544   5.307594   1.101912   2.048367
    14  H    5.872955   5.479192   4.269446   1.092959   2.045344
    15  C    6.125589   5.367920   5.362701   4.941934   4.734933
    16  H    6.333562   5.592276   5.295956   3.952594   3.807345
    17  H    6.346987   5.315303   5.602025   5.551840   5.555028
    18  C    7.148441   6.592034   6.583449   5.831683   5.288935
    19  C    7.817099   7.187151   7.471728   7.199284   6.686797
    20  C    7.738183   7.420699   7.114226   5.592187   4.744028
    21  C    8.923610   8.437851   8.678705   8.171094   7.476364
    22  H    7.658516   6.854227   7.384639   7.631624   7.295876
    23  C    8.853371   8.636852   8.371663   6.796154   5.802203
    24  H    7.514877   7.284005   6.727521   4.654742   3.703628
    25  C    9.395618   9.093047   9.080941   7.997737   7.098179
    26  H    9.566411   9.036387   9.440280   9.205632   8.547905
    27  H    9.449955   9.365166   8.933831   6.938572   5.790383
    28  H   10.339463  10.104338  10.091346   8.931273   7.954192
    29  C    7.980978   7.419090   6.317265   1.517956   2.469169
    30  C    9.201898   8.653064   7.595101   2.561005   2.878198
    31  C    8.014946   7.232073   6.271771   2.499946   3.733444
    32  C   10.293525   9.580539   8.643776   3.835445   4.270045
    33  H    9.418610   9.022798   7.907835   2.784859   2.542089
    34  C    9.246519   8.319091   7.506442   3.793683   4.886196
    35  H    7.224521   6.411581   5.454845   2.677910   4.061353
    36  C   10.318813   9.436730   8.610439   4.321591   5.106616
    37  H   11.239390  10.550197   9.624614   4.707392   4.902885
    38  H    9.479535   8.429722   7.739338   4.647033   5.839180
    39  H   11.279097  10.314946   9.569718   5.405519   6.165427
                   11         12         13         14         15
    11  C    0.000000
    12  H    4.811787   0.000000
    13  H    3.097371   2.282069   0.000000
    14  H    3.108959   3.859965   1.769888   0.000000
    15  C    4.901097   8.024655   5.908417   4.258984   0.000000
    16  H    4.097338   7.155005   4.967991   3.360471   1.090116
    17  H    5.845502   8.638366   6.522736   4.801126   1.090104
    18  C    5.129909   8.944451   6.816742   5.332224   1.500252
    19  C    6.499218  10.314386   8.189838   6.655503   2.516621
    20  C    4.311081   8.623524   6.542313   5.321475   2.516291
    21  C    7.098513  11.264705   9.156153   7.738134   3.799589
    22  H    7.245789  10.729452   8.615699   6.976912   2.718614
    23  C    5.168216   9.738349   7.716009   6.624310   3.798825
    24  H    3.226881   7.625451   5.571894   4.500140   2.718591
    25  C    6.529256  11.006189   8.949017   7.725918   4.300913
    26  H    8.182448  12.308633  10.196496   8.736494   4.665798
    27  H    4.983779   9.720428   7.794475   6.919279   4.664929
    28  H    7.290932  11.885822   9.864485   8.717815   5.385085
    29  C    3.504566   4.161005   2.162716   2.154948   5.353161
    30  C    3.580362   5.016803   3.180692   3.350933   5.840085
    31  C    4.829178   4.537827   2.896951   2.699874   5.799619
    32  C    4.928372   6.019411   4.383704   4.516003   6.665251
    33  H    2.919077   5.190031   3.392614   3.667911   5.874862
    34  C    5.897018   5.623221   4.180206   4.055578   6.631048
    35  H    5.213692   4.328511   2.898182   2.528772   5.798767
    36  C    5.942698   6.286376   4.790379   4.802056   7.029743
    37  H    5.364760   6.817914   5.252432   5.445321   7.263204
    38  H    6.890001   6.186863   4.948622   4.755954   7.206392
    39  H    6.959024   7.234215   5.850699   5.864315   7.850509
                   16         17         18         19         20
    16  H    0.000000
    17  H    1.776473   0.000000
    18  C    2.163416   2.163243   0.000000
    19  C    3.382960   2.676068   1.398839   0.000000
    20  C    2.693839   3.397144   1.399307   2.413390   0.000000
    21  C    4.551225   4.052904   2.424319   1.394118   2.788153
    22  H    3.698028   2.460736   2.153289   1.084989   3.397153
    23  C    4.064400   4.561309   2.424013   2.787595   1.393679
    24  H    2.495410   3.721708   2.154193   3.397411   1.085063
    25  C    4.823426   4.823276   2.800692   2.415511   2.415806
    26  H    5.488440   4.743167   3.404551   2.150465   3.872212
    27  H    4.760778   5.503623   3.404318   3.871649   2.149922
    28  H    5.888042   5.887975   3.884862   3.398251   3.398352
    29  C    4.278634   5.774989   6.241129   7.540475   6.068012
    30  C    4.754607   6.296135   6.461962   7.725134   6.093275
    31  C    4.788300   5.988090   6.890205   8.097964   6.964297
    32  C    5.607422   6.953380   7.276941   8.430386   6.998291
    33  H    4.824384   6.477292   6.277487   7.561373   5.685318
    34  C    5.637251   6.677590   7.660908   8.774785   7.769174
    35  H    4.879244   5.930548   7.038546   8.223720   7.247863
    36  C    6.006911   7.133192   7.840730   8.932495   7.787485
    37  H    6.236569   7.573176   7.693846   8.792756   7.297740
    38  H    6.283586   7.116094   8.330919   9.373120   8.575274
    39  H    6.866413   7.864171   8.623618   9.634742   8.604604
                   21         22         23         24         25
    21  C    0.000000
    22  H    2.151140   0.000000
    23  C    2.415395   3.872574   0.000000
    24  H    3.873204   4.294475   2.150682   0.000000
    25  C    1.395092   3.397914   1.395481   3.398166   0.000000
    26  H    1.084069   2.474503   3.398953   4.957257   2.153949
    27  H    3.398789   4.956622   1.084063   2.473684   2.154142
    28  H    2.153318   4.293359   2.153622   4.293298   1.084173
    29  C    8.513968   7.923558   7.240983   5.208844   8.384386
    30  C    8.536400   8.216798   7.092514   5.234032   8.258717
    31  C    9.192810   8.310213   8.210776   6.219438   9.244319
    32  C    9.225465   8.853736   7.937309   6.251167   9.005702
    33  H    8.233958   8.179881   6.551943   4.763713   7.790602
    34  C    9.837389   8.942274   8.951299   7.097003   9.918362
    35  H    9.406012   8.343090   8.564977   6.538214   9.558655
    36  C    9.854813   9.201874   8.829625   7.114405   9.810120
    37  H    9.456598   9.280741   8.084526   6.582709   9.136686
    38  H   10.497509   9.429762   9.791215   7.965358  10.688490
    39  H   10.526526   9.864567   9.592238   7.992683  10.508953
                   26         27         28         29         30
    26  H    0.000000
    27  H    4.296244   0.000000
    28  H    2.482145   2.482224   0.000000
    29  C    9.513996   7.405859   9.307687   0.000000
    30  C    9.535495   7.126701   9.090719   1.395477   0.000000
    31  C   10.131910   8.500629  10.215658   1.399914   2.410013
    32  C   10.163769   7.998811   9.807587   2.422054   1.396368
    33  H    9.260641   6.444020   8.551668   2.152761   1.083459
    34  C   10.726888   9.244353  10.859487   2.424907   2.786325
    35  H   10.324597   8.928550  10.571752   2.155143   3.394318
    36  C   10.743823   9.020105  10.671576   2.805121   2.419949
    37  H   10.374639   8.051467   9.852171   3.400165   2.149132
    38  H   11.339155  10.153481  11.653010   3.403979   3.870513
    39  H   11.367673   9.787432  11.339497   3.889180   3.403155
                   31         32         33         34         35
    31  C    0.000000
    32  C    2.782230   0.000000
    33  H    3.395335   2.149279   0.000000
    34  C    1.392816   2.409665   3.869751   0.000000
    35  H    1.085126   3.867345   4.294239   2.148628   0.000000
    36  C    2.417081   1.393265   3.397729   1.395944   3.398292
    37  H    3.866482   1.084276   2.466624   3.394888   4.951602
    38  H    2.147453   3.394581   4.953951   1.084212   2.468071
    39  H    3.400029   2.153835   4.292865   2.155643   4.293594
                   36         37         38         39
    36  C    0.000000
    37  H    2.152431   0.000000
    38  H    2.155076   4.294637   0.000000
    39  H    1.084061   2.483776   2.485932   0.000000
 Stoichiometry    C17H18NOS2(1-)
 Framework group  C1[X(C17H18NOS2)]
 Deg. of freedom   111
 Full point group                 C1      NOp   1
 Largest Abelian subgroup         C1      NOp   1
 Largest concise Abelian subgroup C1      NOp   1
                         Standard orientation:                         
 ---------------------------------------------------------------------
 Center     Atomic      Atomic             Coordinates (Angstroms)
 Number     Number       Type             X           Y           Z
 ---------------------------------------------------------------------
      1          8           0        2.122160    0.823164   -0.183623
      2          6           0        1.530584    2.004191   -0.337298
      3         16           0        0.244768    2.337122   -1.325450
      4         16           0        2.382127    3.142316    0.714225
      5          6           0        1.498981    4.707675    0.438699
      6          1           0        2.006030    5.431175    1.077912
      7          1           0        1.575469    5.012652   -0.603036
      8          1           0        0.456026    4.615762    0.735140
      9          6           0       -2.653196    0.434416    1.405718
     10          7           0       -1.902690   -0.470089    2.219846
     11          6           0       -1.297558   -1.191197    2.909402
     12          1           0       -4.493471    2.357984    3.494847
     13          1           0       -3.251800    1.065118    2.082548
     14          1           0       -1.941103    1.086329    0.893378
     15          6           0        1.633505   -0.345201   -0.926471
     16          1           0        0.586273   -0.491134   -0.661211
     17          1           0        1.704306   -0.116876   -1.990041
     18          6           0        2.487726   -1.515627   -0.537675
     19          6           0        3.624274   -1.842474   -1.284791
     20          6           0        2.160657   -2.289510    0.581338
     21          6           0        4.424473   -2.923436   -0.917687
     22          1           0        3.881090   -1.252041   -2.158080
     23          6           0        2.960107   -3.369718    0.950627
     24          1           0        1.276986   -2.047773    1.162758
     25          6           0        4.093949   -3.687522    0.201781
     26          1           0        5.301488   -3.170208   -1.505185
     27          1           0        2.696980   -3.964383    1.817997
     28          1           0        4.714307   -4.529763    0.486767
     29          6           0       -3.552975   -0.254621    0.395859
     30          6           0       -3.893224   -1.605464    0.478375
     31          6           0       -4.093512    0.522167   -0.635733
     32          6           0       -4.758984   -2.173482   -0.458460
     33          1           0       -3.482382   -2.220666    1.269967
     34          6           0       -4.959544   -0.043968   -1.568158
     35          1           0       -3.834460    1.573254   -0.710615
     36          6           0       -5.294868   -1.396374   -1.483213
     37          1           0       -5.012220   -3.225123   -0.383784
     38          1           0       -5.368778    0.569610   -2.362869
     39          1           0       -5.965873   -1.838746   -2.210708
 ---------------------------------------------------------------------
 Rotational constants (GHZ):      0.2415239      0.1465487      0.1087314
 Standard basis: 6-311++G(d,p) (5D, 7F)
 There are   625 symmetry adapted cartesian basis functions of A   symmetry.
 There are   604 symmetry adapted basis functions of A   symmetry.
   604 basis functions,   946 primitive gaussians,   625 cartesian basis functions
    84 alpha electrons       84 beta electrons
       nuclear repulsion energy      1727.1351304830 Hartrees.
 NAtoms=   39 NActive=   39 NUniq=   39 SFac= 1.00D+00 NAtFMM=   60 NAOKFM=F Big=F
 Integral buffers will be    131072 words long.
 Raffenetti 2 integral format.
 Two-electron integral symmetry is turned on.
 ------------------------------------------------------------------------------
 Polarizable Continuum Model (PCM)
 =================================
 Model                : PCM (using non-symmetric T matrix).
 Atomic radii         : UFF (Universal Force Field).
 Polarization charges : Total charges.
 Charge compensation  : None.
 Solution method      : On-the-fly selection.
 Cavity type          : Scaled VdW (van der Waals Surface) (Alpha=1.100).
 Cavity algorithm     : GePol (No added spheres)
                        Default sphere list used, NSphG=   39.
                        Lebedev-Laikov grids with approx.  5.0 points / Ang**2.
                        Smoothing algorithm: York/Karplus (Gamma=1.0000).
                        Polarization charges: spherical gaussians, with
                                              point-specific exponents (IZeta= 3).
                        Self-potential: point-specific (ISelfS= 7).
                        Self-field    : sphere-specific E.n sum rule (ISelfD= 2).
 1st derivatives      : Analytical E(r).r(x)/FMM algorithm (CHGder, D1EAlg=3).
                        Cavity 1st derivative terms included.
 Solvent              : n,n-DiMethylFormamide, Eps=  37.219000 Eps(inf)=   2.046330
 ------------------------------------------------------------------------------
 One-electron integrals computed using PRISM.
 NBasis=   604 RedAO= T EigKep=  1.75D-06  NBF=   604
 NBsUse=   602 1.00D-06 EigRej=  6.98D-07 NBFU=   602
 Initial guess from the checkpoint file:  "/scratch/srahman/32934308/Gau-134498.chk"
 B after Tr=    -0.000000    0.000000    0.000000
         Rot=    1.000000    0.000120   -0.000076   -0.000336 Ang=   0.04 deg.
 ExpMin= 3.60D-02 ExpMax= 9.34D+04 ExpMxC= 3.17D+03 IAcc=3 IRadAn=         5 AccDes= 0.00D+00
 Harris functional with IExCor=  402 and IRadAn=       5 diagonalized for initial guess.
 HarFok:  IExCor=  402 AccDes= 0.00D+00 IRadAn=         5 IDoV= 1 UseB2=F ITyADJ=14
 ICtDFT=  3500011 ScaDFX=  1.000000  1.000000  1.000000  1.000000
 FoFCou: FMM=F IPFlag=           0 FMFlag=      100000 FMFlg1=           0
         NFxFlg=           0 DoJE=T BraDBF=F KetDBF=T FulRan=T
         wScrn=  0.000000 ICntrl=     500 IOpCl=  0 I1Cent=   200000004 NGrid=           0
         NMat0=    1 NMatS0=      1 NMatT0=    0 NMatD0=    1 NMtDS0=    0 NMtDT0=    0
 Petite list used in FoFCou.
 Requested convergence on RMS density matrix=1.00D-08 within 128 cycles.
 Requested convergence on MAX density matrix=1.00D-06.
 Requested convergence on             energy=1.00D-06.
 No special actions if energy rises.
 Inv3:  Mode=1 IEnd=    36624108.
 Iteration    1 A*A^-1 deviation from unit magnitude is 9.77D-15 for   2230.
 Iteration    1 A*A^-1 deviation from orthogonality  is 7.11D-15 for   2441      1.
 Iteration    1 A^-1*A deviation from unit magnitude is 9.44D-15 for   2230.
 Iteration    1 A^-1*A deviation from orthogonality  is 2.63D-13 for   3001   2764.
 Error on total polarization charges =  0.05313
 SCF Done:  E(RB3LYP) =  -1585.28168181     A.U. after   10 cycles
            NFock= 10  Conv=0.43D-08     -V/T= 2.0030
 D1PCM: PCM CHGder 1st derivatives, ID1Alg=3 FixD1E=F DoIter=F DoCFld=F I1PDM=0.
 Calling FoFJK, ICntrl=      2127 FMM=F ISym2X=0 I1Cent= 0 IOpClX= 0 NMat=1 NMatS=1 NMatT=0.
 ***** Axes restored to original set *****
 -------------------------------------------------------------------
 Center     Atomic                   Forces (Hartrees/Bohr)
 Number     Number              X              Y              Z
 -------------------------------------------------------------------
      1        8           0.000012816    0.000003331   -0.000006228
      2        6          -0.000013624   -0.000006071    0.000024076
      3       16           0.000003796   -0.000002105    0.000001788
      4       16          -0.000004970   -0.000001971    0.000005472
      5        6           0.000009993    0.000005406    0.000002641
      6        1           0.000000857   -0.000000799    0.000004795
      7        1           0.000002516   -0.000000257    0.000005876
      8        1           0.000002503   -0.000004570    0.000004353
      9        6          -0.000016547   -0.000041944    0.000040259
     10        7          -0.000010644   -0.000013500    0.000018548
     11        6          -0.000000268    0.000010294   -0.000026120
     12        1          -0.000047182   -0.000052884    0.000003637
     13        1           0.000091332    0.000105494   -0.000028206
     14        1          -0.000014729    0.000017497   -0.000012319
     15        6           0.000001048    0.000007442   -0.000000496
     16        1           0.000003061   -0.000014634   -0.000008596
     17        1          -0.000000340   -0.000002106    0.000000454
     18        6          -0.000001784   -0.000001374   -0.000001818
     19        6           0.000000792    0.000002212   -0.000000063
     20        6          -0.000000961   -0.000001947   -0.000000173
     21        6          -0.000000543   -0.000001448   -0.000000613
     22        1          -0.000000093   -0.000000650   -0.000000302
     23        6           0.000000276   -0.000002297   -0.000001555
     24        1           0.000002902   -0.000005578    0.000000439
     25        6          -0.000004238   -0.000002227   -0.000000857
     26        1          -0.000001393   -0.000001244   -0.000001028
     27        1          -0.000002053   -0.000003158   -0.000002582
     28        1          -0.000002048   -0.000002568   -0.000001813
     29        6          -0.000020033   -0.000009511    0.000006340
     30        6           0.000014522   -0.000005625   -0.000020835
     31        6          -0.000001127    0.000021527    0.000004169
     32        6          -0.000007226   -0.000009858   -0.000001592
     33        1          -0.000008246   -0.000003609   -0.000004524
     34        6           0.000012781   -0.000000501   -0.000001461
     35        1           0.000000146    0.000004914    0.000000475
     36        6          -0.000001524    0.000004034   -0.000001891
     37        1          -0.000001022   -0.000000147   -0.000002340
     38        1           0.000001377    0.000009164    0.000002182
     39        1          -0.000000121    0.000001269   -0.000000092
 -------------------------------------------------------------------
 Cartesian Forces:  Max     0.000105494 RMS     0.000017333

 GradGradGradGradGradGradGradGradGradGradGradGradGradGradGradGradGradGrad
 Berny optimization.
 Using GEDIIS/GDIIS optimizer.
 FormGI is forming the generalized inverse of G from B-inverse, IUseBI=4.
 Internal  Forces:  Max     0.000296380 RMS     0.000022530
 Search for a local minimum.
 Step number   2 out of a maximum of  213
 All quantities printed in internal units (Hartrees-Bohrs-Radians)
 Mixed Optimization -- En-DIIS/RFO-DIIS
 Swapping is turned off.
 Update second derivatives using D2CorX and points    1    2
 DE=  2.16D-06 DEPred=-4.28D-07 R=-5.04D+00
 Trust test=-5.04D+00 RLast= 1.44D-02 DXMaxT set to 1.50D-01
 ITU= -1  0
     Eigenvalues ---    0.00226   0.00230   0.00297   0.00327   0.00425
     Eigenvalues ---    0.00542   0.00622   0.00779   0.00913   0.01083
     Eigenvalues ---    0.01302   0.01478   0.01563   0.01737   0.01802
     Eigenvalues ---    0.01832   0.02005   0.02115   0.02125   0.02132
     Eigenvalues ---    0.02138   0.02142   0.02146   0.02151   0.02153
     Eigenvalues ---    0.02156   0.02159   0.02160   0.02162   0.02163
     Eigenvalues ---    0.02169   0.02252   0.02356   0.02569   0.04329
     Eigenvalues ---    0.05133   0.05677   0.06170   0.07441   0.07902
     Eigenvalues ---    0.08215   0.09171   0.09427   0.09709   0.10393
     Eigenvalues ---    0.12307   0.12610   0.13746   0.14683   0.15895
     Eigenvalues ---    0.16000   0.16000   0.16000   0.16000   0.16000
     Eigenvalues ---    0.16000   0.16000   0.16000   0.16000   0.16000
     Eigenvalues ---    0.16003   0.16593   0.20028   0.21786   0.22000
     Eigenvalues ---    0.22002   0.22025   0.22532   0.23339   0.23484
     Eigenvalues ---    0.24695   0.24727   0.24999   0.25004   0.28779
     Eigenvalues ---    0.30535   0.31318   0.32131   0.32640   0.33746
     Eigenvalues ---    0.34705   0.34764   0.34801   0.34861   0.35020
     Eigenvalues ---    0.35026   0.35139   0.35398   0.35428   0.35491
     Eigenvalues ---    0.35495   0.35505   0.35508   0.35508   0.35580
     Eigenvalues ---    0.39709   0.40134   0.41227   0.41990   0.42044
     Eigenvalues ---    0.42168   0.43920   0.45724   0.45951   0.46081
     Eigenvalues ---    0.46458   0.46464   0.46650   0.46719   0.57185
     Eigenvalues ---    1.18903
 En-DIIS/RFO-DIIS IScMMF=        0 using points:     2    1
 RFO step:  Lambda=-5.99418732D-07.
 DidBck=T Rises=F RFO-DIIS coefs:    0.17984    0.82016
 Iteration  1 RMS(Cart)=  0.00379072 RMS(Int)=  0.00002336
 Iteration  2 RMS(Cart)=  0.00002324 RMS(Int)=  0.00000001
 Iteration  3 RMS(Cart)=  0.00000000 RMS(Int)=  0.00000001
 Variable       Old X    -DE/DX   Delta X   Delta X   Delta X     New X
                                 (Linear)    (Quad)   (Total)
    R1        2.51298   0.00000   0.00001  -0.00001  -0.00000   2.51298
    R2        2.77454   0.00000   0.00001  -0.00002  -0.00001   2.77453
    R3        3.12840   0.00000   0.00001  -0.00002  -0.00001   3.12839
    R4        3.34121   0.00000   0.00003  -0.00006  -0.00003   3.34118
    R5        6.34276  -0.00000   0.00069  -0.00133  -0.00064   6.34212
    R6        3.43609  -0.00000  -0.00000   0.00000  -0.00000   3.43609
    R7        2.06071  -0.00000   0.00002  -0.00003  -0.00002   2.06069
    R8        2.05631   0.00000   0.00001  -0.00002  -0.00001   2.05630
    R9        2.05631  -0.00000   0.00001  -0.00002  -0.00001   2.05630
   R10        2.70184  -0.00001   0.00016  -0.00032  -0.00016   2.70168
   R11        2.08231  -0.00001   0.00014  -0.00029  -0.00014   2.08217
   R12        2.06539   0.00001   0.00019  -0.00038  -0.00018   2.06521
   R13        2.86852   0.00001  -0.00003   0.00006   0.00003   2.86855
   R14        2.20513  -0.00002   0.00012  -0.00023  -0.00011   2.20502
   R15        6.09792  -0.00001  -0.00025   0.00050   0.00025   6.09817
   R16        4.31248  -0.00000   0.00008  -0.00017  -0.00009   4.31239
   R17        6.35037   0.00002  -0.00068   0.00151   0.00082   6.35119
   R18        2.06002   0.00001   0.00001  -0.00002  -0.00001   2.06001
   R19        2.06000  -0.00000   0.00001  -0.00002  -0.00001   2.05999
   R20        2.83506   0.00001   0.00001  -0.00001  -0.00000   2.83506
   R21        2.64342   0.00000  -0.00001   0.00001   0.00001   2.64343
   R22        2.64431  -0.00000   0.00000  -0.00001  -0.00000   2.64430
   R23        2.63450   0.00000  -0.00000   0.00001   0.00000   2.63450
   R24        2.05033  -0.00000  -0.00000   0.00000   0.00000   2.05033
   R25        2.63367  -0.00000  -0.00001   0.00002   0.00001   2.63368
   R26        2.05047  -0.00001  -0.00001   0.00002   0.00001   2.05048
   R27        2.63634   0.00000  -0.00000   0.00000   0.00000   2.63634
   R28        2.04859  -0.00000  -0.00001   0.00001   0.00001   2.04860
   R29        2.63708  -0.00000  -0.00001   0.00002   0.00001   2.63709
   R30        2.04858   0.00000  -0.00000   0.00000   0.00000   2.04858
   R31        2.04879   0.00000  -0.00000   0.00000   0.00000   2.04879
   R32        2.63707   0.00001   0.00022  -0.00043  -0.00021   2.63686
   R33        2.64545  -0.00000   0.00000  -0.00001  -0.00000   2.64545
   R34        2.63875  -0.00000  -0.00006   0.00012   0.00006   2.63881
   R35        2.04744  -0.00000  -0.00001   0.00002   0.00001   2.04745
   R36        2.63204  -0.00000  -0.00004   0.00008   0.00004   2.63208
   R37        2.05059   0.00000   0.00011  -0.00021  -0.00010   2.05049
   R38        2.63289   0.00000  -0.00002   0.00003   0.00002   2.63291
   R39        2.04898   0.00000   0.00011  -0.00022  -0.00011   2.04888
   R40        2.63795   0.00001   0.00024  -0.00048  -0.00023   2.63772
   R41        2.04886   0.00000  -0.00002   0.00004   0.00002   2.04888
   R42        2.04858  -0.00000   0.00002  -0.00005  -0.00002   2.04856
    A1        2.09463  -0.00000   0.00005  -0.00010  -0.00004   2.09459
    A2        2.20571   0.00000  -0.00001   0.00001   0.00001   2.20572
    A3        1.86367   0.00000  -0.00004   0.00007   0.00003   1.86370
    A4        2.21381  -0.00000   0.00004  -0.00008  -0.00004   2.21376
    A5        1.60710   0.00000   0.00005  -0.00009  -0.00003   1.60706
    A6        1.80300   0.00000   0.00009  -0.00018  -0.00009   1.80291
    A7        1.83021   0.00000  -0.00002   0.00005   0.00003   1.83024
    A8        1.93073  -0.00000   0.00001  -0.00002  -0.00001   1.93072
    A9        1.93000  -0.00001   0.00001  -0.00002  -0.00001   1.92999
   A10        1.92041  -0.00000  -0.00001   0.00002   0.00001   1.92042
   A11        1.91986   0.00000  -0.00000   0.00001   0.00001   1.91987
   A12        1.93034   0.00000   0.00002  -0.00004  -0.00002   1.93032
   A13        1.87287   0.00000   0.00009  -0.00015  -0.00006   1.87281
   A14        1.87787   0.00001   0.00013  -0.00027  -0.00014   1.87773
   A15        1.98537  -0.00000  -0.00003   0.00005   0.00001   1.98539
   A16        1.87598   0.00004   0.00011  -0.00010   0.00001   1.87599
   A17        1.92457  -0.00004  -0.00014   0.00020   0.00006   1.92463
   A18        1.92313  -0.00001  -0.00014   0.00024   0.00010   1.92323
   A19        1.83167   0.00002  -0.00019   0.00038   0.00019   1.83187
   A20        2.84543  -0.00002  -0.00009   0.00014   0.00005   2.84549
   A21        0.90119  -0.00000   0.00005  -0.00011  -0.00006   0.90112
   A22        2.01183  -0.00002  -0.00005   0.00001  -0.00004   2.01179
   A23        1.87879   0.00000   0.00012  -0.00022  -0.00011   1.87868
   A24        1.88110   0.00000   0.00001  -0.00000   0.00001   1.88110
   A25        1.87570   0.00000  -0.00000   0.00001   0.00000   1.87570
   A26        1.90482  -0.00000  -0.00003   0.00005   0.00002   1.90484
   A27        1.96004   0.00000  -0.00007   0.00012   0.00005   1.96009
   A28        1.95980  -0.00000  -0.00001   0.00003   0.00001   1.95982
   A29        2.45314  -0.00000   0.00015  -0.00028  -0.00014   2.45300
   A30        2.10191   0.00000   0.00001  -0.00001  -0.00000   2.10191
   A31        2.10090  -0.00000   0.00001  -0.00002  -0.00001   2.10089
   A32        2.08036  -0.00000  -0.00002   0.00003   0.00001   2.08038
   A33        2.10237  -0.00000  -0.00000   0.00000   0.00000   2.10237
   A34        2.08869   0.00000  -0.00001   0.00003   0.00001   2.08870
   A35        2.09212  -0.00000   0.00002  -0.00003  -0.00002   2.09211
   A36        2.10189   0.00001   0.00002  -0.00003  -0.00001   2.10187
   A37        2.08938  -0.00000   0.00003  -0.00005  -0.00002   2.08935
   A38        2.09192  -0.00000  -0.00004   0.00008   0.00004   2.09195
   A39        2.09437   0.00000   0.00001  -0.00002  -0.00001   2.09436
   A40        2.09226  -0.00000  -0.00001   0.00001   0.00000   2.09227
   A41        2.09655  -0.00000  -0.00001   0.00001   0.00001   2.09655
   A42        2.09486  -0.00000  -0.00000   0.00000   0.00000   2.09486
   A43        2.09202   0.00000   0.00001  -0.00001  -0.00001   2.09202
   A44        2.09630   0.00000  -0.00001   0.00001   0.00001   2.09630
   A45        2.09252  -0.00000  -0.00001   0.00002   0.00001   2.09252
   A46        2.09537   0.00000   0.00001  -0.00002  -0.00001   2.09536
   A47        2.09529  -0.00000   0.00000  -0.00000  -0.00000   2.09529
   A48        2.14670   0.00002   0.00007  -0.00013  -0.00006   2.14664
   A49        2.05696  -0.00002  -0.00014   0.00025   0.00012   2.05708
   A50        2.07895   0.00000   0.00007  -0.00013  -0.00006   2.07889
   A51        2.10049   0.00000   0.00002  -0.00004  -0.00002   2.10047
   A52        2.09485   0.00001   0.00006  -0.00010  -0.00005   2.09481
   A53        2.08783  -0.00001  -0.00008   0.00014   0.00007   2.08790
   A54        2.10350  -0.00001  -0.00009   0.00016   0.00008   2.10357
   A55        2.08995   0.00001   0.00004  -0.00006  -0.00003   2.08992
   A56        2.08973   0.00000   0.00005  -0.00010  -0.00005   2.08969
   A57        2.10022  -0.00001  -0.00008   0.00016   0.00007   2.10030
   A58        2.08649   0.00000   0.00004  -0.00008  -0.00004   2.08645
   A59        2.09647   0.00001   0.00004  -0.00007  -0.00003   2.09644
   A60        2.09719   0.00001   0.00001  -0.00001  -0.00000   2.09718
   A61        2.08905  -0.00001  -0.00008   0.00015   0.00007   2.08912
   A62        2.09694   0.00000   0.00007  -0.00014  -0.00007   2.09688
   A63        2.08602   0.00000   0.00007  -0.00014  -0.00007   2.08595
   A64        2.09908  -0.00001  -0.00009   0.00018   0.00008   2.09916
   A65        2.09808   0.00000   0.00002  -0.00004  -0.00002   2.09807
   A66        3.15357  -0.00001  -0.00043   0.00079   0.00035   3.15393
   A67        3.14707   0.00030   0.01070   0.00209   0.01279   3.15985
   A68        3.10129   0.00001   0.00033  -0.00065  -0.00032   3.10097
   A69        3.11762  -0.00000  -0.00035   0.00075   0.00041   3.11803
   A70        3.14688  -0.00002   0.00056  -0.00290  -0.00234   3.14455
   A71        3.11869   0.00002   0.00020  -0.00040  -0.00020   3.11849
    D1       -0.00693  -0.00000   0.00004  -0.00015  -0.00011  -0.00704
    D2        3.13496   0.00001   0.00020  -0.00029  -0.00010   3.13486
    D3       -1.01983   0.00000   0.00000   0.00006   0.00006  -1.01977
    D4        1.03267   0.00000   0.00003   0.00000   0.00003   1.03270
    D5       -3.13467  -0.00000   0.00002   0.00003   0.00006  -3.13461
    D6        1.39695   0.00001  -0.00037   0.00079   0.00042   1.39737
    D7       -1.74500  -0.00001  -0.00055   0.00096   0.00040  -1.74460
    D8       -3.13664  -0.00003  -0.00081   0.00111   0.00030  -3.13634
    D9        0.00525  -0.00001  -0.00066   0.00097   0.00031   0.00557
   D10       -1.81873   0.00000  -0.00033   0.00107   0.00074  -1.81799
   D11       -1.06461  -0.00000   0.00008  -0.00015  -0.00007  -1.06468
   D12       -3.14123   0.00000  -0.00010   0.00018   0.00007  -3.14116
   D13       -1.07145   0.00000  -0.00013   0.00022   0.00010  -1.07136
   D14        1.07320  -0.00000  -0.00009   0.00014   0.00005   1.07326
   D15       -2.71679  -0.00005  -0.00048   0.00052   0.00003  -2.71675
   D16       -0.70719   0.00000  -0.00035   0.00042   0.00007  -0.70712
   D17        1.43575  -0.00001  -0.00049   0.00059   0.00010   1.43585
   D18        1.50323  -0.00001   0.00075  -0.00162  -0.00087   1.50236
   D19        0.86770  -0.00000   0.00041  -0.00060  -0.00019   0.86751
   D20       -2.76786   0.00001   0.00098  -0.00197  -0.00100  -2.76886
   D21        2.87979   0.00002   0.00064  -0.00096  -0.00032   2.87947
   D22       -0.67021  -0.00001   0.00080  -0.00165  -0.00086  -0.67107
   D23       -1.30574   0.00000   0.00046  -0.00063  -0.00018  -1.30591
   D24        0.28146  -0.00001   0.00162  -0.00339  -0.00177   0.27969
   D25       -2.89684  -0.00001   0.00168  -0.00351  -0.00183  -2.89867
   D26       -1.82339   0.00001   0.00163  -0.00338  -0.00175  -1.82514
   D27        1.28150   0.00001   0.00169  -0.00350  -0.00181   1.27970
   D28        2.39171  -0.00001   0.00166  -0.00352  -0.00186   2.38984
   D29       -0.78659  -0.00001   0.00172  -0.00364  -0.00192  -0.78851
   D30        0.28584  -0.00002   0.00041  -0.00060  -0.00019   0.28565
   D31       -2.88516  -0.00000   0.00072  -0.00123  -0.00051  -2.88567
   D32        0.77162   0.00000  -0.00001   0.00000  -0.00000   0.77162
   D33       -2.59276  -0.00001  -0.00017   0.00040   0.00024  -2.59253
   D34        0.21591  -0.00000  -0.00015   0.00029   0.00014   0.21605
   D35       -1.82115  -0.00000  -0.00021   0.00038   0.00018  -1.82098
   D36        2.27710   0.00000  -0.00012   0.00022   0.00010   2.27720
   D37       -1.61178  -0.00000  -0.00012   0.00012   0.00001  -1.61177
   D38        1.52400   0.00000  -0.00004  -0.00001  -0.00006   1.52394
   D39        2.60839  -0.00000  -0.00022   0.00032   0.00011   2.60850
   D40       -0.53902  -0.00000  -0.00015   0.00019   0.00004  -0.53898
   D41        0.45393   0.00000  -0.00011   0.00014   0.00003   0.45395
   D42       -2.69348   0.00000  -0.00004   0.00000  -0.00004  -2.69352
   D43        3.13252   0.00000   0.00012  -0.00022  -0.00010   3.13242
   D44       -0.01345   0.00000   0.00007  -0.00014  -0.00007  -0.01352
   D45       -0.00332   0.00000   0.00005  -0.00009  -0.00004  -0.00336
   D46        3.13389  -0.00000  -0.00000  -0.00000  -0.00000   3.13389
   D47       -3.13144  -0.00000  -0.00012   0.00022   0.00011  -3.13134
   D48        0.01332  -0.00000  -0.00009   0.00016   0.00007   0.01339
   D49        0.00441   0.00000  -0.00005   0.00009   0.00004   0.00445
   D50       -3.13402   0.00000  -0.00002   0.00002   0.00000  -3.13401
   D51       -0.00018  -0.00000  -0.00001   0.00002   0.00000  -0.00017
   D52        3.13836  -0.00000  -0.00005   0.00008   0.00003   3.13840
   D53       -3.13738   0.00000   0.00004  -0.00007  -0.00003  -3.13741
   D54        0.00116   0.00000   0.00001  -0.00001   0.00000   0.00116
   D55       -0.00199  -0.00000   0.00000  -0.00002  -0.00001  -0.00200
   D56       -3.13931   0.00000   0.00005  -0.00010  -0.00005  -3.13937
   D57        3.13643  -0.00000  -0.00003   0.00005   0.00003   3.13645
   D58       -0.00090  -0.00000   0.00002  -0.00003  -0.00001  -0.00091
   D59        0.00263   0.00000  -0.00003   0.00006   0.00003   0.00266
   D60        3.13911  -0.00000  -0.00004   0.00009   0.00004   3.13916
   D61       -3.13590   0.00000   0.00001  -0.00001  -0.00000  -3.13590
   D62        0.00058   0.00000  -0.00001   0.00002   0.00001   0.00060
   D63       -0.00155   0.00000   0.00004  -0.00006  -0.00002  -0.00158
   D64       -3.13804   0.00000   0.00005  -0.00009  -0.00004  -3.13808
   D65        3.13576  -0.00000  -0.00001   0.00003   0.00001   3.13577
   D66       -0.00072  -0.00000   0.00000  -0.00000   0.00000  -0.00072
   D67        3.10708  -0.00000  -0.00019   0.00035   0.00016   3.10724
   D68       -0.03860   0.00000   0.00006  -0.00010  -0.00004  -0.03864
   D69        0.00263  -0.00000  -0.00025   0.00047   0.00021   0.00285
   D70        3.14014   0.00000  -0.00000   0.00002   0.00001   3.14015
   D71       -3.10632   0.00000  -0.00000   0.00001   0.00001  -3.10632
   D72        0.03713  -0.00000  -0.00006   0.00011   0.00005   0.03718
   D73        0.00004   0.00000   0.00006  -0.00011  -0.00005  -0.00001
   D74       -3.13970   0.00000   0.00000  -0.00001  -0.00000  -3.13970
   D75       -0.00302   0.00000   0.00026  -0.00049  -0.00023  -0.00325
   D76        3.13838   0.00000   0.00016  -0.00029  -0.00013   3.13825
   D77       -3.14054  -0.00000   0.00001  -0.00005  -0.00003  -3.14057
   D78        0.00086  -0.00000  -0.00009   0.00016   0.00007   0.00093
   D79       -0.00234   0.00000   0.00012  -0.00023  -0.00010  -0.00245
   D80       -3.13939  -0.00000  -0.00011   0.00021   0.00009  -3.13929
   D81        3.13739   0.00000   0.00018  -0.00033  -0.00015   3.13724
   D82        0.00035  -0.00000  -0.00006   0.00011   0.00005   0.00040
   D83        0.00070   0.00000  -0.00008   0.00016   0.00008   0.00078
   D84        3.14020   0.00000  -0.00002   0.00004   0.00002   3.14022
   D85       -3.14070  -0.00000   0.00002  -0.00005  -0.00003  -3.14072
   D86       -0.00120   0.00000   0.00009  -0.00017  -0.00008  -0.00128
   D87        0.00197  -0.00000  -0.00011   0.00020   0.00009   0.00205
   D88       -3.13753  -0.00000  -0.00018   0.00032   0.00014  -3.13739
   D89        3.13899   0.00000   0.00012  -0.00023  -0.00011   3.13888
   D90       -0.00051   0.00000   0.00006  -0.00012  -0.00005  -0.00057
         Item               Value     Threshold  Converged?
 Maximum Force            0.000296     0.000450     YES
 RMS     Force            0.000023     0.000300     YES
 Maximum Displacement     0.036240     0.001800     NO 
 RMS     Displacement     0.003792     0.001200     NO 
 Predicted change in Energy=-1.939985D-06
 GradGradGradGradGradGradGradGradGradGradGradGradGradGradGradGradGradGrad

                          Input orientation:                          
 ---------------------------------------------------------------------
 Center     Atomic      Atomic             Coordinates (Angstroms)
 Number     Number       Type             X           Y           Z
 ---------------------------------------------------------------------
      1          8           0        2.123327    0.821125   -0.183301
      2          6           0        1.532636    2.002600   -0.336919
      3         16           0        0.247457    2.336686   -1.325502
      4         16           0        2.384511    3.139906    0.715193
      5          6           0        1.502098    4.705729    0.439953
      6          1           0        2.009335    5.428846    1.079436
      7          1           0        1.578881    5.010939   -0.601686
      8          1           0        0.459058    4.614174    0.736178
      9          6           0       -2.652621    0.437007    1.404850
     10          7           0       -1.902811   -0.468005    2.218910
     11          6           0       -1.298647   -1.189984    2.908300
     12          1           0       -4.512547    2.341851    3.493359
     13          1           0       -3.250556    1.068180    2.081708
     14          1           0       -1.940005    1.088221    0.892556
     15          6           0        1.634032   -0.346704   -0.926561
     16          1           0        0.586606   -0.491794   -0.661627
     17          1           0        1.705352   -0.118208   -1.990054
     18          6           0        2.487216   -1.517871   -0.537722
     19          6           0        3.623776   -1.845425   -1.284516
     20          6           0        2.159194   -2.291691    0.581054
     21          6           0        4.423087   -2.927009   -0.917302
     22          1           0        3.881326   -1.255045   -2.157626
     23          6           0        2.957760   -3.372519    0.950458
     24          1           0        1.275491   -2.049375    1.162196
     25          6           0        4.091645   -3.691007    0.201955
     26          1           0        5.300139   -3.174309   -1.504530
     27          1           0        2.693928   -3.967104    1.817670
     28          1           0        4.711332   -4.533705    0.487052
     29          6           0       -3.553058   -0.251350    0.395090
     30          6           0       -3.892664   -1.602301    0.476608
     31          6           0       -4.094934    0.526159   -0.635251
     32          6           0       -4.758918   -2.169798   -0.460132
     33          1           0       -3.480801   -2.218070    1.267234
     34          6           0       -4.961605   -0.039414   -1.567455
     35          1           0       -3.836405    1.577371   -0.709379
     36          6           0       -5.296149   -1.391956   -1.483636
     37          1           0       -5.011548   -3.221585   -0.386293
     38          1           0       -5.371810    0.574716   -2.361252
     39          1           0       -5.967531   -1.833893   -2.211028
 ---------------------------------------------------------------------
                    Distance matrix (angstroms):
                    1          2          3          4          5
     1  O    0.000000
     2  C    1.329811   0.000000
     3  S    2.668415   1.655474   0.000000
     4  S    2.500450   1.768077   3.062123   0.000000
     5  C    3.983029   2.812716   3.209879   1.818299   0.000000
     6  H    4.778974   3.737977   4.295276   2.347910   1.090470
     7  H    4.245705   3.020322   3.073797   2.425691   1.088146
     8  H    4.242930   3.020666   3.079326   2.425134   1.088147
     9  C    5.047717   4.795958   4.412941   5.757949   6.034459
    10  N    4.862331   4.943525   5.005277   5.801664   6.444037
    11  C    5.031150   5.360989   5.723017   6.092891   6.978276
    12  H    7.737265   7.164521   6.773410   7.478269   7.147529
    13  H    5.836944   5.440755   5.045223   6.157384   6.206033
    14  H    4.211826   3.795646   3.356105   4.789812   5.013909
    15  C    1.468221   2.424291   3.046691   3.926197   5.235633
    16  H    2.077033   2.687454   2.925073   4.279876   5.391275
    17  H    2.078800   2.694534   2.931483   4.288930   5.405240
    18  C    2.393518   3.653116   4.527110   4.824440   6.376480
    19  C    3.251847   4.480859   5.375059   5.512544   7.098797
    20  C    3.205487   4.435784   5.358317   5.437923   7.029620
    21  C    4.458269   5.743918   6.731196   6.605171   8.284503
    22  H    3.361399   4.409486   5.176675   5.459775   6.923797
    23  C    4.423612   5.707909   6.717199   6.541838   8.224212
    24  H    3.281609   4.328045   5.146166   5.325258   6.797383
    25  C    4.937816   6.265466   7.310539   7.059680   8.790197
    26  H    5.272691   6.508285   7.478817   7.300504   8.961089
    27  H    5.220786   6.451994   7.456710   7.198666   8.862088
    28  H    5.985093   7.314801   8.391293   8.021873   9.781029
    29  C    5.805695   5.610741   4.909408   6.845276   7.080202
    30  C    6.519251   6.564375   5.991980   7.870729   8.300365
    31  C    6.241638   5.825669   4.755083   7.116079   7.067648
    32  C    7.509165   7.550347   6.791249   8.977913   9.342556
    33  H    6.538120   6.746993   6.431796   7.963325   8.570453
    34  C    7.269985   6.918034   5.730508   8.323699   8.265926
    35  H    6.030513   5.398717   4.199298   6.570443   6.293426
    36  C    7.850938   7.711696   6.682764   9.185050   9.332637
    37  H    8.203118   8.373821   7.709320   9.817510  10.293326
    38  H    7.809051   7.335404   5.979422   8.729561   8.494860
    39  H    8.753445   8.630380   7.536841  10.151751  10.275686
                    6          7          8          9         10
     6  H    0.000000
     7  H    1.784967   0.000000
     8  H    1.784622   1.789220   0.000000
     9  C    6.837995   6.546193   5.251512   0.000000
    10  N    7.167715   7.077907   5.797021   1.429670   0.000000
    11  C    7.622100   7.684505   6.441730   2.596287   1.166845
    12  H    7.608647   7.810181   6.122283   3.383730   4.041068
    13  H    6.905535   6.787445   5.305257   1.101836   2.048195
    14  H    5.871391   5.477503   4.267587   1.092861   2.045100
    15  C    6.125509   5.367768   5.362423   4.942173   4.734761
    16  H    6.333201   5.591804   5.295378   3.952921   3.807263
    17  H    6.346967   5.315234   5.601877   5.552078   5.554869
    18  C    7.148458   6.592005   6.583177   5.832072   5.289005
    19  C    7.817270   7.187321   7.471617   7.199676   6.686886
    20  C    7.738058   7.420515   7.113754   5.592673   4.744290
    21  C    8.923759   8.438018   8.678534   8.171575   7.476597
    22  H    7.658807   6.854543   7.384697   7.631955   7.295871
    23  C    8.853258   8.636715   8.371182   6.796715   5.802614
    24  H    7.514597   7.283637   6.726881   4.655216   3.703914
    25  C    9.395622   9.093057   9.080589   7.998286   7.098545
    26  H    9.566637   9.036657   9.440196   9.206111   8.548132
    27  H    9.449738   9.364928   8.933230   6.939179   5.790915
    28  H   10.339445  10.104347  10.090965   8.931860   7.954629
    29  C    7.979548   7.417685   6.315595   1.517972   2.469124
    30  C    9.199676   8.650750   7.592722   2.560883   2.877805
    31  C    8.014898   7.232327   6.271485   2.500046   3.733631
    32  C   10.291692   9.578660   8.641800   3.835373   4.269744
    33  H    9.415529   9.019524   7.904686   2.784647   2.541352
    34  C    9.246724   8.319659   7.506410   3.793808   4.886355
    35  H    7.225400   6.412980   5.455530   2.678010   4.061677
    36  C   10.318080   9.436150   8.609505   4.321654   5.106591
    37  H   11.237042  10.547729   9.622192   4.707231   4.902400
    38  H    9.480623   8.431385   7.740176   4.647202   5.839444
    39  H   11.278516  10.314555   9.568941   5.405571   6.165383
                   11         12         13         14         15
    11  C    0.000000
    12  H    4.810957   0.000000
    13  H    3.097177   2.282021   0.000000
    14  H    3.108823   3.867006   1.769753   0.000000
    15  C    4.900805   8.033957   5.908534   4.259336   0.000000
    16  H    4.097076   7.162040   4.968220   3.360907   1.090111
    17  H    5.845219   8.647658   6.522866   4.801410   1.090098
    18  C    5.129849   8.952305   6.816972   5.332701   1.500250
    19  C    6.499197  10.322845   8.190054   6.655943   2.516620
    20  C    4.311206   8.629215   6.542636   5.322054   2.516281
    21  C    7.098643  11.272106   9.156440   7.738643   3.799590
    22  H    7.245686  10.739106   8.615861   6.977277   2.718627
    23  C    5.168521   9.742991   7.716393   6.624927   3.798817
    24  H    3.227014   7.630109   5.572230   4.500736   2.718556
    25  C    6.529523  11.011849   8.949371   7.726496   4.300903
    26  H    8.182579  12.316482  10.196774   8.736982   4.665805
    27  H    4.984228   9.723381   7.794915   6.919934   4.664920
    28  H    7.291280  11.890799   9.864872   8.718415   5.385077
    29  C    3.504230   4.152660   2.162718   2.154963   5.353668
    30  C    3.579394   5.004136   3.181214   3.350344   5.838646
    31  C    4.829195   4.529521   2.896313   2.700709   5.802397
    32  C    4.927459   6.003813   4.384132   4.515609   6.664161
    33  H    2.917508   5.178128   3.393497   3.666878   5.871650
    34  C    5.896902   5.611052   4.179813   4.056265   6.633822
    35  H    5.214027   4.324882   2.897009   2.530178   5.803010
    36  C    5.942214   6.271030   4.790448   4.802215   7.030668
    37  H    5.363523   6.800920   5.253018   5.444654   7.260892
    38  H    6.890066   6.175563   4.948042   4.756916   7.210352
    39  H    6.958493   7.217607   5.850775   5.864466   7.851455
                   16         17         18         19         20
    16  H    0.000000
    17  H    1.776479   0.000000
    18  C    2.163448   2.163246   0.000000
    19  C    3.383003   2.676081   1.398842   0.000000
    20  C    2.693866   3.397144   1.399306   2.413401   0.000000
    21  C    4.551289   4.052930   2.424324   1.394120   2.788174
    22  H    3.698073   2.460760   2.153301   1.084989   3.397167
    23  C    4.064452   4.561324   2.424008   2.787599   1.393685
    24  H    2.495386   3.721675   2.154182   3.397417   1.085069
    25  C    4.823488   4.823296   2.800684   2.415507   2.415816
    26  H    5.488512   4.743203   3.404561   2.150472   3.872236
    27  H    4.760830   5.503639   3.404314   3.871654   2.149924
    28  H    5.888113   5.888003   3.884856   3.398247   3.398363
    29  C    4.279169   5.775597   6.241725   7.541160   6.068558
    30  C    4.753175   6.294819   6.460563   7.723829   6.091892
    31  C    4.791006   5.991162   6.892915   8.100891   6.966620
    32  C    5.606330   6.952444   7.275816   8.429376   6.997085
    33  H    4.821238   6.474221   6.274184   7.558129   5.682060
    34  C    5.639842   6.680802   7.663623   8.777841   7.771397
    35  H    4.883314   5.935166   7.042598   8.228038   7.251349
    36  C    6.007728   7.134417   7.841644   8.933663   7.788106
    37  H    6.234332   7.570980   7.691361   8.790303   7.295203
    38  H    6.287201   7.120686   8.334775   9.377473   8.578431
    39  H    6.867211   7.865466   8.624534   9.635960   8.605170
                   21         22         23         24         25
    21  C    0.000000
    22  H    2.151133   0.000000
    23  C    2.415407   3.872578   0.000000
    24  H    3.873231   4.294480   2.150715   0.000000
    25  C    1.395093   3.397907   1.395487   3.398197   0.000000
    26  H    1.084073   2.474498   3.398969   4.957287   2.153956
    27  H    3.398803   4.956628   1.084064   2.473721   2.154153
    28  H    2.153316   4.293349   2.153627   4.293334   1.084174
    29  C    8.514718   7.924256   7.241608   5.209245   8.385107
    30  C    8.535195   8.215516   7.091299   5.232565   8.257561
    31  C    9.195684   8.313305   8.213079   6.221387   9.246917
    32  C    9.224511   8.852801   7.936210   6.249844   9.004715
    33  H    8.230811   8.176674   6.548906   4.760442   7.787573
    34  C    9.840394   8.945585   8.953537   7.098754   9.921001
    35  H    9.410201   8.347657   8.568381   6.541220   9.562443
    36  C    9.855997   9.203208   8.830314   7.114708   9.811091
    37  H    9.454157   9.278368   8.082051   6.580179   9.134249
    38  H   10.501766   9.434512   9.794378   7.967883  10.692212
    39  H   10.527753   9.865997   9.592872   7.992900  10.509918
                   26         27         28         29         30
    26  H    0.000000
    27  H    4.296263   0.000000
    28  H    2.482147   2.482236   0.000000
    29  C    9.514796   7.406443   9.308446   0.000000
    30  C    9.534345   7.125584   9.089664   1.395366   0.000000
    31  C   10.134915   8.502640  10.218224   1.399912   2.409873
    32  C   10.162895   7.997726   9.806674   2.421971   1.396399
    33  H    9.257536   6.441226   8.548795   2.152636   1.083463
    34  C   10.730094   9.246243  10.862106   2.424974   2.786295
    35  H   10.328948   8.931542  10.575467   2.155077   3.394119
    36  C   10.745163   9.020606  10.672575   2.805165   2.420035
    37  H   10.372250   8.049075   9.849811   3.400006   2.149087
    38  H   11.343705  10.156164  11.656696   3.404066   3.870494
    39  H   11.369091   9.787844  11.340491   3.889212   3.403248
                   31         32         33         34         35
    31  C    0.000000
    32  C    2.782036   0.000000
    33  H    3.395203   2.149351   0.000000
    34  C    1.392837   2.409519   3.869726   0.000000
    35  H    1.085071   3.867096   4.294046   2.148572   0.000000
    36  C    2.416989   1.393274   3.397828   1.395820   3.398121
    37  H    3.866231   1.084218   2.466653   3.394679   4.951295
    38  H    2.147522   3.394444   4.953936   1.084223   2.468091
    39  H    3.399932   2.153883   4.292986   2.155511   4.293410
                   36         37         38         39
    36  C    0.000000
    37  H    2.152371   0.000000
    38  H    2.154932   4.294433   0.000000
    39  H    1.084049   2.483798   2.485729   0.000000
 Stoichiometry    C17H18NOS2(1-)
 Framework group  C1[X(C17H18NOS2)]
 Deg. of freedom   111
 Full point group                 C1      NOp   1
 Largest Abelian subgroup         C1      NOp   1
 Largest concise Abelian subgroup C1      NOp   1
                         Standard orientation:                         
 ---------------------------------------------------------------------
 Center     Atomic      Atomic             Coordinates (Angstroms)
 Number     Number       Type             X           Y           Z
 ---------------------------------------------------------------------
      1          8           0        2.122244    0.823724   -0.183226
      2          6           0        1.530218    2.004531   -0.336845
      3         16           0        0.244662    2.337165   -1.325428
      4         16           0        2.380807    3.142799    0.715268
      5          6           0        1.496626    4.707624    0.440028
      6          1           0        2.003045    5.431314    1.079510
      7          1           0        1.573064    5.012921   -0.601612
      8          1           0        0.453690    4.614890    0.736253
      9          6           0       -2.653267    0.434211    1.404924
     10          7           0       -1.902435   -0.469953    2.218984
     11          6           0       -1.297456   -1.191250    2.908375
     12          1           0       -4.515345    2.336952    3.493433
     13          1           0       -3.251915    1.064708    2.081782
     14          1           0       -1.941387    1.086229    0.892631
     15          6           0        1.634268   -0.344657   -0.926487
     16          1           0        0.587007   -0.490930   -0.661552
     17          1           0        1.705330   -0.116081   -1.989979
     18          6           0        2.488775   -1.514859   -0.537648
     19          6           0        3.625704   -1.841129   -1.284442
     20          6           0        2.161627   -2.289049    0.581128
     21          6           0        4.426237   -2.921809   -0.917227
     22          1           0        3.882587   -1.250458   -2.157552
     23          6           0        2.961414   -3.368975    0.950533
     24          1           0        1.277651   -2.047732    1.162271
     25          6           0        4.095658   -3.686181    0.202030
     26          1           0        5.303567   -3.168118   -1.504456
     27          1           0        2.698254   -3.963857    1.817745
     28          1           0        4.716297   -4.528178    0.487127
     29          6           0       -3.552926   -0.255164    0.395164
     30          6           0       -3.891006   -1.606498    0.476682
     31          6           0       -4.095680    0.521733   -0.635177
     32          6           0       -4.756618   -2.174973   -0.460058
     33          1           0       -3.478447   -2.221801    1.267308
     34          6           0       -4.961712   -0.044819   -1.567380
     35          1           0       -3.838340    1.573236   -0.709305
     36          6           0       -5.294727   -1.397738   -1.483561
     37          1           0       -5.008059   -3.227044   -0.386218
     38          1           0       -5.372611    0.568847   -2.361178
     39          1           0       -5.965610   -1.840433   -2.210954
 ---------------------------------------------------------------------
 Rotational constants (GHZ):      0.2415734      0.1465300      0.1087225
 Standard basis: 6-311++G(d,p) (5D, 7F)
 There are   625 symmetry adapted cartesian basis functions of A   symmetry.
 There are   604 symmetry adapted basis functions of A   symmetry.
   604 basis functions,   946 primitive gaussians,   625 cartesian basis functions
    84 alpha electrons       84 beta electrons
       nuclear repulsion energy      1727.1479608273 Hartrees.
 NAtoms=   39 NActive=   39 NUniq=   39 SFac= 1.00D+00 NAtFMM=   60 NAOKFM=F Big=F
 Integral buffers will be    131072 words long.
 Raffenetti 2 integral format.
 Two-electron integral symmetry is turned on.
 ------------------------------------------------------------------------------
 Polarizable Continuum Model (PCM)
 =================================
 Model                : PCM (using non-symmetric T matrix).
 Atomic radii         : UFF (Universal Force Field).
 Polarization charges : Total charges.
 Charge compensation  : None.
 Solution method      : On-the-fly selection.
 Cavity type          : Scaled VdW (van der Waals Surface) (Alpha=1.100).
 Cavity algorithm     : GePol (No added spheres)
                        Default sphere list used, NSphG=   39.
                        Lebedev-Laikov grids with approx.  5.0 points / Ang**2.
                        Smoothing algorithm: York/Karplus (Gamma=1.0000).
                        Polarization charges: spherical gaussians, with
                                              point-specific exponents (IZeta= 3).
                        Self-potential: point-specific (ISelfS= 7).
                        Self-field    : sphere-specific E.n sum rule (ISelfD= 2).
 1st derivatives      : Analytical E(r).r(x)/FMM algorithm (CHGder, D1EAlg=3).
                        Cavity 1st derivative terms included.
 Solvent              : n,n-DiMethylFormamide, Eps=  37.219000 Eps(inf)=   2.046330
 ------------------------------------------------------------------------------
 One-electron integrals computed using PRISM.
 NBasis=   604 RedAO= T EigKep=  1.75D-06  NBF=   604
 NBsUse=   602 1.00D-06 EigRej=  6.98D-07 NBFU=   602
 Initial guess from the checkpoint file:  "/scratch/srahman/32934308/Gau-134498.chk"
 B after Tr=     0.000000    0.000000   -0.000000
         Rot=    1.000000   -0.000103    0.000079   -0.000192 Ang=  -0.03 deg.
 ExpMin= 3.60D-02 ExpMax= 9.34D+04 ExpMxC= 3.17D+03 IAcc=3 IRadAn=         5 AccDes= 0.00D+00
 Harris functional with IExCor=  402 and IRadAn=       5 diagonalized for initial guess.
 HarFok:  IExCor=  402 AccDes= 0.00D+00 IRadAn=         5 IDoV= 1 UseB2=F ITyADJ=14
 ICtDFT=  3500011 ScaDFX=  1.000000  1.000000  1.000000  1.000000
 FoFCou: FMM=F IPFlag=           0 FMFlag=      100000 FMFlg1=           0
         NFxFlg=           0 DoJE=T BraDBF=F KetDBF=T FulRan=T
         wScrn=  0.000000 ICntrl=     500 IOpCl=  0 I1Cent=   200000004 NGrid=           0
         NMat0=    1 NMatS0=      1 NMatT0=    0 NMatD0=    1 NMtDS0=    0 NMtDT0=    0
 Petite list used in FoFCou.
 Requested convergence on RMS density matrix=1.00D-08 within 128 cycles.
 Requested convergence on MAX density matrix=1.00D-06.
 Requested convergence on             energy=1.00D-06.
 No special actions if energy rises.
 Inv3:  Mode=1 IEnd=    36645075.
 Iteration    1 A*A^-1 deviation from unit magnitude is 8.22D-15 for   2383.
 Iteration    1 A*A^-1 deviation from orthogonality  is 7.65D-15 for   3065   3002.
 Iteration    1 A^-1*A deviation from unit magnitude is 8.66D-15 for   2499.
 Iteration    1 A^-1*A deviation from orthogonality  is 6.09D-13 for   2721   2373.
 Error on total polarization charges =  0.05314
 SCF Done:  E(RB3LYP) =  -1585.28168343     A.U. after    9 cycles
            NFock=  9  Conv=0.70D-08     -V/T= 2.0030
 D1PCM: PCM CHGder 1st derivatives, ID1Alg=3 FixD1E=F DoIter=F DoCFld=F I1PDM=0.
 Calling FoFJK, ICntrl=      2127 FMM=F ISym2X=0 I1Cent= 0 IOpClX= 0 NMat=1 NMatS=1 NMatT=0.
 ***** Axes restored to original set *****
 -------------------------------------------------------------------
 Center     Atomic                   Forces (Hartrees/Bohr)
 Number     Number              X              Y              Z
 -------------------------------------------------------------------
      1        8           0.000017883    0.000009191   -0.000007465
      2        6          -0.000011487   -0.000009409    0.000025608
      3       16          -0.000002820   -0.000005441   -0.000001439
      4       16          -0.000007311    0.000002825    0.000009068
      5        6           0.000016636    0.000006439    0.000001671
      6        1           0.000003595    0.000002824    0.000008306
      7        1           0.000004101    0.000001521    0.000003259
      8        1          -0.000001335   -0.000005246    0.000006428
      9        6           0.000020044   -0.000019369    0.000018440
     10        7          -0.000068776    0.000014538   -0.000030481
     11        6           0.000074364   -0.000061296    0.000051820
     12        1           0.000013021   -0.000000919    0.000024912
     13        1          -0.000058533    0.000037676   -0.000029785
     14        1           0.000022801    0.000054374   -0.000069143
     15        6           0.000000097    0.000008802    0.000003744
     16        1          -0.000000120   -0.000025363   -0.000014022
     17        1          -0.000000929   -0.000002924   -0.000003249
     18        6          -0.000000963    0.000001253   -0.000003915
     19        6           0.000002506    0.000001042    0.000000954
     20        6           0.000002449   -0.000002589    0.000000220
     21        6          -0.000002461   -0.000000282    0.000000972
     22        1          -0.000001811    0.000000331    0.000000324
     23        6          -0.000000835    0.000001287   -0.000002156
     24        1           0.000006998   -0.000009376    0.000000475
     25        6          -0.000006850   -0.000002959    0.000001518
     26        1          -0.000004003   -0.000000928    0.000000252
     27        1          -0.000001562   -0.000004061   -0.000004264
     28        1          -0.000003369   -0.000002831   -0.000001887
     29        6          -0.000027804    0.000061453    0.000025990
     30        6          -0.000002302   -0.000090842   -0.000045379
     31        6          -0.000004082    0.000022459   -0.000003491
     32        6          -0.000007809    0.000006336    0.000011564
     33        1          -0.000022498   -0.000010562   -0.000010785
     34        6           0.000057828    0.000090526   -0.000013246
     35        1           0.000005629    0.000043914   -0.000000103
     36        6          -0.000000364   -0.000080404    0.000027173
     37        1          -0.000009800   -0.000039244    0.000001118
     38        1           0.000006466    0.000018245    0.000015356
     39        1          -0.000006594   -0.000010992    0.000001637
 -------------------------------------------------------------------
 Cartesian Forces:  Max     0.000090842 RMS     0.000025718

 GradGradGradGradGradGradGradGradGradGradGradGradGradGradGradGradGradGrad
 Berny optimization.
 Using GEDIIS/GDIIS optimizer.
 FormGI is forming the generalized inverse of G from B-inverse, IUseBI=4.
 Internal  Forces:  Max     0.000126682 RMS     0.000021143
 Search for a local minimum.
 Step number   3 out of a maximum of  213
 All quantities printed in internal units (Hartrees-Bohrs-Radians)
 Mixed Optimization -- En-DIIS/RFO-DIIS
 Swapping is turned off.
 Update second derivatives using D2CorX and points    1    2    3
 DE= -1.62D-06 DEPred=-1.94D-06 R= 8.33D-01
 TightC=F SS=  1.41D+00  RLast= 1.40D-02 DXNew= 2.5227D-01 4.1938D-02
 Trust test= 8.33D-01 RLast= 1.40D-02 DXMaxT set to 1.50D-01
 ITU=  1 -1  0
     Eigenvalues ---    0.00121   0.00230   0.00300   0.00361   0.00540
     Eigenvalues ---    0.00603   0.00634   0.00906   0.00921   0.01068
     Eigenvalues ---    0.01322   0.01494   0.01599   0.01740   0.01812
     Eigenvalues ---    0.01836   0.02083   0.02115   0.02132   0.02135
     Eigenvalues ---    0.02141   0.02145   0.02151   0.02153   0.02156
     Eigenvalues ---    0.02159   0.02160   0.02162   0.02163   0.02169
     Eigenvalues ---    0.02205   0.02335   0.02369   0.02819   0.04340
     Eigenvalues ---    0.05106   0.05718   0.06163   0.07405   0.07901
     Eigenvalues ---    0.08221   0.09170   0.09525   0.09708   0.10393
     Eigenvalues ---    0.12366   0.12598   0.13750   0.14743   0.15983
     Eigenvalues ---    0.16000   0.16000   0.16000   0.16000   0.16000
     Eigenvalues ---    0.16000   0.16000   0.16000   0.16000   0.16000
     Eigenvalues ---    0.16228   0.16579   0.20035   0.21983   0.22000
     Eigenvalues ---    0.22017   0.22254   0.22548   0.23482   0.23555
     Eigenvalues ---    0.24726   0.24951   0.24999   0.25911   0.28821
     Eigenvalues ---    0.30554   0.31368   0.32537   0.33465   0.34181
     Eigenvalues ---    0.34755   0.34798   0.34851   0.34923   0.35026
     Eigenvalues ---    0.35027   0.35398   0.35416   0.35490   0.35495
     Eigenvalues ---    0.35505   0.35507   0.35508   0.35566   0.35811
     Eigenvalues ---    0.40080   0.40371   0.41303   0.41996   0.42052
     Eigenvalues ---    0.42175   0.45723   0.45951   0.46081   0.46454
     Eigenvalues ---    0.46463   0.46649   0.46717   0.49082   0.57190
     Eigenvalues ---    1.20654
 En-DIIS/RFO-DIIS IScMMF=        0 using points:     3    2    1
 RFO step:  Lambda=-2.09105099D-07.
 DidBck=F Rises=F RFO-DIIS coefs:    0.68272    0.11839    0.19889
 Iteration  1 RMS(Cart)=  0.00774815 RMS(Int)=  0.00004940
 Iteration  2 RMS(Cart)=  0.00005314 RMS(Int)=  0.00000028
 Iteration  3 RMS(Cart)=  0.00000000 RMS(Int)=  0.00000028
 Variable       Old X    -DE/DX   Delta X   Delta X   Delta X     New X
                                 (Linear)    (Quad)   (Total)
    R1        2.51298   0.00000   0.00000  -0.00001  -0.00001   2.51297
    R2        2.77453   0.00002   0.00001  -0.00002  -0.00001   2.77453
    R3        3.12839   0.00001   0.00001  -0.00003  -0.00003   3.12836
    R4        3.34118   0.00001   0.00002  -0.00011  -0.00010   3.34109
    R5        6.34212  -0.00001   0.00037  -0.00325  -0.00288   6.33924
    R6        3.43609   0.00000  -0.00000   0.00001   0.00001   3.43609
    R7        2.06069   0.00001   0.00001  -0.00007  -0.00006   2.06063
    R8        2.05630   0.00000   0.00001  -0.00004  -0.00004   2.05626
    R9        2.05630   0.00000   0.00001  -0.00005  -0.00004   2.05626
   R10        2.70168   0.00004   0.00009  -0.00064  -0.00055   2.70113
   R11        2.08217   0.00004   0.00008  -0.00058  -0.00050   2.08167
   R12        2.06521   0.00007   0.00010  -0.00072  -0.00061   2.06460
   R13        2.86855  -0.00000  -0.00002   0.00012   0.00011   2.86866
   R14        2.20502   0.00011   0.00006  -0.00046  -0.00040   2.20462
   R15        6.09817  -0.00000  -0.00014   0.00091   0.00077   6.09894
   R16        4.31239   0.00001   0.00005  -0.00015  -0.00010   4.31229
   R17        6.35119   0.00001  -0.00043   0.00419   0.00376   6.35495
   R18        2.06001   0.00001   0.00000  -0.00003  -0.00002   2.05999
   R19        2.05999   0.00000   0.00001  -0.00005  -0.00004   2.05994
   R20        2.83506   0.00001   0.00000  -0.00002  -0.00002   2.83504
   R21        2.64343  -0.00000  -0.00000   0.00002   0.00002   2.64345
   R22        2.64430   0.00001   0.00000  -0.00002  -0.00002   2.64429
   R23        2.63450   0.00000  -0.00000   0.00002   0.00001   2.63452
   R24        2.05033  -0.00000  -0.00000   0.00000   0.00000   2.05034
   R25        2.63368  -0.00001  -0.00001   0.00004   0.00004   2.63372
   R26        2.05048  -0.00001  -0.00001   0.00004   0.00003   2.05051
   R27        2.63634  -0.00000  -0.00000   0.00001   0.00001   2.63635
   R28        2.04860  -0.00000  -0.00000   0.00003   0.00002   2.04862
   R29        2.63709  -0.00001  -0.00001   0.00004   0.00004   2.63712
   R30        2.04858  -0.00000  -0.00000   0.00001   0.00001   2.04859
   R31        2.04879  -0.00000  -0.00000   0.00001   0.00001   2.04880
   R32        2.63686   0.00012   0.00012  -0.00082  -0.00070   2.63616
   R33        2.64545  -0.00000   0.00000  -0.00002  -0.00002   2.64543
   R34        2.63881  -0.00002  -0.00003   0.00024   0.00020   2.63902
   R35        2.04745  -0.00001  -0.00001   0.00003   0.00002   2.04747
   R36        2.63208  -0.00002  -0.00002   0.00015   0.00013   2.63220
   R37        2.05049   0.00004   0.00006  -0.00041  -0.00035   2.05013
   R38        2.63291  -0.00001  -0.00001   0.00006   0.00006   2.63296
   R39        2.04888   0.00004   0.00006  -0.00043  -0.00037   2.04851
   R40        2.63772   0.00013   0.00013  -0.00092  -0.00079   2.63693
   R41        2.04888  -0.00001  -0.00001   0.00008   0.00007   2.04895
   R42        2.04856   0.00001   0.00001  -0.00009  -0.00008   2.04848
    A1        2.09459   0.00001   0.00003  -0.00018  -0.00016   2.09444
    A2        2.20572  -0.00000  -0.00000   0.00002   0.00002   2.20574
    A3        1.86370  -0.00000  -0.00002   0.00015   0.00013   1.86383
    A4        2.21376   0.00001   0.00002  -0.00017  -0.00015   2.21362
    A5        1.60706  -0.00001   0.00002  -0.00021  -0.00019   1.60687
    A6        1.80291   0.00003   0.00005  -0.00033  -0.00028   1.80263
    A7        1.83024   0.00000  -0.00002   0.00014   0.00012   1.83036
    A8        1.93072   0.00000   0.00000  -0.00003  -0.00003   1.93069
    A9        1.92999  -0.00001   0.00001  -0.00007  -0.00006   1.92992
   A10        1.92042  -0.00000  -0.00001   0.00004   0.00003   1.92045
   A11        1.91987   0.00000  -0.00000   0.00003   0.00003   1.91990
   A12        1.93032   0.00000   0.00001  -0.00009  -0.00008   1.93024
   A13        1.87281  -0.00000   0.00004  -0.00038  -0.00034   1.87248
   A14        1.87773   0.00001   0.00007  -0.00045  -0.00038   1.87735
   A15        1.98539   0.00001  -0.00001   0.00013   0.00012   1.98551
   A16        1.87599   0.00000   0.00002  -0.00024  -0.00022   1.87577
   A17        1.92463   0.00000  -0.00005   0.00044   0.00038   1.92501
   A18        1.92323  -0.00002  -0.00007   0.00044   0.00038   1.92361
   A19        1.83187   0.00001  -0.00011   0.00102   0.00092   1.83278
   A20        2.84549   0.00000  -0.00004   0.00033   0.00029   2.84577
   A21        0.90112   0.00001   0.00003  -0.00029  -0.00026   0.90087
   A22        2.01179  -0.00001   0.00000   0.00010   0.00010   2.01189
   A23        1.87868   0.00001   0.00006  -0.00049  -0.00043   1.87825
   A24        1.88110   0.00000   0.00000   0.00001   0.00001   1.88111
   A25        1.87570  -0.00001  -0.00000  -0.00000  -0.00000   1.87570
   A26        1.90484  -0.00000  -0.00001   0.00012   0.00011   1.90495
   A27        1.96009   0.00000  -0.00003   0.00027   0.00023   1.96032
   A28        1.95982   0.00000  -0.00001   0.00006   0.00005   1.95987
   A29        2.45300  -0.00002   0.00008  -0.00080  -0.00072   2.45229
   A30        2.10191  -0.00000   0.00000  -0.00001  -0.00001   2.10190
   A31        2.10089   0.00001   0.00001  -0.00005  -0.00004   2.10084
   A32        2.08038  -0.00001  -0.00001   0.00006   0.00005   2.08042
   A33        2.10237  -0.00000  -0.00000  -0.00000  -0.00000   2.10236
   A34        2.08870  -0.00000  -0.00001   0.00006   0.00005   2.08876
   A35        2.09211   0.00000   0.00001  -0.00006  -0.00005   2.09206
   A36        2.10187   0.00001   0.00001  -0.00005  -0.00004   2.10183
   A37        2.08935   0.00000   0.00001  -0.00011  -0.00010   2.08925
   A38        2.09195  -0.00001  -0.00002   0.00016   0.00014   2.09209
   A39        2.09436   0.00000   0.00001  -0.00004  -0.00003   2.09433
   A40        2.09227  -0.00000  -0.00000   0.00002   0.00001   2.09228
   A41        2.09655  -0.00000  -0.00000   0.00002   0.00002   2.09657
   A42        2.09486  -0.00000  -0.00000  -0.00000  -0.00000   2.09485
   A43        2.09202   0.00000   0.00000  -0.00003  -0.00002   2.09200
   A44        2.09630  -0.00000  -0.00000   0.00003   0.00003   2.09633
   A45        2.09252  -0.00000  -0.00001   0.00004   0.00003   2.09256
   A46        2.09536   0.00000   0.00000  -0.00003  -0.00003   2.09534
   A47        2.09529  -0.00000   0.00000  -0.00001  -0.00001   2.09528
   A48        2.14664   0.00005   0.00004  -0.00018  -0.00015   2.14650
   A49        2.05708  -0.00007  -0.00007   0.00042   0.00035   2.05743
   A50        2.07889   0.00002   0.00004  -0.00023  -0.00020   2.07869
   A51        2.10047   0.00001   0.00001  -0.00007  -0.00005   2.10042
   A52        2.09481   0.00002   0.00003  -0.00017  -0.00014   2.09467
   A53        2.08790  -0.00003  -0.00004   0.00023   0.00019   2.08809
   A54        2.10357  -0.00003  -0.00004   0.00028   0.00024   2.10381
   A55        2.08992   0.00002   0.00002  -0.00010  -0.00008   2.08984
   A56        2.08969   0.00001   0.00003  -0.00018  -0.00016   2.08953
   A57        2.10030  -0.00003  -0.00004   0.00027   0.00023   2.10053
   A58        2.08645   0.00001   0.00002  -0.00016  -0.00013   2.08632
   A59        2.09644   0.00002   0.00002  -0.00012  -0.00010   2.09634
   A60        2.09718   0.00001   0.00000   0.00000   0.00001   2.09719
   A61        2.08912  -0.00002  -0.00004   0.00025   0.00021   2.08933
   A62        2.09688   0.00001   0.00004  -0.00026  -0.00022   2.09666
   A63        2.08595   0.00002   0.00004  -0.00026  -0.00022   2.08573
   A64        2.09916  -0.00003  -0.00005   0.00032   0.00027   2.09943
   A65        2.09807   0.00001   0.00001  -0.00006  -0.00005   2.09802
   A66        3.15393  -0.00004  -0.00022   0.00175   0.00153   3.15546
   A67        3.15985  -0.00003  -0.00146   0.00574   0.00428   3.16413
   A68        3.10097  -0.00000   0.00018  -0.00142  -0.00124   3.09973
   A69        3.11803  -0.00002  -0.00021   0.00124   0.00103   3.11906
   A70        3.14455   0.00010   0.00088   0.01671   0.01759   3.16213
   A71        3.11849  -0.00001   0.00011  -0.00091  -0.00080   3.11770
    D1       -0.00704  -0.00001   0.00005  -0.00050  -0.00045  -0.00750
    D2        3.13486   0.00000   0.00008  -0.00040  -0.00032   3.13454
    D3       -1.01977  -0.00000  -0.00002   0.00028   0.00026  -1.01951
    D4        1.03270   0.00000  -0.00000   0.00017   0.00017   1.03287
    D5       -3.13461  -0.00000  -0.00001   0.00024   0.00023  -3.13438
    D6        1.39737   0.00001  -0.00022   0.00208   0.00186   1.39923
    D7       -1.74460  -0.00001  -0.00026   0.00196   0.00170  -1.74290
    D8       -3.13634  -0.00002  -0.00029   0.00103   0.00074  -3.13560
    D9        0.00557  -0.00001  -0.00026   0.00113   0.00088   0.00644
   D10       -1.81799  -0.00001  -0.00031   0.00217   0.00186  -1.81613
   D11       -1.06468  -0.00001   0.00004  -0.00040  -0.00036  -1.06504
   D12       -3.14116  -0.00000  -0.00005   0.00006   0.00001  -3.14115
   D13       -1.07136  -0.00000  -0.00006   0.00016   0.00010  -1.07125
   D14        1.07326  -0.00000  -0.00004  -0.00003  -0.00006   1.07319
   D15       -2.71675   0.00001  -0.00013   0.00195   0.00183  -2.71492
   D16       -0.70712   0.00002  -0.00011   0.00167   0.00157  -0.70555
   D17        1.43585  -0.00000  -0.00015   0.00214   0.00199   1.43785
   D18        1.50236  -0.00001   0.00046  -0.00430  -0.00384   1.49852
   D19        0.86751  -0.00001   0.00016  -0.00215  -0.00199   0.86552
   D20       -2.76886  -0.00000   0.00055  -0.00508  -0.00453  -2.77339
   D21        2.87947  -0.00001   0.00026  -0.00293  -0.00268   2.87680
   D22       -0.67107  -0.00001   0.00047  -0.00445  -0.00398  -0.67505
   D23       -1.30591  -0.00001   0.00017  -0.00229  -0.00213  -1.30804
   D24        0.27969  -0.00001   0.00095  -0.00822  -0.00726   0.27242
   D25       -2.89867   0.00000   0.00099  -0.00811  -0.00713  -2.90579
   D26       -1.82514  -0.00001   0.00095  -0.00814  -0.00719  -1.83232
   D27        1.27970  -0.00000   0.00098  -0.00804  -0.00705   1.27264
   D28        2.38984  -0.00001   0.00099  -0.00839  -0.00739   2.38245
   D29       -0.78851   0.00000   0.00103  -0.00829  -0.00726  -0.79577
   D30        0.28565   0.00000   0.00016  -0.00174  -0.00158   0.28407
   D31       -2.88567  -0.00000   0.00034  -0.00309  -0.00275  -2.88842
   D32        0.77162  -0.00000  -0.00000   0.00007   0.00007   0.77169
   D33       -2.59253  -0.00000  -0.00012   0.00093   0.00081  -2.59172
   D34        0.21605  -0.00000  -0.00008   0.00060   0.00052   0.21656
   D35       -1.82098  -0.00001  -0.00011   0.00079   0.00068  -1.82030
   D36        2.27720  -0.00001  -0.00006   0.00043   0.00037   2.27757
   D37       -1.61177   0.00000  -0.00003   0.00042   0.00039  -1.61138
   D38        1.52394   0.00000   0.00001   0.00011   0.00012   1.52406
   D39        2.60850  -0.00000  -0.00009   0.00088   0.00079   2.60929
   D40       -0.53898  -0.00000  -0.00005   0.00057   0.00052  -0.53845
   D41        0.45395   0.00000  -0.00004   0.00047   0.00044   0.45439
   D42       -2.69352  -0.00000   0.00000   0.00016   0.00017  -2.69335
   D43        3.13242  -0.00000   0.00006  -0.00050  -0.00044   3.13198
   D44       -0.01352  -0.00000   0.00004  -0.00031  -0.00028  -0.01379
   D45       -0.00336   0.00000   0.00002  -0.00019  -0.00017  -0.00353
   D46        3.13389   0.00000   0.00000  -0.00001  -0.00001   3.13388
   D47       -3.13134   0.00000  -0.00006   0.00050   0.00043  -3.13090
   D48        0.01339  -0.00000  -0.00004   0.00039   0.00035   0.01374
   D49        0.00445  -0.00000  -0.00003   0.00019   0.00017   0.00461
   D50       -3.13401  -0.00000  -0.00001   0.00009   0.00008  -3.13393
   D51       -0.00017  -0.00000  -0.00000   0.00004   0.00003  -0.00014
   D52        3.13840  -0.00000  -0.00002   0.00017   0.00015   3.13855
   D53       -3.13741   0.00000   0.00002  -0.00015  -0.00013  -3.13754
   D54        0.00116   0.00000   0.00000  -0.00001  -0.00001   0.00115
   D55       -0.00200   0.00000   0.00000  -0.00003  -0.00003  -0.00203
   D56       -3.13937   0.00000   0.00003  -0.00020  -0.00017  -3.13953
   D57        3.13645   0.00000  -0.00001   0.00007   0.00006   3.13651
   D58       -0.00091   0.00000   0.00001  -0.00009  -0.00008  -0.00100
   D59        0.00266  -0.00000  -0.00002   0.00012   0.00011   0.00277
   D60        3.13916  -0.00000  -0.00002   0.00018   0.00016   3.13931
   D61       -3.13590  -0.00000   0.00000  -0.00001  -0.00001  -3.13591
   D62        0.00060   0.00000  -0.00001   0.00004   0.00004   0.00063
   D63       -0.00158   0.00000   0.00002  -0.00013  -0.00011  -0.00169
   D64       -3.13808   0.00000   0.00002  -0.00018  -0.00016  -3.13823
   D65        3.13577   0.00000  -0.00001   0.00004   0.00003   3.13581
   D66       -0.00072  -0.00000   0.00000  -0.00002  -0.00002  -0.00074
   D67        3.10724   0.00000  -0.00010   0.00092   0.00082   3.10806
   D68       -0.03864   0.00001   0.00003   0.00015   0.00018  -0.03846
   D69        0.00285  -0.00001  -0.00013   0.00080   0.00067   0.00352
   D70        3.14015   0.00000  -0.00000   0.00004   0.00003   3.14018
   D71       -3.10632  -0.00001  -0.00000  -0.00031  -0.00031  -3.10663
   D72        0.03718  -0.00001  -0.00003  -0.00005  -0.00008   0.03710
   D73       -0.00001  -0.00000   0.00003  -0.00021  -0.00018  -0.00019
   D74       -3.13970   0.00000   0.00000   0.00004   0.00005  -3.13965
   D75       -0.00325   0.00001   0.00014  -0.00085  -0.00071  -0.00396
   D76        3.13825   0.00001   0.00008  -0.00047  -0.00039   3.13786
   D77       -3.14057  -0.00000   0.00001  -0.00009  -0.00007  -3.14065
   D78        0.00093  -0.00000  -0.00004   0.00029   0.00025   0.00117
   D79       -0.00245   0.00001   0.00006  -0.00034  -0.00028  -0.00273
   D80       -3.13929  -0.00000  -0.00006   0.00037   0.00032  -3.13897
   D81        3.13724   0.00001   0.00009  -0.00060  -0.00051   3.13674
   D82        0.00040  -0.00000  -0.00003   0.00012   0.00009   0.00049
   D83        0.00078  -0.00000  -0.00004   0.00029   0.00025   0.00102
   D84        3.14022  -0.00000  -0.00001   0.00007   0.00006   3.14028
   D85       -3.14072   0.00000   0.00001  -0.00009  -0.00007  -3.14080
   D86       -0.00128   0.00000   0.00005  -0.00031  -0.00026  -0.00154
   D87        0.00205  -0.00001  -0.00006   0.00030   0.00025   0.00230
   D88       -3.13739  -0.00001  -0.00009   0.00052   0.00043  -3.13696
   D89        3.13888   0.00000   0.00006  -0.00042  -0.00035   3.13853
   D90       -0.00057   0.00000   0.00003  -0.00020  -0.00017  -0.00073
         Item               Value     Threshold  Converged?
 Maximum Force            0.000127     0.000450     YES
 RMS     Force            0.000021     0.000300     YES
 Maximum Displacement     0.051830     0.001800     NO 
 RMS     Displacement     0.007752     0.001200     NO 
 Predicted change in Energy=-7.587663D-07
 GradGradGradGradGradGradGradGradGradGradGradGradGradGradGradGradGradGrad

                          Input orientation:                          
 ---------------------------------------------------------------------
 Center     Atomic      Atomic             Coordinates (Angstroms)
 Number     Number       Type             X           Y           Z
 ---------------------------------------------------------------------
      1          8           0        2.124383    0.819367   -0.183870
      2          6           0        1.533143    2.000391   -0.338806
      3         16           0        0.249389    2.333344   -1.329593
      4         16           0        2.382483    3.138762    0.714118
      5          6           0        1.498178    4.703272    0.437470
      6          1           0        2.003566    5.427340    1.077288
      7          1           0        1.575658    5.008247   -0.604167
      8          1           0        0.454943    4.610237    0.732470
      9          6           0       -2.652783    0.440192    1.400210
     10          7           0       -1.903147   -0.464686    2.214066
     11          6           0       -1.300793   -1.187908    2.903378
     12          1           0       -4.493030    2.327705    3.520786
     13          1           0       -3.248866    1.072389    2.077316
     14          1           0       -1.939987    1.090100    0.887201
     15          6           0        1.636594   -0.349000   -0.927266
     16          1           0        0.588878   -0.493985   -0.663474
     17          1           0        1.709246   -0.120966   -1.990745
     18          6           0        2.489691   -1.519636   -0.536679
     19          6           0        3.627697   -1.846801   -1.281459
     20          6           0        2.160278   -2.293109    0.581917
     21          6           0        4.427216   -2.927582   -0.912308
     22          1           0        3.886344   -1.256696   -2.154432
     23          6           0        2.959050   -3.373147    0.953263
     24          1           0        1.275379   -2.051017    1.161360
     25          6           0        4.094477   -3.691152    0.206863
     26          1           0        5.305482   -3.174520   -1.497893
     27          1           0        2.694237   -3.967391    1.820415
     28          1           0        4.714403   -4.533138    0.493553
     29          6           0       -3.555026   -0.247994    0.391859
     30          6           0       -3.888968   -1.600163    0.470150
     31          6           0       -4.104396    0.530696   -0.633596
     32          6           0       -4.756422   -2.167973   -0.465450
     33          1           0       -3.471326   -2.216909    1.256992
     34          6           0       -4.972691   -0.035074   -1.564265
     35          1           0       -3.850334    1.582970   -0.705319
     36          6           0       -5.301149   -1.388899   -1.484082
     37          1           0       -5.004290   -3.220877   -0.394312
     38          1           0       -5.388503    0.579974   -2.354475
     39          1           0       -5.973428   -1.830973   -2.210500
 ---------------------------------------------------------------------
                    Distance matrix (angstroms):
                    1          2          3          4          5
     1  O    0.000000
     2  C    1.329807   0.000000
     3  S    2.668410   1.655459   0.000000
     4  S    2.500519   1.768027   3.061951   0.000000
     5  C    3.982828   2.812365   3.209135   1.818302   0.000000
     6  H    4.778967   3.737727   4.294534   2.347990   1.090439
     7  H    4.245523   3.019839   3.072514   2.425658   1.088127
     8  H    4.242334   3.020173   3.078733   2.425074   1.088126
     9  C    5.047217   4.793785   4.411174   5.753860   6.027537
    10  N    4.860029   4.939823   5.001990   5.796664   6.436855
    11  C    5.029124   5.358004   5.720169   6.089291   6.972873
    12  H    7.732381   7.163683   6.783565   7.470467   7.144560
    13  H    5.835134   5.437504   5.043295   6.151447   6.197325
    14  H    4.211840   3.793990   3.354579   4.786515   5.007819
    15  C    1.468216   2.424175   3.046502   3.926191   5.235181
    16  H    2.076701   2.686811   2.924510   4.279209   5.389841
    17  H    2.078788   2.694451   2.931202   4.288981   5.405003
    18  C    2.393504   3.653043   4.526933   4.824589   6.376257
    19  C    3.251631   4.480696   5.374840   5.512597   7.098805
    20  C    3.205499   4.435670   5.358119   5.438021   7.029125
    21  C    4.457946   5.743646   6.730952   6.605053   8.284389
    22  H    3.361199   4.409383   5.176503   5.459874   6.924053
    23  C    4.423450   5.707675   6.716974   6.541756   8.223669
    24  H    3.281700   4.327915   5.145885   5.325365   6.796623
    25  C    4.937482   6.265129   7.310264   7.059459   8.789785
    26  H    5.272303   6.507974   7.478568   7.300305   8.961072
    27  H    5.220627   6.451728   7.456481   7.198507   8.861349
    28  H    5.984682   7.314385   8.390995   8.021506   9.780518
    29  C    5.807444   5.610577   4.909203   6.843097   7.074743
    30  C    6.514773   6.558787   5.986448   7.864352   8.291906
    31  C    6.251661   5.833417   4.763338   7.120248   7.067277
    32  C    7.506595   7.546518   6.787249   8.973115   9.335379
    33  H    6.527405   6.736238   6.421756   7.952673   8.559001
    34  C    7.280386   6.926092   5.738867   8.328437   8.266258
    35  H    6.045845   5.412060   4.214321   6.579004   6.296732
    36  C    7.855286   7.714045   6.684865   9.185314   9.329403
    37  H    8.196697   8.366765   7.702290   9.810099  10.284264
    38  H    7.823829   7.347768   5.992538   8.737957   8.498407
    39  H    8.758201   8.633146   7.539296  10.152483  10.272926
                    6          7          8          9         10
     6  H    0.000000
     7  H    1.784946   0.000000
     8  H    1.784597   1.789137   0.000000
     9  C    6.830630   6.539447   5.243388   0.000000
    10  N    7.160352   7.070892   5.788830   1.429378   0.000000
    11  C    7.616751   7.679140   6.435366   2.595786   1.166633
    12  H    7.601590   7.812139   6.121037   3.383203   4.026470
    13  H    6.895918   6.779186   5.295581   1.101572   2.047501
    14  H    5.865099   5.471364   4.260399   1.092537   2.044330
    15  C    6.125276   5.367327   5.361441   4.943553   4.734038
    16  H    6.331957   5.590332   5.293361   3.954724   3.806742
    17  H    6.346901   5.315005   5.601201   5.553447   5.554094
    18  C    7.148544   6.591910   6.582270   5.834167   5.289286
    19  C    7.817584   7.187578   7.470985   7.201813   6.687239
    20  C    7.737912   7.420133   7.112455   5.595185   4.745362
    21  C    8.923973   8.438230   8.677727   8.174107   7.477537
    22  H    7.659321   6.855078   7.384416   7.633812   7.295838
    23  C    8.853072   8.636384   8.369809   6.799557   5.804285
    24  H    7.514196   7.282888   6.725278   4.657642   3.705086
    25  C    9.395555   9.092952   9.079401   8.001100   7.100031
    26  H    9.566933   9.037036   9.439528   9.208644   8.549045
    27  H    9.449351   9.364396   8.931616   6.942188   5.793086
    28  H   10.339270  10.104194  10.089667   8.934845   7.956408
    29  C    7.973529   7.412426   6.308587   1.518029   2.469027
    30  C    9.191103   8.642186   7.583366   2.560510   2.876462
    31  C    8.013204   7.232727   6.268681   2.500347   3.734362
    32  C   10.284272   9.571448   8.633508   3.835167   4.268743
    33  H    9.404322   9.007710   7.893075   2.784009   2.538791
    34  C    9.245752   8.320923   7.504207   3.794201   4.886968
    35  H    7.226687   6.417487   5.455913   2.678305   4.062910
    36  C   10.314096   9.433356   8.604378   4.321869   5.106553
    37  H   11.227970  10.538418   9.612451   4.706731   4.900746
    38  H    9.482438   8.436393   7.740679   4.647727   5.840428
    39  H   11.274976  10.312320   9.564215   5.405746   6.165283
                   11         12         13         14         15
    11  C    0.000000
    12  H    4.788644   0.000000
    13  H    3.096178   2.281966   0.000000
    14  H    3.108514   3.871106   1.769138   0.000000
    15  C    4.899575   8.032571   5.908940   4.260895   0.000000
    16  H    4.095707   7.162105   4.969279   3.362897   1.090099
    17  H    5.843898   8.651080   6.523503   4.802724   1.090076
    18  C    5.129503   8.945583   6.817815   5.334811   1.500241
    19  C    6.499001  10.316699   8.190858   6.657896   2.516616
    20  C    4.311573   8.617156   6.543824   5.324610   2.516235
    21  C    7.099014  11.262378   9.157503   7.740883   3.799590
    22  H    7.245175  10.736384   8.616469   6.978905   2.718680
    23  C    5.169571   9.727557   7.717804   6.627631   3.798782
    24  H    3.227420   7.616734   5.573458   4.503372   2.718400
    25  C    6.530418  10.997910   8.950677   7.729036   4.300863
    26  H    8.182951  12.307415  10.197805   8.739135   4.665825
    27  H    4.985839   9.704448   7.796529   6.922798   4.664881
    28  H    7.292489  11.874853   9.866301   8.721047   5.385039
    29  C    3.503246   4.159839   2.162847   2.155043   5.357537
    30  C    3.576200   5.009932   3.183590   3.348130   5.835239
    31  C    4.829491   4.543035   2.893856   2.703779   5.815416
    32  C    4.924521   6.014197   4.386152   4.514090   6.662776
    33  H    2.912155   5.179012   3.397337   3.663066   5.860965
    34  C    5.896753   5.627659   4.178415   4.058694   6.647328
    35  H    5.215421   4.339084   2.892319   2.535442   5.821352
    36  C    5.940796   6.286088   4.790966   4.802689   7.037308
    37  H    5.359442   6.810003   5.255720   5.442128   7.254864
    38  H    6.890560   6.194766   4.945836   4.760353   7.228548
    39  H    6.956925   7.234211   5.851334   5.864901   7.858458
                   16         17         18         19         20
    16  H    0.000000
    17  H    1.776518   0.000000
    18  C    2.163591   2.163256   0.000000
    19  C    3.383259   2.676200   1.398854   0.000000
    20  C    2.693909   3.397090   1.399297   2.413437   0.000000
    21  C    4.551610   4.053083   2.424337   1.394127   2.788238
    22  H    3.698373   2.460981   2.153346   1.084991   3.397214
    23  C    4.064619   4.561345   2.423990   2.787616   1.393705
    24  H    2.495126   3.721438   2.154126   3.397421   1.085085
    25  C    4.823753   4.823384   2.800656   2.415495   2.415847
    26  H    5.488887   4.743417   3.404593   2.150498   3.872313
    27  H    4.760966   5.503647   3.404297   3.871676   2.149933
    28  H    5.888415   5.888121   3.884832   3.398235   3.398395
    29  C    4.283244   5.779749   6.246428   7.546369   6.073164
    30  C    4.749720   6.291584   6.458133   7.721996   6.089832
    31  C    4.803924   6.005410   6.906174   8.115262   6.978359
    32  C    5.604791   6.951376   7.275409   8.429856   6.996669
    33  H    4.810604   6.463675   6.263958   7.548300   5.672433
    34  C    5.652705   6.696085   7.677695   8.793692   7.783577
    35  H    4.901234   5.955220   7.060490   8.247194   7.266940
    36  C    6.013874   7.142128   7.849322   8.942875   7.794796
    37  H    6.228316   7.565026   7.685977   8.785575   7.290050
    38  H    6.304123   7.141545   8.353364   9.398536   8.594249
    39  H    6.873477   7.873748   8.632670   9.645983   8.612105
                   21         22         23         24         25
    21  C    0.000000
    22  H    2.151111   0.000000
    23  C    2.415449   3.872597   0.000000
    24  H    3.873311   4.294480   2.150832   0.000000
    25  C    1.395097   3.397883   1.395506   3.398297   0.000000
    26  H    1.084085   2.474479   3.399025   4.957380   2.153981
    27  H    3.398852   4.956652   1.084069   2.473864   2.154190
    28  H    2.153307   4.293318   2.153643   4.293457   1.084177
    29  C    8.520401   7.929379   7.246719   5.213045   8.390737
    30  C    8.534175   8.213518   7.090290   5.229868   8.256934
    31  C    9.210090   8.328243   8.224985   6.231299   9.260232
    32  C    9.225828   8.853276   7.936857   6.248425   9.006137
    33  H    8.221793   8.166708   6.540555   4.750566   7.779302
    34  C    9.856465   8.962319   8.966225   7.108547   9.935660
    35  H    9.428985   8.367784   8.583804   6.554638   9.579586
    36  C    9.865878   9.212864   8.837917   7.119514   9.820257
    37  H    9.450273   9.273586   8.077990   6.574415   9.130725
    38  H   10.522887   9.457069   9.810705   7.980636  10.711204
    39  H   10.538560   9.876641   9.600878   7.997691  10.519821
                   26         27         28         29         30
    26  H    0.000000
    27  H    4.296327   0.000000
    28  H    2.482152   2.482278   0.000000
    29  C    9.520731   7.411341   9.314304   0.000000
    30  C    9.533610   7.124996   9.089603   1.394994   0.000000
    31  C   10.149948   8.513305  10.231524   1.399901   2.409404
    32  C   10.164694   7.998463   9.808681   2.421704   1.396507
    33  H    9.248717   6.433957   8.541306   2.152228   1.083476
    34  C   10.747157   9.257481  10.876901   2.425187   2.786181
    35  H   10.348471   8.945236  10.592393   2.154863   3.393458
    36  C   10.755894   9.027431  10.682160   2.805310   2.420312
    37  H   10.368773   8.045472   9.846996   3.399480   2.148942
    38  H   11.366234  10.170493  11.675782   3.404339   3.870415
    39  H   11.380982   9.794947  11.350918   3.889314   3.403547
                   31         32         33         34         35
    31  C    0.000000
    32  C    2.781407   0.000000
    33  H    3.394766   2.149575   0.000000
    34  C    1.392903   2.409030   3.869624   0.000000
    35  H    1.084883   3.866278   4.293412   2.148381   0.000000
    36  C    2.416690   1.393304   3.398137   1.395405   3.397549
    37  H    3.865407   1.084023   2.466725   3.393984   4.950281
    38  H    2.147740   3.393989   4.953869   1.084259   2.468134
    39  H    3.399616   2.154036   4.293362   2.155074   4.292797
                   36         37         38         39
    36  C    0.000000
    37  H    2.152178   0.000000
    38  H    2.154455   4.293755   0.000000
    39  H    1.084007   2.483868   2.485062   0.000000
 Stoichiometry    C17H18NOS2(1-)
 Framework group  C1[X(C17H18NOS2)]
 Deg. of freedom   111
 Full point group                 C1      NOp   1
 Largest Abelian subgroup         C1      NOp   1
 Largest concise Abelian subgroup C1      NOp   1
                         Standard orientation:                         
 ---------------------------------------------------------------------
 Center     Atomic      Atomic             Coordinates (Angstroms)
 Number     Number       Type             X           Y           Z
 ---------------------------------------------------------------------
      1          8           0        2.121736    0.826360   -0.184079
      2          6           0        1.526657    2.005569   -0.338138
      3         16           0        0.241159    2.334847   -1.327893
      4         16           0        2.373134    3.146211    0.714635
      5          6           0        1.483693    4.708025    0.439220
      6          1           0        1.987239    5.433437    1.078966
      7          1           0        1.559476    5.013648   -0.602351
      8          1           0        0.440966    4.611576    0.734916
      9          6           0       -2.653091    0.431467    1.403208
     10          7           0       -1.900026   -0.471352    2.216183
     11          6           0       -1.294903   -1.192935    2.904790
     12          1           0       -4.497804    2.312328    3.525814
     13          1           0       -3.250694    1.061513    2.080979
     14          1           0       -1.942715    1.083825    0.889953
     15          6           0        1.637120   -0.343254   -0.927588
     16          1           0        0.590054   -0.491653   -0.663117
     17          1           0        1.708303   -0.114578   -1.991029
     18          6           0        2.494189   -1.511339   -0.538059
     19          6           0        3.632699   -1.834615   -1.283766
     20          6           0        2.168010   -2.286284    0.580466
     21          6           0        4.435890   -2.913006   -0.915599
     22          1           0        3.888865   -1.243355   -2.156689
     23          6           0        2.970453   -3.363935    0.950829
     24          1           0        1.282758   -2.047216    1.160625
     25          6           0        4.106355   -3.678059    0.203506
     26          1           0        5.314521   -3.156938   -1.501898
     27          1           0        2.708130   -3.959351    1.817934
     28          1           0        4.729141   -4.518192    0.489432
     29          6           0       -3.553863   -0.259175    0.395222
     30          6           0       -3.883474   -1.612424    0.473219
     31          6           0       -4.106414    0.518173   -0.629542
     32          6           0       -4.749787   -2.182610   -0.461993
     33          1           0       -3.463330   -2.228152    1.259526
     34          6           0       -4.973571   -0.049979   -1.559822
     35          1           0       -3.855730    1.571272   -0.701032
     36          6           0       -5.297690   -1.404866   -1.479938
     37          1           0       -4.994275   -3.236320   -0.391093
     38          1           0       -5.391881    0.564060   -2.349500
     39          1           0       -5.969080   -1.848781   -2.206056
 ---------------------------------------------------------------------
 Rotational constants (GHZ):      0.2417909      0.1464037      0.1086629
 Standard basis: 6-311++G(d,p) (5D, 7F)
 There are   625 symmetry adapted cartesian basis functions of A   symmetry.
 There are   604 symmetry adapted basis functions of A   symmetry.
   604 basis functions,   946 primitive gaussians,   625 cartesian basis functions
    84 alpha electrons       84 beta electrons
       nuclear repulsion energy      1727.1259691899 Hartrees.
 NAtoms=   39 NActive=   39 NUniq=   39 SFac= 1.00D+00 NAtFMM=   60 NAOKFM=F Big=F
 Integral buffers will be    131072 words long.
 Raffenetti 2 integral format.
 Two-electron integral symmetry is turned on.
 ------------------------------------------------------------------------------
 Polarizable Continuum Model (PCM)
 =================================
 Model                : PCM (using non-symmetric T matrix).
 Atomic radii         : UFF (Universal Force Field).
 Polarization charges : Total charges.
 Charge compensation  : None.
 Solution method      : On-the-fly selection.
 Cavity type          : Scaled VdW (van der Waals Surface) (Alpha=1.100).
 Cavity algorithm     : GePol (No added spheres)
                        Default sphere list used, NSphG=   39.
                        Lebedev-Laikov grids with approx.  5.0 points / Ang**2.
                        Smoothing algorithm: York/Karplus (Gamma=1.0000).
                        Polarization charges: spherical gaussians, with
                                              point-specific exponents (IZeta= 3).
                        Self-potential: point-specific (ISelfS= 7).
                        Self-field    : sphere-specific E.n sum rule (ISelfD= 2).
 1st derivatives      : Analytical E(r).r(x)/FMM algorithm (CHGder, D1EAlg=3).
                        Cavity 1st derivative terms included.
 Solvent              : n,n-DiMethylFormamide, Eps=  37.219000 Eps(inf)=   2.046330
 ------------------------------------------------------------------------------
 One-electron integrals computed using PRISM.
 NBasis=   604 RedAO= T EigKep=  1.75D-06  NBF=   604
 NBsUse=   602 1.00D-06 EigRej=  6.94D-07 NBFU=   602
 Initial guess from the checkpoint file:  "/scratch/srahman/32934308/Gau-134498.chk"
 B after Tr=    -0.000000   -0.000000   -0.000000
         Rot=    1.000000    0.000016   -0.000193   -0.000937 Ang=   0.11 deg.
 ExpMin= 3.60D-02 ExpMax= 9.34D+04 ExpMxC= 3.17D+03 IAcc=3 IRadAn=         5 AccDes= 0.00D+00
 Harris functional with IExCor=  402 and IRadAn=       5 diagonalized for initial guess.
 HarFok:  IExCor=  402 AccDes= 0.00D+00 IRadAn=         5 IDoV= 1 UseB2=F ITyADJ=14
 ICtDFT=  3500011 ScaDFX=  1.000000  1.000000  1.000000  1.000000
 FoFCou: FMM=F IPFlag=           0 FMFlag=      100000 FMFlg1=           0
         NFxFlg=           0 DoJE=T BraDBF=F KetDBF=T FulRan=T
         wScrn=  0.000000 ICntrl=     500 IOpCl=  0 I1Cent=   200000004 NGrid=           0
         NMat0=    1 NMatS0=      1 NMatT0=    0 NMatD0=    1 NMtDS0=    0 NMtDT0=    0
 Petite list used in FoFCou.
 Requested convergence on RMS density matrix=1.00D-08 within 128 cycles.
 Requested convergence on MAX density matrix=1.00D-06.
 Requested convergence on             energy=1.00D-06.
 No special actions if energy rises.
 Inv3:  Mode=1 IEnd=    36834048.
 Iteration    1 A*A^-1 deviation from unit magnitude is 1.03D-14 for   2027.
 Iteration    1 A*A^-1 deviation from orthogonality  is 9.99D-15 for   3253     42.
 Iteration    1 A^-1*A deviation from unit magnitude is 9.88D-15 for   2654.
 Iteration    1 A^-1*A deviation from orthogonality  is 5.01D-11 for   2529   2517.
 Error on total polarization charges =  0.05315
 SCF Done:  E(RB3LYP) =  -1585.28167588     A.U. after   11 cycles
            NFock= 11  Conv=0.45D-08     -V/T= 2.0030
 D1PCM: PCM CHGder 1st derivatives, ID1Alg=3 FixD1E=F DoIter=F DoCFld=F I1PDM=0.
 Calling FoFJK, ICntrl=      2127 FMM=F ISym2X=0 I1Cent= 0 IOpClX= 0 NMat=1 NMatS=1 NMatT=0.
 ***** Axes restored to original set *****
 -------------------------------------------------------------------
 Center     Atomic                   Forces (Hartrees/Bohr)
 Number     Number              X              Y              Z
 -------------------------------------------------------------------
      1        8           0.000036014    0.000027535   -0.000011139
      2        6           0.000004450   -0.000013092    0.000022733
      3       16          -0.000025596   -0.000015149   -0.000012239
      4       16          -0.000014883    0.000015178    0.000019253
      5        6           0.000031061    0.000006870    0.000000045
      6        1           0.000013482    0.000013638    0.000020618
      7        1           0.000010477    0.000006503   -0.000007595
      8        1          -0.000012719   -0.000006878    0.000015572
      9        6          -0.000029612   -0.000020629   -0.000070048
     10        7          -0.000303635    0.000137022   -0.000205200
     11        6           0.000341177   -0.000311596    0.000317201
     12        1          -0.000036835    0.000058301   -0.000112743
     13        1          -0.000106705    0.000020284    0.000229653
     14        1           0.000132292    0.000191875   -0.000235721
     15        6          -0.000007222    0.000022016    0.000027920
     16        1          -0.000007882   -0.000068787   -0.000038545
     17        1          -0.000003740   -0.000005133   -0.000016984
     18        6          -0.000000534    0.000010203   -0.000011096
     19        6           0.000013256   -0.000003297    0.000005889
     20        6           0.000011723   -0.000006414   -0.000001390
     21        6          -0.000009904    0.000003875    0.000005870
     22        1          -0.000007866    0.000003484    0.000002048
     23        6          -0.000005438    0.000013858   -0.000004251
     24        1           0.000021520   -0.000021266    0.000005255
     25        6          -0.000016308   -0.000006845    0.000010660
     26        1          -0.000012822   -0.000000011    0.000004312
     27        1           0.000000426   -0.000006837   -0.000009683
     28        1          -0.000007747   -0.000003670   -0.000002285
     29        6          -0.000033475    0.000257321    0.000065847
     30        6          -0.000067714   -0.000387716   -0.000135642
     31        6          -0.000016209    0.000014907   -0.000052994
     32        6          -0.000009658    0.000071191    0.000057822
     33        1          -0.000063200   -0.000033604   -0.000030464
     34        6           0.000200351    0.000410905   -0.000044615
     35        1           0.000027927    0.000179076   -0.000003796
     36        6          -0.000002181   -0.000376529    0.000120990
     37        1          -0.000039075   -0.000172015    0.000011525
     38        1           0.000024316    0.000046691    0.000057862
     39        1          -0.000027513   -0.000051265    0.000005358
 -------------------------------------------------------------------
 Cartesian Forces:  Max     0.000410905 RMS     0.000108885

 GradGradGradGradGradGradGradGradGradGradGradGradGradGradGradGradGradGrad
 Berny optimization.
 Using GEDIIS/GDIIS optimizer.
 FormGI is forming the generalized inverse of G from B-inverse, IUseBI=4.
 Internal  Forces:  Max     0.000563912 RMS     0.000091542
 Search for a local minimum.
 Step number   4 out of a maximum of  213
 All quantities printed in internal units (Hartrees-Bohrs-Radians)
 Mixed Optimization -- En-DIIS/RFO-DIIS
 Swapping is turned off.
 Update second derivatives using D2CorX and points    1    2    3    4
 DE=  7.55D-06 DEPred=-7.59D-07 R=-9.95D+00
 Trust test=-9.95D+00 RLast= 2.79D-02 DXMaxT set to 7.50D-02
 ITU= -1  1 -1  0
     Eigenvalues ---    0.00195   0.00231   0.00304   0.00372   0.00543
     Eigenvalues ---    0.00616   0.00823   0.00908   0.01053   0.01306
     Eigenvalues ---    0.01488   0.01592   0.01738   0.01797   0.01825
     Eigenvalues ---    0.02060   0.02105   0.02131   0.02133   0.02141
     Eigenvalues ---    0.02144   0.02151   0.02152   0.02156   0.02158
     Eigenvalues ---    0.02160   0.02161   0.02163   0.02169   0.02187
     Eigenvalues ---    0.02228   0.02334   0.02594   0.03354   0.04428
     Eigenvalues ---    0.05073   0.06117   0.06333   0.07369   0.07903
     Eigenvalues ---    0.08290   0.09185   0.09527   0.09711   0.10393
     Eigenvalues ---    0.12422   0.12645   0.13743   0.14749   0.15985
     Eigenvalues ---    0.16000   0.16000   0.16000   0.16000   0.16000
     Eigenvalues ---    0.16000   0.16000   0.16000   0.16000   0.16001
     Eigenvalues ---    0.16271   0.16573   0.20030   0.21986   0.22001
     Eigenvalues ---    0.22021   0.22271   0.22567   0.23492   0.23569
     Eigenvalues ---    0.24727   0.24980   0.25002   0.26240   0.28835
     Eigenvalues ---    0.30557   0.31384   0.32541   0.33534   0.34301
     Eigenvalues ---    0.34756   0.34798   0.34855   0.34969   0.35026
     Eigenvalues ---    0.35031   0.35398   0.35421   0.35491   0.35495
     Eigenvalues ---    0.35505   0.35508   0.35508   0.35574   0.36310
     Eigenvalues ---    0.40080   0.40485   0.41328   0.41995   0.42051
     Eigenvalues ---    0.42178   0.45724   0.45951   0.46082   0.46455
     Eigenvalues ---    0.46463   0.46650   0.46716   0.53366   0.57191
     Eigenvalues ---    1.22648
 En-DIIS/RFO-DIIS IScMMF=        0 using points:     4    3    2    1
 RFO step:  Lambda=-3.47581872D-06.
 DidBck=T Rises=F RFO-DIIS coefs:    0.09633    0.51577    0.11787    0.27004
 Iteration  1 RMS(Cart)=  0.00661574 RMS(Int)=  0.00003743
 Iteration  2 RMS(Cart)=  0.00004027 RMS(Int)=  0.00000018
 Iteration  3 RMS(Cart)=  0.00000000 RMS(Int)=  0.00000018
 Variable       Old X    -DE/DX   Delta X   Delta X   Delta X     New X
                                 (Linear)    (Quad)   (Total)
    R1        2.51297   0.00000   0.00001   0.00000   0.00001   2.51298
    R2        2.77453   0.00004   0.00002   0.00002   0.00004   2.77456
    R3        3.12836   0.00004   0.00003   0.00001   0.00004   3.12840
    R4        3.34109   0.00006   0.00011   0.00001   0.00012   3.34121
    R5        6.33924  -0.00001   0.00308  -0.00098   0.00209   6.34133
    R6        3.43609   0.00000  -0.00001   0.00001  -0.00000   3.43609
    R7        2.06063   0.00003   0.00007  -0.00000   0.00006   2.06069
    R8        2.05626   0.00001   0.00004  -0.00000   0.00004   2.05630
    R9        2.05626   0.00002   0.00004  -0.00000   0.00004   2.05630
   R10        2.70113   0.00020   0.00061  -0.00005   0.00056   2.70169
   R11        2.08167   0.00019   0.00055  -0.00003   0.00052   2.08219
   R12        2.06460   0.00029   0.00069   0.00000   0.00069   2.06529
   R13        2.86866  -0.00002  -0.00012   0.00002  -0.00010   2.86856
   R14        2.20462   0.00056   0.00044  -0.00003   0.00042   2.20503
   R15        6.09894   0.00003  -0.00087   0.00053  -0.00034   6.09860
   R16        4.31229  -0.00002   0.00015   0.00003   0.00018   4.31247
   R17        6.35495  -0.00000  -0.00394   0.00140  -0.00254   6.35241
   R18        2.05999  -0.00001   0.00003  -0.00000   0.00002   2.06001
   R19        2.05994   0.00002   0.00005  -0.00000   0.00004   2.05999
   R20        2.83504  -0.00002   0.00002  -0.00001   0.00001   2.83505
   R21        2.64345  -0.00002  -0.00002  -0.00000  -0.00002   2.64343
   R22        2.64429   0.00002   0.00002  -0.00000   0.00002   2.64430
   R23        2.63452  -0.00002  -0.00001   0.00000  -0.00001   2.63450
   R24        2.05034   0.00000  -0.00000   0.00000  -0.00000   2.05033
   R25        2.63372  -0.00002  -0.00004   0.00000  -0.00004   2.63368
   R26        2.05051   0.00001  -0.00004   0.00000  -0.00003   2.05048
   R27        2.63635  -0.00001  -0.00001   0.00000  -0.00001   2.63635
   R28        2.04862  -0.00001  -0.00003  -0.00000  -0.00003   2.04860
   R29        2.63712  -0.00002  -0.00004  -0.00000  -0.00004   2.63708
   R30        2.04859  -0.00001  -0.00001  -0.00000  -0.00001   2.04858
   R31        2.04880  -0.00000  -0.00001   0.00000  -0.00001   2.04879
   R32        2.63616   0.00047   0.00079   0.00001   0.00079   2.63695
   R33        2.64543   0.00000   0.00002  -0.00001   0.00002   2.64545
   R34        2.63902  -0.00010  -0.00023   0.00001  -0.00021   2.63880
   R35        2.04747  -0.00002  -0.00003  -0.00001  -0.00004   2.04744
   R36        2.63220  -0.00011  -0.00014  -0.00001  -0.00015   2.63206
   R37        2.05013   0.00018   0.00040  -0.00000   0.00039   2.05053
   R38        2.63296  -0.00004  -0.00006  -0.00000  -0.00006   2.63290
   R39        2.04851   0.00018   0.00041  -0.00000   0.00041   2.04891
   R40        2.63693   0.00052   0.00088   0.00000   0.00088   2.63782
   R41        2.04895  -0.00003  -0.00008   0.00000  -0.00007   2.04888
   R42        2.04848   0.00003   0.00009  -0.00000   0.00008   2.04856
    A1        2.09444   0.00003   0.00017  -0.00002   0.00015   2.09459
    A2        2.20574  -0.00004  -0.00002  -0.00002  -0.00005   2.20569
    A3        1.86383  -0.00004  -0.00014   0.00002  -0.00012   1.86371
    A4        2.21362   0.00009   0.00016   0.00001   0.00017   2.21379
    A5        1.60687   0.00000   0.00020  -0.00005   0.00015   1.60702
    A6        1.80263   0.00016   0.00032   0.00003   0.00036   1.80298
    A7        1.83036  -0.00001  -0.00013   0.00004  -0.00009   1.83027
    A8        1.93069   0.00001   0.00003  -0.00000   0.00003   1.93072
    A9        1.92992  -0.00001   0.00006  -0.00004   0.00003   1.92995
   A10        1.92045  -0.00000  -0.00004   0.00001  -0.00003   1.92042
   A11        1.91990  -0.00000  -0.00003   0.00001  -0.00002   1.91987
   A12        1.93024   0.00001   0.00009  -0.00001   0.00008   1.93032
   A13        1.87248   0.00012   0.00036   0.00008   0.00044   1.87291
   A14        1.87735   0.00006   0.00044   0.00005   0.00049   1.87784
   A15        1.98551  -0.00002  -0.00012   0.00004  -0.00008   1.98542
   A16        1.87577  -0.00003   0.00023  -0.00011   0.00012   1.87589
   A17        1.92501  -0.00008  -0.00042  -0.00003  -0.00044   1.92457
   A18        1.92361  -0.00004  -0.00043  -0.00004  -0.00047   1.92314
   A19        1.83278  -0.00000  -0.00096   0.00034  -0.00063   1.83216
   A20        2.84577   0.00007  -0.00031   0.00014  -0.00017   2.84561
   A21        0.90087   0.00001   0.00027  -0.00008   0.00019   0.90105
   A22        2.01189   0.00003  -0.00009   0.00001  -0.00008   2.01181
   A23        1.87825   0.00003   0.00047  -0.00007   0.00040   1.87865
   A24        1.88111   0.00001  -0.00001   0.00004   0.00003   1.88114
   A25        1.87570  -0.00000   0.00000  -0.00001  -0.00001   1.87569
   A26        1.90495  -0.00001  -0.00012   0.00001  -0.00010   1.90484
   A27        1.96032  -0.00001  -0.00025   0.00001  -0.00024   1.96008
   A28        1.95987  -0.00001  -0.00006   0.00001  -0.00004   1.95983
   A29        2.45229  -0.00003   0.00075  -0.00029   0.00046   2.45274
   A30        2.10190  -0.00004   0.00001   0.00000   0.00001   2.10191
   A31        2.10084   0.00004   0.00004  -0.00001   0.00003   2.10088
   A32        2.08042  -0.00000  -0.00005   0.00001  -0.00004   2.08038
   A33        2.10236  -0.00000   0.00000  -0.00001  -0.00001   2.10236
   A34        2.08876  -0.00001  -0.00006   0.00001  -0.00005   2.08871
   A35        2.09206   0.00001   0.00006   0.00000   0.00006   2.09211
   A36        2.10183  -0.00001   0.00005  -0.00000   0.00004   2.10188
   A37        2.08925   0.00004   0.00011  -0.00001   0.00010   2.08935
   A38        2.09209  -0.00003  -0.00015   0.00002  -0.00014   2.09195
   A39        2.09433   0.00001   0.00004   0.00000   0.00004   2.09437
   A40        2.09228  -0.00001  -0.00002  -0.00000  -0.00002   2.09226
   A41        2.09657   0.00000  -0.00002   0.00000  -0.00002   2.09655
   A42        2.09485   0.00001   0.00000  -0.00000  -0.00000   2.09485
   A43        2.09200   0.00000   0.00002   0.00000   0.00003   2.09202
   A44        2.09633  -0.00001  -0.00003   0.00000  -0.00003   2.09630
   A45        2.09256  -0.00000  -0.00003   0.00001  -0.00003   2.09253
   A46        2.09534   0.00000   0.00003  -0.00000   0.00003   2.09536
   A47        2.09528   0.00000   0.00001  -0.00000   0.00000   2.09529
   A48        2.14650   0.00017   0.00018   0.00010   0.00028   2.14678
   A49        2.05743  -0.00024  -0.00040  -0.00010  -0.00051   2.05692
   A50        2.07869   0.00008   0.00022   0.00001   0.00024   2.07893
   A51        2.10042   0.00003   0.00006   0.00002   0.00008   2.10050
   A52        2.09467   0.00005   0.00016   0.00004   0.00020   2.09487
   A53        2.08809  -0.00009  -0.00022  -0.00006  -0.00028   2.08780
   A54        2.10381  -0.00010  -0.00027  -0.00004  -0.00031   2.10350
   A55        2.08984   0.00005   0.00010   0.00003   0.00013   2.08997
   A56        2.08953   0.00005   0.00018   0.00000   0.00018   2.08971
   A57        2.10053  -0.00010  -0.00026  -0.00004  -0.00030   2.10023
   A58        2.08632   0.00004   0.00015   0.00000   0.00015   2.08647
   A59        2.09634   0.00005   0.00011   0.00003   0.00014   2.09649
   A60        2.09719   0.00002  -0.00000   0.00003   0.00003   2.09722
   A61        2.08933  -0.00008  -0.00024  -0.00005  -0.00029   2.08904
   A62        2.09666   0.00006   0.00025   0.00002   0.00026   2.09692
   A63        2.08573   0.00007   0.00025   0.00001   0.00026   2.08599
   A64        2.09943  -0.00009  -0.00030  -0.00003  -0.00033   2.09910
   A65        2.09802   0.00001   0.00006   0.00002   0.00008   2.09810
   A66        3.15546  -0.00017  -0.00167  -0.00005  -0.00171   3.15375
   A67        3.16413  -0.00013  -0.00530   0.00018  -0.00512   3.15901
   A68        3.09973   0.00001   0.00135  -0.00038   0.00097   3.10070
   A69        3.11906   0.00004  -0.00120   0.00011  -0.00109   3.11797
   A70        3.16213  -0.00052  -0.01480  -0.00014  -0.01494   3.14719
   A71        3.11770  -0.00002   0.00086  -0.00036   0.00050   3.11820
    D1       -0.00750  -0.00002   0.00047  -0.00030   0.00017  -0.00733
    D2        3.13454  -0.00002   0.00039   0.00005   0.00044   3.13499
    D3       -1.01951  -0.00000  -0.00026   0.00021  -0.00005  -1.01955
    D4        1.03287   0.00000  -0.00015   0.00021   0.00006   1.03293
    D5       -3.13438  -0.00000  -0.00022   0.00024   0.00002  -3.13436
    D6        1.39923   0.00000  -0.00197   0.00072  -0.00125   1.39798
    D7       -1.74290  -0.00000  -0.00187   0.00030  -0.00157  -1.74447
    D8       -3.13560  -0.00001  -0.00105  -0.00101  -0.00206  -3.13766
    D9        0.00644  -0.00001  -0.00113  -0.00066  -0.00179   0.00465
   D10       -1.81613   0.00005  -0.00207   0.00093  -0.00115  -1.81728
   D11       -1.06504  -0.00002   0.00038  -0.00015   0.00023  -1.06481
   D12       -3.14115  -0.00000  -0.00007  -0.00032  -0.00039  -3.14153
   D13       -1.07125  -0.00001  -0.00017  -0.00029  -0.00046  -1.07171
   D14        1.07319   0.00000   0.00001  -0.00033  -0.00032   1.07287
   D15       -2.71492   0.00000  -0.00182   0.00017  -0.00165  -2.71658
   D16       -0.70555   0.00005  -0.00156   0.00013  -0.00143  -0.70698
   D17        1.43785  -0.00002  -0.00200   0.00011  -0.00189   1.43595
   D18        1.49852  -0.00004   0.00406  -0.00127   0.00279   1.50131
   D19        0.86552  -0.00000   0.00201  -0.00038   0.00163   0.86715
   D20       -2.77339   0.00011   0.00480  -0.00120   0.00360  -2.76979
   D21        2.87680   0.00015   0.00275  -0.00031   0.00244   2.87924
   D22       -0.67505  -0.00003   0.00419  -0.00132   0.00287  -0.67218
   D23       -1.30804   0.00001   0.00214  -0.00043   0.00171  -1.30633
   D24        0.27242   0.00001   0.00778  -0.00226   0.00552   0.27795
   D25       -2.90579   0.00003   0.00770  -0.00187   0.00583  -2.89996
   D26       -1.83232  -0.00007   0.00771  -0.00237   0.00534  -1.82699
   D27        1.27264  -0.00005   0.00763  -0.00199   0.00564   1.27829
   D28        2.38245   0.00004   0.00795  -0.00220   0.00575   2.38820
   D29       -0.79577   0.00006   0.00787  -0.00181   0.00606  -0.78971
   D30        0.28407   0.00005   0.00164   0.00018   0.00182   0.28589
   D31       -2.88842   0.00003   0.00292  -0.00024   0.00268  -2.88574
   D32        0.77169  -0.00003  -0.00007   0.00004  -0.00003   0.77167
   D33       -2.59172   0.00003  -0.00088   0.00040  -0.00048  -2.59219
   D34        0.21656   0.00002  -0.00057   0.00011  -0.00046   0.21611
   D35       -1.82030   0.00000  -0.00075   0.00010  -0.00065  -1.82095
   D36        2.27757   0.00003  -0.00041   0.00006  -0.00035   2.27722
   D37       -1.61138  -0.00000  -0.00040  -0.00001  -0.00041  -1.61179
   D38        1.52406  -0.00000  -0.00010  -0.00006  -0.00016   1.52390
   D39        2.60929  -0.00003  -0.00083   0.00007  -0.00075   2.60854
   D40       -0.53845  -0.00003  -0.00053   0.00003  -0.00051  -0.53896
   D41        0.45439   0.00000  -0.00044   0.00004  -0.00040   0.45399
   D42       -2.69335   0.00000  -0.00015  -0.00001  -0.00016  -2.69351
   D43        3.13198   0.00001   0.00047  -0.00004   0.00044   3.13242
   D44       -0.01379   0.00000   0.00030  -0.00006   0.00024  -0.01355
   D45       -0.00353   0.00001   0.00018   0.00001   0.00020  -0.00333
   D46        3.13388  -0.00000   0.00001  -0.00001  -0.00000   3.13388
   D47       -3.13090  -0.00001  -0.00047   0.00005  -0.00043  -3.13133
   D48        0.01374  -0.00001  -0.00037   0.00005  -0.00032   0.01341
   D49        0.00461  -0.00001  -0.00018  -0.00000  -0.00018   0.00443
   D50       -3.13393  -0.00001  -0.00008  -0.00000  -0.00008  -3.13401
   D51       -0.00014  -0.00000  -0.00004  -0.00001  -0.00005  -0.00019
   D52        3.13855  -0.00001  -0.00017  -0.00001  -0.00018   3.13837
   D53       -3.13754   0.00000   0.00014   0.00001   0.00015  -3.13739
   D54        0.00115   0.00000   0.00001   0.00001   0.00002   0.00116
   D55       -0.00203  -0.00000   0.00003  -0.00001   0.00002  -0.00201
   D56       -3.13953   0.00001   0.00019   0.00000   0.00019  -3.13934
   D57        3.13651  -0.00000  -0.00007  -0.00001  -0.00008   3.13643
   D58       -0.00100   0.00001   0.00009   0.00000   0.00009  -0.00091
   D59        0.00277  -0.00000  -0.00012   0.00000  -0.00012   0.00265
   D60        3.13931  -0.00000  -0.00017   0.00001  -0.00016   3.13915
   D61       -3.13591   0.00000   0.00001   0.00000   0.00002  -3.13590
   D62        0.00063  -0.00000  -0.00004   0.00002  -0.00003   0.00061
   D63       -0.00169   0.00001   0.00012   0.00001   0.00013  -0.00156
   D64       -3.13823   0.00001   0.00017  -0.00000   0.00017  -3.13806
   D65        3.13581  -0.00000  -0.00004  -0.00000  -0.00004   3.13577
   D66       -0.00074  -0.00000   0.00002  -0.00001   0.00000  -0.00074
   D67        3.10806  -0.00001  -0.00087   0.00027  -0.00060   3.10746
   D68       -0.03846   0.00002  -0.00013   0.00041   0.00028  -0.03818
   D69        0.00352  -0.00003  -0.00078  -0.00012  -0.00090   0.00262
   D70        3.14018   0.00001  -0.00004   0.00002  -0.00001   3.14017
   D71       -3.10663  -0.00002   0.00028  -0.00037  -0.00009  -3.10672
   D72        0.03710  -0.00002   0.00004  -0.00032  -0.00028   0.03682
   D73       -0.00019   0.00000   0.00020   0.00000   0.00020   0.00001
   D74       -3.13965  -0.00000  -0.00004   0.00006   0.00002  -3.13964
   D75       -0.00396   0.00003   0.00082   0.00012   0.00095  -0.00302
   D76        3.13786   0.00002   0.00046   0.00011   0.00057   3.13842
   D77       -3.14065  -0.00000   0.00008  -0.00002   0.00007  -3.14058
   D78        0.00117  -0.00001  -0.00028  -0.00003  -0.00031   0.00086
   D79       -0.00273   0.00002   0.00033   0.00011   0.00045  -0.00228
   D80       -3.13897  -0.00001  -0.00036  -0.00004  -0.00040  -3.13938
   D81        3.13674   0.00002   0.00058   0.00006   0.00063   3.13737
   D82        0.00049  -0.00001  -0.00012  -0.00010  -0.00022   0.00027
   D83        0.00102  -0.00001  -0.00028  -0.00001  -0.00029   0.00074
   D84        3.14028   0.00000  -0.00007   0.00001  -0.00006   3.14022
   D85       -3.14080   0.00000   0.00009   0.00001   0.00009  -3.14071
   D86       -0.00154   0.00001   0.00029   0.00002   0.00032  -0.00122
   D87        0.00230  -0.00002  -0.00029  -0.00011  -0.00040   0.00190
   D88       -3.13696  -0.00002  -0.00050  -0.00013  -0.00063  -3.13759
   D89        3.13853   0.00002   0.00040   0.00005   0.00045   3.13898
   D90       -0.00073   0.00001   0.00019   0.00003   0.00023  -0.00051
         Item               Value     Threshold  Converged?
 Maximum Force            0.000564     0.000450     NO 
 RMS     Force            0.000092     0.000300     YES
 Maximum Displacement     0.044551     0.001800     NO 
 RMS     Displacement     0.006620     0.001200     NO 
 Predicted change in Energy=-5.918404D-06
 GradGradGradGradGradGradGradGradGradGradGradGradGradGradGradGradGradGrad

                          Input orientation:                          
 ---------------------------------------------------------------------
 Center     Atomic      Atomic             Coordinates (Angstroms)
 Number     Number       Type             X           Y           Z
 ---------------------------------------------------------------------
      1          8           0        2.123128    0.820833   -0.183023
      2          6           0        1.532087    2.002148   -0.336537
      3         16           0        0.247163    2.336025   -1.325531
      4         16           0        2.383605    3.139617    0.715710
      5          6           0        1.502272    4.705782    0.438943
      6          1           0        2.009082    5.428878    1.078790
      7          1           0        1.580412    5.010623   -0.602704
      8          1           0        0.458842    4.614781    0.733972
      9          6           0       -2.653097    0.437014    1.404532
     10          7           0       -1.903323   -0.468050    2.218577
     11          6           0       -1.299002   -1.189967    2.907909
     12          1           0       -4.508301    2.341988    3.497211
     13          1           0       -3.250902    1.068396    2.081333
     14          1           0       -1.940507    1.088160    0.892029
     15          6           0        1.634286   -0.347047   -0.926535
     16          1           0        0.586811   -0.492339   -0.661905
     17          1           0        1.705871   -0.118492   -1.989998
     18          6           0        2.487565   -1.518068   -0.537489
     19          6           0        3.624424   -1.845373   -1.283932
     20          6           0        2.159337   -2.291985    0.581160
     21          6           0        4.423808   -2.926832   -0.916506
     22          1           0        3.882131   -1.254922   -2.156947
     23          6           0        2.957982   -3.372679    0.950780
     24          1           0        1.275402   -2.049856    1.162024
     25          6           0        4.092148   -3.690938    0.202615
     26          1           0        5.301079   -3.173961   -1.503475
     27          1           0        2.693981   -3.967355    1.817877
     28          1           0        4.711892   -4.533540    0.487871
     29          6           0       -3.553761   -0.251240    0.394898
     30          6           0       -3.892071   -1.602637    0.475231
     31          6           0       -4.096793    0.526818   -0.634417
     32          6           0       -4.758402   -2.169997   -0.461513
     33          1           0       -3.479334   -2.218847    1.265049
     34          6           0       -4.963349   -0.038676   -1.566756
     35          1           0       -3.839240    1.578354   -0.707662
     36          6           0       -5.296777   -1.391611   -1.483995
     37          1           0       -5.010134   -3.222079   -0.388499
     38          1           0       -5.374518    0.575910   -2.359700
     39          1           0       -5.968222   -1.833443   -2.211397
 ---------------------------------------------------------------------
                    Distance matrix (angstroms):
                    1          2          3          4          5
     1  O    0.000000
     2  C    1.329813   0.000000
     3  S    2.668404   1.655480   0.000000
     4  S    2.500466   1.768090   3.062158   0.000000
     5  C    3.983106   2.812809   3.210049   1.818302   0.000000
     6  H    4.779044   3.738069   4.295447   2.347938   1.090472
     7  H    4.245588   3.020613   3.074656   2.425695   1.088146
     8  H    4.243203   3.020546   3.078814   2.425109   1.088149
     9  C    5.047770   4.795491   4.412595   5.757335   6.035051
    10  N    4.862223   4.942926   5.004810   5.801001   6.444665
    11  C    5.030721   5.360139   5.722347   6.092014   6.978738
    12  H    7.735237   7.162360   6.772984   7.474712   7.146153
    13  H    5.836848   5.440125   5.044805   6.156504   6.206503
    14  H    4.211927   3.795215   3.355688   4.789311   5.014499
    15  C    1.468236   2.424305   3.046667   3.926228   5.235746
    16  H    2.077022   2.687355   2.924962   4.279882   5.391697
    17  H    2.078844   2.694670   2.931552   4.288991   5.405074
    18  C    2.393516   3.653114   4.527079   4.824453   6.376561
    19  C    3.251852   4.480943   5.375101   5.512560   7.098553
    20  C    3.205452   4.435673   5.358205   5.437895   7.029986
    21  C    4.458263   5.743976   6.731220   6.605176   8.284287
    22  H    3.361432   4.409661   5.176789   5.459827   6.923321
    23  C    4.423577   5.707813   6.717100   6.541801   8.224512
    24  H    3.281561   4.327853   5.145984   5.325217   6.798012
    25  C    4.937796   6.265447   7.310500   7.059664   8.790234
    26  H    5.272697   6.508390   7.478882   7.300527   8.960707
    27  H    5.220749   6.451858   7.456577   7.198622   8.862558
    28  H    5.985073   7.314781   8.391254   8.021855   9.781060
    29  C    5.806067   5.610580   4.909261   6.844936   7.080783
    30  C    6.518369   6.563150   5.990748   7.869620   8.300386
    31  C    6.243206   5.826630   4.756135   7.116538   7.068618
    32  C    7.508534   7.549349   6.790173   8.976977   9.342548
    33  H    6.536371   6.745087   6.429987   7.961718   8.570258
    34  C    7.271288   6.918749   5.731215   8.323997   8.266617
    35  H    6.033151   5.400785   4.201727   6.571706   6.295018
    36  C    7.851269   7.711526   6.682488   9.184715   9.332896
    37  H    8.201876   8.372329   7.707769   9.816201  10.293059
    38  H    7.811057   7.336793   5.980870   8.730361   8.495792
    39  H    8.753824   8.630266   7.536593  10.151467  10.275896
                    6          7          8          9         10
     6  H    0.000000
     7  H    1.784970   0.000000
     8  H    1.784628   1.789221   0.000000
     9  C    6.838182   6.547480   5.252386   0.000000
    10  N    7.167970   7.078975   5.798193   1.429675   0.000000
    11  C    7.622219   7.685229   6.442913   2.596301   1.166853
    12  H    7.606177   7.810463   6.121567   3.383787   4.039447
    13  H    6.905529   6.788725   5.306075   1.101850   2.048285
    14  H    5.871624   5.478760   4.268362   1.092902   2.045214
    15  C    6.125611   5.367718   5.362713   4.942700   4.735087
    16  H    6.333537   5.592257   5.295992   3.953589   3.807694
    17  H    6.346866   5.314898   5.601693   5.552659   5.555229
    18  C    7.148522   6.591736   6.583629   5.832683   5.289455
    19  C    7.817066   7.186567   7.471709   7.200306   6.687344
    20  C    7.738343   7.420564   7.114665   5.593291   4.744795
    21  C    8.923564   8.437213   8.678765   8.172225   7.477094
    22  H    7.658427   6.853513   7.384426   7.632562   7.296291
    23  C    8.853486   8.636595   8.372110   6.797342   5.803143
    24  H    7.515097   7.284069   6.728104   4.655796   3.704417
    25  C    9.395631   9.092553   9.081201   7.998932   7.099069
    26  H    9.566304   9.035605   9.440229   9.206767   8.548627
    27  H    9.450108   9.365006   8.934414   6.939781   5.791451
    28  H   10.339446  10.103790  10.091619   8.932510   7.955163
    29  C    7.979767   7.419039   6.316180   1.517976   2.469162
    30  C    9.199462   8.651313   7.593002   2.561022   2.877788
    31  C    8.015421   7.234373   6.271980   2.499928   3.733717
    32  C   10.291467   9.579238   8.641877   3.835485   4.269776
    33  H    9.415153   9.019687   7.905045   2.784909   2.541321
    34  C    9.247046   8.321395   7.506542   3.793692   4.886396
    35  H    7.226398   6.415926   5.456346   2.677864   4.061824
    36  C   10.318068   9.437213   8.609488   4.321632   5.106616
    37  H   11.236609  10.547916   9.622162   4.707392   4.902427
    38  H    9.481143   8.433549   7.740244   4.647028   5.839491
    39  H   11.278476  10.315571   9.568801   5.405550   6.165417
                   11         12         13         14         15
    11  C    0.000000
    12  H    4.808491   0.000000
    13  H    3.097312   2.282061   0.000000
    14  H    3.108884   3.866862   1.769737   0.000000
    15  C    4.900781   8.033170   5.908960   4.259828   0.000000
    16  H    4.097139   7.161831   4.968831   3.361551   1.090112
    17  H    5.845238   8.647505   6.523345   4.801891   1.090098
    18  C    5.129961   8.951032   6.817479   5.333270   1.500244
    19  C    6.499324  10.321557   8.190553   6.656491   2.516618
    20  C    4.311417   8.627541   6.543192   5.322663   2.516269
    21  C    7.098831  11.270490   9.156967   7.739216   3.799582
    22  H    7.245767  10.738092   8.616321   6.977780   2.718632
    23  C    5.168801   9.741002   7.716964   6.625536   3.798807
    24  H    3.227240   7.628408   5.572795   4.501345   2.718536
    25  C    6.529776  11.009918   8.949928   7.727094   4.300892
    26  H    8.182763  12.314889  10.197294   8.737544   4.665798
    27  H    4.984573   9.721155   7.795500   6.920542   4.664910
    28  H    7.291564  11.888691   9.865439   8.719017   5.385065
    29  C    3.504336   4.154555   2.162690   2.154930   5.354549
    30  C    3.579416   5.007212   3.181993   3.350032   5.837986
    31  C    4.829395   4.531504   2.895537   2.700873   5.804674
    32  C    4.927566   6.007667   4.384725   4.515330   6.663772
    33  H    2.917435   5.180979   3.394770   3.666528   5.869905
    34  C    5.897078   5.614124   4.179310   4.056225   6.635795
    35  H    5.214284   4.325707   2.895633   2.530709   5.806424
    36  C    5.942363   6.274860   4.790491   4.802011   7.031466
    37  H    5.363607   6.805102   5.253869   5.444311   7.259725
    38  H    6.890272   6.178411   4.947227   4.756950   7.213123
    39  H    6.958661   7.221759   5.850814   5.864257   7.852285
                   16         17         18         19         20
    16  H    0.000000
    17  H    1.776481   0.000000
    18  C    2.163438   2.163248   0.000000
    19  C    3.383003   2.676097   1.398841   0.000000
    20  C    2.693840   3.397140   1.399306   2.413402   0.000000
    21  C    4.551277   4.052942   2.424316   1.394120   2.788165
    22  H    3.698083   2.460784   2.153302   1.084989   3.397168
    23  C    4.064427   4.561325   2.424009   2.787606   1.393683
    24  H    2.495342   3.721654   2.154178   3.397414   1.085067
    25  C    4.823465   4.823301   2.800679   2.415511   2.415807
    26  H    5.488502   4.743218   3.404551   2.150469   3.872225
    27  H    4.760801   5.503637   3.404316   3.871660   2.149925
    28  H    5.888088   5.888008   3.884850   3.398251   3.398353
    29  C    4.280105   5.776597   6.242741   7.542286   6.069500
    30  C    4.752497   6.294203   6.460070   7.723424   6.091466
    31  C    4.793285   5.993740   6.895268   8.103478   6.968676
    32  C    5.605890   6.952105   7.275632   8.429326   6.996940
    33  H    4.819493   6.472493   6.272488   7.556465   5.680463
    34  C    5.641706   6.683113   7.665775   8.780319   7.773262
    35  H    4.886695   5.939017   7.045938   8.231663   7.254206
    36  C    6.008422   7.135401   7.842694   8.934974   7.789042
    37  H    6.233139   7.569793   7.690340   8.789352   7.294287
    38  H    6.289762   7.123958   8.337718   9.380877   8.580935
    39  H    6.867892   7.866497   8.625646   9.637386   8.606152
                   21         22         23         24         25
    21  C    0.000000
    22  H    2.151137   0.000000
    23  C    2.415405   3.872585   0.000000
    24  H    3.873220   4.294477   2.150712   0.000000
    25  C    1.395094   3.397913   1.395483   3.398187   0.000000
    26  H    1.084071   2.474499   3.398965   4.957275   2.153955
    27  H    3.398800   4.956635   1.084064   2.473725   2.154147
    28  H    2.153318   4.293355   2.153621   4.293324   1.084173
    29  C    8.515878   7.925389   7.242595   5.210021   8.386204
    30  C    8.534886   8.215077   7.091010   5.232061   8.257304
    31  C    9.198256   8.316004   8.215155   6.223096   9.249261
    32  C    9.224576   8.852722   7.936221   6.249568   9.004808
    33  H    8.229221   8.174985   6.547452   4.758853   7.786087
    34  C    9.842916   8.948190   8.955504   7.100218   9.923292
    35  H    9.413728   8.351494   8.571195   6.543637   9.565613
    36  C    9.857420   9.204559   8.831410   7.115352   9.812414
    37  H    9.453318   9.277365   8.081288   6.579224   9.133498
    38  H   10.505199   9.438147   9.796999   7.969857  10.695289
    39  H   10.529318   9.867478   9.594047   7.993553  10.511365
                   26         27         28         29         30
    26  H    0.000000
    27  H    4.296256   0.000000
    28  H    2.482148   2.482226   0.000000
    29  C    9.516003   7.407339   9.309552   0.000000
    30  C    9.534062   7.125354   9.089473   1.395414   0.000000
    31  C   10.137604   8.504466  10.220552   1.399910   2.409940
    32  C   10.163011   7.997758   9.806841   2.422030   1.396394
    33  H    9.255950   6.439931   8.547396   2.152714   1.083456
    34  C   10.732777   9.247971  10.864418   2.424914   2.786274
    35  H   10.332630   8.933992  10.578582   2.155122   3.394220
    36  C   10.746707   9.021587  10.673960   2.805136   2.419979
    37  H   10.371432   8.048411   9.849149   3.400090   2.149112
    38  H   11.347379  10.158449  11.659794   3.403988   3.870471
    39  H   11.370809   9.788891  11.342019   3.889185   3.403182
                   31         32         33         34         35
    31  C    0.000000
    32  C    2.782164   0.000000
    33  H    3.395277   2.149283   0.000000
    34  C    1.392824   2.409584   3.869698   0.000000
    35  H    1.085092   3.867245   4.294165   2.148592   0.000000
    36  C    2.417047   1.393270   3.397743   1.395872   3.398205
    37  H    3.866380   1.084239   2.466585   3.394780   4.951465
    38  H    2.147462   3.394513   4.953906   1.084221   2.468036
    39  H    3.399992   2.153840   4.292875   2.155579   4.293500
                   36         37         38         39
    36  C    0.000000
    37  H    2.152414   0.000000
    38  H    2.155004   4.294546   0.000000
    39  H    1.084052   2.483787   2.485852   0.000000
 Stoichiometry    C17H18NOS2(1-)
 Framework group  C1[X(C17H18NOS2)]
 Deg. of freedom   111
 Full point group                 C1      NOp   1
 Largest Abelian subgroup         C1      NOp   1
 Largest concise Abelian subgroup C1      NOp   1
                         Standard orientation:                         
 ---------------------------------------------------------------------
 Center     Atomic      Atomic             Coordinates (Angstroms)
 Number     Number       Type             X           Y           Z
 ---------------------------------------------------------------------
      1          8           0        2.121989    0.824054   -0.183561
      2          6           0        1.529271    2.004525   -0.337100
      3         16           0        0.243664    2.336484   -1.325852
      4         16           0        2.379440    3.143317    0.714807
      5          6           0        1.495868    4.708218    0.438030
      6          1           0        2.001815    5.432103    1.077669
      7          1           0        1.573352    5.013029   -0.603675
      8          1           0        0.452632    4.615805    0.733303
      9          6           0       -2.653345    0.433802    1.405107
     10          7           0       -1.902132   -0.470110    2.219104
     11          6           0       -1.296654   -1.191095    2.908397
     12          1           0       -4.510732    2.336472    3.497946
     13          1           0       -3.251876    1.064442    2.081957
     14          1           0       -1.941775    1.085871    0.892360
     15          6           0        1.634607   -0.344603   -0.926810
     16          1           0        0.587394   -0.491317   -0.661928
     17          1           0        1.705637   -0.116090   -1.990319
     18          6           0        2.489600   -1.514385   -0.537799
     19          6           0        3.626748   -1.840207   -1.284451
     20          6           0        2.162697   -2.288610    0.581025
     21          6           0        4.427717   -2.920504   -0.917060
     22          1           0        3.883439   -1.249514   -2.157602
     23          6           0        2.962927   -3.368143    0.950610
     24          1           0        1.278555   -2.047633    1.162053
     25          6           0        4.097368   -3.684923    0.202235
     26          1           0        5.305200   -3.166490   -1.504192
     27          1           0        2.699946   -3.963071    1.817844
     28          1           0        4.718347   -4.526625    0.487464
     29          6           0       -3.553275   -0.255838    0.395764
     30          6           0       -3.889687   -1.607693    0.476351
     31          6           0       -4.097617    0.521329   -0.633533
     32          6           0       -4.755436   -2.176382   -0.460126
     33          1           0       -3.475917   -2.223224    1.266158
     34          6           0       -4.963593   -0.045494   -1.565604
     35          1           0       -3.841543    1.573212   -0.706974
     36          6           0       -5.295120   -1.398881   -1.482590
     37          1           0       -5.005688   -3.228802   -0.386917
     38          1           0       -5.375792    0.568415   -2.358538
     39          1           0       -5.966112   -1.841742   -2.209785
 ---------------------------------------------------------------------
 Rotational constants (GHZ):      0.2415985      0.1465101      0.1087119
 Standard basis: 6-311++G(d,p) (5D, 7F)
 There are   625 symmetry adapted cartesian basis functions of A   symmetry.
 There are   604 symmetry adapted basis functions of A   symmetry.
   604 basis functions,   946 primitive gaussians,   625 cartesian basis functions
    84 alpha electrons       84 beta electrons
       nuclear repulsion energy      1727.1242099909 Hartrees.
 NAtoms=   39 NActive=   39 NUniq=   39 SFac= 1.00D+00 NAtFMM=   60 NAOKFM=F Big=F
 Integral buffers will be    131072 words long.
 Raffenetti 2 integral format.
 Two-electron integral symmetry is turned on.
 ------------------------------------------------------------------------------
 Polarizable Continuum Model (PCM)
 =================================
 Model                : PCM (using non-symmetric T matrix).
 Atomic radii         : UFF (Universal Force Field).
 Polarization charges : Total charges.
 Charge compensation  : None.
 Solution method      : On-the-fly selection.
 Cavity type          : Scaled VdW (van der Waals Surface) (Alpha=1.100).
 Cavity algorithm     : GePol (No added spheres)
                        Default sphere list used, NSphG=   39.
                        Lebedev-Laikov grids with approx.  5.0 points / Ang**2.
                        Smoothing algorithm: York/Karplus (Gamma=1.0000).
                        Polarization charges: spherical gaussians, with
                                              point-specific exponents (IZeta= 3).
                        Self-potential: point-specific (ISelfS= 7).
                        Self-field    : sphere-specific E.n sum rule (ISelfD= 2).
 1st derivatives      : Analytical E(r).r(x)/FMM algorithm (CHGder, D1EAlg=3).
                        Cavity 1st derivative terms included.
 Solvent              : n,n-DiMethylFormamide, Eps=  37.219000 Eps(inf)=   2.046330
 ------------------------------------------------------------------------------
 One-electron integrals computed using PRISM.
 NBasis=   604 RedAO= T EigKep=  1.75D-06  NBF=   604
 NBsUse=   602 1.00D-06 EigRej=  6.98D-07 NBFU=   602
 Initial guess from the checkpoint file:  "/scratch/srahman/32934308/Gau-134498.chk"
 B after Tr=    -0.000000    0.000000   -0.000000
         Rot=    1.000000    0.000050    0.000114    0.000799 Ang=   0.09 deg.
 ExpMin= 3.60D-02 ExpMax= 9.34D+04 ExpMxC= 3.17D+03 IAcc=3 IRadAn=         5 AccDes= 0.00D+00
 Harris functional with IExCor=  402 and IRadAn=       5 diagonalized for initial guess.
 HarFok:  IExCor=  402 AccDes= 0.00D+00 IRadAn=         5 IDoV= 1 UseB2=F ITyADJ=14
 ICtDFT=  3500011 ScaDFX=  1.000000  1.000000  1.000000  1.000000
 FoFCou: FMM=F IPFlag=           0 FMFlag=      100000 FMFlg1=           0
         NFxFlg=           0 DoJE=T BraDBF=F KetDBF=T FulRan=T
         wScrn=  0.000000 ICntrl=     500 IOpCl=  0 I1Cent=   200000004 NGrid=           0
         NMat0=    1 NMatS0=      1 NMatT0=    0 NMatD0=    1 NMtDS0=    0 NMtDT0=    0
 Petite list used in FoFCou.
 Requested convergence on RMS density matrix=1.00D-08 within 128 cycles.
 Requested convergence on MAX density matrix=1.00D-06.
 Requested convergence on             energy=1.00D-06.
 No special actions if energy rises.
 Inv3:  Mode=1 IEnd=    36750000.
 Iteration    1 A*A^-1 deviation from unit magnitude is 1.04D-14 for   2899.
 Iteration    1 A*A^-1 deviation from orthogonality  is 6.99D-15 for    926    310.
 Iteration    1 A^-1*A deviation from unit magnitude is 1.29D-14 for   2065.
 Iteration    1 A^-1*A deviation from orthogonality  is 9.84D-08 for   2530   2518.
 Iteration    2 A*A^-1 deviation from unit magnitude is 9.55D-15 for   1837.
 Iteration    2 A*A^-1 deviation from orthogonality  is 9.77D-15 for   2757     31.
 Iteration    2 A^-1*A deviation from unit magnitude is 1.67D-15 for   1808.
 Iteration    2 A^-1*A deviation from orthogonality  is 1.11D-15 for   2197    152.
 Error on total polarization charges =  0.05314
 SCF Done:  E(RB3LYP) =  -1585.28168349     A.U. after   11 cycles
            NFock= 11  Conv=0.33D-08     -V/T= 2.0030
 D1PCM: PCM CHGder 1st derivatives, ID1Alg=3 FixD1E=F DoIter=F DoCFld=F I1PDM=0.
 Calling FoFJK, ICntrl=      2127 FMM=F ISym2X=0 I1Cent= 0 IOpClX= 0 NMat=1 NMatS=1 NMatT=0.
 ***** Axes restored to original set *****
 -------------------------------------------------------------------
 Center     Atomic                   Forces (Hartrees/Bohr)
 Number     Number              X              Y              Z
 -------------------------------------------------------------------
      1        8           0.000007402    0.000006112    0.000001800
      2        6           0.000017925    0.000004691   -0.000015624
      3       16          -0.000006471   -0.000001995    0.000009909
      4       16          -0.000001512   -0.000003058    0.000010954
      5        6          -0.000001305   -0.000003563    0.000008525
      6        1           0.000004429   -0.000001089    0.000008036
      7        1           0.000003754   -0.000000541    0.000001242
      8        1          -0.000000100    0.000000580    0.000006638
      9        6           0.000004344   -0.000009408    0.000011923
     10        7          -0.000063780    0.000030147   -0.000031187
     11        6           0.000061566   -0.000052609    0.000041783
     12        1          -0.000000585   -0.000000684    0.000002087
     13        1          -0.000024445    0.000022927    0.000006640
     14        1           0.000019611    0.000030844   -0.000050125
     15        6          -0.000009509    0.000009399    0.000018505
     16        1          -0.000000411   -0.000027698   -0.000017712
     17        1           0.000001815    0.000002753   -0.000000850
     18        6           0.000000920    0.000002514   -0.000001743
     19        6           0.000001364   -0.000002274    0.000000119
     20        6           0.000001068   -0.000002548   -0.000000785
     21        6          -0.000002346   -0.000001531    0.000000576
     22        1          -0.000001038    0.000000682    0.000001057
     23        6          -0.000003761    0.000000778   -0.000002126
     24        1           0.000006440   -0.000008863    0.000001535
     25        6          -0.000003038   -0.000002640    0.000000019
     26        1          -0.000002530   -0.000000990    0.000000136
     27        1          -0.000001664   -0.000003522   -0.000003356
     28        1          -0.000002905   -0.000002837   -0.000002323
     29        6          -0.000005163    0.000022903    0.000019656
     30        6          -0.000005222   -0.000051507   -0.000023868
     31        6          -0.000007126    0.000005553   -0.000010471
     32        6          -0.000002695    0.000019068   -0.000000812
     33        1          -0.000011116   -0.000003546   -0.000004579
     34        6           0.000029356    0.000069802   -0.000005871
     35        1           0.000003635    0.000029092    0.000001055
     36        6           0.000000004   -0.000059151    0.000016073
     37        1          -0.000006900   -0.000024038   -0.000001365
     38        1           0.000004815    0.000009588    0.000007371
     39        1          -0.000004823   -0.000003341   -0.000002843
 -------------------------------------------------------------------
 Cartesian Forces:  Max     0.000069802 RMS     0.000018190

 GradGradGradGradGradGradGradGradGradGradGradGradGradGradGradGradGradGrad
 Berny optimization.
 Using GEDIIS/GDIIS optimizer.
 FormGI is forming the generalized inverse of G from B-inverse, IUseBI=4.
 Internal  Forces:  Max     0.000091828 RMS     0.000012723
 Search for a local minimum.
 Step number   5 out of a maximum of  213
 All quantities printed in internal units (Hartrees-Bohrs-Radians)
 Mixed Optimization -- En-DIIS/RFO-DIIS
 Swapping is turned off.
 Update second derivatives using D2CorX and points    1    2    3    4    5
 DE= -7.61D-06 DEPred=-5.92D-06 R= 1.29D+00
 TightC=F SS=  1.41D+00  RLast= 2.34D-02 DXNew= 1.2613D-01 7.0164D-02
 Trust test= 1.29D+00 RLast= 2.34D-02 DXMaxT set to 7.50D-02
 ITU=  1 -1  1 -1  0
     Eigenvalues ---    0.00166   0.00232   0.00309   0.00367   0.00542
     Eigenvalues ---    0.00617   0.00896   0.00927   0.01054   0.01302
     Eigenvalues ---    0.01462   0.01623   0.01749   0.01800   0.01825
     Eigenvalues ---    0.02070   0.02112   0.02132   0.02133   0.02141
     Eigenvalues ---    0.02144   0.02151   0.02153   0.02156   0.02158
     Eigenvalues ---    0.02160   0.02162   0.02163   0.02169   0.02195
     Eigenvalues ---    0.02312   0.02372   0.02623   0.03339   0.04424
     Eigenvalues ---    0.05159   0.06101   0.06329   0.07343   0.07923
     Eigenvalues ---    0.08185   0.09149   0.09386   0.09712   0.10394
     Eigenvalues ---    0.12380   0.12607   0.13760   0.14698   0.15993
     Eigenvalues ---    0.15999   0.16000   0.16000   0.16000   0.16000
     Eigenvalues ---    0.16000   0.16000   0.16000   0.16000   0.16001
     Eigenvalues ---    0.16188   0.16520   0.20034   0.21990   0.22001
     Eigenvalues ---    0.22018   0.22266   0.22553   0.23497   0.23560
     Eigenvalues ---    0.24727   0.24882   0.25007   0.25482   0.28835
     Eigenvalues ---    0.30559   0.31353   0.32511   0.33454   0.34096
     Eigenvalues ---    0.34756   0.34799   0.34839   0.34894   0.35026
     Eigenvalues ---    0.35027   0.35398   0.35409   0.35491   0.35495
     Eigenvalues ---    0.35505   0.35507   0.35508   0.35557   0.35633
     Eigenvalues ---    0.40100   0.40484   0.41318   0.42004   0.42051
     Eigenvalues ---    0.42175   0.45724   0.45950   0.46082   0.46453
     Eigenvalues ---    0.46463   0.46650   0.46720   0.48278   0.57189
     Eigenvalues ---    1.21314
 En-DIIS/RFO-DIIS IScMMF=        0 using points:     5    4    3    2    1
 RFO step:  Lambda=-6.00470445D-08.
 DidBck=F Rises=F RFO-DIIS coefs:    0.86017    0.00179   -0.01504    0.04223    0.11084
 Iteration  1 RMS(Cart)=  0.00189687 RMS(Int)=  0.00000091
 Iteration  2 RMS(Cart)=  0.00000205 RMS(Int)=  0.00000004
 Iteration  3 RMS(Cart)=  0.00000000 RMS(Int)=  0.00000004
 Variable       Old X    -DE/DX   Delta X   Delta X   Delta X     New X
                                 (Linear)    (Quad)   (Total)
    R1        2.51298   0.00000   0.00000   0.00000   0.00000   2.51299
    R2        2.77456   0.00001  -0.00000   0.00004   0.00004   2.77460
    R3        3.12840   0.00000   0.00000   0.00002   0.00002   3.12842
    R4        3.34121   0.00000   0.00001   0.00001   0.00001   3.34122
    R5        6.34133  -0.00001   0.00030  -0.00142  -0.00112   6.34021
    R6        3.43609   0.00000  -0.00000   0.00001   0.00000   3.43610
    R7        2.06069   0.00000   0.00000  -0.00000   0.00000   2.06070
    R8        2.05630   0.00000   0.00000   0.00001   0.00001   2.05631
    R9        2.05630   0.00000   0.00000   0.00000   0.00000   2.05631
   R10        2.70169   0.00002   0.00004  -0.00005  -0.00001   2.70169
   R11        2.08219   0.00003   0.00004   0.00002   0.00006   2.08225
   R12        2.06529   0.00005   0.00004   0.00008   0.00013   2.06541
   R13        2.86856  -0.00000  -0.00001   0.00002   0.00002   2.86858
   R14        2.20503   0.00009   0.00003   0.00001   0.00004   2.20508
   R15        6.09860   0.00000  -0.00013   0.00094   0.00081   6.09941
   R16        4.31247   0.00000   0.00001   0.00006   0.00008   4.31255
   R17        6.35241   0.00001  -0.00038   0.00238   0.00200   6.35441
   R18        2.06001   0.00001   0.00000  -0.00001  -0.00001   2.06001
   R19        2.05999   0.00000   0.00000  -0.00000   0.00000   2.05999
   R20        2.83505   0.00000   0.00000  -0.00001  -0.00001   2.83504
   R21        2.64343  -0.00000  -0.00000  -0.00000  -0.00000   2.64342
   R22        2.64430   0.00000   0.00000   0.00000   0.00000   2.64431
   R23        2.63450  -0.00000  -0.00000   0.00000   0.00000   2.63451
   R24        2.05033  -0.00000  -0.00000  -0.00000  -0.00000   2.05033
   R25        2.63368  -0.00000  -0.00000  -0.00001  -0.00001   2.63367
   R26        2.05048  -0.00001  -0.00000  -0.00000  -0.00001   2.05047
   R27        2.63635  -0.00000  -0.00000   0.00000  -0.00000   2.63634
   R28        2.04860  -0.00000  -0.00000  -0.00000  -0.00000   2.04859
   R29        2.63708  -0.00000  -0.00000  -0.00001  -0.00001   2.63707
   R30        2.04858  -0.00000  -0.00000  -0.00000  -0.00000   2.04858
   R31        2.04879  -0.00000  -0.00000  -0.00000  -0.00000   2.04879
   R32        2.63695   0.00006   0.00005   0.00005   0.00010   2.63705
   R33        2.64545   0.00001   0.00000   0.00001   0.00002   2.64546
   R34        2.63880  -0.00001  -0.00002   0.00001  -0.00000   2.63880
   R35        2.04744  -0.00000  -0.00000  -0.00001  -0.00001   2.04742
   R36        2.63206  -0.00002  -0.00001  -0.00003  -0.00004   2.63202
   R37        2.05053   0.00003   0.00002   0.00003   0.00006   2.05059
   R38        2.63290  -0.00001  -0.00000  -0.00002  -0.00002   2.63288
   R39        2.04891   0.00003   0.00003   0.00003   0.00006   2.04897
   R40        2.63782   0.00008   0.00005   0.00008   0.00014   2.63795
   R41        2.04888  -0.00000  -0.00001  -0.00000  -0.00001   2.04887
   R42        2.04856   0.00001   0.00001   0.00001   0.00001   2.04857
    A1        2.09459   0.00001   0.00001   0.00001   0.00002   2.09461
    A2        2.20569  -0.00000   0.00000   0.00001   0.00001   2.20570
    A3        1.86371  -0.00001  -0.00001  -0.00001  -0.00002   1.86368
    A4        2.21379   0.00001   0.00001   0.00001   0.00002   2.21380
    A5        1.60702  -0.00000   0.00002   0.00003   0.00005   1.60707
    A6        1.80298   0.00001   0.00002   0.00002   0.00004   1.80302
    A7        1.83027  -0.00000  -0.00001   0.00002   0.00000   1.83027
    A8        1.93072  -0.00000   0.00000  -0.00002  -0.00002   1.93070
    A9        1.92995   0.00000   0.00001  -0.00001  -0.00000   1.92995
   A10        1.92042   0.00000  -0.00000   0.00002   0.00001   1.92043
   A11        1.91987  -0.00000  -0.00000  -0.00000  -0.00000   1.91987
   A12        1.93032   0.00000   0.00001  -0.00000   0.00001   1.93033
   A13        1.87291   0.00001   0.00001   0.00015   0.00015   1.87307
   A14        1.87784   0.00000   0.00002   0.00008   0.00010   1.87794
   A15        1.98542   0.00000  -0.00001   0.00006   0.00005   1.98547
   A16        1.87589   0.00001   0.00003  -0.00011  -0.00009   1.87581
   A17        1.92457  -0.00001  -0.00002  -0.00006  -0.00008   1.92449
   A18        1.92314  -0.00001  -0.00002  -0.00011  -0.00013   1.92301
   A19        1.83216   0.00001  -0.00009   0.00059   0.00050   1.83265
   A20        2.84561   0.00001  -0.00004   0.00030   0.00026   2.84587
   A21        0.90105   0.00001   0.00003  -0.00010  -0.00008   0.90098
   A22        2.01181   0.00000  -0.00000   0.00000  -0.00000   2.01181
   A23        1.87865   0.00001   0.00004  -0.00001   0.00002   1.87867
   A24        1.88114  -0.00000  -0.00001  -0.00001  -0.00001   1.88113
   A25        1.87569  -0.00000   0.00000  -0.00002  -0.00001   1.87567
   A26        1.90484  -0.00000  -0.00001   0.00000  -0.00000   1.90484
   A27        1.96008  -0.00000  -0.00002   0.00002   0.00001   1.96009
   A28        1.95983   0.00000  -0.00000   0.00000  -0.00000   1.95982
   A29        2.45274  -0.00002   0.00008  -0.00058  -0.00050   2.45224
   A30        2.10191  -0.00000   0.00000   0.00000   0.00000   2.10192
   A31        2.10088   0.00001   0.00000  -0.00001  -0.00000   2.10087
   A32        2.08038  -0.00000  -0.00000   0.00000  -0.00000   2.08038
   A33        2.10236   0.00000   0.00000  -0.00001  -0.00001   2.10235
   A34        2.08871  -0.00000  -0.00000   0.00000  -0.00000   2.08871
   A35        2.09211   0.00000   0.00000   0.00001   0.00001   2.09212
   A36        2.10188   0.00000   0.00000   0.00000   0.00001   2.10189
   A37        2.08935   0.00000   0.00001  -0.00000   0.00001   2.08936
   A38        2.09195  -0.00001  -0.00001  -0.00000  -0.00001   2.09194
   A39        2.09437   0.00000   0.00000   0.00000   0.00001   2.09437
   A40        2.09226  -0.00000  -0.00000  -0.00000  -0.00000   2.09226
   A41        2.09655  -0.00000  -0.00000   0.00000  -0.00000   2.09655
   A42        2.09485   0.00000   0.00000  -0.00000  -0.00000   2.09485
   A43        2.09202   0.00000   0.00000   0.00001   0.00001   2.09203
   A44        2.09630  -0.00000  -0.00000  -0.00000  -0.00001   2.09630
   A45        2.09253  -0.00000  -0.00000   0.00000  -0.00000   2.09253
   A46        2.09536   0.00000   0.00000  -0.00000   0.00000   2.09536
   A47        2.09529   0.00000   0.00000  -0.00000  -0.00000   2.09528
   A48        2.14678   0.00003  -0.00000   0.00021   0.00021   2.14699
   A49        2.05692  -0.00004  -0.00001  -0.00022  -0.00023   2.05669
   A50        2.07893   0.00001   0.00001   0.00003   0.00004   2.07896
   A51        2.10050   0.00000   0.00000   0.00002   0.00002   2.10053
   A52        2.09487   0.00001   0.00001   0.00006   0.00007   2.09494
   A53        2.08780  -0.00001  -0.00001  -0.00008  -0.00009   2.08771
   A54        2.10350  -0.00001  -0.00001  -0.00005  -0.00006   2.10344
   A55        2.08997   0.00001   0.00000   0.00004   0.00005   2.09002
   A56        2.08971   0.00001   0.00001   0.00001   0.00002   2.08973
   A57        2.10023  -0.00001  -0.00001  -0.00004  -0.00006   2.10017
   A58        2.08647   0.00000   0.00001   0.00000   0.00001   2.08648
   A59        2.09649   0.00001   0.00000   0.00004   0.00005   2.09653
   A60        2.09722   0.00000  -0.00000   0.00003   0.00003   2.09724
   A61        2.08904  -0.00001  -0.00001  -0.00007  -0.00008   2.08896
   A62        2.09692   0.00001   0.00001   0.00004   0.00005   2.09697
   A63        2.08599   0.00001   0.00001   0.00002   0.00003   2.08602
   A64        2.09910  -0.00001  -0.00002  -0.00005  -0.00007   2.09903
   A65        2.09810   0.00000   0.00000   0.00004   0.00004   2.09814
   A66        3.15375  -0.00003  -0.00009  -0.00030  -0.00038   3.15337
   A67        3.15901   0.00000  -0.00039   0.00056   0.00017   3.15918
   A68        3.10070  -0.00001   0.00013  -0.00071  -0.00058   3.10013
   A69        3.11797  -0.00000  -0.00010   0.00010   0.00000   3.11797
   A70        3.14719   0.00000   0.00009   0.00027   0.00036   3.14756
   A71        3.11820  -0.00000   0.00010  -0.00067  -0.00057   3.11763
    D1       -0.00733  -0.00000   0.00006  -0.00007  -0.00001  -0.00734
    D2        3.13499  -0.00002   0.00002  -0.00078  -0.00076   3.13422
    D3       -1.01955  -0.00000  -0.00004   0.00020   0.00016  -1.01940
    D4        1.03293   0.00000  -0.00003   0.00019   0.00016   1.03309
    D5       -3.13436  -0.00000  -0.00004   0.00019   0.00015  -3.13421
    D6        1.39798  -0.00000  -0.00020   0.00077   0.00057   1.39856
    D7       -1.74447   0.00001  -0.00015   0.00162   0.00147  -1.74300
    D8       -3.13766   0.00001   0.00003   0.00112   0.00115  -3.13651
    D9        0.00465  -0.00000  -0.00001   0.00040   0.00040   0.00505
   D10       -1.81728   0.00000  -0.00025   0.00178   0.00152  -1.81576
   D11       -1.06481  -0.00000   0.00004  -0.00020  -0.00016  -1.06497
   D12       -3.14153   0.00000   0.00003   0.00041   0.00044  -3.14110
   D13       -1.07171  -0.00000   0.00002   0.00043   0.00045  -1.07127
   D14        1.07287   0.00000   0.00003   0.00041   0.00044   1.07331
   D15       -2.71658   0.00000  -0.00009  -0.00009  -0.00018  -2.71676
   D16       -0.70698   0.00001  -0.00008  -0.00011  -0.00018  -0.70716
   D17        1.43595  -0.00000  -0.00009  -0.00024  -0.00033   1.43562
   D18        1.50131  -0.00000   0.00037  -0.00199  -0.00162   1.49969
   D19        0.86715  -0.00001   0.00013  -0.00038  -0.00025   0.86690
   D20       -2.76979   0.00001   0.00041  -0.00184  -0.00143  -2.77122
   D21        2.87924   0.00001   0.00016  -0.00023  -0.00006   2.87918
   D22       -0.67218  -0.00000   0.00039  -0.00204  -0.00166  -0.67383
   D23       -1.30633  -0.00000   0.00014  -0.00043  -0.00029  -1.30662
   D24        0.27795  -0.00000   0.00072  -0.00347  -0.00275   0.27519
   D25       -2.89996   0.00000   0.00068  -0.00290  -0.00223  -2.90219
   D26       -1.82699  -0.00001   0.00073  -0.00366  -0.00292  -1.82991
   D27        1.27829  -0.00000   0.00069  -0.00309  -0.00240   1.27589
   D28        2.38820  -0.00000   0.00073  -0.00341  -0.00269   2.38551
   D29       -0.78971  -0.00000   0.00068  -0.00284  -0.00216  -0.79187
   D30        0.28589   0.00001   0.00005   0.00077   0.00082   0.28671
   D31       -2.88574   0.00000   0.00018  -0.00001   0.00017  -2.88557
   D32        0.77167  -0.00001  -0.00001   0.00017   0.00016   0.77183
   D33       -2.59219   0.00000  -0.00010   0.00087   0.00076  -2.59143
   D34        0.21611  -0.00000  -0.00005   0.00000  -0.00005   0.21606
   D35       -1.82095  -0.00000  -0.00006   0.00001  -0.00005  -1.82100
   D36        2.27722   0.00000  -0.00003  -0.00001  -0.00005   2.27717
   D37       -1.61179   0.00000  -0.00001  -0.00009  -0.00010  -1.61189
   D38        1.52390   0.00000   0.00001  -0.00011  -0.00011   1.52380
   D39        2.60854  -0.00001  -0.00005  -0.00008  -0.00013   2.60841
   D40       -0.53896  -0.00001  -0.00003  -0.00010  -0.00013  -0.53909
   D41        0.45399  -0.00000  -0.00002  -0.00010  -0.00013   0.45386
   D42       -2.69351  -0.00000  -0.00000  -0.00013  -0.00013  -2.69364
   D43        3.13242   0.00000   0.00003   0.00000   0.00003   3.13246
   D44       -0.01355   0.00000   0.00002  -0.00003  -0.00001  -0.01356
   D45       -0.00333   0.00000   0.00001   0.00003   0.00004  -0.00330
   D46        3.13388   0.00000   0.00000  -0.00001  -0.00000   3.13387
   D47       -3.13133  -0.00000  -0.00003   0.00001  -0.00002  -3.13135
   D48        0.01341  -0.00000  -0.00003   0.00001  -0.00002   0.01340
   D49        0.00443  -0.00000  -0.00001  -0.00002  -0.00003   0.00440
   D50       -3.13401  -0.00000  -0.00000  -0.00002  -0.00002  -3.13403
   D51       -0.00019  -0.00000  -0.00000  -0.00002  -0.00002  -0.00020
   D52        3.13837  -0.00000  -0.00001  -0.00002  -0.00003   3.13833
   D53       -3.13739   0.00000   0.00001   0.00002   0.00002  -3.13737
   D54        0.00116   0.00000  -0.00000   0.00001   0.00001   0.00117
   D55       -0.00201   0.00000   0.00000  -0.00001  -0.00000  -0.00201
   D56       -3.13934   0.00000   0.00001   0.00001   0.00002  -3.13932
   D57        3.13643   0.00000  -0.00000  -0.00000  -0.00001   3.13642
   D58       -0.00091   0.00000   0.00000   0.00002   0.00002  -0.00088
   D59        0.00265  -0.00000  -0.00001  -0.00001  -0.00001   0.00264
   D60        3.13915  -0.00000  -0.00001   0.00000  -0.00001   3.13914
   D61       -3.13590  -0.00000   0.00000   0.00000   0.00000  -3.13589
   D62        0.00061  -0.00000  -0.00000   0.00001   0.00001   0.00061
   D63       -0.00156   0.00000   0.00001   0.00002   0.00002  -0.00154
   D64       -3.13806   0.00000   0.00001   0.00001   0.00002  -3.13804
   D65        3.13577   0.00000  -0.00000  -0.00000  -0.00001   3.13576
   D66       -0.00074   0.00000   0.00000  -0.00001  -0.00001  -0.00075
   D67        3.10746   0.00000  -0.00008   0.00044   0.00036   3.10782
   D68       -0.03818   0.00000  -0.00005   0.00067   0.00062  -0.03756
   D69        0.00262  -0.00000  -0.00003  -0.00013  -0.00017   0.00246
   D70        3.14017   0.00000  -0.00000   0.00009   0.00009   3.14026
   D71       -3.10672  -0.00000   0.00005  -0.00057  -0.00051  -3.10723
   D72        0.03682  -0.00001   0.00004  -0.00055  -0.00051   0.03631
   D73        0.00001  -0.00000   0.00001  -0.00001  -0.00000   0.00001
   D74       -3.13964  -0.00000  -0.00001   0.00000  -0.00000  -3.13964
   D75       -0.00302   0.00000   0.00004   0.00017   0.00021  -0.00281
   D76        3.13842   0.00000   0.00002   0.00015   0.00016   3.13859
   D77       -3.14058  -0.00000   0.00001  -0.00006  -0.00005  -3.14063
   D78        0.00086  -0.00000  -0.00001  -0.00008  -0.00009   0.00077
   D79       -0.00228   0.00000   0.00001   0.00013   0.00014  -0.00214
   D80       -3.13938  -0.00000  -0.00002  -0.00008  -0.00009  -3.13947
   D81        3.13737   0.00000   0.00003   0.00011   0.00014   3.13751
   D82        0.00027  -0.00000   0.00000  -0.00009  -0.00009   0.00018
   D83        0.00074  -0.00000  -0.00002  -0.00006  -0.00007   0.00066
   D84        3.14022   0.00000  -0.00001   0.00003   0.00002   3.14024
   D85       -3.14071  -0.00000   0.00000  -0.00003  -0.00003  -3.14073
   D86       -0.00122   0.00000   0.00002   0.00005   0.00006  -0.00116
   D87        0.00190  -0.00000  -0.00001  -0.00009  -0.00010   0.00180
   D88       -3.13759  -0.00000  -0.00002  -0.00017  -0.00019  -3.13778
   D89        3.13898   0.00000   0.00002   0.00011   0.00013   3.13911
   D90       -0.00051   0.00000   0.00001   0.00003   0.00004  -0.00047
         Item               Value     Threshold  Converged?
 Maximum Force            0.000092     0.000450     YES
 RMS     Force            0.000013     0.000300     YES
 Maximum Displacement     0.007550     0.001800     NO 
 RMS     Displacement     0.001897     0.001200     NO 
 Predicted change in Energy=-1.383048D-07
 GradGradGradGradGradGradGradGradGradGradGradGradGradGradGradGradGradGrad

                          Input orientation:                          
 ---------------------------------------------------------------------
 Center     Atomic      Atomic             Coordinates (Angstroms)
 Number     Number       Type             X           Y           Z
 ---------------------------------------------------------------------
      1          8           0        2.123518    0.820190   -0.183784
      2          6           0        1.532370    2.001423   -0.337538
      3         16           0        0.247631    2.335077   -1.326865
      4         16           0        2.382733    3.138778    0.715777
      5          6           0        1.500115    4.704432    0.440197
      6          1           0        2.006506    5.427525    1.080384
      7          1           0        1.577781    5.009972   -0.601284
      8          1           0        0.456823    4.612431    0.735411
      9          6           0       -2.652872    0.438387    1.403806
     10          7           0       -1.903061   -0.466301    2.218229
     11          6           0       -1.298314   -1.187805    2.907659
     12          1           0       -4.507232    2.344788    3.496041
     13          1           0       -3.250452    1.070418    2.080246
     14          1           0       -1.940327    1.089139    0.890596
     15          6           0        1.635002   -0.347852   -0.927296
     16          1           0        0.587442   -0.493182   -0.663036
     17          1           0        1.706963   -0.119451   -1.990768
     18          6           0        2.488228   -1.518745   -0.537760
     19          6           0        3.625306   -1.846166   -1.283815
     20          6           0        2.159731   -2.292427    0.580975
     21          6           0        4.424609   -2.927533   -0.915943
     22          1           0        3.883221   -1.255902   -2.156896
     23          6           0        2.958301   -3.373017    0.951045
     24          1           0        1.275641   -2.050203    1.161557
     25          6           0        4.092663   -3.691414    0.203246
     26          1           0        5.302034   -3.174773   -1.502630
     27          1           0        2.694080   -3.967524    1.818189
     28          1           0        4.712342   -4.533949    0.488840
     29          6           0       -3.553925   -0.250277    0.394786
     30          6           0       -3.890092   -1.602331    0.473968
     31          6           0       -4.099089    0.528108   -0.633166
     32          6           0       -4.756574   -2.169989   -0.462453
     33          1           0       -3.475775   -2.218798    1.262747
     34          6           0       -4.965624   -0.037731   -1.565286
     35          1           0       -3.843223    1.580150   -0.705513
     36          6           0       -5.297036   -1.391302   -1.483590
     37          1           0       -5.006736   -3.222532   -0.390249
     38          1           0       -5.378513    0.577145   -2.357105
     39          1           0       -5.968616   -1.833372   -2.210733
 ---------------------------------------------------------------------
                    Distance matrix (angstroms):
                    1          2          3          4          5
     1  O    0.000000
     2  C    1.329815   0.000000
     3  S    2.668421   1.655490   0.000000
     4  S    2.500451   1.768096   3.062186   0.000000
     5  C    3.983130   2.812858   3.210151   1.818304   0.000000
     6  H    4.779053   3.738112   4.295547   2.347946   1.090474
     7  H    4.245752   3.020429   3.074221   2.425688   1.088150
     8  H    4.243099   3.020825   3.079463   2.425112   1.088152
     9  C    5.047783   4.794957   4.412133   5.755242   6.031168
    10  N    4.861898   4.942042   5.004086   5.798446   6.440456
    11  C    5.029711   5.358661   5.721174   6.088824   6.974097
    12  H    7.735138   7.161775   6.772684   7.472075   7.141031
    13  H    5.836780   5.439470   5.044239   6.154077   6.201911
    14  H    4.212062   3.794760   3.355094   4.787529   5.010973
    15  C    1.468258   2.424343   3.046729   3.926242   5.235820
    16  H    2.077055   2.687358   2.924925   4.279641   5.391223
    17  H    2.078854   2.694765   2.931744   4.289301   5.405759
    18  C    2.393518   3.653126   4.527130   4.824417   6.376574
    19  C    3.251905   4.481044   5.375252   5.512896   7.099224
    20  C    3.205394   4.435583   5.358150   5.437453   7.029292
    21  C    4.458307   5.744058   6.731349   6.605444   8.284846
    22  H    3.361530   4.409845   5.177026   5.460488   6.924570
    23  C    4.423537   5.707742   6.717063   6.541414   8.223895
    24  H    3.281461   4.327686   5.145846   5.324462   6.796752
    25  C    4.937803   6.265456   7.310548   7.059609   8.790204
    26  H    5.272765   6.508518   7.479059   7.300998   8.961643
    27  H    5.220694   6.451748   7.456491   7.198040   8.861560
    28  H    5.985084   7.314794   8.391302   8.021803   9.781025
    29  C    5.806376   5.610424   4.909172   6.843438   7.077749
    30  C    6.516498   6.561149   5.988900   7.866696   8.296429
    31  C    6.245646   5.828497   4.758185   7.116829   7.067168
    32  C    7.506963   7.547655   6.788586   8.974461   9.339090
    33  H    6.532991   6.741861   6.427100   7.957695   8.565464
    34  C    7.273274   6.920220   5.732808   8.324170   8.265341
    35  H    6.037528   5.404617   4.206077   6.573577   6.294844
    36  C    7.851421   7.711343   6.682349   9.183555   9.330605
    37  H    8.199192   8.369730   7.705364   9.812941  10.289097
    38  H    7.814273   7.339450   5.983746   8.731638   8.495582
    39  H    8.754001   8.630139   7.536505  10.150456  10.273863
                    6          7          8          9         10
     6  H    0.000000
     7  H    1.784983   0.000000
     8  H    1.784629   1.789229   0.000000
     9  C    6.834172   6.543562   5.247819   0.000000
    10  N    7.163559   7.074989   5.793213   1.429671   0.000000
    11  C    7.617306   7.680953   6.437538   2.596324   1.166876
    12  H    7.600490   7.805041   6.115973   3.383854   4.039398
    13  H    6.900704   6.783990   5.300785   1.101879   2.048416
    14  H    5.868144   5.475010   4.264270   1.092969   2.045334
    15  C    6.125665   5.368038   5.362566   4.943488   4.735636
    16  H    6.333090   5.591895   5.295281   3.954654   3.808545
    17  H    6.347491   5.315857   5.602286   5.553600   5.555918
    18  C    7.148504   6.592199   6.583228   5.833605   5.290229
    19  C    7.817706   7.187825   7.471950   7.201250   6.688137
    20  C    7.737606   7.420339   7.113425   5.594241   4.745694
    21  C    8.924099   8.438449   8.678788   8.173211   7.477974
    22  H    7.659650   6.855374   7.385322   7.633461   7.297002
    23  C    8.852806   8.636554   8.370858   6.798312   5.804101
    24  H    7.513798   7.283197   6.726273   4.656713   3.705326
    25  C    9.395556   9.093185   9.080550   7.999928   7.100015
    26  H    9.567236   9.037286   9.440628   9.207759   8.549503
    27  H    9.449025   9.364583   8.932713   6.940724   5.792435
    28  H   10.339364  10.104468  10.090913   8.933513   7.956136
    29  C    7.976583   7.415982   6.312532   1.517985   2.469203
    30  C    9.195460   8.647332   7.588629   2.561219   2.877726
    31  C    8.013665   7.232909   6.269851   2.499769   3.733877
    32  C   10.287946   9.575760   8.638033   3.835637   4.269795
    33  H    9.410362   9.014885   7.899943   2.785264   2.541185
    34  C    9.245496   8.320142   7.504676   3.793550   4.886507
    35  H    7.225722   6.415749   5.455400   2.677646   4.062076
    36  C   10.315624   9.434929   8.606722   4.321623   5.106678
    37  H   11.232623  10.543933   9.617912   4.707614   4.902425
    38  H    9.480560   8.433439   7.739401   4.646808   5.839625
    39  H   11.276287  10.313573   9.566316   5.405547   6.165494
                   11         12         13         14         15
    11  C    0.000000
    12  H    4.808592   0.000000
    13  H    3.097584   2.282102   0.000000
    14  H    3.108889   3.867040   1.769758   0.000000
    15  C    4.900688   8.033882   5.909692   4.260593   0.000000
    16  H    4.097370   7.162939   4.969897   3.362607   1.090108
    17  H    5.845310   8.648339   6.524178   4.802673   1.090099
    18  C    5.130139   8.951809   6.818370   5.334169   1.500241
    19  C    6.499533  10.322272   8.191424   6.657353   2.516617
    20  C    4.311812   8.628428   6.544205   5.323657   2.516266
    21  C    7.099185  11.271236   9.157910   7.740132   3.799578
    22  H    7.245872  10.738732   8.617101   6.978549   2.718632
    23  C    5.169358   9.741893   7.718020   6.626541   3.798804
    24  H    3.227669   7.629376   5.573848   4.502370   2.718538
    25  C    6.530279  11.010742   8.950951   7.728073   4.300888
    26  H    8.183110  12.315599  10.198219   8.738437   4.665792
    27  H    4.985278   9.722107   7.796602   6.921561   4.664908
    28  H    7.292144  11.889526   9.866489   8.720008   5.385060
    29  C    3.504464   4.154629   2.162662   2.154892   5.355594
    30  C    3.579385   5.009345   3.183215   3.349503   5.836430
    31  C    4.829713   4.529598   2.894285   2.701269   5.808065
    32  C    4.927667   6.009581   4.385654   4.514853   6.662470
    33  H    2.917193   5.184382   3.396766   3.665861   5.866581
    34  C    5.897378   5.612803   4.178482   4.056305   6.638635
    35  H    5.214705   4.321879   2.893382   2.531732   5.811827
    36  C    5.942580   6.275260   4.790564   4.801754   7.032169
    37  H    5.363646   6.807922   5.255216   5.443705   7.257058
    38  H    6.890632   6.176003   4.945911   4.757186   7.217296
    39  H    6.958908   7.222184   5.850889   5.863993   7.852960
                   16         17         18         19         20
    16  H    0.000000
    17  H    1.776478   0.000000
    18  C    2.163437   2.163245   0.000000
    19  C    3.382979   2.676073   1.398839   0.000000
    20  C    2.693871   3.397158   1.399308   2.413401   0.000000
    21  C    4.551250   4.052922   2.424310   1.394120   2.788153
    22  H    3.698043   2.460736   2.153299   1.084989   3.397167
    23  C    4.064441   4.561337   2.424011   2.787610   1.393678
    24  H    2.495410   3.721692   2.154180   3.397411   1.085063
    25  C    4.823454   4.823296   2.800678   2.415516   2.415796
    26  H    5.488463   4.743186   3.404543   2.150464   3.872211
    27  H    4.760825   5.503655   3.404320   3.871663   2.149925
    28  H    5.888074   5.888001   3.884849   3.398255   3.398343
    29  C    4.281228   5.777969   6.243898   7.543602   6.070495
    30  C    4.750926   6.292922   6.458602   7.722076   6.089995
    31  C    4.796613   5.997720   6.898655   8.107206   6.971541
    32  C    5.604500   6.951098   7.274404   8.428251   6.995642
    33  H    4.816235   6.469419   6.269069   7.553091   5.677073
    34  C    5.644292   6.686638   7.668710   8.783720   7.775653
    35  H    4.891963   5.945173   7.051139   8.237293   7.258606
    36  C    6.008911   7.136584   7.843543   8.936163   7.789598
    37  H    6.230457   7.567333   7.687596   8.786637   7.291544
    38  H    6.293496   7.129054   8.341965   9.385795   8.584397
    39  H    6.868287   7.867682   8.626473   9.638603   8.606648
                   21         22         23         24         25
    21  C    0.000000
    22  H    2.151143   0.000000
    23  C    2.415400   3.872589   0.000000
    24  H    3.873204   4.294475   2.150697   0.000000
    25  C    1.395093   3.397919   1.395478   3.398168   0.000000
    26  H    1.084069   2.474502   3.398957   4.957257   2.153952
    27  H    3.398793   4.956637   1.084063   2.473713   2.154139
    28  H    2.153318   4.293361   2.153615   4.293304   1.084173
    29  C    8.517201   7.926759   7.243619   5.210795   8.387397
    30  C    8.533596   8.213760   7.089669   5.230503   8.256024
    31  C    9.201893   8.319959   8.217983   6.225467   9.252500
    32  C    9.223538   8.851710   7.935021   6.248151   9.003716
    33  H    8.225877   8.171655   6.544212   4.755483   7.782827
    34  C    9.846272   8.951872   8.957937   7.102050   9.926212
    35  H    9.419158   8.357491   8.575475   6.547380   9.570451
    36  C    9.858632   9.205911   8.832057   7.115550   9.813378
    37  H    9.450590   9.274698   8.078584   6.576528   9.130780
    38  H   10.510039   9.443509   9.800515   7.972560  10.699494
    39  H   10.530564   9.868894   9.594643   7.993661  10.512323
                   26         27         28         29         30
    26  H    0.000000
    27  H    4.296245   0.000000
    28  H    2.482146   2.482214   0.000000
    29  C    9.517399   7.408210   9.310739   0.000000
    30  C    9.532822   7.124071   9.088260   1.395466   0.000000
    31  C   10.141420   8.506879  10.223729   1.399918   2.410020
    32  C   10.162045   7.996544   9.805796   2.422089   1.396393
    33  H    9.252628   6.436899   8.544244   2.152798   1.083450
    34  C   10.736376   9.249986  10.867311   2.424861   2.786269
    35  H   10.338299   8.937678  10.583307   2.155183   3.394342
    36  C   10.748089   9.022007  10.674941   2.805115   2.419930
    37  H   10.368723   8.045793   9.846476   3.400182   2.149143
    38  H   11.352582  10.161391  11.663963   3.403917   3.870463
    39  H   11.372261   9.789235  11.343001   3.889170   3.403125
                   31         32         33         34         35
    31  C    0.000000
    32  C    2.782294   0.000000
    33  H    3.395365   2.149220   0.000000
    34  C    1.392806   2.409661   3.869687   0.000000
    35  H    1.085123   3.867406   4.294307   2.148612   0.000000
    36  C    2.417113   1.393260   3.397663   1.395944   3.398308
    37  H    3.866541   1.084270   2.466520   3.394902   4.951657
    38  H    2.147393   3.394592   4.953892   1.084217   2.467972
    39  H    3.400065   2.153796   4.292770   2.155671   4.293613
                   36         37         38         39
    36  C    0.000000
    37  H    2.152458   0.000000
    38  H    2.155098   4.294681   0.000000
    39  H    1.084058   2.483775   2.486009   0.000000
 Stoichiometry    C17H18NOS2(1-)
 Framework group  C1[X(C17H18NOS2)]
 Deg. of freedom   111
 Full point group                 C1      NOp   1
 Largest Abelian subgroup         C1      NOp   1
 Largest concise Abelian subgroup C1      NOp   1
                         Standard orientation:                         
 ---------------------------------------------------------------------
 Center     Atomic      Atomic             Coordinates (Angstroms)
 Number     Number       Type             X           Y           Z
 ---------------------------------------------------------------------
      1          8           0        2.121621    0.825277   -0.184358
      2          6           0        1.527791    2.005141   -0.338294
      3         16           0        0.242061    2.335640   -1.327393
      4         16           0        2.375868    3.144692    0.714489
      5          6           0        1.489678    4.708289    0.438693
      6          1           0        1.994608    5.432693    1.078550
      7          1           0        1.566399    5.013710   -0.602894
      8          1           0        0.446668    4.614034    0.734194
      9          6           0       -2.653504    0.433224    1.404536
     10          7           0       -1.901465   -0.469554    2.219023
     11          6           0       -1.294932   -1.189508    2.908503
     12          1           0       -4.511606    2.336054    3.496703
     13          1           0       -3.252329    1.064106    2.080948
     14          1           0       -1.942547    1.085426    0.890965
     15          6           0        1.635536   -0.344063   -0.927422
     16          1           0        0.588370   -0.491665   -0.662858
     17          1           0        1.706720   -0.115800   -1.990975
     18          6           0        2.491479   -1.512934   -0.537772
     19          6           0        3.629101   -1.838016   -1.284021
     20          6           0        2.164996   -2.287036    0.581262
     21          6           0        4.430916   -2.917488   -0.916046
     22          1           0        3.885476   -1.247421   -2.157331
     23          6           0        2.966076   -3.365731    0.951433
     24          1           0        1.280511   -2.046629    1.161998
     25          6           0        4.100962   -3.681797    0.203439
     26          1           0        5.308746   -3.162927   -1.502884
     27          1           0        2.703404   -3.960586    1.818810
     28          1           0        4.722597   -4.522862    0.489113
     29          6           0       -3.553266   -0.257738    0.395934
     30          6           0       -3.886384   -1.610519    0.475578
     31          6           0       -4.100428    0.519136   -0.632098
     32          6           0       -4.751827   -2.180379   -0.460467
     33          1           0       -3.470490   -2.225836    1.264426
     34          6           0       -4.965927   -0.048904   -1.563843
     35          1           0       -3.846937    1.571728   -0.704804
     36          6           0       -5.294287   -1.403190   -1.481686
     37          1           0       -4.999613   -3.233459   -0.387905
     38          1           0       -5.380390    0.564825   -2.355730
     39          1           0       -5.965056   -1.846966   -2.208536
 ---------------------------------------------------------------------
 Rotational constants (GHZ):      0.2416428      0.1465016      0.1087147
 Standard basis: 6-311++G(d,p) (5D, 7F)
 There are   625 symmetry adapted cartesian basis functions of A   symmetry.
 There are   604 symmetry adapted basis functions of A   symmetry.
   604 basis functions,   946 primitive gaussians,   625 cartesian basis functions
    84 alpha electrons       84 beta electrons
       nuclear repulsion energy      1727.1330580817 Hartrees.
 NAtoms=   39 NActive=   39 NUniq=   39 SFac= 1.00D+00 NAtFMM=   60 NAOKFM=F Big=F
 Integral buffers will be    131072 words long.
 Raffenetti 2 integral format.
 Two-electron integral symmetry is turned on.
 ------------------------------------------------------------------------------
 Polarizable Continuum Model (PCM)
 =================================
 Model                : PCM (using non-symmetric T matrix).
 Atomic radii         : UFF (Universal Force Field).
 Polarization charges : Total charges.
 Charge compensation  : None.
 Solution method      : On-the-fly selection.
 Cavity type          : Scaled VdW (van der Waals Surface) (Alpha=1.100).
 Cavity algorithm     : GePol (No added spheres)
                        Default sphere list used, NSphG=   39.
                        Lebedev-Laikov grids with approx.  5.0 points / Ang**2.
                        Smoothing algorithm: York/Karplus (Gamma=1.0000).
                        Polarization charges: spherical gaussians, with
                                              point-specific exponents (IZeta= 3).
                        Self-potential: point-specific (ISelfS= 7).
                        Self-field    : sphere-specific E.n sum rule (ISelfD= 2).
 1st derivatives      : Analytical E(r).r(x)/FMM algorithm (CHGder, D1EAlg=3).
                        Cavity 1st derivative terms included.
 Solvent              : n,n-DiMethylFormamide, Eps=  37.219000 Eps(inf)=   2.046330
 ------------------------------------------------------------------------------
 One-electron integrals computed using PRISM.
 NBasis=   604 RedAO= T EigKep=  1.75D-06  NBF=   604
 NBsUse=   602 1.00D-06 EigRej=  6.98D-07 NBFU=   602
 Initial guess from the checkpoint file:  "/scratch/srahman/32934308/Gau-134498.chk"
 B after Tr=     0.000000    0.000000    0.000000
         Rot=    1.000000    0.000117   -0.000016   -0.000405 Ang=   0.05 deg.
 Requested convergence on RMS density matrix=1.00D-08 within 128 cycles.
 Requested convergence on MAX density matrix=1.00D-06.
 Requested convergence on             energy=1.00D-06.
 No special actions if energy rises.
 Inv3:  Mode=1 IEnd=    36792012.
 Iteration    1 A*A^-1 deviation from unit magnitude is 8.66D-15 for   3263.
 Iteration    1 A*A^-1 deviation from orthogonality  is 5.77D-15 for   2432   1339.
 Iteration    1 A^-1*A deviation from unit magnitude is 8.22D-15 for   1849.
 Iteration    1 A^-1*A deviation from orthogonality  is 3.93D-10 for   1718   1636.
 Iteration    2 A*A^-1 deviation from unit magnitude is 1.04D-14 for   2071.
 Iteration    2 A*A^-1 deviation from orthogonality  is 1.03D-14 for   1636    441.
 Iteration    2 A^-1*A deviation from unit magnitude is 1.89D-15 for    153.
 Iteration    2 A^-1*A deviation from orthogonality  is 1.44D-15 for   2991    157.
 Error on total polarization charges =  0.05314
 SCF Done:  E(RB3LYP) =  -1585.28168305     A.U. after   10 cycles
            NFock= 10  Conv=0.32D-08     -V/T= 2.0030
 D1PCM: PCM CHGder 1st derivatives, ID1Alg=3 FixD1E=F DoIter=F DoCFld=F I1PDM=0.
 Calling FoFJK, ICntrl=      2127 FMM=F ISym2X=0 I1Cent= 0 IOpClX= 0 NMat=1 NMatS=1 NMatT=0.
 ***** Axes restored to original set *****
 -------------------------------------------------------------------
 Center     Atomic                   Forces (Hartrees/Bohr)
 Number     Number              X              Y              Z
 -------------------------------------------------------------------
      1        8           0.000015500    0.000005903   -0.000018595
      2        6          -0.000037714   -0.000012773    0.000045597
      3       16           0.000013856    0.000002733   -0.000000543
      4       16           0.000007639   -0.000001021    0.000002036
      5        6           0.000005119   -0.000002899   -0.000006429
      6        1           0.000003908   -0.000002251    0.000005978
      7        1           0.000003634    0.000002226    0.000005492
      8        1           0.000000500   -0.000002699    0.000004992
      9        6          -0.000006546    0.000009253    0.000007552
     10        7          -0.000033563    0.000024819   -0.000016806
     11        6           0.000029037   -0.000025155    0.000015994
     12        1           0.000000264   -0.000000053    0.000002408
     13        1          -0.000006610    0.000001722    0.000007860
     14        1           0.000007667   -0.000000266   -0.000022184
     15        6           0.000004837    0.000020632    0.000007334
     16        1          -0.000002433   -0.000021641   -0.000013255
     17        1           0.000000886   -0.000000454   -0.000000654
     18        6           0.000001762    0.000002357    0.000000653
     19        6          -0.000000611   -0.000005579   -0.000000968
     20        6          -0.000000543   -0.000000782   -0.000001890
     21        6          -0.000001770   -0.000001580   -0.000000129
     22        1           0.000000198    0.000000700    0.000001441
     23        6          -0.000005131   -0.000000811   -0.000001739
     24        1           0.000003761   -0.000007389    0.000001916
     25        6           0.000000456   -0.000002894   -0.000001630
     26        1          -0.000000765   -0.000001034   -0.000000277
     27        1          -0.000002084   -0.000002835   -0.000002090
     28        1          -0.000002378   -0.000002820   -0.000002480
     29        6           0.000012398   -0.000012958    0.000011180
     30        6          -0.000003168   -0.000003026   -0.000000618
     31        6          -0.000009925   -0.000009156   -0.000013372
     32        6           0.000000046    0.000025561   -0.000013172
     33        1           0.000001131    0.000003708    0.000001066
     34        6           0.000002647    0.000033982    0.000000150
     35        1           0.000001322    0.000007643    0.000002383
     36        6          -0.000001244   -0.000024910    0.000004466
     37        1          -0.000002618   -0.000002766   -0.000004421
     38        1           0.000001678    0.000000745   -0.000001224
     39        1          -0.000001142    0.000005766   -0.000006020
 -------------------------------------------------------------------
 Cartesian Forces:  Max     0.000045597 RMS     0.000011086

 GradGradGradGradGradGradGradGradGradGradGradGradGradGradGradGradGradGrad
 Berny optimization.
 Using GEDIIS/GDIIS optimizer.
 FormGI is forming the generalized inverse of G from B-inverse, IUseBI=4.
 Internal  Forces:  Max     0.000043327 RMS     0.000005994
 Search for a local minimum.
 Step number   6 out of a maximum of  213
 All quantities printed in internal units (Hartrees-Bohrs-Radians)
 Mixed Optimization -- En-DIIS/RFO-DIIS
 Swapping is turned off.
 Update second derivatives using D2CorX and points    1    2    3    4    5
                                                      6
 DE=  4.42D-07 DEPred=-1.38D-07 R=-3.20D+00
 Trust test=-3.20D+00 RLast= 8.03D-03 DXMaxT set to 5.00D-02
 ITU= -1  1 -1  1 -1  0
     Eigenvalues ---    0.00064   0.00233   0.00315   0.00365   0.00543
     Eigenvalues ---    0.00617   0.00883   0.00969   0.01050   0.01297
     Eigenvalues ---    0.01498   0.01643   0.01765   0.01802   0.01825
     Eigenvalues ---    0.02087   0.02129   0.02132   0.02137   0.02143
     Eigenvalues ---    0.02151   0.02152   0.02156   0.02157   0.02160
     Eigenvalues ---    0.02161   0.02162   0.02169   0.02183   0.02216
     Eigenvalues ---    0.02328   0.02534   0.03073   0.03627   0.04556
     Eigenvalues ---    0.05355   0.06224   0.06370   0.07261   0.07933
     Eigenvalues ---    0.08146   0.09085   0.09323   0.09716   0.10394
     Eigenvalues ---    0.12293   0.12559   0.13760   0.14653   0.15994
     Eigenvalues ---    0.15998   0.16000   0.16000   0.16000   0.16000
     Eigenvalues ---    0.16000   0.16000   0.16000   0.16001   0.16051
     Eigenvalues ---    0.16274   0.16539   0.20037   0.21993   0.22000
     Eigenvalues ---    0.22008   0.22501   0.22578   0.23492   0.23635
     Eigenvalues ---    0.24717   0.24739   0.25012   0.25945   0.28857
     Eigenvalues ---    0.30558   0.31310   0.32474   0.33349   0.34041
     Eigenvalues ---    0.34755   0.34799   0.34851   0.34875   0.35024
     Eigenvalues ---    0.35029   0.35388   0.35399   0.35471   0.35495
     Eigenvalues ---    0.35496   0.35507   0.35508   0.35511   0.35611
     Eigenvalues ---    0.40112   0.40487   0.41307   0.42011   0.42052
     Eigenvalues ---    0.42173   0.45719   0.45806   0.46082   0.46425
     Eigenvalues ---    0.46462   0.46640   0.46658   0.48333   0.57215
     Eigenvalues ---    1.20624
 En-DIIS/RFO-DIIS IScMMF=        0 using points:     6    5    4    3    2
 RFO step:  Lambda=-2.22065178D-08.
 DidBck=F Rises=F RFO-DIIS coefs:    1.12106    0.59537   -0.06464   -0.56071   -0.09108
 Iteration  1 RMS(Cart)=  0.00377097 RMS(Int)=  0.00000498
 Iteration  2 RMS(Cart)=  0.00000938 RMS(Int)=  0.00000038
 Iteration  3 RMS(Cart)=  0.00000000 RMS(Int)=  0.00000038
 Variable       Old X    -DE/DX   Delta X   Delta X   Delta X     New X
                                 (Linear)    (Quad)   (Total)
    R1        2.51299  -0.00001   0.00000  -0.00001  -0.00001   2.51298
    R2        2.77460  -0.00000   0.00003   0.00002   0.00005   2.77465
    R3        3.12842  -0.00001   0.00001  -0.00000   0.00001   3.12844
    R4        3.34122  -0.00000   0.00002  -0.00003  -0.00001   3.34121
    R5        6.34021  -0.00001  -0.00057  -0.00248  -0.00306   6.33715
    R6        3.43610  -0.00000   0.00000  -0.00000   0.00000   3.43610
    R7        2.06070   0.00000   0.00001  -0.00001  -0.00000   2.06069
    R8        2.05631   0.00000   0.00000   0.00000   0.00001   2.05631
    R9        2.05631   0.00000   0.00000   0.00000   0.00001   2.05631
   R10        2.70169   0.00000   0.00003  -0.00013  -0.00010   2.70158
   R11        2.08225   0.00001   0.00004  -0.00001   0.00003   2.08228
   R12        2.06541   0.00001   0.00009   0.00002   0.00011   2.06552
   R13        2.86858  -0.00000   0.00000   0.00004   0.00004   2.86862
   R14        2.20508   0.00004   0.00003   0.00001   0.00004   2.20511
   R15        6.09941   0.00000   0.00038   0.00174   0.00212   6.10153
   R16        4.31255   0.00000   0.00006   0.00009   0.00015   4.31270
   R17        6.35441   0.00001   0.00095   0.00409   0.00503   6.35944
   R18        2.06001   0.00001   0.00000   0.00001   0.00000   2.06001
   R19        2.05999   0.00000   0.00000  -0.00000  -0.00000   2.05999
   R20        2.83504   0.00000  -0.00001  -0.00000  -0.00001   2.83504
   R21        2.64342   0.00000  -0.00000   0.00000   0.00000   2.64342
   R22        2.64431   0.00000   0.00000   0.00000   0.00001   2.64431
   R23        2.63451  -0.00000  -0.00000   0.00000   0.00000   2.63451
   R24        2.05033  -0.00000  -0.00000  -0.00000  -0.00000   2.05033
   R25        2.63367  -0.00000  -0.00001  -0.00000  -0.00001   2.63366
   R26        2.05047  -0.00000  -0.00000   0.00000   0.00000   2.05047
   R27        2.63634  -0.00000   0.00000  -0.00000  -0.00000   2.63634
   R28        2.04859  -0.00000  -0.00000   0.00000  -0.00000   2.04859
   R29        2.63707   0.00000  -0.00001   0.00001  -0.00000   2.63707
   R30        2.04858  -0.00000  -0.00000  -0.00000  -0.00000   2.04858
   R31        2.04879  -0.00000  -0.00000  -0.00000  -0.00000   2.04879
   R32        2.63705  -0.00001   0.00010  -0.00011  -0.00001   2.63704
   R33        2.64546   0.00001   0.00000   0.00006   0.00006   2.64552
   R34        2.63880   0.00000  -0.00002   0.00006   0.00004   2.63884
   R35        2.04742   0.00000  -0.00001   0.00001  -0.00001   2.04742
   R36        2.63202  -0.00001  -0.00003  -0.00002  -0.00005   2.63197
   R37        2.05059   0.00001   0.00005  -0.00001   0.00004   2.05062
   R38        2.63288  -0.00001  -0.00001  -0.00003  -0.00004   2.63284
   R39        2.04897   0.00001   0.00005  -0.00001   0.00004   2.04901
   R40        2.63795   0.00002   0.00012  -0.00002   0.00010   2.63805
   R41        2.04887  -0.00000  -0.00001   0.00000  -0.00000   2.04887
   R42        2.04857   0.00000   0.00001   0.00000   0.00001   2.04858
    A1        2.09461   0.00000   0.00001  -0.00002  -0.00001   2.09461
    A2        2.20570   0.00000  -0.00002   0.00002   0.00000   2.20570
    A3        1.86368   0.00000  -0.00001   0.00000  -0.00001   1.86368
    A4        2.21380  -0.00000   0.00002  -0.00002   0.00000   2.21381
    A5        1.60707  -0.00001  -0.00001  -0.00004  -0.00006   1.60701
    A6        1.80302  -0.00001   0.00007  -0.00013  -0.00006   1.80296
    A7        1.83027  -0.00000   0.00002  -0.00002  -0.00000   1.83027
    A8        1.93070   0.00000   0.00000  -0.00000   0.00000   1.93070
    A9        1.92995  -0.00000  -0.00002  -0.00000  -0.00002   1.92992
   A10        1.92043  -0.00000   0.00000   0.00001   0.00001   1.92044
   A11        1.91987   0.00000   0.00000   0.00000   0.00001   1.91987
   A12        1.93033   0.00000   0.00000   0.00001   0.00001   1.93034
   A13        1.87307  -0.00000   0.00011   0.00006   0.00017   1.87323
   A14        1.87794  -0.00001   0.00010  -0.00014  -0.00004   1.87790
   A15        1.98547   0.00000   0.00003   0.00006   0.00008   1.98556
   A16        1.87581   0.00001  -0.00006  -0.00002  -0.00008   1.87572
   A17        1.92449  -0.00000  -0.00007   0.00006  -0.00001   1.92448
   A18        1.92301  -0.00000  -0.00010  -0.00002  -0.00012   1.92289
   A19        1.83265   0.00001   0.00023   0.00091   0.00113   1.83379
   A20        2.84587   0.00001   0.00010   0.00049   0.00060   2.84647
   A21        0.90098   0.00000  -0.00005  -0.00021  -0.00026   0.90072
   A22        2.01181   0.00001   0.00000   0.00002   0.00002   2.01183
   A23        1.87867   0.00001  -0.00000  -0.00002  -0.00002   1.87865
   A24        1.88113   0.00000   0.00003  -0.00001   0.00001   1.88114
   A25        1.87567  -0.00000  -0.00001  -0.00001  -0.00002   1.87565
   A26        1.90484  -0.00000  -0.00000   0.00000  -0.00000   1.90484
   A27        1.96009  -0.00000  -0.00001   0.00002   0.00001   1.96009
   A28        1.95982   0.00000   0.00000   0.00002   0.00002   1.95985
   A29        2.45224  -0.00002  -0.00021  -0.00092  -0.00113   2.45111
   A30        2.10192   0.00000   0.00001   0.00002   0.00002   2.10194
   A31        2.10087   0.00000  -0.00001  -0.00002  -0.00002   2.10085
   A32        2.08038  -0.00000   0.00000  -0.00000  -0.00000   2.08038
   A33        2.10235   0.00000  -0.00001   0.00000  -0.00001   2.10234
   A34        2.08871  -0.00000  -0.00000  -0.00000  -0.00000   2.08870
   A35        2.09212   0.00000   0.00001  -0.00000   0.00001   2.09213
   A36        2.10189   0.00000   0.00001  -0.00000   0.00000   2.10189
   A37        2.08936   0.00000   0.00000   0.00001   0.00001   2.08937
   A38        2.09194  -0.00000  -0.00001  -0.00001  -0.00001   2.09193
   A39        2.09437   0.00000   0.00001  -0.00000   0.00000   2.09438
   A40        2.09226  -0.00000  -0.00000  -0.00000  -0.00001   2.09225
   A41        2.09655  -0.00000  -0.00000   0.00000   0.00000   2.09655
   A42        2.09485   0.00000  -0.00000   0.00000  -0.00000   2.09485
   A43        2.09203  -0.00000   0.00001   0.00000   0.00001   2.09204
   A44        2.09630  -0.00000  -0.00000  -0.00000  -0.00001   2.09629
   A45        2.09253  -0.00000  -0.00000   0.00000   0.00000   2.09253
   A46        2.09536   0.00000   0.00000  -0.00001  -0.00000   2.09536
   A47        2.09528   0.00000  -0.00000   0.00000   0.00000   2.09529
   A48        2.14699   0.00001   0.00013   0.00019   0.00031   2.14730
   A49        2.05669  -0.00000  -0.00015  -0.00014  -0.00029   2.05640
   A50        2.07896  -0.00000   0.00004  -0.00004   0.00000   2.07897
   A51        2.10053  -0.00000   0.00003  -0.00003  -0.00001   2.10052
   A52        2.09494  -0.00000   0.00006  -0.00002   0.00004   2.09498
   A53        2.08771   0.00001  -0.00008   0.00005  -0.00003   2.08768
   A54        2.10344   0.00001  -0.00007   0.00007   0.00000   2.10344
   A55        2.09002  -0.00000   0.00004  -0.00003   0.00002   2.09003
   A56        2.08973  -0.00000   0.00002  -0.00004  -0.00002   2.08971
   A57        2.10017   0.00001  -0.00006   0.00008   0.00002   2.10019
   A58        2.08648  -0.00000   0.00002  -0.00005  -0.00003   2.08645
   A59        2.09653  -0.00001   0.00004  -0.00003   0.00001   2.09655
   A60        2.09724  -0.00001   0.00003  -0.00002   0.00000   2.09725
   A61        2.08896   0.00001  -0.00007   0.00004  -0.00003   2.08893
   A62        2.09697   0.00000   0.00005  -0.00002   0.00003   2.09700
   A63        2.08602  -0.00000   0.00004  -0.00005  -0.00002   2.08600
   A64        2.09903   0.00000  -0.00007   0.00005  -0.00001   2.09902
   A65        2.09814  -0.00000   0.00003   0.00000   0.00003   2.09817
   A66        3.15337  -0.00001  -0.00024  -0.00023  -0.00047   3.15289
   A67        3.15918  -0.00000   0.00030   0.00003   0.00033   3.15951
   A68        3.10013  -0.00001  -0.00021  -0.00124  -0.00145   3.09868
   A69        3.11797   0.00000  -0.00008   0.00026   0.00019   3.11815
   A70        3.14756   0.00000   0.00059  -0.00033   0.00027   3.14782
   A71        3.11763  -0.00000  -0.00025  -0.00105  -0.00130   3.11633
    D1       -0.00734  -0.00001  -0.00018  -0.00071  -0.00089  -0.00823
    D2        3.13422   0.00002   0.00001  -0.00014  -0.00013   3.13410
    D3       -1.01940   0.00000   0.00016   0.00067   0.00083  -1.01856
    D4        1.03309   0.00000   0.00017   0.00065   0.00083   1.03392
    D5       -3.13421   0.00000   0.00019   0.00066   0.00085  -3.13336
    D6        1.39856   0.00002   0.00043   0.00177   0.00220   1.40076
    D7       -1.74300  -0.00002   0.00020   0.00109   0.00128  -1.74171
    D8       -3.13651  -0.00003  -0.00083  -0.00030  -0.00113  -3.13764
    D9        0.00505   0.00000  -0.00063   0.00028  -0.00036   0.00469
   D10       -1.81576  -0.00000   0.00064   0.00306   0.00370  -1.81206
   D11       -1.06497  -0.00000  -0.00010  -0.00034  -0.00044  -1.06541
   D12       -3.14110  -0.00000  -0.00021   0.00025   0.00003  -3.14107
   D13       -1.07127  -0.00000  -0.00020   0.00024   0.00004  -1.07122
   D14        1.07331  -0.00000  -0.00021   0.00025   0.00004   1.07335
   D15       -2.71676   0.00000  -0.00001  -0.00041  -0.00042  -2.71718
   D16       -0.70716   0.00001  -0.00002  -0.00043  -0.00045  -0.70761
   D17        1.43562  -0.00000  -0.00009  -0.00063  -0.00071   1.43491
   D18        1.49969  -0.00000  -0.00078  -0.00325  -0.00403   1.49566
   D19        0.86690  -0.00000  -0.00018  -0.00046  -0.00063   0.86627
   D20       -2.77122  -0.00000  -0.00064  -0.00326  -0.00389  -2.77512
   D21        2.87918  -0.00000  -0.00003  -0.00047  -0.00050   2.87868
   D22       -0.67383   0.00000  -0.00082  -0.00321  -0.00403  -0.67787
   D23       -1.30662  -0.00000  -0.00021  -0.00042  -0.00064  -1.30725
   D24        0.27519   0.00000  -0.00127  -0.00441  -0.00568   0.26951
   D25       -2.90219   0.00000  -0.00090  -0.00409  -0.00499  -2.90718
   D26       -1.82991   0.00000  -0.00138  -0.00457  -0.00595  -1.83586
   D27        1.27589   0.00000  -0.00101  -0.00425  -0.00526   1.27063
   D28        2.38551  -0.00001  -0.00119  -0.00456  -0.00576   2.37975
   D29       -0.79187  -0.00001  -0.00083  -0.00424  -0.00507  -0.79694
   D30        0.28671   0.00001   0.00035   0.00144   0.00179   0.28850
   D31       -2.88557  -0.00000   0.00010   0.00013   0.00023  -2.88534
   D32        0.77183  -0.00000   0.00005   0.00021   0.00026   0.77209
   D33       -2.59143   0.00000   0.00030   0.00140   0.00170  -2.58973
   D34        0.21606   0.00000   0.00002   0.00007   0.00008   0.21614
   D35       -1.82100  -0.00000  -0.00001   0.00009   0.00008  -1.82092
   D36        2.27717   0.00000  -0.00001   0.00005   0.00005   2.27722
   D37       -1.61189  -0.00000  -0.00005  -0.00027  -0.00031  -1.61220
   D38        1.52380  -0.00000  -0.00005  -0.00025  -0.00030   1.52349
   D39        2.60841  -0.00001  -0.00003  -0.00025  -0.00028   2.60813
   D40       -0.53909  -0.00001  -0.00004  -0.00023  -0.00027  -0.53936
   D41        0.45386  -0.00000  -0.00002  -0.00028  -0.00030   0.45357
   D42       -2.69364  -0.00000  -0.00002  -0.00026  -0.00029  -2.69392
   D43        3.13246   0.00000   0.00002  -0.00000   0.00002   3.13248
   D44       -0.01356   0.00000  -0.00001   0.00003   0.00002  -0.01354
   D45       -0.00330   0.00000   0.00003  -0.00002   0.00001  -0.00329
   D46        3.13387   0.00000  -0.00001   0.00001   0.00001   3.13388
   D47       -3.13135  -0.00000  -0.00002  -0.00000  -0.00002  -3.13137
   D48        0.01340  -0.00000  -0.00000  -0.00004  -0.00004   0.01336
   D49        0.00440  -0.00000  -0.00002   0.00002  -0.00001   0.00440
   D50       -3.13403  -0.00000  -0.00001  -0.00002  -0.00003  -3.13406
   D51       -0.00020   0.00000  -0.00001   0.00001  -0.00000  -0.00021
   D52        3.13833   0.00000  -0.00003   0.00004   0.00000   3.13834
   D53       -3.13737  -0.00000   0.00003  -0.00003   0.00000  -3.13737
   D54        0.00117  -0.00000   0.00001  -0.00000   0.00000   0.00118
   D55       -0.00201   0.00000  -0.00000   0.00000  -0.00000  -0.00202
   D56       -3.13932  -0.00000   0.00003  -0.00003   0.00000  -3.13932
   D57        3.13642   0.00000  -0.00002   0.00004   0.00002   3.13644
   D58       -0.00088   0.00000   0.00001   0.00001   0.00002  -0.00086
   D59        0.00264  -0.00000  -0.00001   0.00000  -0.00001   0.00263
   D60        3.13914  -0.00000  -0.00001   0.00001  -0.00000   3.13914
   D61       -3.13589  -0.00000   0.00001  -0.00002  -0.00001  -3.13591
   D62        0.00061  -0.00000   0.00001  -0.00001  -0.00000   0.00061
   D63       -0.00154   0.00000   0.00002  -0.00001   0.00001  -0.00152
   D64       -3.13804  -0.00000   0.00002  -0.00002   0.00000  -3.13804
   D65        3.13576   0.00000  -0.00001   0.00002   0.00001   3.13577
   D66       -0.00075   0.00000  -0.00001   0.00001  -0.00000  -0.00075
   D67        3.10782   0.00000   0.00016   0.00054   0.00071   3.10853
   D68       -0.03756  -0.00000   0.00039   0.00051   0.00090  -0.03667
   D69        0.00246   0.00000  -0.00020   0.00022   0.00002   0.00247
   D70        3.14026   0.00000   0.00002   0.00018   0.00021   3.14046
   D71       -3.10723   0.00000  -0.00033  -0.00041  -0.00074  -3.10797
   D72        0.03631  -0.00000  -0.00031  -0.00048  -0.00079   0.03552
   D73        0.00001  -0.00000   0.00002  -0.00009  -0.00007  -0.00006
   D74       -3.13964  -0.00000   0.00004  -0.00016  -0.00012  -3.13976
   D75       -0.00281  -0.00000   0.00022  -0.00016   0.00006  -0.00275
   D76        3.13859  -0.00000   0.00016  -0.00008   0.00008   3.13867
   D77       -3.14063  -0.00000  -0.00001  -0.00012  -0.00013  -3.14076
   D78        0.00077  -0.00000  -0.00007  -0.00004  -0.00011   0.00067
   D79       -0.00214  -0.00000   0.00014  -0.00010   0.00005  -0.00210
   D80       -3.13947   0.00000  -0.00009   0.00003  -0.00005  -3.13952
   D81        3.13751  -0.00000   0.00013  -0.00003   0.00010   3.13761
   D82        0.00018   0.00000  -0.00010   0.00010  -0.00000   0.00018
   D83        0.00066  -0.00000  -0.00005  -0.00003  -0.00008   0.00058
   D84        3.14024   0.00000   0.00000   0.00005   0.00005   3.14030
   D85       -3.14073  -0.00000   0.00001  -0.00011  -0.00010  -3.14084
   D86       -0.00116  -0.00000   0.00006  -0.00003   0.00003  -0.00113
   D87        0.00180   0.00000  -0.00013   0.00016   0.00003   0.00183
   D88       -3.13778   0.00000  -0.00018   0.00007  -0.00011  -3.13789
   D89        3.13911  -0.00000   0.00010   0.00003   0.00013   3.13923
   D90       -0.00047  -0.00000   0.00005  -0.00006  -0.00001  -0.00048
         Item               Value     Threshold  Converged?
 Maximum Force            0.000043     0.000450     YES
 RMS     Force            0.000006     0.000300     YES
 Maximum Displacement     0.019525     0.001800     NO 
 RMS     Displacement     0.003773     0.001200     NO 
 Predicted change in Energy=-1.767172D-07
 GradGradGradGradGradGradGradGradGradGradGradGradGradGradGradGradGradGrad

                          Input orientation:                          
 ---------------------------------------------------------------------
 Center     Atomic      Atomic             Coordinates (Angstroms)
 Number     Number       Type             X           Y           Z
 ---------------------------------------------------------------------
      1          8           0        2.123997    0.818910   -0.183735
      2          6           0        1.532076    1.999805   -0.337081
      3         16           0        0.248249    2.333357   -1.327636
      4         16           0        2.381070    3.137126    0.717365
      5          6           0        1.498652    4.702706    0.440725
      6          1           0        2.004192    5.425832    1.081544
      7          1           0        1.577562    5.008263   -0.600662
      8          1           0        0.455009    4.610584    0.734668
      9          6           0       -2.653242    0.440643    1.402464
     10          7           0       -1.903151   -0.463343    2.217310
     11          6           0       -1.297706   -1.184323    2.906709
     12          1           0       -4.506367    2.349140    3.494031
     13          1           0       -3.250344    1.073591    2.078496
     14          1           0       -1.940807    1.090756    0.888166
     15          6           0        1.636596   -0.349085   -0.928104
     16          1           0        0.588794   -0.494767   -0.664986
     17          1           0        1.709615   -0.120384   -1.991437
     18          6           0        2.489736   -1.519827   -0.537944
     19          6           0        3.627515   -1.846978   -1.283049
     20          6           0        2.160426   -2.293656    0.580454
     21          6           0        4.426696   -2.928231   -0.914571
     22          1           0        3.886070   -1.256597   -2.155860
     23          6           0        2.958872   -3.374125    0.951125
     24          1           0        1.275810   -2.051633    1.160319
     25          6           0        4.093928   -3.692261    0.204270
     26          1           0        5.304670   -3.175261   -1.500522
     27          1           0        2.694024   -3.968748    1.817997
     28          1           0        4.713515   -4.534706    0.490326
     29          6           0       -3.554962   -0.248744    0.394500
     30          6           0       -3.886272   -1.602147    0.470969
     31          6           0       -4.105248    0.530424   -0.630166
     32          6           0       -4.753003   -2.170379   -0.464910
     33          1           0       -3.468141   -2.219207    1.257265
     34          6           0       -4.971948   -0.036004   -1.561740
     35          1           0       -3.853279    1.583573   -0.700336
     36          6           0       -5.298489   -1.390973   -1.482792
     37          1           0       -4.999408   -3.223967   -0.394778
     38          1           0       -5.388845    0.579525   -2.350944
     39          1           0       -5.970285   -1.833500   -2.209464
 ---------------------------------------------------------------------
                    Distance matrix (angstroms):
                    1          2          3          4          5
     1  O    0.000000
     2  C    1.329812   0.000000
     3  S    2.668425   1.655497   0.000000
     4  S    2.500438   1.768091   3.062188   0.000000
     5  C    3.983074   2.812787   3.210050   1.818304   0.000000
     6  H    4.779018   3.738055   4.295449   2.347944   1.090473
     7  H    4.245363   3.020326   3.074197   2.425691   1.088154
     8  H    4.243321   3.020743   3.079222   2.425095   1.088155
     9  C    5.047883   4.793108   4.410721   5.751927   6.027300
    10  N    4.860772   4.938906   5.001669   5.793768   6.435571
    11  C    5.027110   5.354298   5.717843   6.082888   6.968343
    12  H    7.734940   7.159766   6.771639   7.467770   7.135980
    13  H    5.836616   5.437318   5.042707   6.150095   6.197236
    14  H    4.212542   3.793220   3.353477   4.784916   5.007621
    15  C    1.468284   2.424359   3.046741   3.926254   5.235772
    16  H    2.077065   2.687042   2.924613   4.279462   5.391119
    17  H    2.078887   2.695109   2.932076   4.289502   5.405748
    18  C    2.393516   3.653117   4.527130   4.824398   6.376516
    19  C    3.252079   4.481458   5.375559   5.513309   7.099424
    20  C    3.205211   4.435144   5.357843   5.436986   7.028979
    21  C    4.458431   5.744376   6.731594   6.605782   8.285014
    22  H    3.361831   4.410600   5.177593   5.461249   6.924977
    23  C    4.423399   5.707393   6.716813   6.541015   8.223621
    24  H    3.281145   4.326895   5.145283   5.323628   6.796217
    25  C    4.937797   6.265442   7.310544   7.059581   8.790156
    26  H    5.272951   6.509022   7.479449   7.301554   8.961952
    27  H    5.220492   6.451210   7.456096   7.197415   8.861146
    28  H    5.985078   7.314779   8.391298   8.021773   9.780980
    29  C    5.807307   5.609736   4.908912   6.841405   7.075168
    30  C    6.512564   6.556333   5.984767   7.861361   8.291532
    31  C    6.251882   5.833044   4.763399   7.119203   7.068129
    32  C    7.503868   7.543805   6.785312   8.970082   9.335023
    33  H    6.525231   6.733808   6.420211   7.949532   8.558542
    34  C    7.278888   6.924351   5.737520   8.326460   8.266432
    35  H    6.048092   5.413617   4.216422   6.579552   6.298744
    36  C    7.852671   7.711462   6.682889   9.182592   9.329200
    37  H    8.193430   8.363696   7.700129   9.806723  10.283725
    38  H    7.822845   7.346563   5.991654   8.736556   8.498921
    39  H    8.755356   8.630496   7.537273  10.149806  10.272805
                    6          7          8          9         10
     6  H    0.000000
     7  H    1.784991   0.000000
     8  H    1.784634   1.789240   0.000000
     9  C    6.829845   6.540288   5.243622   0.000000
    10  N    7.158189   7.070700   5.788253   1.429616   0.000000
    11  C    7.611038   7.675737   6.432007   2.596295   1.166896
    12  H    7.594308   7.800747   6.110930   3.383945   4.039407
    13  H    6.895365   6.779986   5.295831   1.101895   2.048503
    14  H    5.864580   5.471965   4.260597   1.093028   2.045303
    15  C    6.125641   5.367671   5.362767   4.945495   4.736717
    16  H    6.333026   5.591525   5.295426   3.957290   3.810303
    17  H    6.347480   5.315516   5.602476   5.555883   5.557270
    18  C    7.148474   6.591810   6.583433   5.835996   5.291978
    19  C    7.817944   7.187649   7.472355   7.203687   6.689935
    20  C    7.737312   7.419757   7.113421   5.596739   4.747841
    21  C    8.924314   8.438249   8.679171   8.175786   7.480061
    22  H    7.660098   6.855386   7.385874   7.635764   7.298558
    23  C    8.852551   8.636000   8.370887   6.800881   5.806474
    24  H    7.513270   7.282461   6.726070   4.659133   3.707517
    25  C    9.395544   9.092807   9.080765   8.002554   7.102337
    26  H    9.567603   9.037210   9.441116   9.210345   8.551577
    27  H    9.448618   9.363928   8.932622   6.943246   5.794941
    28  H   10.339357  10.104094  10.091130   8.936174   7.958564
    29  C    7.973521   7.414127   6.309409   1.518007   2.469245
    30  C    9.190368   8.642882   7.583817   2.561453   2.877386
    31  C    8.013753   7.235071   6.269484   2.499593   3.734290
    32  C   10.283658   9.572220   8.633877   3.835821   4.269652
    33  H    9.403400   9.008182   7.893684   2.785668   2.540460
    34  C    9.245817   8.322523   7.504407   3.793428   4.886855
    35  H    7.228279   6.421252   5.457415   2.677339   4.062699
    36  C   10.313768   9.434430   8.604566   4.321673   5.106817
    37  H   11.227153  10.538906   9.612830   4.707860   4.902128
    38  H    9.482914   8.438486   7.740870   4.646599   5.840084
    39  H   11.274791  10.313485   9.564441   5.405602   6.165650
                   11         12         13         14         15
    11  C    0.000000
    12  H    4.808931   0.000000
    13  H    3.097887   2.282183   0.000000
    14  H    3.108710   3.867319   1.769764   0.000000
    15  C    4.900361   8.035651   5.911500   4.262604   0.000000
    16  H    4.097728   7.165606   4.972467   3.365272   1.090111
    17  H    5.845322   8.650281   6.526188   4.804640   1.090099
    18  C    5.130586   8.953836   6.820564   5.336539   1.500236
    19  C    6.500076  10.324144   8.193574   6.659630   2.516631
    20  C    4.312859   8.630795   6.546672   5.326260   2.516247
    21  C    7.100153  11.273244   9.160238   7.742559   3.799583
    22  H    7.246127  10.740373   8.619046   6.980592   2.718657
    23  C    5.170880   9.744328   7.720590   6.629177   3.798786
    24  H    3.228790   7.631945   5.576391   4.505031   2.718518
    25  C    6.531665  11.012998   8.953457   7.730653   4.300881
    26  H    8.184063  12.317509  10.200509   8.740806   4.665802
    27  H    4.987207   9.724734   7.799267   6.924221   4.664889
    28  H    7.293747  11.891838   9.869059   8.722621   5.385053
    29  C    3.504526   4.154668   2.162685   2.154869   5.358323
    30  C    3.578838   5.013590   3.185612   3.348226   5.833493
    31  C    4.830335   4.525221   2.891841   2.702612   5.816449
    32  C    4.927392   6.013326   4.387510   4.513786   6.660227
    33  H    2.915894   5.191418   3.400643   3.663992   5.859312
    34  C    5.897943   5.609501   4.176894   4.057024   6.646229
    35  H    5.215647   4.313390   2.888861   2.534513   5.824584
    36  C    5.942785   6.275720   4.790798   4.801505   7.034814
    37  H    5.363074   6.813622   5.257882   5.442226   7.251616
    38  H    6.891407   6.170416   4.943403   4.758378   7.227974
    39  H    6.959142   7.222700   5.851142   5.863726   7.855572
                   16         17         18         19         20
    16  H    0.000000
    17  H    1.776479   0.000000
    18  C    2.163439   2.163255   0.000000
    19  C    3.382943   2.676057   1.398839   0.000000
    20  C    2.693910   3.397200   1.399311   2.413404   0.000000
    21  C    4.551212   4.052922   2.424307   1.394121   2.788147
    22  H    3.697988   2.460685   2.153298   1.084988   3.397169
    23  C    4.064454   4.561375   2.424012   2.787614   1.393674
    24  H    2.495508   3.721757   2.154189   3.397418   1.085064
    25  C    4.823436   4.823317   2.800676   2.415518   2.415790
    26  H    5.488411   4.743174   3.404538   2.150460   3.872204
    27  H    4.760856   5.503705   3.404322   3.871667   2.149924
    28  H    5.888054   5.888022   3.884846   3.398255   3.398337
    29  C    4.284128   5.781432   6.246877   7.546953   6.073047
    30  C    4.747937   6.290710   6.455863   7.719684   6.087095
    31  C    4.804817   6.007433   6.906942   8.116275   6.978517
    32  C    5.602008   6.949691   7.272263   8.426566   6.993102
    33  H    4.809103   6.462839   6.261646   7.545866   5.669602
    34  C    5.651237   6.695898   7.676367   8.792500   7.781821
    35  H    4.904362   5.959548   7.063378   8.250486   7.268973
    36  C    6.010998   7.140494   7.846387   8.939876   7.791485
    37  H    6.224914   7.562576   7.681918   8.781169   7.285587
    38  H    6.303073   7.141937   8.352622   9.398036   8.593006
    39  H    6.870163   7.871669   8.629271   9.642416   8.608359
                   21         22         23         24         25
    21  C    0.000000
    22  H    2.151148   0.000000
    23  C    2.415398   3.872593   0.000000
    24  H    3.873200   4.294483   2.150685   0.000000
    25  C    1.395092   3.397923   1.395476   3.398158   0.000000
    26  H    1.084067   2.474504   3.398954   4.957251   2.153951
    27  H    3.398787   4.956640   1.084062   2.473703   2.154133
    28  H    2.153315   4.293363   2.153615   4.293293   1.084172
    29  C    8.520574   7.930263   7.246232   5.212796   8.390442
    30  C    8.531334   8.211513   7.087063   5.227268   8.253684
    31  C    9.210714   8.329607   8.224827   6.231263   9.260337
    32  C    9.221898   8.850304   7.932665   6.245162   9.001783
    33  H    8.218762   8.164586   6.537130   4.747900   7.775833
    34  C    9.854862   8.961435   8.964120   7.106817   9.933635
    35  H    9.431875   8.371538   8.585540   6.556242   9.581797
    36  C    9.862315   9.210169   8.834074   7.116454   9.816293
    37  H    9.445056   9.269503   8.072684   6.570468   9.125070
    38  H   10.521995   9.456927   9.809149   7.979322  10.709821
    39  H   10.534343   9.873370   9.596494   7.994305  10.515202
                   26         27         28         29         30
    26  H    0.000000
    27  H    4.296238   0.000000
    28  H    2.482143   2.482209   0.000000
    29  C    9.520961   7.410439   9.313773   0.000000
    30  C    9.530734   7.121488   9.086068   1.395462   0.000000
    31  C   10.150675   8.512706  10.231404   1.399949   2.410043
    32  C   10.160663   7.993998   9.803952   2.422100   1.396416
    33  H    9.245629   6.430210   8.537519   2.152818   1.083447
    34  C   10.745584   9.255066  10.874626   2.424868   2.786289
    35  H   10.351562   8.946366  10.594385   2.155236   3.394386
    36  C   10.752255   9.023326  10.677850   2.805138   2.419945
    37  H   10.363353   8.039899   9.840850   3.400197   2.149160
    38  H   11.365427  10.168562  11.674154   3.403913   3.870480
    39  H   11.376623   9.790301  11.345879   3.889199   3.403139
                   31         32         33         34         35
    31  C    0.000000
    32  C    2.782307   0.000000
    33  H    3.395404   2.149218   0.000000
    34  C    1.392781   2.409675   3.869703   0.000000
    35  H    1.085143   3.867439   4.294376   2.148596   0.000000
    36  C    2.417139   1.393239   3.397655   1.395996   3.398352
    37  H    3.866572   1.084289   2.466489   3.394947   4.951709
    38  H    2.147349   3.394613   4.953905   1.084215   2.467911
    39  H    3.400100   2.153772   4.292750   2.155740   4.293666
                   36         37         38         39
    36  C    0.000000
    37  H    2.152462   0.000000
    38  H    2.155160   4.294741   0.000000
    39  H    1.084063   2.483765   2.486117   0.000000
 Stoichiometry    C17H18NOS2(1-)
 Framework group  C1[X(C17H18NOS2)]
 Deg. of freedom   111
 Full point group                 C1      NOp   1
 Largest Abelian subgroup         C1      NOp   1
 Largest concise Abelian subgroup C1      NOp   1
                         Standard orientation:                         
 ---------------------------------------------------------------------
 Center     Atomic      Atomic             Coordinates (Angstroms)
 Number     Number       Type             X           Y           Z
 ---------------------------------------------------------------------
      1          8           0        2.121003    0.827039   -0.185032
      2          6           0        1.524770    2.005688   -0.338953
      3         16           0        0.239367    2.333935   -1.329236
      4         16           0        2.370065    3.146780    0.714390
      5          6           0        1.481903    4.708980    0.437026
      6          1           0        1.985080    5.434361    1.077156
      7          1           0        1.559310    5.014110   -0.604599
      8          1           0        0.438712    4.613298    0.731437
      9          6           0       -2.654230    0.432638    1.403277
     10          7           0       -1.900571   -0.468083    2.218447
     11          6           0       -1.292265   -1.186405    2.908101
     12          1           0       -4.513416    2.335869    3.494263
     13          1           0       -3.253349    1.063890    2.079109
     14          1           0       -1.944342    1.084963    0.888260
     15          6           0        1.637528   -0.343213   -0.928417
     16          1           0        0.590360   -0.492491   -0.664794
     17          1           0        1.709313   -0.114975   -1.991934
     18          6           0        2.495033   -1.510606   -0.537791
     19          6           0        3.633697   -1.834162   -1.283115
     20          6           0        2.168945   -2.284854    0.581261
     21          6           0        4.436912   -2.912276   -0.914211
     22          1           0        3.889786   -1.243448   -2.156428
     23          6           0        2.971424   -3.362184    0.952357
     24          1           0        1.283687   -2.045625    1.161304
     25          6           0        4.107331   -3.676737    0.205279
     26          1           0        5.315545   -3.156539   -1.500334
     27          1           0        2.709056   -3.957167    1.819737
     28          1           0        4.730062   -4.516748    0.491668
     29          6           0       -3.553848   -0.260683    0.396132
     30          6           0       -3.880248   -1.615219    0.473651
     31          6           0       -4.107334    0.515798   -0.628850
     32          6           0       -4.745285   -2.187209   -0.461505
     33          1           0       -3.459592   -2.230231    1.260205
     34          6           0       -4.972345   -0.054385   -1.559703
     35          1           0       -3.859190    1.569800   -0.699835
     36          6           0       -5.293970   -1.410469   -1.479705
     37          1           0       -4.987864   -3.241631   -0.390560
     38          1           0       -5.391763    0.559098   -2.349163
     39          1           0       -5.964446   -1.855910   -2.205816
 ---------------------------------------------------------------------
 Rotational constants (GHZ):      0.2417463      0.1464550      0.1086933
 Standard basis: 6-311++G(d,p) (5D, 7F)
 There are   625 symmetry adapted cartesian basis functions of A   symmetry.
 There are   604 symmetry adapted basis functions of A   symmetry.
   604 basis functions,   946 primitive gaussians,   625 cartesian basis functions
    84 alpha electrons       84 beta electrons
       nuclear repulsion energy      1727.1151236000 Hartrees.
 NAtoms=   39 NActive=   39 NUniq=   39 SFac= 1.00D+00 NAtFMM=   60 NAOKFM=F Big=F
 Integral buffers will be    131072 words long.
 Raffenetti 2 integral format.
 Two-electron integral symmetry is turned on.
 ------------------------------------------------------------------------------
 Polarizable Continuum Model (PCM)
 =================================
 Model                : PCM (using non-symmetric T matrix).
 Atomic radii         : UFF (Universal Force Field).
 Polarization charges : Total charges.
 Charge compensation  : None.
 Solution method      : On-the-fly selection.
 Cavity type          : Scaled VdW (van der Waals Surface) (Alpha=1.100).
 Cavity algorithm     : GePol (No added spheres)
                        Default sphere list used, NSphG=   39.
                        Lebedev-Laikov grids with approx.  5.0 points / Ang**2.
                        Smoothing algorithm: York/Karplus (Gamma=1.0000).
                        Polarization charges: spherical gaussians, with
                                              point-specific exponents (IZeta= 3).
                        Self-potential: point-specific (ISelfS= 7).
                        Self-field    : sphere-specific E.n sum rule (ISelfD= 2).
 1st derivatives      : Analytical E(r).r(x)/FMM algorithm (CHGder, D1EAlg=3).
                        Cavity 1st derivative terms included.
 Solvent              : n,n-DiMethylFormamide, Eps=  37.219000 Eps(inf)=   2.046330
 ------------------------------------------------------------------------------
 One-electron integrals computed using PRISM.
 NBasis=   604 RedAO= T EigKep=  1.75D-06  NBF=   604
 NBsUse=   602 1.00D-06 EigRej=  6.97D-07 NBFU=   602
 Initial guess from the checkpoint file:  "/scratch/srahman/32934308/Gau-134498.chk"
 B after Tr=     0.000000   -0.000000   -0.000000
         Rot=    1.000000    0.000212   -0.000047   -0.000654 Ang=   0.08 deg.
 Requested convergence on RMS density matrix=1.00D-08 within 128 cycles.
 Requested convergence on MAX density matrix=1.00D-06.
 Requested convergence on             energy=1.00D-06.
 No special actions if energy rises.
 Inv3:  Mode=1 IEnd=    36708012.
 Iteration    1 A*A^-1 deviation from unit magnitude is 9.99D-15 for   2847.
 Iteration    1 A*A^-1 deviation from orthogonality  is 7.99D-15 for   2232    812.
 Iteration    1 A^-1*A deviation from unit magnitude is 8.44D-15 for   2665.
 Iteration    1 A^-1*A deviation from orthogonality  is 5.32D-11 for   2524   2512.
 Error on total polarization charges =  0.05313
 SCF Done:  E(RB3LYP) =  -1585.28168213     A.U. after   10 cycles
            NFock= 10  Conv=0.75D-08     -V/T= 2.0030
 D1PCM: PCM CHGder 1st derivatives, ID1Alg=3 FixD1E=F DoIter=F DoCFld=F I1PDM=0.
 Calling FoFJK, ICntrl=      2127 FMM=F ISym2X=0 I1Cent= 0 IOpClX= 0 NMat=1 NMatS=1 NMatT=0.
 ***** Axes restored to original set *****
 -------------------------------------------------------------------
 Center     Atomic                   Forces (Hartrees/Bohr)
 Number     Number              X              Y              Z
 -------------------------------------------------------------------
      1        8          -0.000011880   -0.000012878   -0.000000459
      2        6           0.000017365    0.000004540   -0.000020651
      3       16           0.000000365   -0.000002584    0.000020530
      4       16          -0.000002640   -0.000000512    0.000006495
      5        6          -0.000000899   -0.000003881    0.000005217
      6        1           0.000002079   -0.000000315    0.000006479
      7        1           0.000004016   -0.000001115    0.000006545
      8        1           0.000003078    0.000001273    0.000003817
      9        6          -0.000016045    0.000033386   -0.000003682
     10        7           0.000004356   -0.000005009    0.000006535
     11        6          -0.000001413    0.000002225   -0.000004355
     12        1           0.000002012    0.000000613    0.000004466
     13        1           0.000001999   -0.000017062    0.000003265
     14        1          -0.000007078   -0.000016909   -0.000006157
     15        6           0.000001740    0.000027149    0.000020641
     16        1          -0.000001066   -0.000021546   -0.000015880
     17        1           0.000003476    0.000002162    0.000000052
     18        6           0.000002323   -0.000000674   -0.000000132
     19        6          -0.000003633   -0.000005148    0.000000266
     20        6          -0.000000885   -0.000000231   -0.000001080
     21        6          -0.000001379   -0.000002646   -0.000000083
     22        1           0.000000839    0.000000605    0.000001435
     23        6          -0.000005107   -0.000001134   -0.000000706
     24        1           0.000003059   -0.000006601    0.000000224
     25        6           0.000002704   -0.000003081   -0.000003568
     26        1           0.000000068   -0.000001258   -0.000000477
     27        1          -0.000002734   -0.000002663   -0.000001261
     28        1          -0.000002296   -0.000002962   -0.000002123
     29        6           0.000016429   -0.000011673    0.000003025
     30        6          -0.000003229    0.000015741    0.000010385
     31        6          -0.000010415   -0.000014950   -0.000015773
     32        6          -0.000000980    0.000022121   -0.000014765
     33        1           0.000006894    0.000006291    0.000001118
     34        6          -0.000000973    0.000013865    0.000001298
     35        1           0.000002264   -0.000004875    0.000002393
     36        6          -0.000003183   -0.000006770    0.000003296
     37        1          -0.000000453    0.000008832   -0.000006264
     38        1          -0.000000838   -0.000002643   -0.000004458
     39        1           0.000002060    0.000010318   -0.000005611
 -------------------------------------------------------------------
 Cartesian Forces:  Max     0.000033386 RMS     0.000008653

 GradGradGradGradGradGradGradGradGradGradGradGradGradGradGradGradGradGrad
 Berny optimization.
 Using GEDIIS/GDIIS optimizer.
 FormGI is forming the generalized inverse of G from B-inverse, IUseBI=4.
 Internal  Forces:  Max     0.000029399 RMS     0.000005610
 Search for a local minimum.
 Step number   7 out of a maximum of  213
 All quantities printed in internal units (Hartrees-Bohrs-Radians)
 Mixed Optimization -- En-DIIS/RFO-DIIS
 Swapping is turned off.
 Update second derivatives using D2CorX and points    1    2    3    4    5
                                                      6    7
 DE=  9.19D-07 DEPred=-1.77D-07 R=-5.20D+00
 Trust test=-5.20D+00 RLast= 1.76D-02 DXMaxT set to 5.00D-02
 ITU= -1 -1  1 -1  1 -1  0
     Eigenvalues ---    0.00057   0.00234   0.00324   0.00379   0.00545
     Eigenvalues ---    0.00618   0.00880   0.00974   0.01046   0.01297
     Eigenvalues ---    0.01507   0.01658   0.01769   0.01808   0.01825
     Eigenvalues ---    0.02092   0.02131   0.02132   0.02137   0.02144
     Eigenvalues ---    0.02151   0.02152   0.02156   0.02158   0.02160
     Eigenvalues ---    0.02161   0.02163   0.02169   0.02188   0.02225
     Eigenvalues ---    0.02367   0.02579   0.03234   0.03749   0.04544
     Eigenvalues ---    0.05519   0.06281   0.06540   0.07231   0.07991
     Eigenvalues ---    0.08107   0.09079   0.09332   0.09717   0.10394
     Eigenvalues ---    0.12270   0.12570   0.13770   0.14665   0.15996
     Eigenvalues ---    0.15999   0.16000   0.16000   0.16000   0.16000
     Eigenvalues ---    0.16000   0.16000   0.16001   0.16013   0.16064
     Eigenvalues ---    0.16315   0.16586   0.20038   0.21994   0.22000
     Eigenvalues ---    0.22005   0.22525   0.22595   0.23489   0.23635
     Eigenvalues ---    0.24728   0.25003   0.25159   0.26230   0.28857
     Eigenvalues ---    0.30574   0.31303   0.32501   0.33419   0.34113
     Eigenvalues ---    0.34757   0.34799   0.34874   0.34959   0.35028
     Eigenvalues ---    0.35031   0.35398   0.35412   0.35487   0.35495
     Eigenvalues ---    0.35507   0.35507   0.35508   0.35536   0.35671
     Eigenvalues ---    0.40162   0.40495   0.41312   0.42015   0.42053
     Eigenvalues ---    0.42174   0.45720   0.45826   0.46082   0.46425
     Eigenvalues ---    0.46463   0.46643   0.46660   0.49081   0.57214
     Eigenvalues ---    1.20907
 En-DIIS/RFO-DIIS IScMMF=        0 using points:     7    6    5    4    3
 RFO step:  Lambda=-1.48654514D-08.
 DidBck=F Rises=F RFO-DIIS coefs:    0.99785    0.15145   -0.14125    0.02197   -0.03002
 Iteration  1 RMS(Cart)=  0.00112293 RMS(Int)=  0.00000037
 Iteration  2 RMS(Cart)=  0.00000085 RMS(Int)=  0.00000011
 Variable       Old X    -DE/DX   Delta X   Delta X   Delta X     New X
                                 (Linear)    (Quad)   (Total)
    R1        2.51298  -0.00000   0.00000   0.00000   0.00000   2.51298
    R2        2.77465  -0.00001   0.00001  -0.00002  -0.00001   2.77464
    R3        3.12844  -0.00001   0.00000  -0.00001  -0.00000   3.12843
    R4        3.34121   0.00000  -0.00000   0.00001   0.00001   3.34122
    R5        6.33715  -0.00001  -0.00023  -0.00085  -0.00108   6.33607
    R6        3.43610   0.00000   0.00000   0.00000   0.00000   3.43610
    R7        2.06069   0.00000  -0.00000   0.00000   0.00000   2.06070
    R8        2.05631  -0.00000   0.00000  -0.00000  -0.00000   2.05631
    R9        2.05631  -0.00000  -0.00000  -0.00000  -0.00000   2.05631
   R10        2.70158   0.00001  -0.00001   0.00000  -0.00001   2.70157
   R11        2.08228  -0.00001  -0.00000  -0.00001  -0.00002   2.08226
   R12        2.06552  -0.00001   0.00001  -0.00002  -0.00001   2.06551
   R13        2.86862  -0.00001   0.00000  -0.00001  -0.00000   2.86861
   R14        2.20511  -0.00000  -0.00000   0.00000   0.00000   2.20511
   R15        6.10153   0.00000   0.00014   0.00075   0.00089   6.10242
   R16        4.31270   0.00000   0.00001   0.00010   0.00011   4.31281
   R17        6.35944   0.00001   0.00038   0.00155   0.00193   6.36137
   R18        2.06001   0.00001  -0.00000   0.00000  -0.00000   2.06001
   R19        2.05999   0.00000  -0.00000   0.00000   0.00000   2.05999
   R20        2.83504   0.00001  -0.00000   0.00001   0.00001   2.83505
   R21        2.64342  -0.00000  -0.00000  -0.00000  -0.00000   2.64342
   R22        2.64431   0.00000   0.00000   0.00000   0.00000   2.64432
   R23        2.63451   0.00000   0.00000   0.00000   0.00000   2.63451
   R24        2.05033  -0.00000  -0.00000   0.00000   0.00000   2.05033
   R25        2.63366  -0.00000  -0.00000  -0.00000  -0.00000   2.63366
   R26        2.05047  -0.00000  -0.00000  -0.00000  -0.00000   2.05047
   R27        2.63634  -0.00000   0.00000  -0.00000  -0.00000   2.63634
   R28        2.04859   0.00000  -0.00000   0.00000   0.00000   2.04859
   R29        2.63707   0.00000  -0.00000   0.00001   0.00001   2.63707
   R30        2.04858   0.00000  -0.00000   0.00000   0.00000   2.04858
   R31        2.04879  -0.00000  -0.00000  -0.00000  -0.00000   2.04879
   R32        2.63704  -0.00003   0.00000  -0.00005  -0.00005   2.63699
   R33        2.64552   0.00001   0.00000   0.00002   0.00003   2.64555
   R34        2.63884   0.00001   0.00000   0.00002   0.00002   2.63886
   R35        2.04742   0.00000  -0.00000   0.00000   0.00000   2.04742
   R36        2.63197  -0.00001  -0.00000  -0.00002  -0.00002   2.63195
   R37        2.05062  -0.00001   0.00000  -0.00001  -0.00001   2.05062
   R38        2.63284  -0.00001  -0.00000  -0.00003  -0.00003   2.63281
   R39        2.04901  -0.00001   0.00000  -0.00001  -0.00001   2.04900
   R40        2.63805  -0.00001   0.00000   0.00000   0.00001   2.63806
   R41        2.04887  -0.00000   0.00000  -0.00000  -0.00000   2.04887
   R42        2.04858  -0.00000  -0.00000  -0.00000  -0.00000   2.04858
    A1        2.09461   0.00001   0.00000   0.00001   0.00001   2.09462
    A2        2.20570  -0.00000   0.00000  -0.00001  -0.00000   2.20570
    A3        1.86368   0.00000  -0.00000   0.00001   0.00001   1.86369
    A4        2.21381  -0.00000  -0.00000  -0.00000  -0.00001   2.21380
    A5        1.60701   0.00000   0.00000   0.00005   0.00005   1.60706
    A6        1.80296   0.00000   0.00000   0.00002   0.00003   1.80298
    A7        1.83027   0.00000   0.00000   0.00001   0.00002   1.83029
    A8        1.93070  -0.00000  -0.00000  -0.00001  -0.00001   1.93069
    A9        1.92992   0.00000  -0.00000   0.00001   0.00000   1.92993
   A10        1.92044  -0.00000   0.00000  -0.00001  -0.00000   1.92044
   A11        1.91987  -0.00000   0.00000  -0.00001  -0.00001   1.91987
   A12        1.93034  -0.00000  -0.00000   0.00000   0.00000   1.93034
   A13        1.87323  -0.00001   0.00002  -0.00004  -0.00002   1.87321
   A14        1.87790  -0.00001   0.00001  -0.00009  -0.00008   1.87782
   A15        1.98556  -0.00000   0.00001  -0.00001   0.00000   1.98556
   A16        1.87572   0.00001  -0.00002   0.00005   0.00003   1.87576
   A17        1.92448   0.00000  -0.00000   0.00004   0.00004   1.92452
   A18        1.92289   0.00001  -0.00001   0.00004   0.00003   1.92292
   A19        1.83379   0.00001   0.00009   0.00028   0.00037   1.83416
   A20        2.84647   0.00001   0.00005   0.00023   0.00028   2.84674
   A21        0.90072   0.00000  -0.00002  -0.00008  -0.00010   0.90062
   A22        2.01183   0.00001   0.00000   0.00001   0.00002   2.01185
   A23        1.87865   0.00001  -0.00001   0.00002   0.00001   1.87866
   A24        1.88114  -0.00000  -0.00000  -0.00001  -0.00001   1.88113
   A25        1.87565  -0.00000  -0.00000   0.00001   0.00001   1.87566
   A26        1.90484  -0.00000   0.00000  -0.00001  -0.00000   1.90483
   A27        1.96009  -0.00000   0.00001   0.00001   0.00002   1.96011
   A28        1.95985  -0.00000   0.00000  -0.00002  -0.00002   1.95982
   A29        2.45111  -0.00002  -0.00009  -0.00041  -0.00050   2.45061
   A30        2.10194   0.00000   0.00000  -0.00000  -0.00000   2.10194
   A31        2.10085   0.00000  -0.00000   0.00001   0.00001   2.10086
   A32        2.08038  -0.00000   0.00000  -0.00001  -0.00001   2.08037
   A33        2.10234   0.00000  -0.00000   0.00001   0.00001   2.10235
   A34        2.08870  -0.00000   0.00000  -0.00001  -0.00001   2.08870
   A35        2.09213  -0.00000   0.00000  -0.00000  -0.00000   2.09213
   A36        2.10189   0.00000   0.00000   0.00000   0.00000   2.10189
   A37        2.08937  -0.00000  -0.00000   0.00002   0.00002   2.08938
   A38        2.09193  -0.00000   0.00000  -0.00002  -0.00002   2.09191
   A39        2.09438  -0.00000   0.00000  -0.00000  -0.00000   2.09438
   A40        2.09225   0.00000  -0.00000  -0.00000  -0.00000   2.09225
   A41        2.09655   0.00000   0.00000   0.00000   0.00000   2.09655
   A42        2.09485   0.00000  -0.00000   0.00000   0.00000   2.09485
   A43        2.09204  -0.00000   0.00000  -0.00000  -0.00000   2.09204
   A44        2.09629   0.00000  -0.00000  -0.00000  -0.00000   2.09629
   A45        2.09253  -0.00000   0.00000  -0.00000  -0.00000   2.09252
   A46        2.09536   0.00000  -0.00000   0.00000   0.00000   2.09536
   A47        2.09529   0.00000  -0.00000   0.00000   0.00000   2.09529
   A48        2.14730  -0.00002   0.00003   0.00001   0.00003   2.14734
   A49        2.05640   0.00002  -0.00003   0.00001  -0.00002   2.05638
   A50        2.07897  -0.00001   0.00000  -0.00002  -0.00001   2.07895
   A51        2.10052  -0.00001   0.00000  -0.00002  -0.00002   2.10050
   A52        2.09498  -0.00001   0.00001  -0.00003  -0.00002   2.09496
   A53        2.08768   0.00001  -0.00001   0.00005   0.00004   2.08772
   A54        2.10344   0.00001  -0.00000   0.00004   0.00003   2.10347
   A55        2.09003  -0.00001   0.00001  -0.00003  -0.00003   2.09000
   A56        2.08971  -0.00000  -0.00000  -0.00001  -0.00001   2.08971
   A57        2.10019   0.00001  -0.00000   0.00004   0.00004   2.10023
   A58        2.08645  -0.00000  -0.00000  -0.00002  -0.00002   2.08643
   A59        2.09655  -0.00001   0.00001  -0.00003  -0.00002   2.09652
   A60        2.09725  -0.00001   0.00000  -0.00002  -0.00002   2.09723
   A61        2.08893   0.00001  -0.00001   0.00004   0.00004   2.08896
   A62        2.09700  -0.00000   0.00000  -0.00002  -0.00002   2.09699
   A63        2.08600  -0.00001   0.00000  -0.00002  -0.00002   2.08598
   A64        2.09902   0.00001  -0.00000   0.00003   0.00003   2.09904
   A65        2.09817  -0.00000   0.00000  -0.00001  -0.00001   2.09816
   A66        3.15289  -0.00000  -0.00002  -0.00009  -0.00011   3.15278
   A67        3.15951  -0.00001   0.00011  -0.00029  -0.00017   3.15934
   A68        3.09868  -0.00001  -0.00011  -0.00055  -0.00066   3.09802
   A69        3.11815   0.00000   0.00002   0.00001   0.00004   3.11819
   A70        3.14782   0.00001   0.00046   0.00002   0.00049   3.14831
   A71        3.11633  -0.00000  -0.00010  -0.00044  -0.00054   3.11580
    D1       -0.00823   0.00001  -0.00001   0.00012   0.00011  -0.00812
    D2        3.13410  -0.00001  -0.00012  -0.00014  -0.00026   3.13383
    D3       -1.01856  -0.00000   0.00003   0.00006   0.00009  -1.01847
    D4        1.03392  -0.00000   0.00003   0.00006   0.00008   1.03400
    D5       -3.13336  -0.00000   0.00003   0.00003   0.00006  -3.13331
    D6        1.40076  -0.00001   0.00013   0.00038   0.00051   1.40127
    D7       -1.74171   0.00001   0.00026   0.00069   0.00095  -1.74076
    D8       -3.13764   0.00001   0.00018  -0.00016   0.00002  -3.13762
    D9        0.00469  -0.00000   0.00007  -0.00043  -0.00035   0.00434
   D10       -1.81206   0.00000   0.00027   0.00134   0.00161  -1.81045
   D11       -1.06541  -0.00000  -0.00003  -0.00015  -0.00018  -1.06559
   D12       -3.14107  -0.00000   0.00006  -0.00045  -0.00039  -3.14145
   D13       -1.07122  -0.00000   0.00007  -0.00045  -0.00039  -1.07161
   D14        1.07335  -0.00000   0.00006  -0.00045  -0.00039   1.07296
   D15       -2.71718   0.00000   0.00002  -0.00036  -0.00035  -2.71753
   D16       -0.70761   0.00000   0.00001  -0.00037  -0.00036  -0.70797
   D17        1.43491   0.00000  -0.00000  -0.00041  -0.00041   1.43449
   D18        1.49566   0.00000  -0.00033  -0.00127  -0.00160   1.49406
   D19        0.86627  -0.00000  -0.00008  -0.00006  -0.00014   0.86613
   D20       -2.77512  -0.00001  -0.00031  -0.00134  -0.00165  -2.77677
   D21        2.87868  -0.00001  -0.00007  -0.00012  -0.00019   2.87849
   D22       -0.67787   0.00000  -0.00034  -0.00123  -0.00156  -0.67943
   D23       -1.30725   0.00000  -0.00009  -0.00001  -0.00010  -1.30736
   D24        0.26951   0.00000  -0.00057  -0.00055  -0.00112   0.26839
   D25       -2.90718   0.00000  -0.00049  -0.00052  -0.00101  -2.90819
   D26       -1.83586   0.00001  -0.00060  -0.00052  -0.00112  -1.83698
   D27        1.27063   0.00001  -0.00051  -0.00050  -0.00101   1.26962
   D28        2.37975  -0.00000  -0.00056  -0.00064  -0.00121   2.37855
   D29       -0.79694  -0.00000  -0.00048  -0.00061  -0.00109  -0.79804
   D30        0.28850   0.00001   0.00009   0.00084   0.00093   0.28943
   D31       -2.88534  -0.00000  -0.00004   0.00029   0.00025  -2.88508
   D32        0.77209  -0.00000   0.00003   0.00020   0.00022   0.77231
   D33       -2.58973   0.00001   0.00013   0.00073   0.00086  -2.58887
   D34        0.21614  -0.00000   0.00000  -0.00009  -0.00008   0.21606
   D35       -1.82092  -0.00000   0.00001  -0.00008  -0.00007  -1.82099
   D36        2.27722   0.00000   0.00000  -0.00005  -0.00005   2.27717
   D37       -1.61220   0.00000  -0.00001  -0.00022  -0.00023  -1.61243
   D38        1.52349   0.00000  -0.00001  -0.00020  -0.00021   1.52329
   D39        2.60813  -0.00001  -0.00000  -0.00026  -0.00026   2.60788
   D40       -0.53936  -0.00001  -0.00001  -0.00023  -0.00024  -0.53959
   D41        0.45357  -0.00000  -0.00001  -0.00024  -0.00025   0.45332
   D42       -2.69392  -0.00000  -0.00001  -0.00021  -0.00023  -2.69415
   D43        3.13248   0.00000  -0.00000   0.00002   0.00002   3.13249
   D44       -0.01354   0.00000  -0.00001   0.00004   0.00004  -0.01350
   D45       -0.00329   0.00000   0.00000  -0.00000   0.00000  -0.00329
   D46        3.13388   0.00000  -0.00000   0.00002   0.00002   3.13390
   D47       -3.13137  -0.00000   0.00001  -0.00002  -0.00002  -3.13138
   D48        0.01336  -0.00000   0.00001  -0.00004  -0.00003   0.01332
   D49        0.00440  -0.00000  -0.00000   0.00000   0.00000   0.00440
   D50       -3.13406  -0.00000  -0.00000  -0.00001  -0.00001  -3.13408
   D51       -0.00021  -0.00000  -0.00000   0.00000   0.00000  -0.00020
   D52        3.13834   0.00000  -0.00000   0.00001   0.00001   3.13835
   D53       -3.13737  -0.00000   0.00000  -0.00002  -0.00002  -3.13738
   D54        0.00118  -0.00000   0.00000  -0.00001  -0.00000   0.00117
   D55       -0.00202   0.00000  -0.00000  -0.00001  -0.00001  -0.00202
   D56       -3.13932  -0.00000   0.00000  -0.00001  -0.00001  -3.13933
   D57        3.13644   0.00000  -0.00000   0.00001   0.00001   3.13645
   D58       -0.00086   0.00000   0.00000   0.00001   0.00001  -0.00085
   D59        0.00263  -0.00000   0.00000  -0.00001  -0.00001   0.00262
   D60        3.13914   0.00000   0.00000  -0.00000  -0.00000   3.13914
   D61       -3.13591  -0.00000   0.00000  -0.00002  -0.00002  -3.13592
   D62        0.00061  -0.00000   0.00000  -0.00001  -0.00001   0.00060
   D63       -0.00152   0.00000   0.00000   0.00001   0.00001  -0.00152
   D64       -3.13804  -0.00000  -0.00000   0.00000   0.00000  -3.13803
   D65        3.13577   0.00000  -0.00000   0.00001   0.00001   3.13578
   D66       -0.00075   0.00000  -0.00000   0.00001   0.00000  -0.00074
   D67        3.10853  -0.00000   0.00007   0.00004   0.00011   3.10864
   D68       -0.03667  -0.00000   0.00010   0.00003   0.00013  -0.03654
   D69        0.00247   0.00000  -0.00001   0.00001  -0.00000   0.00247
   D70        3.14046  -0.00000   0.00001   0.00000   0.00001   3.14048
   D71       -3.10797   0.00000  -0.00008  -0.00003  -0.00011  -3.10808
   D72        0.03552   0.00000  -0.00008  -0.00004  -0.00012   0.03540
   D73       -0.00006   0.00000  -0.00000   0.00000  -0.00000  -0.00006
   D74       -3.13976   0.00000   0.00000  -0.00001  -0.00001  -3.13977
   D75       -0.00275  -0.00000   0.00002  -0.00003  -0.00001  -0.00276
   D76        3.13867  -0.00000   0.00002  -0.00002  -0.00000   3.13867
   D77       -3.14076   0.00000  -0.00001  -0.00002  -0.00003  -3.14078
   D78        0.00067   0.00000  -0.00001  -0.00001  -0.00002   0.00065
   D79       -0.00210  -0.00000   0.00002   0.00000   0.00002  -0.00208
   D80       -3.13952   0.00000  -0.00001   0.00001   0.00000  -3.13952
   D81        3.13761  -0.00000   0.00001   0.00001   0.00002   3.13763
   D82        0.00018   0.00000  -0.00001   0.00002   0.00001   0.00019
   D83        0.00058   0.00000  -0.00001   0.00003   0.00002   0.00061
   D84        3.14030  -0.00000   0.00000  -0.00001  -0.00001   3.14029
   D85       -3.14084   0.00000  -0.00001   0.00002   0.00002  -3.14082
   D86       -0.00113  -0.00000   0.00000  -0.00002  -0.00001  -0.00114
   D87        0.00183   0.00000  -0.00001  -0.00002  -0.00003   0.00180
   D88       -3.13789   0.00000  -0.00002   0.00002   0.00000  -3.13788
   D89        3.13923  -0.00000   0.00001  -0.00003  -0.00002   3.13922
   D90       -0.00048   0.00000   0.00000   0.00001   0.00002  -0.00046
         Item               Value     Threshold  Converged?
 Maximum Force            0.000029     0.000450     YES
 RMS     Force            0.000006     0.000300     YES
 Maximum Displacement     0.004879     0.001800     NO 
 RMS     Displacement     0.001123     0.001200     YES
 Predicted change in Energy=-3.897795D-08
 GradGradGradGradGradGradGradGradGradGradGradGradGradGradGradGradGradGrad

                          Input orientation:                          
 ---------------------------------------------------------------------
 Center     Atomic      Atomic             Coordinates (Angstroms)
 Number     Number       Type             X           Y           Z
 ---------------------------------------------------------------------
      1          8           0        2.124154    0.818494   -0.183713
      2          6           0        1.532166    1.999355   -0.337081
      3         16           0        0.248662    2.332929   -1.328043
      4         16           0        2.380266    3.136472    0.718314
      5          6           0        1.497810    4.702023    0.441616
      6          1           0        2.002550    5.424926    1.083321
      7          1           0        1.577713    5.008136   -0.599529
      8          1           0        0.453891    4.609539    0.734458
      9          6           0       -2.653343    0.441694    1.401713
     10          7           0       -1.903064   -0.461914    2.216795
     11          6           0       -1.297356   -1.182579    2.906292
     12          1           0       -4.505183    2.351063    3.493699
     13          1           0       -3.250277    1.074931    2.077609
     14          1           0       -1.940966    1.091537    0.887007
     15          6           0        1.637237   -0.349404   -0.928537
     16          1           0        0.589308   -0.495220   -0.666003
     17          1           0        1.710798   -0.120499   -1.991791
     18          6           0        2.490284   -1.520152   -0.538173
     19          6           0        3.628311   -1.847223   -1.282935
     20          6           0        2.160635   -2.294082    0.580058
     21          6           0        4.427400   -2.928488   -0.914292
     22          1           0        3.887142   -1.256755   -2.155606
     23          6           0        2.958989   -3.374561    0.950896
     24          1           0        1.275839   -2.052134    1.159678
     25          6           0        4.094291   -3.692619    0.204377
     26          1           0        5.305574   -3.175441   -1.499978
     27          1           0        2.693879   -3.969257    1.817639
     28          1           0        4.713805   -4.535073    0.490561
     29          6           0       -3.555258   -0.248152    0.394241
     30          6           0       -3.885497   -1.601797    0.470596
     31          6           0       -4.106762    0.530828   -0.629932
     32          6           0       -4.752370   -2.170446   -0.464912
     33          1           0       -3.466427   -2.218702    1.256516
     34          6           0       -4.973587   -0.036011   -1.561122
     35          1           0       -3.855628    1.584180   -0.699995
     36          6           0       -5.299074   -1.391244   -1.482278
     37          1           0       -4.997939   -3.224232   -0.394879
     38          1           0       -5.391427    0.579369   -2.349942
     39          1           0       -5.970967   -1.834101   -2.208655
 ---------------------------------------------------------------------
                    Distance matrix (angstroms):
                    1          2          3          4          5
     1  O    0.000000
     2  C    1.329813   0.000000
     3  S    2.668421   1.655494   0.000000
     4  S    2.500453   1.768096   3.062187   0.000000
     5  C    3.983106   2.812821   3.210089   1.818307   0.000000
     6  H    4.779055   3.738093   4.295491   2.347961   1.090475
     7  H    4.245538   3.020549   3.074709   2.425681   1.088152
     8  H    4.243211   3.020585   3.078795   2.425100   1.088153
     9  C    5.047775   4.792515   4.410213   5.750311   6.025302
    10  N    4.860079   4.937705   5.000695   5.791437   6.432997
    11  C    5.025849   5.352604   5.716517   6.079996   6.965352
    12  H    7.734355   7.158783   6.771158   7.465189   7.132893
    13  H    5.836424   5.436639   5.042182   6.148223   6.194885
    14  H    4.212623   3.792779   3.352905   4.783645   5.005913
    15  C    1.468277   2.424361   3.046745   3.926263   5.235807
    16  H    2.077066   2.687020   2.924511   4.279375   5.391061
    17  H    2.078874   2.695135   2.932185   4.289605   5.405881
    18  C    2.393524   3.653129   4.527140   4.824417   6.376554
    19  C    3.252204   4.481587   5.375661   5.513604   7.099700
    20  C    3.205123   4.435056   5.357772   5.436752   7.028797
    21  C    4.458539   5.744492   6.731683   6.606050   8.285269
    22  H    3.362015   4.410804   5.177762   5.461733   6.925424
    23  C    4.423347   5.707335   6.716761   6.540838   8.223479
    24  H    3.280982   4.326725   5.145155   5.323174   6.795845
    25  C    4.937833   6.265479   7.310568   7.059638   8.790222
    26  H    5.273093   6.509182   7.479576   7.301951   8.962326
    27  H    5.220398   6.451102   7.456001   7.197100   8.860875
    28  H    5.985117   7.314819   8.391322   8.021838   9.781051
    29  C    5.807537   5.609635   4.908977   6.840405   7.073894
    30  C    6.511669   6.555281   5.984016   7.859538   8.289692
    31  C    6.253493   5.834368   4.764940   7.119598   7.068120
    32  C    7.503294   7.543141   6.784962   8.968718   9.333669
    33  H    6.523298   6.731827   6.418659   7.946783   8.555942
    34  C    7.280478   6.925736   5.739171   8.327041   8.266735
    35  H    6.050670   5.415940   4.219036   6.580849   6.299486
    36  C    7.853249   7.711905   6.683609   9.182323   9.328821
    37  H    8.192218   8.362505   7.699329   9.804879  10.282023
    38  H    7.825195   7.348750   5.994152   8.737973   8.500039
    39  H    8.756006   8.631060   7.538131  10.149721  10.272658
                    6          7          8          9         10
     6  H    0.000000
     7  H    1.784989   0.000000
     8  H    1.784631   1.789239   0.000000
     9  C    6.827248   6.539051   5.241284   0.000000
    10  N    7.154961   7.068871   5.785516   1.429610   0.000000
    11  C    7.607346   7.673445   6.429025   2.596290   1.166896
    12  H    7.590069   7.798473   6.107908   3.383993   4.039102
    13  H    6.892260   6.778396   5.293238   1.101886   2.048474
    14  H    5.862432   5.470890   4.258515   1.093023   2.045234
    15  C    6.125676   5.367962   5.362553   4.946208   4.737035
    16  H    6.332892   5.591806   5.295111   3.958288   3.810978
    17  H    6.347690   5.315919   5.602277   5.556767   5.557766
    18  C    7.148512   6.592047   6.583281   5.836857   5.292563
    19  C    7.818338   7.188042   7.472389   7.204558   6.690538
    20  C    7.737012   7.419812   7.113143   5.597676   4.748621
    21  C    8.924678   8.438590   8.679228   8.176731   7.480807
    22  H    7.660756   6.855924   7.386006   7.636569   7.299051
    23  C    8.852303   8.636049   8.370676   6.801861   5.807373
    24  H    7.512679   7.282399   6.725644   4.660068   3.708331
    25  C    9.395613   9.092995   9.080712   8.003545   7.103207
    26  H    9.568161   9.037626   9.441263   9.211289   8.552315
    27  H    9.448165   9.363872   8.932332   6.944225   5.795918
    28  H   10.339432  10.104267  10.091100   8.937186   7.959490
    29  C    7.971692   7.413739   6.307629   1.518004   2.469239
    30  C    9.188001   8.641935   7.581596   2.561452   2.877253
    31  C    8.013184   7.236053   6.268732   2.499590   3.734391
    32  C   10.281811   9.571839   8.632024   3.835816   4.269564
    33  H    9.400253   9.006411   7.890901   2.785659   2.540186
    34  C    9.245615   8.323917   7.503888   3.793432   4.886937
    35  H    7.228401   6.422986   5.457325   2.677300   4.062839
    36  C   10.312913   9.435120   8.603482   4.321684   5.106826
    37  H   11.224966  10.538167   9.610714   4.707854   4.901988
    38  H    9.483544   8.440784   7.741029   4.646609   5.840208
    39  H   11.274199  10.314459   9.563535   5.405611   6.165658
                   11         12         13         14         15
    11  C    0.000000
    12  H    4.808516   0.000000
    13  H    3.097897   2.282240   0.000000
    14  H    3.108593   3.867359   1.769775   0.000000
    15  C    4.900197   8.036045   5.912143   4.263337   0.000000
    16  H    4.097958   7.166470   4.973448   3.366292   1.090111
    17  H    5.845359   8.650876   6.526970   4.805402   1.090100
    18  C    5.130742   8.954265   6.821349   5.337418   1.500242
    19  C    6.500275  10.324513   8.194340   6.660466   2.516632
    20  C    4.313294   8.631328   6.547585   5.327266   2.516263
    21  C    7.100556  11.273646   9.161089   7.743472   3.799591
    22  H    7.246194  10.740676   8.619722   6.981318   2.718649
    23  C    5.171541   9.744870   7.721557   6.630209   3.798799
    24  H    3.229260   7.632563   5.577352   4.506090   2.718554
    25  C    6.532267  11.013478   8.954396   7.731653   4.300895
    26  H    8.184461  12.317874  10.201341   8.741690   4.665804
    27  H    4.988055   9.725334   7.800282   6.925279   4.664902
    28  H    7.294452  11.892328   9.870029   8.723640   5.385067
    29  C    3.504522   4.155107   2.162704   2.154883   5.359291
    30  C    3.578663   5.014805   3.186042   3.347932   5.833237
    31  C    4.830466   4.525078   2.891434   2.702993   5.818719
    32  C    4.927274   6.014628   4.387843   4.513559   6.660197
    33  H    2.915507   5.192953   3.401313   3.663503   5.857996
    34  C    5.898057   5.609700   4.176643   4.057276   6.648411
    35  H    5.215842   4.312436   2.888055   2.535192   5.827738
    36  C    5.942797   6.276581   4.790864   4.801520   7.035941
    37  H    5.362872   6.815260   5.258357   5.441891   7.250861
    38  H    6.891580   6.170289   4.943006   4.758764   7.230846
    39  H    6.959153   7.223639   5.851212   5.863735   7.856704
                   16         17         18         19         20
    16  H    0.000000
    17  H    1.776477   0.000000
    18  C    2.163455   2.163246   0.000000
    19  C    3.382907   2.675987   1.398839   0.000000
    20  C    2.694001   3.397238   1.399313   2.413400   0.000000
    21  C    4.551197   4.052867   2.424313   1.394122   2.788149
    22  H    3.697913   2.460566   2.153294   1.084988   3.397165
    23  C    4.064524   4.561393   2.424014   2.787607   1.393673
    24  H    2.495680   3.721849   2.154200   3.397421   1.085063
    25  C    4.823466   4.823301   2.800684   2.415516   2.415795
    26  H    5.488375   4.743096   3.404542   2.150461   3.872206
    27  H    4.760948   5.503739   3.404323   3.871660   2.149922
    28  H    5.888084   5.888004   3.884854   3.398254   3.398342
    29  C    4.285159   5.782802   6.247877   7.548086   6.073861
    30  C    4.747657   6.290955   6.455608   7.719612   6.086621
    31  C    4.806989   6.010232   6.909121   8.118675   6.980291
    32  C    5.601816   6.950266   7.272159   8.426710   6.992631
    33  H    4.807853   6.462014   6.260295   7.544675   5.668078
    34  C    5.653132   6.698778   7.678442   8.794915   7.783358
    35  H    4.907393   5.963201   7.066375   8.253707   7.271511
    36  C    6.011838   7.142318   7.847423   8.941244   7.792021
    37  H    6.224013   7.562437   7.681010   8.780489   7.284289
    38  H    6.305520   7.145607   8.355350   9.401198   8.595072
    39  H    6.870923   7.873563   8.630287   9.643820   8.608801
                   21         22         23         24         25
    21  C    0.000000
    22  H    2.151146   0.000000
    23  C    2.415396   3.872586   0.000000
    24  H    3.873200   4.294488   2.150674   0.000000
    25  C    1.395090   3.397920   1.395479   3.398156   0.000000
    26  H    1.084068   2.474501   3.398955   4.957252   2.153951
    27  H    3.398785   4.956634   1.084062   2.473684   2.154136
    28  H    2.153313   4.293360   2.153620   4.293288   1.084172
    29  C    8.521695   7.931476   7.247049   5.213420   8.391424
    30  C    8.531253   8.211571   7.086633   5.226569   8.253449
    31  C    9.213015   8.332204   8.226537   6.232719   9.262335
    32  C    9.221971   8.850675   7.932180   6.244406   9.001576
    33  H    8.217585   8.163510   6.535701   4.746179   7.774567
    34  C    9.857148   8.964159   8.965596   7.107941   9.935501
    35  H    9.434969   8.374974   8.587989   6.558438   9.584555
    36  C    9.863570   9.211841   8.834562   7.116613   9.817150
    37  H    9.444272   9.269077   8.071333   6.568924   9.123987
    38  H   10.524995   9.460495   9.811144   7.980894  10.712295
    39  H   10.535611   9.875143   9.596870   7.994336  10.515999
                   26         27         28         29         30
    26  H    0.000000
    27  H    4.296240   0.000000
    28  H    2.482143   2.482214   0.000000
    29  C    9.522155   7.411099   9.314740   0.000000
    30  C    9.530755   7.120925   9.085841   1.395437   0.000000
    31  C   10.153102   8.514111  10.233341   1.399963   2.410023
    32  C   10.160886   7.993272   9.803718   2.422073   1.396426
    33  H    9.244545   6.428738   8.536303   2.152784   1.083448
    34  C   10.748065   9.256159  10.876421   2.424893   2.786307
    35  H   10.354785   8.948473  10.597069   2.155229   3.394352
    36  C   10.753707   9.023464  10.678647   2.805152   2.419969
    37  H   10.362722   8.038306   9.839730   3.400161   2.149155
    38  H   11.368679  10.170098  11.676545   3.403946   3.870497
    39  H   11.378128   9.790276  11.346603   3.889210   3.403166
                   31         32         33         34         35
    31  C    0.000000
    32  C    2.782251   0.000000
    33  H    3.395383   2.149254   0.000000
    34  C    1.392769   2.409653   3.869723   0.000000
    35  H    1.085140   3.867380   4.294336   2.148579   0.000000
    36  C    2.417118   1.393224   3.397686   1.395999   3.398330
    37  H    3.866513   1.084285   2.466520   3.394919   4.951646
    38  H    2.147360   3.394585   4.953924   1.084214   2.467924
    39  H    3.400076   2.153774   4.292790   2.155736   4.293642
                   36         37         38         39
    36  C    0.000000
    37  H    2.152433   0.000000
    38  H    2.155153   4.294704   0.000000
    39  H    1.084061   2.483754   2.486094   0.000000
 Stoichiometry    C17H18NOS2(1-)
 Framework group  C1[X(C17H18NOS2)]
 Deg. of freedom   111
 Full point group                 C1      NOp   1
 Largest Abelian subgroup         C1      NOp   1
 Largest concise Abelian subgroup C1      NOp   1
                         Standard orientation:                         
 ---------------------------------------------------------------------
 Center     Atomic      Atomic             Coordinates (Angstroms)
 Number     Number       Type             X           Y           Z
 ---------------------------------------------------------------------
      1          8           0        2.120817    0.827546   -0.185297
      2          6           0        1.524007    2.005867   -0.339502
      3         16           0        0.238754    2.333347   -1.330231
      4         16           0        2.367951    3.147368    0.714489
      5          6           0        1.479071    4.709091    0.436722
      6          1           0        1.981157    5.434615    1.077549
      7          1           0        1.557304    5.014564   -0.604738
      8          1           0        0.435655    4.612666    0.730087
      9          6           0       -2.654459    0.432937    1.402484
     10          7           0       -1.900201   -0.466885    2.218082
     11          6           0       -1.291303   -1.184465    2.907987
     12          1           0       -4.513116    2.336747    3.493491
     13          1           0       -3.253661    1.064383    2.078048
     14          1           0       -1.944924    1.085173    0.886881
     15          6           0        1.638306   -0.342993   -0.928841
     16          1           0        0.591083   -0.492794   -0.665733
     17          1           0        1.710500   -0.114774   -1.992336
     18          6           0        2.496233   -1.509930   -0.537759
     19          6           0        3.635259   -1.833094   -1.282699
     20          6           0        2.170175   -2.284153    0.581322
     21          6           0        4.438857   -2.910786   -0.913397
     22          1           0        3.891341   -1.242391   -2.156020
     23          6           0        2.973036   -3.361060    0.952819
     24          1           0        1.284652   -2.045241    1.161091
     25          6           0        4.109301   -3.675223    0.206115
     26          1           0        5.317776   -3.154734   -1.499225
     27          1           0        2.710689   -3.956021    1.820220
     28          1           0        4.732328   -4.514907    0.492814
     29          6           0       -3.554003   -0.261470    0.396027
     30          6           0       -3.878746   -1.616366    0.473766
     31          6           0       -4.109073    0.514333   -0.628630
     32          6           0       -4.743708   -2.189369   -0.460854
     33          1           0       -3.456864   -2.230851    1.260077
     34          6           0       -4.973992   -0.056855   -1.558934
     35          1           0       -3.862219    1.568625   -0.699768
     36          6           0       -5.293975   -1.413317   -1.478706
     37          1           0       -4.984994   -3.244073   -0.389747
     38          1           0       -5.394640    0.556106   -2.348144
     39          1           0       -5.964379   -1.859551   -2.204392
 ---------------------------------------------------------------------
 Rotational constants (GHZ):      0.2417785      0.1464396      0.1086880
 Standard basis: 6-311++G(d,p) (5D, 7F)
 There are   625 symmetry adapted cartesian basis functions of A   symmetry.
 There are   604 symmetry adapted basis functions of A   symmetry.
   604 basis functions,   946 primitive gaussians,   625 cartesian basis functions
    84 alpha electrons       84 beta electrons
       nuclear repulsion energy      1727.1131796051 Hartrees.
 NAtoms=   39 NActive=   39 NUniq=   39 SFac= 1.00D+00 NAtFMM=   60 NAOKFM=F Big=F
 Integral buffers will be    131072 words long.
 Raffenetti 2 integral format.
 Two-electron integral symmetry is turned on.
 ------------------------------------------------------------------------------
 Polarizable Continuum Model (PCM)
 =================================
 Model                : PCM (using non-symmetric T matrix).
 Atomic radii         : UFF (Universal Force Field).
 Polarization charges : Total charges.
 Charge compensation  : None.
 Solution method      : On-the-fly selection.
 Cavity type          : Scaled VdW (van der Waals Surface) (Alpha=1.100).
 Cavity algorithm     : GePol (No added spheres)
                        Default sphere list used, NSphG=   39.
                        Lebedev-Laikov grids with approx.  5.0 points / Ang**2.
                        Smoothing algorithm: York/Karplus (Gamma=1.0000).
                        Polarization charges: spherical gaussians, with
                                              point-specific exponents (IZeta= 3).
                        Self-potential: point-specific (ISelfS= 7).
                        Self-field    : sphere-specific E.n sum rule (ISelfD= 2).
 1st derivatives      : Analytical E(r).r(x)/FMM algorithm (CHGder, D1EAlg=3).
                        Cavity 1st derivative terms included.
 Solvent              : n,n-DiMethylFormamide, Eps=  37.219000 Eps(inf)=   2.046330
 ------------------------------------------------------------------------------
 One-electron integrals computed using PRISM.
 NBasis=   604 RedAO= T EigKep=  1.75D-06  NBF=   604
 NBsUse=   602 1.00D-06 EigRej=  6.97D-07 NBFU=   602
 Initial guess from the checkpoint file:  "/scratch/srahman/32934308/Gau-134498.chk"
 B after Tr=    -0.000000    0.000000    0.000000
         Rot=    1.000000    0.000120   -0.000006   -0.000206 Ang=   0.03 deg.
 Requested convergence on RMS density matrix=1.00D-08 within 128 cycles.
 Requested convergence on MAX density matrix=1.00D-06.
 Requested convergence on             energy=1.00D-06.
 No special actions if energy rises.
 Inv3:  Mode=1 IEnd=    36708012.
 Iteration    1 A*A^-1 deviation from unit magnitude is 1.02D-14 for   1568.
 Iteration    1 A*A^-1 deviation from orthogonality  is 7.22D-15 for   2995   1423.
 Iteration    1 A^-1*A deviation from unit magnitude is 9.33D-15 for   2243.
 Iteration    1 A^-1*A deviation from orthogonality  is 3.78D-11 for   1719   1637.
 Error on total polarization charges =  0.05312
 SCF Done:  E(RB3LYP) =  -1585.28168179     A.U. after    9 cycles
            NFock=  9  Conv=0.59D-08     -V/T= 2.0030
 D1PCM: PCM CHGder 1st derivatives, ID1Alg=3 FixD1E=F DoIter=F DoCFld=F I1PDM=0.
 Calling FoFJK, ICntrl=      2127 FMM=F ISym2X=0 I1Cent= 0 IOpClX= 0 NMat=1 NMatS=1 NMatT=0.
 ***** Axes restored to original set *****
 -------------------------------------------------------------------
 Center     Atomic                   Forces (Hartrees/Bohr)
 Number     Number              X              Y              Z
 -------------------------------------------------------------------
      1        8          -0.000002555   -0.000006724   -0.000004012
      2        6          -0.000005618   -0.000002014    0.000006356
      3       16           0.000007492    0.000001842    0.000009853
      4       16           0.000005342   -0.000001399    0.000001849
      5        6          -0.000001488   -0.000005219    0.000003986
      6        1           0.000003323   -0.000002472    0.000005033
      7        1           0.000002542    0.000000321    0.000004397
      8        1           0.000002871   -0.000000151    0.000004624
      9        6          -0.000011970    0.000026602    0.000000636
     10        7           0.000008917   -0.000012169    0.000008633
     11        6          -0.000004036    0.000003684   -0.000003922
     12        1           0.000000084   -0.000000184    0.000002469
     13        1           0.000002271   -0.000011705    0.000004409
     14        1          -0.000010246   -0.000008752   -0.000011861
     15        6           0.000005065    0.000026585    0.000014775
     16        1          -0.000001503   -0.000021004   -0.000014063
     17        1           0.000001965    0.000000438    0.000000379
     18        6           0.000001188   -0.000001086    0.000000533
     19        6          -0.000003459   -0.000002811   -0.000000201
     20        6          -0.000000206   -0.000000442   -0.000000377
     21        6          -0.000000998   -0.000002632   -0.000000091
     22        1           0.000000781    0.000000137    0.000001063
     23        6          -0.000003763   -0.000001697   -0.000001276
     24        1           0.000001989   -0.000005228   -0.000001036
     25        6           0.000001076   -0.000002511   -0.000002807
     26        1          -0.000000491   -0.000001329   -0.000000459
     27        1          -0.000002701   -0.000002653   -0.000001484
     28        1          -0.000002390   -0.000002920   -0.000001702
     29        6           0.000012923    0.000002211   -0.000004565
     30        6          -0.000007278    0.000006832    0.000008555
     31        6          -0.000003007   -0.000007945   -0.000010204
     32        6          -0.000000927    0.000010835   -0.000007669
     33        1           0.000003810    0.000003120   -0.000002093
     34        6          -0.000002042    0.000010065    0.000001702
     35        1           0.000002744   -0.000001333    0.000001350
     36        6           0.000000110   -0.000002050   -0.000000170
     37        1          -0.000001068    0.000005601   -0.000005212
     38        1           0.000000363    0.000000581   -0.000003036
     39        1           0.000000889    0.000007578   -0.000004362
 -------------------------------------------------------------------
 Cartesian Forces:  Max     0.000026602 RMS     0.000006482

 GradGradGradGradGradGradGradGradGradGradGradGradGradGradGradGradGradGrad
 Berny optimization.
 Using GEDIIS/GDIIS optimizer.
 FormGI is forming the generalized inverse of G from B-inverse, IUseBI=4.
 Internal  Forces:  Max     0.000015331 RMS     0.000003707
 Search for a local minimum.
 Step number   8 out of a maximum of  213
 All quantities printed in internal units (Hartrees-Bohrs-Radians)
 Mixed Optimization -- En-DIIS/RFO-DIIS
 Swapping is turned off.
 Update second derivatives using D2CorX and points    1    2    3    4    5
                                                      6    7    8
 DE=  3.36D-07 DEPred=-3.90D-08 R=-8.63D+00
 Trust test=-8.63D+00 RLast= 5.40D-03 DXMaxT set to 5.00D-02
 ITU= -1 -1 -1  1 -1  1 -1  0
     Eigenvalues ---    0.00040   0.00247   0.00306   0.00381   0.00536
     Eigenvalues ---    0.00611   0.00768   0.00991   0.01151   0.01291
     Eigenvalues ---    0.01491   0.01644   0.01766   0.01808   0.01825
     Eigenvalues ---    0.02086   0.02132   0.02133   0.02139   0.02141
     Eigenvalues ---    0.02149   0.02151   0.02152   0.02156   0.02159
     Eigenvalues ---    0.02160   0.02162   0.02163   0.02170   0.02222
     Eigenvalues ---    0.02360   0.02573   0.03257   0.04008   0.04602
     Eigenvalues ---    0.05698   0.06126   0.06674   0.07135   0.07894
     Eigenvalues ---    0.08096   0.09073   0.09345   0.09719   0.10394
     Eigenvalues ---    0.11976   0.12483   0.13769   0.14562   0.15992
     Eigenvalues ---    0.15997   0.15999   0.16000   0.16000   0.16000
     Eigenvalues ---    0.16000   0.16000   0.16001   0.16036   0.16099
     Eigenvalues ---    0.16282   0.16342   0.20035   0.21988   0.22001
     Eigenvalues ---    0.22009   0.22518   0.22601   0.23488   0.23722
     Eigenvalues ---    0.24727   0.24759   0.25033   0.26093   0.28948
     Eigenvalues ---    0.30545   0.31285   0.32503   0.33348   0.33994
     Eigenvalues ---    0.34752   0.34791   0.34805   0.34881   0.35026
     Eigenvalues ---    0.35042   0.35382   0.35399   0.35469   0.35493
     Eigenvalues ---    0.35495   0.35507   0.35508   0.35510   0.35604
     Eigenvalues ---    0.40080   0.40541   0.41303   0.42019   0.42052
     Eigenvalues ---    0.42176   0.45713   0.45814   0.46082   0.46415
     Eigenvalues ---    0.46462   0.46620   0.46652   0.48245   0.57237
     Eigenvalues ---    1.20743
 En-DIIS/RFO-DIIS IScMMF=        0 using points:     8    7    6    5    4
 RFO step:  Lambda=-9.01479179D-09.
 DidBck=F Rises=F RFO-DIIS coefs:    1.86106   -0.71899   -0.11237   -0.04693    0.01722
 Iteration  1 RMS(Cart)=  0.00236425 RMS(Int)=  0.00000155
 Iteration  2 RMS(Cart)=  0.00000462 RMS(Int)=  0.00000049
 Iteration  3 RMS(Cart)=  0.00000000 RMS(Int)=  0.00000049
 Variable       Old X    -DE/DX   Delta X   Delta X   Delta X     New X
                                 (Linear)    (Quad)   (Total)
    R1        2.51298  -0.00000   0.00000  -0.00000  -0.00000   2.51298
    R2        2.77464  -0.00001  -0.00000  -0.00004  -0.00004   2.77460
    R3        3.12843  -0.00001  -0.00000  -0.00001  -0.00001   3.12842
    R4        3.34122  -0.00000   0.00001  -0.00000   0.00000   3.34122
    R5        6.33607  -0.00001  -0.00143  -0.00127  -0.00270   6.33337
    R6        3.43610  -0.00000   0.00000  -0.00000  -0.00000   3.43610
    R7        2.06070  -0.00000   0.00000   0.00000   0.00000   2.06070
    R8        2.05631   0.00000  -0.00000   0.00000   0.00000   2.05631
    R9        2.05631  -0.00000  -0.00000  -0.00000  -0.00000   2.05631
   R10        2.70157   0.00001  -0.00003   0.00005   0.00002   2.70159
   R11        2.08226  -0.00000  -0.00002  -0.00001  -0.00003   2.08223
   R12        2.06551  -0.00001  -0.00000  -0.00001  -0.00001   2.06550
   R13        2.86861  -0.00000   0.00000  -0.00002  -0.00002   2.86859
   R14        2.20511  -0.00000   0.00000   0.00000   0.00000   2.20512
   R15        6.10242   0.00000   0.00110   0.00119   0.00228   6.10470
   R16        4.31281   0.00000   0.00011   0.00016   0.00027   4.31308
   R17        6.36137   0.00001   0.00248   0.00232   0.00480   6.36617
   R18        2.06001   0.00001  -0.00000   0.00001   0.00001   2.06002
   R19        2.05999   0.00000   0.00000   0.00000   0.00000   2.06000
   R20        2.83505   0.00000   0.00001   0.00001   0.00002   2.83506
   R21        2.64342  -0.00000  -0.00000  -0.00000  -0.00000   2.64342
   R22        2.64432   0.00000   0.00000   0.00000   0.00001   2.64433
   R23        2.63451   0.00000   0.00000   0.00000   0.00000   2.63451
   R24        2.05033   0.00000  -0.00000   0.00000   0.00000   2.05033
   R25        2.63366  -0.00000  -0.00000  -0.00000  -0.00000   2.63366
   R26        2.05047  -0.00000  -0.00000   0.00000  -0.00000   2.05047
   R27        2.63634  -0.00000  -0.00000  -0.00000  -0.00001   2.63633
   R28        2.04859   0.00000   0.00000   0.00000   0.00000   2.04859
   R29        2.63707   0.00000   0.00001   0.00001   0.00001   2.63709
   R30        2.04858   0.00000   0.00000   0.00000   0.00000   2.04858
   R31        2.04879  -0.00000  -0.00000  -0.00000  -0.00000   2.04879
   R32        2.63699  -0.00001  -0.00005  -0.00001  -0.00006   2.63693
   R33        2.64555   0.00000   0.00003   0.00002   0.00005   2.64559
   R34        2.63886   0.00000   0.00003   0.00001   0.00003   2.63890
   R35        2.04742   0.00000   0.00000  -0.00000   0.00000   2.04742
   R36        2.63195  -0.00000  -0.00002  -0.00003  -0.00005   2.63190
   R37        2.05062  -0.00000  -0.00001   0.00000  -0.00000   2.05061
   R38        2.63281  -0.00000  -0.00003  -0.00003  -0.00006   2.63275
   R39        2.04900  -0.00000  -0.00001   0.00000  -0.00000   2.04900
   R40        2.63806  -0.00000   0.00001   0.00003   0.00004   2.63810
   R41        2.04887  -0.00000  -0.00000  -0.00000  -0.00001   2.04886
   R42        2.04858  -0.00000  -0.00000  -0.00000  -0.00001   2.04857
    A1        2.09462   0.00000   0.00001   0.00001   0.00002   2.09464
    A2        2.20570   0.00000  -0.00000   0.00000   0.00000   2.20570
    A3        1.86369   0.00000   0.00001   0.00000   0.00001   1.86370
    A4        2.21380  -0.00000  -0.00001  -0.00000  -0.00001   2.21379
    A5        1.60706  -0.00000   0.00003   0.00004   0.00008   1.60714
    A6        1.80298  -0.00001   0.00001  -0.00002  -0.00001   1.80298
    A7        1.83029  -0.00000   0.00002  -0.00001   0.00001   1.83030
    A8        1.93069   0.00000  -0.00001   0.00000  -0.00001   1.93068
    A9        1.92993   0.00000  -0.00000   0.00000   0.00000   1.92993
   A10        1.92044  -0.00000   0.00000  -0.00001  -0.00001   1.92044
   A11        1.91987   0.00000  -0.00000  -0.00000  -0.00001   1.91986
   A12        1.93034  -0.00000   0.00000   0.00001   0.00001   1.93035
   A13        1.87321  -0.00000   0.00000  -0.00004  -0.00004   1.87317
   A14        1.87782  -0.00001  -0.00008  -0.00007  -0.00015   1.87767
   A15        1.98556  -0.00000   0.00002  -0.00001   0.00001   1.98556
   A16        1.87576   0.00001   0.00001   0.00007   0.00008   1.87584
   A17        1.92452   0.00000   0.00004   0.00002   0.00006   1.92458
   A18        1.92292   0.00000   0.00001   0.00003   0.00004   1.92296
   A19        1.83416   0.00000   0.00051   0.00034   0.00084   1.83500
   A20        2.84674   0.00001   0.00033   0.00035   0.00068   2.84742
   A21        0.90062   0.00000  -0.00013  -0.00012  -0.00025   0.90037
   A22        2.01185   0.00001   0.00002   0.00001   0.00003   2.01188
   A23        1.87866   0.00001  -0.00000   0.00004   0.00004   1.87870
   A24        1.88113   0.00000  -0.00001   0.00000  -0.00000   1.88113
   A25        1.87566  -0.00000   0.00001   0.00001   0.00002   1.87568
   A26        1.90483  -0.00000  -0.00000  -0.00002  -0.00002   1.90481
   A27        1.96011  -0.00000   0.00002  -0.00001   0.00001   1.96013
   A28        1.95982   0.00000  -0.00001  -0.00003  -0.00004   1.95978
   A29        2.45061  -0.00002  -0.00061  -0.00059  -0.00121   2.44940
   A30        2.10194  -0.00000  -0.00000  -0.00001  -0.00001   2.10193
   A31        2.10086   0.00000   0.00001   0.00002   0.00002   2.10088
   A32        2.08037  -0.00000  -0.00001  -0.00001  -0.00001   2.08036
   A33        2.10235   0.00000   0.00001   0.00001   0.00001   2.10237
   A34        2.08870  -0.00000  -0.00000  -0.00000  -0.00001   2.08869
   A35        2.09213  -0.00000  -0.00000  -0.00000  -0.00001   2.09212
   A36        2.10189   0.00000   0.00000  -0.00000   0.00000   2.10189
   A37        2.08938  -0.00000   0.00001   0.00002   0.00003   2.08941
   A38        2.09191   0.00000  -0.00001  -0.00002  -0.00003   2.09188
   A39        2.09438  -0.00000  -0.00000  -0.00000  -0.00000   2.09438
   A40        2.09225  -0.00000  -0.00000  -0.00000  -0.00000   2.09225
   A41        2.09655   0.00000   0.00000   0.00000   0.00001   2.09656
   A42        2.09485   0.00000   0.00000   0.00001   0.00001   2.09486
   A43        2.09204  -0.00000  -0.00000  -0.00001  -0.00001   2.09203
   A44        2.09629   0.00000  -0.00000  -0.00000  -0.00000   2.09629
   A45        2.09252  -0.00000  -0.00000  -0.00001  -0.00001   2.09251
   A46        2.09536   0.00000  -0.00000   0.00000   0.00000   2.09537
   A47        2.09529   0.00000   0.00000   0.00000   0.00001   2.09530
   A48        2.14734  -0.00001   0.00008  -0.00001   0.00007   2.14740
   A49        2.05638   0.00001  -0.00005   0.00001  -0.00004   2.05634
   A50        2.07895  -0.00000  -0.00002  -0.00000  -0.00002   2.07893
   A51        2.10050  -0.00000  -0.00002  -0.00001  -0.00003   2.10047
   A52        2.09496  -0.00000  -0.00001  -0.00002  -0.00003   2.09493
   A53        2.08772   0.00001   0.00003   0.00003   0.00006   2.08778
   A54        2.10347   0.00000   0.00003   0.00002   0.00005   2.10352
   A55        2.09000  -0.00000  -0.00002  -0.00003  -0.00005   2.08996
   A56        2.08971  -0.00000  -0.00001   0.00001   0.00000   2.08971
   A57        2.10023   0.00001   0.00004   0.00002   0.00006   2.10029
   A58        2.08643  -0.00000  -0.00002  -0.00000  -0.00003   2.08640
   A59        2.09652  -0.00000  -0.00002  -0.00001  -0.00003   2.09649
   A60        2.09723  -0.00000  -0.00002  -0.00002  -0.00003   2.09720
   A61        2.08896   0.00001   0.00003   0.00003   0.00006   2.08902
   A62        2.09699  -0.00000  -0.00001  -0.00001  -0.00003   2.09696
   A63        2.08598  -0.00000  -0.00002  -0.00000  -0.00002   2.08596
   A64        2.09904   0.00000   0.00003   0.00002   0.00004   2.09909
   A65        2.09816  -0.00000  -0.00000  -0.00001  -0.00002   2.09814
   A66        3.15278  -0.00000  -0.00015  -0.00010  -0.00025   3.15253
   A67        3.15934  -0.00000  -0.00001  -0.00010  -0.00011   3.15923
   A68        3.09802  -0.00001  -0.00081  -0.00072  -0.00153   3.09649
   A69        3.11819   0.00000   0.00008  -0.00008   0.00000   3.11819
   A70        3.14831   0.00001   0.00072   0.00013   0.00085   3.14916
   A71        3.11580  -0.00000  -0.00067  -0.00057  -0.00125   3.11455
    D1       -0.00812  -0.00000  -0.00004  -0.00003  -0.00007  -0.00819
    D2        3.13383   0.00000  -0.00027   0.00015  -0.00012   3.13372
    D3       -1.01847  -0.00000   0.00020   0.00020   0.00040  -1.01808
    D4        1.03400   0.00000   0.00019   0.00020   0.00039   1.03439
    D5       -3.13331  -0.00000   0.00017   0.00017   0.00035  -3.13296
    D6        1.40127   0.00000   0.00079   0.00071   0.00150   1.40276
    D7       -1.74076  -0.00000   0.00107   0.00048   0.00155  -1.73921
    D8       -3.13762   0.00000  -0.00008   0.00031   0.00023  -3.13739
    D9        0.00434   0.00000  -0.00031   0.00050   0.00018   0.00452
   D10       -1.81045   0.00000   0.00197   0.00205   0.00402  -1.80643
   D11       -1.06559  -0.00000  -0.00023  -0.00021  -0.00043  -1.06602
   D12       -3.14145   0.00000  -0.00031   0.00058   0.00027  -3.14118
   D13       -1.07161   0.00000  -0.00031   0.00057   0.00026  -1.07135
   D14        1.07296   0.00000  -0.00031   0.00058   0.00027   1.07323
   D15       -2.71753   0.00000  -0.00034  -0.00043  -0.00077  -2.71829
   D16       -0.70797   0.00000  -0.00035  -0.00043  -0.00078  -0.70874
   D17        1.43449   0.00000  -0.00043  -0.00046  -0.00089   1.43360
   D18        1.49406  -0.00000  -0.00204  -0.00202  -0.00406   1.49000
   D19        0.86613  -0.00000  -0.00024  -0.00018  -0.00042   0.86571
   D20       -2.77677  -0.00000  -0.00208  -0.00206  -0.00414  -2.78091
   D21        2.87849  -0.00001  -0.00028  -0.00022  -0.00050   2.87799
   D22       -0.67943   0.00000  -0.00202  -0.00198  -0.00400  -0.68343
   D23       -1.30736   0.00000  -0.00022  -0.00014  -0.00035  -1.30771
   D24        0.26839   0.00001  -0.00195   0.00009  -0.00186   0.26653
   D25       -2.90819   0.00000  -0.00175   0.00007  -0.00168  -2.90987
   D26       -1.83698   0.00001  -0.00199   0.00013  -0.00186  -1.83884
   D27        1.26962   0.00001  -0.00178   0.00011  -0.00168   1.26795
   D28        2.37855   0.00000  -0.00204   0.00001  -0.00202   2.37652
   D29       -0.79804  -0.00000  -0.00183  -0.00001  -0.00184  -0.79987
   D30        0.28943   0.00001   0.00105   0.00113   0.00218   0.29160
   D31       -2.88508  -0.00000   0.00021   0.00042   0.00063  -2.88446
   D32        0.77231  -0.00000   0.00024   0.00024   0.00047   0.77278
   D33       -2.58887   0.00001   0.00101   0.00103   0.00204  -2.58683
   D34        0.21606   0.00000  -0.00005  -0.00008  -0.00014   0.21592
   D35       -1.82099  -0.00000  -0.00004  -0.00010  -0.00014  -1.82113
   D36        2.27717   0.00000  -0.00003  -0.00005  -0.00008   2.27709
   D37       -1.61243  -0.00000  -0.00024  -0.00035  -0.00058  -1.61301
   D38        1.52329  -0.00000  -0.00022  -0.00032  -0.00054   1.52275
   D39        2.60788  -0.00001  -0.00025  -0.00040  -0.00065   2.60722
   D40       -0.53959  -0.00001  -0.00024  -0.00037  -0.00061  -0.54020
   D41        0.45332  -0.00000  -0.00025  -0.00035  -0.00060   0.45271
   D42       -2.69415  -0.00000  -0.00024  -0.00032  -0.00056  -2.69471
   D43        3.13249   0.00000   0.00001   0.00003   0.00005   3.13254
   D44       -0.01350   0.00000   0.00003   0.00005   0.00007  -0.01343
   D45       -0.00329   0.00000  -0.00000   0.00000   0.00000  -0.00329
   D46        3.13390   0.00000   0.00002   0.00002   0.00003   3.13393
   D47       -3.13138  -0.00000  -0.00001  -0.00003  -0.00004  -3.13142
   D48        0.01332  -0.00000  -0.00003  -0.00003  -0.00006   0.01327
   D49        0.00440  -0.00000   0.00000   0.00000   0.00001   0.00441
   D50       -3.13408  -0.00000  -0.00001   0.00000  -0.00001  -3.13409
   D51       -0.00020  -0.00000   0.00000  -0.00000  -0.00000  -0.00021
   D52        3.13835   0.00000   0.00001   0.00001   0.00002   3.13837
   D53       -3.13738  -0.00000  -0.00002  -0.00002  -0.00003  -3.13741
   D54        0.00117  -0.00000  -0.00000  -0.00001  -0.00001   0.00116
   D55       -0.00202   0.00000  -0.00001  -0.00001  -0.00001  -0.00204
   D56       -3.13933  -0.00000  -0.00001  -0.00000  -0.00001  -3.13934
   D57        3.13645   0.00000   0.00001  -0.00001   0.00000   3.13645
   D58       -0.00085   0.00000   0.00001  -0.00000   0.00001  -0.00085
   D59        0.00262  -0.00000  -0.00000  -0.00000  -0.00001   0.00262
   D60        3.13914   0.00000   0.00000  -0.00000  -0.00000   3.13914
   D61       -3.13592  -0.00000  -0.00002  -0.00001  -0.00003  -3.13595
   D62        0.00060  -0.00000  -0.00001  -0.00001  -0.00002   0.00057
   D63       -0.00152   0.00000   0.00001   0.00001   0.00001  -0.00150
   D64       -3.13803  -0.00000   0.00000   0.00001   0.00001  -3.13802
   D65        3.13578   0.00000   0.00001   0.00000   0.00001   3.13579
   D66       -0.00074   0.00000   0.00000   0.00000   0.00001  -0.00074
   D67        3.10864  -0.00000   0.00022  -0.00004   0.00018   3.10882
   D68       -0.03654  -0.00000   0.00025  -0.00005   0.00020  -0.03634
   D69        0.00247   0.00000   0.00001  -0.00002  -0.00001   0.00246
   D70        3.14048  -0.00000   0.00004  -0.00003   0.00002   3.14049
   D71       -3.10808   0.00000  -0.00021   0.00004  -0.00018  -3.10826
   D72        0.03540   0.00000  -0.00022   0.00002  -0.00020   0.03520
   D73       -0.00006   0.00000  -0.00002   0.00002   0.00000  -0.00006
   D74       -3.13977   0.00000  -0.00003   0.00000  -0.00002  -3.13979
   D75       -0.00276  -0.00000  -0.00001   0.00001  -0.00000  -0.00277
   D76        3.13867  -0.00000   0.00000   0.00000   0.00000   3.13867
   D77       -3.14078   0.00000  -0.00004   0.00002  -0.00003  -3.14081
   D78        0.00065   0.00000  -0.00003   0.00001  -0.00002   0.00063
   D79       -0.00208  -0.00000   0.00002   0.00000   0.00002  -0.00206
   D80       -3.13952   0.00000   0.00000  -0.00001  -0.00000  -3.13952
   D81        3.13763  -0.00000   0.00003   0.00002   0.00004   3.13767
   D82        0.00019   0.00000   0.00001   0.00001   0.00002   0.00021
   D83        0.00061   0.00000   0.00001   0.00001   0.00002   0.00063
   D84        3.14029  -0.00000   0.00000  -0.00000   0.00000   3.14029
   D85       -3.14082   0.00000  -0.00000   0.00002   0.00002  -3.14081
   D86       -0.00114  -0.00000  -0.00001   0.00000  -0.00001  -0.00115
   D87        0.00180   0.00000  -0.00002  -0.00002  -0.00003   0.00177
   D88       -3.13788   0.00000  -0.00001  -0.00000  -0.00001  -3.13789
   D89        3.13922  -0.00000   0.00000  -0.00001  -0.00001   3.13921
   D90       -0.00046  -0.00000   0.00001   0.00001   0.00001  -0.00045
         Item               Value     Threshold  Converged?
 Maximum Force            0.000015     0.000450     YES
 RMS     Force            0.000004     0.000300     YES
 Maximum Displacement     0.009467     0.001800     NO 
 RMS     Displacement     0.002367     0.001200     NO 
 Predicted change in Energy=-6.713656D-08
 GradGradGradGradGradGradGradGradGradGradGradGradGradGradGradGradGradGrad

                          Input orientation:                          
 ---------------------------------------------------------------------
 Center     Atomic      Atomic             Coordinates (Angstroms)
 Number     Number       Type             X           Y           Z
 ---------------------------------------------------------------------
      1          8           0        2.124612    0.817540   -0.183628
      2          6           0        1.532281    1.998249   -0.336824
      3         16           0        0.249616    2.331920   -1.328832
      4         16           0        2.378803    3.135042    0.720188
[truncated: 867,991 more chars]
