# Supplementary material for: The reaction of arylmethyl isocyanides and arylmethylamines with xanthate esters: a facile and unexpected synthesis of carbamothioates
Source: Beilstein J Org Chem. 2020 Feb 3;16:159–67. doi: 10.3762/bjoc.16.18 (PMC7034244; doi:10.3762/bjoc.16.18)
Supplement: File 2 — DFT output files. [file Beilstein_J_Org_Chem-16-159-s002.zip › DFT_output_files/Rotamer_4cA.out]

 Entering Gaussian System, Link 0=g09
 Initial command:
 /opt/software/gaussian/g09.e01/l1.exe "/localscratch/srahman.16872976.0/Gau-9195.inp" -scrdir="/localscratch/srahman.16872976.0/"
 Entering Link 1 = /opt/software/gaussian/g09.e01/l1.exe PID=      9199.
  
 Copyright (c) 1988,1990,1992,1993,1995,1998,2003,2009,2015,
            Gaussian, Inc.  All Rights Reserved.
  
 This is part of the Gaussian(R) 09 program.  It is based on
 the Gaussian(R) 03 system (copyright 2003, Gaussian, Inc.),
 the Gaussian(R) 98 system (copyright 1998, Gaussian, Inc.),
 the Gaussian(R) 94 system (copyright 1995, Gaussian, Inc.),
 the Gaussian 92(TM) system (copyright 1992, Gaussian, Inc.),
 the Gaussian 90(TM) system (copyright 1990, Gaussian, Inc.),
 the Gaussian 88(TM) system (copyright 1988, Gaussian, Inc.),
 the Gaussian 86(TM) system (copyright 1986, Carnegie Mellon
 University), and the Gaussian 82(TM) system (copyright 1983,
 Carnegie Mellon University). Gaussian is a federally registered
 trademark of Gaussian, Inc.
  
 This software contains proprietary and confidential information,
 including trade secrets, belonging to Gaussian, Inc.
  
 This software is provided under written license and may be
 used, copied, transmitted, or stored only in accord with that
 written license.
  
 The following legend is applicable only to US Government
 contracts under FAR:
  
                    RESTRICTED RIGHTS LEGEND
  
 Use, reproduction and disclosure by the US Government is
 subject to restrictions as set forth in subparagraphs (a)
 and (c) of the Commercial Computer Software - Restricted
 Rights clause in FAR 52.227-19.
  
 Gaussian, Inc.
 340 Quinnipiac St., Bldg. 40, Wallingford CT 06492
  
  
 ---------------------------------------------------------------
 Warning -- This program may not be used in any manner that
 competes with the business of Gaussian, Inc. or will provide
 assistance to any competitor of Gaussian, Inc.  The licensee
 of this program is prohibited from giving any competitor of
 Gaussian, Inc. access to this program.  By using this program,
 the user acknowledges that Gaussian, Inc. is engaged in the
 business of creating and licensing software in the field of
 computational chemistry and represents and warrants to the
 licensee that it is not a competitor of Gaussian, Inc. and that
 it will not use this program in any manner prohibited above.
 ---------------------------------------------------------------
  

 Cite this work as:
 Gaussian 09, Revision E.01,
 M. J. Frisch, G. W. Trucks, H. B. Schlegel, G. E. Scuseria, 
 M. A. Robb, J. R. Cheeseman, G. Scalmani, V. Barone, B. Mennucci, 
 G. A. Petersson, H. Nakatsuji, M. Caricato, X. Li, H. P. Hratchian, 
 A. F. Izmaylov, J. Bloino, G. Zheng, J. L. Sonnenberg, M. Hada, 
 M. Ehara, K. Toyota, R. Fukuda, J. Hasegawa, M. Ishida, T. Nakajima, 
 Y. Honda, O. Kitao, H. Nakai, T. Vreven, J. A. Montgomery, Jr., 
 J. E. Peralta, F. Ogliaro, M. Bearpark, J. J. Heyd, E. Brothers, 
 K. N. Kudin, V. N. Staroverov, T. Keith, R. Kobayashi, J. Normand, 
 K. Raghavachari, A. Rendell, J. C. Burant, S. S. Iyengar, J. Tomasi, 
 M. Cossi, N. Rega, J. M. Millam, M. Klene, J. E. Knox, J. B. Cross, 
 V. Bakken, C. Adamo, J. Jaramillo, R. Gomperts, R. E. Stratmann, 
 O. Yazyev, A. J. Austin, R. Cammi, C. Pomelli, J. W. Ochterski, 
 R. L. Martin, K. Morokuma, V. G. Zakrzewski, G. A. Voth, 
 P. Salvador, J. J. Dannenberg, S. Dapprich, A. D. Daniels, 
 O. Farkas, J. B. Foresman, J. V. Ortiz, J. Cioslowski, 
 and D. J. Fox, Gaussian, Inc., Wallingford CT, 2013.
 
 ******************************************
 Gaussian 09:  EM64L-G09RevE.01 30-Nov-2015
                 5-Jul-2019 
 ******************************************
 %chk=60386_4cA.chk
 %nprocs=48
 Will use up to   48 processors via shared memory.
 %mem=6GB
 ------------------------------------------------------------
 # opt freq b3lyp/6-311++g(d,p) scrf=(solvent=chloroform,pcm)
 ------------------------------------------------------------
 1/14=-1,18=20,19=15,26=3,38=1/1,3;
 2/9=110,12=2,17=6,18=5,40=1/2;
 3/5=4,6=6,7=1111,11=2,16=1,25=1,30=1,70=2201,71=1,72=7,74=-5/1,2,3;
 4//1;
 5/5=2,38=5,53=7/2;
 6/7=2,8=2,9=2,10=2,28=1/1;
 7//1,2,3,16;
 1/14=-1,18=20,19=15,26=3/3(2);
 2/9=110/2;
 99//99;
 2/9=110/2;
 3/5=4,6=6,7=1111,11=2,16=1,25=1,30=1,70=2205,71=1,72=7,74=-5/1,2,3;
 4/5=5,16=3,69=1/1;
 5/5=2,38=5,53=7/2;
 7//1,2,3,16;
 1/14=-1,18=20,19=15,26=3/3(-5);
 2/9=110/2;
 6/7=2,8=2,9=2,10=2,19=2,28=1/1;
 99/9=1/99;
 --------------
 C15H14ONFS 4cA
 --------------
 Symbolic Z-matrix:
 Charge =  0 Multiplicity = 1
 C                    -2.77314   0.73715   1.36226 
 O                    -1.37271   0.42142   1.09418 
 C                    -0.62133   1.16717   0.26675 
 N                     0.59242   0.61932   0.13748 
 H                     0.75259  -0.25152   0.62852 
 C                     1.6859    1.16407  -0.67518 
 H                     1.41283   1.11088  -1.73243 
 H                     1.80981   2.21956  -0.42416 
 C                     2.96429   0.39966  -0.41952 
 C                     3.75316   0.69207   0.69931 
 C                     4.92755  -0.01271   0.95273 
 C                     5.2964   -1.01181   0.06563 
 C                     4.54764  -1.33193  -1.05418 
 C                     3.37417  -0.61586  -1.28876 
 H                     2.77669  -0.85124  -2.16247 
 H                     4.87601  -2.11707  -1.72357 
 F                     6.44554  -1.70352   0.30323 
 H                     5.54756   0.20814   1.81251 
 H                     3.45326   1.48132   1.37992 
 S                    -1.09957   2.59269  -0.49233 
 H                    -2.94945   1.78005   1.10724 
 H                    -2.87125   0.59755   2.43833 
 C                    -3.68516  -0.19109   0.60415 
 C                    -4.30712   0.22469  -0.57821 
 C                    -5.14718  -0.64122  -1.2783 
 C                    -5.37147  -1.93325  -0.80347 
 C                    -4.75746  -2.3557    0.37679 
 C                    -3.92213  -1.48768   1.077 
 H                    -3.45396  -1.81593   1.99928 
 H                    -4.93482  -3.35664   0.75372 
 H                    -6.02542  -2.60625  -1.34654 
 H                    -5.62715  -0.30662  -2.19105 
 H                    -4.13331   1.22848  -0.94899 
 

 GradGradGradGradGradGradGradGradGradGradGradGradGradGradGradGradGradGrad
 Berny optimization.
 Initialization pass.
                           ----------------------------
                           !    Initial Parameters    !
                           ! (Angstroms and Degrees)  !
 --------------------------                            --------------------------
 ! Name  Definition              Value          Derivative Info.                !
 --------------------------------------------------------------------------------
 ! R1    R(1,2)                  1.4604         estimate D2E/DX2                !
 ! R2    R(1,21)                 1.088          estimate D2E/DX2                !
 ! R3    R(1,22)                 1.0895         estimate D2E/DX2                !
 ! R4    R(1,23)                 1.506          estimate D2E/DX2                !
 ! R5    R(2,3)                  1.3436         estimate D2E/DX2                !
 ! R6    R(3,4)                  1.3379         estimate D2E/DX2                !
 ! R7    R(3,20)                 1.6843         estimate D2E/DX2                !
 ! R8    R(4,5)                  1.0125         estimate D2E/DX2                !
 ! R9    R(4,6)                  1.4673         estimate D2E/DX2                !
 ! R10   R(6,7)                  1.0932         estimate D2E/DX2                !
 ! R11   R(6,8)                  1.092          estimate D2E/DX2                !
 ! R12   R(6,9)                  1.5113         estimate D2E/DX2                !
 ! R13   R(9,10)                 1.3999         estimate D2E/DX2                !
 ! R14   R(9,14)                 1.3982         estimate D2E/DX2                !
 ! R15   R(10,11)                1.3929         estimate D2E/DX2                !
 ! R16   R(10,19)                1.0845         estimate D2E/DX2                !
 ! R17   R(11,12)                1.3861         estimate D2E/DX2                !
 ! R18   R(11,18)                1.0828         estimate D2E/DX2                !
 ! R19   R(12,13)                1.3846         estimate D2E/DX2                !
 ! R20   R(12,17)                1.3621         estimate D2E/DX2                !
 ! R21   R(13,14)                1.3946         estimate D2E/DX2                !
 ! R22   R(13,16)                1.0828         estimate D2E/DX2                !
 ! R23   R(14,15)                1.0843         estimate D2E/DX2                !
 ! R24   R(23,24)                1.3992         estimate D2E/DX2                !
 ! R25   R(23,28)                1.4003         estimate D2E/DX2                !
 ! R26   R(24,25)                1.3948         estimate D2E/DX2                !
 ! R27   R(24,33)                1.0841         estimate D2E/DX2                !
 ! R28   R(25,26)                1.3947         estimate D2E/DX2                !
 ! R29   R(25,32)                1.0842         estimate D2E/DX2                !
 ! R30   R(26,27)                1.3959         estimate D2E/DX2                !
 ! R31   R(26,31)                1.0842         estimate D2E/DX2                !
 ! R32   R(27,28)                1.3934         estimate D2E/DX2                !
 ! R33   R(27,30)                1.0842         estimate D2E/DX2                !
 ! R34   R(28,29)                1.0851         estimate D2E/DX2                !
 ! A1    A(2,1,21)             108.6388         estimate D2E/DX2                !
 ! A2    A(2,1,22)             103.8836         estimate D2E/DX2                !
 ! A3    A(2,1,23)             110.7965         estimate D2E/DX2                !
 ! A4    A(21,1,22)            109.8609         estimate D2E/DX2                !
 ! A5    A(21,1,23)            112.0037         estimate D2E/DX2                !
 ! A6    A(22,1,23)            111.3255         estimate D2E/DX2                !
 ! A7    A(1,2,3)              121.9581         estimate D2E/DX2                !
 ! A8    A(2,3,4)              109.8493         estimate D2E/DX2                !
 ! A9    A(2,3,20)             126.0494         estimate D2E/DX2                !
 ! A10   A(4,3,20)             124.0966         estimate D2E/DX2                !
 ! A11   A(3,4,5)              116.6688         estimate D2E/DX2                !
 ! A12   A(3,4,6)              125.28           estimate D2E/DX2                !
 ! A13   A(5,4,6)              118.0379         estimate D2E/DX2                !
 ! A14   A(4,6,7)              109.3546         estimate D2E/DX2                !
 ! A15   A(4,6,8)              108.4277         estimate D2E/DX2                !
 ! A16   A(4,6,9)              110.4211         estimate D2E/DX2                !
 ! A17   A(7,6,8)              107.3187         estimate D2E/DX2                !
 ! A18   A(7,6,9)              110.5044         estimate D2E/DX2                !
 ! A19   A(8,6,9)              110.7337         estimate D2E/DX2                !
 ! A20   A(6,9,10)             120.4142         estimate D2E/DX2                !
 ! A21   A(6,9,14)             120.6762         estimate D2E/DX2                !
 ! A22   A(10,9,14)            118.9081         estimate D2E/DX2                !
 ! A23   A(9,10,11)            120.988          estimate D2E/DX2                !
 ! A24   A(9,10,19)            119.8535         estimate D2E/DX2                !
 ! A25   A(11,10,19)           119.1579         estimate D2E/DX2                !
 ! A26   A(10,11,12)           118.2065         estimate D2E/DX2                !
 ! A27   A(10,11,18)           121.6046         estimate D2E/DX2                !
 ! A28   A(12,11,18)           120.1879         estimate D2E/DX2                !
 ! A29   A(11,12,13)           122.7077         estimate D2E/DX2                !
 ! A30   A(11,12,17)           118.6136         estimate D2E/DX2                !
 ! A31   A(13,12,17)           118.6782         estimate D2E/DX2                !
 ! A32   A(12,13,14)           118.1888         estimate D2E/DX2                !
 ! A33   A(12,13,16)           120.2413         estimate D2E/DX2                !
 ! A34   A(14,13,16)           121.5697         estimate D2E/DX2                !
 ! A35   A(9,14,13)            121.0007         estimate D2E/DX2                !
 ! A36   A(9,14,15)            119.8068         estimate D2E/DX2                !
 ! A37   A(13,14,15)           119.1919         estimate D2E/DX2                !
 ! A38   A(1,23,24)            120.7586         estimate D2E/DX2                !
 ! A39   A(1,23,28)            120.2113         estimate D2E/DX2                !
 ! A40   A(24,23,28)           119.03           estimate D2E/DX2                !
 ! A41   A(23,24,25)           120.4897         estimate D2E/DX2                !
 ! A42   A(23,24,33)           119.5308         estimate D2E/DX2                !
 ! A43   A(25,24,33)           119.9795         estimate D2E/DX2                !
 ! A44   A(24,25,26)           120.0711         estimate D2E/DX2                !
 ! A45   A(24,25,32)           119.8407         estimate D2E/DX2                !
 ! A46   A(26,25,32)           120.088          estimate D2E/DX2                !
 ! A47   A(25,26,27)           119.8345         estimate D2E/DX2                !
 ! A48   A(25,26,31)           120.1007         estimate D2E/DX2                !
 ! A49   A(27,26,31)           120.064          estimate D2E/DX2                !
 ! A50   A(26,27,28)           120.0042         estimate D2E/DX2                !
 ! A51   A(26,27,30)           120.094          estimate D2E/DX2                !
 ! A52   A(28,27,30)           119.9005         estimate D2E/DX2                !
 ! A53   A(23,28,27)           120.569          estimate D2E/DX2                !
 ! A54   A(23,28,29)           119.6082         estimate D2E/DX2                !
 ! A55   A(27,28,29)           119.8222         estimate D2E/DX2                !
 ! D1    D(21,1,2,3)           -20.1141         estimate D2E/DX2                !
 ! D2    D(22,1,2,3)          -137.0311         estimate D2E/DX2                !
 ! D3    D(23,1,2,3)           103.326          estimate D2E/DX2                !
 ! D4    D(2,1,23,24)         -101.0381         estimate D2E/DX2                !
 ! D5    D(2,1,23,28)           78.969          estimate D2E/DX2                !
 ! D6    D(21,1,23,24)          20.4425         estimate D2E/DX2                !
 ! D7    D(21,1,23,28)        -159.5505         estimate D2E/DX2                !
 ! D8    D(22,1,23,24)         143.8865         estimate D2E/DX2                !
 ! D9    D(22,1,23,28)         -36.1064         estimate D2E/DX2                !
 ! D10   D(1,2,3,4)           -176.4319         estimate D2E/DX2                !
 ! D11   D(1,2,3,20)             4.3329         estimate D2E/DX2                !
 ! D12   D(2,3,4,5)              2.073          estimate D2E/DX2                !
 ! D13   D(2,3,4,6)           -179.2881         estimate D2E/DX2                !
 ! D14   D(20,3,4,5)          -178.6737         estimate D2E/DX2                !
 ! D15   D(20,3,4,6)            -0.0348         estimate D2E/DX2                !
 ! D16   D(3,4,6,7)            -66.7001         estimate D2E/DX2                !
 ! D17   D(3,4,6,8)             50.0185         estimate D2E/DX2                !
 ! D18   D(3,4,6,9)            171.501          estimate D2E/DX2                !
 ! D19   D(5,4,6,7)            111.9218         estimate D2E/DX2                !
 ! D20   D(5,4,6,8)           -131.3595         estimate D2E/DX2                !
 ! D21   D(5,4,6,9)             -9.8771         estimate D2E/DX2                !
 ! D22   D(4,6,9,10)           -81.3335         estimate D2E/DX2                !
 ! D23   D(4,6,9,14)            98.2124         estimate D2E/DX2                !
 ! D24   D(7,6,9,10)           157.549          estimate D2E/DX2                !
 ! D25   D(7,6,9,14)           -22.9051         estimate D2E/DX2                !
 ! D26   D(8,6,9,10)            38.7725         estimate D2E/DX2                !
 ! D27   D(8,6,9,14)          -141.6816         estimate D2E/DX2                !
 ! D28   D(6,9,10,11)          179.4406         estimate D2E/DX2                !
 ! D29   D(6,9,10,19)           -0.8656         estimate D2E/DX2                !
 ! D30   D(14,9,10,11)          -0.1132         estimate D2E/DX2                !
 ! D31   D(14,9,10,19)         179.5805         estimate D2E/DX2                !
 ! D32   D(6,9,14,13)         -179.5409         estimate D2E/DX2                !
 ! D33   D(6,9,14,15)            0.7434         estimate D2E/DX2                !
 ! D34   D(10,9,14,13)           0.0117         estimate D2E/DX2                !
 ! D35   D(10,9,14,15)        -179.704          estimate D2E/DX2                !
 ! D36   D(9,10,11,12)           0.0843         estimate D2E/DX2                !
 ! D37   D(9,10,11,18)         179.7175         estimate D2E/DX2                !
 ! D38   D(19,10,11,12)       -179.6116         estimate D2E/DX2                !
 ! D39   D(19,10,11,18)          0.0216         estimate D2E/DX2                !
 ! D40   D(10,11,12,13)          0.0483         estimate D2E/DX2                !
 ! D41   D(10,11,12,17)        179.7998         estimate D2E/DX2                !
 ! D42   D(18,11,12,13)       -179.5903         estimate D2E/DX2                !
 ! D43   D(18,11,12,17)          0.1613         estimate D2E/DX2                !
 ! D44   D(11,12,13,14)         -0.1462         estimate D2E/DX2                !
 ! D45   D(11,12,13,16)        179.692          estimate D2E/DX2                !
 ! D46   D(17,12,13,14)       -179.8976         estimate D2E/DX2                !
 ! D47   D(17,12,13,16)         -0.0594         estimate D2E/DX2                !
 ! D48   D(12,13,14,9)           0.114          estimate D2E/DX2                !
 ! D49   D(12,13,14,15)        179.8314         estimate D2E/DX2                !
 ! D50   D(16,13,14,9)        -179.7219         estimate D2E/DX2                !
 ! D51   D(16,13,14,15)         -0.0045         estimate D2E/DX2                !
 ! D52   D(1,23,24,25)         179.7804         estimate D2E/DX2                !
 ! D53   D(1,23,24,33)          -0.2985         estimate D2E/DX2                !
 ! D54   D(28,23,24,25)         -0.2265         estimate D2E/DX2                !
 ! D55   D(28,23,24,33)        179.6945         estimate D2E/DX2                !
 ! D56   D(1,23,28,27)        -179.5669         estimate D2E/DX2                !
 ! D57   D(1,23,28,29)           0.7179         estimate D2E/DX2                !
 ! D58   D(24,23,28,27)          0.44           estimate D2E/DX2                !
 ! D59   D(24,23,28,29)       -179.2752         estimate D2E/DX2                !
 ! D60   D(23,24,25,26)         -0.1194         estimate D2E/DX2                !
 ! D61   D(23,24,25,32)        179.733          estimate D2E/DX2                !
 ! D62   D(33,24,25,26)        179.9598         estimate D2E/DX2                !
 ! D63   D(33,24,25,32)         -0.1877         estimate D2E/DX2                !
 ! D64   D(24,25,26,27)          0.2561         estimate D2E/DX2                !
 ! D65   D(24,25,26,31)        179.9158         estimate D2E/DX2                !
 ! D66   D(32,25,26,27)       -179.596          estimate D2E/DX2                !
 ! D67   D(32,25,26,31)          0.0637         estimate D2E/DX2                !
 ! D68   D(25,26,27,28)         -0.0441         estimate D2E/DX2                !
 ! D69   D(25,26,27,30)        179.5356         estimate D2E/DX2                !
 ! D70   D(31,26,27,28)       -179.7039         estimate D2E/DX2                !
 ! D71   D(31,26,27,30)         -0.1243         estimate D2E/DX2                !
 ! D72   D(26,27,28,23)         -0.3071         estimate D2E/DX2                !
 ! D73   D(26,27,28,29)        179.4075         estimate D2E/DX2                !
 ! D74   D(30,27,28,23)       -179.8876         estimate D2E/DX2                !
 ! D75   D(30,27,28,29)         -0.173          estimate D2E/DX2                !
 --------------------------------------------------------------------------------
 Trust Radius=3.00D-01 FncErr=1.00D-07 GrdErr=1.00D-06
 Number of steps in this run=    174 maximum allowed number of steps=    198.
 GradGradGradGradGradGradGradGradGradGradGradGradGradGradGradGradGradGrad

                          Input orientation:                          
 ---------------------------------------------------------------------
 Center     Atomic      Atomic             Coordinates (Angstroms)
 Number     Number       Type             X           Y           Z
 ---------------------------------------------------------------------
      1          6           0       -2.773140    0.737152    1.362263
      2          8           0       -1.372705    0.421415    1.094175
      3          6           0       -0.621330    1.167165    0.266749
      4          7           0        0.592423    0.619322    0.137475
      5          1           0        0.752588   -0.251516    0.628520
      6          6           0        1.685896    1.164075   -0.675183
      7          1           0        1.412826    1.110882   -1.732431
      8          1           0        1.809805    2.219555   -0.424160
      9          6           0        2.964291    0.399661   -0.419519
     10          6           0        3.753162    0.692072    0.699309
     11          6           0        4.927547   -0.012707    0.952730
     12          6           0        5.296403   -1.011813    0.065632
     13          6           0        4.547638   -1.331925   -1.054175
     14          6           0        3.374170   -0.615858   -1.288756
     15          1           0        2.776686   -0.851236   -2.162472
     16          1           0        4.876009   -2.117074   -1.723565
     17          9           0        6.445535   -1.703520    0.303233
     18          1           0        5.547556    0.208142    1.812505
     19          1           0        3.453261    1.481320    1.379921
     20         16           0       -1.099575    2.592685   -0.492325
     21          1           0       -2.949450    1.780053    1.107237
     22          1           0       -2.871245    0.597545    2.438331
     23          6           0       -3.685162   -0.191087    0.604148
     24          6           0       -4.307124    0.224685   -0.578205
     25          6           0       -5.147178   -0.641215   -1.278296
     26          6           0       -5.371469   -1.933247   -0.803472
     27          6           0       -4.757458   -2.355703    0.376789
     28          6           0       -3.922132   -1.487682    1.076997
     29          1           0       -3.453963   -1.815925    1.999277
     30          1           0       -4.934817   -3.356638    0.753723
     31          1           0       -6.025423   -2.606249   -1.346535
     32          1           0       -5.627148   -0.306623   -2.191054
     33          1           0       -4.133308    1.228478   -0.948991
 ---------------------------------------------------------------------
                    Distance matrix (angstroms):
                    1          2          3          4          5
     1  C    0.000000
     2  O    1.460404   0.000000
     3  C    2.452621   1.343630   0.000000
     4  N    3.583435   2.194577   1.337924   0.000000
     5  H    3.734515   2.277398   2.007781   1.012490   0.000000
     6  C    4.921021   3.610708   2.492095   1.467260   2.138832
     7  H    5.219111   4.027934   2.852662   2.100295   2.804663
     8  H    5.137335   3.958158   2.737754   2.087630   2.886526
     9  C    6.017205   4.593613   3.730510   2.446273   2.532597
    10  C    6.560043   5.148173   4.421425   3.211109   3.146238
    11  C    7.747941   6.316775   5.714254   4.456164   4.194332
    12  C    8.358089   6.898481   6.309355   4.979276   4.641244
    13  C    7.982108   6.537589   5.891394   4.568492   4.289656
    14  C    6.829931   5.411757   4.643575   3.361238   3.268239
    15  H    6.763675   5.426125   4.639135   3.496184   3.499468
    16  H    8.728025   7.309584   6.705842   5.412988   5.100511
    17  F    9.594915   8.140382   7.627761   6.299364   5.884197
    18  H    8.349644   6.960711   6.431504   5.246726   4.960325
    19  H    6.270739   4.949242   4.235580   3.235909   3.295597
    20  S    3.111803   2.702961   1.684345   2.674634   3.574392
    21  H    1.088010   2.081392   2.549940   3.851311   4.249886
    22  H    1.089512   2.020742   3.178420   4.158294   4.138658
    23  C    1.506038   2.441873   3.368346   4.378616   4.438228
    24  C    2.526093   3.383249   3.897088   4.967242   5.223374
    25  C    3.809003   4.583061   5.112798   6.044533   6.212492
    26  C    4.309612   5.013543   5.772499   6.555074   6.510215
    27  C    3.804527   4.436618   5.434175   6.126114   5.903523
    28  C    2.520207   3.185047   4.312773   5.069850   4.856155
    29  H    2.717997   3.186932   4.463663   5.076414   4.692699
    30  H    4.669292   5.203675   6.269618   6.836549   6.481052
    31  H    5.393817   6.063959   6.785688   7.510158   7.442247
    32  H    4.675563   5.424302   5.768107   6.705407   6.975247
    33  H    2.726418   3.528003   3.716957   4.887127   5.343304
                    6          7          8          9         10
     6  C    0.000000
     7  H    1.093238   0.000000
     8  H    1.091973   1.760205   0.000000
     9  C    1.511286   2.153280   2.155197   0.000000
    10  C    2.526975   3.400873   2.715147   1.399856   0.000000
    11  C    3.813557   4.563530   4.074204   2.430533   1.392880
    12  C    4.280077   4.777137   4.778912   2.768822   2.384610
    13  C    3.816178   4.031673   4.528317   2.430672   2.793289
    14  C    2.528814   2.650537   3.351765   1.398160   2.409713
    15  H    2.731910   2.427953   3.658735   2.153561   3.394863
    16  H    4.694876   4.734281   5.467761   3.418941   3.875875
    17  F    5.642213   6.114977   6.116340   4.130956   3.625550
    18  H    4.691995   5.520643   4.797837   3.419337   2.166389
    19  H    2.729043   3.739964   2.549637   2.155705   1.084475
    20  S    3.135795   3.169505   2.934001   4.618405   5.346155
    21  H    5.004286   5.247948   5.018849   6.261693   6.802582
    22  H    5.548194   6.001003   5.721626   6.500765   6.849518
    23  C    5.685193   5.757101   6.087961   6.753673   7.491174
    24  C    6.066972   5.902153   6.435842   7.275251   8.174271
    25  C    7.093216   6.805126   7.570546   8.222947   9.214371
    26  C    7.708194   7.493754   8.304236   8.664570   9.612988
    27  C    7.417027   7.385014   8.043845   8.237205   9.045640
    28  C    6.446078   6.565607   6.989433   7.295509   7.987748
    29  H    6.515465   6.795401   7.061544   7.207869   7.740970
    30  H    8.143246   8.150599   8.830134   8.825088   9.585197
    31  H    8.609907   8.324273   9.248241   9.524170  10.520700
    32  H    7.611927   7.195894   8.050575   8.800568   9.866195
    33  H    5.825998   5.602429   6.047997   7.165416   8.074716
                   11         12         13         14         15
    11  C    0.000000
    12  C    1.386077   0.000000
    13  C    2.431529   1.384590   0.000000
    14  C    2.793033   2.384560   1.394563   0.000000
    15  H    3.877347   3.367374   2.143748   1.084329   0.000000
    16  H    3.404933   2.144658   1.082760   2.167540   2.490410
    17  F    2.363257   1.362137   2.362764   3.626392   4.501838
    18  H    1.082774   2.145445   3.404335   3.875616   4.959884
    19  H    2.141992   3.367527   3.877735   3.395033   4.295011
    20  S    6.723277   7.362897   6.899946   5.562683   5.447512
    21  H    8.079910   8.767756   8.400145   7.174214   7.099529
    22  H    7.962448   8.656224   8.423792   7.373516   7.427347
    23  C    8.621606   9.035048   8.475290   7.321044   7.060132
    24  C    9.363721   9.704184   9.003132   7.759747   7.338111
    25  C   10.337920  10.536217   9.721973   8.521392   7.975807
    26  C   10.622733  10.742806   9.940479   8.857608   8.331270
    27  C    9.981015  10.148053   9.469984   8.480830   8.091637
    28  C    8.972615   9.286049   8.735168   7.719643   7.468158
    29  H    8.636930   8.997471   8.578079   7.672987   7.554586
    30  H   10.415743  10.519008   9.863311   8.984590   8.616758
    31  H   11.488282  11.520425  10.653591   9.608191   9.012377
    32  H   11.016867  11.176488  10.289315   9.051712   8.421511
    33  H    9.341101   9.745143   9.051273   7.738168   7.317497
                   16         17         18         19         20
    16  H    0.000000
    17  F    2.596603   0.000000
    18  H    4.285020   2.595904   0.000000
    19  H    4.960270   4.500685   2.488812   0.000000
    20  S    7.707489   8.718886   7.428502   5.046658   0.000000
    21  H    9.189061  10.052236   8.669915   6.415474   2.577015
    22  H    9.203830   9.831375   8.451006   6.473072   3.963350
    23  C    9.078619  10.247391   9.320010   7.372642   3.954352
    24  C    9.545974  10.959680  10.140537   8.101664   3.987878
    25  C   10.141040  11.748222  11.164757   9.248720   5.240129
    26  C   10.290343  11.870937  11.430398   9.710939   6.231368
    27  C    9.862663  11.222201  10.715778   9.118384   6.214661
    28  C    9.254543  10.398741   9.648408   7.956328   5.203748
    29  H    9.129002  10.044365   9.228167   7.678878   5.584538
    30  H   10.194400  11.508612  11.122447   9.703495   7.187222
    31  H   10.918913  12.611957  12.322101  10.676480   7.212667
    32  H   10.668298  12.406549  11.881392   9.919800   5.638314
    33  H    9.641601  11.048828  10.118600   7.940012   3.357550
                   21         22         23         24         25
    21  H    0.000000
    22  H    1.782204   0.000000
    23  C    2.163276   2.156068   0.000000
    24  C    2.665176   3.361586   1.399165   0.000000
    25  C    4.047631   4.530752   2.425634   1.394848   0.000000
    26  C    4.827586   4.813036   2.803595   2.416660   1.394672
    27  C    4.572409   4.065640   2.426329   2.788049   2.414675
    28  C    3.409563   2.702918   1.400321   2.412491   2.786512
    29  H    3.739161   2.521342   2.154051   3.396378   3.871615
    30  H    5.518356   4.767787   3.406571   3.872196   3.398194
    31  H    5.892559   5.876933   3.887801   3.399569   2.153446
    32  H    4.733181   5.462941   3.405556   2.150822   1.084182
    33  H    2.435945   3.669445   2.151335   1.084110   2.152237
                   26         27         28         29         30
    26  C    0.000000
    27  C    1.395885   0.000000
    28  C    2.415630   1.393385   0.000000
    29  H    3.397940   2.150099   1.085139   0.000000
    30  H    2.154429   1.084162   2.150124   2.473485   0.000000
    31  H    1.084207   2.154148   3.398313   4.293190   2.482658
    32  H    2.153291   3.398368   3.870677   4.955764   4.295768
    33  H    3.398636   3.872158   3.395106   4.292107   4.956303
                   31         32         33
    31  H    0.000000
    32  H    2.481958   0.000000
    33  H    4.294563   2.476048   0.000000
 Stoichiometry    C15H14FNOS
 Framework group  C1[X(C15H14FNOS)]
 Deg. of freedom    93
 Full point group                 C1      NOp   1
 Largest Abelian subgroup         C1      NOp   1
 Largest concise Abelian subgroup C1      NOp   1
                         Standard orientation:                         
 ---------------------------------------------------------------------
 Center     Atomic      Atomic             Coordinates (Angstroms)
 Number     Number       Type             X           Y           Z
 ---------------------------------------------------------------------
      1          6           0       -2.773140    0.737152    1.362263
      2          8           0       -1.372705    0.421415    1.094175
      3          6           0       -0.621330    1.167165    0.266749
      4          7           0        0.592423    0.619322    0.137475
      5          1           0        0.752588   -0.251516    0.628520
      6          6           0        1.685896    1.164075   -0.675183
      7          1           0        1.412826    1.110882   -1.732431
      8          1           0        1.809805    2.219555   -0.424160
      9          6           0        2.964291    0.399661   -0.419519
     10          6           0        3.753162    0.692072    0.699309
     11          6           0        4.927547   -0.012707    0.952730
     12          6           0        5.296403   -1.011813    0.065632
     13          6           0        4.547638   -1.331925   -1.054175
     14          6           0        3.374170   -0.615858   -1.288756
     15          1           0        2.776686   -0.851236   -2.162472
     16          1           0        4.876009   -2.117074   -1.723565
     17          9           0        6.445535   -1.703520    0.303233
     18          1           0        5.547556    0.208142    1.812505
     19          1           0        3.453261    1.481320    1.379921
     20         16           0       -1.099575    2.592685   -0.492325
     21          1           0       -2.949450    1.780053    1.107237
     22          1           0       -2.871245    0.597545    2.438331
     23          6           0       -3.685162   -0.191087    0.604148
     24          6           0       -4.307124    0.224685   -0.578205
     25          6           0       -5.147178   -0.641215   -1.278296
     26          6           0       -5.371469   -1.933247   -0.803472
     27          6           0       -4.757458   -2.355703    0.376789
     28          6           0       -3.922132   -1.487682    1.076997
     29          1           0       -3.453963   -1.815925    1.999277
     30          1           0       -4.934817   -3.356638    0.753723
     31          1           0       -6.025423   -2.606249   -1.346535
     32          1           0       -5.627148   -0.306623   -2.191054
     33          1           0       -4.133308    1.228478   -0.948991
 ---------------------------------------------------------------------
 Rotational constants (GHZ):      0.6790781      0.1202237      0.1109738
 Standard basis: 6-311++G(d,p) (5D, 7F)
 There are   543 symmetry adapted cartesian basis functions of A   symmetry.
 There are   524 symmetry adapted basis functions of A   symmetry.
   524 basis functions,   824 primitive gaussians,   543 cartesian basis functions
    72 alpha electrons       72 beta electrons
       nuclear repulsion energy      1382.7781294026 Hartrees.
 NAtoms=   33 NActive=   33 NUniq=   33 SFac= 1.00D+00 NAtFMM=   60 NAOKFM=F Big=F
 Integral buffers will be    131072 words long.
 Raffenetti 2 integral format.
 Two-electron integral symmetry is turned on.
 ------------------------------------------------------------------------------
 Polarizable Continuum Model (PCM)
 =================================
 Model                : PCM (using non-symmetric T matrix).
 Atomic radii         : UFF (Universal Force Field).
 Polarization charges : Total charges.
 Charge compensation  : None.
 Solution method      : On-the-fly selection.
 Cavity type          : Scaled VdW (van der Waals Surface) (Alpha=1.100).
 Cavity algorithm     : GePol (No added spheres)
                        Default sphere list used, NSphG=   33.
                        Lebedev-Laikov grids with approx.  5.0 points / Ang**2.
                        Smoothing algorithm: York/Karplus (Gamma=1.0000).
                        Polarization charges: spherical gaussians, with
                                              point-specific exponents (IZeta= 3).
                        Self-potential: point-specific (ISelfS= 7).
                        Self-field    : sphere-specific E.n sum rule (ISelfD= 2).
 1st derivatives      : Analytical E(r).r(x)/FMM algorithm (CHGder, D1EAlg=3).
                        Cavity 1st derivative terms included.
 Solvent              : Chloroform, Eps=   4.711300 Eps(inf)=   2.090627
 ------------------------------------------------------------------------------
 One-electron integrals computed using PRISM.
 NBasis=   524 RedAO= T EigKep=  2.38D-06  NBF=   524
 NBsUse=   522 1.00D-06 EigRej=  8.74D-07 NBFU=   522
 ExpMin= 3.60D-02 ExpMax= 9.34D+04 ExpMxC= 3.17D+03 IAcc=3 IRadAn=         5 AccDes= 0.00D+00
 Harris functional with IExCor=  402 and IRadAn=       5 diagonalized for initial guess.
 HarFok:  IExCor=  402 AccDes= 0.00D+00 IRadAn=         5 IDoV= 1 UseB2=F ITyADJ=14
 ICtDFT=  3500011 ScaDFX=  1.000000  1.000000  1.000000  1.000000
 FoFCou: FMM=F IPFlag=           0 FMFlag=      100000 FMFlg1=           0
         NFxFlg=           0 DoJE=T BraDBF=F KetDBF=T FulRan=T
         wScrn=  0.000000 ICntrl=     500 IOpCl=  0 I1Cent=   200000004 NGrid=           0
         NMat0=    1 NMatS0=      1 NMatT0=    0 NMatD0=    1 NMtDS0=    0 NMtDT0=    0
 Petite list used in FoFCou.
 Requested convergence on RMS density matrix=1.00D-08 within 128 cycles.
 Requested convergence on MAX density matrix=1.00D-06.
 Requested convergence on             energy=1.00D-06.
 No special actions if energy rises.
 Inv3:  Mode=1 IEnd=    22293228.
 Iteration    1 A*A^-1 deviation from unit magnitude is 9.44D-15 for   2669.
 Iteration    1 A*A^-1 deviation from orthogonality  is 5.55D-15 for   1874   1681.
 Iteration    1 A^-1*A deviation from unit magnitude is 9.55D-15 for   1812.
 Iteration    1 A^-1*A deviation from orthogonality  is 3.79D-11 for   2455   2417.
 Error on total polarization charges =  0.01781
 SCF Done:  E(RB3LYP) =  -1208.29434902     A.U. after   14 cycles
            NFock= 14  Conv=0.79D-08     -V/T= 2.0033

 **********************************************************************

            Population analysis using the SCF density.

 **********************************************************************

 Orbital symmetries:
       Occupied  (A) (A) (A) (A) (A) (A) (A) (A) (A) (A) (A) (A)
                 (A) (A) (A) (A) (A) (A) (A) (A) (A) (A) (A) (A)
                 (A) (A) (A) (A) (A) (A) (A) (A) (A) (A) (A) (A)
                 (A) (A) (A) (A) (A) (A) (A) (A) (A) (A) (A) (A)
                 (A) (A) (A) (A) (A) (A) (A) (A) (A) (A) (A) (A)
                 (A) (A) (A) (A) (A) (A) (A) (A) (A) (A) (A) (A)
       Virtual   (A) (A) (A) (A) (A) (A) (A) (A) (A) (A) (A) (A)
                 (A) (A) (A) (A) (A) (A) (A) (A) (A) (A) (A) (A)
                 (A) (A) (A) (A) (A) (A) (A) (A) (A) (A) (A) (A)
                 (A) (A) (A) (A) (A) (A) (A) (A) (A) (A) (A) (A)
                 (A) (A) (A) (A) (A) (A) (A) (A) (A) (A) (A) (A)
                 (A) (A) (A) (A) (A) (A) (A) (A) (A) (A) (A) (A)
                 (A) (A) (A) (A) (A) (A) (A) (A) (A) (A) (A) (A)
                 (A) (A) (A) (A) (A) (A) (A) (A) (A) (A) (A) (A)
                 (A) (A) (A) (A) (A) (A) (A) (A) (A) (A) (A) (A)
                 (A) (A) (A) (A) (A) (A) (A) (A) (A) (A) (A) (A)
                 (A) (A) (A) (A) (A) (A) (A) (A) (A) (A) (A) (A)
                 (A) (A) (A) (A) (A) (A) (A) (A) (A) (A) (A) (A)
                 (A) (A) (A) (A) (A) (A) (A) (A) (A) (A) (A) (A)
                 (A) (A) (A) (A) (A) (A) (A) (A) (A) (A) (A) (A)
                 (A) (A) (A) (A) (A) (A) (A) (A) (A) (A) (A) (A)
                 (A) (A) (A) (A) (A) (A) (A) (A) (A) (A) (A) (A)
                 (A) (A) (A) (A) (A) (A) (A) (A) (A) (A) (A) (A)
                 (A) (A) (A) (A) (A) (A) (A) (A) (A) (A) (A) (A)
                 (A) (A) (A) (A) (A) (A) (A) (A) (A) (A) (A) (A)
                 (A) (A) (A) (A) (A) (A) (A) (A) (A) (A) (A) (A)
                 (A) (A) (A) (A) (A) (A) (A) (A) (A) (A) (A) (A)
                 (A) (A) (A) (A) (A) (A) (A) (A) (A) (A) (A) (A)
                 (A) (A) (A) (A) (A) (A) (A) (A) (A) (A) (A) (A)
                 (A) (A) (A) (A) (A) (A) (A) (A) (A) (A) (A) (A)
                 (A) (A) (A) (A) (A) (A) (A) (A) (A) (A) (A) (A)
                 (A) (A) (A) (A) (A) (A) (A) (A) (A) (A) (A) (A)
                 (A) (A) (A) (A) (A) (A) (A) (A) (A) (A) (A) (A)
                 (A) (A) (A) (A) (A) (A) (A) (A) (A) (A) (A) (A)
                 (A) (A) (A) (A) (A) (A) (A) (A) (A) (A) (A) (A)
                 (A) (A) (A) (A) (A) (A) (A) (A) (A) (A) (A) (A)
                 (A) (A) (A) (A) (A) (A) (A) (A) (A) (A) (A) (A)
                 (A) (A) (A) (A) (A) (A) (A) (A) (A) (A) (A) (A)
                 (A) (A) (A) (A) (A) (A) (A) (A) (A) (A) (A) (A)
                 (A) (A) (A) (A) (A) (A) (A) (A) (A) (A) (A) (A)
                 (A) (A) (A) (A) (A) (A) (A) (A) (A) (A) (A) (A)
                 (A) (A) (A) (A) (A) (A) (A) (A) (A) (A) (A) (A)
                 (A) (A) (A) (A) (A) (A) (A) (A) (A) (A) (A) (A)
                 (A) (A) (A) (A) (A) (A)
 The electronic state is 1-A.
 Alpha  occ. eigenvalues --  -88.80614 -24.70039 -19.18171 -14.36447 -10.32004
 Alpha  occ. eigenvalues --  -10.27339 -10.23952 -10.22645 -10.20216 -10.19818
 Alpha  occ. eigenvalues --  -10.19808 -10.19588 -10.19564 -10.19313 -10.18513
 Alpha  occ. eigenvalues --  -10.18446 -10.18384 -10.18372 -10.18300  -7.89402
 Alpha  occ. eigenvalues --   -5.85823  -5.85238  -5.84916  -1.23707  -1.10466
 Alpha  occ. eigenvalues --   -0.96502  -0.88463  -0.87033  -0.80574  -0.78224
 Alpha  occ. eigenvalues --   -0.77540  -0.75772  -0.74699  -0.72208  -0.69238
 Alpha  occ. eigenvalues --   -0.64409  -0.62170  -0.61800  -0.60812  -0.58781
 Alpha  occ. eigenvalues --   -0.56334  -0.55730  -0.52640  -0.51800  -0.50980
 Alpha  occ. eigenvalues --   -0.48863  -0.48301  -0.48107  -0.47188  -0.46321
 Alpha  occ. eigenvalues --   -0.45835  -0.44967  -0.44516  -0.44097  -0.43183
 Alpha  occ. eigenvalues --   -0.41641  -0.40805  -0.39511  -0.38578  -0.37830
 Alpha  occ. eigenvalues --   -0.37732  -0.36513  -0.35865  -0.35768  -0.34591
 Alpha  occ. eigenvalues --   -0.29657  -0.27983  -0.26687  -0.26662  -0.26580
 Alpha  occ. eigenvalues --   -0.24412  -0.23197
 Alpha virt. eigenvalues --   -0.04035  -0.03351  -0.02907  -0.02434  -0.01959
 Alpha virt. eigenvalues --   -0.00957  -0.00120   0.00728   0.00756   0.01094
 Alpha virt. eigenvalues --    0.01655   0.02034   0.02626   0.03113   0.03457
 Alpha virt. eigenvalues --    0.03570   0.04071   0.04677   0.05534   0.05854
 Alpha virt. eigenvalues --    0.06107   0.06737   0.06862   0.06982   0.07352
 Alpha virt. eigenvalues --    0.08032   0.08247   0.08603   0.09409   0.09751
 Alpha virt. eigenvalues --    0.10094   0.10327   0.10529   0.11093   0.11212
 Alpha virt. eigenvalues --    0.11325   0.11634   0.11748   0.11822   0.12018
 Alpha virt. eigenvalues --    0.12317   0.12525   0.12636   0.12752   0.13095
 Alpha virt. eigenvalues --    0.13205   0.13450   0.13497   0.13623   0.13845
 Alpha virt. eigenvalues --    0.14047   0.14469   0.14580   0.15354   0.15741
 Alpha virt. eigenvalues --    0.15880   0.16249   0.16430   0.16593   0.16879
 Alpha virt. eigenvalues --    0.17058   0.17422   0.17850   0.18031   0.18300
 Alpha virt. eigenvalues --    0.18519   0.18724   0.19342   0.19576   0.20259
 Alpha virt. eigenvalues --    0.20648   0.20815   0.21044   0.21133   0.21545
 Alpha virt. eigenvalues --    0.22126   0.22556   0.22996   0.23701   0.23880
 Alpha virt. eigenvalues --    0.24155   0.24374   0.24929   0.25343   0.25705
 Alpha virt. eigenvalues --    0.25883   0.26179   0.26788   0.27001   0.27323
 Alpha virt. eigenvalues --    0.27483   0.27677   0.27992   0.28180   0.28560
 Alpha virt. eigenvalues --    0.28997   0.29078   0.29584   0.30056   0.30411
 Alpha virt. eigenvalues --    0.30644   0.30949   0.31694   0.32157   0.32400
 Alpha virt. eigenvalues --    0.32960   0.33622   0.34637   0.34849   0.34987
 Alpha virt. eigenvalues --    0.35446   0.35661   0.36231   0.36456   0.36863
 Alpha virt. eigenvalues --    0.37337   0.37768   0.37987   0.38051   0.39074
 Alpha virt. eigenvalues --    0.40342   0.40749   0.41428   0.43357   0.43701
 Alpha virt. eigenvalues --    0.44520   0.46537   0.48067   0.49168   0.49396
 Alpha virt. eigenvalues --    0.50223   0.52045   0.52679   0.53143   0.53773
 Alpha virt. eigenvalues --    0.54105   0.54960   0.54976   0.55254   0.55807
 Alpha virt. eigenvalues --    0.56076   0.56267   0.56702   0.57446   0.58146
 Alpha virt. eigenvalues --    0.58363   0.59511   0.60250   0.60560   0.61173
 Alpha virt. eigenvalues --    0.61823   0.62627   0.63749   0.64530   0.64982
 Alpha virt. eigenvalues --    0.65307   0.66081   0.67078   0.67465   0.67942
 Alpha virt. eigenvalues --    0.68326   0.69053   0.69622   0.70407   0.71105
 Alpha virt. eigenvalues --    0.71938   0.72084   0.72300   0.72751   0.73687
 Alpha virt. eigenvalues --    0.73858   0.74097   0.75718   0.76251   0.76482
 Alpha virt. eigenvalues --    0.77409   0.78117   0.78533   0.79998   0.80573
 Alpha virt. eigenvalues --    0.81525   0.82735   0.82929   0.83848   0.84014
 Alpha virt. eigenvalues --    0.84588   0.85223   0.86461   0.86794   0.86870
 Alpha virt. eigenvalues --    0.86933   0.88224   0.88472   0.88930   0.89538
 Alpha virt. eigenvalues --    0.90543   0.91556   0.91978   0.92814   0.94059
 Alpha virt. eigenvalues --    0.94280   0.95315   0.97518   0.98857   0.99078
 Alpha virt. eigenvalues --    0.99782   1.00962   1.01389   1.01563   1.02395
 Alpha virt. eigenvalues --    1.04052   1.04467   1.05914   1.06250   1.07291
 Alpha virt. eigenvalues --    1.08048   1.08865   1.09728   1.11675   1.12454
 Alpha virt. eigenvalues --    1.13606   1.14629   1.15024   1.17342   1.19594
 Alpha virt. eigenvalues --    1.25557   1.27304   1.28138   1.30009   1.31654
 Alpha virt. eigenvalues --    1.31969   1.36845   1.38182   1.39523   1.41897
 Alpha virt. eigenvalues --    1.42735   1.44523   1.45599   1.47044   1.47372
 Alpha virt. eigenvalues --    1.48482   1.49040   1.50078   1.50302   1.51697
 Alpha virt. eigenvalues --    1.52108   1.53040   1.53447   1.54084   1.54756
 Alpha virt. eigenvalues --    1.54993   1.56453   1.56725   1.56835   1.59883
 Alpha virt. eigenvalues --    1.60842   1.61716   1.61950   1.62649   1.63324
 Alpha virt. eigenvalues --    1.64566   1.64871   1.66418   1.67517   1.67899
 Alpha virt. eigenvalues --    1.68372   1.70947   1.72358   1.74013   1.74765
 Alpha virt. eigenvalues --    1.74922   1.75649   1.75807   1.76654   1.76953
 Alpha virt. eigenvalues --    1.78276   1.79325   1.82384   1.82675   1.83268
 Alpha virt. eigenvalues --    1.85424   1.86845   1.88263   1.89110   1.90033
 Alpha virt. eigenvalues --    1.90268   1.90779   1.91478   1.91973   1.92171
 Alpha virt. eigenvalues --    1.92846   1.93761   1.94006   1.95267   1.95766
 Alpha virt. eigenvalues --    1.96498   1.96660   1.97922   2.00514   2.01871
 Alpha virt. eigenvalues --    2.02907   2.04133   2.05005   2.05796   2.06736
 Alpha virt. eigenvalues --    2.07651   2.08962   2.11204   2.13244   2.16491
 Alpha virt. eigenvalues --    2.16706   2.17934   2.19306   2.22213   2.23409
 Alpha virt. eigenvalues --    2.28688   2.31131   2.31479   2.32681   2.33496
 Alpha virt. eigenvalues --    2.34368   2.36194   2.39070   2.42046   2.42455
 Alpha virt. eigenvalues --    2.43823   2.45211   2.45828   2.49988   2.51787
 Alpha virt. eigenvalues --    2.52305   2.54628   2.60872   2.61232   2.61996
 Alpha virt. eigenvalues --    2.63007   2.64998   2.65758   2.66988   2.67587
 Alpha virt. eigenvalues --    2.68396   2.69495   2.70037   2.70577   2.71039
 Alpha virt. eigenvalues --    2.72334   2.72847   2.73973   2.74421   2.75289
 Alpha virt. eigenvalues --    2.75943   2.76706   2.77668   2.78332   2.79337
 Alpha virt. eigenvalues --    2.79868   2.80280   2.80712   2.83541   2.84611
 Alpha virt. eigenvalues --    2.85838   2.86981   2.87861   2.90050   2.90551
 Alpha virt. eigenvalues --    2.91419   2.92548   2.94087   2.94699   2.95202
 Alpha virt. eigenvalues --    2.96804   3.00009   3.05558   3.06847   3.08749
 Alpha virt. eigenvalues --    3.10645   3.12107   3.15840   3.16208   3.18030
 Alpha virt. eigenvalues --    3.20971   3.24413   3.25737   3.30764   3.32842
 Alpha virt. eigenvalues --    3.34729   3.37479   3.39826   3.41154   3.47490
 Alpha virt. eigenvalues --    3.49134   3.53286   3.59441   3.62587   3.65176
 Alpha virt. eigenvalues --    3.66922   3.69160   3.72991   3.77585   3.77778
 Alpha virt. eigenvalues --    3.84637   3.85904   3.96656   3.96795   3.98882
 Alpha virt. eigenvalues --    3.99217   4.00184   4.03493   4.08728   4.10041
 Alpha virt. eigenvalues --    4.14481   4.14847   4.15565   4.15928   4.31706
 Alpha virt. eigenvalues --    4.33352   4.79350   4.82629   4.83911   4.85578
 Alpha virt. eigenvalues --    4.88045   5.07100   5.36111   5.73005   6.31675
 Alpha virt. eigenvalues --    6.43437   6.72018   7.98415  17.37367  17.46519
 Alpha virt. eigenvalues --   17.56155  23.56070  23.60758  23.69277  23.86518
 Alpha virt. eigenvalues --   23.87313  23.91712  23.95874  23.96050  23.96413
 Alpha virt. eigenvalues --   24.05922  24.07093  24.08466  24.09040  24.17107
 Alpha virt. eigenvalues --   24.18260  35.57949  49.90632  66.78829 189.15434
          Condensed to atoms (all electrons):
               1          2          3          4          5          6
     1  C   10.061821   0.266810  -0.225812  -0.128153  -0.012747   0.035166
     2  O    0.266810   8.164638   0.184051  -0.227597   0.000831   0.064010
     3  C   -0.225812   0.184051   6.991101   0.149606  -0.071452  -0.327100
     4  N   -0.128153  -0.227597   0.149606   7.369485   0.343706  -0.039780
     5  H   -0.012747   0.000831  -0.071452   0.343706   0.374587  -0.046936
     6  C    0.035166   0.064010  -0.327100  -0.039780  -0.046936  11.529810
     7  H    0.042440   0.006039   0.017284  -0.119678   0.008994   0.561765
     8  H   -0.017449   0.023965  -0.046225  -0.109780   0.008706   0.375451
     9  C   -0.069691  -0.022422  -0.570909  -0.425228   0.082916  -2.816115
    10  C   -0.049251  -0.000538  -0.188207  -0.034522   0.032614  -1.095586
    11  C   -0.005148   0.003473   0.068782   0.011230  -0.012546  -0.020229
    12  C   -0.003537  -0.001530  -0.020700   0.013173   0.007309  -0.170808
    13  C    0.006201  -0.001408   0.096046   0.090403  -0.006453   0.099820
    14  C    0.001084  -0.040788   0.242111   0.267125  -0.020217  -1.651870
    15  H   -0.005132  -0.001859  -0.010663   0.019131  -0.001065  -0.036135
    16  H    0.000182   0.000111   0.000490  -0.001813   0.000101   0.009750
    17  F    0.000001   0.000000   0.000061   0.000278   0.000081  -0.003189
    18  H    0.000180   0.000193   0.000836  -0.002616  -0.000362  -0.003156
    19  H   -0.001619  -0.004216  -0.012413   0.015370   0.001254   0.018037
    20  S   -0.346477  -0.086007  -0.285360  -0.238878  -0.016864   0.234723
    21  H   -0.137398  -0.037322   0.045704   0.056387  -0.001014  -0.024674
    22  H    0.639942  -0.098229  -0.074125  -0.004747   0.000309   0.014208
    23  C   -2.185330  -0.250682  -0.036693   0.137093  -0.002775  -0.084145
    24  C   -0.274302   0.027274  -0.131072  -0.015386  -0.010008  -0.041502
    25  C   -0.238379   0.045350   0.055482  -0.000630  -0.002168   0.007745
    26  C   -0.051625   0.012041   0.021618   0.000040   0.001460   0.001381
    27  C   -0.147155  -0.027211  -0.018198  -0.015478  -0.000203   0.002069
    28  C   -0.756447  -0.025899   0.233176  -0.020808   0.008564   0.043956
    29  H   -0.068799   0.005615   0.020568   0.000731  -0.000435  -0.002157
    30  H    0.014183  -0.000388  -0.001874  -0.000104  -0.000045   0.000054
    31  H   -0.007043   0.000130   0.000127   0.000077   0.000038  -0.000095
    32  H    0.006550   0.001069  -0.000319  -0.000254  -0.000072   0.000330
    33  H    0.057720  -0.027893  -0.018348   0.008115  -0.000152  -0.006420
               7          8          9         10         11         12
     1  C    0.042440  -0.017449  -0.069691  -0.049251  -0.005148  -0.003537
     2  O    0.006039   0.023965  -0.022422  -0.000538   0.003473  -0.001530
     3  C    0.017284  -0.046225  -0.570909  -0.188207   0.068782  -0.020700
     4  N   -0.119678  -0.109780  -0.425228  -0.034522   0.011230   0.013173
     5  H    0.008994   0.008706   0.082916   0.032614  -0.012546   0.007309
     6  C    0.561765   0.375451  -2.816115  -1.095586  -0.020229  -0.170808
     7  H    0.616668  -0.071774  -0.035456   0.110961  -0.075821  -0.020162
     8  H   -0.071774   0.581516   0.104204   0.052469   0.061548   0.004778
     9  C   -0.035456   0.104204  12.448893  -0.249543  -0.501953  -0.512035
    10  C    0.110961   0.052469  -0.249543  12.232484  -1.644566  -0.060568
    11  C   -0.075821   0.061548  -0.501953  -1.644566   8.829867  -0.108455
    12  C   -0.020162   0.004778  -0.512035  -0.060568  -0.108455   7.333312
    13  C    0.041809  -0.073776  -1.041384   1.275544  -2.505642  -0.011653
    14  C   -0.213319  -0.063065  -0.783006  -4.508017   1.699057  -0.279570
    15  H   -0.033504   0.007289  -0.105094  -0.081714   0.091976   0.046715
    16  H    0.004155  -0.000429   0.057229   0.058391  -0.116856  -0.196697
    17  F   -0.000113  -0.000103   0.003244  -0.041519  -0.210853   0.556905
    18  H   -0.000565   0.001994   0.063996  -0.093665   0.595824  -0.193020
    19  H    0.007627  -0.019012  -0.114863   0.513927  -0.137307   0.031773
    20  S    0.017947   0.051795  -0.190033   0.017662   0.011869  -0.001012
    21  H   -0.014776   0.002812   0.007049   0.007165   0.002548   0.000531
    22  H    0.005524  -0.004648  -0.007359  -0.006746  -0.003242  -0.000754
    23  C   -0.006900  -0.025655  -0.000524  -0.008246  -0.001993   0.000474
    24  C   -0.009036   0.007556   0.011125  -0.016240   0.002314  -0.000003
    25  C   -0.008269   0.005741   0.006760   0.001009   0.000537   0.000028
    26  C   -0.000833   0.000607  -0.000101   0.001271   0.000012  -0.000018
    27  C    0.003793  -0.000781  -0.000119  -0.001788  -0.000423  -0.000066
    28  C    0.004910   0.001539  -0.000773   0.023630  -0.001601   0.000210
    29  H   -0.000842   0.000393   0.000022   0.001090   0.000392   0.000128
    30  H    0.000057  -0.000023   0.000023  -0.000081  -0.000012  -0.000002
    31  H   -0.000026  -0.000009  -0.000026   0.000028  -0.000000   0.000000
    32  H   -0.000186   0.000129   0.000173   0.000041   0.000006  -0.000001
    33  H    0.002977  -0.004553  -0.001635  -0.004650  -0.000427  -0.000002
              13         14         15         16         17         18
     1  C    0.006201   0.001084  -0.005132   0.000182   0.000001   0.000180
     2  O   -0.001408  -0.040788  -0.001859   0.000111   0.000000   0.000193
     3  C    0.096046   0.242111  -0.010663   0.000490   0.000061   0.000836
     4  N    0.090403   0.267125   0.019131  -0.001813   0.000278  -0.002616
     5  H   -0.006453  -0.020217  -0.001065   0.000101   0.000081  -0.000362
     6  C    0.099820  -1.651870  -0.036135   0.009750  -0.003189  -0.003156
     7  H    0.041809  -0.213319  -0.033504   0.004155  -0.000113  -0.000565
     8  H   -0.073776  -0.063065   0.007289  -0.000429  -0.000103   0.001994
     9  C   -1.041384  -0.783006  -0.105094   0.057229   0.003244   0.063996
    10  C    1.275544  -4.508017  -0.081714   0.058391  -0.041519  -0.093665
    11  C   -2.505642   1.699057   0.091976  -0.116856  -0.210853   0.595824
    12  C   -0.011653  -0.279570   0.046715  -0.196697   0.556905  -0.193020
    13  C    8.883838  -1.026431  -0.127793   0.588083  -0.209849  -0.123754
    14  C   -1.026431  12.311062   0.538067  -0.079580  -0.041288   0.072200
    15  H   -0.127793   0.538067   0.526308  -0.023781   0.000395   0.002786
    16  H    0.588083  -0.079580  -0.023781   0.501526  -0.021589  -0.003665
    17  F   -0.209849  -0.041288   0.000395  -0.021589   9.180904  -0.021595
    18  H   -0.123754   0.072200   0.002786  -0.003665  -0.021595   0.504312
    19  H    0.087488  -0.080915  -0.004481   0.002693   0.000290  -0.022955
    20  S   -0.004272  -0.070832  -0.001621  -0.000102  -0.000009  -0.000055
    21  H    0.000030   0.008359   0.001526  -0.000053  -0.000000  -0.000039
    22  H    0.000975  -0.001875  -0.000756   0.000031   0.000000   0.000030
    23  C    0.005991   0.033217   0.002186  -0.000119  -0.000001  -0.000032
    24  C   -0.001215   0.021262   0.000774  -0.000005  -0.000000   0.000047
    25  C   -0.001131  -0.000486   0.000941  -0.000014  -0.000000   0.000005
    26  C   -0.000154  -0.002172  -0.000046   0.000005   0.000000  -0.000004
    27  C    0.000170  -0.000294  -0.000784   0.000028  -0.000000   0.000006
    28  C   -0.000995  -0.027475  -0.000666   0.000025   0.000000  -0.000060
    29  H   -0.000193   0.000272   0.000201  -0.000011   0.000000  -0.000007
    30  H    0.000019   0.000052  -0.000015   0.000001  -0.000000   0.000000
    31  H    0.000006  -0.000020   0.000002  -0.000000   0.000000  -0.000000
    32  H   -0.000029  -0.000113   0.000019  -0.000000   0.000000   0.000000
    33  H    0.000694   0.005931  -0.000157   0.000001  -0.000000   0.000004
              19         20         21         22         23         24
     1  C   -0.001619  -0.346477  -0.137398   0.639942  -2.185330  -0.274302
     2  O   -0.004216  -0.086007  -0.037322  -0.098229  -0.250682   0.027274
     3  C   -0.012413  -0.285360   0.045704  -0.074125  -0.036693  -0.131072
     4  N    0.015370  -0.238878   0.056387  -0.004747   0.137093  -0.015386
     5  H    0.001254  -0.016864  -0.001014   0.000309  -0.002775  -0.010008
     6  C    0.018037   0.234723  -0.024674   0.014208  -0.084145  -0.041502
     7  H    0.007627   0.017947  -0.014776   0.005524  -0.006900  -0.009036
     8  H   -0.019012   0.051795   0.002812  -0.004648  -0.025655   0.007556
     9  C   -0.114863  -0.190033   0.007049  -0.007359  -0.000524   0.011125
    10  C    0.513927   0.017662   0.007165  -0.006746  -0.008246  -0.016240
    11  C   -0.137307   0.011869   0.002548  -0.003242  -0.001993   0.002314
    12  C    0.031773  -0.001012   0.000531  -0.000754   0.000474  -0.000003
    13  C    0.087488  -0.004272   0.000030   0.000975   0.005991  -0.001215
    14  C   -0.080915  -0.070832   0.008359  -0.001875   0.033217   0.021262
    15  H   -0.004481  -0.001621   0.001526  -0.000756   0.002186   0.000774
    16  H    0.002693  -0.000102  -0.000053   0.000031  -0.000119  -0.000005
    17  F    0.000290  -0.000009  -0.000000   0.000000  -0.000001  -0.000000
    18  H   -0.022955  -0.000055  -0.000039   0.000030  -0.000032   0.000047
    19  H    0.512682  -0.002146   0.000493   0.000045   0.002293  -0.000902
    20  S   -0.002146  16.909827   0.133046  -0.024085   0.162896   0.106652
    21  H    0.000493   0.133046   0.683356  -0.106369   0.128091   0.015285
    22  H    0.000045  -0.024085  -0.106369   0.621956  -0.016214  -0.042071
    23  C    0.002293   0.162896   0.128091  -0.016214   8.875968  -0.007332
    24  C   -0.000902   0.106652   0.015285  -0.042071  -0.007332   8.697620
    25  C   -0.000203  -0.017149   0.091781  -0.092063  -0.937548  -0.061660
    26  C    0.000023  -0.003467   0.013086  -0.013284  -0.036470  -0.624554
    27  C   -0.000026   0.001744  -0.068423   0.058581  -0.235498   0.654346
    28  C    0.000458  -0.054391   0.085515  -0.061363  -0.170245  -2.615264
    29  H    0.000012  -0.000599   0.017391  -0.028526  -0.058110  -0.011659
    30  H   -0.000002   0.000331  -0.000929   0.002347   0.006130   0.006823
    31  H    0.000002  -0.000099   0.000365  -0.000189   0.031075  -0.000774
    32  H   -0.000005  -0.000150   0.001789  -0.000905   0.007116  -0.108588
    33  H    0.000090   0.040333  -0.025086   0.018879   0.038703   0.510140
              25         26         27         28         29         30
     1  C   -0.238379  -0.051625  -0.147155  -0.756447  -0.068799   0.014183
     2  O    0.045350   0.012041  -0.027211  -0.025899   0.005615  -0.000388
     3  C    0.055482   0.021618  -0.018198   0.233176   0.020568  -0.001874
     4  N   -0.000630   0.000040  -0.015478  -0.020808   0.000731  -0.000104
     5  H   -0.002168   0.001460  -0.000203   0.008564  -0.000435  -0.000045
     6  C    0.007745   0.001381   0.002069   0.043956  -0.002157   0.000054
     7  H   -0.008269  -0.000833   0.003793   0.004910  -0.000842   0.000057
     8  H    0.005741   0.000607  -0.000781   0.001539   0.000393  -0.000023
     9  C    0.006760  -0.000101  -0.000119  -0.000773   0.000022   0.000023
    10  C    0.001009   0.001271  -0.001788   0.023630   0.001090  -0.000081
    11  C    0.000537   0.000012  -0.000423  -0.001601   0.000392  -0.000012
    12  C    0.000028  -0.000018  -0.000066   0.000210   0.000128  -0.000002
    13  C   -0.001131  -0.000154   0.000170  -0.000995  -0.000193   0.000019
    14  C   -0.000486  -0.002172  -0.000294  -0.027475   0.000272   0.000052
    15  H    0.000941  -0.000046  -0.000784  -0.000666   0.000201  -0.000015
    16  H   -0.000014   0.000005   0.000028   0.000025  -0.000011   0.000001
    17  F   -0.000000   0.000000  -0.000000   0.000000   0.000000  -0.000000
    18  H    0.000005  -0.000004   0.000006  -0.000060  -0.000007   0.000000
    19  H   -0.000203   0.000023  -0.000026   0.000458   0.000012  -0.000002
    20  S   -0.017149  -0.003467   0.001744  -0.054391  -0.000599   0.000331
    21  H    0.091781   0.013086  -0.068423   0.085515   0.017391  -0.000929
    22  H   -0.092063  -0.013284   0.058581  -0.061363  -0.028526   0.002347
    23  C   -0.937548  -0.036470  -0.235498  -0.170245  -0.058110   0.006130
    24  C   -0.061660  -0.624554   0.654346  -2.615264  -0.011659   0.006823
    25  C    6.305309   0.626399  -0.195344   0.490063   0.037781  -0.001084
    26  C    0.626399   5.855516   0.363884  -0.173359   0.027641  -0.061833
    27  C   -0.195344   0.363884   5.732283  -0.140930  -0.090302   0.419851
    28  C    0.490063  -0.173359  -0.140930   9.080750   0.460996  -0.061911
    29  H    0.037781   0.027641  -0.090302   0.460996   0.536426  -0.018545
    30  H   -0.001084  -0.061833   0.419851  -0.061911  -0.018545   0.514286
    31  H   -0.077623   0.466545  -0.062835  -0.013752   0.000200  -0.013148
    32  H    0.435717  -0.047385   0.001317   0.020937   0.000829  -0.000095
    33  H   -0.179204  -0.034945   0.041669  -0.075799  -0.006613   0.001428
              31         32         33
     1  C   -0.007043   0.006550   0.057720
     2  O    0.000130   0.001069  -0.027893
     3  C    0.000127  -0.000319  -0.018348
     4  N    0.000077  -0.000254   0.008115
     5  H    0.000038  -0.000072  -0.000152
     6  C   -0.000095   0.000330  -0.006420
     7  H   -0.000026  -0.000186   0.002977
     8  H   -0.000009   0.000129  -0.004553
     9  C   -0.000026   0.000173  -0.001635
    10  C    0.000028   0.000041  -0.004650
    11  C   -0.000000   0.000006  -0.000427
    12  C    0.000000  -0.000001  -0.000002
    13  C    0.000006  -0.000029   0.000694
    14  C   -0.000020  -0.000113   0.005931
    15  H    0.000002   0.000019  -0.000157
    16  H   -0.000000  -0.000000   0.000001
    17  F    0.000000   0.000000  -0.000000
    18  H   -0.000000   0.000000   0.000004
    19  H    0.000002  -0.000005   0.000090
    20  S   -0.000099  -0.000150   0.040333
    21  H    0.000365   0.001789  -0.025086
    22  H   -0.000189  -0.000905   0.018879
    23  C    0.031075   0.007116   0.038703
    24  C   -0.000774  -0.108588   0.510140
    25  C   -0.077623   0.435717  -0.179204
    26  C    0.466545  -0.047385  -0.034945
    27  C   -0.062835   0.001317   0.041669
    28  C   -0.013752   0.020937  -0.075799
    29  H    0.000200   0.000829  -0.006613
    30  H   -0.013148  -0.000095   0.001428
    31  H    0.521636  -0.014618   0.000514
    32  H   -0.014618   0.510295  -0.017687
    33  H    0.000514  -0.017687   0.543649
 Mulliken charges:
               1
     1  C   -0.400786
     2  O    0.048390
     3  C   -0.087569
     4  N   -0.096498
     5  H    0.334043
     6  C   -0.628375
     7  H    0.158308
     8  H    0.144788
     9  C    0.662635
    10  C   -0.242839
    11  C   -0.032363
    12  C   -0.414744
    13  C   -0.040984
    14  C   -0.308463
    15  H    0.196950
    16  H    0.221912
    17  F   -0.192053
    18  H    0.223139
    19  H    0.206506
    20  S   -0.345216
    21  H    0.113774
    22  H    0.224723
    23  C    0.633275
    24  C   -0.089645
    25  C   -0.297695
    26  C   -0.341281
    27  C   -0.273883
    28  C   -0.252992
    29  H    0.176111
    30  H    0.194505
    31  H    0.169515
    32  H    0.204091
    33  H    0.132722
 Sum of Mulliken charges =  -0.00000
 Mulliken charges with hydrogens summed into heavy atoms:
               1
     1  C   -0.062289
     2  O    0.048390
     3  C   -0.087569
     4  N    0.237545
     6  C   -0.325279
     9  C    0.662635
    10  C   -0.036333
    11  C    0.190776
    12  C   -0.414744
    13  C    0.180927
    14  C   -0.111513
    17  F   -0.192053
    20  S   -0.345216
    23  C    0.633275
    24  C    0.043077
    25  C   -0.093604
    26  C   -0.171765
    27  C   -0.079377
    28  C   -0.076881
 Electronic spatial extent (au):  <R**2>=           9193.9943
 Charge=             -0.0000 electrons
 Dipole moment (field-independent basis, Debye):
    X=             -0.0700    Y=             -2.9489    Z=              0.9754  Tot=              3.1068
 Quadrupole moment (field-independent basis, Debye-Ang):
   XX=           -122.5987   YY=           -125.9740   ZZ=           -110.9567
   XY=             12.5276   XZ=             -0.2802   YZ=              5.2171
 Traceless Quadrupole moment (field-independent basis, Debye-Ang):
   XX=             -2.7556   YY=             -6.1309   ZZ=              8.8864
   XY=             12.5276   XZ=             -0.2802   YZ=              5.2171
 Octapole moment (field-independent basis, Debye-Ang**2):
  XXX=            -94.3808  YYY=            -53.5486  ZZZ=             10.8425  XYY=             -2.8344
  XXY=             11.6112  XXZ=            -17.0962  XZZ=             15.7966  YZZ=             -9.5224
  YYZ=              6.9875  XYZ=             16.1933
 Hexadecapole moment (field-independent basis, Debye-Ang**3):
 XXXX=         -11076.3282 YYYY=          -1620.8137 ZZZZ=           -654.6028 XXXY=            348.6219
 XXXZ=            234.0049 YYYX=             40.3754 YYYZ=              8.0864 ZZZX=             10.0815
 ZZZY=             15.5827 XXYY=          -1907.4917 XXZZ=          -1653.7585 YYZZ=           -363.5292
 XXYZ=            114.1970 YYXZ=            -30.1879 ZZXY=            -31.8111
 N-N= 1.382778129403D+03 E-N=-5.602253646506D+03  KE= 1.204352400302D+03
 D1PCM: PCM CHGder 1st derivatives, ID1Alg=3 FixD1E=F DoIter=F DoCFld=F I1PDM=0.
 Calling FoFJK, ICntrl=      2127 FMM=F ISym2X=0 I1Cent= 0 IOpClX= 0 NMat=1 NMatS=1 NMatT=0.
 ***** Axes restored to original set *****
 -------------------------------------------------------------------
 Center     Atomic                   Forces (Hartrees/Bohr)
 Number     Number              X              Y              Z
 -------------------------------------------------------------------
      1        6           0.000452459   -0.000105414   -0.000584693
      2        8          -0.000224592   -0.000909201    0.000943712
      3        6          -0.002553034    0.003722272   -0.001676974
      4        7           0.001970606   -0.001426040    0.000319896
      5        1          -0.000041580    0.000199491   -0.000160345
      6        6          -0.000230777   -0.000124809    0.000234413
      7        1          -0.000087153    0.000259518   -0.000010087
      8        1          -0.000215299    0.000115795   -0.000220891
      9        6          -0.000329797    0.000059212   -0.000005394
     10        6           0.000236081   -0.000311735   -0.000071576
     11        6          -0.000365920    0.000152724   -0.000097252
     12        6           0.001401402   -0.000833373    0.000256276
     13        6          -0.000306869    0.000172037   -0.000006385
     14        6           0.000307211   -0.000055925    0.000308638
     15        1          -0.000069888    0.000060903   -0.000059181
     16        1           0.000130782    0.000014212    0.000106988
     17        9          -0.001021285    0.000607730   -0.000194685
     18        1           0.000102743   -0.000107604   -0.000084087
     19        1          -0.000090525    0.000091147   -0.000032809
     20       16           0.000662579   -0.001724200    0.000909844
     21        1           0.000120851    0.000163939   -0.000133534
     22        1           0.000006564   -0.000073253    0.000158748
     23        6          -0.000147110   -0.000113624   -0.000001429
     24        6          -0.000137959   -0.000055086    0.000006893
     25        6           0.000145451   -0.000202630    0.000366468
     26        6           0.000201158    0.000205863    0.000138396
     27        6           0.000049891    0.000237743   -0.000063995
     28        6          -0.000251983    0.000081207   -0.000378838
     29        1           0.000078851    0.000001129    0.000024911
     30        1          -0.000025188   -0.000037593    0.000004057
     31        1          -0.000011769   -0.000028882   -0.000001109
     32        1           0.000025047    0.000014967   -0.000006280
     33        1           0.000219053   -0.000050521    0.000010302
 -------------------------------------------------------------------
 Cartesian Forces:  Max     0.003722272 RMS     0.000650899

 GradGradGradGradGradGradGradGradGradGradGradGradGradGradGradGradGradGrad
 Berny optimization.
 FormGI is forming the generalized inverse of G from B-inverse, IUseBI=4.
 Internal  Forces:  Max     0.002059081 RMS     0.000303832
 Search for a local minimum.
 Step number   1 out of a maximum of  174
 All quantities printed in internal units (Hartrees-Bohrs-Radians)
 Mixed Optimization -- En-DIIS/RFO-DIIS
 Second derivative matrix not updated -- first step.
 ITU=  0
     Eigenvalues ---    0.00617   0.00686   0.00802   0.00893   0.01477
     Eigenvalues ---    0.01504   0.01525   0.02100   0.02111   0.02125
     Eigenvalues ---    0.02132   0.02135   0.02141   0.02147   0.02151
     Eigenvalues ---    0.02156   0.02158   0.02163   0.02179   0.02219
     Eigenvalues ---    0.02230   0.02259   0.02283   0.02437   0.02488
     Eigenvalues ---    0.02513   0.05201   0.06151   0.06536   0.07053
     Eigenvalues ---    0.09678   0.11690   0.13082   0.13964   0.15997
     Eigenvalues ---    0.16000   0.16000   0.16000   0.16000   0.16000
     Eigenvalues ---    0.16000   0.16000   0.16000   0.16000   0.21953
     Eigenvalues ---    0.22000   0.22000   0.22000   0.22001   0.22117
     Eigenvalues ---    0.22990   0.23477   0.24000   0.24999   0.24999
     Eigenvalues ---    0.25000   0.25000   0.25000   0.25000   0.31222
     Eigenvalues ---    0.31752   0.34441   0.34586   0.34869   0.35044
     Eigenvalues ---    0.35381   0.35459   0.35476   0.35491   0.35494
     Eigenvalues ---    0.35496   0.35502   0.35661   0.35663   0.36070
     Eigenvalues ---    0.36914   0.37842   0.41972   0.42026   0.42310
     Eigenvalues ---    0.42598   0.45558   0.45834   0.45982   0.46058
     Eigenvalues ---    0.46447   0.46636   0.46685   0.47193   0.47960
     Eigenvalues ---    0.52518   0.56399   0.57673
 RFO step:  Lambda=-5.20885000D-05 EMin= 6.16649839D-03
 Linear search not attempted -- first point.
 Iteration  1 RMS(Cart)=  0.01366356 RMS(Int)=  0.00006277
 Iteration  2 RMS(Cart)=  0.00011156 RMS(Int)=  0.00000046
 Iteration  3 RMS(Cart)=  0.00000000 RMS(Int)=  0.00000046
 Variable       Old X    -DE/DX   Delta X   Delta X   Delta X     New X
                                 (Linear)    (Quad)   (Total)
    R1        2.75976  -0.00076   0.00000  -0.00207  -0.00207   2.75769
    R2        2.05604   0.00017   0.00000   0.00047   0.00047   2.05651
    R3        2.05888   0.00017   0.00000   0.00049   0.00049   2.05937
    R4        2.84600  -0.00019   0.00000  -0.00059  -0.00059   2.84541
    R5        2.53909   0.00052   0.00000   0.00092   0.00092   2.54002
    R6        2.52831   0.00170   0.00000   0.00295   0.00295   2.53126
    R7        3.18295  -0.00206   0.00000  -0.00544  -0.00544   3.17751
    R8        1.91333  -0.00026   0.00000  -0.00056  -0.00056   1.91277
    R9        2.77272  -0.00041   0.00000  -0.00114  -0.00114   2.77158
   R10        2.06592   0.00002   0.00000   0.00005   0.00005   2.06597
   R11        2.06353   0.00004   0.00000   0.00011   0.00011   2.06364
   R12        2.85592   0.00009   0.00000   0.00027   0.00027   2.85619
   R13        2.64535  -0.00006   0.00000  -0.00013  -0.00013   2.64522
   R14        2.64214  -0.00005   0.00000  -0.00011  -0.00011   2.64203
   R15        2.63216  -0.00003   0.00000  -0.00006  -0.00006   2.63210
   R16        2.04936   0.00007   0.00000   0.00019   0.00019   2.04955
   R17        2.61931  -0.00004   0.00000  -0.00009  -0.00009   2.61922
   R18        2.04615  -0.00003   0.00000  -0.00009  -0.00009   2.04605
   R19        2.61650  -0.00009   0.00000  -0.00018  -0.00018   2.61632
   R20        2.57407  -0.00120   0.00000  -0.00229  -0.00229   2.57177
   R21        2.63534  -0.00003   0.00000  -0.00007  -0.00007   2.63528
   R22        2.04612  -0.00003   0.00000  -0.00010  -0.00010   2.04602
   R23        2.04909   0.00008   0.00000   0.00022   0.00022   2.04930
   R24        2.64404  -0.00037   0.00000  -0.00081  -0.00081   2.64323
   R25        2.64622  -0.00026   0.00000  -0.00058  -0.00058   2.64565
   R26        2.63588  -0.00028   0.00000  -0.00060  -0.00060   2.63528
   R27        2.04867  -0.00002   0.00000  -0.00004  -0.00004   2.04863
   R28        2.63555  -0.00026   0.00000  -0.00057  -0.00057   2.63498
   R29        2.04881  -0.00000   0.00000  -0.00001  -0.00001   2.04880
   R30        2.63784  -0.00030   0.00000  -0.00066  -0.00066   2.63718
   R31        2.04885   0.00002   0.00000   0.00007   0.00007   2.04892
   R32        2.63312  -0.00030   0.00000  -0.00064  -0.00064   2.63247
   R33        2.04877   0.00004   0.00000   0.00011   0.00011   2.04888
   R34        2.05062   0.00006   0.00000   0.00016   0.00016   2.05077
    A1        1.89610  -0.00025   0.00000  -0.00266  -0.00266   1.89344
    A2        1.81311   0.00005   0.00000   0.00105   0.00105   1.81416
    A3        1.93376   0.00013   0.00000   0.00038   0.00038   1.93415
    A4        1.91743   0.00006   0.00000   0.00084   0.00084   1.91828
    A5        1.95483   0.00001   0.00000  -0.00033  -0.00033   1.95451
    A6        1.94300  -0.00001   0.00000   0.00073   0.00073   1.94373
    A7        2.12857  -0.00166   0.00000  -0.00663  -0.00663   2.12194
    A8        1.91723  -0.00051   0.00000  -0.00203  -0.00203   1.91520
    A9        2.19998   0.00038   0.00000   0.00150   0.00150   2.20148
   A10        2.16589   0.00013   0.00000   0.00052   0.00052   2.16642
   A11        2.03625   0.00031   0.00000   0.00141   0.00141   2.03767
   A12        2.18655  -0.00060   0.00000  -0.00273  -0.00273   2.18382
   A13        2.06015   0.00029   0.00000   0.00126   0.00126   2.06141
   A14        1.90860   0.00005   0.00000  -0.00006  -0.00006   1.90854
   A15        1.89242  -0.00000   0.00000  -0.00023  -0.00023   1.89219
   A16        1.92721  -0.00025   0.00000  -0.00074  -0.00074   1.92648
   A17        1.87306  -0.00022   0.00000  -0.00250  -0.00250   1.87056
   A18        1.92867   0.00016   0.00000   0.00122   0.00122   1.92989
   A19        1.93267   0.00026   0.00000   0.00222   0.00222   1.93489
   A20        2.10162   0.00014   0.00000   0.00060   0.00060   2.10222
   A21        2.10620   0.00012   0.00000   0.00050   0.00050   2.10670
   A22        2.07534  -0.00027   0.00000  -0.00110  -0.00110   2.07423
   A23        2.11164   0.00011   0.00000   0.00046   0.00046   2.11210
   A24        2.09184  -0.00016   0.00000  -0.00091  -0.00091   2.09093
   A25        2.07970   0.00005   0.00000   0.00045   0.00045   2.08014
   A26        2.06309   0.00015   0.00000   0.00063   0.00063   2.06372
   A27        2.12240   0.00010   0.00000   0.00078   0.00078   2.12318
   A28        2.09767  -0.00025   0.00000  -0.00141  -0.00141   2.09626
   A29        2.14165  -0.00026   0.00000  -0.00110  -0.00110   2.14056
   A30        2.07020   0.00013   0.00000   0.00054   0.00054   2.07074
   A31        2.07133   0.00013   0.00000   0.00056   0.00056   2.07188
   A32        2.06278   0.00011   0.00000   0.00044   0.00044   2.06322
   A33        2.09861  -0.00022   0.00000  -0.00123  -0.00123   2.09738
   A34        2.12179   0.00011   0.00000   0.00079   0.00079   2.12258
   A35        2.11186   0.00016   0.00000   0.00067   0.00067   2.11253
   A36        2.09102  -0.00016   0.00000  -0.00083  -0.00083   2.09019
   A37        2.08029  -0.00000   0.00000   0.00015   0.00015   2.08044
   A38        2.10764  -0.00021   0.00000  -0.00084  -0.00084   2.10680
   A39        2.09808   0.00015   0.00000   0.00062   0.00061   2.09870
   A40        2.07747   0.00005   0.00000   0.00022   0.00022   2.07769
   A41        2.10294  -0.00010   0.00000  -0.00046  -0.00046   2.10248
   A42        2.08621  -0.00009   0.00000  -0.00064  -0.00064   2.08557
   A43        2.09404   0.00019   0.00000   0.00110   0.00109   2.09513
   A44        2.09564   0.00007   0.00000   0.00033   0.00033   2.09597
   A45        2.09162  -0.00006   0.00000  -0.00034  -0.00034   2.09127
   A46        2.09593  -0.00001   0.00000   0.00001   0.00001   2.09594
   A47        2.09151   0.00001   0.00000   0.00004   0.00004   2.09155
   A48        2.09615   0.00001   0.00000   0.00008   0.00008   2.09623
   A49        2.09551  -0.00002   0.00000  -0.00012  -0.00012   2.09539
   A50        2.09447  -0.00008   0.00000  -0.00033  -0.00033   2.09414
   A51        2.09604   0.00002   0.00000   0.00004   0.00004   2.09607
   A52        2.09266   0.00006   0.00000   0.00030   0.00030   2.09295
   A53        2.10433   0.00004   0.00000   0.00020   0.00020   2.10453
   A54        2.08756  -0.00006   0.00000  -0.00033  -0.00033   2.08723
   A55        2.09129   0.00002   0.00000   0.00013   0.00013   2.09142
    D1       -0.35106   0.00001   0.00000  -0.00051  -0.00051  -0.35157
    D2       -2.39164   0.00002   0.00000  -0.00081  -0.00081  -2.39246
    D3        1.80338  -0.00006   0.00000  -0.00247  -0.00247   1.80090
    D4       -1.76345   0.00020   0.00000   0.01250   0.01250  -1.75095
    D5        1.37827   0.00018   0.00000   0.01114   0.01114   1.38941
    D6        0.35679  -0.00002   0.00000   0.00913   0.00913   0.36592
    D7       -2.78468  -0.00004   0.00000   0.00777   0.00777  -2.77691
    D8        2.51129   0.00006   0.00000   0.01053   0.01053   2.52183
    D9       -0.63018   0.00004   0.00000   0.00917   0.00917  -0.62100
   D10       -3.07932   0.00007   0.00000   0.00294   0.00294  -3.07637
   D11        0.07562   0.00007   0.00000   0.00303   0.00303   0.07865
   D12        0.03618   0.00002   0.00000   0.00153   0.00153   0.03771
   D13       -3.12917  -0.00002   0.00000  -0.00124  -0.00124  -3.13041
   D14       -3.11844   0.00002   0.00000   0.00146   0.00146  -3.11698
   D15       -0.00061  -0.00002   0.00000  -0.00131  -0.00131  -0.00192
   D16       -1.16414   0.00013   0.00000   0.00423   0.00423  -1.15990
   D17        0.87299  -0.00010   0.00000   0.00109   0.00109   0.87407
   D18        2.99326   0.00006   0.00000   0.00322   0.00322   2.99648
   D19        1.95340   0.00009   0.00000   0.00143   0.00143   1.95483
   D20       -2.29266  -0.00014   0.00000  -0.00172  -0.00172  -2.29437
   D21       -0.17239   0.00002   0.00000   0.00042   0.00042  -0.17197
   D22       -1.41954   0.00001   0.00000   0.00077   0.00077  -1.41876
   D23        1.71413   0.00000   0.00000   0.00061   0.00061   1.71474
   D24        2.74975   0.00000   0.00000   0.00053   0.00053   2.75028
   D25       -0.39977  -0.00000   0.00000   0.00036   0.00037  -0.39940
   D26        0.67671   0.00001   0.00000   0.00145   0.00145   0.67816
   D27       -2.47281   0.00001   0.00000   0.00129   0.00129  -2.47152
   D28        3.13183  -0.00000   0.00000  -0.00006  -0.00006   3.13177
   D29       -0.01511  -0.00002   0.00000  -0.00092  -0.00092  -0.01603
   D30       -0.00198   0.00000   0.00000   0.00009   0.00009  -0.00188
   D31        3.13427  -0.00002   0.00000  -0.00077  -0.00077   3.13351
   D32       -3.13358   0.00000   0.00000   0.00013   0.00013  -3.13345
   D33        0.01298   0.00002   0.00000   0.00109   0.00109   0.01407
   D34        0.00020   0.00000   0.00000  -0.00003  -0.00003   0.00018
   D35       -3.13643   0.00002   0.00000   0.00094   0.00094  -3.13549
   D36        0.00147  -0.00000   0.00000  -0.00006  -0.00006   0.00141
   D37        3.13666  -0.00002   0.00000  -0.00081  -0.00081   3.13585
   D38       -3.13481   0.00002   0.00000   0.00080   0.00080  -3.13402
   D39        0.00038   0.00000   0.00000   0.00004   0.00004   0.00042
   D40        0.00084  -0.00000   0.00000  -0.00003  -0.00003   0.00081
   D41        3.13810  -0.00000   0.00000  -0.00010  -0.00010   3.13800
   D42       -3.13444   0.00002   0.00000   0.00070   0.00070  -3.13374
   D43        0.00281   0.00001   0.00000   0.00063   0.00063   0.00344
   D44       -0.00255   0.00000   0.00000   0.00010   0.00010  -0.00246
   D45        3.13622  -0.00002   0.00000  -0.00070  -0.00070   3.13551
   D46       -3.13980   0.00000   0.00000   0.00017   0.00016  -3.13964
   D47       -0.00104  -0.00001   0.00000  -0.00063  -0.00063  -0.00167
   D48        0.00199  -0.00000   0.00000  -0.00006  -0.00006   0.00193
   D49        3.13865  -0.00002   0.00000  -0.00102  -0.00103   3.13762
   D50       -3.13674   0.00002   0.00000   0.00075   0.00075  -3.13599
   D51       -0.00008  -0.00000   0.00000  -0.00021  -0.00021  -0.00029
   D52        3.13776   0.00000   0.00000   0.00002   0.00002   3.13778
   D53       -0.00521   0.00008   0.00000   0.00362   0.00362  -0.00159
   D54       -0.00395   0.00002   0.00000   0.00136   0.00136  -0.00259
   D55        3.13626   0.00010   0.00000   0.00496   0.00496   3.14122
   D56       -3.13403  -0.00001   0.00000  -0.00050  -0.00050  -3.13453
   D57        0.01253  -0.00002   0.00000  -0.00059  -0.00059   0.01194
   D58        0.00768  -0.00003   0.00000  -0.00183  -0.00183   0.00585
   D59       -3.12894  -0.00004   0.00000  -0.00192  -0.00193  -3.13087
   D60       -0.00208   0.00000   0.00000  -0.00002  -0.00002  -0.00211
   D61        3.13693   0.00002   0.00000   0.00095   0.00095   3.13788
   D62        3.14089  -0.00008   0.00000  -0.00364  -0.00364   3.13725
   D63       -0.00328  -0.00006   0.00000  -0.00267  -0.00267  -0.00595
   D64        0.00447  -0.00002   0.00000  -0.00086  -0.00086   0.00361
   D65        3.14012   0.00000   0.00000   0.00007   0.00007   3.14019
   D66       -3.13454  -0.00004   0.00000  -0.00184  -0.00184  -3.13638
   D67        0.00111  -0.00002   0.00000  -0.00091  -0.00091   0.00020
   D68       -0.00077   0.00001   0.00000   0.00040   0.00040  -0.00037
   D69        3.13349   0.00002   0.00000   0.00077   0.00077   3.13426
   D70       -3.13642  -0.00001   0.00000  -0.00053  -0.00053  -3.13696
   D71       -0.00217  -0.00000   0.00000  -0.00016  -0.00016  -0.00233
   D72       -0.00536   0.00002   0.00000   0.00097   0.00097  -0.00439
   D73        3.13125   0.00002   0.00000   0.00106   0.00106   3.13231
   D74       -3.13963   0.00001   0.00000   0.00060   0.00060  -3.13904
   D75       -0.00302   0.00001   0.00000   0.00069   0.00069  -0.00233
         Item               Value     Threshold  Converged?
 Maximum Force            0.002059     0.000450     NO 
 RMS     Force            0.000304     0.000300     NO 
 Maximum Displacement     0.067771     0.001800     NO 
 RMS     Displacement     0.013672     0.001200     NO 
 Predicted change in Energy=-2.606788D-05
 GradGradGradGradGradGradGradGradGradGradGradGradGradGradGradGradGradGrad

                          Input orientation:                          
 ---------------------------------------------------------------------
 Center     Atomic      Atomic             Coordinates (Angstroms)
 Number     Number       Type             X           Y           Z
 ---------------------------------------------------------------------
      1          6           0       -2.773004    0.735163    1.366368
      2          8           0       -1.372877    0.417532    1.104955
      3          6           0       -0.624488    1.165123    0.275692
      4          7           0        0.591097    0.617610    0.146088
      5          1           0        0.753201   -0.253072    0.636161
      6          6           0        1.680312    1.164568   -0.669708
      7          1           0        1.402858    1.113118   -1.725930
      8          1           0        1.802075    2.220515   -0.419347
      9          6           0        2.960300    0.400905   -0.418963
     10          6           0        3.752632    0.691658    0.697764
     11          6           0        4.928334   -0.012529    0.946514
     12          6           0        5.296043   -1.010035    0.057214
     13          6           0        4.543777   -1.328524   -1.060591
     14          6           0        3.369092   -0.613006   -1.290490
     15          1           0        2.769467   -0.846735   -2.163324
     16          1           0        4.871770   -2.111972   -1.732075
     17          9           0        6.445515   -1.700399    0.290072
     18          1           0        5.551610    0.207303    1.804122
     19          1           0        3.454091    1.480222    1.379925
     20         16           0       -1.104426    2.586987   -0.482788
     21          1           0       -2.944653    1.777871    1.106351
     22          1           0       -2.876601    0.599185    2.442646
     23          6           0       -3.683193   -0.192578    0.606065
     24          6           0       -4.287246    0.218222   -0.586759
     25          6           0       -5.125757   -0.646832   -1.289111
     26          6           0       -5.366333   -1.932631   -0.806287
     27          6           0       -4.769327   -2.350354    0.383930
     28          6           0       -3.935089   -1.483389    1.086065
     29          1           0       -3.479029   -1.807842    2.015823
     30          1           0       -4.958891   -3.346874    0.766748
     31          1           0       -6.019262   -2.604960   -1.351485
     32          1           0       -5.591285   -0.316396   -2.210815
     33          1           0       -4.097545    1.216333   -0.964956
 ---------------------------------------------------------------------
                    Distance matrix (angstroms):
                    1          2          3          4          5
     1  C    0.000000
     2  O    1.459308   0.000000
     3  C    2.447561   1.344118   0.000000
     4  N    3.580513   2.194687   1.339483   0.000000
     5  H    3.734157   2.278088   2.009787   1.012194   0.000000
     6  C    4.915487   3.609634   2.491162   1.466655   2.138816
     7  H    5.209892   4.025227   2.849443   2.099746   2.804996
     8  H    5.130925   3.956585   2.735899   2.086981   2.886671
     9  C    6.014142   4.593368   3.730588   2.445275   2.532244
    10  C    6.559943   5.148961   4.422838   3.210161   3.145298
    11  C    7.748930   6.317857   5.715829   4.455265   4.193556
    12  C    8.358775   6.900016   6.311239   4.979322   4.641723
    13  C    7.980240   6.537974   5.891935   4.568063   4.289993
    14  C    6.826550   5.411694   4.643635   3.360867   3.268703
    15  H    6.758706   5.425775   4.638459   3.496138   3.500697
    16  H    8.726345   7.310455   6.706663   5.413158   5.101633
    17  F    9.595388   8.141065   7.628655   6.298263   5.883619
    18  H    8.352811   6.962870   6.434105   5.246344   4.959920
    19  H    6.271523   4.950206   4.237148   3.234686   3.294283
    20  S    3.103672   2.701763   1.681466   2.673710   3.573340
    21  H    1.088261   2.078702   2.539413   3.843155   4.244989
    22  H    1.089769   2.020792   3.176159   4.159260   4.143089
    23  C    1.505725   2.441041   3.362762   4.374647   4.436908
    24  C    2.524849   3.375673   3.880237   4.949223   5.208048
    25  C    3.807483   4.576956   5.098354   6.028352   6.198699
    26  C    4.308470   5.012365   5.766442   6.549940   6.507709
    27  C    3.804065   4.440376   5.435989   6.131845   5.912743
    28  C    2.520116   3.190421   4.316410   5.077805   4.867869
    29  H    2.717929   3.196536   4.473810   5.093589   4.715140
    30  H    4.669119   5.210051   6.275850   6.848701   6.497434
    31  H    5.392712   6.062874   6.779735   7.504966   7.439648
    32  H    4.673834   5.415528   5.748625   6.682006   6.954264
    33  H    2.724152   3.513748   3.688354   4.855538   5.315304
                    6          7          8          9         10
     6  C    0.000000
     7  H    1.093266   0.000000
     8  H    1.092030   1.758653   0.000000
     9  C    1.511431   2.154306   2.156958   0.000000
    10  C    2.527476   3.401963   2.718458   1.399788   0.000000
    11  C    3.814102   4.564867   4.077445   2.430763   1.392850
    12  C    4.281452   4.779568   4.782403   2.770052   2.384990
    13  C    3.816770   4.033567   4.530321   2.431052   2.792644
    14  C    2.529252   2.652392   3.353099   1.398100   2.408818
    15  H    2.731755   2.428983   3.658596   2.153094   3.393978
    16  H    4.695716   4.736517   5.469618   3.419434   3.875168
    17  F    5.642374   6.116252   6.118691   4.130973   3.624882
    18  H    4.692882   5.522129   4.801651   3.419719   2.166783
    19  H    2.728906   3.740141   2.552366   2.155169   1.084576
    20  S    3.132567   3.162936   2.930200   4.615737   5.345744
    21  H    4.992076   5.231115   5.005508   6.252287   6.797090
    22  H    5.547239   5.996242   5.719241   6.503656   6.855647
    23  C    5.677731   5.745516   6.079691   6.748252   7.488777
    24  C    6.042699   5.871613   6.412257   7.251790   8.155598
    25  C    7.070177   6.775770   7.548048   8.199953   9.195924
    26  C    7.698474   7.479591   8.293637   8.656109   9.607528
    27  C    7.420423   7.385325   8.044962   8.243858   9.054066
    28  C    6.451910   6.568321   6.992869   7.304934   7.998916
    29  H    6.531929   6.809225   7.074445   7.229918   7.764129
    30  H    8.154479   8.159462   8.838173   8.841117   9.602350
    31  H    8.599860   8.309764   9.237283   9.515112  10.514610
    32  H    7.579208   7.155185   8.019168   8.766691   9.837926
    33  H    5.785627   5.553753   6.009291   7.125743   8.041467
                   11         12         13         14         15
    11  C    0.000000
    12  C    1.386031   0.000000
    13  C    2.430679   1.384495   0.000000
    14  C    2.792131   2.384760   1.394528   0.000000
    15  H    3.876557   3.367646   2.143902   1.084443   0.000000
    16  H    3.403777   2.143788   1.082710   2.167934   2.491280
    17  F    2.362554   1.360923   2.362031   3.625601   4.501247
    18  H    1.082724   2.144508   3.403098   3.874651   4.959026
    19  H    2.142322   3.368046   3.877189   3.394105   4.293955
    20  S    6.722691   7.361805   6.896904   5.559199   5.442581
    21  H    8.075580   8.762544   8.391777   7.164113   7.087348
    22  H    7.970546   8.664409   8.429161   7.376611   7.428575
    23  C    8.620134   9.033059   8.470606   7.314943   7.052252
    24  C    9.345110   9.683117   8.977969   7.733414   7.308686
    25  C   10.319162  10.514677   9.696227   8.494916   7.945991
    26  C   10.617875  10.736996   9.931763   8.847797   8.319373
    27  C    9.991324  10.159472   9.479699   8.488576   8.098320
    28  C    8.985719   9.300344   8.747759   7.730241   7.477628
    29  H    8.663159   9.026325   8.605783   7.697798   7.578436
    30  H   10.435870  10.541723   9.885019   9.003419   8.635018
    31  H   11.482654  11.513659  10.643858   9.597540   8.999566
    32  H   10.987422  11.142666  10.250215   9.012398   8.377690
    33  H    9.307540   9.707783   9.008768   7.694356   7.269676
                   16         17         18         19         20
    16  H    0.000000
    17  F    2.595217   0.000000
    18  H    4.283213   2.594367   0.000000
    19  H    4.959659   4.500306   2.489950   0.000000
    20  S    7.704275   8.716685   7.429378   5.047247   0.000000
    21  H    9.180632  10.046887   8.668336   6.411502   2.562512
    22  H    9.209556   9.839894   8.461443   6.479449   3.956024
    23  C    9.074049  10.245199   9.320774   7.371427   3.944822
    24  C    9.519933  10.938104  10.125193   8.086334   3.968905
    25  C   10.114020  11.725961  11.149162   9.233737   5.222916
    26  C   10.281440  11.864894  11.427818   9.707058   6.220567
    27  C    9.873452  11.234053  10.727548   9.126331   6.209673
    28  C    9.268106  10.413339   9.662893   7.966763   5.200183
    29  H    9.158334  10.074043   9.255164   7.699603   5.585366
    30  H   10.218170  11.532501  11.143561   9.718802   7.185328
    31  H   10.908825  12.604904  12.318756  10.672100   7.201844
    32  H   10.626797  12.371518  11.855720   9.896468   5.616727
    33  H    9.597640  11.010837  10.089208   7.911720   3.327152
                   21         22         23         24         25
    21  H    0.000000
    22  H    1.783148   0.000000
    23  C    2.162960   2.156504   0.000000
    24  C    2.664899   3.363383   1.398737   0.000000
    25  C    4.046559   4.531807   2.424671   1.394531   0.000000
    26  C    4.826028   4.812943   2.802764   2.416358   1.394372
    27  C    4.570949   4.064542   2.425908   2.787870   2.414145
    28  C    3.408400   2.701448   1.400016   2.412018   2.785495
    29  H    3.737651   2.517712   2.153642   3.395817   3.870690
    30  H    5.516837   4.766125   3.406289   3.872078   3.397738
    31  H    5.890958   5.876929   3.887005   3.399270   2.153254
    32  H    4.732252   5.464659   3.404550   2.150323   1.084178
    33  H    2.436144   3.671965   2.150540   1.084088   2.152599
                   26         27         28         29         30
    26  C    0.000000
    27  C    1.395538   0.000000
    28  C    2.414803   1.393046   0.000000
    29  H    3.397321   2.149944   1.085223   0.000000
    30  H    2.154189   1.084221   2.150049   2.473620   0.000000
    31  H    1.084243   2.153793   3.397550   4.292661   2.482284
    32  H    2.153025   3.397837   3.869661   4.954846   4.295299
    33  H    3.398672   3.871955   3.394345   4.291064   4.956165
                   31         32         33
    31  H    0.000000
    32  H    2.481760   0.000000
    33  H    4.294727   2.476426   0.000000
 Stoichiometry    C15H14FNOS
 Framework group  C1[X(C15H14FNOS)]
 Deg. of freedom    93
 Full point group                 C1      NOp   1
 Largest Abelian subgroup         C1      NOp   1
 Largest concise Abelian subgroup C1      NOp   1
                         Standard orientation:                         
 ---------------------------------------------------------------------
 Center     Atomic      Atomic             Coordinates (Angstroms)
 Number     Number       Type             X           Y           Z
 ---------------------------------------------------------------------
      1          6           0       -2.773505    0.743338    1.359393
      2          8           0       -1.373267    0.423870    1.100832
      3          6           0       -0.623726    1.167269    0.268847
      4          7           0        0.591737    0.618616    0.142978
      5          1           0        0.752966   -0.249856    0.637244
      6          6           0        1.681999    1.161295   -0.674275
      7          1           0        1.405558    1.105071   -1.730519
      8          1           0        1.803995    2.218337   -0.428695
      9          6           0        2.961395    0.398229   -0.418733
     10          6           0        3.752763    0.693804    0.697411
     11          6           0        4.927901   -0.009749    0.950580
     12          6           0        5.296030   -1.011534    0.066278
     13          6           0        4.544717   -1.334868   -1.050776
     14          6           0        3.370581   -0.619897   -1.285146
     15          1           0        2.771707   -0.857403   -2.157474
     16          1           0        4.873012   -2.121570   -1.718296
     17          9           0        6.444960   -1.701327    0.303466
     18          1           0        5.550435    0.213779    1.807772
     19          1           0        3.453910    1.485658    1.375614
     20         16           0       -1.102275    2.585815   -0.496691
     21          1           0       -2.944426    1.784905    1.094375
     22          1           0       -2.878219    0.612401    2.436188
     23          6           0       -3.683368   -0.187512    0.602508
     24          6           0       -4.286066    0.218021   -0.592802
     25          6           0       -5.124279   -0.649905   -1.291958
     26          6           0       -5.365911   -1.933342   -0.803411
     27          6           0       -4.770262   -2.345807    0.389317
     28          6           0       -3.936320   -1.475969    1.088242
     29          1           0       -3.481320   -1.796310    2.019942
     30          1           0       -4.960653   -3.340455    0.776566
     31          1           0       -6.018610   -2.607900   -1.346126
     32          1           0       -5.588754   -0.323540   -2.215641
     33          1           0       -4.095541    1.214282   -0.975438
 ---------------------------------------------------------------------
 Rotational constants (GHZ):      0.6798845      0.1203148      0.1111317
 Standard basis: 6-311++G(d,p) (5D, 7F)
 There are   543 symmetry adapted cartesian basis functions of A   symmetry.
 There are   524 symmetry adapted basis functions of A   symmetry.
   524 basis functions,   824 primitive gaussians,   543 cartesian basis functions
    72 alpha electrons       72 beta electrons
       nuclear repulsion energy      1383.4649102646 Hartrees.
 NAtoms=   33 NActive=   33 NUniq=   33 SFac= 1.00D+00 NAtFMM=   60 NAOKFM=F Big=F
 Integral buffers will be    131072 words long.
 Raffenetti 2 integral format.
 Two-electron integral symmetry is turned on.
 ------------------------------------------------------------------------------
 Polarizable Continuum Model (PCM)
 =================================
 Model                : PCM (using non-symmetric T matrix).
 Atomic radii         : UFF (Universal Force Field).
 Polarization charges : Total charges.
 Charge compensation  : None.
 Solution method      : On-the-fly selection.
 Cavity type          : Scaled VdW (van der Waals Surface) (Alpha=1.100).
 Cavity algorithm     : GePol (No added spheres)
                        Default sphere list used, NSphG=   33.
                        Lebedev-Laikov grids with approx.  5.0 points / Ang**2.
                        Smoothing algorithm: York/Karplus (Gamma=1.0000).
                        Polarization charges: spherical gaussians, with
                                              point-specific exponents (IZeta= 3).
                        Self-potential: point-specific (ISelfS= 7).
                        Self-field    : sphere-specific E.n sum rule (ISelfD= 2).
 1st derivatives      : Analytical E(r).r(x)/FMM algorithm (CHGder, D1EAlg=3).
                        Cavity 1st derivative terms included.
 Solvent              : Chloroform, Eps=   4.711300 Eps(inf)=   2.090627
 ------------------------------------------------------------------------------
 One-electron integrals computed using PRISM.
 NBasis=   524 RedAO= T EigKep=  2.36D-06  NBF=   524
 NBsUse=   522 1.00D-06 EigRej=  8.71D-07 NBFU=   522
 Initial guess from the checkpoint file:  "60386_4cA.chk"
 B after Tr=    -0.000000   -0.000000   -0.000000
         Rot=    0.999999    0.001515    0.000224    0.000086 Ang=   0.18 deg.
 ExpMin= 3.60D-02 ExpMax= 9.34D+04 ExpMxC= 3.17D+03 IAcc=3 IRadAn=         5 AccDes= 0.00D+00
 Harris functional with IExCor=  402 and IRadAn=       5 diagonalized for initial guess.
 HarFok:  IExCor=  402 AccDes= 0.00D+00 IRadAn=         5 IDoV= 1 UseB2=F ITyADJ=14
 ICtDFT=  3500011 ScaDFX=  1.000000  1.000000  1.000000  1.000000
 FoFCou: FMM=F IPFlag=           0 FMFlag=      100000 FMFlg1=           0
         NFxFlg=           0 DoJE=T BraDBF=F KetDBF=T FulRan=T
         wScrn=  0.000000 ICntrl=     500 IOpCl=  0 I1Cent=   200000004 NGrid=           0
         NMat0=    1 NMatS0=      1 NMatT0=    0 NMatD0=    1 NMtDS0=    0 NMtDT0=    0
 Petite list used in FoFCou.
 Requested convergence on RMS density matrix=1.00D-08 within 128 cycles.
 Requested convergence on MAX density matrix=1.00D-06.
 Requested convergence on             energy=1.00D-06.
 No special actions if energy rises.
 Inv3:  Mode=1 IEnd=    22309587.
 Iteration    1 A*A^-1 deviation from unit magnitude is 8.22D-15 for   2607.
 Iteration    1 A*A^-1 deviation from orthogonality  is 6.38D-15 for    965    772.
 Iteration    1 A^-1*A deviation from unit magnitude is 8.22D-15 for   1950.
 Iteration    1 A^-1*A deviation from orthogonality  is 3.61D-09 for   2434   2419.
 Iteration    2 A*A^-1 deviation from unit magnitude is 8.99D-15 for    738.
 Iteration    2 A*A^-1 deviation from orthogonality  is 7.99D-15 for   2342    137.
 Iteration    2 A^-1*A deviation from unit magnitude is 1.55D-15 for   1229.
 Iteration    2 A^-1*A deviation from orthogonality  is 8.88D-16 for   2446    929.
 Error on total polarization charges =  0.01778
 SCF Done:  E(RB3LYP) =  -1208.29437987     A.U. after   11 cycles
            NFock= 11  Conv=0.31D-08     -V/T= 2.0033
 D1PCM: PCM CHGder 1st derivatives, ID1Alg=3 FixD1E=F DoIter=F DoCFld=F I1PDM=0.
 Calling FoFJK, ICntrl=      2127 FMM=F ISym2X=0 I1Cent= 0 IOpClX= 0 NMat=1 NMatS=1 NMatT=0.
 ***** Axes restored to original set *****
 -------------------------------------------------------------------
 Center     Atomic                   Forces (Hartrees/Bohr)
 Number     Number              X              Y              Z
 -------------------------------------------------------------------
      1        6           0.000120026   -0.000024359   -0.000047567
      2        8          -0.000230615   -0.000450898    0.000560995
      3        6          -0.000574472    0.001487808   -0.000975154
      4        7           0.000770322   -0.000438714    0.000128941
      5        1          -0.000081366    0.000059496   -0.000048652
      6        6          -0.000086440   -0.000170063    0.000155520
      7        1           0.000027542    0.000067441   -0.000074711
      8        1           0.000043902    0.000057272   -0.000061062
      9        6          -0.000112212    0.000092876   -0.000067635
     10        6           0.000136324   -0.000053119    0.000062860
     11        6          -0.000239511    0.000171645   -0.000001539
     12        6           0.000639649   -0.000389469    0.000138181
     13        6          -0.000238091    0.000104293   -0.000082319
     14        6           0.000108954   -0.000065399   -0.000001280
     15        1          -0.000010146   -0.000001318   -0.000010241
     16        1           0.000028065   -0.000020391    0.000009536
     17        9          -0.000403793    0.000243498   -0.000065777
     18        1           0.000034665   -0.000012725    0.000012267
     19        1          -0.000014924    0.000016147    0.000002468
     20       16           0.000429446   -0.000512616    0.000222164
     21        1          -0.000132554   -0.000025533    0.000130666
     22        1          -0.000053409   -0.000053533    0.000002694
     23        6          -0.000003073   -0.000089173    0.000193532
     24        6          -0.000047655    0.000024555   -0.000206769
     25        6           0.000029402   -0.000027619   -0.000005021
     26        6          -0.000000897    0.000004291   -0.000028435
     27        6          -0.000004591   -0.000038873    0.000004650
     28        6          -0.000094603    0.000050440    0.000028444
     29        1           0.000015793    0.000011927    0.000007326
     30        1          -0.000000760   -0.000004536   -0.000003890
     31        1          -0.000016017    0.000000636    0.000000613
     32        1          -0.000020667    0.000001372   -0.000013413
     33        1          -0.000018295   -0.000015358    0.000032607
 -------------------------------------------------------------------
 Cartesian Forces:  Max     0.001487808 RMS     0.000259466

 GradGradGradGradGradGradGradGradGradGradGradGradGradGradGradGradGradGrad
 Berny optimization.
 Using GEDIIS/GDIIS optimizer.
 FormGI is forming the generalized inverse of G from B-inverse, IUseBI=4.
 Internal  Forces:  Max     0.001030020 RMS     0.000151288
 Search for a local minimum.
 Step number   2 out of a maximum of  174
 All quantities printed in internal units (Hartrees-Bohrs-Radians)
 Mixed Optimization -- En-DIIS/RFO-DIIS
 Swapping is turned off.
 Update second derivatives using D2CorX and points    1    2
 DE= -3.09D-05 DEPred=-2.61D-05 R= 1.18D+00
 TightC=F SS=  1.41D+00  RLast= 3.05D-02 DXNew= 5.0454D-01 9.1518D-02
 Trust test= 1.18D+00 RLast= 3.05D-02 DXMaxT set to 3.00D-01
 ITU=  1  0
     Eigenvalues ---    0.00612   0.00621   0.00802   0.00893   0.01470
     Eigenvalues ---    0.01503   0.01528   0.02098   0.02109   0.02129
     Eigenvalues ---    0.02135   0.02136   0.02143   0.02147   0.02152
     Eigenvalues ---    0.02156   0.02160   0.02163   0.02179   0.02219
     Eigenvalues ---    0.02230   0.02258   0.02283   0.02419   0.02498
     Eigenvalues ---    0.02513   0.05202   0.06333   0.06438   0.07086
     Eigenvalues ---    0.09742   0.11717   0.13082   0.13924   0.15665
     Eigenvalues ---    0.15999   0.16000   0.16000   0.16000   0.16000
     Eigenvalues ---    0.16000   0.16000   0.16000   0.16021   0.19904
     Eigenvalues ---    0.21958   0.22000   0.22000   0.22000   0.22124
     Eigenvalues ---    0.22933   0.23053   0.23482   0.24192   0.24999
     Eigenvalues ---    0.24999   0.25000   0.25000   0.30552   0.31349
     Eigenvalues ---    0.32159   0.33807   0.34500   0.34651   0.34894
     Eigenvalues ---    0.35096   0.35383   0.35462   0.35480   0.35491
     Eigenvalues ---    0.35496   0.35497   0.35512   0.35662   0.35675
     Eigenvalues ---    0.36137   0.38578   0.42003   0.42095   0.42307
     Eigenvalues ---    0.42620   0.45470   0.45813   0.45982   0.46262
     Eigenvalues ---    0.46447   0.46579   0.46868   0.47713   0.47987
     Eigenvalues ---    0.50637   0.55501   0.59781
 En-DIIS/RFO-DIIS IScMMF=        0 using points:     2    1
 RFO step:  Lambda=-6.86779690D-06.
 DidBck=F Rises=F RFO-DIIS coefs:    1.12451   -0.12451
 Iteration  1 RMS(Cart)=  0.00608206 RMS(Int)=  0.00000913
 Iteration  2 RMS(Cart)=  0.00001576 RMS(Int)=  0.00000061
 Iteration  3 RMS(Cart)=  0.00000000 RMS(Int)=  0.00000061
 Variable       Old X    -DE/DX   Delta X   Delta X   Delta X     New X
                                 (Linear)    (Quad)   (Total)
    R1        2.75769   0.00020  -0.00026   0.00025  -0.00000   2.75769
    R2        2.05651  -0.00004   0.00006  -0.00004   0.00002   2.05654
    R3        2.05937   0.00002   0.00006   0.00014   0.00020   2.05957
    R4        2.84541   0.00013  -0.00007   0.00036   0.00028   2.84569
    R5        2.54002   0.00103   0.00011   0.00221   0.00233   2.54234
    R6        2.53126   0.00068   0.00037   0.00183   0.00220   2.53346
    R7        3.17751  -0.00066  -0.00068  -0.00289  -0.00357   3.17394
    R8        1.91277  -0.00009  -0.00007  -0.00031  -0.00038   1.91239
    R9        2.77158  -0.00004  -0.00014  -0.00032  -0.00047   2.77111
   R10        2.06597   0.00006   0.00001   0.00021   0.00022   2.06619
   R11        2.06364   0.00005   0.00001   0.00017   0.00018   2.06382
   R12        2.85619  -0.00011   0.00003  -0.00034  -0.00031   2.85588
   R13        2.64522   0.00005  -0.00002   0.00008   0.00006   2.64528
   R14        2.64203   0.00003  -0.00001   0.00004   0.00002   2.64205
   R15        2.63210  -0.00011  -0.00001  -0.00028  -0.00029   2.63181
   R16        2.04955   0.00002   0.00002   0.00008   0.00010   2.04966
   R17        2.61922   0.00012  -0.00001   0.00028   0.00027   2.61949
   R18        2.04605   0.00002  -0.00001   0.00006   0.00005   2.04610
   R19        2.61632   0.00014  -0.00002   0.00029   0.00027   2.61659
   R20        2.57177  -0.00048  -0.00029  -0.00141  -0.00170   2.57007
   R21        2.63528  -0.00009  -0.00001  -0.00022  -0.00023   2.63504
   R22        2.04602   0.00002  -0.00001   0.00005   0.00003   2.04606
   R23        2.04930   0.00002   0.00003   0.00009   0.00012   2.04942
   R24        2.64323   0.00018  -0.00010   0.00031   0.00021   2.64344
   R25        2.64565   0.00000  -0.00007  -0.00009  -0.00016   2.64548
   R26        2.63528   0.00002  -0.00007  -0.00006  -0.00013   2.63515
   R27        2.04863  -0.00003  -0.00001  -0.00010  -0.00010   2.04853
   R28        2.63498  -0.00000  -0.00007  -0.00011  -0.00018   2.63480
   R29        2.04880   0.00002  -0.00000   0.00006   0.00006   2.04886
   R30        2.63718   0.00003  -0.00008  -0.00005  -0.00013   2.63705
   R31        2.04892   0.00001   0.00001   0.00004   0.00004   2.04897
   R32        2.63247   0.00005  -0.00008  -0.00000  -0.00008   2.63239
   R33        2.04888   0.00000   0.00001   0.00003   0.00004   2.04892
   R34        2.05077   0.00001   0.00002   0.00006   0.00008   2.05085
    A1        1.89344   0.00006  -0.00033   0.00108   0.00074   1.89419
    A2        1.81416  -0.00002   0.00013  -0.00002   0.00011   1.81427
    A3        1.93415   0.00015   0.00005   0.00109   0.00114   1.93529
    A4        1.91828  -0.00001   0.00011  -0.00066  -0.00056   1.91772
    A5        1.95451  -0.00003  -0.00004   0.00008   0.00003   1.95454
    A6        1.94373  -0.00014   0.00009  -0.00151  -0.00142   1.94231
    A7        2.12194   0.00076  -0.00083   0.00227   0.00145   2.12339
    A8        1.91520  -0.00047  -0.00025  -0.00246  -0.00271   1.91249
    A9        2.20148   0.00063   0.00019   0.00309   0.00327   2.20475
   A10        2.16642  -0.00017   0.00007  -0.00068  -0.00061   2.16581
   A11        2.03767  -0.00003   0.00018  -0.00002   0.00016   2.03782
   A12        2.18382  -0.00006  -0.00034  -0.00077  -0.00111   2.18271
   A13        2.06141   0.00009   0.00016   0.00075   0.00091   2.06232
   A14        1.90854   0.00006  -0.00001   0.00066   0.00065   1.90919
   A15        1.89219   0.00006  -0.00003   0.00046   0.00043   1.89263
   A16        1.92648  -0.00004  -0.00009  -0.00018  -0.00027   1.92620
   A17        1.87056  -0.00005  -0.00031  -0.00118  -0.00149   1.86907
   A18        1.92989   0.00000   0.00015   0.00022   0.00037   1.93026
   A19        1.93489  -0.00002   0.00028   0.00001   0.00029   1.93518
   A20        2.10222  -0.00003   0.00007  -0.00001   0.00007   2.10229
   A21        2.10670   0.00003   0.00006   0.00022   0.00029   2.10699
   A22        2.07423   0.00000  -0.00014  -0.00022  -0.00036   2.07388
   A23        2.11210   0.00001   0.00006   0.00010   0.00016   2.11226
   A24        2.09093  -0.00002  -0.00011  -0.00026  -0.00037   2.09055
   A25        2.08014   0.00001   0.00006   0.00016   0.00021   2.08036
   A26        2.06372   0.00004   0.00008   0.00032   0.00040   2.06412
   A27        2.12318   0.00001   0.00010   0.00026   0.00035   2.12354
   A28        2.09626  -0.00005  -0.00018  -0.00058  -0.00075   2.09551
   A29        2.14056  -0.00010  -0.00014  -0.00061  -0.00074   2.13981
   A30        2.07074   0.00004   0.00007   0.00026   0.00032   2.07106
   A31        2.07188   0.00006   0.00007   0.00035   0.00042   2.07230
   A32        2.06322   0.00004   0.00005   0.00031   0.00037   2.06359
   A33        2.09738  -0.00005  -0.00015  -0.00052  -0.00067   2.09670
   A34        2.12258   0.00001   0.00010   0.00021   0.00031   2.12289
   A35        2.11253   0.00000   0.00008   0.00009   0.00018   2.11271
   A36        2.09019  -0.00000  -0.00010  -0.00017  -0.00027   2.08993
   A37        2.08044   0.00000   0.00002   0.00007   0.00009   2.08053
   A38        2.10680   0.00005  -0.00010   0.00007  -0.00003   2.10676
   A39        2.09870   0.00000   0.00008   0.00011   0.00019   2.09888
   A40        2.07769  -0.00005   0.00003  -0.00018  -0.00015   2.07754
   A41        2.10248   0.00001  -0.00006  -0.00002  -0.00008   2.10240
   A42        2.08557  -0.00002  -0.00008  -0.00025  -0.00033   2.08524
   A43        2.09513   0.00001   0.00014   0.00027   0.00041   2.09554
   A44        2.09597   0.00001   0.00004   0.00009   0.00013   2.09610
   A45        2.09127   0.00000  -0.00004  -0.00003  -0.00007   2.09120
   A46        2.09594  -0.00001   0.00000  -0.00006  -0.00006   2.09588
   A47        2.09155   0.00001   0.00001   0.00000   0.00001   2.09155
   A48        2.09623  -0.00001   0.00001  -0.00001   0.00000   2.09623
   A49        2.09539   0.00000  -0.00001   0.00001  -0.00001   2.09538
   A50        2.09414   0.00001  -0.00004  -0.00006  -0.00010   2.09404
   A51        2.09607  -0.00001   0.00000  -0.00003  -0.00002   2.09605
   A52        2.09295   0.00000   0.00004   0.00008   0.00012   2.09308
   A53        2.10453   0.00003   0.00002   0.00017   0.00020   2.10472
   A54        2.08723  -0.00003  -0.00004  -0.00025  -0.00029   2.08694
   A55        2.09142   0.00000   0.00002   0.00008   0.00010   2.09152
    D1       -0.35157  -0.00003  -0.00006  -0.00048  -0.00055  -0.35212
    D2       -2.39246  -0.00003  -0.00010  -0.00019  -0.00029  -2.39275
    D3        1.80090   0.00007  -0.00031   0.00105   0.00074   1.80165
    D4       -1.75095  -0.00003   0.00156   0.00662   0.00817  -1.74278
    D5        1.38941  -0.00002   0.00139   0.00732   0.00870   1.39811
    D6        0.36592   0.00013   0.00114   0.00882   0.00995   0.37587
    D7       -2.77691   0.00015   0.00097   0.00951   0.01048  -2.76643
    D8        2.52183  -0.00001   0.00131   0.00688   0.00820   2.53002
    D9       -0.62100  -0.00000   0.00114   0.00758   0.00872  -0.61228
   D10       -3.07637  -0.00002   0.00037  -0.00049  -0.00012  -3.07650
   D11        0.07865   0.00006   0.00038   0.00336   0.00374   0.08239
   D12        0.03771   0.00006   0.00019   0.00313   0.00332   0.04103
   D13       -3.13041   0.00004  -0.00015   0.00145   0.00129  -3.12911
   D14       -3.11698  -0.00002   0.00018  -0.00059  -0.00040  -3.11739
   D15       -0.00192  -0.00004  -0.00016  -0.00227  -0.00243  -0.00435
   D16       -1.15990   0.00001   0.00053   0.00141   0.00194  -1.15796
   D17        0.87407   0.00001   0.00014   0.00063   0.00076   0.87484
   D18        2.99648  -0.00000   0.00040   0.00083   0.00123   2.99771
   D19        1.95483  -0.00000   0.00018  -0.00030  -0.00012   1.95471
   D20       -2.29437  -0.00000  -0.00021  -0.00108  -0.00130  -2.29567
   D21       -0.17197  -0.00002   0.00005  -0.00089  -0.00083  -0.17280
   D22       -1.41876   0.00001   0.00010   0.00113   0.00122  -1.41754
   D23        1.71474   0.00000   0.00008   0.00029   0.00036   1.71510
   D24        2.75028  -0.00003   0.00007   0.00028   0.00034   2.75062
   D25       -0.39940  -0.00004   0.00005  -0.00056  -0.00052  -0.39992
   D26        0.67816   0.00004   0.00018   0.00159   0.00177   0.67993
   D27       -2.47152   0.00003   0.00016   0.00075   0.00091  -2.47061
   D28        3.13177  -0.00002  -0.00001  -0.00110  -0.00111   3.13066
   D29       -0.01603  -0.00001  -0.00011  -0.00090  -0.00102  -0.01704
   D30       -0.00188  -0.00001   0.00001  -0.00028  -0.00027  -0.00215
   D31        3.13351  -0.00000  -0.00010  -0.00008  -0.00017   3.13333
   D32       -3.13345   0.00002   0.00002   0.00119   0.00121  -3.13224
   D33        0.01407   0.00001   0.00014   0.00089   0.00103   0.01509
   D34        0.00018   0.00001  -0.00000   0.00037   0.00037   0.00054
   D35       -3.13549  -0.00000   0.00012   0.00007   0.00018  -3.13531
   D36        0.00141   0.00000  -0.00001  -0.00002  -0.00002   0.00139
   D37        3.13585   0.00000  -0.00010  -0.00000  -0.00010   3.13575
   D38       -3.13402  -0.00001   0.00010  -0.00021  -0.00011  -3.13413
   D39        0.00042  -0.00000   0.00001  -0.00020  -0.00019   0.00023
   D40        0.00081   0.00001  -0.00000   0.00023   0.00023   0.00104
   D41        3.13800   0.00001  -0.00001   0.00025   0.00023   3.13823
   D42       -3.13374   0.00000   0.00009   0.00021   0.00030  -3.13345
   D43        0.00344   0.00000   0.00008   0.00023   0.00031   0.00375
   D44       -0.00246  -0.00000   0.00001  -0.00014  -0.00013  -0.00258
   D45        3.13551  -0.00000  -0.00009  -0.00012  -0.00021   3.13530
   D46       -3.13964  -0.00000   0.00002  -0.00016  -0.00014  -3.13978
   D47       -0.00167  -0.00000  -0.00008  -0.00014  -0.00022  -0.00189
   D48        0.00193  -0.00000  -0.00001  -0.00017  -0.00017   0.00175
   D49        3.13762   0.00001  -0.00013   0.00014   0.00001   3.13763
   D50       -3.13599  -0.00001   0.00009  -0.00018  -0.00009  -3.13607
   D51       -0.00029   0.00000  -0.00003   0.00012   0.00009  -0.00020
   D52        3.13778   0.00000   0.00000   0.00031   0.00031   3.13809
   D53       -0.00159  -0.00001   0.00045   0.00026   0.00071  -0.00087
   D54       -0.00259  -0.00001   0.00017  -0.00038  -0.00021  -0.00280
   D55        3.14122  -0.00002   0.00062  -0.00043   0.00019   3.14142
   D56       -3.13453  -0.00000  -0.00006  -0.00029  -0.00035  -3.13488
   D57        0.01194  -0.00001  -0.00007  -0.00074  -0.00082   0.01112
   D58        0.00585   0.00001  -0.00023   0.00040   0.00017   0.00602
   D59       -3.13087   0.00000  -0.00024  -0.00006  -0.00030  -3.13116
   D60       -0.00211   0.00000  -0.00000   0.00025   0.00025  -0.00186
   D61        3.13788  -0.00001   0.00012  -0.00033  -0.00021   3.13767
   D62        3.13725   0.00002  -0.00045   0.00029  -0.00016   3.13709
   D63       -0.00595   0.00000  -0.00033  -0.00028  -0.00062  -0.00656
   D64        0.00361  -0.00000  -0.00011  -0.00012  -0.00023   0.00337
   D65        3.14019  -0.00001   0.00001  -0.00054  -0.00053   3.13966
   D66       -3.13638   0.00001  -0.00023   0.00045   0.00022  -3.13616
   D67        0.00020   0.00000  -0.00011   0.00004  -0.00008   0.00013
   D68       -0.00037   0.00000   0.00005   0.00014   0.00019  -0.00018
   D69        3.13426  -0.00000   0.00010  -0.00001   0.00008   3.13434
   D70       -3.13696   0.00001  -0.00007   0.00056   0.00049  -3.13647
   D71       -0.00233   0.00001  -0.00002   0.00040   0.00038  -0.00195
   D72       -0.00439  -0.00001   0.00012  -0.00028  -0.00016  -0.00456
   D73        3.13231   0.00000   0.00013   0.00017   0.00031   3.13261
   D74       -3.13904  -0.00000   0.00007  -0.00013  -0.00005  -3.13909
   D75       -0.00233   0.00000   0.00009   0.00033   0.00041  -0.00192
         Item               Value     Threshold  Converged?
 Maximum Force            0.001030     0.000450     NO 
 RMS     Force            0.000151     0.000300     YES
 Maximum Displacement     0.018551     0.001800     NO 
 RMS     Displacement     0.006080     0.001200     NO 
 Predicted change in Energy=-8.094649D-06
 GradGradGradGradGradGradGradGradGradGradGradGradGradGradGradGradGradGrad

                          Input orientation:                          
 ---------------------------------------------------------------------
 Center     Atomic      Atomic             Coordinates (Angstroms)
 Number     Number       Type             X           Y           Z
 ---------------------------------------------------------------------
      1          6           0       -2.772519    0.733825    1.365565
      2          8           0       -1.371986    0.419819    1.101968
      3          6           0       -0.624057    1.170046    0.272675
      4          7           0        0.592255    0.621034    0.144206
      5          1           0        0.752187   -0.251318    0.631599
      6          6           0        1.682278    1.169302   -0.669186
      7          1           0        1.405786    1.121995   -1.725973
      8          1           0        1.804776    2.224690   -0.416417
      9          6           0        2.961140    0.403738   -0.419484
     10          6           0        3.752150    0.689571    0.699490
     11          6           0        4.926126   -0.017240    0.948087
     12          6           0        5.294232   -1.012816    0.056570
     13          6           0        4.543135   -1.326137   -1.063657
     14          6           0        3.370190   -0.607976   -1.293457
     15          1           0        2.771723   -0.837850   -2.168184
     16          1           0        4.871396   -2.107997   -1.736887
     17          9           0        6.441272   -1.705465    0.289379
     18          1           0        5.548562    0.198700    1.807326
     19          1           0        3.453460    1.476534    1.383522
     20         16           0       -1.098716    2.593811   -0.481365
     21          1           0       -2.947483    1.776670    1.108273
     22          1           0       -2.874745    0.595494    2.441781
     23          6           0       -3.682948   -0.194640    0.606136
     24          6           0       -4.282402    0.213085   -0.590188
     25          6           0       -5.121311   -0.652431   -1.291352
     26          6           0       -5.367256   -1.935385   -0.803960
     27          6           0       -4.774985   -2.350032    0.389611
     28          6           0       -3.940276   -1.482630    1.090562
     29          1           0       -3.487547   -1.804591    2.022859
     30          1           0       -4.968707   -3.344424    0.775928
     31          1           0       -6.020956   -2.607844   -1.348118
     32          1           0       -5.583385   -0.324334   -2.215663
     33          1           0       -4.088222    1.208985   -0.971771
 ---------------------------------------------------------------------
                    Distance matrix (angstroms):
                    1          2          3          4          5
     1  C    0.000000
     2  O    1.459306   0.000000
     3  C    2.449609   1.345350   0.000000
     4  N    3.581360   2.194548   1.340647   0.000000
     5  H    3.732662   2.276793   2.010758   1.011992   0.000000
     6  C    4.916814   3.609327   2.491241   1.466408   2.138988
     7  H    5.212150   4.025707   2.849064   2.100087   2.805588
     8  H    5.133202   3.956624   2.736119   2.087155   2.887368
     9  C    6.014166   4.592500   3.730945   2.444704   2.532458
    10  C    6.558728   5.146992   4.423145   3.209045   3.144782
    11  C    7.746452   6.315134   5.715799   4.453768   4.192460
    12  C    8.356835   6.898099   6.311714   4.978527   4.641197
    13  C    7.978931   6.536586   5.892078   4.567260   4.289570
    14  C    6.826690   5.411345   4.644151   3.360694   3.269095
    15  H    6.759894   5.426413   4.639048   3.496509   3.501618
    16  H    8.725285   7.309499   6.707005   5.412686   5.101457
    17  F    9.591780   8.137822   7.628087   6.296401   5.881951
    18  H    8.349964   6.959915   6.434275   5.244932   4.958837
    19  H    6.270148   4.947813   4.237223   3.233307   3.293590
    20  S    3.110034   2.703305   1.679578   2.672559   3.572014
    21  H    1.088273   2.079248   2.542543   3.846383   4.245882
    22  H    1.089875   2.020951   3.178164   4.159278   4.141073
    23  C    1.505875   2.442121   3.366063   4.376765   4.435570
    24  C    2.525052   3.372929   3.878633   4.946518   5.201492
    25  C    3.807590   4.575494   5.098323   6.027221   6.193272
    26  C    4.308617   5.014153   5.770683   6.553630   6.507265
    27  C    3.804278   4.445214   5.443788   6.139603   5.917161
    28  C    2.520309   3.196178   4.324689   5.085748   4.872986
    29  H    2.717878   3.204939   4.484550   5.104682   4.724786
    30  H    4.669372   5.216534   6.285674   6.859172   6.505134
    31  H    5.392882   6.064865   6.784242   7.509145   7.439621
    32  H    4.673955   5.412607   5.746297   6.678416   6.946345
    33  H    2.723966   3.507294   3.681114   4.847470   5.304040
                    6          7          8          9         10
     6  C    0.000000
     7  H    1.093382   0.000000
     8  H    1.092128   1.757858   0.000000
     9  C    1.511267   2.154515   2.157094   0.000000
    10  C    2.527407   3.402247   2.719211   1.399821   0.000000
    11  C    3.813923   4.565221   4.078106   2.430770   1.392696
    12  C    4.281889   4.780679   4.783458   2.770662   2.385264
    13  C    3.816717   4.034225   4.530552   2.431077   2.792387
    14  C    2.529323   2.653065   3.353165   1.398111   2.408601
    15  H    2.731766   2.429471   3.658255   2.152992   3.393790
    16  H    4.695865   4.737449   5.469916   3.419567   3.874923
    17  F    5.641911   6.116559   6.118935   4.130683   3.624330
    18  H    4.692902   5.522614   4.802666   3.419865   2.166876
    19  H    2.728569   3.740003   2.552975   2.155017   1.084632
    20  S    3.130245   3.160351   2.927582   4.613316   5.343356
    21  H    4.996293   5.235695   5.010924   6.255462   6.799556
    22  H    5.547416   5.997526   5.720270   6.502397   6.852748
    23  C    5.680883   5.750433   6.083904   6.749360   7.488072
    24  C    6.041357   5.871252   6.413305   7.248061   8.151339
    25  C    7.070688   6.777941   7.550763   8.197662   9.192537
    26  C    7.704100   7.488109   8.300268   8.659185   9.608034
    27  C    7.429872   7.398148   8.054254   8.251394   9.057993
    28  C    6.460849   6.580070   7.001487   7.312193   8.002800
    29  H    6.543564   6.823735   7.084762   7.240671   7.770801
    30  H    8.166865   8.175731   8.849678   8.852130   9.608970
    31  H    8.606253   8.319313   9.244649   9.518930  10.515666
    32  H    7.577096   7.154032   8.019958   8.761578   9.832514
    33  H    5.778564   5.546216   6.005622   7.116667   8.033327
                   11         12         13         14         15
    11  C    0.000000
    12  C    1.386173   0.000000
    13  C    2.430434   1.384639   0.000000
    14  C    2.791850   2.385038   1.394405   0.000000
    15  H    3.876338   3.367966   2.143899   1.084505   0.000000
    16  H    3.403431   2.143525   1.082727   2.168021   2.491569
    17  F    2.362132   1.360023   2.361677   3.625107   4.500884
    18  H    1.082750   2.144202   3.402728   3.874389   4.958826
    19  H    2.142360   3.368398   3.876989   3.393867   4.293688
    20  S    6.720093   7.359818   6.894602   5.557162   5.440768
    21  H    8.076973   8.764312   8.393691   7.167136   7.090854
    22  H    7.966188   8.660720   8.426488   7.375605   7.428920
    23  C    8.617689   9.031124   8.469766   7.316150   7.055023
    24  C    9.338968   9.676417   8.971258   7.728576   7.304465
    25  C   10.313562  10.508583   9.690575   8.491618   7.943753
    26  C   10.616151  10.735873   9.932495   8.851247   8.325183
    27  C    9.993266  10.163079   9.486184   8.497726   8.110599
    28  C    8.987811   9.304085   8.754051   7.738959   7.489066
    29  H    8.668313   9.033982   8.616690   7.710927   7.594596
    30  H   10.440667  10.549019   9.896095   9.017079   8.652455
    31  H   11.481393  11.513068  10.645361   9.601879   9.006475
    32  H   10.979683  11.133714  10.240954   9.005410   8.371009
    33  H    9.297739   9.696614   8.996422   7.683276   7.258084
                   16         17         18         19         20
    16  H    0.000000
    17  F    2.594667   0.000000
    18  H    4.282622   2.593634   0.000000
    19  H    4.959471   4.499920   2.490365   0.000000
    20  S    7.702310   8.713739   7.427043   5.044643   0.000000
    21  H    9.182616  10.047118   8.669570   6.413885   2.571499
    22  H    9.207216   9.834400   8.456481   6.476289   3.961354
    23  C    9.073450  10.241229   9.317637   7.370581   3.954285
    24  C    9.512852  10.929394  10.119097   8.083031   3.976877
    25  C   10.107986  11.717548  11.143268   9.231151   5.232154
    26  C   10.282516  11.861264  11.424894   9.707281   6.232023
    27  C    9.880953  11.235209  10.727608   9.128952   6.222148
    28  C    9.275297  10.414802   9.663264   7.969304   5.211792
    29  H    9.170587  10.079495   9.258018   7.704032   5.596748
    30  H   10.230867  11.537355  11.145872   9.723359   7.198628
    31  H   10.910744  12.601699  12.316138  10.672795   7.213662
    32  H   10.616644  12.360224  11.848133   9.892514   5.624554
    33  H    9.584494  10.997944  10.080261   7.905439   3.330973
                   21         22         23         24         25
    21  H    0.000000
    22  H    1.782894   0.000000
    23  C    2.163126   2.155712   0.000000
    24  C    2.666754   3.364606   1.398848   0.000000
    25  C    4.047748   4.532180   2.424649   1.394460   0.000000
    26  C    4.826105   4.811735   2.802759   2.416305   1.394277
    27  C    4.570111   4.061827   2.425932   2.787869   2.414007
    28  C    3.407196   2.698101   1.399930   2.411932   2.785244
    29  H    3.735448   2.512256   2.153423   3.395707   3.870485
    30  H    5.515560   4.762636   3.406339   3.872100   3.397611
    31  H    5.891015   5.875658   3.887023   3.399216   2.153189
    32  H    4.733999   5.465766   3.404560   2.150243   1.084209
    33  H    2.439290   3.674403   2.150395   1.084033   2.152736
                   26         27         28         29         30
    26  C    0.000000
    27  C    1.395467   0.000000
    28  C    2.414637   1.393003   0.000000
    29  H    3.397252   2.150001   1.085266   0.000000
    30  H    2.154131   1.084244   2.150103   2.473815   0.000000
    31  H    1.084266   2.153744   3.397425   4.292653   2.482207
    32  H    2.152928   3.397707   3.869441   4.954671   4.295159
    33  H    3.398698   3.871899   3.394097   4.290718   4.956131
                   31         32         33
    31  H    0.000000
    32  H    2.481637   0.000000
    33  H    4.294797   2.476660   0.000000
 Stoichiometry    C15H14FNOS
 Framework group  C1[X(C15H14FNOS)]
 Deg. of freedom    93
 Full point group                 C1      NOp   1
 Largest Abelian subgroup         C1      NOp   1
 Largest concise Abelian subgroup C1      NOp   1
                         Standard orientation:                         
 ---------------------------------------------------------------------
 Center     Atomic      Atomic             Coordinates (Angstroms)
 Number     Number       Type             X           Y           Z
 ---------------------------------------------------------------------
      1          6           0       -2.773523    0.740698    1.358873
      2          8           0       -1.372906    0.424710    1.098111
      3          6           0       -0.623339    1.171555    0.267245
      4          7           0        0.592703    0.621162    0.142167
      5          1           0        0.751332   -0.249669    0.632696
      6          6           0        1.684184    1.165833   -0.671684
      7          1           0        1.408992    1.115185   -1.728655
      8          1           0        1.807193    2.221971   -0.422315
      9          6           0        2.962127    0.400114   -0.417785
     10          6           0        3.751945    0.689095    0.701222
     11          6           0        4.925050   -0.017793    0.953685
     12          6           0        5.293499   -1.016653    0.065992
     13          6           0        4.543574   -1.333158   -1.054125
     14          6           0        3.371486   -0.614857   -1.287828
     15          1           0        2.773945   -0.847207   -2.162534
     16          1           0        4.872071   -2.117537   -1.724302
     17          9           0        6.439699   -1.709411    0.302585
     18          1           0        5.546568    0.200553    1.812980
     19          1           0        3.453010    1.478591    1.382221
     20         16           0       -1.095924    2.593143   -0.492185
     21          1           0       -2.947342    1.782807    1.097850
     22          1           0       -2.877220    0.606072    2.435418
     23          6           0       -3.683722   -0.189606    0.601421
     24          6           0       -4.281341    0.214556   -0.597028
     25          6           0       -5.120044   -0.652659   -1.296336
     26          6           0       -5.367614   -1.933772   -0.804940
     27          6           0       -4.777179   -2.344861    0.390770
     28          6           0       -3.942676   -1.475756    1.089854
     29          1           0       -3.491379   -1.794930    2.023803
     30          1           0       -4.972173   -3.337794    0.780187
     31          1           0       -6.021154   -2.607548   -1.347659
     32          1           0       -5.580690   -0.327316   -2.222331
     33          1           0       -4.085895    1.209013   -0.981715
 ---------------------------------------------------------------------
 Rotational constants (GHZ):      0.6778604      0.1203531      0.1111284
 Standard basis: 6-311++G(d,p) (5D, 7F)
 There are   543 symmetry adapted cartesian basis functions of A   symmetry.
 There are   524 symmetry adapted basis functions of A   symmetry.
   524 basis functions,   824 primitive gaussians,   543 cartesian basis functions
    72 alpha electrons       72 beta electrons
       nuclear repulsion energy      1383.2839211257 Hartrees.
 NAtoms=   33 NActive=   33 NUniq=   33 SFac= 1.00D+00 NAtFMM=   60 NAOKFM=F Big=F
 Integral buffers will be    131072 words long.
 Raffenetti 2 integral format.
 Two-electron integral symmetry is turned on.
 ------------------------------------------------------------------------------
 Polarizable Continuum Model (PCM)
 =================================
 Model                : PCM (using non-symmetric T matrix).
 Atomic radii         : UFF (Universal Force Field).
 Polarization charges : Total charges.
 Charge compensation  : None.
 Solution method      : On-the-fly selection.
 Cavity type          : Scaled VdW (van der Waals Surface) (Alpha=1.100).
 Cavity algorithm     : GePol (No added spheres)
                        Default sphere list used, NSphG=   33.
                        Lebedev-Laikov grids with approx.  5.0 points / Ang**2.
                        Smoothing algorithm: York/Karplus (Gamma=1.0000).
                        Polarization charges: spherical gaussians, with
                                              point-specific exponents (IZeta= 3).
                        Self-potential: point-specific (ISelfS= 7).
                        Self-field    : sphere-specific E.n sum rule (ISelfD= 2).
 1st derivatives      : Analytical E(r).r(x)/FMM algorithm (CHGder, D1EAlg=3).
                        Cavity 1st derivative terms included.
 Solvent              : Chloroform, Eps=   4.711300 Eps(inf)=   2.090627
 ------------------------------------------------------------------------------
 One-electron integrals computed using PRISM.
 NBasis=   524 RedAO= T EigKep=  2.36D-06  NBF=   524
 NBsUse=   522 1.00D-06 EigRej=  8.72D-07 NBFU=   522
 Initial guess from the checkpoint file:  "60386_4cA.chk"
 B after Tr=     0.000000    0.000000    0.000000
         Rot=    1.000000   -0.000672    0.000120    0.000264 Ang=  -0.08 deg.
 Requested convergence on RMS density matrix=1.00D-08 within 128 cycles.
 Requested convergence on MAX density matrix=1.00D-06.
 Requested convergence on             energy=1.00D-06.
 No special actions if energy rises.
 Inv3:  Mode=1 IEnd=    22342323.
 Iteration    1 A*A^-1 deviation from unit magnitude is 1.01D-14 for   2557.
 Iteration    1 A*A^-1 deviation from orthogonality  is 6.91D-15 for   1296    384.
 Iteration    1 A^-1*A deviation from unit magnitude is 9.77D-15 for   2557.
 Iteration    1 A^-1*A deviation from orthogonality  is 9.31D-11 for   2435   2420.
 Error on total polarization charges =  0.01777
 SCF Done:  E(RB3LYP) =  -1208.29438671     A.U. after   11 cycles
            NFock= 11  Conv=0.16D-08     -V/T= 2.0033
 D1PCM: PCM CHGder 1st derivatives, ID1Alg=3 FixD1E=F DoIter=F DoCFld=F I1PDM=0.
 Calling FoFJK, ICntrl=      2127 FMM=F ISym2X=0 I1Cent= 0 IOpClX= 0 NMat=1 NMatS=1 NMatT=0.
 ***** Axes restored to original set *****
 -------------------------------------------------------------------
 Center     Atomic                   Forces (Hartrees/Bohr)
 Number     Number              X              Y              Z
 -------------------------------------------------------------------
      1        6           0.000136668    0.000000067   -0.000016653
      2        8          -0.000249714   -0.000067782    0.000013220
      3        6           0.000482913    0.000061880    0.000115809
      4        7          -0.000050241    0.000116263   -0.000114594
      5        1          -0.000041921   -0.000041506    0.000015423
      6        6          -0.000045276   -0.000083829    0.000027395
      7        1           0.000031905   -0.000049219   -0.000031553
      8        1           0.000059332    0.000001310    0.000043887
      9        6           0.000039053    0.000007709   -0.000038657
     10        6           0.000000953    0.000059171    0.000065023
     11        6          -0.000035038    0.000053117    0.000021309
     12        6          -0.000003013   -0.000003290    0.000004513
     13        6          -0.000030235    0.000019688   -0.000023046
     14        6          -0.000034874   -0.000029658   -0.000072502
     15        1           0.000017459   -0.000012232    0.000015461
     16        1          -0.000017236   -0.000015673   -0.000022554
     17        9           0.000048877   -0.000028809    0.000015883
     18        1          -0.000009103    0.000023930    0.000032374
     19        1           0.000017367   -0.000015676    0.000002970
     20       16          -0.000252350   -0.000045821    0.000008184
     21        1          -0.000056053    0.000026870    0.000040793
     22        1           0.000017979    0.000019753   -0.000044913
     23        6           0.000038760    0.000007433    0.000068400
     24        6           0.000058961   -0.000032934   -0.000120954
     25        6          -0.000003193    0.000100525   -0.000100185
     26        6          -0.000052112   -0.000081180   -0.000015717
     27        6          -0.000046575   -0.000081358    0.000004671
     28        6           0.000044002    0.000041018    0.000127164
     29        1          -0.000017218    0.000002967   -0.000005691
     30        1           0.000009385    0.000013912   -0.000001504
     31        1           0.000006385    0.000006631   -0.000001607
     32        1          -0.000006674   -0.000007766   -0.000004858
     33        1          -0.000059173    0.000034491   -0.000007491
 -------------------------------------------------------------------
 Cartesian Forces:  Max     0.000482913 RMS     0.000076842

 GradGradGradGradGradGradGradGradGradGradGradGradGradGradGradGradGradGrad
 Berny optimization.
 Using GEDIIS/GDIIS optimizer.
 FormGI is forming the generalized inverse of G from B-inverse, IUseBI=4.
 Internal  Forces:  Max     0.000449174 RMS     0.000061647
 Search for a local minimum.
 Step number   3 out of a maximum of  174
 All quantities printed in internal units (Hartrees-Bohrs-Radians)
 Mixed Optimization -- En-DIIS/RFO-DIIS
 Swapping is turned off.
 Update second derivatives using D2CorX and points    1    2    3
 DE= -6.84D-06 DEPred=-8.09D-06 R= 8.45D-01
 TightC=F SS=  1.41D+00  RLast= 2.47D-02 DXNew= 5.0454D-01 7.4205D-02
 Trust test= 8.45D-01 RLast= 2.47D-02 DXMaxT set to 3.00D-01
 ITU=  1  1  0
     Eigenvalues ---    0.00476   0.00617   0.00803   0.00893   0.01460
     Eigenvalues ---    0.01503   0.01528   0.02103   0.02109   0.02129
     Eigenvalues ---    0.02135   0.02140   0.02147   0.02149   0.02155
     Eigenvalues ---    0.02157   0.02162   0.02171   0.02179   0.02221
     Eigenvalues ---    0.02230   0.02258   0.02283   0.02417   0.02512
     Eigenvalues ---    0.02748   0.05197   0.06325   0.06486   0.07052
     Eigenvalues ---    0.09791   0.11712   0.13087   0.13978   0.15808
     Eigenvalues ---    0.16000   0.16000   0.16000   0.16000   0.16000
     Eigenvalues ---    0.16000   0.16000   0.16000   0.16135   0.21539
     Eigenvalues ---    0.21954   0.22000   0.22000   0.22005   0.22310
     Eigenvalues ---    0.22701   0.23330   0.23527   0.24205   0.24999
     Eigenvalues ---    0.25000   0.25000   0.26523   0.30774   0.31493
     Eigenvalues ---    0.32222   0.34046   0.34482   0.34627   0.34908
     Eigenvalues ---    0.35169   0.35383   0.35462   0.35480   0.35491
     Eigenvalues ---    0.35496   0.35499   0.35537   0.35662   0.35694
     Eigenvalues ---    0.36141   0.39635   0.42003   0.42118   0.42306
     Eigenvalues ---    0.42623   0.45549   0.45802   0.45982   0.46347
     Eigenvalues ---    0.46447   0.46659   0.46917   0.47924   0.48216
     Eigenvalues ---    0.50850   0.55278   0.59587
 En-DIIS/RFO-DIIS IScMMF=        0 using points:     3    2    1
 RFO step:  Lambda=-1.27678309D-06.
 DidBck=F Rises=F RFO-DIIS coefs:    0.84839    0.24702   -0.09541
 Iteration  1 RMS(Cart)=  0.00521083 RMS(Int)=  0.00000773
 Iteration  2 RMS(Cart)=  0.00001445 RMS(Int)=  0.00000052
 Iteration  3 RMS(Cart)=  0.00000000 RMS(Int)=  0.00000052
 Variable       Old X    -DE/DX   Delta X   Delta X   Delta X     New X
                                 (Linear)    (Quad)   (Total)
    R1        2.75769  -0.00007  -0.00020   0.00003  -0.00017   2.75752
    R2        2.05654   0.00002   0.00004   0.00002   0.00006   2.05660
    R3        2.05957  -0.00005   0.00002  -0.00008  -0.00006   2.05950
    R4        2.84569   0.00003  -0.00010   0.00022   0.00012   2.84581
    R5        2.54234   0.00008  -0.00026   0.00084   0.00058   2.54292
    R6        2.53346  -0.00004  -0.00005   0.00046   0.00040   2.53386
    R7        3.17394   0.00003   0.00002  -0.00071  -0.00069   3.17325
    R8        1.91239   0.00004   0.00000  -0.00002  -0.00001   1.91237
    R9        2.77111  -0.00000  -0.00004  -0.00007  -0.00011   2.77100
   R10        2.06619   0.00002  -0.00003   0.00013   0.00010   2.06629
   R11        2.06382   0.00002  -0.00002   0.00010   0.00008   2.06390
   R12        2.85588  -0.00004   0.00007  -0.00023  -0.00016   2.85572
   R13        2.64528   0.00004  -0.00002   0.00011   0.00008   2.64536
   R14        2.64205   0.00003  -0.00001   0.00006   0.00005   2.64209
   R15        2.63181  -0.00004   0.00004  -0.00016  -0.00012   2.63169
   R16        2.04966  -0.00002   0.00000  -0.00002  -0.00002   2.04964
   R17        2.61949   0.00008  -0.00005   0.00024   0.00019   2.61968
   R18        2.04610   0.00002  -0.00002   0.00008   0.00006   2.04616
   R19        2.61659   0.00008  -0.00006   0.00025   0.00019   2.61678
   R20        2.57007   0.00006   0.00004  -0.00030  -0.00026   2.56981
   R21        2.63504  -0.00002   0.00003  -0.00011  -0.00009   2.63496
   R22        2.04606   0.00002  -0.00001   0.00007   0.00006   2.04611
   R23        2.04942  -0.00002   0.00000  -0.00002  -0.00001   2.04940
   R24        2.64344   0.00016  -0.00011   0.00042   0.00031   2.64375
   R25        2.64548   0.00004  -0.00003   0.00006   0.00003   2.64551
   R26        2.63515   0.00003  -0.00004   0.00006   0.00002   2.63517
   R27        2.04853   0.00002   0.00001   0.00002   0.00003   2.04856
   R28        2.63480   0.00010  -0.00003   0.00016   0.00013   2.63494
   R29        2.04886   0.00000  -0.00001   0.00003   0.00002   2.04888
   R30        2.63705   0.00008  -0.00004   0.00014   0.00010   2.63715
   R31        2.04897  -0.00001  -0.00000  -0.00001  -0.00001   2.04896
   R32        2.63239   0.00011  -0.00005   0.00021   0.00016   2.63255
   R33        2.04892  -0.00001   0.00000  -0.00003  -0.00002   2.04890
   R34        2.05085  -0.00001   0.00000  -0.00001  -0.00001   2.05085
    A1        1.89419   0.00003  -0.00037   0.00063   0.00027   1.89446
    A2        1.81427   0.00001   0.00008   0.00008   0.00016   1.81444
    A3        1.93529  -0.00002  -0.00014   0.00033   0.00019   1.93548
    A4        1.91772  -0.00003   0.00017  -0.00052  -0.00035   1.91736
    A5        1.95454  -0.00002  -0.00004  -0.00010  -0.00014   1.95440
    A6        1.94231   0.00003   0.00028  -0.00039  -0.00010   1.94221
    A7        2.12339  -0.00027  -0.00085   0.00017  -0.00068   2.12271
    A8        1.91249   0.00015   0.00022  -0.00025  -0.00003   1.91246
    A9        2.20475  -0.00045  -0.00035  -0.00042  -0.00078   2.20397
   A10        2.16581   0.00030   0.00014   0.00074   0.00088   2.16668
   A11        2.03782  -0.00011   0.00011  -0.00054  -0.00042   2.03740
   A12        2.18271   0.00014  -0.00009   0.00036   0.00027   2.18298
   A13        2.06232  -0.00003  -0.00002   0.00015   0.00013   2.06244
   A14        1.90919   0.00000  -0.00010   0.00040   0.00029   1.90948
   A15        1.89263  -0.00000  -0.00009   0.00021   0.00012   1.89275
   A16        1.92620   0.00008  -0.00003   0.00021   0.00018   1.92638
   A17        1.86907   0.00004  -0.00001   0.00004   0.00003   1.86910
   A18        1.93026  -0.00005   0.00006  -0.00025  -0.00019   1.93007
   A19        1.93518  -0.00007   0.00017  -0.00060  -0.00043   1.93475
   A20        2.10229  -0.00005   0.00005  -0.00018  -0.00014   2.10215
   A21        2.10699  -0.00001   0.00000   0.00003   0.00003   2.10702
   A22        2.07388   0.00006  -0.00005   0.00015   0.00010   2.07398
   A23        2.11226  -0.00002   0.00002  -0.00006  -0.00004   2.11222
   A24        2.09055   0.00003  -0.00003   0.00009   0.00006   2.09061
   A25        2.08036  -0.00001   0.00001  -0.00002  -0.00001   2.08034
   A26        2.06412  -0.00001  -0.00000   0.00007   0.00006   2.06418
   A27        2.12354  -0.00002   0.00002  -0.00008  -0.00006   2.12348
   A28        2.09551   0.00003  -0.00002   0.00001  -0.00001   2.09550
   A29        2.13981   0.00000   0.00001  -0.00014  -0.00014   2.13968
   A30        2.07106   0.00000   0.00000   0.00006   0.00006   2.07112
   A31        2.07230  -0.00000  -0.00001   0.00009   0.00008   2.07238
   A32        2.06359   0.00000  -0.00001   0.00011   0.00010   2.06369
   A33        2.09670   0.00003  -0.00002   0.00001  -0.00001   2.09670
   A34        2.12289  -0.00003   0.00003  -0.00012  -0.00009   2.12280
   A35        2.11271  -0.00003   0.00004  -0.00012  -0.00009   2.11263
   A36        2.08993   0.00003  -0.00004   0.00011   0.00008   2.09000
   A37        2.08053   0.00000   0.00000   0.00001   0.00001   2.08054
   A38        2.10676   0.00003  -0.00007   0.00014   0.00007   2.10683
   A39        2.09888  -0.00002   0.00003  -0.00006  -0.00003   2.09886
   A40        2.07754  -0.00000   0.00004  -0.00008  -0.00004   2.07750
   A41        2.10240   0.00002  -0.00003   0.00010   0.00006   2.10247
   A42        2.08524   0.00002  -0.00001   0.00006   0.00005   2.08529
   A43        2.09554  -0.00004   0.00004  -0.00015  -0.00011   2.09543
   A44        2.09610  -0.00002   0.00001  -0.00007  -0.00006   2.09604
   A45        2.09120   0.00002  -0.00002   0.00009   0.00007   2.09127
   A46        2.09588   0.00000   0.00001  -0.00002  -0.00001   2.09588
   A47        2.09155   0.00001   0.00000   0.00002   0.00002   2.09158
   A48        2.09623  -0.00001   0.00001  -0.00005  -0.00004   2.09619
   A49        2.09538   0.00000  -0.00001   0.00002   0.00001   2.09540
   A50        2.09404   0.00002  -0.00002   0.00005   0.00004   2.09407
   A51        2.09605  -0.00000   0.00001  -0.00001   0.00000   2.09605
   A52        2.09308  -0.00002   0.00001  -0.00005  -0.00004   2.09304
   A53        2.10472  -0.00002  -0.00001  -0.00001  -0.00003   2.10470
   A54        2.08694   0.00002   0.00001  -0.00001   0.00001   2.08694
   A55        2.09152   0.00000  -0.00000   0.00002   0.00002   2.09154
    D1       -0.35212  -0.00001   0.00003  -0.00110  -0.00107  -0.35318
    D2       -2.39275   0.00000  -0.00003  -0.00083  -0.00086  -2.39362
    D3        1.80165  -0.00002  -0.00035  -0.00058  -0.00093   1.80071
    D4       -1.74278   0.00003  -0.00005   0.00564   0.00559  -1.73719
    D5        1.39811   0.00004  -0.00026   0.00595   0.00569   1.40380
    D6        0.37587   0.00004  -0.00064   0.00661   0.00597   0.38185
    D7       -2.76643   0.00004  -0.00085   0.00692   0.00607  -2.76036
    D8        2.53002   0.00002  -0.00024   0.00557   0.00533   2.53536
    D9       -0.61228   0.00002  -0.00045   0.00588   0.00543  -0.60684
   D10       -3.07650   0.00009   0.00030   0.00252   0.00282  -3.07368
   D11        0.08239  -0.00009  -0.00028  -0.00192  -0.00220   0.08019
   D12        0.04103  -0.00008  -0.00036  -0.00155  -0.00190   0.03913
   D13       -3.12911  -0.00010  -0.00031  -0.00277  -0.00308  -3.13220
   D14       -3.11739   0.00009   0.00020   0.00276   0.00297  -3.11442
   D15       -0.00435   0.00007   0.00024   0.00154   0.00178  -0.00256
   D16       -1.15796  -0.00002   0.00011   0.00010   0.00021  -1.15775
   D17        0.87484   0.00003  -0.00001   0.00049   0.00047   0.87531
   D18        2.99771  -0.00001   0.00012   0.00002   0.00014   2.99785
   D19        1.95471  -0.00003   0.00015  -0.00115  -0.00099   1.95372
   D20       -2.29567   0.00002   0.00003  -0.00076  -0.00073  -2.29640
   D21       -0.17280  -0.00002   0.00017  -0.00123  -0.00107  -0.17387
   D22       -1.41754   0.00000  -0.00011   0.00045   0.00034  -1.41721
   D23        1.71510   0.00001   0.00000   0.00024   0.00024   1.71534
   D24        2.75062  -0.00001  -0.00000  -0.00003  -0.00003   2.75059
   D25       -0.39992  -0.00001   0.00011  -0.00023  -0.00012  -0.40004
   D26        0.67993   0.00001  -0.00013   0.00046   0.00033   0.68026
   D27       -2.47061   0.00001  -0.00002   0.00026   0.00024  -2.47037
   D28        3.13066   0.00000   0.00016  -0.00034  -0.00017   3.13049
   D29       -0.01704   0.00000   0.00007  -0.00013  -0.00006  -0.01711
   D30       -0.00215  -0.00000   0.00005  -0.00013  -0.00008  -0.00223
   D31        3.13333   0.00000  -0.00005   0.00007   0.00003   3.13336
   D32       -3.13224  -0.00000  -0.00017   0.00031   0.00014  -3.13211
   D33        0.01509  -0.00000  -0.00005   0.00010   0.00005   0.01514
   D34        0.00054  -0.00000  -0.00006   0.00010   0.00004   0.00059
   D35       -3.13531  -0.00000   0.00006  -0.00010  -0.00004  -3.13535
   D36        0.00139   0.00000  -0.00000   0.00004   0.00003   0.00142
   D37        3.13575   0.00000  -0.00006   0.00018   0.00012   3.13586
   D38       -3.13413  -0.00000   0.00009  -0.00017  -0.00008  -3.13420
   D39        0.00023   0.00000   0.00003  -0.00002   0.00001   0.00024
   D40        0.00104   0.00000  -0.00004   0.00009   0.00006   0.00109
   D41        3.13823   0.00000  -0.00005   0.00013   0.00009   3.13832
   D42       -3.13345  -0.00000   0.00002  -0.00005  -0.00003  -3.13347
   D43        0.00375  -0.00000   0.00001  -0.00001   0.00000   0.00375
   D44       -0.00258  -0.00000   0.00003  -0.00012  -0.00010  -0.00268
   D45        3.13530   0.00000  -0.00004   0.00008   0.00004   3.13535
   D46       -3.13978  -0.00000   0.00004  -0.00016  -0.00012  -3.13990
   D47       -0.00189   0.00000  -0.00003   0.00004   0.00001  -0.00187
   D48        0.00175   0.00000   0.00002   0.00002   0.00004   0.00180
   D49        3.13763   0.00000  -0.00010   0.00023   0.00013   3.13776
   D50       -3.13607  -0.00000   0.00009  -0.00018  -0.00010  -3.13617
   D51       -0.00020  -0.00000  -0.00003   0.00002  -0.00001  -0.00021
   D52        3.13809  -0.00000  -0.00004   0.00001  -0.00004   3.13805
   D53       -0.00087  -0.00003   0.00024  -0.00114  -0.00090  -0.00177
   D54       -0.00280  -0.00000   0.00016  -0.00030  -0.00013  -0.00294
   D55        3.14142  -0.00003   0.00044  -0.00144  -0.00100   3.14042
   D56       -3.13488   0.00000   0.00001  -0.00000   0.00000  -3.13488
   D57        0.01112   0.00001   0.00007  -0.00003   0.00004   0.01117
   D58        0.00602   0.00000  -0.00020   0.00030   0.00010   0.00612
   D59       -3.13116   0.00001  -0.00014   0.00028   0.00014  -3.13103
   D60       -0.00186   0.00000  -0.00004   0.00011   0.00007  -0.00179
   D61        3.13767  -0.00001   0.00012  -0.00045  -0.00033   3.13735
   D62        3.13709   0.00003  -0.00032   0.00126   0.00094   3.13803
   D63       -0.00656   0.00002  -0.00016   0.00070   0.00054  -0.00602
   D64        0.00337   0.00000  -0.00005   0.00007   0.00003   0.00340
   D65        3.13966  -0.00000   0.00009  -0.00025  -0.00016   3.13950
   D66       -3.13616   0.00001  -0.00021   0.00063   0.00043  -3.13573
   D67        0.00013   0.00001  -0.00008   0.00031   0.00024   0.00037
   D68       -0.00018  -0.00000   0.00001  -0.00007  -0.00006  -0.00024
   D69        3.13434  -0.00000   0.00006  -0.00009  -0.00003   3.13431
   D70       -3.13647   0.00000  -0.00013   0.00025   0.00013  -3.13634
   D71       -0.00195   0.00000  -0.00007   0.00023   0.00016  -0.00179
   D72       -0.00456   0.00000   0.00012  -0.00012  -0.00000  -0.00456
   D73        3.13261  -0.00000   0.00005  -0.00010  -0.00004   3.13257
   D74       -3.13909  -0.00000   0.00007  -0.00010  -0.00004  -3.13913
   D75       -0.00192  -0.00000   0.00000  -0.00008  -0.00008  -0.00200
         Item               Value     Threshold  Converged?
 Maximum Force            0.000449     0.000450     YES
 RMS     Force            0.000062     0.000300     YES
 Maximum Displacement     0.026301     0.001800     NO 
 RMS     Displacement     0.005212     0.001200     NO 
 Predicted change in Energy=-2.057877D-06
 GradGradGradGradGradGradGradGradGradGradGradGradGradGradGradGradGradGrad

                          Input orientation:                          
 ---------------------------------------------------------------------
 Center     Atomic      Atomic             Coordinates (Angstroms)
 Number     Number       Type             X           Y           Z
 ---------------------------------------------------------------------
      1          6           0       -2.773103    0.733095    1.368705
      2          8           0       -1.372045    0.420313    1.106951
      3          6           0       -0.624236    1.171901    0.278286
      4          7           0        0.591981    0.622572    0.148050
      5          1           0        0.752040   -0.249801    0.635348
      6          6           0        1.680674    1.169572   -0.667866
      7          1           0        1.402474    1.121464   -1.724222
      8          1           0        1.804351    2.225143   -0.416252
      9          6           0        2.959773    0.404005   -0.419892
     10          6           0        3.752712    0.690643    0.697565
     11          6           0        4.926861   -0.016232    0.944798
     12          6           0        5.293338   -1.012734    0.053483
     13          6           0        4.540223   -1.326700   -1.065333
     14          6           0        3.367091   -0.608503   -1.293792
     15          1           0        2.767102   -0.839010   -2.167299
     16          1           0        4.867102   -2.109242   -1.738490
     17          9           0        6.440413   -1.705480    0.285007
     18          1           0        5.550711    0.200261    1.802911
     19          1           0        3.455333    1.478195    1.381477
     20         16           0       -1.102255    2.593174   -0.477515
     21          1           0       -2.948656    1.776089    1.112278
     22          1           0       -2.877003    0.593853    2.444611
     23          6           0       -3.682015   -0.195227    0.607160
     24          6           0       -4.274866    0.210842   -0.593202
     25          6           0       -5.112330   -0.654535   -1.296288
     26          6           0       -5.363547   -1.935742   -0.806791
     27          6           0       -4.778038   -2.348683    0.390763
     28          6           0       -3.944693   -1.481381    1.093625
     29          1           0       -3.497300   -1.801979    2.028959
     30          1           0       -4.975912   -3.341626    0.778666
     31          1           0       -6.016235   -2.608042   -1.352349
     32          1           0       -5.569467   -0.327652   -2.223490
     33          1           0       -4.077310    1.205635   -0.975986
 ---------------------------------------------------------------------
                    Distance matrix (angstroms):
                    1          2          3          4          5
     1  C    0.000000
     2  O    1.459216   0.000000
     3  C    2.449326   1.345656   0.000000
     4  N    3.581341   2.194948   1.340860   0.000000
     5  H    3.732362   2.276664   2.010687   1.011984   0.000000
     6  C    4.916733   3.609773   2.491549   1.466350   2.139006
     7  H    5.210804   4.025557   2.849585   2.100285   2.805531
     8  H    5.134722   3.958163   2.736738   2.087226   2.887658
     9  C    6.014420   4.593056   3.731251   2.444744   2.532801
    10  C    6.560373   5.148185   4.423243   3.208866   3.145209
    11  C    7.747944   6.316098   5.715818   4.453545   4.192785
    12  C    8.357343   6.898605   6.311960   4.978546   4.641554
    13  C    7.978222   6.536497   5.892364   4.567338   4.289797
    14  C    6.825742   5.411233   4.644562   3.360906   3.269364
    15  H    6.757863   5.425785   4.639593   3.496886   3.501782
    16  H    8.723891   7.309045   6.707315   5.412809   5.101604
    17  F    9.592181   8.138126   7.628147   6.296248   5.882120
    18  H    8.352145   6.961130   6.434169   5.244608   4.959134
    19  H    6.272859   4.949552   4.237184   3.232990   3.294006
    20  S    3.108079   2.702710   1.679212   2.673020   3.572027
    21  H    1.088306   2.079389   2.542345   3.846615   4.245803
    22  H    1.089842   2.020977   3.178375   4.160393   4.141876
    23  C    1.505939   2.442261   3.365592   4.375684   4.434480
    24  C    2.525296   3.370574   3.874304   4.940159   5.195316
    25  C    3.807845   4.573902   5.094913   6.021318   6.187556
    26  C    4.308813   5.014528   5.770261   6.551718   6.505580
    27  C    3.804404   4.447589   5.446213   6.142016   5.920041
    28  C    2.520356   3.199240   4.327831   5.089414   4.877100
    29  H    2.717902   3.210201   4.490358   5.112581   4.733740
    30  H    4.669460   5.219944   6.289626   6.863961   6.510710
    31  H    5.393073   6.065277   6.783848   7.507102   7.437861
    32  H    4.674259   5.410142   5.741329   6.670125   6.938333
    33  H    2.724303   3.503400   3.673971   4.837944   5.295027
                    6          7          8          9         10
     6  C    0.000000
     7  H    1.093434   0.000000
     8  H    1.092170   1.757952   0.000000
     9  C    1.511184   2.154346   2.156746   0.000000
    10  C    2.527274   3.402099   2.718711   1.399865   0.000000
    11  C    3.813731   4.565011   4.077534   2.430722   1.392631
    12  C    4.281839   4.780571   4.783045   2.770696   2.385343
    13  C    3.816592   4.033994   4.530109   2.430999   2.792429
    14  C    2.529296   2.652881   3.352877   1.398135   2.408731
    15  H    2.731854   2.429400   3.658153   2.153054   3.393923
    16  H    4.695762   4.737226   5.469520   3.419505   3.874995
    17  F    5.641720   6.116326   6.118384   4.130577   3.624272
    18  H    4.692705   5.522422   4.802087   3.419842   2.166809
    19  H    2.728456   3.739901   2.552549   2.155086   1.084624
    20  S    3.131704   3.161309   2.930454   4.614743   5.345198
    21  H    4.996747   5.235132   5.012897   6.256173   6.801361
    22  H    5.548999   5.997622   5.723699   6.504566   6.856724
    23  C    5.678626   5.746394   6.083237   6.747389   7.487863
    24  C    6.032678   5.860088   6.406684   7.239293   8.144833
    25  C    7.061670   6.766090   7.543705   8.188249   9.185528
    26  C    7.699567   7.481126   8.297244   8.654581   9.605580
    27  C    7.430597   7.396879   8.055992   8.252768   9.061199
    28  C    6.463370   6.580826   7.004967   7.315536   8.007783
    29  H    6.550908   6.829398   7.092551   7.249623   7.781288
    30  H    8.170281   8.177251   8.853740   8.856715   9.615334
    31  H    8.601238   8.311724   9.241078   9.513707  10.512649
    32  H    7.564800   7.138429   8.009748   8.748499   9.822042
    33  H    5.766335   5.531273   5.995552   7.104393   8.023418
                   11         12         13         14         15
    11  C    0.000000
    12  C    1.386276   0.000000
    13  C    2.430523   1.384741   0.000000
    14  C    2.791944   2.385158   1.394359   0.000000
    15  H    3.876425   3.368074   2.143859   1.084498   0.000000
    16  H    3.403571   2.143636   1.082757   2.167950   2.491459
    17  F    2.362144   1.359883   2.361698   3.625089   4.500866
    18  H    1.082782   2.144317   3.402869   3.874514   4.958945
    19  H    2.142288   3.368465   3.877023   3.393989   4.293823
    20  S    6.721772   7.361259   6.895542   5.558066   5.441247
    21  H    8.078629   8.765218   8.393605   7.166876   7.089729
    22  H    7.970066   8.663318   8.427542   7.376315   7.428239
    23  C    8.617354   9.029497   8.466561   7.312613   7.050048
    24  C    9.332138   9.667774   8.960621   7.717620   7.291727
    25  C   10.306078  10.498957   9.678684   8.479546   7.929573
    26  C   10.613439  10.731319   9.925847   8.844364   8.316325
    27  C    9.996617  10.165191   9.486551   8.497592   8.108756
    28  C    8.992957   9.308208   8.756644   7.741050   7.489623
    29  H    8.679331   9.044375   8.625677   7.719127   7.601225
    30  H   10.447524  10.554957   9.900357   9.020573   8.654251
    31  H   11.478053  11.507728  10.637810   9.594185   8.996700
    32  H   10.968498  11.120003  10.224737   8.989176   8.352426
    33  H    9.287490   9.684524   8.982348   7.668847   7.241946
                   16         17         18         19         20
    16  H    0.000000
    17  F    2.594778   0.000000
    18  H    4.282832   2.593733   0.000000
    19  H    4.959536   4.499860   2.490247   0.000000
    20  S    7.702986   8.715028   7.428885   5.046845   0.000000
    21  H    9.181980  10.047901   8.671762   6.416564   2.569877
    22  H    9.207400   9.836924   8.461268   6.481574   3.960535
    23  C    9.069339  10.239540   9.318232   7.371678   3.950552
    24  C    9.501055  10.920657  10.113527   8.078461   3.969175
    25  C   10.094591  11.707726  11.137152   9.226257   5.224816
    26  C   10.274451  11.856582  11.423401   9.706500   6.227208
    27  C    9.880271  11.237372  10.731930   9.133176   6.219907
    28  C    9.277004  10.418950   9.669214   7.975107   5.210560
    29  H    9.178851  10.090036   9.269658   7.714784   5.597858
    30  H   10.234244  11.543533  11.153646   9.730362   7.197573
    31  H   10.901601  12.596175  12.314076  10.671539   7.208688
    32  H   10.598644  12.346181  11.838452   9.884528   5.615660
    33  H    9.569343  10.985773  10.071337   7.897635   3.320345
                   21         22         23         24         25
    21  H    0.000000
    22  H    1.782674   0.000000
    23  C    2.163110   2.155671   0.000000
    24  C    2.667863   3.365862   1.399012   0.000000
    25  C    4.048531   4.533153   2.424846   1.394472   0.000000
    26  C    4.826201   4.811794   2.802892   2.416334   1.394349
    27  C    4.569569   4.060879   2.425999   2.787927   2.414132
    28  C    3.406398   2.696612   1.399943   2.412057   2.785451
    29  H    3.734150   2.509490   2.153435   3.395848   3.870686
    30  H    5.514713   4.761174   3.406378   3.872146   3.397720
    31  H    5.891098   5.875696   3.887150   3.399232   2.153225
    32  H    4.735158   5.467147   3.404790   2.150304   1.084219
    33  H    2.441336   3.676343   2.150587   1.084051   2.152694
                   26         27         28         29         30
    26  C    0.000000
    27  C    1.395521   0.000000
    28  C    2.414782   1.393087   0.000000
    29  H    3.397388   2.150083   1.085261   0.000000
    30  H    2.154169   1.084231   2.150145   2.473871   0.000000
    31  H    1.084261   2.153797   3.397564   4.292786   2.482266
    32  H    2.152997   3.397830   3.869656   4.954880   4.295264
    33  H    3.398718   3.871977   3.394250   4.290902   4.956195
                   31         32         33
    31  H    0.000000
    32  H    2.481667   0.000000
    33  H    4.294789   2.476644   0.000000
 Stoichiometry    C15H14FNOS
 Framework group  C1[X(C15H14FNOS)]
 Deg. of freedom    93
 Full point group                 C1      NOp   1
 Largest Abelian subgroup         C1      NOp   1
 Largest concise Abelian subgroup C1      NOp   1
                         Standard orientation:                         
 ---------------------------------------------------------------------
 Center     Atomic      Atomic             Coordinates (Angstroms)
 Number     Number       Type             X           Y           Z
 ---------------------------------------------------------------------
      1          6           0       -2.774238    0.743497    1.358911
      2          8           0       -1.373030    0.428018    1.101233
      3          6           0       -0.623266    1.174115    0.269377
      4          7           0        0.592692    0.623016    0.144305
      5          1           0        0.751237   -0.246621    0.636958
      6          6           0        1.683146    1.164319   -0.673059
      7          1           0        1.406589    1.110257   -1.729559
      8          1           0        1.807313    2.221242   -0.427433
      9          6           0        2.961201    0.399150   -0.418562
     10          6           0        3.752600    0.691665    0.698464
     11          6           0        4.925756   -0.014730    0.951708
     12          6           0        5.292811   -1.016741    0.066831
     13          6           0        4.541215   -1.336626   -1.051331
     14          6           0        3.369056   -0.618800   -1.285866
     15          1           0        2.770265   -0.853917   -2.158967
     16          1           0        4.868505   -2.123370   -1.719370
     17          9           0        6.438930   -1.709077    0.304240
     18          1           0        5.548420    0.206264    1.809535
     19          1           0        3.454797    1.483457    1.377276
     20         16           0       -1.098880    2.591335   -0.495496
     21          1           0       -2.948502    1.785117    1.096101
     22          1           0       -2.879971    0.610645    2.435446
     23          6           0       -3.682719   -0.188510    0.601362
     24          6           0       -4.273313    0.211016   -0.602303
     25          6           0       -5.110386   -0.657764   -1.301647
     26          6           0       -5.363465   -1.935872   -0.805058
     27          6           0       -4.780214   -2.342281    0.395828
     28          6           0       -3.947258   -1.471573    1.094931
     29          1           0       -3.501627   -1.787060    2.032839
     30          1           0       -4.979544   -3.332769    0.789221
     31          1           0       -6.015850   -2.610810   -1.347713
     32          1           0       -5.565769   -0.335935   -2.231477
     33          1           0       -4.074308    1.203386   -0.990588
 ---------------------------------------------------------------------
 Rotational constants (GHZ):      0.6774539      0.1204083      0.1111913
 Standard basis: 6-311++G(d,p) (5D, 7F)
 There are   543 symmetry adapted cartesian basis functions of A   symmetry.
 There are   524 symmetry adapted basis functions of A   symmetry.
   524 basis functions,   824 primitive gaussians,   543 cartesian basis functions
    72 alpha electrons       72 beta electrons
       nuclear repulsion energy      1383.3886351433 Hartrees.
 NAtoms=   33 NActive=   33 NUniq=   33 SFac= 1.00D+00 NAtFMM=   60 NAOKFM=F Big=F
 Integral buffers will be    131072 words long.
 Raffenetti 2 integral format.
 Two-electron integral symmetry is turned on.
 ------------------------------------------------------------------------------
 Polarizable Continuum Model (PCM)
 =================================
 Model                : PCM (using non-symmetric T matrix).
 Atomic radii         : UFF (Universal Force Field).
 Polarization charges : Total charges.
 Charge compensation  : None.
 Solution method      : On-the-fly selection.
 Cavity type          : Scaled VdW (van der Waals Surface) (Alpha=1.100).
 Cavity algorithm     : GePol (No added spheres)
                        Default sphere list used, NSphG=   33.
                        Lebedev-Laikov grids with approx.  5.0 points / Ang**2.
                        Smoothing algorithm: York/Karplus (Gamma=1.0000).
                        Polarization charges: spherical gaussians, with
                                              point-specific exponents (IZeta= 3).
                        Self-potential: point-specific (ISelfS= 7).
                        Self-field    : sphere-specific E.n sum rule (ISelfD= 2).
 1st derivatives      : Analytical E(r).r(x)/FMM algorithm (CHGder, D1EAlg=3).
                        Cavity 1st derivative terms included.
 Solvent              : Chloroform, Eps=   4.711300 Eps(inf)=   2.090627
 ------------------------------------------------------------------------------
 One-electron integrals computed using PRISM.
 NBasis=   524 RedAO= T EigKep=  2.35D-06  NBF=   524
 NBsUse=   522 1.00D-06 EigRej=  8.71D-07 NBFU=   522
 Initial guess from the checkpoint file:  "60386_4cA.chk"
 B after Tr=    -0.000000    0.000000    0.000000
         Rot=    1.000000    0.000922    0.000072   -0.000015 Ang=   0.11 deg.
 ExpMin= 3.60D-02 ExpMax= 9.34D+04 ExpMxC= 3.17D+03 IAcc=3 IRadAn=         5 AccDes= 0.00D+00
 Harris functional with IExCor=  402 and IRadAn=       5 diagonalized for initial guess.
 HarFok:  IExCor=  402 AccDes= 0.00D+00 IRadAn=         5 IDoV= 1 UseB2=F ITyADJ=14
 ICtDFT=  3500011 ScaDFX=  1.000000  1.000000  1.000000  1.000000
 FoFCou: FMM=F IPFlag=           0 FMFlag=      100000 FMFlg1=           0
         NFxFlg=           0 DoJE=T BraDBF=F KetDBF=T FulRan=T
         wScrn=  0.000000 ICntrl=     500 IOpCl=  0 I1Cent=   200000004 NGrid=           0
         NMat0=    1 NMatS0=      1 NMatT0=    0 NMatD0=    1 NMtDS0=    0 NMtDT0=    0
 Petite list used in FoFCou.
 Requested convergence on RMS density matrix=1.00D-08 within 128 cycles.
 Requested convergence on MAX density matrix=1.00D-06.
 Requested convergence on             energy=1.00D-06.
 No special actions if energy rises.
 Inv3:  Mode=1 IEnd=    22309587.
 Iteration    1 A*A^-1 deviation from unit magnitude is 9.44D-15 for    878.
 Iteration    1 A*A^-1 deviation from orthogonality  is 8.88D-15 for   2430   1225.
 Iteration    1 A^-1*A deviation from unit magnitude is 7.55D-15 for    503.
 Iteration    1 A^-1*A deviation from orthogonality  is 8.27D-11 for   2435   2420.
 Error on total polarization charges =  0.01777
 SCF Done:  E(RB3LYP) =  -1208.29438877     A.U. after   10 cycles
            NFock= 10  Conv=0.91D-08     -V/T= 2.0033
 D1PCM: PCM CHGder 1st derivatives, ID1Alg=3 FixD1E=F DoIter=F DoCFld=F I1PDM=0.
 Calling FoFJK, ICntrl=      2127 FMM=F ISym2X=0 I1Cent= 0 IOpClX= 0 NMat=1 NMatS=1 NMatT=0.
 ***** Axes restored to original set *****
 -------------------------------------------------------------------
 Center     Atomic                   Forces (Hartrees/Bohr)
 Number     Number              X              Y              Z
 -------------------------------------------------------------------
      1        6           0.000034917    0.000010434    0.000058205
      2        8          -0.000063122    0.000107290    0.000025389
      3        6           0.000323054   -0.000516236   -0.000219096
      4        7          -0.000219970    0.000271492    0.000063023
      5        1          -0.000015564   -0.000047740    0.000009519
      6        6          -0.000030210    0.000037081    0.000010104
      7        1          -0.000005765   -0.000050528    0.000003782
      8        1           0.000026044   -0.000012948    0.000026377
      9        6           0.000056112   -0.000019474   -0.000001572
     10        6          -0.000032691    0.000035813    0.000017569
     11        6           0.000038739   -0.000016277    0.000006803
     12        6          -0.000144632    0.000078566   -0.000028594
     13        6           0.000051563   -0.000012542    0.000023571
     14        6          -0.000048910    0.000013312   -0.000028007
     15        1           0.000012608   -0.000007639    0.000014585
     16        1          -0.000013906   -0.000002987   -0.000007418
     17        9           0.000110936   -0.000064342    0.000025815
     18        1          -0.000013800    0.000016684    0.000013561
     19        1           0.000009076   -0.000011541    0.000000488
     20       16          -0.000070729    0.000206207    0.000018694
     21        1          -0.000018091   -0.000001704    0.000031001
     22        1           0.000020794   -0.000005895   -0.000025518
     23        6           0.000020093    0.000004920    0.000023025
     24        6           0.000023711   -0.000030265   -0.000061750
     25        6           0.000010510    0.000074503   -0.000032621
     26        6          -0.000015627   -0.000064020    0.000021629
     27        6          -0.000047454   -0.000033707   -0.000029191
     28        6           0.000032696    0.000043459    0.000057811
     29        1          -0.000014579   -0.000001291   -0.000008713
     30        1           0.000002874    0.000006646    0.000000958
     31        1           0.000008608   -0.000001657   -0.000002133
     32        1           0.000004213   -0.000008476   -0.000001032
     33        1          -0.000031499    0.000002862   -0.000006265
 -------------------------------------------------------------------
 Cartesian Forces:  Max     0.000516236 RMS     0.000085067

 GradGradGradGradGradGradGradGradGradGradGradGradGradGradGradGradGradGrad
 Berny optimization.
 Using GEDIIS/GDIIS optimizer.
 FormGI is forming the generalized inverse of G from B-inverse, IUseBI=4.
 Internal  Forces:  Max     0.000295991 RMS     0.000041293
 Search for a local minimum.
 Step number   4 out of a maximum of  174
 All quantities printed in internal units (Hartrees-Bohrs-Radians)
 Mixed Optimization -- En-DIIS/RFO-DIIS
 Swapping is turned off.
 Update second derivatives using D2CorX and points    1    2    3    4
 DE= -2.05D-06 DEPred=-2.06D-06 R= 9.98D-01
 TightC=F SS=  1.41D+00  RLast= 1.57D-02 DXNew= 5.0454D-01 4.7059D-02
 Trust test= 9.98D-01 RLast= 1.57D-02 DXMaxT set to 3.00D-01
 ITU=  1  1  1  0
     Eigenvalues ---    0.00283   0.00617   0.00805   0.00896   0.01465
     Eigenvalues ---    0.01504   0.01528   0.02103   0.02112   0.02128
     Eigenvalues ---    0.02135   0.02136   0.02144   0.02148   0.02152
     Eigenvalues ---    0.02157   0.02159   0.02163   0.02179   0.02220
     Eigenvalues ---    0.02230   0.02258   0.02283   0.02444   0.02512
     Eigenvalues ---    0.05160   0.05530   0.06315   0.06613   0.07148
     Eigenvalues ---    0.09772   0.11737   0.13101   0.13974   0.15880
     Eigenvalues ---    0.16000   0.16000   0.16000   0.16000   0.16000
     Eigenvalues ---    0.16000   0.16000   0.16005   0.16057   0.21924
     Eigenvalues ---    0.21982   0.22000   0.22003   0.22052   0.22196
     Eigenvalues ---    0.22778   0.23364   0.23596   0.24200   0.24999
     Eigenvalues ---    0.25000   0.25025   0.25577   0.31268   0.31591
     Eigenvalues ---    0.33748   0.34211   0.34541   0.34778   0.34902
     Eigenvalues ---    0.35220   0.35384   0.35461   0.35480   0.35491
     Eigenvalues ---    0.35496   0.35498   0.35557   0.35662   0.35692
     Eigenvalues ---    0.36464   0.39138   0.42004   0.42132   0.42307
     Eigenvalues ---    0.42621   0.45569   0.45795   0.45982   0.46308
     Eigenvalues ---    0.46411   0.46722   0.46892   0.47603   0.47986
     Eigenvalues ---    0.51882   0.56872   0.59997
 En-DIIS/RFO-DIIS IScMMF=        0 using points:     4    3    2    1
 RFO step:  Lambda=-6.19071962D-07.
 DidBck=T Rises=F RFO-DIIS coefs:    0.78439    0.23373    0.01490   -0.03303
 Iteration  1 RMS(Cart)=  0.00460197 RMS(Int)=  0.00000535
 Iteration  2 RMS(Cart)=  0.00001125 RMS(Int)=  0.00000024
 Iteration  3 RMS(Cart)=  0.00000000 RMS(Int)=  0.00000024
 Variable       Old X    -DE/DX   Delta X   Delta X   Delta X     New X
                                 (Linear)    (Quad)   (Total)
    R1        2.75752  -0.00002  -0.00003  -0.00017  -0.00020   2.75732
    R2        2.05660  -0.00001   0.00000   0.00003   0.00004   2.05664
    R3        2.05950  -0.00002   0.00003  -0.00009  -0.00006   2.05945
    R4        2.84581   0.00001  -0.00004   0.00013   0.00009   2.84590
    R5        2.54292   0.00001  -0.00005   0.00050   0.00045   2.54337
    R6        2.53386  -0.00030   0.00005   0.00000   0.00005   2.53391
    R7        3.17325   0.00019  -0.00010  -0.00027  -0.00036   3.17289
    R8        1.91237   0.00004  -0.00002   0.00005   0.00002   1.91240
    R9        2.77100  -0.00002  -0.00002  -0.00014  -0.00016   2.77084
   R10        2.06629   0.00000  -0.00002   0.00008   0.00007   2.06636
   R11        2.06390  -0.00000  -0.00001   0.00006   0.00005   2.06395
   R12        2.85572   0.00002   0.00004  -0.00009  -0.00005   2.85567
   R13        2.64536   0.00001  -0.00002   0.00007   0.00005   2.64542
   R14        2.64209  -0.00000  -0.00001   0.00003   0.00002   2.64211
   R15        2.63169   0.00001   0.00002  -0.00009  -0.00007   2.63162
   R16        2.04964  -0.00001   0.00001  -0.00003  -0.00002   2.04962
   R17        2.61968   0.00001  -0.00004   0.00016   0.00012   2.61981
   R18        2.04616   0.00000  -0.00001   0.00005   0.00004   2.04620
   R19        2.61678  -0.00000  -0.00004   0.00015   0.00011   2.61689
   R20        2.56981   0.00013  -0.00005  -0.00007  -0.00012   2.56969
   R21        2.63496   0.00002   0.00001  -0.00004  -0.00003   2.63493
   R22        2.04611   0.00000  -0.00001   0.00005   0.00004   2.04615
   R23        2.04940  -0.00001   0.00001  -0.00004  -0.00002   2.04938
   R24        2.64375   0.00006  -0.00009   0.00033   0.00024   2.64399
   R25        2.64551   0.00001  -0.00003   0.00003  -0.00000   2.64551
   R26        2.63517  -0.00000  -0.00003   0.00001  -0.00002   2.63515
   R27        2.04856  -0.00000  -0.00001   0.00002   0.00001   2.04857
   R28        2.63494   0.00006  -0.00005   0.00019   0.00014   2.63508
   R29        2.04888  -0.00000  -0.00000   0.00001   0.00000   2.04888
   R30        2.63715  -0.00001  -0.00005   0.00007   0.00002   2.63717
   R31        2.04896  -0.00000   0.00001  -0.00001  -0.00001   2.04895
   R32        2.63255   0.00006  -0.00006   0.00020   0.00015   2.63270
   R33        2.04890  -0.00001   0.00001  -0.00003  -0.00002   2.04888
   R34        2.05085  -0.00001   0.00001  -0.00003  -0.00002   2.05083
    A1        1.89446   0.00001  -0.00013   0.00032   0.00019   1.89465
    A2        1.81444   0.00000   0.00000   0.00007   0.00007   1.81450
    A3        1.93548  -0.00003  -0.00001   0.00010   0.00009   1.93557
    A4        1.91736  -0.00001   0.00009  -0.00034  -0.00025   1.91711
    A5        1.95440   0.00002   0.00002   0.00001   0.00003   1.95443
    A6        1.94221   0.00000   0.00002  -0.00014  -0.00012   1.94208
    A7        2.12271   0.00008  -0.00005  -0.00026  -0.00030   2.12241
    A8        1.91246   0.00003  -0.00011  -0.00003  -0.00014   1.91232
    A9        2.20397  -0.00011   0.00028  -0.00083  -0.00056   2.20342
   A10        2.16668   0.00008  -0.00018   0.00084   0.00066   2.16734
   A11        2.03740  -0.00004   0.00014  -0.00047  -0.00033   2.03707
   A12        2.18298   0.00006  -0.00017   0.00036   0.00019   2.18317
   A13        2.06244  -0.00001   0.00003   0.00010   0.00013   2.06257
   A14        1.90948  -0.00003  -0.00005   0.00012   0.00006   1.90954
   A15        1.89275   0.00000  -0.00003   0.00013   0.00011   1.89286
   A16        1.92638   0.00004  -0.00007   0.00020   0.00013   1.92651
   A17        1.86910   0.00003  -0.00012   0.00026   0.00015   1.86925
   A18        1.93007  -0.00001   0.00009  -0.00016  -0.00007   1.92999
   A19        1.93475  -0.00004   0.00017  -0.00054  -0.00037   1.93438
   A20        2.10215  -0.00003   0.00005  -0.00017  -0.00012   2.10203
   A21        2.10702   0.00000   0.00001   0.00004   0.00005   2.10708
   A22        2.07398   0.00002  -0.00006   0.00013   0.00007   2.07404
   A23        2.11222  -0.00001   0.00003  -0.00005  -0.00002   2.11219
   A24        2.09061   0.00001  -0.00005   0.00009   0.00004   2.09065
   A25        2.08034  -0.00001   0.00002  -0.00004  -0.00002   2.08032
   A26        2.06418  -0.00001   0.00001   0.00002   0.00004   2.06422
   A27        2.12348  -0.00002   0.00004  -0.00011  -0.00007   2.12341
   A28        2.09550   0.00003  -0.00006   0.00009   0.00003   2.09554
   A29        2.13968   0.00002  -0.00002  -0.00007  -0.00009   2.13959
   A30        2.07112  -0.00001   0.00001   0.00003   0.00004   2.07116
   A31        2.07238  -0.00001   0.00001   0.00004   0.00005   2.07243
   A32        2.06369  -0.00000  -0.00000   0.00008   0.00008   2.06376
   A33        2.09670   0.00002  -0.00005   0.00007   0.00002   2.09671
   A34        2.12280  -0.00002   0.00005  -0.00014  -0.00009   2.12271
   A35        2.11263  -0.00002   0.00004  -0.00011  -0.00007   2.11256
   A36        2.09000   0.00002  -0.00005   0.00012   0.00007   2.09007
   A37        2.08054  -0.00000   0.00000  -0.00000   0.00000   2.08054
   A38        2.10683   0.00005  -0.00004   0.00018   0.00014   2.10697
   A39        2.09886  -0.00004   0.00003  -0.00012  -0.00009   2.09877
   A40        2.07750  -0.00001   0.00001  -0.00007  -0.00005   2.07745
   A41        2.10247   0.00001  -0.00003   0.00008   0.00005   2.10251
   A42        2.08529   0.00002  -0.00004   0.00011   0.00007   2.08536
   A43        2.09543  -0.00003   0.00007  -0.00018  -0.00011   2.09531
   A44        2.09604  -0.00000   0.00003  -0.00005  -0.00002   2.09601
   A45        2.09127   0.00000  -0.00003   0.00007   0.00004   2.09131
   A46        2.09588  -0.00000   0.00000  -0.00002  -0.00002   2.09586
   A47        2.09158  -0.00000  -0.00000   0.00001   0.00000   2.09158
   A48        2.09619   0.00000   0.00001  -0.00002  -0.00001   2.09618
   A49        2.09540   0.00000  -0.00001   0.00002   0.00001   2.09541
   A50        2.09407   0.00000  -0.00002   0.00004   0.00002   2.09410
   A51        2.09605   0.00000   0.00000   0.00001   0.00001   2.09606
   A52        2.09304  -0.00001   0.00002  -0.00005  -0.00003   2.09301
   A53        2.10470   0.00000   0.00002  -0.00001   0.00001   2.10471
   A54        2.08694   0.00001  -0.00002   0.00003   0.00002   2.08696
   A55        2.09154  -0.00001   0.00000  -0.00003  -0.00003   2.09151
    D1       -0.35318  -0.00000   0.00020  -0.00044  -0.00024  -0.35342
    D2       -2.39362   0.00000   0.00015  -0.00023  -0.00007  -2.39369
    D3        1.80071   0.00001   0.00013  -0.00014  -0.00001   1.80070
    D4       -1.73719   0.00001  -0.00064   0.00653   0.00588  -1.73130
    D5        1.40380   0.00001  -0.00070   0.00658   0.00588   1.40968
    D6        0.38185   0.00003  -0.00081   0.00702   0.00621   0.38806
    D7       -2.76036   0.00002  -0.00086   0.00707   0.00621  -2.75414
    D8        2.53536   0.00003  -0.00065   0.00647   0.00582   2.54118
    D9       -0.60684   0.00003  -0.00071   0.00653   0.00582  -0.60103
   D10       -3.07368  -0.00015  -0.00051  -0.00202  -0.00253  -3.07621
   D11        0.08019   0.00007   0.00064   0.00033   0.00097   0.08116
   D12        0.03913   0.00011   0.00052   0.00173   0.00225   0.04138
   D13       -3.13220   0.00012   0.00065   0.00101   0.00166  -3.13054
   D14       -3.11442  -0.00010  -0.00060  -0.00057  -0.00117  -3.11559
   D15       -0.00256  -0.00010  -0.00047  -0.00129  -0.00176  -0.00432
   D16       -1.15775  -0.00002   0.00013  -0.00091  -0.00078  -1.15854
   D17        0.87531   0.00000  -0.00005  -0.00046  -0.00051   0.87480
   D18        2.99785  -0.00002   0.00010  -0.00092  -0.00082   2.99703
   D19        1.95372  -0.00002   0.00026  -0.00165  -0.00139   1.95233
   D20       -2.29640   0.00001   0.00008  -0.00120  -0.00112  -2.29752
   D21       -0.17387  -0.00002   0.00023  -0.00165  -0.00142  -0.17529
   D22       -1.41721  -0.00001  -0.00002   0.00021   0.00019  -1.41702
   D23        1.71534  -0.00001  -0.00003   0.00017   0.00014   1.71548
   D24        2.75059   0.00001   0.00003   0.00004   0.00007   2.75066
   D25       -0.40004   0.00001   0.00003  -0.00000   0.00003  -0.40002
   D26        0.68026  -0.00000   0.00001   0.00016   0.00017   0.68043
   D27       -2.47037  -0.00000   0.00001   0.00011   0.00012  -2.47025
   D28        3.13049   0.00000   0.00002  -0.00003  -0.00002   3.13047
   D29       -0.01711   0.00000  -0.00003   0.00004   0.00001  -0.01710
   D30       -0.00223   0.00000   0.00002   0.00001   0.00003  -0.00221
   D31        3.13336   0.00000  -0.00003   0.00009   0.00005   3.13341
   D32       -3.13211  -0.00000  -0.00000   0.00001   0.00000  -3.13211
   D33        0.01514  -0.00000   0.00004  -0.00008  -0.00003   0.01511
   D34        0.00059  -0.00000  -0.00000  -0.00004  -0.00004   0.00054
   D35       -3.13535  -0.00000   0.00004  -0.00012  -0.00008  -3.13542
   D36        0.00142  -0.00000  -0.00001  -0.00001  -0.00002   0.00140
   D37        3.13586   0.00000  -0.00005   0.00009   0.00004   3.13591
   D38       -3.13420  -0.00000   0.00004  -0.00009  -0.00005  -3.13425
   D39        0.00024   0.00000  -0.00000   0.00002   0.00002   0.00025
   D40        0.00109  -0.00000  -0.00001   0.00005   0.00004   0.00113
   D41        3.13832  -0.00000  -0.00002   0.00006   0.00004   3.13836
   D42       -3.13347  -0.00000   0.00003  -0.00006  -0.00002  -3.13350
   D43        0.00375  -0.00000   0.00003  -0.00005  -0.00002   0.00373
   D44       -0.00268   0.00000   0.00002  -0.00007  -0.00005  -0.00273
   D45        3.13535   0.00000  -0.00004   0.00009   0.00005   3.13540
   D46       -3.13990   0.00000   0.00003  -0.00009  -0.00006  -3.13996
   D47       -0.00187   0.00000  -0.00003   0.00007   0.00005  -0.00183
   D48        0.00180   0.00000  -0.00001   0.00007   0.00006   0.00185
   D49        3.13776   0.00000  -0.00006   0.00015   0.00009   3.13785
   D50       -3.13617  -0.00000   0.00004  -0.00009  -0.00005  -3.13622
   D51       -0.00021  -0.00000  -0.00000  -0.00001  -0.00001  -0.00022
   D52        3.13805  -0.00000   0.00001  -0.00015  -0.00013   3.13792
   D53       -0.00177  -0.00001   0.00033  -0.00109  -0.00076  -0.00254
   D54       -0.00294  -0.00000   0.00007  -0.00020  -0.00013  -0.00307
   D55        3.14042  -0.00001   0.00038  -0.00114  -0.00076   3.13966
   D56       -3.13488   0.00000  -0.00002   0.00004   0.00001  -3.13486
   D57        0.01117   0.00000  -0.00004   0.00016   0.00012   0.01128
   D58        0.00612   0.00000  -0.00008   0.00009   0.00001   0.00613
   D59       -3.13103   0.00000  -0.00010   0.00021   0.00011  -3.13091
   D60       -0.00179   0.00000  -0.00001   0.00011   0.00010  -0.00169
   D61        3.13735   0.00000   0.00010  -0.00022  -0.00012   3.13722
   D62        3.13803   0.00001  -0.00033   0.00106   0.00073   3.13876
   D63       -0.00602   0.00001  -0.00022   0.00073   0.00051  -0.00551
   D64        0.00340   0.00000  -0.00004   0.00009   0.00006   0.00345
   D65        3.13950   0.00000   0.00003  -0.00007  -0.00004   3.13945
   D66       -3.13573   0.00000  -0.00015   0.00043   0.00028  -3.13545
   D67        0.00037   0.00000  -0.00008   0.00026   0.00018   0.00055
   D68       -0.00024  -0.00001   0.00003  -0.00020  -0.00017  -0.00042
   D69        3.13431  -0.00000   0.00003  -0.00008  -0.00005   3.13427
   D70       -3.13634  -0.00000  -0.00004  -0.00004  -0.00008  -3.13642
   D71       -0.00179  -0.00000  -0.00003   0.00008   0.00005  -0.00174
   D72       -0.00456   0.00000   0.00003   0.00011   0.00014  -0.00442
   D73        3.13257   0.00000   0.00005  -0.00001   0.00004   3.13261
   D74       -3.13913   0.00000   0.00003  -0.00001   0.00001  -3.13911
   D75       -0.00200  -0.00000   0.00005  -0.00014  -0.00009  -0.00209
         Item               Value     Threshold  Converged?
 Maximum Force            0.000296     0.000450     YES
 RMS     Force            0.000041     0.000300     YES
 Maximum Displacement     0.024495     0.001800     NO 
 RMS     Displacement     0.004600     0.001200     NO 
 Predicted change in Energy=-1.163109D-06
 GradGradGradGradGradGradGradGradGradGradGradGradGradGradGradGradGradGrad

                          Input orientation:                          
 ---------------------------------------------------------------------
 Center     Atomic      Atomic             Coordinates (Angstroms)
 Number     Number       Type             X           Y           Z
 ---------------------------------------------------------------------
      1          6           0       -2.771429    0.729780    1.369331
      2          8           0       -1.371147    0.416175    1.105001
      3          6           0       -0.624147    1.168650    0.276025
      4          7           0        0.592510    0.620298    0.145496
      5          1           0        0.752433   -0.252992    0.631220
      6          6           0        1.681321    1.169011   -0.668962
      7          1           0        1.404113    1.121613   -1.725647
      8          1           0        1.804074    2.224436   -0.416175
      9          6           0        2.961006    0.404576   -0.420683
     10          6           0        3.752564    0.691015    0.697838
     11          6           0        4.927238   -0.014776    0.945469
     12          6           0        5.295713   -1.010056    0.053513
     13          6           0        4.543934   -1.323700   -1.066362
     14          6           0        3.370215   -0.606624   -1.295228
     15          1           0        2.771292   -0.836994   -2.169488
     16          1           0        4.872232   -2.105256   -1.740006
     17          9           0        6.443265   -1.701756    0.285442
     18          1           0        5.549980    0.201592    1.804444
     19          1           0        3.453669    1.477526    1.382270
     20         16           0       -1.102898    2.591806   -0.475332
     21          1           0       -2.946613    1.773349    1.114917
     22          1           0       -2.873882    0.589071    2.445153
     23          6           0       -3.682454   -0.196641    0.607903
     24          6           0       -4.271422    0.209028   -0.594654
     25          6           0       -5.110695   -0.654716   -1.297571
     26          6           0       -5.367800   -1.933929   -0.805711
     27          6           0       -4.786403   -2.346380    0.394026
     28          6           0       -3.951078   -1.480689    1.096678
     29          1           0       -3.506895   -1.800917    2.033654
     30          1           0       -4.988874   -3.337667    0.783758
     31          1           0       -6.021924   -2.604950   -1.351115
     32          1           0       -5.564833   -0.328130   -2.226353
     33          1           0       -4.069895    1.202436   -0.978979
 ---------------------------------------------------------------------
                    Distance matrix (angstroms):
                    1          2          3          4          5
     1  C    0.000000
     2  O    1.459111   0.000000
     3  C    2.449234   1.345894   0.000000
     4  N    3.581318   2.195055   1.340888   0.000000
     5  H    3.732057   2.276367   2.010523   1.011997   0.000000
     6  C    4.916761   3.609885   2.491622   1.466266   2.139018
     7  H    5.212251   4.026447   2.850042   2.100284   2.805182
     8  H    5.133931   3.958006   2.736800   2.087252   2.888015
     9  C    6.014209   4.592973   3.731291   2.444763   2.533118
    10  C    6.558573   5.147207   4.422856   3.208742   3.145850
    11  C    7.746192   6.315127   5.715463   4.453441   4.193386
    12  C    8.356865   6.898318   6.311974   4.978618   4.642013
    13  C    7.978967   6.536832   5.892612   4.567437   4.289951
    14  C    6.826832   5.411814   4.644928   3.361051   3.269409
    15  H    6.760160   5.427017   4.640274   3.497133   3.501544
    16  H    8.725305   7.309683   6.707684   5.412927   5.101601
    17  F    9.591546   8.137712   7.628081   6.296257   5.882520
    18  H    8.349500   6.959689   6.433592   5.244419   4.959794
    19  H    6.269859   4.947949   4.236480   3.232751   3.294760
    20  S    3.107075   2.702365   1.679021   2.673327   3.572056
    21  H    1.088325   2.079450   2.542293   3.846388   4.245346
    22  H    1.089812   2.020919   3.178418   4.159961   4.141206
    23  C    1.505986   2.442291   3.365621   4.376817   4.435307
    24  C    2.525549   3.367986   3.870604   4.937084   5.191854
    25  C    3.808066   4.572021   5.092150   6.019522   6.185296
    26  C    4.308979   5.014683   5.770477   6.553943   6.507502
    27  C    3.804485   4.449850   5.449197   6.147817   5.925981
    28  C    2.520335   3.202219   4.331391   5.095399   4.883330
    29  H    2.717842   3.215480   4.496424   5.121772   4.743920
    30  H    4.669484   5.223262   6.294087   6.872023   6.519286
    31  H    5.393233   6.065428   6.784073   7.509514   7.439978
    32  H    4.674529   5.407301   5.736953   6.666187   6.933918
    33  H    2.724698   3.499202   3.667337   4.831289   5.288276
                    6          7          8          9         10
     6  C    0.000000
     7  H    1.093469   0.000000
     8  H    1.092195   1.758097   0.000000
     9  C    1.511158   2.154295   2.156479   0.000000
    10  C    2.527187   3.402046   2.718275   1.399894   0.000000
    11  C    3.813622   4.564937   4.077045   2.430699   1.392595
    12  C    4.281838   4.780584   4.782687   2.770723   2.385395
    13  C    3.816555   4.033942   4.529773   2.430946   2.792445
    14  C    2.529319   2.652851   3.352675   1.398143   2.408811
    15  H    2.731972   2.429468   3.658138   2.153092   3.394004
    16  H    4.695729   4.737166   5.469219   3.419452   3.875032
    17  F    5.641658   6.116285   6.117953   4.130542   3.624265
    18  H    4.692564   5.522336   4.801548   3.419822   2.166752
    19  H    2.728361   3.739853   2.552145   2.155128   1.084612
    20  S    3.132684   3.163836   2.930690   4.615439   5.344609
    21  H    4.996521   5.236638   5.011661   6.255523   6.798851
    22  H    5.548325   5.998367   5.722315   6.503305   6.853706
    23  C    5.680270   5.749470   6.083776   6.749445   7.488359
    24  C    6.030110   5.858639   6.403543   7.237162   8.141695
    25  C    7.060638   6.766189   7.541910   8.188003   9.184226
    26  C    7.703054   7.486082   8.299368   8.659438   9.608956
    27  C    7.437699   7.405571   8.061214   8.261589   9.068188
    28  C    6.470109   6.589049   7.009882   7.323491   8.013830
    29  H    6.560655   6.840433   7.100107   7.260972   7.790628
    30  H    8.179978   8.188563   8.861205   8.868802   9.625508
    31  H    8.605120   8.317064   9.243555   9.519242  10.516758
    32  H    7.561325   7.135732   8.005818   8.745698   9.818525
    33  H    5.759662   5.525288   5.988718   7.098017   8.016491
                   11         12         13         14         15
    11  C    0.000000
    12  C    1.386341   0.000000
    13  C    2.430570   1.384798   0.000000
    14  C    2.792011   2.385248   1.394344   0.000000
    15  H    3.876480   3.368143   2.143835   1.084486   0.000000
    16  H    3.403661   2.143714   1.082777   2.167898   2.491363
    17  F    2.362176   1.359821   2.361728   3.625116   4.500875
    18  H    1.082802   2.144411   3.402965   3.874604   4.959022
    19  H    2.142233   3.368499   3.877027   3.394059   4.293905
    20  S    6.721270   7.361747   6.896899   5.559759   5.443912
    21  H    8.076115   8.764124   8.393926   7.167662   7.091942
    22  H    7.966878   8.661376   8.426947   7.376237   7.429439
    23  C    8.618226   9.031970   8.470354   7.316429   7.055125
    24  C    9.329384   9.666249   8.960037   7.716910   7.292056
    25  C   10.305379  10.499763   9.680541   8.481046   7.932161
    26  C   10.617796  10.737892   9.933922   8.851794   8.325141
    27  C   10.004763  10.175991   9.499148   8.509450   8.122106
    28  C    8.999792   9.317341   8.767476   7.751550   7.501496
    29  H    8.689594   9.057171   8.640237   7.733203   7.616507
    30  H   10.459303  10.569946   9.917330   9.036323   8.671516
    31  H   11.483355  11.515450  10.647067   9.602536   9.006444
    32  H   10.965500  11.118196  10.223694   8.987749   8.351835
    33  H    9.280814   9.678625   8.977029   7.663416   7.237294
                   16         17         18         19         20
    16  H    0.000000
    17  F    2.594879   0.000000
    18  H    4.282991   2.593850   0.000000
    19  H    4.959561   4.499838   2.490132   0.000000
    20  S    7.704801   8.715390   7.427737   5.045256   0.000000
    21  H    9.183055  10.046601   8.668216   6.412691   2.568667
    22  H    9.207455   9.834707   8.457074   6.477421   3.959364
    23  C    9.074037  10.242048   9.318162   7.370667   3.950056
    24  C    9.501271  10.919257  10.110176   8.074302   3.966284
    25  C   10.097457  11.708809  11.135787   9.223684   5.222875
    26  C   10.283993  11.863633  11.426779   9.707915   6.227425
    27  C    9.894517  11.248679  10.738820   9.137706   6.221710
    28  C    9.289116  10.428295   9.674767   7.978902   5.212347
    29  H    9.194722  10.103057   9.278447   7.721525   5.600913
    30  H   10.253274  11.559339  11.164031   9.737599   7.200331
    31  H   10.912542  12.604563  12.318408  10.673559   7.209028
    32  H   10.598445  12.344650  11.834990   9.880078   5.612572
    33  H    9.564603  10.979965  10.064350   7.890196   3.314677
                   21         22         23         24         25
    21  H    0.000000
    22  H    1.782508   0.000000
    23  C    2.163188   2.155602   0.000000
    24  C    2.669241   3.367192   1.399141   0.000000
    25  C    4.049549   4.534129   2.424982   1.394463   0.000000
    26  C    4.826476   4.811785   2.803010   2.416373   1.394422
    27  C    4.569100   4.059770   2.426072   2.787975   2.414206
    28  C    3.405590   2.694929   1.399943   2.412130   2.785565
    29  H    3.732743   2.506408   2.153437   3.395937   3.870790
    30  H    5.513889   4.759485   3.406421   3.872183   3.397792
    31  H    5.891379   5.875678   3.887264   3.399259   2.153280
    32  H    4.736599   5.468587   3.404944   2.150324   1.084221
    33  H    2.443788   3.678498   2.150749   1.084056   2.152622
                   26         27         28         29         30
    26  C    0.000000
    27  C    1.395531   0.000000
    28  C    2.414873   1.393165   0.000000
    29  H    3.397449   2.150129   1.085251   0.000000
    30  H    2.154176   1.084221   2.150187   2.473884   0.000000
    31  H    1.084256   2.153807   3.397654   4.292843   2.482286
    32  H    2.153052   3.397892   3.869771   4.954984   4.295323
    33  H    3.398730   3.872031   3.394353   4.291044   4.956238
                   31         32         33
    31  H    0.000000
    32  H    2.481709   0.000000
    33  H    4.294775   2.476573   0.000000
 Stoichiometry    C15H14FNOS
 Framework group  C1[X(C15H14FNOS)]
 Deg. of freedom    93
 Full point group                 C1      NOp   1
 Largest Abelian subgroup         C1      NOp   1
 Largest concise Abelian subgroup C1      NOp   1
                         Standard orientation:                         
 ---------------------------------------------------------------------
 Center     Atomic      Atomic             Coordinates (Angstroms)
 Number     Number       Type             X           Y           Z
 ---------------------------------------------------------------------
      1          6           0       -2.772630    0.740412    1.359519
      2          8           0       -1.372278    0.423702    1.099299
      3          6           0       -0.622849    1.170995    0.267831
      4          7           0        0.593344    0.620456    0.142280
      5          1           0        0.751296   -0.250542    0.632741
      6          6           0        1.684298    1.163635   -0.673019
      7          1           0        1.408915    1.111189   -1.729943
      8          1           0        1.807935    2.220181   -0.425404
      9          6           0        2.962571    0.398871   -0.418552
     10          6           0        3.752495    0.690024    0.699907
     11          6           0        4.925832   -0.015968    0.953239
     12          6           0        5.294638   -1.016252    0.067036
     13          6           0        4.544460   -1.334667   -1.052567
     14          6           0        3.372058   -0.617296   -1.287190
     15          1           0        2.774404   -0.851375   -2.161332
     16          1           0        4.872969   -2.120064   -1.721624
     17          9           0        6.440898   -1.708199    0.304546
     18          1           0        5.547315    0.204001    1.812211
     19          1           0        3.453376    1.480394    1.379779
     20         16           0       -1.098459    2.590895   -0.491636
     21          1           0       -2.946041    1.782887    1.099468
     22          1           0       -2.877179    0.605327    2.435861
     23          6           0       -3.683468   -0.188741    0.601201
     24          6           0       -4.269777    0.211521   -0.604463
     25          6           0       -5.108888   -0.654748   -1.304462
     26          6           0       -5.368487   -1.931108   -0.806540
     27          6           0       -4.789753   -2.338156    0.396325
     28          6           0       -3.954587   -1.469938    1.096043
     29          1           0       -3.512481   -1.785934    2.035435
     30          1           0       -4.994172   -3.327184    0.790749
     31          1           0       -6.022486   -2.604083   -1.349680
     32          1           0       -5.560956   -0.332338   -2.235710
     33          1           0       -4.066309    1.202699   -0.993493
 ---------------------------------------------------------------------
 Rotational constants (GHZ):      0.6783564      0.1203034      0.1111363
 Standard basis: 6-311++G(d,p) (5D, 7F)
 There are   543 symmetry adapted cartesian basis functions of A   symmetry.
 There are   524 symmetry adapted basis functions of A   symmetry.
   524 basis functions,   824 primitive gaussians,   543 cartesian basis functions
    72 alpha electrons       72 beta electrons
       nuclear repulsion energy      1383.3193936218 Hartrees.
 NAtoms=   33 NActive=   33 NUniq=   33 SFac= 1.00D+00 NAtFMM=   60 NAOKFM=F Big=F
 Integral buffers will be    131072 words long.
 Raffenetti 2 integral format.
 Two-electron integral symmetry is turned on.
 ------------------------------------------------------------------------------
 Polarizable Continuum Model (PCM)
 =================================
 Model                : PCM (using non-symmetric T matrix).
 Atomic radii         : UFF (Universal Force Field).
 Polarization charges : Total charges.
 Charge compensation  : None.
 Solution method      : On-the-fly selection.
 Cavity type          : Scaled VdW (van der Waals Surface) (Alpha=1.100).
 Cavity algorithm     : GePol (No added spheres)
                        Default sphere list used, NSphG=   33.
                        Lebedev-Laikov grids with approx.  5.0 points / Ang**2.
                        Smoothing algorithm: York/Karplus (Gamma=1.0000).
                        Polarization charges: spherical gaussians, with
                                              point-specific exponents (IZeta= 3).
                        Self-potential: point-specific (ISelfS= 7).
                        Self-field    : sphere-specific E.n sum rule (ISelfD= 2).
 1st derivatives      : Analytical E(r).r(x)/FMM algorithm (CHGder, D1EAlg=3).
                        Cavity 1st derivative terms included.
 Solvent              : Chloroform, Eps=   4.711300 Eps(inf)=   2.090627
 ------------------------------------------------------------------------------
 One-electron integrals computed using PRISM.
 NBasis=   524 RedAO= T EigKep=  2.35D-06  NBF=   524
 NBsUse=   522 1.00D-06 EigRej=  8.72D-07 NBFU=   522
 Initial guess from the checkpoint file:  "60386_4cA.chk"
 B after Tr=     0.000000   -0.000000    0.000000
         Rot=    1.000000   -0.000430    0.000073    0.000130 Ang=  -0.05 deg.
 ExpMin= 3.60D-02 ExpMax= 9.34D+04 ExpMxC= 3.17D+03 IAcc=3 IRadAn=         5 AccDes= 0.00D+00
 Harris functional with IExCor=  402 and IRadAn=       5 diagonalized for initial guess.
 HarFok:  IExCor=  402 AccDes= 0.00D+00 IRadAn=         5 IDoV= 1 UseB2=F ITyADJ=14
 ICtDFT=  3500011 ScaDFX=  1.000000  1.000000  1.000000  1.000000
 FoFCou: FMM=F IPFlag=           0 FMFlag=      100000 FMFlg1=           0
         NFxFlg=           0 DoJE=T BraDBF=F KetDBF=T FulRan=T
         wScrn=  0.000000 ICntrl=     500 IOpCl=  0 I1Cent=   200000004 NGrid=           0
         NMat0=    1 NMatS0=      1 NMatT0=    0 NMatD0=    1 NMtDS0=    0 NMtDT0=    0
 Petite list used in FoFCou.
 Requested convergence on RMS density matrix=1.00D-08 within 128 cycles.
 Requested convergence on MAX density matrix=1.00D-06.
 Requested convergence on             energy=1.00D-06.
 No special actions if energy rises.
 Inv3:  Mode=1 IEnd=    22309587.
 Iteration    1 A*A^-1 deviation from unit magnitude is 8.44D-15 for   2124.
 Iteration    1 A*A^-1 deviation from orthogonality  is 8.66D-15 for   2343    137.
 Iteration    1 A^-1*A deviation from unit magnitude is 8.44D-15 for   2117.
 Iteration    1 A^-1*A deviation from orthogonality  is 3.66D-11 for   2435   2420.
 Error on total polarization charges =  0.01777
 SCF Done:  E(RB3LYP) =  -1208.29438987     A.U. after   10 cycles
            NFock= 10  Conv=0.65D-08     -V/T= 2.0033
 D1PCM: PCM CHGder 1st derivatives, ID1Alg=3 FixD1E=F DoIter=F DoCFld=F I1PDM=0.
 Calling FoFJK, ICntrl=      2127 FMM=F ISym2X=0 I1Cent= 0 IOpClX= 0 NMat=1 NMatS=1 NMatT=0.
 ***** Axes restored to original set *****
 -------------------------------------------------------------------
 Center     Atomic                   Forces (Hartrees/Bohr)
 Number     Number              X              Y              Z
 -------------------------------------------------------------------
      1        6          -0.000049922   -0.000027162    0.000044234
      2        8          -0.000019109    0.000103559   -0.000153414
      3        6           0.000394795   -0.000405060    0.000251479
      4        7          -0.000343588    0.000203117   -0.000005338
      5        1           0.000006858   -0.000037712    0.000006704
      6        6          -0.000012095    0.000067351   -0.000064339
      7        1           0.000004579   -0.000035771    0.000019655
      8        1          -0.000019756   -0.000022688    0.000020017
      9        6           0.000052585   -0.000040254    0.000017693
     10        6          -0.000048170    0.000022260   -0.000017734
     11        6           0.000081215   -0.000059150   -0.000000113
     12        6          -0.000217972    0.000127715   -0.000045854
     13        6           0.000091383   -0.000035353    0.000045359
     14        6          -0.000041612    0.000036722    0.000007048
     15        1           0.000007365   -0.000004728    0.000008841
     16        1          -0.000009870    0.000005642    0.000003627
     17        9           0.000134382   -0.000078019    0.000029735
     18        1          -0.000015741    0.000008878    0.000000708
     19        1           0.000003888   -0.000005033    0.000001232
     20       16          -0.000029441    0.000220840   -0.000161272
     21        1           0.000008570   -0.000015642    0.000011121
     22        1           0.000022876   -0.000022972   -0.000008303
     23        6          -0.000013541   -0.000001078    0.000000993
     24        6           0.000005229   -0.000026848   -0.000011779
     25        6           0.000024600    0.000038711    0.000010920
     26        6           0.000007903   -0.000036871    0.000037598
     27        6          -0.000034381   -0.000001559   -0.000046235
     28        6           0.000009041    0.000043365    0.000007595
     29        1          -0.000007757   -0.000001439   -0.000005271
     30        1          -0.000000726    0.000000579    0.000003145
     31        1           0.000006324   -0.000004756   -0.000002621
     32        1           0.000007775   -0.000006918   -0.000000439
     33        1          -0.000005684   -0.000009727   -0.000004989
 -------------------------------------------------------------------
 Cartesian Forces:  Max     0.000405060 RMS     0.000090403

 GradGradGradGradGradGradGradGradGradGradGradGradGradGradGradGradGradGrad
 Berny optimization.
 Using GEDIIS/GDIIS optimizer.
 FormGI is forming the generalized inverse of G from B-inverse, IUseBI=4.
 Internal  Forces:  Max     0.000358816 RMS     0.000045471
 Search for a local minimum.
 Step number   5 out of a maximum of  174
 All quantities printed in internal units (Hartrees-Bohrs-Radians)
 Mixed Optimization -- En-DIIS/RFO-DIIS
 Swapping is turned off.
 Update second derivatives using D2CorX and points    1    2    3    4    5
 DE= -1.10D-06 DEPred=-1.16D-06 R= 9.50D-01
 TightC=F SS=  1.41D+00  RLast= 1.56D-02 DXNew= 5.0454D-01 4.6947D-02
 Trust test= 9.50D-01 RLast= 1.56D-02 DXMaxT set to 3.00D-01
 ITU=  1  1  1  1  0
     Eigenvalues ---    0.00160   0.00617   0.00804   0.00919   0.01467
     Eigenvalues ---    0.01505   0.01531   0.02096   0.02110   0.02130
     Eigenvalues ---    0.02135   0.02136   0.02142   0.02148   0.02154
     Eigenvalues ---    0.02157   0.02163   0.02179   0.02181   0.02220
     Eigenvalues ---    0.02230   0.02259   0.02284   0.02430   0.02522
     Eigenvalues ---    0.05190   0.06288   0.06490   0.07163   0.07526
     Eigenvalues ---    0.09844   0.11757   0.13201   0.13980   0.15881
     Eigenvalues ---    0.15979   0.16000   0.16000   0.16000   0.16000
     Eigenvalues ---    0.16000   0.16000   0.16002   0.16024   0.21514
     Eigenvalues ---    0.21910   0.22000   0.22001   0.22005   0.22186
     Eigenvalues ---    0.23074   0.23469   0.23554   0.24325   0.24918
     Eigenvalues ---    0.24999   0.25000   0.25179   0.31349   0.31792
     Eigenvalues ---    0.33313   0.34462   0.34607   0.34856   0.35083
     Eigenvalues ---    0.35379   0.35455   0.35473   0.35488   0.35492
     Eigenvalues ---    0.35496   0.35498   0.35662   0.35668   0.36117
     Eigenvalues ---    0.37885   0.41968   0.42029   0.42306   0.42623
     Eigenvalues ---    0.44595   0.45515   0.45876   0.45980   0.46191
     Eigenvalues ---    0.46446   0.46649   0.46851   0.47930   0.48671
     Eigenvalues ---    0.52551   0.57993   0.65921
 En-DIIS/RFO-DIIS IScMMF=        0 using points:     5    4    3    2    1
 RFO step:  Lambda=-4.98893652D-07.
 DidBck=F Rises=F RFO-DIIS coefs:    1.13935    0.04550   -0.15393   -0.08488    0.05396
 Iteration  1 RMS(Cart)=  0.00495271 RMS(Int)=  0.00000866
 Iteration  2 RMS(Cart)=  0.00001459 RMS(Int)=  0.00000005
 Iteration  3 RMS(Cart)=  0.00000000 RMS(Int)=  0.00000005
 Variable       Old X    -DE/DX   Delta X   Delta X   Delta X     New X
                                 (Linear)    (Quad)   (Total)
    R1        2.75732   0.00002   0.00005  -0.00022  -0.00017   2.75715
    R2        2.05664  -0.00002  -0.00001  -0.00000  -0.00001   2.05663
    R3        2.05945  -0.00000  -0.00004  -0.00002  -0.00005   2.05939
    R4        2.84590  -0.00000   0.00008  -0.00001   0.00006   2.84596
    R5        2.54337  -0.00005   0.00019   0.00016   0.00035   2.54372
    R6        2.53391  -0.00036  -0.00001  -0.00042  -0.00043   2.53348
    R7        3.17289   0.00027   0.00000   0.00019   0.00020   3.17309
    R8        1.91240   0.00004   0.00002   0.00006   0.00008   1.91248
    R9        2.77084   0.00001   0.00000  -0.00014  -0.00014   2.77070
   R10        2.06636  -0.00002   0.00003  -0.00002   0.00001   2.06637
   R11        2.06395  -0.00002   0.00002  -0.00003  -0.00000   2.06395
   R12        2.85567   0.00005  -0.00006   0.00014   0.00008   2.85576
   R13        2.64542  -0.00002   0.00003  -0.00001   0.00002   2.64543
   R14        2.64211  -0.00002   0.00002  -0.00004  -0.00002   2.64208
   R15        2.63162   0.00004  -0.00004   0.00004   0.00000   2.63163
   R16        2.04962  -0.00001  -0.00001  -0.00002  -0.00003   2.04959
   R17        2.61981  -0.00005   0.00007  -0.00004   0.00002   2.61983
   R18        2.04620  -0.00001   0.00002  -0.00001   0.00001   2.04621
   R19        2.61689  -0.00006   0.00007  -0.00008  -0.00001   2.61688
   R20        2.56969   0.00016   0.00001   0.00011   0.00012   2.56980
   R21        2.63493   0.00004  -0.00002   0.00006   0.00004   2.63497
   R22        2.04615  -0.00001   0.00002  -0.00001   0.00001   2.04617
   R23        2.04938  -0.00001  -0.00001  -0.00002  -0.00004   2.04935
   R24        2.64399  -0.00002   0.00014   0.00003   0.00017   2.64416
   R25        2.64551  -0.00002   0.00003  -0.00008  -0.00005   2.64546
   R26        2.63515  -0.00003   0.00003  -0.00011  -0.00008   2.63508
   R27        2.04857  -0.00001   0.00001  -0.00002  -0.00001   2.04856
   R28        2.63508   0.00002   0.00007   0.00009   0.00016   2.63523
   R29        2.04888  -0.00001   0.00001  -0.00002  -0.00001   2.04887
   R30        2.63717  -0.00005   0.00005  -0.00014  -0.00008   2.63709
   R31        2.04895  -0.00000  -0.00001  -0.00000  -0.00001   2.04894
   R32        2.63270   0.00002   0.00008   0.00007   0.00016   2.63286
   R33        2.04888   0.00000  -0.00001  -0.00000  -0.00001   2.04887
   R34        2.05083  -0.00001  -0.00001  -0.00002  -0.00003   2.05080
    A1        1.89465  -0.00001   0.00024  -0.00018   0.00006   1.89471
    A2        1.81450  -0.00001  -0.00001  -0.00006  -0.00008   1.81443
    A3        1.93557   0.00000   0.00006   0.00004   0.00010   1.93567
    A4        1.91711   0.00001  -0.00016   0.00004  -0.00012   1.91700
    A5        1.95443   0.00002  -0.00000   0.00023   0.00023   1.95466
    A6        1.94208  -0.00001  -0.00012  -0.00009  -0.00021   1.94187
    A7        2.12241   0.00025   0.00023   0.00024   0.00048   2.12289
    A8        1.91232   0.00000  -0.00000  -0.00013  -0.00013   1.91218
    A9        2.20342   0.00009  -0.00020   0.00006  -0.00014   2.20328
   A10        2.16734  -0.00009   0.00021   0.00007   0.00027   2.16761
   A11        2.03707   0.00001  -0.00020  -0.00003  -0.00022   2.03685
   A12        2.18317  -0.00001   0.00019  -0.00011   0.00008   2.18325
   A13        2.06257  -0.00000   0.00000   0.00012   0.00012   2.06269
   A14        1.90954  -0.00001   0.00009  -0.00008   0.00001   1.90955
   A15        1.89286  -0.00003   0.00006  -0.00020  -0.00014   1.89272
   A16        1.92651   0.00002   0.00008   0.00009   0.00017   1.92668
   A17        1.86925   0.00002   0.00011   0.00020   0.00031   1.86956
   A18        1.92999  -0.00001  -0.00010   0.00001  -0.00009   1.92991
   A19        1.93438   0.00000  -0.00024  -0.00002  -0.00026   1.93412
   A20        2.10203   0.00000  -0.00007  -0.00003  -0.00010   2.10193
   A21        2.10708   0.00000  -0.00000   0.00006   0.00006   2.10713
   A22        2.07404  -0.00000   0.00008  -0.00003   0.00005   2.07409
   A23        2.11219  -0.00000  -0.00003   0.00001  -0.00002   2.11217
   A24        2.09065   0.00001   0.00005   0.00000   0.00006   2.09071
   A25        2.08032  -0.00000  -0.00002  -0.00001  -0.00004   2.08028
   A26        2.06422  -0.00001  -0.00000  -0.00000  -0.00000   2.06422
   A27        2.12341  -0.00001  -0.00005  -0.00005  -0.00010   2.12331
   A28        2.09554   0.00002   0.00006   0.00005   0.00010   2.09564
   A29        2.13959   0.00003  -0.00000   0.00000   0.00000   2.13959
   A30        2.07116  -0.00001  -0.00000   0.00001   0.00000   2.07117
   A31        2.07243  -0.00002   0.00000  -0.00001  -0.00000   2.07242
   A32        2.06376  -0.00001   0.00002   0.00000   0.00002   2.06378
   A33        2.09671   0.00002   0.00005   0.00003   0.00008   2.09679
   A34        2.12271  -0.00001  -0.00006  -0.00004  -0.00010   2.12260
   A35        2.11256  -0.00000  -0.00006   0.00001  -0.00004   2.11251
   A36        2.09007   0.00000   0.00006   0.00001   0.00007   2.09014
   A37        2.08054  -0.00000  -0.00000  -0.00002  -0.00002   2.08052
   A38        2.10697   0.00003   0.00008   0.00013   0.00020   2.10717
   A39        2.09877  -0.00002  -0.00004  -0.00009  -0.00013   2.09864
   A40        2.07745  -0.00001  -0.00003  -0.00004  -0.00007   2.07737
   A41        2.10251  -0.00000   0.00004  -0.00002   0.00003   2.10254
   A42        2.08536   0.00001   0.00004   0.00004   0.00009   2.08545
   A43        2.09531  -0.00001  -0.00008  -0.00003  -0.00011   2.09520
   A44        2.09601   0.00001  -0.00003   0.00005   0.00002   2.09604
   A45        2.09131  -0.00000   0.00004  -0.00002   0.00002   2.09133
   A46        2.09586  -0.00001  -0.00001  -0.00004  -0.00004   2.09581
   A47        2.09158  -0.00001   0.00000  -0.00003  -0.00003   2.09155
   A48        2.09618   0.00001  -0.00001   0.00003   0.00002   2.09620
   A49        2.09541   0.00000   0.00001  -0.00000   0.00001   2.09542
   A50        2.09410  -0.00000   0.00002  -0.00003  -0.00000   2.09409
   A51        2.09606   0.00000  -0.00000   0.00004   0.00003   2.09610
   A52        2.09301  -0.00000  -0.00002  -0.00001  -0.00003   2.09298
   A53        2.10471   0.00001  -0.00001   0.00006   0.00005   2.10476
   A54        2.08696   0.00000   0.00001   0.00001   0.00002   2.08698
   A55        2.09151  -0.00001  -0.00000  -0.00007  -0.00007   2.09144
    D1       -0.35342   0.00001  -0.00022   0.00132   0.00110  -0.35232
    D2       -2.39369   0.00001  -0.00013   0.00139   0.00125  -2.39244
    D3        1.80070   0.00003  -0.00002   0.00151   0.00150   1.80220
    D4       -1.73130   0.00001   0.00143   0.00638   0.00781  -1.72349
    D5        1.40968   0.00001   0.00154   0.00602   0.00756   1.41724
    D6        0.38806   0.00001   0.00179   0.00633   0.00811   0.39617
    D7       -2.75414   0.00001   0.00189   0.00598   0.00787  -2.74628
    D8        2.54118   0.00003   0.00148   0.00649   0.00797   2.54915
    D9       -0.60103   0.00003   0.00159   0.00614   0.00772  -0.59330
   D10       -3.07621   0.00002   0.00001  -0.00030  -0.00029  -3.07650
   D11        0.08116  -0.00002  -0.00032  -0.00034  -0.00065   0.08050
   D12        0.04138  -0.00003  -0.00002   0.00009   0.00007   0.04144
   D13       -3.13054  -0.00003  -0.00023  -0.00054  -0.00078  -3.13132
   D14       -3.11559   0.00001   0.00029   0.00012   0.00042  -3.11517
   D15       -0.00432   0.00001   0.00008  -0.00050  -0.00042  -0.00475
   D16       -1.15854  -0.00001  -0.00024  -0.00144  -0.00168  -1.16022
   D17        0.87480  -0.00001  -0.00002  -0.00136  -0.00138   0.87342
   D18        2.99703  -0.00001  -0.00022  -0.00146  -0.00168   2.99535
   D19        1.95233  -0.00001  -0.00046  -0.00208  -0.00254   1.94979
   D20       -2.29752  -0.00001  -0.00024  -0.00200  -0.00223  -2.29976
   D21       -0.17529  -0.00001  -0.00044  -0.00210  -0.00254  -0.17783
   D22       -1.41702   0.00000   0.00008  -0.00004   0.00005  -1.41697
   D23        1.71548   0.00001   0.00004   0.00022   0.00027   1.71575
   D24        2.75066   0.00001  -0.00001  -0.00000  -0.00002   2.75065
   D25       -0.40002   0.00001  -0.00005   0.00026   0.00020  -0.39982
   D26        0.68043  -0.00002   0.00006  -0.00025  -0.00018   0.68025
   D27       -2.47025  -0.00001   0.00002   0.00002   0.00004  -2.47021
   D28        3.13047   0.00001  -0.00007   0.00038   0.00031   3.13078
   D29       -0.01710   0.00000   0.00001   0.00023   0.00024  -0.01686
   D30       -0.00221   0.00000  -0.00002   0.00012   0.00010  -0.00211
   D31        3.13341   0.00000   0.00005  -0.00002   0.00003   3.13344
   D32       -3.13211  -0.00001   0.00006  -0.00037  -0.00032  -3.13242
   D33        0.01511  -0.00000  -0.00002  -0.00024  -0.00027   0.01485
   D34        0.00054  -0.00000   0.00001  -0.00012  -0.00010   0.00044
   D35       -3.13542  -0.00000  -0.00006   0.00001  -0.00005  -3.13548
   D36        0.00140  -0.00000   0.00001  -0.00004  -0.00003   0.00136
   D37        3.13591  -0.00000   0.00007  -0.00008  -0.00001   3.13589
   D38       -3.13425   0.00000  -0.00007   0.00010   0.00004  -3.13422
   D39        0.00025   0.00000  -0.00000   0.00006   0.00006   0.00031
   D40        0.00113  -0.00000   0.00002  -0.00005  -0.00002   0.00110
   D41        3.13836  -0.00000   0.00003  -0.00008  -0.00004   3.13831
   D42       -3.13350  -0.00000  -0.00004  -0.00001  -0.00005  -3.13354
   D43        0.00373  -0.00000  -0.00003  -0.00004  -0.00007   0.00367
   D44       -0.00273   0.00000  -0.00003   0.00005   0.00002  -0.00271
   D45        3.13540   0.00000   0.00005   0.00000   0.00005   3.13545
   D46       -3.13996   0.00000  -0.00004   0.00008   0.00004  -3.13992
   D47       -0.00183   0.00000   0.00004   0.00003   0.00007  -0.00176
   D48        0.00185   0.00000   0.00001   0.00003   0.00005   0.00190
   D49        3.13785  -0.00000   0.00009  -0.00010  -0.00000   3.13785
   D50       -3.13622   0.00000  -0.00007   0.00008   0.00001  -3.13621
   D51       -0.00022  -0.00000   0.00001  -0.00004  -0.00004  -0.00026
   D52        3.13792  -0.00001  -0.00002  -0.00044  -0.00046   3.13747
   D53       -0.00254  -0.00000  -0.00045  -0.00034  -0.00079  -0.00332
   D54       -0.00307  -0.00000  -0.00012  -0.00009  -0.00021  -0.00328
   D55        3.13966   0.00000  -0.00055   0.00001  -0.00054   3.13912
   D56       -3.13486   0.00000   0.00002   0.00019   0.00021  -3.13465
   D57        0.01128   0.00000   0.00003   0.00030   0.00033   0.01161
   D58        0.00613   0.00000   0.00012  -0.00015  -0.00003   0.00610
   D59       -3.13091   0.00000   0.00014  -0.00005   0.00009  -3.13082
   D60       -0.00169   0.00000   0.00004   0.00017   0.00021  -0.00149
   D61        3.13722   0.00001  -0.00014   0.00025   0.00012   3.13734
   D62        3.13876  -0.00000   0.00047   0.00007   0.00054   3.13930
   D63       -0.00551   0.00000   0.00030   0.00015   0.00045  -0.00506
   D64        0.00345   0.00000   0.00005  -0.00001   0.00004   0.00350
   D65        3.13945   0.00000  -0.00006   0.00010   0.00004   3.13950
   D66       -3.13545  -0.00000   0.00022  -0.00009   0.00014  -3.13532
   D67        0.00055  -0.00000   0.00012   0.00002   0.00014   0.00068
   D68       -0.00042  -0.00000  -0.00005  -0.00023  -0.00028  -0.00070
   D69        3.13427  -0.00000  -0.00005  -0.00001  -0.00006   3.13421
   D70       -3.13642  -0.00001   0.00006  -0.00034  -0.00028  -3.13670
   D71       -0.00174  -0.00000   0.00006  -0.00011  -0.00006  -0.00179
   D72       -0.00442   0.00000  -0.00004   0.00031   0.00028  -0.00414
   D73        3.13261   0.00000  -0.00005   0.00021   0.00016   3.13276
   D74       -3.13911   0.00000  -0.00004   0.00009   0.00005  -3.13906
   D75       -0.00209  -0.00000  -0.00005  -0.00002  -0.00007  -0.00216
         Item               Value     Threshold  Converged?
 Maximum Force            0.000359     0.000450     YES
 RMS     Force            0.000045     0.000300     YES
 Maximum Displacement     0.024688     0.001800     NO 
 RMS     Displacement     0.004952     0.001200     NO 
 Predicted change in Energy=-6.959533D-07
 GradGradGradGradGradGradGradGradGradGradGradGradGradGradGradGradGradGrad

                          Input orientation:                          
 ---------------------------------------------------------------------
 Center     Atomic      Atomic             Coordinates (Angstroms)
 Number     Number       Type             X           Y           Z
 ---------------------------------------------------------------------
      1          6           0       -2.770742    0.727235    1.370615
      2          8           0       -1.370848    0.413939    1.104374
      3          6           0       -0.623560    1.168330    0.277100
      4          7           0        0.592506    0.619628    0.144899
      5          1           0        0.751738   -0.255106    0.628336
      6          6           0        1.681223    1.169175   -0.668991
      7          1           0        1.404196    1.122399   -1.725758
      8          1           0        1.803721    2.224378   -0.415164
      9          6           0        2.961258    0.405085   -0.421179
     10          6           0        3.752527    0.691140    0.697657
     11          6           0        4.927696   -0.014019    0.944746
     12          6           0        5.296922   -1.008290    0.051955
     13          6           0        4.545402   -1.321540   -1.068199
     14          6           0        3.371156   -0.605118   -1.296532
     15          1           0        2.772468   -0.835220   -2.171000
     16          1           0        4.874194   -2.102313   -1.742522
     17          9           0        6.445035   -1.699365    0.283325
     18          1           0        5.550170    0.202132    1.803977
     19          1           0        3.453093    1.476862    1.382733
     20         16           0       -1.102142    2.593569   -0.470638
     21          1           0       -2.946066    1.771304    1.118386
     22          1           0       -2.872074    0.584613    2.446263
     23          6           0       -3.682772   -0.197887    0.608747
     24          6           0       -4.265784    0.206125   -0.597370
     25          6           0       -5.105514   -0.656754   -1.300723
     26          6           0       -5.369348   -1.933467   -0.805708
     27          6           0       -4.794229   -2.344122    0.397614
     28          6           0       -3.958137   -1.479305    1.100593
     29          1           0       -3.518758   -1.798218    2.040262
     30          1           0       -5.001938   -3.333335    0.789832
     31          1           0       -6.023815   -2.603831   -1.351497
     32          1           0       -5.554884   -0.331504   -2.232281
     33          1           0       -4.059521    1.197669   -0.983974
 ---------------------------------------------------------------------
                    Distance matrix (angstroms):
                    1          2          3          4          5
     1  C    0.000000
     2  O    1.459020   0.000000
     3  C    2.449638   1.346078   0.000000
     4  N    3.581256   2.194917   1.340660   0.000000
     5  H    3.731466   2.275875   2.010219   1.012040   0.000000
     6  C    4.916838   3.609757   2.491409   1.466194   2.139060
     7  H    5.212848   4.026466   2.850499   2.100232   2.804457
     8  H    5.133825   3.957850   2.736086   2.087088   2.888495
     9  C    6.014161   4.592879   3.731093   2.444884   2.533636
    10  C    6.557988   5.146963   4.422071   3.208798   3.147209
    11  C    7.745758   6.315084   5.714905   4.453665   4.194861
    12  C    8.356920   6.898513   6.311932   4.978985   4.643081
    13  C    7.979427   6.537123   5.893001   4.567836   4.290385
    14  C    6.827280   5.411971   4.645341   3.361342   3.269400
    15  H    6.761027   5.427296   4.641165   3.497457   3.500880
    16  H    8.725996   7.310055   6.708300   5.413333   5.101743
    17  F    9.591722   8.138072   7.628155   6.296744   5.883753
    18  H    8.348719   6.959511   6.432716   5.244547   4.961466
    19  H    6.268828   4.947494   4.235176   3.232652   3.296384
    20  S    3.107675   2.702527   1.679125   2.673418   3.572053
    21  H    1.088320   2.079410   2.542710   3.846495   4.245026
    22  H    1.089783   2.020761   3.178334   4.159425   4.140290
    23  C    1.506019   2.442329   3.366796   4.377384   4.434922
    24  C    2.525801   3.364487   3.867341   4.932031   5.185616
    25  C    3.808232   4.569311   5.090026   6.015514   6.179805
    26  C    4.309115   5.014652   5.772012   6.554819   6.507002
    27  C    3.804532   4.452634   5.454019   6.153421   5.930849
    28  C    2.520245   3.206002   4.336763   5.101688   4.889234
    29  H    2.717694   3.222273   4.504588   5.132335   4.755193
    30  H    4.669451   5.227410   6.300640   6.880382   6.527355
    31  H    5.393364   6.065339   6.785593   7.510365   7.439379
    32  H    4.674744   5.403250   5.732752   6.659282   6.925492
    33  H    2.725133   3.493478   3.660190   4.821809   5.278097
                    6          7          8          9         10
     6  C    0.000000
     7  H    1.093476   0.000000
     8  H    1.092193   1.758304   0.000000
     9  C    1.511202   2.154277   2.156329   0.000000
    10  C    2.527161   3.401997   2.717909   1.399903   0.000000
    11  C    3.813617   4.564876   4.076640   2.430695   1.392597
    12  C    4.281868   4.780525   4.782342   2.770706   2.385404
    13  C    3.816615   4.033906   4.529547   2.430922   2.792451
    14  C    2.529387   2.652826   3.352567   1.398131   2.408842
    15  H    2.732114   2.429543   3.658219   2.153107   3.394037
    16  H    4.695760   4.737081   5.468997   3.419403   3.875048
    17  F    5.641748   6.116275   6.117633   4.130586   3.624333
    18  H    4.692492   5.522229   4.801035   3.419792   2.166701
    19  H    2.728326   3.739832   2.551792   2.155158   1.084596
    20  S    3.132949   3.165659   2.929748   4.615531   5.343403
    21  H    4.996907   5.237844   5.011739   6.255661   6.798155
    22  H    5.547886   5.998454   5.721858   6.502478   6.852321
    23  C    5.681014   5.750679   6.084190   6.750367   7.488788
    24  C    6.024906   5.853332   6.398862   7.231927   8.136685
    25  C    7.056409   6.761831   7.538081   8.183759   9.180154
    26  C    7.704261   7.487704   8.300188   8.661160   9.610269
    27  C    7.443950   7.412553   8.066272   8.268987   9.074684
    28  C    6.476747   6.596342   7.015254   7.331080   8.020444
    29  H    6.571550   6.851889   7.109091   7.273502   7.801991
    30  H    8.189347   8.198799   8.868889   8.880024   9.635640
    31  H    8.606335   8.318666   9.244384   9.521061  10.518209
    32  H    7.553619   7.127355   7.998970   8.737696   9.811128
    33  H    5.749450   5.514355   5.979572   7.087754   8.007031
                   11         12         13         14         15
    11  C    0.000000
    12  C    1.386355   0.000000
    13  C    2.430578   1.384793   0.000000
    14  C    2.792050   2.385276   1.394364   0.000000
    15  H    3.876500   3.368138   2.143822   1.084467   0.000000
    16  H    3.403710   2.143766   1.082784   2.167861   2.491259
    17  F    2.362242   1.359882   2.361773   3.625197   4.500912
    18  H    1.082808   2.144490   3.403018   3.874650   4.959049
    19  H    2.142198   3.368480   3.877017   3.394086   4.293948
    20  S    6.720251   7.361693   6.897820   5.560944   5.446139
    21  H    8.075497   8.764147   8.394578   7.168438   7.093353
    22  H    7.965508   8.660402   8.426376   7.375764   7.429394
    23  C    8.618982   9.033365   8.472166   7.318048   7.057146
    24  C    9.324519   9.661355   8.955024   7.711667   7.286817
    25  C   10.301482  10.495904   9.676580   8.476829   7.927915
    26  C   10.619674  10.740618   9.937084   8.854481   8.328226
    27  C   10.012221  10.185052   9.509101   8.518673   8.132003
    28  C    9.007184   9.326179   8.777171   7.760731   7.511272
    29  H    8.702074   9.071580   8.655659   7.747812   7.631620
    30  H   10.470887  10.583800   9.932337   9.050126   8.686109
    31  H   11.485445  11.518443  10.650487   9.605381   9.009670
    32  H   10.958046  11.110242  10.215236   8.979125   8.342798
    33  H    9.271365   9.668631   8.966505   7.652626   7.226184
                   16         17         18         19         20
    16  H    0.000000
    17  F    2.594988   0.000000
    18  H    4.283114   2.594004   0.000000
    19  H    4.959560   4.499870   2.490003   0.000000
    20  S    7.706205   8.715367   7.426042   5.043034   0.000000
    21  H    9.184017  10.046674   8.667085   6.411381   2.569274
    22  H    9.207071   9.833788   8.455354   6.475719   3.959403
    23  C    9.076176  10.243672   9.318573   7.370509   3.951828
    24  C    9.496287  10.914585  10.105416   8.069488   3.965423
    25  C   10.093533  11.705188  11.131956   9.219707   5.223086
    26  C   10.287677  11.866779  11.428347   9.708506   6.230198
    27  C    9.905406  11.258323  10.745597   9.142686   6.226248
    28  C    9.299544  10.437545   9.681419   7.984037   5.216682
    29  H    9.211057  10.117992   9.289923   7.730795   5.606464
    30  H   10.269675  11.574092  11.174748   9.745618   7.205927
    31  H   10.916548  12.608050  12.320209  10.674261   7.211916
    32  H   10.589679  12.336830  11.827864   9.873306   5.611270
    33  H    9.553875  10.970166  10.055343   7.881536   3.310308
                   21         22         23         24         25
    21  H    0.000000
    22  H    1.782405   0.000000
    23  C    2.163373   2.155459   0.000000
    24  C    2.671191   3.368884   1.399230   0.000000
    25  C    4.051021   4.535322   2.425042   1.394422   0.000000
    26  C    4.826983   4.811696   2.803116   2.416426   1.394505
    27  C    4.568583   4.058217   2.426157   2.788011   2.414220
    28  C    3.404565   2.692604   1.399918   2.412135   2.785566
    29  H    3.730860   2.502182   2.153415   3.395959   3.870777
    30  H    5.512885   4.757142   3.406468   3.872212   3.397828
    31  H    5.891916   5.875596   3.887365   3.399299   2.153361
    32  H    4.738639   5.470421   3.405010   2.150293   1.084215
    33  H    2.447194   3.681357   2.150878   1.084051   2.152514
                   26         27         28         29         30
    26  C    0.000000
    27  C    1.395487   0.000000
    28  C    2.414904   1.393247   0.000000
    29  H    3.397429   2.150147   1.085236   0.000000
    30  H    2.154151   1.084214   2.150237   2.473860   0.000000
    31  H    1.084251   2.153769   3.397695   4.292826   2.482277
    32  H    2.153095   3.397878   3.869767   4.954965   4.295335
    33  H    3.398740   3.872062   3.394390   4.291126   4.956262
                   31         32         33
    31  H    0.000000
    32  H    2.481763   0.000000
    33  H    4.294755   2.476439   0.000000
 Stoichiometry    C15H14FNOS
 Framework group  C1[X(C15H14FNOS)]
 Deg. of freedom    93
 Full point group                 C1      NOp   1
 Largest Abelian subgroup         C1      NOp   1
 Largest concise Abelian subgroup C1      NOp   1
                         Standard orientation:                         
 ---------------------------------------------------------------------
 Center     Atomic      Atomic             Coordinates (Angstroms)
 Number     Number       Type             X           Y           Z
 ---------------------------------------------------------------------
      1          6           0       -2.772299    0.739678    1.359073
      2          8           0       -1.372363    0.422545    1.097643
      3          6           0       -0.622086    1.170862    0.267563
      4          7           0        0.593353    0.619410    0.141155
      5          1           0        0.750122   -0.252740    0.630034
      6          6           0        1.684692    1.162409   -0.673617
      7          1           0        1.409824    1.109906   -1.730679
      8          1           0        1.808390    2.218877   -0.425703
      9          6           0        2.962940    0.397692   -0.418625
     10          6           0        3.752310    0.688993    0.700200
     11          6           0        4.925792   -0.016629    0.953902
     12          6           0        5.295269   -1.016705    0.067724
     13          6           0        4.545606   -1.335273   -1.052174
     14          6           0        3.373026   -0.618282   -1.287185
     15          1           0        2.775811   -0.852515   -2.161564
     16          1           0        4.874538   -2.120512   -1.721222
     17          9           0        6.441751   -1.708290    0.305568
     18          1           0        5.546802    0.203527    1.813175
     19          1           0        3.452722    1.479195    1.380034
     20         16           0       -1.096739    2.592484   -0.489508
     21          1           0       -2.945370    1.782540    1.100374
     22          1           0       -2.876141    0.603515    2.435318
     23          6           0       -3.684237   -0.188392    0.600688
     24          6           0       -4.264031    0.209511   -0.609005
     25          6           0       -5.103690   -0.656094   -1.309085
     26          6           0       -5.370672   -1.929457   -0.807178
     27          6           0       -4.798776   -2.334007    0.399743
     28          6           0       -3.962750   -1.466461    1.099429
     29          1           0       -3.525885   -1.780590    2.041878
     30          1           0       -5.008942   -3.320569    0.797293
     31          1           0       -6.025085   -2.601932   -1.350430
     32          1           0       -5.550553   -0.335564   -2.243481
     33          1           0       -4.055318    1.198438   -1.000959
 ---------------------------------------------------------------------
 Rotational constants (GHZ):      0.6783550      0.1202549      0.1111104
 Standard basis: 6-311++G(d,p) (5D, 7F)
 There are   543 symmetry adapted cartesian basis functions of A   symmetry.
 There are   524 symmetry adapted basis functions of A   symmetry.
   524 basis functions,   824 primitive gaussians,   543 cartesian basis functions
    72 alpha electrons       72 beta electrons
       nuclear repulsion energy      1383.2454182690 Hartrees.
 NAtoms=   33 NActive=   33 NUniq=   33 SFac= 1.00D+00 NAtFMM=   60 NAOKFM=F Big=F
 Integral buffers will be    131072 words long.
 Raffenetti 2 integral format.
 Two-electron integral symmetry is turned on.
 ------------------------------------------------------------------------------
 Polarizable Continuum Model (PCM)
 =================================
 Model                : PCM (using non-symmetric T matrix).
 Atomic radii         : UFF (Universal Force Field).
 Polarization charges : Total charges.
 Charge compensation  : None.
 Solution method      : On-the-fly selection.
 Cavity type          : Scaled VdW (van der Waals Surface) (Alpha=1.100).
 Cavity algorithm     : GePol (No added spheres)
                        Default sphere list used, NSphG=   33.
                        Lebedev-Laikov grids with approx.  5.0 points / Ang**2.
                        Smoothing algorithm: York/Karplus (Gamma=1.0000).
                        Polarization charges: spherical gaussians, with
                                              point-specific exponents (IZeta= 3).
                        Self-potential: point-specific (ISelfS= 7).
                        Self-field    : sphere-specific E.n sum rule (ISelfD= 2).
 1st derivatives      : Analytical E(r).r(x)/FMM algorithm (CHGder, D1EAlg=3).
                        Cavity 1st derivative terms included.
 Solvent              : Chloroform, Eps=   4.711300 Eps(inf)=   2.090627
 ------------------------------------------------------------------------------
 One-electron integrals computed using PRISM.
 NBasis=   524 RedAO= T EigKep=  2.35D-06  NBF=   524
 NBsUse=   522 1.00D-06 EigRej=  8.72D-07 NBFU=   522
 Initial guess from the checkpoint file:  "60386_4cA.chk"
 B after Tr=    -0.000000    0.000000   -0.000000
         Rot=    1.000000    0.000115    0.000105    0.000147 Ang=   0.02 deg.
 ExpMin= 3.60D-02 ExpMax= 9.34D+04 ExpMxC= 3.17D+03 IAcc=3 IRadAn=         5 AccDes= 0.00D+00
 Harris functional with IExCor=  402 and IRadAn=       5 diagonalized for initial guess.
 HarFok:  IExCor=  402 AccDes= 0.00D+00 IRadAn=         5 IDoV= 1 UseB2=F ITyADJ=14
 ICtDFT=  3500011 ScaDFX=  1.000000  1.000000  1.000000  1.000000
 FoFCou: FMM=F IPFlag=           0 FMFlag=      100000 FMFlg1=           0
         NFxFlg=           0 DoJE=T BraDBF=F KetDBF=T FulRan=T
         wScrn=  0.000000 ICntrl=     500 IOpCl=  0 I1Cent=   200000004 NGrid=           0
         NMat0=    1 NMatS0=      1 NMatT0=    0 NMatD0=    1 NMtDS0=    0 NMtDT0=    0
 Petite list used in FoFCou.
 Requested convergence on RMS density matrix=1.00D-08 within 128 cycles.
 Requested convergence on MAX density matrix=1.00D-06.
 Requested convergence on             energy=1.00D-06.
 No special actions if energy rises.
 Inv3:  Mode=1 IEnd=    22244187.
 Iteration    1 A*A^-1 deviation from unit magnitude is 9.33D-15 for   2641.
 Iteration    1 A*A^-1 deviation from orthogonality  is 7.72D-15 for   1296    384.
 Iteration    1 A^-1*A deviation from unit magnitude is 8.88D-15 for   2641.
 Iteration    1 A^-1*A deviation from orthogonality  is 1.40D-11 for   2421   2415.
 Error on total polarization charges =  0.01777
 SCF Done:  E(RB3LYP) =  -1208.29439128     A.U. after   10 cycles
            NFock= 10  Conv=0.45D-08     -V/T= 2.0033
 D1PCM: PCM CHGder 1st derivatives, ID1Alg=3 FixD1E=F DoIter=F DoCFld=F I1PDM=0.
 Calling FoFJK, ICntrl=      2127 FMM=F ISym2X=0 I1Cent= 0 IOpClX= 0 NMat=1 NMatS=1 NMatT=0.
 ***** Axes restored to original set *****
 -------------------------------------------------------------------
 Center     Atomic                   Forces (Hartrees/Bohr)
 Number     Number              X              Y              Z
 -------------------------------------------------------------------
      1        6          -0.000077723   -0.000006265    0.000053454
      2        8           0.000084155    0.000119051   -0.000225966
      3        6           0.000105736   -0.000366287    0.000291523
      4        7          -0.000215324    0.000102222    0.000023198
      5        1           0.000021420   -0.000013497   -0.000014003
      6        6           0.000049067    0.000069634   -0.000061218
      7        1           0.000005226   -0.000012646    0.000018745
      8        1          -0.000040065   -0.000025777   -0.000009606
      9        6           0.000024335   -0.000026662    0.000027164
     10        6          -0.000031548    0.000001772   -0.000034635
     11        6           0.000074040   -0.000059407    0.000001885
     12        6          -0.000187728    0.000114053   -0.000038012
     13        6           0.000078691   -0.000041355    0.000036328
     14        6          -0.000016699    0.000040034    0.000028058
     15        1          -0.000000484   -0.000003221   -0.000000707
     16        1          -0.000002883    0.000008579    0.000012444
     17        9           0.000098786   -0.000057126    0.000024320
     18        1          -0.000010534    0.000000634   -0.000006650
     19        1          -0.000003192    0.000002381    0.000004434
     20       16          -0.000003410    0.000175078   -0.000122572
     21        1           0.000016223   -0.000003958   -0.000016903
     22        1           0.000000912   -0.000013891    0.000007621
     23        6          -0.000004696   -0.000016688   -0.000005531
     24        6          -0.000002783   -0.000015180    0.000009454
     25        6           0.000024486   -0.000002959    0.000032022
     26        6           0.000020594   -0.000000049    0.000029703
     27        6          -0.000007720    0.000017923   -0.000038654
     28        6          -0.000016616    0.000031785   -0.000020582
     29        1           0.000001070   -0.000001892   -0.000000003
     30        1          -0.000002009   -0.000003208    0.000004343
     31        1           0.000000508   -0.000002934   -0.000003772
     32        1           0.000004277   -0.000001785   -0.000002200
     33        1           0.000013889   -0.000008358   -0.000003684
 -------------------------------------------------------------------
 Cartesian Forces:  Max     0.000366287 RMS     0.000072934

 GradGradGradGradGradGradGradGradGradGradGradGradGradGradGradGradGradGrad
 Berny optimization.
 Using GEDIIS/GDIIS optimizer.
 FormGI is forming the generalized inverse of G from B-inverse, IUseBI=4.
 Internal  Forces:  Max     0.000203433 RMS     0.000034329
 Search for a local minimum.
 Step number   6 out of a maximum of  174
 All quantities printed in internal units (Hartrees-Bohrs-Radians)
 Mixed Optimization -- En-DIIS/RFO-DIIS
 Swapping is turned off.
 Update second derivatives using D2CorX and points    1    2    3    4    5
                                                      6
 DE= -1.41D-06 DEPred=-6.96D-07 R= 2.03D+00
 TightC=F SS=  1.41D+00  RLast= 2.01D-02 DXNew= 5.0454D-01 6.0388D-02
 Trust test= 2.03D+00 RLast= 2.01D-02 DXMaxT set to 3.00D-01
 ITU=  1  1  1  1  1  0
     Eigenvalues ---    0.00072   0.00616   0.00800   0.00929   0.01471
     Eigenvalues ---    0.01504   0.01529   0.02100   0.02113   0.02130
     Eigenvalues ---    0.02135   0.02142   0.02148   0.02152   0.02157
     Eigenvalues ---    0.02160   0.02167   0.02180   0.02202   0.02227
     Eigenvalues ---    0.02230   0.02260   0.02283   0.02425   0.02522
     Eigenvalues ---    0.05193   0.06393   0.06561   0.07162   0.07666
     Eigenvalues ---    0.09968   0.11773   0.13244   0.14009   0.15757
     Eigenvalues ---    0.15997   0.16000   0.16000   0.16000   0.16000
     Eigenvalues ---    0.16000   0.16001   0.16009   0.16312   0.20912
     Eigenvalues ---    0.21998   0.22001   0.22004   0.22118   0.22308
     Eigenvalues ---    0.22988   0.23211   0.23501   0.24202   0.24995
     Eigenvalues ---    0.25000   0.25058   0.27610   0.31374   0.31939
     Eigenvalues ---    0.33061   0.34468   0.34657   0.34875   0.35138
     Eigenvalues ---    0.35392   0.35463   0.35470   0.35489   0.35493
     Eigenvalues ---    0.35497   0.35544   0.35662   0.35721   0.36472
     Eigenvalues ---    0.37092   0.41975   0.42035   0.42306   0.42637
     Eigenvalues ---    0.43756   0.45604   0.45706   0.45983   0.46377
     Eigenvalues ---    0.46438   0.46605   0.46875   0.47953   0.50345
     Eigenvalues ---    0.52379   0.57238   0.67816
 En-DIIS/RFO-DIIS IScMMF=        0 using points:     6    5    4    3    2
 RFO step:  Lambda=-3.76854943D-07.
 DidBck=F Rises=F RFO-DIIS coefs:    2.60958   -1.44316   -0.20710   -0.00029    0.04097
 Iteration  1 RMS(Cart)=  0.01352755 RMS(Int)=  0.00006077
 Iteration  2 RMS(Cart)=  0.00010508 RMS(Int)=  0.00000009
 Iteration  3 RMS(Cart)=  0.00000000 RMS(Int)=  0.00000009
 Variable       Old X    -DE/DX   Delta X   Delta X   Delta X     New X
                                 (Linear)    (Quad)   (Total)
    R1        2.75715   0.00004  -0.00030   0.00010  -0.00020   2.75695
    R2        2.05663  -0.00000  -0.00001   0.00005   0.00004   2.05666
    R3        2.05939   0.00001  -0.00010   0.00004  -0.00006   2.05933
    R4        2.84596  -0.00003   0.00010  -0.00010  -0.00001   2.84596
    R5        2.54372  -0.00017   0.00052  -0.00013   0.00038   2.54410
    R6        2.53348  -0.00018  -0.00079   0.00002  -0.00077   2.53271
    R7        3.17309   0.00020   0.00043   0.00018   0.00061   3.17370
    R8        1.91248   0.00001   0.00015  -0.00003   0.00012   1.91260
    R9        2.77070   0.00005  -0.00022   0.00019  -0.00003   2.77067
   R10        2.06637  -0.00002   0.00002  -0.00000   0.00001   2.06638
   R11        2.06395  -0.00003  -0.00001  -0.00011  -0.00012   2.06383
   R12        2.85576   0.00003   0.00015   0.00002   0.00016   2.85592
   R13        2.64543  -0.00002   0.00003  -0.00002   0.00001   2.64545
   R14        2.64208  -0.00002  -0.00004  -0.00003  -0.00007   2.64201
   R15        2.63163   0.00003   0.00001   0.00001   0.00002   2.63165
   R16        2.04959   0.00000  -0.00006   0.00002  -0.00003   2.04956
   R17        2.61983  -0.00006   0.00004  -0.00007  -0.00003   2.61980
   R18        2.04621  -0.00001   0.00002  -0.00002  -0.00000   2.04621
   R19        2.61688  -0.00006  -0.00001  -0.00008  -0.00009   2.61679
   R20        2.56980   0.00012   0.00025   0.00007   0.00032   2.57012
   R21        2.63497   0.00003   0.00007   0.00003   0.00009   2.63506
   R22        2.04617  -0.00001   0.00003  -0.00003  -0.00000   2.04617
   R23        2.04935   0.00000  -0.00006   0.00003  -0.00003   2.04931
   R24        2.64416  -0.00005   0.00029   0.00003   0.00032   2.64448
   R25        2.64546  -0.00003  -0.00007  -0.00011  -0.00018   2.64528
   R26        2.63508  -0.00003  -0.00012  -0.00011  -0.00023   2.63485
   R27        2.04856  -0.00000  -0.00001   0.00001  -0.00001   2.04855
   R28        2.63523  -0.00001   0.00028   0.00000   0.00028   2.63551
   R29        2.04887  -0.00000  -0.00002   0.00001  -0.00001   2.04886
   R30        2.63709  -0.00005  -0.00013  -0.00009  -0.00022   2.63687
   R31        2.04894   0.00000  -0.00002   0.00001  -0.00001   2.04893
   R32        2.63286  -0.00001   0.00027   0.00003   0.00030   2.63316
   R33        2.04887   0.00001  -0.00002   0.00002  -0.00001   2.04886
   R34        2.05080   0.00000  -0.00005   0.00002  -0.00003   2.05077
    A1        1.89471  -0.00002   0.00009  -0.00024  -0.00016   1.89455
    A2        1.81443   0.00002  -0.00013   0.00053   0.00041   1.81483
    A3        1.93567  -0.00002   0.00012  -0.00016  -0.00004   1.93563
    A4        1.91700   0.00001  -0.00020   0.00005  -0.00014   1.91685
    A5        1.95466   0.00002   0.00038  -0.00000   0.00037   1.95503
    A6        1.94187  -0.00001  -0.00030  -0.00014  -0.00044   1.94143
    A7        2.12289   0.00012   0.00069   0.00013   0.00082   2.12370
    A8        1.91218   0.00005  -0.00012   0.00026   0.00013   1.91232
    A9        2.20328   0.00008  -0.00042   0.00002  -0.00040   2.20288
   A10        2.16761  -0.00012   0.00054  -0.00028   0.00026   2.16788
   A11        2.03685   0.00004  -0.00040   0.00011  -0.00030   2.03655
   A12        2.18325  -0.00002   0.00020   0.00002   0.00021   2.18346
   A13        2.06269  -0.00002   0.00017  -0.00013   0.00004   2.06273
   A14        1.90955   0.00000  -0.00001   0.00016   0.00014   1.90969
   A15        1.89272  -0.00002  -0.00022  -0.00015  -0.00037   1.89235
   A16        1.92668  -0.00001   0.00030  -0.00001   0.00029   1.92697
   A17        1.86956  -0.00000   0.00059  -0.00015   0.00044   1.87001
   A18        1.92991   0.00000  -0.00016   0.00000  -0.00016   1.92975
   A19        1.93412   0.00002  -0.00048   0.00014  -0.00034   1.93378
   A20        2.10193   0.00001  -0.00018   0.00001  -0.00017   2.10175
   A21        2.10713  -0.00000   0.00009   0.00001   0.00010   2.10723
   A22        2.07409  -0.00001   0.00010  -0.00002   0.00008   2.07417
   A23        2.11217   0.00000  -0.00004   0.00001  -0.00003   2.11214
   A24        2.09071  -0.00000   0.00011  -0.00001   0.00010   2.09081
   A25        2.08028  -0.00000  -0.00007   0.00000  -0.00007   2.08021
   A26        2.06422  -0.00001  -0.00002  -0.00004  -0.00006   2.06416
   A27        2.12331   0.00000  -0.00018   0.00003  -0.00015   2.12316
   A28        2.09564   0.00001   0.00020   0.00001   0.00021   2.09585
   A29        2.13959   0.00003   0.00002   0.00008   0.00011   2.13969
   A30        2.07117  -0.00002  -0.00000  -0.00006  -0.00006   2.07111
   A31        2.07242  -0.00002  -0.00002  -0.00003  -0.00005   2.07238
   A32        2.06378  -0.00002   0.00003  -0.00006  -0.00003   2.06375
   A33        2.09679   0.00001   0.00016   0.00001   0.00017   2.09697
   A34        2.12260   0.00001  -0.00019   0.00005  -0.00014   2.12246
   A35        2.11251   0.00001  -0.00009   0.00003  -0.00006   2.11246
   A36        2.09014  -0.00000   0.00013   0.00000   0.00013   2.09027
   A37        2.08052  -0.00000  -0.00004  -0.00003  -0.00008   2.08044
   A38        2.10717  -0.00001   0.00035  -0.00009   0.00027   2.10744
   A39        2.09864   0.00000  -0.00024   0.00007  -0.00017   2.09847
   A40        2.07737   0.00000  -0.00011   0.00002  -0.00010   2.07728
   A41        2.10254  -0.00001   0.00005  -0.00004   0.00001   2.10255
   A42        2.08545  -0.00000   0.00016  -0.00004   0.00012   2.08557
   A43        2.09520   0.00001  -0.00021   0.00008  -0.00013   2.09507
   A44        2.09604   0.00001   0.00003   0.00004   0.00007   2.09611
   A45        2.09133  -0.00001   0.00004  -0.00001   0.00002   2.09136
   A46        2.09581  -0.00000  -0.00007  -0.00002  -0.00009   2.09572
   A47        2.09155  -0.00000  -0.00004   0.00000  -0.00004   2.09151
   A48        2.09620   0.00000   0.00003  -0.00003  -0.00000   2.09620
   A49        2.09542   0.00000   0.00002   0.00003   0.00005   2.09546
   A50        2.09409  -0.00001   0.00000  -0.00003  -0.00003   2.09407
   A51        2.09610   0.00001   0.00006   0.00005   0.00011   2.09621
   A52        2.09298   0.00000  -0.00006  -0.00003  -0.00008   2.09289
   A53        2.10476   0.00000   0.00008   0.00001   0.00009   2.10485
   A54        2.08698  -0.00000   0.00005  -0.00001   0.00003   2.08701
   A55        2.09144  -0.00000  -0.00012   0.00000  -0.00012   2.09132
    D1       -0.35232   0.00002   0.00180   0.00324   0.00504  -0.34728
    D2       -2.39244   0.00001   0.00205   0.00302   0.00507  -2.38737
    D3        1.80220   0.00002   0.00241   0.00296   0.00537   1.80757
    D4       -1.72349   0.00002   0.01298   0.00731   0.02030  -1.70320
    D5        1.41724   0.00002   0.01256   0.00711   0.01968   1.43692
    D6        0.39617  -0.00000   0.01344   0.00688   0.02033   0.41650
    D7       -2.74628  -0.00000   0.01302   0.00668   0.01971  -2.72657
    D8        2.54915   0.00002   0.01324   0.00684   0.02009   2.56923
    D9       -0.59330   0.00002   0.01282   0.00664   0.01947  -0.57384
   D10       -3.07650  -0.00001  -0.00100  -0.00102  -0.00202  -3.07852
   D11        0.08050  -0.00001  -0.00096  -0.00102  -0.00198   0.07853
   D12        0.04144  -0.00001   0.00042  -0.00010   0.00032   0.04176
   D13       -3.13132  -0.00001  -0.00090  -0.00048  -0.00138  -3.13270
   D14       -3.11517  -0.00000   0.00037  -0.00011   0.00027  -3.11491
   D15       -0.00475  -0.00000  -0.00095  -0.00049  -0.00143  -0.00618
   D16       -1.16022  -0.00001  -0.00292  -0.00276  -0.00568  -1.16589
   D17        0.87342  -0.00002  -0.00235  -0.00293  -0.00528   0.86814
   D18        2.99535  -0.00001  -0.00290  -0.00286  -0.00576   2.98959
   D19        1.94979  -0.00001  -0.00427  -0.00314  -0.00741   1.94238
   D20       -2.29976  -0.00002  -0.00370  -0.00331  -0.00701  -2.30677
   D21       -0.17783  -0.00001  -0.00425  -0.00324  -0.00749  -0.18532
   D22       -1.41697   0.00000   0.00005   0.00023   0.00027  -1.41670
   D23        1.71575   0.00000   0.00043   0.00020   0.00063   1.71638
   D24        2.75065   0.00001  -0.00003   0.00004   0.00001   2.75065
   D25       -0.39982   0.00001   0.00036   0.00001   0.00036  -0.39945
   D26        0.68025  -0.00001  -0.00035   0.00013  -0.00022   0.68002
   D27       -2.47021  -0.00001   0.00003   0.00010   0.00013  -2.47008
   D28        3.13078   0.00000   0.00055  -0.00014   0.00041   3.13119
   D29       -0.01686   0.00000   0.00043   0.00003   0.00046  -0.01640
   D30       -0.00211   0.00000   0.00017  -0.00011   0.00006  -0.00205
   D31        3.13344   0.00000   0.00006   0.00006   0.00011   3.13355
   D32       -3.13242  -0.00000  -0.00056   0.00019  -0.00037  -3.13279
   D33        0.01485  -0.00000  -0.00048   0.00002  -0.00046   0.01438
   D34        0.00044   0.00000  -0.00019   0.00016  -0.00002   0.00042
   D35       -3.13548   0.00000  -0.00010  -0.00001  -0.00011  -3.13559
   D36        0.00136   0.00000  -0.00006   0.00004  -0.00002   0.00134
   D37        3.13589  -0.00000  -0.00001   0.00006   0.00005   3.13594
   D38       -3.13422  -0.00000   0.00006  -0.00013  -0.00007  -3.13429
   D39        0.00031  -0.00000   0.00010  -0.00010  -0.00000   0.00031
   D40        0.00110  -0.00000  -0.00005  -0.00002  -0.00006   0.00104
   D41        3.13831  -0.00000  -0.00008   0.00002  -0.00006   3.13826
   D42       -3.13354  -0.00000  -0.00009  -0.00004  -0.00013  -3.13367
   D43        0.00367  -0.00000  -0.00012  -0.00000  -0.00012   0.00354
   D44       -0.00271   0.00000   0.00003   0.00007   0.00010  -0.00261
   D45        3.13545   0.00000   0.00010   0.00004   0.00014   3.13558
   D46       -3.13992   0.00000   0.00006   0.00003   0.00009  -3.13983
   D47       -0.00176   0.00000   0.00013   0.00000   0.00013  -0.00163
   D48        0.00190  -0.00000   0.00009  -0.00014  -0.00006   0.00184
   D49        3.13785  -0.00000   0.00000   0.00003   0.00004   3.13789
   D50       -3.13621   0.00000   0.00002  -0.00012  -0.00009  -3.13630
   D51       -0.00026   0.00000  -0.00006   0.00006  -0.00000  -0.00026
   D52        3.13747  -0.00000  -0.00077  -0.00026  -0.00103   3.13644
   D53       -0.00332   0.00000  -0.00139  -0.00017  -0.00155  -0.00488
   D54       -0.00328  -0.00000  -0.00035  -0.00007  -0.00042  -0.00370
   D55        3.13912   0.00001  -0.00097   0.00003  -0.00094   3.13817
   D56       -3.13465   0.00000   0.00036   0.00023   0.00058  -3.13407
   D57        0.01161   0.00000   0.00058   0.00007   0.00065   0.01227
   D58        0.00610  -0.00000  -0.00005   0.00003  -0.00002   0.00608
   D59       -3.13082  -0.00000   0.00017  -0.00013   0.00005  -3.13077
   D60       -0.00149   0.00000   0.00034   0.00012   0.00045  -0.00103
   D61        3.13734   0.00000   0.00019  -0.00008   0.00011   3.13745
   D62        3.13930  -0.00001   0.00096   0.00002   0.00098   3.14028
   D63       -0.00506  -0.00001   0.00081  -0.00017   0.00064  -0.00442
   D64        0.00350  -0.00000   0.00009  -0.00013  -0.00005   0.00345
   D65        3.13950   0.00000   0.00009  -0.00017  -0.00007   3.13942
   D66       -3.13532  -0.00000   0.00024   0.00006   0.00030  -3.13502
   D67        0.00068  -0.00000   0.00024   0.00003   0.00027   0.00095
   D68       -0.00070   0.00000  -0.00049   0.00010  -0.00039  -0.00109
   D69        3.13421  -0.00000  -0.00010   0.00001  -0.00010   3.13411
   D70       -3.13670  -0.00000  -0.00049   0.00013  -0.00036  -3.13706
   D71       -0.00179  -0.00000  -0.00011   0.00004  -0.00007  -0.00186
   D72       -0.00414   0.00000   0.00047  -0.00005   0.00043  -0.00372
   D73        3.13276   0.00000   0.00025   0.00011   0.00036   3.13312
   D74       -3.13906   0.00000   0.00009   0.00005   0.00013  -3.13893
   D75       -0.00216   0.00000  -0.00014   0.00020   0.00006  -0.00209
         Item               Value     Threshold  Converged?
 Maximum Force            0.000203     0.000450     YES
 RMS     Force            0.000034     0.000300     YES
 Maximum Displacement     0.069909     0.001800     NO 
 RMS     Displacement     0.013516     0.001200     NO 
 Predicted change in Energy=-1.331148D-06
 GradGradGradGradGradGradGradGradGradGradGradGradGradGradGradGradGradGrad

                          Input orientation:                          
 ---------------------------------------------------------------------
 Center     Atomic      Atomic             Coordinates (Angstroms)
 Number     Number       Type             X           Y           Z
 ---------------------------------------------------------------------
      1          6           0       -2.768365    0.719470    1.373313
      2          8           0       -1.369877    0.405545    1.101068
      3          6           0       -0.621834    1.165176    0.278959
      4          7           0        0.592943    0.615870    0.141652
      5          1           0        0.750869   -0.262991    0.618116
      6          6           0        1.681502    1.168948   -0.670026
      7          1           0        1.405662    1.124075   -1.727194
      8          1           0        1.802002    2.223604   -0.413254
      9          6           0        2.962861    0.406698   -0.422870
     10          6           0        3.752401    0.691761    0.697447
     11          6           0        4.928997   -0.011287    0.943819
     12          6           0        5.301287   -1.002388    0.048801
     13          6           0        4.551554   -1.314615   -1.072775
     14          6           0        3.375825   -0.600307   -1.300404
     15          1           0        2.778499   -0.829698   -2.175968
     16          1           0        4.882606   -2.092960   -1.748796
     17          9           0        6.450976   -1.691411    0.279455
     18          1           0        5.550043    0.204197    1.804247
     19          1           0        3.450541    1.474960    1.384317
     20         16           0       -1.099317    2.597120   -0.457311
     21          1           0       -2.943044    1.764841    1.125988
     22          1           0       -2.866677    0.572627    2.448639
     23          6           0       -3.684083   -0.201633    0.611007
     24          6           0       -4.251808    0.198447   -0.603877
     25          6           0       -5.093957   -0.661381   -1.307833
     26          6           0       -5.376195   -1.931087   -0.804601
     27          6           0       -4.816932   -2.337527    0.407458
     28          6           0       -3.977808   -1.475747    1.110872
     29          1           0       -3.550543   -1.791504    2.057152
     30          1           0       -5.038933   -3.321028    0.806143
     31          1           0       -6.032665   -2.599028   -1.350944
     32          1           0       -5.531252   -0.339269   -2.246197
     33          1           0       -4.032108    1.184711   -0.996526
 ---------------------------------------------------------------------
                    Distance matrix (angstroms):
                    1          2          3          4          5
     1  C    0.000000
     2  O    1.458916   0.000000
     3  C    2.450277   1.346280   0.000000
     4  N    3.581356   2.194853   1.340251   0.000000
     5  H    3.731027   2.275466   2.009727   1.012105   0.000000
     6  C    4.917172   3.609774   2.491173   1.466177   2.139120
     7  H    5.215300   4.027278   2.852557   2.100326   2.802354
     8  H    5.132494   3.957187   2.733937   2.086757   2.889941
     9  C    6.014237   4.592930   3.730669   2.445189   2.534767
    10  C    6.555758   5.146121   4.419637   3.208870   3.150721
    11  C    7.743892   6.314610   5.712953   4.454006   4.198356
    12  C    8.356939   6.898839   6.311472   4.979547   4.645120
    13  C    7.981357   6.538187   5.894106   4.568611   4.290714
    14  C    6.829469   5.412993   4.646784   3.362001   3.268776
    15  H    6.764984   5.428978   4.644185   3.498240   3.498477
    16  H    8.728957   7.311484   6.710149   5.414126   5.101207
    17  F    9.591930   8.138674   7.627892   6.297546   5.886110
    18  H    8.345486   6.958470   6.429779   5.244668   4.965606
    19  H    6.264638   4.945737   4.231079   3.232355   3.300874
    20  S    3.108452   2.702730   1.679448   2.673546   3.572110
    21  H    1.088339   2.079221   2.542650   3.846070   4.244412
    22  H    1.089750   2.020959   3.177726   4.158489   4.139530
    23  C    1.506015   2.442207   3.369835   4.379675   4.435382
    24  C    2.526132   3.354884   3.858843   4.919519   5.170393
    25  C    3.808368   4.561788   5.084693   6.006098   6.166846
    26  C    4.309238   5.014180   5.776235   6.558429   6.507501
    27  C    3.804567   4.459565   5.466652   6.169275   5.945459
    28  C    2.520041   3.215689   4.350760   5.119181   4.906523
    29  H    2.717431   3.239819   4.525623   5.160724   4.786368
    30  H    4.669345   5.237967   6.317809   6.903531   6.550477
    31  H    5.393483   6.064768   6.789912   7.514126   7.439798
    32  H    4.674968   5.392214   5.722076   6.642280   6.904720
    33  H    2.725735   3.477711   3.641045   4.796887   5.251645
                    6          7          8          9         10
     6  C    0.000000
     7  H    1.093483   0.000000
     8  H    1.092132   1.758548   0.000000
     9  C    1.511288   2.154242   2.156115   0.000000
    10  C    2.527116   3.401906   2.717398   1.399909   0.000000
    11  C    3.813617   4.564784   4.076086   2.430688   1.392607
    12  C    4.281852   4.780366   4.781790   2.770602   2.385358
    13  C    3.816738   4.033870   4.529238   2.430892   2.792468
    14  C    2.529500   2.652770   3.352377   1.398093   2.408871
    15  H    2.732370   2.429672   3.658327   2.153141   3.394089
    16  H    4.695833   4.736974   5.468685   3.419326   3.875067
    17  F    5.641901   6.116273   6.117201   4.130650   3.624436
    18  H    4.692375   5.522060   4.800325   3.419732   2.166620
    19  H    2.728272   3.739806   2.551354   2.155213   1.084578
    20  S    3.133349   3.171338   2.925596   4.615238   5.338823
    21  H    4.996717   5.240465   5.009511   6.254856   6.794419
    22  H    5.546855   5.999546   5.719503   6.500508   6.847850
    23  C    5.684104   5.755883   6.085065   6.754319   7.490455
    24  C    6.012521   5.841711   6.386409   7.219943   8.124295
    25  C    7.047251   6.753426   7.528458   8.175345   9.171161
    26  C    7.709695   7.495250   8.303079   8.668956   9.615963
    27  C    7.462304   7.433714   8.080085   8.291284   9.093632
    28  C    6.495675   6.617812   7.029535   7.353152   8.038976
    29  H    6.601217   6.883738   7.132583   7.308011   7.832522
    30  H    8.216033   8.228580   8.889784   8.912637   9.664463
    31  H    8.612181   8.326570   9.247652   9.529701  10.524862
    32  H    7.535440   7.108553   7.981518   8.719573   9.793584
    33  H    5.722953   5.486975   5.954524   7.061443   7.981925
                   11         12         13         14         15
    11  C    0.000000
    12  C    1.386340   0.000000
    13  C    2.430592   1.384745   0.000000
    14  C    2.792100   2.385252   1.394413   0.000000
    15  H    3.876533   3.368067   2.143806   1.084449   0.000000
    16  H    3.403776   2.143827   1.082784   2.167823   2.491099
    17  F    2.362333   1.360051   2.361844   3.625329   4.500971
    18  H    1.082805   2.144602   3.403090   3.874701   4.959083
    19  H    2.142149   3.368400   3.877016   3.394119   4.294032
    20  S    6.716214   7.360730   6.900203   5.564283   5.452918
    21  H    8.071979   8.762813   8.395630   7.170036   7.097225
    22  H    7.961028   8.657686   8.425685   7.375631   7.431117
    23  C    8.621609   9.038483   8.479361   7.324939   7.065879
    24  C    9.312708   9.650369   8.944741   7.700905   7.276933
    25  C   10.293307  10.488940   9.670463   8.470006   7.921966
    26  C   10.627304  10.751716   9.950485   8.866490   8.342226
    27  C   10.034052  10.212228   9.539704   8.547280   8.163222
    28  C    9.027941   9.351667   8.805923   7.788232   7.541112
    29  H    8.735633   9.111042   8.698726   7.788884   7.674708
    30  H   10.503950  10.624020   9.976645   9.091095   8.729945
    31  H   11.494363  11.531133  10.665495   9.618583   9.024843
    32  H   10.940777  11.092820  10.197607   8.960954   8.324507
    33  H    9.246446   9.643048   8.940452   7.626015   7.199534
                   16         17         18         19         20
    16  H    0.000000
    17  F    2.595154   0.000000
    18  H    4.283283   2.594224   0.000000
    19  H    4.959562   4.499915   2.489797   0.000000
    20  S    7.710265   8.714427   7.419886   5.035081   0.000000
    21  H    9.186284  10.045393   8.661881   6.405365   2.568823
    22  H    9.207345   9.831067   8.449388   6.469485   3.958115
    23  C    9.084820  10.249331   9.319743   7.369657   3.956682
    24  C    9.486775  10.904193  10.093333   8.056586   3.964002
    25  C   10.088393  11.698971  11.123355   9.209782   5.224784
    26  C   10.303432  11.879166  11.434518   9.711014   6.238345
    27  C    9.939330  11.287143  10.765015   9.156442   6.238527
    28  C    9.330894  10.464095   9.699635   7.997613   5.228112
    29  H    9.257112  10.158770   9.320271   7.754849   5.620592
    30  H   10.318565  11.616843  11.204902   9.767649   7.220898
    31  H   10.934237  12.622332  12.327710  10.677558   7.220558
    32  H   10.572194  12.319943  11.810866   9.856200   5.609327
    33  H    9.527915  10.945102  10.031120   7.857652   3.299533
                   21         22         23         24         25
    21  H    0.000000
    22  H    1.782305   0.000000
    23  C    2.163646   2.155116   0.000000
    24  C    2.675609   3.372899   1.399399   0.000000
    25  C    4.054191   4.538131   2.425089   1.394301   0.000000
    26  C    4.827761   4.811427   2.803247   2.416495   1.394651
    27  C    4.566964   4.054492   2.426277   2.788068   2.414214
    28  C    3.401820   2.687019   1.399824   2.412129   2.785519
    29  H    3.726085   2.491997   2.153337   3.395991   3.870715
    30  H    5.510092   4.751530   3.406512   3.872263   3.397888
    31  H    5.892733   5.875347   3.887492   3.399328   2.153487
    32  H    4.743178   5.474761   3.405083   2.150194   1.084210
    33  H    2.455133   3.688094   2.151100   1.084047   2.152322
                   26         27         28         29         30
    26  C    0.000000
    27  C    1.395369   0.000000
    28  C    2.414923   1.393407   0.000000
    29  H    3.397369   2.150203   1.085221   0.000000
    30  H    2.154107   1.084209   2.150327   2.473817   0.000000
    31  H    1.084246   2.153687   3.397754   4.292802   2.482299
    32  H    2.153167   3.397819   3.869714   4.954898   4.295352
    33  H    3.398764   3.872115   3.394424   4.291237   4.956308
                   31         32         33
    31  H    0.000000
    32  H    2.481815   0.000000
    33  H    4.294709   2.476212   0.000000
 Stoichiometry    C15H14FNOS
 Framework group  C1[X(C15H14FNOS)]
 Deg. of freedom    93
 Full point group                 C1      NOp   1
 Largest Abelian subgroup         C1      NOp   1
 Largest concise Abelian subgroup C1      NOp   1
                         Standard orientation:                         
 ---------------------------------------------------------------------
 Center     Atomic      Atomic             Coordinates (Angstroms)
 Number     Number       Type             X           Y           Z
 ---------------------------------------------------------------------
      1          6           0       -2.770874    0.736496    1.357543
      2          8           0       -1.372467    0.416714    1.091773
      3          6           0       -0.619852    1.168279    0.266432
      4          7           0        0.593784    0.614614    0.136748
      5          1           0        0.747824   -0.261207    0.620035
      6          6           0        1.686302    1.158760   -0.675646
      7          1           0        1.413487    1.106993   -1.733283
      8          1           0        1.808995    2.214911   -0.426157
      9          6           0        2.964776    0.394758   -0.419136
     10          6           0        3.751773    0.685737    0.701450
     11          6           0        4.925654   -0.018779    0.956433
     12          6           0        5.297826   -1.017374    0.069735
     13          6           0        4.550562   -1.335636   -1.051793
     14          6           0        3.377526   -0.619727   -1.288113
     15          1           0        2.782168   -0.853797   -2.163779
     16          1           0        4.881442   -2.119780   -1.721165
     17          9           0        6.444885   -1.707905    0.308818
     18          1           0        5.544737    0.201208    1.817136
     19          1           0        3.450067    1.474733    1.381722
     20         16           0       -1.091121    2.596172   -0.481616
     21          1           0       -2.941882    1.780528    1.102133
     22          1           0       -2.872798    0.597726    2.433605
     23          6           0       -3.686897   -0.187558    0.599185
     24          6           0       -4.249877    0.205283   -0.620260
     25          6           0       -5.092335   -0.657278   -1.320493
     26          6           0       -5.379631   -1.922512   -0.808928
     27          6           0       -4.825122   -2.321709    0.407713
     28          6           0       -3.985682   -1.457192    1.107381
     29          1           0       -3.562124   -1.767269    2.057200
     30          1           0       -5.051067   -3.301673    0.812842
     31          1           0       -6.036342   -2.592567   -1.352386
     32          1           0       -5.525929   -0.340762   -2.262472
     33          1           0       -4.026244    1.188059   -1.019380
 ---------------------------------------------------------------------
 Rotational constants (GHZ):      0.6790416      0.1200702      0.1110061
 Standard basis: 6-311++G(d,p) (5D, 7F)
 There are   543 symmetry adapted cartesian basis functions of A   symmetry.
 There are   524 symmetry adapted basis functions of A   symmetry.
   524 basis functions,   824 primitive gaussians,   543 cartesian basis functions
    72 alpha electrons       72 beta electrons
       nuclear repulsion energy      1383.0319599104 Hartrees.
 NAtoms=   33 NActive=   33 NUniq=   33 SFac= 1.00D+00 NAtFMM=   60 NAOKFM=F Big=F
 Integral buffers will be    131072 words long.
 Raffenetti 2 integral format.
 Two-electron integral symmetry is turned on.
 ------------------------------------------------------------------------------
 Polarizable Continuum Model (PCM)
 =================================
 Model                : PCM (using non-symmetric T matrix).
 Atomic radii         : UFF (Universal Force Field).
 Polarization charges : Total charges.
 Charge compensation  : None.
 Solution method      : On-the-fly selection.
 Cavity type          : Scaled VdW (van der Waals Surface) (Alpha=1.100).
 Cavity algorithm     : GePol (No added spheres)
                        Default sphere list used, NSphG=   33.
                        Lebedev-Laikov grids with approx.  5.0 points / Ang**2.
                        Smoothing algorithm: York/Karplus (Gamma=1.0000).
                        Polarization charges: spherical gaussians, with
                                              point-specific exponents (IZeta= 3).
                        Self-potential: point-specific (ISelfS= 7).
                        Self-field    : sphere-specific E.n sum rule (ISelfD= 2).
 1st derivatives      : Analytical E(r).r(x)/FMM algorithm (CHGder, D1EAlg=3).
                        Cavity 1st derivative terms included.
 Solvent              : Chloroform, Eps=   4.711300 Eps(inf)=   2.090627
 ------------------------------------------------------------------------------
 One-electron integrals computed using PRISM.
 NBasis=   524 RedAO= T EigKep=  2.34D-06  NBF=   524
 NBsUse=   522 1.00D-06 EigRej=  8.73D-07 NBFU=   522
 Initial guess from the checkpoint file:  "60386_4cA.chk"
 B after Tr=     0.000000   -0.000000    0.000000
         Rot=    1.000000    0.000024    0.000285    0.000440 Ang=   0.06 deg.
 ExpMin= 3.60D-02 ExpMax= 9.34D+04 ExpMxC= 3.17D+03 IAcc=3 IRadAn=         5 AccDes= 0.00D+00
 Harris functional with IExCor=  402 and IRadAn=       5 diagonalized for initial guess.
 HarFok:  IExCor=  402 AccDes= 0.00D+00 IRadAn=         5 IDoV= 1 UseB2=F ITyADJ=14
 ICtDFT=  3500011 ScaDFX=  1.000000  1.000000  1.000000  1.000000
 FoFCou: FMM=F IPFlag=           0 FMFlag=      100000 FMFlg1=           0
         NFxFlg=           0 DoJE=T BraDBF=F KetDBF=T FulRan=T
         wScrn=  0.000000 ICntrl=     500 IOpCl=  0 I1Cent=   200000004 NGrid=           0
         NMat0=    1 NMatS0=      1 NMatT0=    0 NMatD0=    1 NMtDS0=    0 NMtDT0=    0
 Petite list used in FoFCou.
 Requested convergence on RMS density matrix=1.00D-08 within 128 cycles.
 Requested convergence on MAX density matrix=1.00D-06.
 Requested convergence on             energy=1.00D-06.
 No special actions if energy rises.
 Inv3:  Mode=1 IEnd=    22195200.
 Iteration    1 A*A^-1 deviation from unit magnitude is 8.44D-15 for   2646.
 Iteration    1 A*A^-1 deviation from orthogonality  is 7.66D-15 for   2104   1320.
 Iteration    1 A^-1*A deviation from unit magnitude is 8.22D-15 for   2678.
 Iteration    1 A^-1*A deviation from orthogonality  is 4.86D-11 for   1927   1926.
 Error on total polarization charges =  0.01778
 SCF Done:  E(RB3LYP) =  -1208.29439386     A.U. after   11 cycles
            NFock= 11  Conv=0.45D-08     -V/T= 2.0033
 D1PCM: PCM CHGder 1st derivatives, ID1Alg=3 FixD1E=F DoIter=F DoCFld=F I1PDM=0.
 Calling FoFJK, ICntrl=      2127 FMM=F ISym2X=0 I1Cent= 0 IOpClX= 0 NMat=1 NMatS=1 NMatT=0.
 ***** Axes restored to original set *****
 -------------------------------------------------------------------
 Center     Atomic                   Forces (Hartrees/Bohr)
 Number     Number              X              Y              Z
 -------------------------------------------------------------------
      1        6          -0.000144190    0.000051303    0.000055465
      2        8           0.000255667    0.000080950   -0.000325486
      3        6          -0.000364017   -0.000126975    0.000368097
      4        7           0.000026436   -0.000083681    0.000040877
      5        1           0.000036359    0.000013437   -0.000039854
      6        6           0.000122745    0.000042696   -0.000037615
      7        1          -0.000001630    0.000014264    0.000008974
      8        1          -0.000073804   -0.000016569   -0.000040624
      9        6          -0.000033735    0.000004394    0.000036693
     10        6          -0.000000010   -0.000031793   -0.000036331
     11        6           0.000032840   -0.000032363    0.000004502
     12        6          -0.000064845    0.000045712   -0.000010127
     13        6           0.000030198   -0.000031084    0.000006151
     14        6           0.000020057    0.000019849    0.000051808
     15        1          -0.000008758    0.000004315   -0.000011044
     16        1           0.000011379    0.000009536    0.000021914
     17        9           0.000012183   -0.000007384    0.000009320
     18        1           0.000003042   -0.000011869   -0.000014706
     19        1          -0.000011979    0.000011908    0.000003198
     20       16           0.000049236    0.000056951   -0.000073249
     21        1           0.000031918    0.000001173   -0.000047107
     22        1          -0.000000913    0.000002321    0.000019243
     23        6           0.000016326   -0.000051660   -0.000002332
     24        6          -0.000012109    0.000014297    0.000032507
     25        6           0.000011624   -0.000059114    0.000048910
     26        6           0.000031934    0.000048726    0.000004795
     27        6           0.000017964    0.000041294   -0.000006003
     28        6          -0.000043799   -0.000000970   -0.000060609
     29        1           0.000013493    0.000001078    0.000004743
     30        1          -0.000001972   -0.000007414   -0.000000033
     31        1          -0.000004113   -0.000001886   -0.000005055
     32        1           0.000001209    0.000004547   -0.000004325
     33        1           0.000041263   -0.000005989   -0.000002697
 -------------------------------------------------------------------
 Cartesian Forces:  Max     0.000368097 RMS     0.000076920

 GradGradGradGradGradGradGradGradGradGradGradGradGradGradGradGradGradGrad
 Berny optimization.
 Using GEDIIS/GDIIS optimizer.
 FormGI is forming the generalized inverse of G from B-inverse, IUseBI=4.
 Internal  Forces:  Max     0.000340995 RMS     0.000039100
 Search for a local minimum.
 Step number   7 out of a maximum of  174
 All quantities printed in internal units (Hartrees-Bohrs-Radians)
 Mixed Optimization -- En-DIIS/RFO-DIIS
 Swapping is turned off.
 Update second derivatives using D2CorX and points    1    2    3    4    5
                                                      6    7
 DE= -2.58D-06 DEPred=-1.33D-06 R= 1.94D+00
 TightC=F SS=  1.41D+00  RLast= 5.24D-02 DXNew= 5.0454D-01 1.5710D-01
 Trust test= 1.94D+00 RLast= 5.24D-02 DXMaxT set to 3.00D-01
 ITU=  1  1  1  1  1  1  0
     Eigenvalues ---    0.00033   0.00616   0.00791   0.00940   0.01468
     Eigenvalues ---    0.01506   0.01529   0.02106   0.02115   0.02130
     Eigenvalues ---    0.02136   0.02142   0.02148   0.02153   0.02157
     Eigenvalues ---    0.02162   0.02171   0.02180   0.02208   0.02230
     Eigenvalues ---    0.02240   0.02259   0.02283   0.02416   0.02518
     Eigenvalues ---    0.05194   0.06350   0.06664   0.07152   0.07741
     Eigenvalues ---    0.09998   0.11797   0.13259   0.13990   0.15720
     Eigenvalues ---    0.15999   0.16000   0.16000   0.16000   0.16000
     Eigenvalues ---    0.16001   0.16001   0.16010   0.16458   0.20628
     Eigenvalues ---    0.21999   0.22003   0.22005   0.22091   0.22398
     Eigenvalues ---    0.22886   0.23249   0.23523   0.24226   0.24999
     Eigenvalues ---    0.25002   0.25095   0.29151   0.31371   0.31970
     Eigenvalues ---    0.32446   0.34468   0.34673   0.34892   0.35074
     Eigenvalues ---    0.35392   0.35464   0.35470   0.35489   0.35493
     Eigenvalues ---    0.35497   0.35543   0.35662   0.35744   0.36369
     Eigenvalues ---    0.37316   0.41971   0.42028   0.42306   0.42631
     Eigenvalues ---    0.43643   0.45671   0.45699   0.45985   0.46413
     Eigenvalues ---    0.46488   0.46789   0.46906   0.47957   0.50737
     Eigenvalues ---    0.51659   0.56338   0.84810
 En-DIIS/RFO-DIIS IScMMF=        0 using points:     7    6    5    4    3
 RFO step:  Lambda=-3.71917202D-07.
 DidBck=F Rises=F RFO-DIIS coefs:    1.52653    0.05572   -0.43470   -0.09487   -0.05267
 Iteration  1 RMS(Cart)=  0.01708303 RMS(Int)=  0.00009590
 Iteration  2 RMS(Cart)=  0.00016713 RMS(Int)=  0.00000018
 Iteration  3 RMS(Cart)=  0.00000001 RMS(Int)=  0.00000018
 Variable       Old X    -DE/DX   Delta X   Delta X   Delta X     New X
                                 (Linear)    (Quad)   (Total)
    R1        2.75695   0.00006  -0.00024   0.00008  -0.00016   2.75679
    R2        2.05666   0.00001   0.00002   0.00003   0.00005   2.05671
    R3        2.05933   0.00002  -0.00008  -0.00000  -0.00008   2.05925
    R4        2.84596  -0.00005   0.00005  -0.00009  -0.00004   2.84592
    R5        2.54410  -0.00034   0.00050  -0.00029   0.00021   2.54431
    R6        2.53271   0.00011  -0.00063   0.00004  -0.00059   2.53212
    R7        3.17370   0.00007   0.00035   0.00020   0.00054   3.17424
    R8        1.91260  -0.00002   0.00011  -0.00001   0.00011   1.91271
    R9        2.77067   0.00006  -0.00012   0.00009  -0.00003   2.77064
   R10        2.06638  -0.00001   0.00003   0.00002   0.00005   2.06643
   R11        2.06383  -0.00003  -0.00005  -0.00009  -0.00014   2.06369
   R12        2.85592   0.00000   0.00012  -0.00000   0.00012   2.85604
   R13        2.64545  -0.00002   0.00003  -0.00001   0.00002   2.64547
   R14        2.64201  -0.00001  -0.00005  -0.00002  -0.00007   2.64195
   R15        2.63165   0.00002  -0.00000   0.00001   0.00000   2.63165
   R16        2.04956   0.00001  -0.00004   0.00001  -0.00003   2.04953
   R17        2.61980  -0.00005   0.00003  -0.00003  -0.00001   2.61980
   R18        2.04621  -0.00001   0.00001  -0.00002  -0.00000   2.04620
   R19        2.61679  -0.00005  -0.00003  -0.00005  -0.00008   2.61671
   R20        2.57012   0.00001   0.00020   0.00006   0.00026   2.57039
   R21        2.63506   0.00001   0.00006   0.00003   0.00009   2.63515
   R22        2.04617  -0.00002   0.00002  -0.00002  -0.00000   2.04616
   R23        2.04931   0.00002  -0.00004   0.00002  -0.00002   2.04929
   R24        2.64448  -0.00007   0.00032   0.00007   0.00039   2.64487
   R25        2.64528  -0.00004  -0.00012  -0.00010  -0.00022   2.64506
   R26        2.63485  -0.00003  -0.00017  -0.00010  -0.00026   2.63458
   R27        2.04855   0.00000  -0.00001   0.00001   0.00001   2.04856
   R28        2.63551  -0.00006   0.00026   0.00002   0.00029   2.63580
   R29        2.04886   0.00000  -0.00001   0.00001  -0.00000   2.04886
   R30        2.63687  -0.00003  -0.00016  -0.00008  -0.00024   2.63663
   R31        2.04893   0.00000  -0.00001   0.00001  -0.00001   2.04892
   R32        2.63316  -0.00005   0.00028   0.00005   0.00033   2.63349
   R33        2.04886   0.00001  -0.00002   0.00001  -0.00001   2.04885
   R34        2.05077   0.00001  -0.00003   0.00001  -0.00002   2.05075
    A1        1.89455  -0.00003  -0.00001  -0.00032  -0.00033   1.89422
    A2        1.81483   0.00004   0.00019   0.00036   0.00055   1.81538
    A3        1.93563  -0.00006   0.00006  -0.00029  -0.00023   1.93540
    A4        1.91685   0.00001  -0.00020   0.00009  -0.00011   1.91675
    A5        1.95503   0.00002   0.00033   0.00013   0.00046   1.95549
    A6        1.94143   0.00001  -0.00038   0.00003  -0.00035   1.94108
    A7        2.12370  -0.00006   0.00063  -0.00002   0.00061   2.12431
    A8        1.91232   0.00002  -0.00003   0.00002  -0.00001   1.91231
    A9        2.20288   0.00012  -0.00041   0.00014  -0.00028   2.20260
   A10        2.16788  -0.00014   0.00044  -0.00015   0.00029   2.16817
   A11        2.03655   0.00007  -0.00036   0.00012  -0.00024   2.03631
   A12        2.18346  -0.00004   0.00020   0.00001   0.00021   2.18367
   A13        2.06273  -0.00003   0.00012  -0.00014  -0.00003   2.06270
   A14        1.90969   0.00001   0.00010   0.00006   0.00017   1.90986
   A15        1.89235  -0.00002  -0.00025  -0.00027  -0.00053   1.89182
   A16        1.92697  -0.00004   0.00028   0.00001   0.00029   1.92726
   A17        1.87001  -0.00003   0.00044  -0.00008   0.00036   1.87037
   A18        1.92975   0.00002  -0.00016   0.00003  -0.00012   1.92962
   A19        1.93378   0.00006  -0.00041   0.00024  -0.00017   1.93361
   A20        2.10175   0.00004  -0.00018   0.00002  -0.00015   2.10160
   A21        2.10723  -0.00001   0.00009  -0.00000   0.00009   2.10732
   A22        2.07417  -0.00003   0.00008  -0.00002   0.00006   2.07423
   A23        2.11214   0.00001  -0.00003   0.00001  -0.00003   2.11211
   A24        2.09081  -0.00001   0.00010  -0.00002   0.00008   2.09089
   A25        2.08021   0.00001  -0.00006   0.00002  -0.00005   2.08016
   A26        2.06416  -0.00000  -0.00003  -0.00002  -0.00005   2.06411
   A27        2.12316   0.00002  -0.00015   0.00004  -0.00011   2.12305
   A28        2.09585  -0.00002   0.00017  -0.00002   0.00016   2.09601
   A29        2.13969   0.00002   0.00004   0.00005   0.00009   2.13978
   A30        2.07111  -0.00001  -0.00002  -0.00004  -0.00006   2.07105
   A31        2.07238  -0.00001  -0.00002  -0.00002  -0.00003   2.07235
   A32        2.06375  -0.00002   0.00001  -0.00005  -0.00004   2.06371
   A33        2.09697  -0.00001   0.00014  -0.00000   0.00014   2.09711
   A34        2.12246   0.00003  -0.00015   0.00005  -0.00010   2.12237
   A35        2.11246   0.00002  -0.00007   0.00003  -0.00004   2.11242
   A36        2.09027  -0.00002   0.00012  -0.00001   0.00011   2.09038
   A37        2.08044  -0.00000  -0.00005  -0.00002  -0.00008   2.08037
   A38        2.10744  -0.00007   0.00028  -0.00014   0.00014   2.10758
   A39        2.09847   0.00005  -0.00018   0.00012  -0.00006   2.09842
   A40        2.07728   0.00002  -0.00010   0.00002  -0.00009   2.07719
   A41        2.10255  -0.00002   0.00003  -0.00004  -0.00001   2.10254
   A42        2.08557  -0.00001   0.00013  -0.00004   0.00009   2.08566
   A43        2.09507   0.00003  -0.00016   0.00007  -0.00008   2.09499
   A44        2.09611   0.00001   0.00004   0.00003   0.00007   2.09618
   A45        2.09136  -0.00001   0.00003  -0.00001   0.00002   2.09138
   A46        2.09572   0.00000  -0.00008  -0.00002  -0.00010   2.09562
   A47        2.09151   0.00000  -0.00004   0.00001  -0.00003   2.09148
   A48        2.09620  -0.00000   0.00001  -0.00002  -0.00002   2.09618
   A49        2.09546   0.00000   0.00003   0.00002   0.00005   2.09551
   A50        2.09407  -0.00001  -0.00001  -0.00002  -0.00003   2.09403
   A51        2.09621   0.00000   0.00008   0.00004   0.00012   2.09632
   A52        2.09289   0.00001  -0.00007  -0.00001  -0.00008   2.09281
   A53        2.10485  -0.00000   0.00008   0.00001   0.00009   2.10494
   A54        2.08701  -0.00001   0.00003  -0.00003   0.00000   2.08701
   A55        2.09132   0.00001  -0.00011   0.00002  -0.00009   2.09123
    D1       -0.34728   0.00004   0.00320   0.00460   0.00780  -0.33948
    D2       -2.38737   0.00002   0.00334   0.00445   0.00779  -2.37958
    D3        1.80757   0.00002   0.00365   0.00435   0.00800   1.81557
    D4       -1.70320   0.00003   0.01639   0.00868   0.02508  -1.67812
    D5        1.43692   0.00003   0.01593   0.00845   0.02438   1.46130
    D6        0.41650  -0.00003   0.01666   0.00816   0.02481   0.44131
    D7       -2.72657  -0.00003   0.01619   0.00793   0.02412  -2.70245
    D8        2.56923   0.00002   0.01636   0.00839   0.02475   2.59398
    D9       -0.57384   0.00001   0.01589   0.00817   0.02406  -0.54978
   D10       -3.07852  -0.00001  -0.00146  -0.00134  -0.00280  -3.08131
   D11        0.07853  -0.00002  -0.00139  -0.00140  -0.00280   0.07573
   D12        0.04176  -0.00002   0.00044  -0.00008   0.00036   0.04212
   D13       -3.13270  -0.00002  -0.00110  -0.00062  -0.00171  -3.13441
   D14       -3.11491   0.00000   0.00037  -0.00001   0.00035  -3.11455
   D15       -0.00618   0.00000  -0.00117  -0.00055  -0.00172  -0.00790
   D16       -1.16589  -0.00000  -0.00407  -0.00346  -0.00753  -1.17343
   D17        0.86814  -0.00004  -0.00363  -0.00367  -0.00730   0.86084
   D18        2.98959  -0.00001  -0.00413  -0.00355  -0.00767   2.98191
   D19        1.94238   0.00000  -0.00564  -0.00400  -0.00963   1.93275
   D20       -2.30677  -0.00004  -0.00520  -0.00421  -0.00941  -2.31618
   D21       -0.18532  -0.00000  -0.00569  -0.00408  -0.00978  -0.19510
   D22       -1.41670   0.00001   0.00022   0.00028   0.00049  -1.41620
   D23        1.71638   0.00001   0.00052   0.00037   0.00089   1.71727
   D24        2.75065   0.00001   0.00000   0.00017   0.00018   2.75083
   D25       -0.39945   0.00001   0.00031   0.00027   0.00057  -0.39888
   D26        0.68002  -0.00001  -0.00018   0.00010  -0.00009   0.67994
   D27       -2.47008  -0.00001   0.00012   0.00019   0.00031  -2.46977
   D28        3.13119   0.00000   0.00038   0.00011   0.00049   3.13168
   D29       -0.01640  -0.00000   0.00038   0.00008   0.00046  -0.01594
   D30       -0.00205  -0.00000   0.00009   0.00001   0.00010  -0.00195
   D31        3.13355  -0.00000   0.00008  -0.00001   0.00007   3.13362
   D32       -3.13279   0.00000  -0.00037  -0.00008  -0.00046  -3.13325
   D33        0.01438   0.00000  -0.00040  -0.00002  -0.00042   0.01396
   D34        0.00042   0.00000  -0.00007   0.00001  -0.00007   0.00035
   D35       -3.13559   0.00000  -0.00010   0.00007  -0.00003  -3.13563
   D36        0.00134   0.00000  -0.00003  -0.00001  -0.00005   0.00130
   D37        3.13594  -0.00000   0.00003  -0.00005  -0.00002   3.13592
   D38       -3.13429   0.00000  -0.00003   0.00001  -0.00002  -3.13431
   D39        0.00031  -0.00000   0.00004  -0.00003   0.00001   0.00032
   D40        0.00104  -0.00000  -0.00004  -0.00001  -0.00004   0.00100
   D41        3.13826  -0.00000  -0.00004   0.00000  -0.00004   3.13821
   D42       -3.13367   0.00000  -0.00010   0.00003  -0.00007  -3.13374
   D43        0.00354   0.00000  -0.00011   0.00004  -0.00007   0.00347
   D44       -0.00261   0.00000   0.00005   0.00003   0.00008  -0.00254
   D45        3.13558  -0.00000   0.00011  -0.00002   0.00009   3.13568
   D46       -3.13983   0.00000   0.00006   0.00002   0.00008  -3.13975
   D47       -0.00163  -0.00000   0.00012  -0.00003   0.00009  -0.00154
   D48        0.00184  -0.00000   0.00001  -0.00003  -0.00002   0.00182
   D49        3.13789  -0.00000   0.00004  -0.00009  -0.00005   3.13783
   D50       -3.13630   0.00000  -0.00005   0.00002  -0.00004  -3.13634
   D51       -0.00026  -0.00000  -0.00002  -0.00004  -0.00007  -0.00033
   D52        3.13644   0.00000  -0.00083  -0.00026  -0.00109   3.13535
   D53       -0.00488   0.00002  -0.00144  -0.00010  -0.00154  -0.00642
   D54       -0.00370   0.00000  -0.00037  -0.00004  -0.00041  -0.00410
   D55        3.13817   0.00002  -0.00098   0.00012  -0.00086   3.13732
   D56       -3.13407  -0.00000   0.00043   0.00006   0.00049  -3.13357
   D57        0.01227  -0.00000   0.00056   0.00004   0.00060   0.01287
   D58        0.00608  -0.00000  -0.00002  -0.00017  -0.00019   0.00589
   D59       -3.13077  -0.00001   0.00010  -0.00018  -0.00008  -3.13086
   D60       -0.00103   0.00000   0.00038   0.00018   0.00056  -0.00047
   D61        3.13745   0.00000   0.00009   0.00003   0.00012   3.13756
   D62        3.14028  -0.00001   0.00099   0.00002   0.00101   3.14129
   D63       -0.00442  -0.00001   0.00070  -0.00013   0.00057  -0.00385
   D64        0.00345  -0.00000   0.00001  -0.00013  -0.00012   0.00333
   D65        3.13942  -0.00000  -0.00003  -0.00009  -0.00012   3.13931
   D66       -3.13502  -0.00000   0.00030   0.00003   0.00033  -3.13469
   D67        0.00095  -0.00000   0.00026   0.00007   0.00033   0.00128
   D68       -0.00109   0.00000  -0.00040  -0.00007  -0.00047  -0.00156
   D69        3.13411   0.00000  -0.00009   0.00012   0.00002   3.13414
   D70       -3.13706   0.00000  -0.00036  -0.00011  -0.00047  -3.13754
   D71       -0.00186   0.00000  -0.00005   0.00008   0.00003  -0.00184
   D72       -0.00372   0.00000   0.00041   0.00022   0.00063  -0.00309
   D73        3.13312   0.00000   0.00028   0.00024   0.00052   3.13364
   D74       -3.13893   0.00000   0.00010   0.00003   0.00013  -3.13880
   D75       -0.00209   0.00000  -0.00002   0.00005   0.00002  -0.00207
         Item               Value     Threshold  Converged?
 Maximum Force            0.000341     0.000450     YES
 RMS     Force            0.000039     0.000300     YES
 Maximum Displacement     0.088087     0.001800     NO 
 RMS     Displacement     0.017060     0.001200     NO 
 Predicted change in Energy=-1.291777D-06
 GradGradGradGradGradGradGradGradGradGradGradGradGradGradGradGradGradGrad

                          Input orientation:                          
 ---------------------------------------------------------------------
 Center     Atomic      Atomic             Coordinates (Angstroms)
 Number     Number       Type             X           Y           Z
 ---------------------------------------------------------------------
      1          6           0       -2.765191    0.709751    1.375943
      2          8           0       -1.368589    0.394587    1.096008
      3          6           0       -0.619618    1.161217    0.281088
      4          7           0        0.593617    0.610978    0.137078
      5          1           0        0.749799   -0.273297    0.604129
      6          6           0        1.682133    1.168880   -0.671320
      7          1           0        1.408019    1.126826   -1.729080
      8          1           0        1.799776    2.222796   -0.410538
      9          6           0        2.965051    0.408899   -0.424883
     10          6           0        3.752050    0.692113    0.697705
     11          6           0        4.930333   -0.008406    0.943228
     12          6           0        5.306790   -0.995084    0.045076
     13          6           0        4.559666   -1.305415   -1.078716
     14          6           0        3.382172   -0.593655   -1.305486
     15          1           0        2.786881   -0.821600   -2.182796
     16          1           0        4.893865   -2.080325   -1.757129
     17          9           0        6.458293   -1.681623    0.274904
     18          1           0        5.549382    0.205775    1.805416
     19          1           0        3.446924    1.471848    1.387043
     20         16           0       -1.095268    2.601900   -0.439815
     21          1           0       -2.938734    1.756623    1.134120
     22          1           0       -2.859537    0.558273    2.450941
     23          6           0       -3.685699   -0.206503    0.613604
     24          6           0       -4.234591    0.188179   -0.611889
     25          6           0       -5.080172   -0.667795   -1.316153
     26          6           0       -5.385502   -1.928139   -0.802554
     27          6           0       -4.845696   -2.328838    0.420049
     28          6           0       -4.002352   -1.470968    1.123543
     29          1           0       -3.589862   -1.782383    2.077771
     30          1           0       -5.085546   -3.304813    0.826796
     31          1           0       -6.044803   -2.593005   -1.349233
     32          1           0       -5.502615   -0.349987   -2.262753
     33          1           0       -3.997806    1.167380   -1.012223
 ---------------------------------------------------------------------
                    Distance matrix (angstroms):
                    1          2          3          4          5
     1  C    0.000000
     2  O    1.458832   0.000000
     3  C    2.450717   1.346393   0.000000
     4  N    3.581360   2.194682   1.339941   0.000000
     5  H    3.730581   2.274991   2.009350   1.012162   0.000000
     6  C    4.917396   3.609693   2.491024   1.466161   2.139133
     7  H    5.218315   4.028257   2.855394   2.100451   2.799547
     8  H    5.130278   3.956080   2.731074   2.086302   2.891795
     9  C    6.014081   4.592793   3.730178   2.445472   2.536060
    10  C    6.552462   5.144717   4.416460   3.208829   3.155042
    11  C    7.741065   6.313649   5.710377   4.454281   4.202621
    12  C    8.356707   6.899010   6.310915   4.980151   4.647547
    13  C    7.983719   6.539391   5.895619   4.569492   4.290958
    14  C    6.832204   5.414197   4.648776   3.362762   3.267820
    15  H    6.770167   5.431169   4.648282   3.499214   3.495324
    16  H    8.732801   7.313270   6.712706   5.415096   5.100409
    17  F    9.591852   8.139100   7.627491   6.298369   5.888861
    18  H    8.340897   6.956812   6.425964   5.244725   4.970774
    19  H    6.258697   4.943112   4.225682   3.231852   3.306504
    20  S    3.108995   2.702903   1.679735   2.673744   3.572233
    21  H    1.088364   2.078929   2.541745   3.845010   4.243434
    22  H    1.089709   2.021277   3.176325   4.157044   4.138783
    23  C    1.505994   2.441930   3.373733   4.382682   4.436011
    24  C    2.526390   3.342676   3.848667   4.904213   5.151291
    25  C    3.808432   4.552255   5.078681   5.994917   6.150746
    26  C    4.309331   5.013500   5.782045   6.563527   6.508392
    27  C    3.804636   4.468136   5.482657   6.189404   5.963950
    28  C    2.519882   3.227655   4.368182   5.141065   4.928199
    29  H    2.717237   3.261459   4.551395   5.195765   4.825103
    30  H    4.669296   5.251076   6.339379   6.932678   6.579583
    31  H    5.393573   6.063982   6.795936   7.519524   7.440650
    32  H    4.675108   5.378274   5.709511   6.621683   6.878776
    33  H    2.726188   3.457546   3.617298   4.765673   5.218035
                    6          7          8          9         10
     6  C    0.000000
     7  H    1.093510   0.000000
     8  H    1.092056   1.758744   0.000000
     9  C    1.511350   2.154228   2.155990   0.000000
    10  C    2.527072   3.401874   2.717088   1.399922   0.000000
    11  C    3.813603   4.564721   4.075699   2.430680   1.392608
    12  C    4.281834   4.780225   4.781368   2.770518   2.385324
    13  C    3.816844   4.033812   4.528986   2.430877   2.792495
    14  C    2.529591   2.652691   3.352209   1.398058   2.408896
    15  H    2.732588   2.429708   3.658363   2.153167   3.394136
    16  H    4.695906   4.736847   5.468413   3.419275   3.875095
    17  F    5.642022   6.116258   6.116870   4.130706   3.624519
    18  H    4.692271   5.521946   4.799830   3.419687   2.166552
    19  H    2.728211   3.739839   2.551140   2.155258   1.084563
    20  S    3.133864   3.178757   2.919908   4.614723   5.332704
    21  H    4.995745   5.242978   5.005673   6.253121   6.788979
    22  H    5.545099   6.000655   5.715584   6.497577   6.841406
    23  C    5.688263   5.762977   6.086116   6.759412   7.492310
    24  C    5.997744   5.828226   6.371326   7.205452   8.108972
    25  C    7.036900   6.744464   7.517270   8.165736   9.160411
    26  C    7.717526   7.506210   8.307356   8.679638   9.623479
    27  C    7.485831   7.461188   8.097503   8.319669   9.117263
    28  C    6.519486   6.645156   7.047126   7.380801   8.061700
    29  H    6.637875   6.923470   7.161099   7.350638   7.869650
    30  H    8.249833   8.266699   8.915891   8.953796   9.700267
    31  H    8.620724   8.338224   9.252595   9.541662  10.533769
    32  H    7.514001   7.086793   7.960831   8.697990   9.772364
    33  H    5.690160   5.453299   5.923503   7.028630   7.950472
                   11         12         13         14         15
    11  C    0.000000
    12  C    1.386337   0.000000
    13  C    2.430613   1.384705   0.000000
    14  C    2.792137   2.385229   1.394459   0.000000
    15  H    3.876557   3.368004   2.143790   1.084437   0.000000
    16  H    3.403837   2.143875   1.082783   2.167806   2.490976
    17  F    2.362409   1.360190   2.361907   3.625442   4.501022
    18  H    1.082804   2.144694   3.403153   3.874738   4.959107
    19  H    2.142108   3.368342   3.877028   3.394143   4.294101
    20  S    6.710765   7.359332   6.903157   5.568521   5.461631
    21  H    8.066844   8.760512   8.396351   7.171425   7.101537
    22  H    7.954646   8.653901   8.424748   7.375406   7.433545
    23  C    8.624611   9.044886   8.488675   7.334003   7.077605
    24  C    9.298003   9.636891   8.932396   7.688135   7.265567
    25  C   10.283473  10.480890   9.663820   8.462676   7.916139
    26  C   10.637179  10.766345   9.968470   8.882899   8.361659
    27  C   10.061256  10.246584   9.578858   8.584064   8.203829
    28  C    9.053423   9.383479   8.842256   7.823110   7.579395
    29  H    8.776555   9.159810   8.752469   7.840202   7.729061
    30  H   10.545031  10.674577  10.032880   9.143262   8.786301
    31  H   11.506048  11.547992  10.685776   9.636761   9.046068
    32  H   10.919770  11.071832  10.176653   8.939528   8.303285
    33  H    9.215092   9.610913   8.907831   7.592847   7.166468
                   16         17         18         19         20
    16  H    0.000000
    17  F    2.595295   0.000000
    18  H    4.283420   2.594391   0.000000
    19  H    4.959575   4.499954   2.489640   0.000000
    20  S    7.715456   8.712961   7.411737   5.024533   0.000000
    21  H    9.188639  10.043103   8.654702   6.397006   2.567125
    22  H    9.207893   9.827219   8.441023   6.460491   3.955442
    23  C    9.096181  10.256281   9.320789   7.368133   3.963224
    24  C    9.475568  10.891296  10.078184   8.040472   3.963711
    25  C   10.083210  11.691685  11.112819   9.197647   5.228607
    26  C   10.324715  11.895258  11.442324   9.714215   6.249714
    27  C    9.983031  11.323433  10.788937   9.173213   6.254379
    28  C    9.370819  10.497126   9.721730   8.013819   5.242468
    29  H    9.314980  10.209109   9.356961   7.783539   5.637657
    30  H   10.380977  11.670457  11.242047   9.794560   7.239880
    31  H   10.958269  12.641038  12.337345  10.681905   7.232701
    32  H   10.551612  12.299442  11.790059   9.835361   5.609050
    33  H    9.495487  10.913456  10.000628   7.827718   3.287890
                   21         22         23         24         25
    21  H    0.000000
    22  H    1.782226   0.000000
    23  C    2.163968   2.154816   0.000000
    24  C    2.681009   3.377672   1.399603   0.000000
    25  C    4.058004   4.541526   2.425141   1.394162   0.000000
    26  C    4.828545   4.811233   2.803366   2.416558   1.394804
    27  C    4.564799   4.050279   2.426389   2.788140   2.414217
    28  C    3.398343   2.680639   1.399707   2.412141   2.785480
    29  H    3.720082   2.480181   2.153223   3.396036   3.870666
    30  H    5.506485   4.745144   3.406544   3.872329   3.397959
    31  H    5.893553   5.875184   3.887607   3.399342   2.153611
    32  H    4.748688   5.479936   3.405172   2.150083   1.084209
    33  H    2.464879   3.695966   2.151343   1.084052   2.152152
                   26         27         28         29         30
    26  C    0.000000
    27  C    1.395244   0.000000
    28  C    2.414944   1.393584   0.000000
    29  H    3.397328   2.150297   1.085209   0.000000
    30  H    2.154062   1.084203   2.150431   2.473823   0.000000
    31  H    1.084243   2.153601   3.397822   4.292808   2.482326
    32  H    2.153244   3.397766   3.869675   4.954849   4.295375
    33  H    3.398808   3.872191   3.394465   4.291338   4.956377
                   31         32         33
    31  H    0.000000
    32  H    2.481857   0.000000
    33  H    4.294678   2.476020   0.000000
 Stoichiometry    C15H14FNOS
 Framework group  C1[X(C15H14FNOS)]
 Deg. of freedom    93
 Full point group                 C1      NOp   1
 Largest Abelian subgroup         C1      NOp   1
 Largest concise Abelian subgroup C1      NOp   1
                         Standard orientation:                         
 ---------------------------------------------------------------------
 Center     Atomic      Atomic             Coordinates (Angstroms)
 Number     Number       Type             X           Y           Z
 ---------------------------------------------------------------------
      1          6           0       -2.768928    0.732654    1.354771
      2          8           0       -1.372561    0.409048    1.083427
      3          6           0       -0.617020    1.165068    0.264669
      4          7           0        0.594428    0.608410    0.130622
      5          1           0        0.744931   -0.272243    0.606302
      6          6           0        1.688590    1.154332   -0.678330
      7          1           0        1.418594    1.103840   -1.736781
      8          1           0        1.809677    2.210065   -0.426628
      9          6           0        2.967237    0.391192   -0.419764
     10          6           0        3.750877    0.681247    0.703427
     11          6           0        4.925149   -0.022000    0.960112
     12          6           0        5.301028   -1.018377    0.072486
     13          6           0        4.557151   -1.335728   -1.051499
     14          6           0        3.383640   -0.621074   -1.289531
     15          1           0        2.790945   -0.854448   -2.167171
     16          1           0        4.890785   -2.118174   -1.721488
     17          9           0        6.448644   -1.707675    0.313241
     18          1           0        5.541603    0.197374    1.822854
     19          1           0        3.446291    1.468493    1.384416
     20         16           0       -1.083578    2.601150   -0.471199
     21          1           0       -2.937012    1.778014    1.102764
     22          1           0       -2.868283    0.591342    2.430701
     23          6           0       -3.690243   -0.186573    0.596999
     24          6           0       -4.232464    0.199290   -0.634257
     25          6           0       -5.078831   -0.659451   -1.334196
     26          6           0       -5.391626   -1.913776   -0.810454
     27          6           0       -4.858505   -2.305644    0.417930
     28          6           0       -4.014363   -1.445004    1.117072
     29          1           0       -3.607084   -1.749489    2.075765
     30          1           0       -5.104172   -3.276861    0.832517
     31          1           0       -6.051539   -2.580777   -1.353783
     32          1           0       -5.496066   -0.348462   -2.285359
     33          1           0       -3.989873    1.173804   -1.042473
 ---------------------------------------------------------------------
 Rotational constants (GHZ):      0.6799625      0.1198327      0.1108678
 Standard basis: 6-311++G(d,p) (5D, 7F)
 There are   543 symmetry adapted cartesian basis functions of A   symmetry.
 There are   524 symmetry adapted basis functions of A   symmetry.
   524 basis functions,   824 primitive gaussians,   543 cartesian basis functions
    72 alpha electrons       72 beta electrons
       nuclear repulsion energy      1382.7640017435 Hartrees.
 NAtoms=   33 NActive=   33 NUniq=   33 SFac= 1.00D+00 NAtFMM=   60 NAOKFM=F Big=F
 Integral buffers will be    131072 words long.
 Raffenetti 2 integral format.
 Two-electron integral symmetry is turned on.
 ------------------------------------------------------------------------------
 Polarizable Continuum Model (PCM)
 =================================
 Model                : PCM (using non-symmetric T matrix).
 Atomic radii         : UFF (Universal Force Field).
 Polarization charges : Total charges.
 Charge compensation  : None.
 Solution method      : On-the-fly selection.
 Cavity type          : Scaled VdW (van der Waals Surface) (Alpha=1.100).
 Cavity algorithm     : GePol (No added spheres)
                        Default sphere list used, NSphG=   33.
                        Lebedev-Laikov grids with approx.  5.0 points / Ang**2.
                        Smoothing algorithm: York/Karplus (Gamma=1.0000).
                        Polarization charges: spherical gaussians, with
                                              point-specific exponents (IZeta= 3).
                        Self-potential: point-specific (ISelfS= 7).
                        Self-field    : sphere-specific E.n sum rule (ISelfD= 2).
 1st derivatives      : Analytical E(r).r(x)/FMM algorithm (CHGder, D1EAlg=3).
                        Cavity 1st derivative terms included.
 Solvent              : Chloroform, Eps=   4.711300 Eps(inf)=   2.090627
 ------------------------------------------------------------------------------
 One-electron integrals computed using PRISM.
 NBasis=   524 RedAO= T EigKep=  2.32D-06  NBF=   524
 NBsUse=   522 1.00D-06 EigRej=  8.75D-07 NBFU=   522
 Initial guess from the checkpoint file:  "60386_4cA.chk"
 B after Tr=    -0.000000    0.000000    0.000000
         Rot=    1.000000    0.000036    0.000361    0.000564 Ang=   0.08 deg.
 ExpMin= 3.60D-02 ExpMax= 9.34D+04 ExpMxC= 3.17D+03 IAcc=3 IRadAn=         5 AccDes= 0.00D+00
 Harris functional with IExCor=  402 and IRadAn=       5 diagonalized for initial guess.
 HarFok:  IExCor=  402 AccDes= 0.00D+00 IRadAn=         5 IDoV= 1 UseB2=F ITyADJ=14
 ICtDFT=  3500011 ScaDFX=  1.000000  1.000000  1.000000  1.000000
 FoFCou: FMM=F IPFlag=           0 FMFlag=      100000 FMFlg1=           0
         NFxFlg=           0 DoJE=T BraDBF=F KetDBF=T FulRan=T
         wScrn=  0.000000 ICntrl=     500 IOpCl=  0 I1Cent=   200000004 NGrid=           0
         NMat0=    1 NMatS0=      1 NMatT0=    0 NMatD0=    1 NMtDS0=    0 NMtDT0=    0
 Petite list used in FoFCou.
 Requested convergence on RMS density matrix=1.00D-08 within 128 cycles.
 Requested convergence on MAX density matrix=1.00D-06.
 Requested convergence on             energy=1.00D-06.
 No special actions if energy rises.
 Inv3:  Mode=1 IEnd=    22244187.
 Iteration    1 A*A^-1 deviation from unit magnitude is 1.02D-14 for   2610.
 Iteration    1 A*A^-1 deviation from orthogonality  is 6.55D-15 for   2432    327.
 Iteration    1 A^-1*A deviation from unit magnitude is 1.04D-14 for   2610.
 Iteration    1 A^-1*A deviation from orthogonality  is 7.40D-12 for   2431   2416.
 Error on total polarization charges =  0.01779
 SCF Done:  E(RB3LYP) =  -1208.29439640     A.U. after   11 cycles
            NFock= 11  Conv=0.63D-08     -V/T= 2.0033
 D1PCM: PCM CHGder 1st derivatives, ID1Alg=3 FixD1E=F DoIter=F DoCFld=F I1PDM=0.
 Calling FoFJK, ICntrl=      2127 FMM=F ISym2X=0 I1Cent= 0 IOpClX= 0 NMat=1 NMatS=1 NMatT=0.
 ***** Axes restored to original set *****
 -------------------------------------------------------------------
 Center     Atomic                   Forces (Hartrees/Bohr)
 Number     Number              X              Y              Z
 -------------------------------------------------------------------
      1        6          -0.000199034    0.000084753    0.000077702
      2        8           0.000354077    0.000049124   -0.000411572
      3        6          -0.000687535    0.000053960    0.000438509
      4        7           0.000225100   -0.000210440    0.000039502
      5        1           0.000038550    0.000035566   -0.000059742
      6        6           0.000164805    0.000018806   -0.000019448
      7        1           0.000001159    0.000035053   -0.000001117
      8        1          -0.000093974   -0.000009635   -0.000065400
      9        6          -0.000073895    0.000030053    0.000042363
     10        6           0.000027493   -0.000055972   -0.000040746
     11        6          -0.000000528   -0.000014194    0.000003453
     12        6           0.000033224   -0.000009460    0.000011615
     13        6          -0.000008220   -0.000022394   -0.000011518
     14        6           0.000053174    0.000009766    0.000066280
     15        1          -0.000015855    0.000009377   -0.000018137
     16        1           0.000021658    0.000009773    0.000029294
     17        9          -0.000058621    0.000033317   -0.000003511
     18        1           0.000012922   -0.000022326   -0.000020251
     19        1          -0.000019119    0.000017968    0.000003227
     20       16           0.000097432   -0.000040556   -0.000044333
     21        1           0.000038462    0.000001883   -0.000069791
     22        1          -0.000023376    0.000015987    0.000031080
     23        6           0.000031324   -0.000078585   -0.000002775
     24        6          -0.000014174    0.000033246    0.000061037
     25        6           0.000001241   -0.000100151    0.000065018
     26        6           0.000040555    0.000083625   -0.000011472
     27        6           0.000042974    0.000060594    0.000012094
     28        6          -0.000069382   -0.000018821   -0.000090431
     29        1           0.000026288    0.000004179    0.000008161
     30        1          -0.000002735   -0.000010698   -0.000003786
     31        1          -0.000008153   -0.000000786   -0.000005426
     32        1           0.000001151    0.000009526   -0.000006223
     33        1           0.000063015   -0.000002536   -0.000003654
 -------------------------------------------------------------------
 Cartesian Forces:  Max     0.000687535 RMS     0.000113501

 GradGradGradGradGradGradGradGradGradGradGradGradGradGradGradGradGradGrad
 Berny optimization.
 Using GEDIIS/GDIIS optimizer.
 FormGI is forming the generalized inverse of G from B-inverse, IUseBI=4.
 Internal  Forces:  Max     0.000419657 RMS     0.000057675
 Search for a local minimum.
 Step number   8 out of a maximum of  174
 All quantities printed in internal units (Hartrees-Bohrs-Radians)
 Mixed Optimization -- En-DIIS/RFO-DIIS
 Swapping is turned off.
 Update second derivatives using D2CorX and points    1    2    3    4    5
                                                      6    7    8
 DE= -2.54D-06 DEPred=-1.29D-06 R= 1.96D+00
 TightC=F SS=  1.41D+00  RLast= 6.54D-02 DXNew= 5.0454D-01 1.9626D-01
 Trust test= 1.96D+00 RLast= 6.54D-02 DXMaxT set to 3.00D-01
 ITU=  1  1  1  1  1  1  1  0
     Eigenvalues ---    0.00016   0.00617   0.00753   0.00907   0.01465
     Eigenvalues ---    0.01507   0.01530   0.02109   0.02116   0.02130
     Eigenvalues ---    0.02136   0.02142   0.02148   0.02153   0.02157
     Eigenvalues ---    0.02163   0.02174   0.02181   0.02208   0.02230
     Eigenvalues ---    0.02240   0.02258   0.02283   0.02388   0.02518
     Eigenvalues ---    0.05194   0.06320   0.06706   0.07101   0.07823
     Eigenvalues ---    0.09912   0.11806   0.13249   0.13976   0.15655
     Eigenvalues ---    0.15999   0.16000   0.16000   0.16000   0.16000
     Eigenvalues ---    0.16001   0.16004   0.16012   0.16423   0.20184
     Eigenvalues ---    0.21998   0.22004   0.22006   0.22081   0.22436
     Eigenvalues ---    0.22988   0.23292   0.23565   0.24266   0.25000
     Eigenvalues ---    0.25008   0.25107   0.29496   0.31120   0.31408
     Eigenvalues ---    0.32509   0.34464   0.34666   0.34908   0.35030
     Eigenvalues ---    0.35391   0.35463   0.35468   0.35488   0.35493
     Eigenvalues ---    0.35498   0.35532   0.35662   0.35733   0.36285
     Eigenvalues ---    0.37757   0.41986   0.42023   0.42306   0.42621
     Eigenvalues ---    0.43332   0.45698   0.45715   0.45985   0.46408
     Eigenvalues ---    0.46478   0.46849   0.47056   0.47956   0.49949
     Eigenvalues ---    0.52009   0.56431   0.97696
 En-DIIS/RFO-DIIS IScMMF=        0 using points:     8    7    6    5    4
 RFO step:  Lambda=-6.74042512D-07.
 DidBck=F Rises=F RFO-DIIS coefs:    1.09499    0.49767   -0.08335   -0.42046   -0.08885
 Iteration  1 RMS(Cart)=  0.02210579 RMS(Int)=  0.00016078
 Iteration  2 RMS(Cart)=  0.00028020 RMS(Int)=  0.00000035
 Iteration  3 RMS(Cart)=  0.00000004 RMS(Int)=  0.00000035
 Variable       Old X    -DE/DX   Delta X   Delta X   Delta X     New X
                                 (Linear)    (Quad)   (Total)
    R1        2.75679   0.00010  -0.00024   0.00010  -0.00014   2.75666
    R2        2.05671   0.00001   0.00002   0.00004   0.00006   2.05677
    R3        2.05925   0.00003  -0.00008   0.00000  -0.00008   2.05918
    R4        2.84592  -0.00008   0.00003  -0.00017  -0.00014   2.84578
    R5        2.54431  -0.00042   0.00046  -0.00037   0.00009   2.54440
    R6        2.53212   0.00034  -0.00073   0.00007  -0.00066   2.53146
    R7        3.17424  -0.00004   0.00048   0.00023   0.00071   3.17495
    R8        1.91271  -0.00005   0.00013  -0.00001   0.00012   1.91283
    R9        2.77064   0.00008  -0.00010   0.00011   0.00001   2.77065
   R10        2.06643   0.00000   0.00003   0.00004   0.00006   2.06650
   R11        2.06369  -0.00004  -0.00008  -0.00013  -0.00021   2.06348
   R12        2.85604  -0.00001   0.00015   0.00001   0.00016   2.85620
   R13        2.64547  -0.00002   0.00002  -0.00001   0.00001   2.64548
   R14        2.64195  -0.00000  -0.00006  -0.00003  -0.00009   2.64186
   R15        2.63165   0.00001   0.00001   0.00001   0.00002   2.63167
   R16        2.04953   0.00002  -0.00004   0.00001  -0.00003   2.04950
   R17        2.61980  -0.00005   0.00001  -0.00005  -0.00004   2.61976
   R18        2.04620  -0.00002   0.00001  -0.00002  -0.00002   2.04619
   R19        2.61671  -0.00004  -0.00006  -0.00007  -0.00013   2.61658
   R20        2.57039  -0.00007   0.00026   0.00007   0.00033   2.57072
   R21        2.63515  -0.00000   0.00008   0.00004   0.00012   2.63526
   R22        2.04616  -0.00002   0.00001  -0.00002  -0.00001   2.04615
   R23        2.04929   0.00002  -0.00004   0.00002  -0.00002   2.04927
   R24        2.64487  -0.00011   0.00033   0.00008   0.00041   2.64528
   R25        2.64506  -0.00005  -0.00015  -0.00017  -0.00032   2.64475
   R26        2.63458  -0.00002  -0.00020  -0.00015  -0.00035   2.63423
   R27        2.04856   0.00001  -0.00001   0.00003   0.00002   2.04858
   R28        2.63580  -0.00009   0.00028   0.00005   0.00033   2.63613
   R29        2.04886   0.00001  -0.00001   0.00001  -0.00000   2.04886
   R30        2.63663  -0.00002  -0.00020  -0.00013  -0.00032   2.63631
   R31        2.04892   0.00001  -0.00001   0.00001  -0.00001   2.04892
   R32        2.63349  -0.00008   0.00030   0.00008   0.00038   2.63387
   R33        2.04885   0.00001  -0.00002   0.00001  -0.00001   2.04884
   R34        2.05075   0.00002  -0.00003   0.00002  -0.00002   2.05073
    A1        1.89422  -0.00002  -0.00008  -0.00051  -0.00058   1.89364
    A2        1.81538   0.00007   0.00026   0.00067   0.00093   1.81631
    A3        1.93540  -0.00010   0.00001  -0.00050  -0.00049   1.93492
    A4        1.91675   0.00001  -0.00018   0.00014  -0.00004   1.91671
    A5        1.95549   0.00002   0.00038   0.00017   0.00056   1.95605
    A6        1.94108   0.00002  -0.00041   0.00005  -0.00036   1.94071
    A7        2.12431  -0.00014   0.00076  -0.00010   0.00066   2.12497
    A8        1.91231   0.00003  -0.00000   0.00010   0.00009   1.91240
    A9        2.20260   0.00015  -0.00038   0.00011  -0.00027   2.20233
   A10        2.16817  -0.00018   0.00038  -0.00020   0.00018   2.16835
   A11        2.03631   0.00008  -0.00034   0.00012  -0.00022   2.03608
   A12        2.18367  -0.00006   0.00020   0.00001   0.00022   2.18389
   A13        2.06270  -0.00003   0.00009  -0.00016  -0.00007   2.06262
   A14        1.90986   0.00003   0.00011   0.00010   0.00021   1.91007
   A15        1.89182  -0.00003  -0.00033  -0.00040  -0.00073   1.89109
   A16        1.92726  -0.00006   0.00030   0.00005   0.00035   1.92761
   A17        1.87037  -0.00005   0.00047  -0.00010   0.00037   1.87074
   A18        1.92962   0.00002  -0.00016   0.00000  -0.00016   1.92947
   A19        1.93361   0.00009  -0.00038   0.00033  -0.00006   1.93355
   A20        2.10160   0.00006  -0.00018   0.00005  -0.00013   2.10148
   A21        2.10732  -0.00002   0.00010  -0.00001   0.00009   2.10741
   A22        2.07423  -0.00004   0.00008  -0.00004   0.00004   2.07427
   A23        2.11211   0.00001  -0.00003   0.00001  -0.00002   2.11209
   A24        2.09089  -0.00002   0.00010  -0.00003   0.00007   2.09096
   A25        2.08016   0.00001  -0.00007   0.00002  -0.00004   2.08012
   A26        2.06411   0.00000  -0.00004  -0.00002  -0.00005   2.06406
   A27        2.12305   0.00003  -0.00016   0.00005  -0.00011   2.12294
   A28        2.09601  -0.00003   0.00019  -0.00003   0.00016   2.09617
   A29        2.13978   0.00001   0.00006   0.00006   0.00012   2.13990
   A30        2.07105  -0.00001  -0.00003  -0.00004  -0.00008   2.07097
   A31        2.07235  -0.00000  -0.00003  -0.00001  -0.00004   2.07230
   A32        2.06371  -0.00001  -0.00001  -0.00006  -0.00007   2.06364
   A33        2.09711  -0.00002   0.00016  -0.00001   0.00015   2.09725
   A34        2.12237   0.00004  -0.00015   0.00007  -0.00008   2.12229
   A35        2.11242   0.00003  -0.00007   0.00006  -0.00001   2.11241
   A36        2.09038  -0.00003   0.00013  -0.00003   0.00011   2.09049
   A37        2.08037  -0.00000  -0.00006  -0.00003  -0.00010   2.08027
   A38        2.10758  -0.00012   0.00029  -0.00021   0.00007   2.10765
   A39        2.09842   0.00008  -0.00018   0.00018  -0.00000   2.09841
   A40        2.07719   0.00003  -0.00011   0.00004  -0.00007   2.07712
   A41        2.10254  -0.00002   0.00002  -0.00006  -0.00004   2.10250
   A42        2.08566  -0.00002   0.00013  -0.00004   0.00009   2.08575
   A43        2.09499   0.00005  -0.00015   0.00010  -0.00005   2.09494
   A44        2.09618   0.00001   0.00006   0.00005   0.00010   2.09628
   A45        2.09138  -0.00001   0.00003  -0.00002   0.00001   2.09139
   A46        2.09562   0.00000  -0.00009  -0.00003  -0.00011   2.09551
   A47        2.09148   0.00000  -0.00004   0.00001  -0.00004   2.09144
   A48        2.09618  -0.00000   0.00000  -0.00003  -0.00002   2.09616
   A49        2.09551  -0.00000   0.00004   0.00002   0.00006   2.09557
   A50        2.09403  -0.00001  -0.00002  -0.00004  -0.00005   2.09398
   A51        2.09632   0.00000   0.00009   0.00006   0.00015   2.09647
   A52        2.09281   0.00001  -0.00007  -0.00002  -0.00009   2.09272
   A53        2.10494  -0.00001   0.00009   0.00001   0.00010   2.10504
   A54        2.08701  -0.00001   0.00003  -0.00005  -0.00002   2.08699
   A55        2.09123   0.00002  -0.00012   0.00004  -0.00008   2.09115
    D1       -0.33948   0.00007   0.00427   0.00684   0.01110  -0.32838
    D2       -2.37958   0.00003   0.00437   0.00658   0.01095  -2.36863
    D3        1.81557   0.00002   0.00471   0.00638   0.01109   1.82666
    D4       -1.67812   0.00004   0.01891   0.01333   0.03224  -1.64588
    D5        1.46130   0.00004   0.01835   0.01291   0.03126   1.49256
    D6        0.44131  -0.00004   0.01909   0.01244   0.03153   0.47284
    D7       -2.70245  -0.00004   0.01853   0.01202   0.03055  -2.67190
    D8        2.59398   0.00001   0.01883   0.01278   0.03162   2.62560
    D9       -0.54978   0.00000   0.01827   0.01236   0.03064  -0.51914
   D10       -3.08131   0.00000  -0.00184  -0.00183  -0.00367  -3.08498
   D11        0.07573  -0.00003  -0.00168  -0.00207  -0.00375   0.07198
   D12        0.04212  -0.00002   0.00046  -0.00004   0.00042   0.04254
   D13       -3.13441  -0.00003  -0.00123  -0.00102  -0.00225  -3.13666
   D14       -3.11455   0.00001   0.00030   0.00020   0.00050  -3.11405
   D15       -0.00790   0.00001  -0.00139  -0.00079  -0.00217  -0.01007
   D16       -1.17343   0.00000  -0.00501  -0.00490  -0.00991  -1.18333
   D17        0.86084  -0.00005  -0.00457  -0.00519  -0.00976   0.85108
   D18        2.98191   0.00000  -0.00507  -0.00501  -0.01008   2.97184
   D19        1.93275   0.00001  -0.00672  -0.00590  -0.01262   1.92013
   D20       -2.31618  -0.00005  -0.00629  -0.00618  -0.01247  -2.32865
   D21       -0.19510   0.00000  -0.00679  -0.00600  -0.01279  -0.20789
   D22       -1.41620   0.00001   0.00025   0.00052   0.00077  -1.41543
   D23        1.71727   0.00001   0.00061   0.00067   0.00128   1.71855
   D24        2.75083   0.00000   0.00002   0.00036   0.00038   2.75121
   D25       -0.39888   0.00000   0.00037   0.00051   0.00088  -0.39800
   D26        0.67994  -0.00000  -0.00022   0.00027   0.00005   0.67999
   D27       -2.46977  -0.00001   0.00014   0.00042   0.00056  -2.46921
   D28        3.13168  -0.00000   0.00045   0.00015   0.00060   3.13227
   D29       -0.01594  -0.00000   0.00044   0.00014   0.00058  -0.01536
   D30       -0.00195  -0.00000   0.00010   0.00000   0.00010  -0.00185
   D31        3.13362  -0.00000   0.00009  -0.00001   0.00008   3.13370
   D32       -3.13325   0.00000  -0.00042  -0.00012  -0.00054  -3.13379
   D33        0.01396   0.00001  -0.00045  -0.00005  -0.00050   0.01346
   D34        0.00035   0.00000  -0.00008   0.00003  -0.00004   0.00031
   D35       -3.13563   0.00000  -0.00010   0.00010  -0.00000  -3.13563
   D36        0.00130   0.00000  -0.00004  -0.00001  -0.00005   0.00125
   D37        3.13592  -0.00000   0.00003  -0.00006  -0.00003   3.13589
   D38       -3.13431   0.00000  -0.00003   0.00000  -0.00003  -3.13434
   D39        0.00032  -0.00000   0.00003  -0.00004  -0.00001   0.00030
   D40        0.00100   0.00000  -0.00005  -0.00001  -0.00006   0.00094
   D41        3.13821   0.00000  -0.00006  -0.00001  -0.00006   3.13815
   D42       -3.13374   0.00000  -0.00011   0.00003  -0.00008  -3.13382
   D43        0.00347   0.00000  -0.00011   0.00004  -0.00008   0.00340
   D44       -0.00254   0.00000   0.00007   0.00005   0.00012  -0.00242
   D45        3.13568  -0.00000   0.00012  -0.00002   0.00010   3.13577
   D46       -3.13975   0.00000   0.00008   0.00004   0.00012  -3.13963
   D47       -0.00154  -0.00000   0.00013  -0.00003   0.00009  -0.00144
   D48        0.00182  -0.00000  -0.00001  -0.00006  -0.00006   0.00176
   D49        3.13783  -0.00000   0.00002  -0.00012  -0.00010   3.13773
   D50       -3.13634   0.00000  -0.00006   0.00001  -0.00004  -3.13638
   D51       -0.00033  -0.00000  -0.00003  -0.00005  -0.00008  -0.00041
   D52        3.13535   0.00000  -0.00096  -0.00043  -0.00139   3.13396
   D53       -0.00642   0.00002  -0.00154  -0.00017  -0.00171  -0.00813
   D54       -0.00410   0.00001  -0.00041  -0.00001  -0.00042  -0.00452
   D55        3.13732   0.00003  -0.00099   0.00025  -0.00074   3.13658
   D56       -3.13357  -0.00000   0.00050   0.00013   0.00063  -3.13294
   D57        0.01287  -0.00001   0.00062   0.00007   0.00069   0.01356
   D58        0.00589  -0.00001  -0.00005  -0.00029  -0.00033   0.00555
   D59       -3.13086  -0.00001   0.00008  -0.00035  -0.00027  -3.13113
   D60       -0.00047  -0.00000   0.00044   0.00026   0.00070   0.00023
   D61        3.13756   0.00000   0.00012   0.00009   0.00021   3.13777
   D62        3.14129  -0.00002   0.00102   0.00000   0.00102  -3.14087
   D63       -0.00385  -0.00002   0.00071  -0.00017   0.00053  -0.00332
   D64        0.00333  -0.00001  -0.00001  -0.00021  -0.00023   0.00311
   D65        3.13931  -0.00000  -0.00004  -0.00010  -0.00014   3.13917
   D66       -3.13469  -0.00001   0.00030  -0.00004   0.00026  -3.13443
   D67        0.00128  -0.00000   0.00028   0.00008   0.00035   0.00163
   D68       -0.00156   0.00001  -0.00044  -0.00009  -0.00052  -0.00209
   D69        3.13414   0.00001  -0.00009   0.00021   0.00013   3.13426
   D70       -3.13754   0.00000  -0.00041  -0.00020  -0.00061  -3.13815
   D71       -0.00184   0.00000  -0.00006   0.00010   0.00004  -0.00180
   D72       -0.00309  -0.00000   0.00047   0.00034   0.00081  -0.00228
   D73        3.13364   0.00000   0.00034   0.00040   0.00074   3.13439
   D74       -3.13880  -0.00000   0.00012   0.00004   0.00016  -3.13864
   D75       -0.00207   0.00000  -0.00000   0.00010   0.00009  -0.00198
         Item               Value     Threshold  Converged?
 Maximum Force            0.000420     0.000450     YES
 RMS     Force            0.000058     0.000300     YES
 Maximum Displacement     0.112900     0.001800     NO 
 RMS     Displacement     0.022068     0.001200     NO 
 Predicted change in Energy=-1.477279D-06
 GradGradGradGradGradGradGradGradGradGradGradGradGradGradGradGradGradGrad

                          Input orientation:                          
 ---------------------------------------------------------------------
 Center     Atomic      Atomic             Coordinates (Angstroms)
 Number     Number       Type             X           Y           Z
 ---------------------------------------------------------------------
      1          6           0       -2.761248    0.697472    1.378939
      2          8           0       -1.367159    0.380483    1.089087
      3          6           0       -0.616754    1.156134    0.284004
      4          7           0        0.594448    0.604663    0.131117
      5          1           0        0.748291   -0.286652    0.585529
      6          6           0        1.682987    1.169013   -0.672768
      7          1           0        1.411186    1.130929   -1.731310
      8          1           0        1.796782    2.221882   -0.406569
      9          6           0        2.967861    0.411848   -0.427343
     10          6           0        3.751453    0.692103    0.698376
     11          6           0        4.931825   -0.005331    0.942693
     12          6           0        5.313711   -0.985890    0.040174
     13          6           0        4.570109   -1.293218   -1.086691
     14          6           0        3.390437   -0.584562   -1.312233
     15          1           0        2.797888   -0.810170   -2.191988
     16          1           0        4.908451   -2.063384   -1.768434
     17          9           0        6.467466   -1.669379    0.268829
     18          1           0        5.548219    0.206710    1.807299
     19          1           0        3.442053    1.467066    1.391160
     20         16           0       -1.089493    2.608224   -0.416517
     21          1           0       -2.933058    1.746142    1.143606
     22          1           0       -2.850644    0.540523    2.453534
     23          6           0       -3.687836   -0.212710    0.616836
     24          6           0       -4.212463    0.174120   -0.621966
     25          6           0       -5.062438   -0.677046   -1.326403
     26          6           0       -5.397439   -1.924528   -0.799598
     27          6           0       -4.882573   -2.316948    0.436182
     28          6           0       -4.033839   -1.464001    1.139582
     29          1           0       -3.640204   -1.769144    2.103739
     30          1           0       -5.145290   -3.282661    0.853157
     31          1           0       -6.060356   -2.585553   -1.346557
     32          1           0       -5.465721   -0.365508   -2.283384
     33          1           0       -3.953483    1.143566   -1.032208
 ---------------------------------------------------------------------
                    Distance matrix (angstroms):
                    1          2          3          4          5
     1  C    0.000000
     2  O    1.458760   0.000000
     3  C    2.451145   1.346441   0.000000
     4  N    3.581393   2.194509   1.339592   0.000000
     5  H    3.730264   2.274593   2.008954   1.012225   0.000000
     6  C    4.917629   3.609613   2.490860   1.466164   2.139141
     7  H    5.222140   4.029518   2.859137   2.100631   2.795837
     8  H    5.127135   3.954525   2.727245   2.085692   2.894190
     9  C    6.013894   4.592706   3.729536   2.445842   2.537774
    10  C    6.548165   5.142952   4.412285   3.208754   3.160644
    11  C    7.737417   6.312487   5.706978   4.454614   4.208166
    12  C    8.356493   6.899364   6.310161   4.980921   4.650742
    13  C    7.986926   6.541135   5.897600   4.570655   4.291362
    14  C    6.835880   5.415938   4.651406   3.363788   3.266678
    15  H    6.777057   5.434218   4.653672   3.500531   3.491348
    16  H    8.737996   7.315819   6.716077   5.416400   5.099495
    17  F    9.591845   8.139786   7.626921   6.299410   5.892469
    18  H    8.334961   6.954745   6.420959   5.244787   4.977492
    19  H    6.250870   4.939680   4.218577   3.231145   3.313747
    20  S    3.109566   2.703104   1.680112   2.673914   3.572373
    21  H    1.088398   2.078469   2.540135   3.843358   4.242173
    22  H    1.089669   2.021893   3.174288   4.155285   4.138357
    23  C    1.505921   2.441401   3.378766   4.386568   4.436854
    24  C    2.526567   3.326566   3.835917   4.884557   5.126347
    25  C    3.808365   4.539608   5.071298   5.980594   6.129638
    26  C    4.309340   5.012322   5.789614   6.570065   6.509318
    27  C    3.804673   4.478901   5.502970   6.215034   5.987574
    28  C    2.519671   3.242815   4.390170   5.168889   4.955996
    29  H    2.717000   3.288943   4.583660   5.240084   4.874591
    30  H    4.669213   5.267690   6.366669   6.969736   6.616797
    31  H    5.393579   6.062659   6.803805   7.526448   7.441478
    32  H    4.675116   5.359876   5.693800   6.595203   6.844766
    33  H    2.726547   3.430927   3.586968   4.725191   5.173904
                    6          7          8          9         10
     6  C    0.000000
     7  H    1.093543   0.000000
     8  H    1.091946   1.758921   0.000000
     9  C    1.511434   2.154215   2.155941   0.000000
    10  C    2.527060   3.401880   2.716959   1.399929   0.000000
    11  C    3.813627   4.564677   4.075473   2.430678   1.392618
    12  C    4.281828   4.780039   4.781022   2.770426   2.385276
    13  C    3.816987   4.033710   4.528779   2.430883   2.792519
    14  C    2.529690   2.652540   3.352028   1.398011   2.408891
    15  H    2.732801   2.429615   3.658316   2.153182   3.394159
    16  H    4.696008   4.736652   5.468150   3.419238   3.875114
    17  F    5.642191   6.116228   6.116646   4.130787   3.624615
    18  H    4.692204   5.521863   4.799521   3.419642   2.166491
    19  H    2.728177   3.739950   2.551175   2.155295   1.084548
    20  S    3.134268   3.188178   2.912034   4.613708   5.324403
    21  H    4.994012   5.245577   5.000075   6.250524   6.781733
    22  H    5.542794   6.002057   5.710142   6.493920   6.833098
    23  C    5.693678   5.772277   6.087334   6.765994   7.494555
    24  C    5.979023   5.811330   6.352224   7.186893   8.089225
    25  C    7.023953   6.733538   7.503251   8.153508   9.146527
    26  C    7.727776   7.520724   8.312883   8.693416   9.632908
    27  C    7.515868   7.496485   8.119421   8.355915   9.147106
    28  C    6.549768   6.680118   7.069120   7.416054   8.090377
    29  H    6.684169   6.973849   7.196580   7.404703   7.916399
    30  H    8.292840   8.315445   8.948702   9.006236   9.745498
    31  H    8.631924   8.353695   9.259030   9.557095  10.544969
    32  H    7.486846   7.059459   7.934795   8.670321   9.745036
    33  H    5.647977   5.410045   5.883855   6.986149   7.909790
                   11         12         13         14         15
    11  C    0.000000
    12  C    1.386316   0.000000
    13  C    2.430615   1.384637   0.000000
    14  C    2.792146   2.385173   1.394521   0.000000
    15  H    3.876555   3.367906   2.143779   1.084427   0.000000
    16  H    3.403871   2.143897   1.082776   2.167810   2.490867
    17  F    2.362486   1.360364   2.361968   3.625561   4.501074
    18  H    1.082795   2.144765   3.403184   3.874740   4.959099
    19  H    2.142077   3.368272   3.877038   3.394138   4.294147
    20  S    6.703312   7.357122   6.906626   5.573685   5.472609
    21  H    8.060050   8.757326   8.396990   7.172859   7.106662
    22  H    7.946535   8.649331   8.423976   7.375494   7.437147
    23  C    8.628310   9.053076   8.500774   7.345851   7.093029
    24  C    9.278920   9.619357   8.916424   7.671777   7.251125
    25  C   10.270603  10.470310   9.655211   8.453393   7.908962
    26  C   10.649535  10.784944   9.991647   8.904217   8.387129
    27  C   10.095669  10.290421   9.629142   8.631386   8.256339
    28  C    9.085681   9.424117   8.888947   7.867953   7.628849
    29  H    8.828292   9.221951   8.821258   7.905822   7.798841
    30  H   10.597035  10.739032  10.104943   9.210173   8.858905
    31  H   11.520688  11.569415  10.711884   9.660365   9.073876
    32  H   10.892486  11.044453  10.149414   8.911939   8.276068
    33  H    9.174361   9.568985   8.865242   7.549703   7.123425
                   16         17         18         19         20
    16  H    0.000000
    17  F    2.595421   0.000000
    18  H    4.283515   2.594536   0.000000
    19  H    4.959580   4.500004   2.489498   0.000000
    20  S    7.721848   8.710638   7.400800   5.010474   0.000000
    21  H    9.191394  10.039963   8.645368   6.386017   2.564351
    22  H    9.209175   9.822615   8.430299   6.448655   3.951485
    23  C    9.111018  10.265142   9.321900   7.365904   3.972011
    24  C    9.461072  10.874414  10.058493   8.019726   3.964847
    25  C   10.076505  11.681959  11.098970   9.181979   5.234995
    26  C   10.352261  11.915646  11.451878   9.717971   6.265061
    27  C   10.039362  11.369729  10.818976   9.194028   6.274701
    28  C    9.422333  10.539345   9.749510   8.033891   5.260573
    29  H    9.389345  10.273356   9.403137   7.819156   5.658548
    30  H   10.461218  11.738834  11.288810   9.828113   7.263889
    31  H   10.989330  12.664722  12.349192  10.687123   7.249122
    32  H   10.524799  12.272523  11.762992   9.808621   5.610672
    33  H    9.453065  10.872053   9.961066   7.789180   3.275170
                   21         22         23         24         25
    21  H    0.000000
    22  H    1.782196   0.000000
    23  C    2.164319   2.154463   0.000000
    24  C    2.688005   3.383416   1.399822   0.000000
    25  C    4.062885   4.545594   2.425142   1.393977   0.000000
    26  C    4.829393   4.810979   2.803453   2.416619   1.394978
    27  C    4.561772   4.045193   2.426489   2.788215   2.414195
    28  C    3.393634   2.672927   1.399539   2.412135   2.785390
    29  H    3.712027   2.465831   2.153052   3.396059   3.870568
    30  H    5.501562   4.737440   3.406555   3.872400   3.398025
    31  H    5.894446   5.874972   3.887692   3.399344   2.153752
    32  H    4.755807   5.486156   3.405216   2.149922   1.084207
    33  H    2.477606   3.705444   2.151604   1.084064   2.151966
                   26         27         28         29         30
    26  C    0.000000
    27  C    1.395075   0.000000
    28  C    2.414935   1.393787   0.000000
    29  H    3.397262   2.150422   1.085200   0.000000
    30  H    2.153997   1.084199   2.150555   2.473857   0.000000
    31  H    1.084240   2.153481   3.397873   4.292808   2.482347
    32  H    2.153329   3.397678   3.869582   4.954750   4.295386
    33  H    3.398870   3.872278   3.394486   4.291408   4.956459
                   31         32         33
    31  H    0.000000
    32  H    2.481902   0.000000
    33  H    4.294654   2.475804   0.000000
 Stoichiometry    C15H14FNOS
 Framework group  C1[X(C15H14FNOS)]
 Deg. of freedom    93
 Full point group                 C1      NOp   1
 Largest Abelian subgroup         C1      NOp   1
 Largest concise Abelian subgroup C1      NOp   1
                         Standard orientation:                         
 ---------------------------------------------------------------------
 Center     Atomic      Atomic             Coordinates (Angstroms)
 Number     Number       Type             X           Y           Z
 ---------------------------------------------------------------------
      1          6           0       -2.766673    0.728511    1.350352
      2          8           0       -1.372991    0.399626    1.072026
      3          6           0       -0.613435    1.161061    0.261967
      4          7           0        0.595175    0.600456    0.122364
      5          1           0        0.741047   -0.286304    0.588172
      6          6           0        1.691548    1.148567   -0.682111
      7          1           0        1.425321    1.099536   -1.741618
      8          1           0        1.810350    2.203820   -0.427803
      9          6           0        2.970381    0.386582   -0.420586
     10          6           0        3.749503    0.675451    0.706059
     11          6           0        4.924211   -0.026187    0.965186
     12          6           0        5.305003   -1.019725    0.076506
     13          6           0        4.565711   -1.335922   -1.050741
     14          6           0        3.391669   -0.622844   -1.291225
     15          1           0        2.802572   -0.855304   -2.171514
     16          1           0        4.903043   -2.116193   -1.721404
     17          9           0        6.453267   -1.707444    0.319659
     18          1           0        5.537151    0.192383    1.830621
     19          1           0        3.441081    1.460474    1.387865
     20         16           0       -1.073399    2.607554   -0.458357
     21          1           0       -2.930744    1.775330    1.101634
     22          1           0       -2.862916    0.584915    2.426221
     23          6           0       -3.694647   -0.185030    0.593977
     24          6           0       -4.210093    0.190205   -0.652223
     25          6           0       -5.061411   -0.664105   -1.351212
     26          6           0       -5.406952   -1.903167   -0.811501
     27          6           0       -4.901283   -2.283969    0.431690
     28          6           0       -4.051189   -1.427882    1.129613
     29          1           0       -3.664725   -1.723911    2.099495
     30          1           0       -5.172209   -3.243033    0.858636
     31          1           0       -6.070911   -2.566616   -1.354245
     32          1           0       -5.457524   -0.361537   -2.314048
     33          1           0       -3.942919    1.153106   -1.072502
 ---------------------------------------------------------------------
 Rotational constants (GHZ):      0.6811835      0.1195301      0.1106913
 Standard basis: 6-311++G(d,p) (5D, 7F)
 There are   543 symmetry adapted cartesian basis functions of A   symmetry.
 There are   524 symmetry adapted basis functions of A   symmetry.
   524 basis functions,   824 primitive gaussians,   543 cartesian basis functions
    72 alpha electrons       72 beta electrons
       nuclear repulsion energy      1382.4330783945 Hartrees.
 NAtoms=   33 NActive=   33 NUniq=   33 SFac= 1.00D+00 NAtFMM=   60 NAOKFM=F Big=F
 Integral buffers will be    131072 words long.
 Raffenetti 2 integral format.
 Two-electron integral symmetry is turned on.
 ------------------------------------------------------------------------------
 Polarizable Continuum Model (PCM)
 =================================
 Model                : PCM (using non-symmetric T matrix).
 Atomic radii         : UFF (Universal Force Field).
 Polarization charges : Total charges.
 Charge compensation  : None.
 Solution method      : On-the-fly selection.
 Cavity type          : Scaled VdW (van der Waals Surface) (Alpha=1.100).
 Cavity algorithm     : GePol (No added spheres)
                        Default sphere list used, NSphG=   33.
                        Lebedev-Laikov grids with approx.  5.0 points / Ang**2.
                        Smoothing algorithm: York/Karplus (Gamma=1.0000).
                        Polarization charges: spherical gaussians, with
                                              point-specific exponents (IZeta= 3).
                        Self-potential: point-specific (ISelfS= 7).
                        Self-field    : sphere-specific E.n sum rule (ISelfD= 2).
 1st derivatives      : Analytical E(r).r(x)/FMM algorithm (CHGder, D1EAlg=3).
                        Cavity 1st derivative terms included.
 Solvent              : Chloroform, Eps=   4.711300 Eps(inf)=   2.090627
 ------------------------------------------------------------------------------
 One-electron integrals computed using PRISM.
 NBasis=   524 RedAO= T EigKep=  2.31D-06  NBF=   524
 NBsUse=   522 1.00D-06 EigRej=  8.77D-07 NBFU=   522
 Initial guess from the checkpoint file:  "60386_4cA.chk"
 B after Tr=     0.000000   -0.000000   -0.000000
         Rot=    1.000000    0.000243    0.000477    0.000723 Ang=   0.10 deg.
 ExpMin= 3.60D-02 ExpMax= 9.34D+04 ExpMxC= 3.17D+03 IAcc=3 IRadAn=         5 AccDes= 0.00D+00
 Harris functional with IExCor=  402 and IRadAn=       5 diagonalized for initial guess.
 HarFok:  IExCor=  402 AccDes= 0.00D+00 IRadAn=         5 IDoV= 1 UseB2=F ITyADJ=14
 ICtDFT=  3500011 ScaDFX=  1.000000  1.000000  1.000000  1.000000
 FoFCou: FMM=F IPFlag=           0 FMFlag=      100000 FMFlg1=           0
         NFxFlg=           0 DoJE=T BraDBF=F KetDBF=T FulRan=T
         wScrn=  0.000000 ICntrl=     500 IOpCl=  0 I1Cent=   200000004 NGrid=           0
         NMat0=    1 NMatS0=      1 NMatT0=    0 NMatD0=    1 NMtDS0=    0 NMtDT0=    0
 Petite list used in FoFCou.
 Requested convergence on RMS density matrix=1.00D-08 within 128 cycles.
 Requested convergence on MAX density matrix=1.00D-06.
 Requested convergence on             energy=1.00D-06.
 No special actions if energy rises.
 Inv3:  Mode=1 IEnd=    22211523.
 Iteration    1 A*A^-1 deviation from unit magnitude is 1.02D-14 for   1819.
 Iteration    1 A*A^-1 deviation from orthogonality  is 9.99D-15 for   1803    829.
 Iteration    1 A^-1*A deviation from unit magnitude is 9.99D-15 for   2478.
 Iteration    1 A^-1*A deviation from orthogonality  is 3.75D-11 for   2428   2413.
 Error on total polarization charges =  0.01781
 SCF Done:  E(RB3LYP) =  -1208.29439855     A.U. after   11 cycles
            NFock= 11  Conv=0.90D-08     -V/T= 2.0033
 D1PCM: PCM CHGder 1st derivatives, ID1Alg=3 FixD1E=F DoIter=F DoCFld=F I1PDM=0.
 Calling FoFJK, ICntrl=      2127 FMM=F ISym2X=0 I1Cent= 0 IOpClX= 0 NMat=1 NMatS=1 NMatT=0.
 ***** Axes restored to original set *****
 -------------------------------------------------------------------
 Center     Atomic                   Forces (Hartrees/Bohr)
 Number     Number              X              Y              Z
 -------------------------------------------------------------------
      1        6          -0.000240815    0.000129908    0.000097263
      2        8           0.000439743   -0.000004385   -0.000476228
      3        6          -0.001016642    0.000301726    0.000489140
      4        7           0.000456860   -0.000352599    0.000032766
      5        1           0.000036666    0.000056394   -0.000079303
      6        6           0.000204697   -0.000025634    0.000009846
      7        1           0.000004955    0.000055074   -0.000017968
      8        1          -0.000104501    0.000001683   -0.000086492
      9        6          -0.000118550    0.000063827    0.000043450
     10        6           0.000062255   -0.000079037   -0.000033100
     11        6          -0.000051115    0.000019584    0.000005226
     12        6           0.000165922   -0.000084467    0.000041503
     13        6          -0.000065641   -0.000005401   -0.000041174
     14        6           0.000087665   -0.000010761    0.000071011
     15        1          -0.000021539    0.000013816   -0.000024808
     16        1           0.000031672    0.000007409    0.000033592
     17        9          -0.000145012    0.000082204   -0.000018411
     18        1           0.000024543   -0.000031149   -0.000022134
     19        1          -0.000024870    0.000023034    0.000003358
     20       16           0.000138149   -0.000159244   -0.000012638
     21        1           0.000032379    0.000005332   -0.000080736
     22        1          -0.000048869    0.000031589    0.000037959
     23        6           0.000051695   -0.000113274    0.000000916
     24        6          -0.000010242    0.000051251    0.000082579
     25        6          -0.000019039   -0.000136337    0.000071114
     26        6           0.000043798    0.000107101   -0.000034342
     27        6           0.000063030    0.000072803    0.000039025
     28        6          -0.000087956   -0.000037788   -0.000116611
     29        1           0.000044672    0.000009065    0.000014063
     30        1          -0.000001354   -0.000013957   -0.000009170
     31        1          -0.000012256    0.000001921   -0.000006200
     32        1           0.000000587    0.000014313   -0.000009769
     33        1           0.000079111    0.000005996   -0.000003726
 -------------------------------------------------------------------
 Cartesian Forces:  Max     0.001016642 RMS     0.000160983

 GradGradGradGradGradGradGradGradGradGradGradGradGradGradGradGradGradGrad
 Berny optimization.
 Using GEDIIS/GDIIS optimizer.
 FormGI is forming the generalized inverse of G from B-inverse, IUseBI=4.
 Internal  Forces:  Max     0.000611510 RMS     0.000079284
 Search for a local minimum.
 Step number   9 out of a maximum of  174
 All quantities printed in internal units (Hartrees-Bohrs-Radians)
 Mixed Optimization -- En-DIIS/RFO-DIIS
 Swapping is turned off.
 Update second derivatives using D2CorX and points    1    2    3    4    5
                                                      6    7    8    9
 DE= -2.15D-06 DEPred=-1.48D-06 R= 1.46D+00
 TightC=F SS=  1.41D+00  RLast= 8.41D-02 DXNew= 5.0454D-01 2.5243D-01
 Trust test= 1.46D+00 RLast= 8.41D-02 DXMaxT set to 3.00D-01
 ITU=  1  1  1  1  1  1  1  1  0
     Eigenvalues ---    0.00029   0.00619   0.00659   0.00878   0.01469
     Eigenvalues ---    0.01508   0.01531   0.02111   0.02119   0.02130
     Eigenvalues ---    0.02136   0.02142   0.02148   0.02153   0.02157
     Eigenvalues ---    0.02163   0.02176   0.02182   0.02197   0.02227
     Eigenvalues ---    0.02230   0.02259   0.02284   0.02367   0.02522
     Eigenvalues ---    0.05195   0.06213   0.06658   0.07075   0.07889
     Eigenvalues ---    0.09835   0.11823   0.13179   0.13959   0.15352
     Eigenvalues ---    0.15999   0.16000   0.16000   0.16000   0.16000
     Eigenvalues ---    0.16001   0.16006   0.16015   0.16352   0.18285
     Eigenvalues ---    0.21998   0.22004   0.22004   0.22094   0.22421
     Eigenvalues ---    0.23063   0.23342   0.23669   0.24233   0.25000
     Eigenvalues ---    0.25034   0.25148   0.28402   0.30704   0.31443
     Eigenvalues ---    0.32386   0.34462   0.34643   0.34894   0.35010
     Eigenvalues ---    0.35390   0.35462   0.35469   0.35488   0.35493
     Eigenvalues ---    0.35498   0.35519   0.35662   0.35704   0.36251
     Eigenvalues ---    0.37843   0.41979   0.42016   0.42306   0.42608
     Eigenvalues ---    0.43254   0.45693   0.45730   0.45984   0.46403
     Eigenvalues ---    0.46461   0.46852   0.47093   0.47947   0.49186
     Eigenvalues ---    0.52298   0.56878   0.90772
 En-DIIS/RFO-DIIS IScMMF=        0 using points:     9    8    7    6    5
 RFO step:  Lambda=-1.22001840D-06.
 DidBck=F Rises=F RFO-DIIS coefs:    2.35119   -5.22519    3.84933    0.32791   -0.30324
 Iteration  1 RMS(Cart)=  0.03503816 RMS(Int)=  0.00039537
 Iteration  2 RMS(Cart)=  0.00070387 RMS(Int)=  0.00000061
 Iteration  3 RMS(Cart)=  0.00000023 RMS(Int)=  0.00000060
 Variable       Old X    -DE/DX   Delta X   Delta X   Delta X     New X
                                 (Linear)    (Quad)   (Total)
    R1        2.75666   0.00015   0.00039   0.00017   0.00056   2.75721
    R2        2.05677   0.00002  -0.00010   0.00001  -0.00009   2.05669
    R3        2.05918   0.00004   0.00018  -0.00002   0.00016   2.05933
    R4        2.84578  -0.00010  -0.00001  -0.00007  -0.00009   2.84569
    R5        2.54440  -0.00047  -0.00061  -0.00073  -0.00134   2.54307
    R6        2.53146   0.00061   0.00127  -0.00025   0.00102   2.53248
    R7        3.17495  -0.00017  -0.00109   0.00084  -0.00025   3.17470
    R8        1.91283  -0.00008  -0.00024   0.00005  -0.00019   1.91264
    R9        2.77065   0.00009   0.00009   0.00019   0.00028   2.77093
   R10        2.06650   0.00002  -0.00011  -0.00002  -0.00013   2.06636
   R11        2.06348  -0.00003   0.00028  -0.00010   0.00018   2.06366
   R12        2.85620  -0.00004  -0.00022   0.00002  -0.00020   2.85599
   R13        2.64548  -0.00001  -0.00006  -0.00001  -0.00008   2.64540
   R14        2.64186   0.00001   0.00013  -0.00000   0.00013   2.64199
   R15        2.63167  -0.00001   0.00001   0.00006   0.00007   2.63174
   R16        2.04950   0.00002   0.00006   0.00000   0.00007   2.04956
   R17        2.61976  -0.00003  -0.00002  -0.00007  -0.00010   2.61966
   R18        2.04619  -0.00001  -0.00001  -0.00002  -0.00003   2.04616
   R19        2.61658  -0.00002   0.00012  -0.00007   0.00005   2.61663
   R20        2.57072  -0.00017  -0.00055   0.00032  -0.00022   2.57049
   R21        2.63526  -0.00003  -0.00017   0.00004  -0.00013   2.63513
   R22        2.04615  -0.00001  -0.00001  -0.00002  -0.00003   2.04612
   R23        2.04927   0.00003   0.00006   0.00001   0.00006   2.04933
   R24        2.64528  -0.00012  -0.00089  -0.00004  -0.00093   2.64435
   R25        2.64475  -0.00006   0.00042  -0.00005   0.00038   2.64512
   R26        2.63423  -0.00001   0.00052   0.00001   0.00053   2.63477
   R27        2.04858   0.00002  -0.00000   0.00003   0.00003   2.04861
   R28        2.63613  -0.00011  -0.00063   0.00002  -0.00061   2.63551
   R29        2.04886   0.00001  -0.00000   0.00001   0.00001   2.04886
   R30        2.63631  -0.00000   0.00046  -0.00001   0.00045   2.63676
   R31        2.04892   0.00001   0.00002  -0.00000   0.00002   2.04893
   R32        2.63387  -0.00010  -0.00073   0.00001  -0.00072   2.63316
   R33        2.04884   0.00001   0.00003   0.00000   0.00003   2.04887
   R34        2.05073   0.00003   0.00005   0.00003   0.00008   2.05081
    A1        1.89364   0.00001   0.00050   0.00011   0.00061   1.89425
    A2        1.81631   0.00011  -0.00091  -0.00004  -0.00096   1.81535
    A3        1.93492  -0.00017   0.00025  -0.00061  -0.00036   1.93456
    A4        1.91671   0.00000   0.00032   0.00016   0.00048   1.91719
    A5        1.95605   0.00003  -0.00096   0.00033  -0.00063   1.95541
    A6        1.94071   0.00002   0.00082   0.00003   0.00085   1.94156
    A7        2.12497  -0.00017  -0.00135   0.00045  -0.00090   2.12407
    A8        1.91240  -0.00001   0.00014   0.00001   0.00014   1.91254
    A9        2.20233   0.00019   0.00067   0.00004   0.00071   2.20304
   A10        2.16835  -0.00018  -0.00080  -0.00005  -0.00085   2.16750
   A11        2.03608   0.00008   0.00058   0.00008   0.00066   2.03674
   A12        2.18389  -0.00004  -0.00051   0.00038  -0.00013   2.18376
   A13        2.06262  -0.00004   0.00005  -0.00046  -0.00041   2.06222
   A14        1.91007   0.00004  -0.00036  -0.00009  -0.00045   1.90962
   A15        1.89109  -0.00002   0.00102  -0.00017   0.00085   1.89194
   A16        1.92761  -0.00008  -0.00060  -0.00017  -0.00077   1.92684
   A17        1.87074  -0.00007  -0.00082   0.00016  -0.00067   1.87007
   A18        1.92947   0.00002   0.00025  -0.00006   0.00019   1.92965
   A19        1.93355   0.00011   0.00052   0.00034   0.00086   1.93442
   A20        2.10148   0.00008   0.00039   0.00010   0.00049   2.10196
   A21        2.10741  -0.00004  -0.00022  -0.00015  -0.00036   2.10705
   A22        2.07427  -0.00005  -0.00018   0.00005  -0.00013   2.07415
   A23        2.11209   0.00001   0.00007  -0.00003   0.00004   2.11213
   A24        2.09096  -0.00003  -0.00019   0.00005  -0.00014   2.09082
   A25        2.08012   0.00002   0.00012  -0.00002   0.00010   2.08022
   A26        2.06406   0.00001   0.00010  -0.00009   0.00001   2.06407
   A27        2.12294   0.00004   0.00027  -0.00001   0.00026   2.12320
   A28        2.09617  -0.00005  -0.00037   0.00009  -0.00028   2.09589
   A29        2.13990  -0.00001  -0.00018   0.00019   0.00001   2.13991
   A30        2.07097   0.00000   0.00012  -0.00010   0.00002   2.07100
   A31        2.07230   0.00001   0.00006  -0.00009  -0.00003   2.07227
   A32        2.06364  -0.00001   0.00007  -0.00013  -0.00006   2.06358
   A33        2.09725  -0.00004  -0.00031   0.00011  -0.00021   2.09705
   A34        2.12229   0.00005   0.00024   0.00002   0.00026   2.12255
   A35        2.11241   0.00004   0.00011   0.00001   0.00012   2.11253
   A36        2.09049  -0.00004  -0.00027   0.00003  -0.00024   2.09024
   A37        2.08027  -0.00000   0.00016  -0.00004   0.00012   2.08039
   A38        2.10765  -0.00015  -0.00039  -0.00001  -0.00040   2.10725
   A39        2.09841   0.00010   0.00017  -0.00003   0.00014   2.09855
   A40        2.07712   0.00005   0.00022   0.00004   0.00026   2.07738
   A41        2.10250  -0.00003  -0.00002  -0.00003  -0.00005   2.10245
   A42        2.08575  -0.00003  -0.00021  -0.00000  -0.00021   2.08554
   A43        2.09494   0.00006   0.00022   0.00003   0.00025   2.09520
   A44        2.09628   0.00000  -0.00014   0.00001  -0.00012   2.09616
   A45        2.09139  -0.00001  -0.00007  -0.00001  -0.00009   2.09130
   A46        2.09551   0.00001   0.00021   0.00000   0.00022   2.09572
   A47        2.09144   0.00001   0.00006  -0.00001   0.00005   2.09150
   A48        2.09616  -0.00001   0.00005  -0.00003   0.00001   2.09617
   A49        2.09557  -0.00000  -0.00011   0.00004  -0.00007   2.09550
   A50        2.09398  -0.00001   0.00006  -0.00001   0.00005   2.09403
   A51        2.09647  -0.00000  -0.00025   0.00003  -0.00022   2.09625
   A52        2.09272   0.00001   0.00019  -0.00001   0.00017   2.09289
   A53        2.10504  -0.00001  -0.00019  -0.00000  -0.00019   2.10484
   A54        2.08699  -0.00003  -0.00003  -0.00005  -0.00008   2.08691
   A55        2.09115   0.00004   0.00022   0.00005   0.00027   2.09142
    D1       -0.32838   0.00009  -0.01500   0.00384  -0.01116  -0.33954
    D2       -2.36863   0.00003  -0.01514   0.00363  -0.01151  -2.38014
    D3        1.82666   0.00002  -0.01570   0.00393  -0.01178   1.81488
    D4       -1.64588   0.00004  -0.05172   0.00002  -0.05170  -1.69758
    D5        1.49256   0.00004  -0.05042  -0.00011  -0.05053   1.44203
    D6        0.47284  -0.00005  -0.05156  -0.00004  -0.05161   0.42124
    D7       -2.67190  -0.00006  -0.05027  -0.00017  -0.05044  -2.72234
    D8        2.62560  -0.00001  -0.05124   0.00043  -0.05082   2.57478
    D9       -0.51914  -0.00001  -0.04995   0.00030  -0.04965  -0.56879
   D10       -3.08498   0.00004   0.00584   0.00013   0.00597  -3.07901
   D11        0.07198  -0.00004   0.00562  -0.00034   0.00528   0.07726
   D12        0.04254  -0.00003  -0.00081  -0.00005  -0.00085   0.04169
   D13       -3.13666  -0.00004   0.00339  -0.00027   0.00312  -3.13355
   D14       -3.11405   0.00004  -0.00058   0.00041  -0.00016  -3.11422
   D15       -0.01007   0.00003   0.00362   0.00019   0.00381  -0.00627
   D16       -1.18333   0.00001   0.01543  -0.00101   0.01442  -1.16892
   D17        0.85108  -0.00005   0.01482  -0.00097   0.01385   0.86492
   D18        2.97184   0.00002   0.01574  -0.00076   0.01498   2.98681
   D19        1.92013   0.00001   0.01969  -0.00123   0.01846   1.93859
   D20       -2.32865  -0.00006   0.01908  -0.00119   0.01789  -2.31076
   D21       -0.20789   0.00001   0.02000  -0.00098   0.01902  -0.18887
   D22       -1.41543   0.00001  -0.00086   0.00040  -0.00046  -1.41590
   D23        1.71855   0.00001  -0.00165   0.00026  -0.00139   1.71716
   D24        2.75121   0.00000  -0.00018   0.00067   0.00049   2.75170
   D25       -0.39800  -0.00000  -0.00097   0.00054  -0.00044  -0.39843
   D26        0.67999   0.00001   0.00035   0.00030   0.00065   0.68064
   D27       -2.46921   0.00000  -0.00044   0.00016  -0.00027  -2.46949
   D28        3.13227  -0.00001  -0.00101  -0.00006  -0.00107   3.13121
   D29       -0.01536  -0.00001  -0.00096  -0.00001  -0.00097  -0.01633
   D30       -0.00185  -0.00000  -0.00023   0.00008  -0.00016  -0.00201
   D31        3.13370  -0.00000  -0.00018   0.00012  -0.00006   3.13364
   D32       -3.13379   0.00001   0.00095   0.00003   0.00098  -3.13281
   D33        0.01346   0.00001   0.00090   0.00009   0.00098   0.01444
   D34        0.00031   0.00001   0.00018  -0.00011   0.00007   0.00038
   D35       -3.13563   0.00001   0.00012  -0.00005   0.00007  -3.13556
   D36        0.00125   0.00000   0.00011  -0.00001   0.00010   0.00135
   D37        3.13589  -0.00000   0.00003   0.00001   0.00004   3.13593
   D38       -3.13434  -0.00000   0.00005  -0.00006  -0.00000  -3.13434
   D39        0.00030  -0.00000  -0.00003  -0.00004  -0.00006   0.00024
   D40        0.00094   0.00000   0.00008  -0.00003   0.00006   0.00099
   D41        3.13815   0.00000   0.00007   0.00003   0.00010   3.13825
   D42       -3.13382   0.00000   0.00016  -0.00005   0.00011  -3.13371
   D43        0.00340   0.00000   0.00015   0.00001   0.00015   0.00355
   D44       -0.00242  -0.00000  -0.00014  -0.00000  -0.00014  -0.00256
   D45        3.13577  -0.00000  -0.00022   0.00004  -0.00018   3.13559
   D46       -3.13963  -0.00000  -0.00013  -0.00006  -0.00018  -3.13982
   D47       -0.00144  -0.00000  -0.00021  -0.00001  -0.00022  -0.00166
   D48        0.00176  -0.00000   0.00000   0.00007   0.00007   0.00184
   D49        3.13773  -0.00000   0.00006   0.00001   0.00007   3.13780
   D50       -3.13638   0.00000   0.00009   0.00003   0.00012  -3.13626
   D51       -0.00041  -0.00000   0.00014  -0.00003   0.00011  -0.00030
   D52        3.13396   0.00001   0.00223   0.00009   0.00233   3.13628
   D53       -0.00813   0.00003   0.00346   0.00000   0.00347  -0.00466
   D54       -0.00452   0.00001   0.00095   0.00022   0.00117  -0.00335
   D55        3.13658   0.00003   0.00218   0.00013   0.00231   3.13889
   D56       -3.13294  -0.00001  -0.00100  -0.00012  -0.00112  -3.13407
   D57        0.01356  -0.00001  -0.00129  -0.00015  -0.00145   0.01211
   D58        0.00555  -0.00001   0.00027  -0.00025   0.00002   0.00558
   D59       -3.13113  -0.00002  -0.00002  -0.00028  -0.00030  -3.13143
   D60        0.00023  -0.00000  -0.00117  -0.00009  -0.00127  -0.00104
   D61        3.13777  -0.00000  -0.00013  -0.00006  -0.00019   3.13758
   D62       -3.14087  -0.00002  -0.00241  -0.00000  -0.00241   3.13990
   D63       -0.00332  -0.00002  -0.00137   0.00003  -0.00134  -0.00466
   D64        0.00311  -0.00001   0.00016  -0.00001   0.00015   0.00326
   D65        3.13917  -0.00000   0.00028   0.00005   0.00033   3.13950
   D66       -3.13443  -0.00001  -0.00088  -0.00004  -0.00092  -3.13535
   D67        0.00163  -0.00001  -0.00076   0.00002  -0.00074   0.00089
   D68       -0.00209   0.00001   0.00105  -0.00001   0.00104  -0.00105
   D69        3.13426   0.00001   0.00006   0.00018   0.00024   3.13450
   D70       -3.13815   0.00000   0.00093  -0.00008   0.00086  -3.13729
   D71       -0.00180   0.00001  -0.00006   0.00012   0.00005  -0.00174
   D72       -0.00228  -0.00000  -0.00127   0.00015  -0.00113  -0.00341
   D73        3.13439   0.00001  -0.00098   0.00018  -0.00080   3.13359
   D74       -3.13864  -0.00000  -0.00028  -0.00004  -0.00032  -3.13897
   D75       -0.00198   0.00001   0.00001  -0.00001   0.00000  -0.00197
         Item               Value     Threshold  Converged?
 Maximum Force            0.000612     0.000450     NO 
 RMS     Force            0.000079     0.000300     YES
 Maximum Displacement     0.185642     0.001800     NO 
 RMS     Displacement     0.035173     0.001200     NO 
 Predicted change in Energy=-2.524179D-06
 GradGradGradGradGradGradGradGradGradGradGradGradGradGradGradGradGradGrad

                          Input orientation:                          
 ---------------------------------------------------------------------
 Center     Atomic      Atomic             Coordinates (Angstroms)
 Number     Number       Type             X           Y           Z
 ---------------------------------------------------------------------
      1          6           0       -2.768426    0.719656    1.371180
      2          8           0       -1.370422    0.404693    1.096915
      3          6           0       -0.620893    1.167262    0.279792
      4          7           0        0.592871    0.616721    0.139699
      5          1           0        0.749346   -0.265130    0.611131
      6          6           0        1.682658    1.171789   -0.669215
      7          1           0        1.408071    1.129744   -1.726813
      8          1           0        1.802567    2.225662   -0.409363
      9          6           0        2.963413    0.408274   -0.422600
     10          6           0        3.751365    0.688983    0.699907
     11          6           0        4.927351   -0.015450    0.945507
     12          6           0        5.300468   -1.003388    0.047456
     13          6           0        4.552424   -1.311407   -1.076306
     14          6           0        3.377303   -0.595756   -1.303078
     15          1           0        2.781215   -0.821735   -2.180386
     16          1           0        4.884209   -2.087435   -1.754589
     17          9           0        6.449709   -1.693780    0.277398
     18          1           0        5.547216    0.196645    1.807595
     19          1           0        3.448754    1.469790    1.389172
     20         16           0       -1.095610    2.604210   -0.449693
     21          1           0       -2.942744    1.764815    1.122656
     22          1           0       -2.865622    0.573938    2.446763
     23          6           0       -3.684517   -0.202335    0.610674
     24          6           0       -4.248049    0.194108   -0.607267
     25          6           0       -5.090488   -0.666581   -1.309738
     26          6           0       -5.377187   -1.933471   -0.801950
     27          6           0       -4.821896   -2.336290    0.413074
     28          6           0       -3.982308   -1.473683    1.114916
     29          1           0       -3.557694   -1.786635    2.063344
     30          1           0       -5.047053   -3.317697    0.815155
     31          1           0       -6.033857   -2.602066   -1.347257
     32          1           0       -5.524456   -0.347349   -2.250629
     33          1           0       -4.024548    1.178088   -1.003575
 ---------------------------------------------------------------------
                    Distance matrix (angstroms):
                    1          2          3          4          5
     1  C    0.000000
     2  O    1.459054   0.000000
     3  C    2.450179   1.345732   0.000000
     4  N    3.581265   2.194480   1.340129   0.000000
     5  H    3.731246   2.275536   2.009748   1.012123   0.000000
     6  C    4.917294   3.609563   2.491381   1.466313   2.138946
     7  H    5.216211   4.027303   2.853869   2.100384   2.800996
     8  H    5.131506   3.956344   2.732819   2.086509   2.890454
     9  C    6.014032   4.592501   3.730505   2.445219   2.534594
    10  C    6.554329   5.145011   4.418358   3.208604   3.151243
    11  C    7.742516   6.313587   5.711829   4.453838   4.198794
    12  C    8.356326   6.898176   6.310960   4.979431   4.644940
    13  C    7.981870   6.538195   5.894575   4.568852   4.290168
    14  C    6.830223   5.413110   4.647503   3.362256   3.267976
    15  H    6.766685   5.429633   4.645743   3.498685   3.497266
    16  H    8.730007   7.311784   6.711029   5.414459   5.100443
    17  F    9.591405   8.138160   7.627515   6.297613   5.886133
    18  H    8.343494   6.957159   6.428207   5.244413   4.966319
    19  H    6.262296   4.944118   4.228980   3.231868   3.301833
    20  S    3.108929   2.702850   1.679978   2.673662   3.572439
    21  H    1.088352   2.079133   2.541354   3.845114   4.244274
    22  H    1.089752   2.021474   3.175941   4.157590   4.140238
    23  C    1.505875   2.441301   3.372102   4.380494   4.434308
    24  C    2.525815   3.351018   3.858777   4.916409   5.164238
    25  C    3.808011   4.558344   5.085948   6.004025   6.160728
    26  C    4.308969   5.012671   5.779882   6.559861   6.504965
    27  C    3.804407   4.460191   5.471843   6.173712   5.947073
    28  C    2.519904   3.217230   4.355586   5.123778   4.909475
    29  H    2.717265   3.243464   4.531155   5.167565   4.793172
    30  H    4.669210   5.239579   6.323951   6.909749   6.554237
    31  H    5.393216   6.063184   6.793769   7.515661   7.436962
    32  H    4.674581   5.387729   5.722063   6.638132   6.896160
    33  H    2.725338   3.471972   3.637584   4.789861   5.242158
                    6          7          8          9         10
     6  C    0.000000
     7  H    1.093472   0.000000
     8  H    1.092039   1.758505   0.000000
     9  C    1.511326   2.154201   2.156533   0.000000
    10  C    2.527280   3.402098   2.718396   1.399888   0.000000
    11  C    3.813777   4.564877   4.077074   2.430701   1.392655
    12  C    4.281771   4.780067   4.782338   2.770482   2.385274
    13  C    3.816745   4.033527   4.529612   2.430965   2.792523
    14  C    2.529392   2.652316   3.352450   1.398079   2.408822
    15  H    2.732142   2.428894   3.657991   2.153121   3.394045
    16  H    4.695797   4.736513   5.468908   3.419389   3.875098
    17  F    5.642015   6.116148   6.117973   4.130725   3.624518
    18  H    4.692580   5.522250   4.801480   3.419736   2.166668
    19  H    2.728526   3.740238   2.552646   2.155200   1.084583
    20  S    3.133496   3.173878   2.923073   4.615034   5.336932
    21  H    4.995680   5.239502   5.007737   6.253855   6.793175
    22  H    5.545592   5.999342   5.716435   6.499103   6.844652
    23  C    5.686202   5.759578   6.086356   6.755403   7.489643
    24  C    6.011071   5.841275   6.385634   7.217005   8.120606
    25  C    7.047367   6.755147   7.529273   8.173595   9.168130
    26  C    7.713732   7.501892   8.306706   8.671406   9.615784
    27  C    7.469082   7.443454   8.085253   8.297110   9.095898
    28  C    6.501805   6.626420   7.033729   7.358584   8.041085
    29  H    6.609118   6.894156   7.137591   7.315899   7.836453
    30  H    8.224830   8.240750   8.896378   8.920900   9.668450
    31  H    8.616631   8.333833   9.251818   9.532472  10.524850
    32  H    7.533335   7.107469   7.980971   8.715307   9.788795
    33  H    5.716995   5.480763   5.950274   7.054201   7.975331
                   11         12         13         14         15
    11  C    0.000000
    12  C    1.386266   0.000000
    13  C    2.430597   1.384661   0.000000
    14  C    2.792049   2.385093   1.394450   0.000000
    15  H    3.876493   3.367924   2.143817   1.084461   0.000000
    16  H    3.403748   2.143781   1.082760   2.167887   2.491161
    17  F    2.362358   1.360246   2.361867   3.625360   4.501001
    18  H    1.082780   2.144541   3.403046   3.874624   4.959017
    19  H    2.142201   3.368331   3.877077   3.394083   4.294000
    20  S    6.714556   7.360145   6.901086   5.565519   5.455472
    21  H    8.070881   8.761823   8.395006   7.169343   7.096762
    22  H    7.958113   8.656192   8.425791   7.375880   7.432710
    23  C    8.620400   9.038189   8.480751   7.327110   7.069609
    24  C    9.308221   9.645561   8.940632   7.697664   7.274421
    25  C   10.289179  10.484626   9.667267   8.468090   7.921226
    26  C   10.626189  10.751691   9.952859   8.870271   8.348387
    27  C   10.035816  10.216289   9.547069   8.555788   8.174792
    28  C    9.029793   9.355778   8.813026   7.796238   7.551774
    29  H    8.739716   9.118351   8.709607   7.800332   7.689086
    30  H   10.507642  10.630925   9.987631   9.103057   8.745563
    31  H   11.493277  11.531172  10.668110   9.622742   9.031566
    32  H   10.934610  11.085601  10.190778   8.955494   8.319504
    33  H    9.239045   9.634284   8.931256   7.617324   7.190451
                   16         17         18         19         20
    16  H    0.000000
    17  F    2.595135   0.000000
    18  H    4.283195   2.594168   0.000000
    19  H    4.959598   4.499994   2.489883   0.000000
    20  S    7.711844   8.713967   7.417470   5.031857   0.000000
    21  H    9.185835  10.044626   8.660700   6.403851   2.566860
    22  H    9.208374   9.829755   8.445515   6.464704   3.955301
    23  C    9.086867  10.248806   9.317548   7.367877   3.962766
    24  C    9.482612  10.899027  10.088548   8.053193   3.971308
    25  C   10.085203  11.694028  11.118619   9.206892   5.234195
    26  C   10.306671  11.878464  11.431960   9.709811   6.248723
    27  C    9.948325  11.290718  10.764708   9.156564   6.248049
    28  C    9.339479  10.467896   9.699568   7.997495   5.235479
    29  H    9.269996  10.165940   9.321920   7.755587   5.626432
    30  H   10.331849  11.623331  11.205984   9.768738   7.230679
    31  H   10.937776  12.621565  12.325061  10.676515   7.231681
    32  H   10.564765  12.311962  11.804534   9.852342   5.618696
    33  H    9.518068  10.936114  10.024200   7.852425   3.304434
                   21         22         23         24         25
    21  H    0.000000
    22  H    1.782525   0.000000
    23  C    2.163801   2.155089   0.000000
    24  C    2.676486   3.373793   1.399328   0.000000
    25  C    4.054755   4.538746   2.424925   1.394258   0.000000
    26  C    4.827830   4.811361   2.803118   2.416495   1.394653
    27  C    4.566595   4.053681   2.426199   2.788067   2.414157
    28  C    3.401268   2.685806   1.399737   2.412066   2.785395
    29  H    3.725031   2.489634   2.153216   3.395895   3.870616
    30  H    5.509501   4.750326   3.406434   3.872269   3.397863
    31  H    5.892801   5.875313   3.887365   3.399307   2.153476
    32  H    4.743999   5.475734   3.404917   2.150123   1.084210
    33  H    2.456707   3.689572   2.151044   1.084079   2.152386
                   26         27         28         29         30
    26  C    0.000000
    27  C    1.395312   0.000000
    28  C    2.414843   1.393407   0.000000
    29  H    3.397356   2.150284   1.085243   0.000000
    30  H    2.154089   1.084215   2.150331   2.473927   0.000000
    31  H    1.084248   2.153660   3.397705   4.292844   2.482325
    32  H    2.153170   3.397763   3.869592   4.954802   4.295336
    33  H    3.398836   3.872146   3.394360   4.291099   4.956347
                   31         32         33
    31  H    0.000000
    32  H    2.481798   0.000000
    33  H    4.294765   2.476252   0.000000
 Stoichiometry    C15H14FNOS
 Framework group  C1[X(C15H14FNOS)]
 Deg. of freedom    93
 Full point group                 C1      NOp   1
 Largest Abelian subgroup         C1      NOp   1
 Largest concise Abelian subgroup C1      NOp   1
                         Standard orientation:                         
 ---------------------------------------------------------------------
 Center     Atomic      Atomic             Coordinates (Angstroms)
 Number     Number       Type             X           Y           Z
 ---------------------------------------------------------------------
      1          6           0       -2.771440    0.737700    1.353451
      2          8           0       -1.373495    0.416365    1.086369
      3          6           0       -0.618938    1.170182    0.265761
      4          7           0        0.593607    0.614896    0.134090
      5          1           0        0.745831   -0.263665    0.612999
      6          6           0        1.687760    1.160258   -0.675529
      7          1           0        1.416566    1.110674   -1.733677
      8          1           0        1.810007    2.215788   -0.423614
      9          6           0        2.965362    0.394864   -0.418598
     10          6           0        3.750425    0.682070    0.704288
     11          6           0        4.923440   -0.023938    0.959387
     12          6           0        5.296538   -1.020071    0.070427
     13          6           0        4.551304   -1.334717   -1.053366
     14          6           0        3.379124   -0.617346   -1.289722
     15          1           0        2.785274   -0.848462   -2.167209
     16          1           0        4.882983   -2.117084   -1.724379
     17          9           0        6.442904   -1.712082    0.309667
     18          1           0        5.541076    0.193105    1.821844
     19          1           0        3.447897    1.469216    1.386344
     20         16           0       -1.086856    2.602737   -0.476645
     21          1           0       -2.941752    1.781381    1.096092
     22          1           0       -2.872656    0.600791    2.429820
     23          6           0       -3.687794   -0.187515    0.597191
     24          6           0       -4.246064    0.200974   -0.625728
     25          6           0       -5.088774   -0.662705   -1.324193
     26          6           0       -5.381010   -1.924667   -0.807372
     27          6           0       -4.830991   -2.319531    0.412652
     28          6           0       -3.991124   -1.453930    1.110463
     29          1           0       -3.570621   -1.760646    2.062753
     30          1           0       -5.060466   -3.297041    0.821720
     31          1           0       -6.037892   -2.595575   -1.349574
     32          1           0       -5.518637   -0.349622   -2.269026
     33          1           0       -4.018256    1.181109   -1.029048
 ---------------------------------------------------------------------
 Rotational constants (GHZ):      0.6777953      0.1200763      0.1109822
 Standard basis: 6-311++G(d,p) (5D, 7F)
 There are   543 symmetry adapted cartesian basis functions of A   symmetry.
 There are   524 symmetry adapted basis functions of A   symmetry.
   524 basis functions,   824 primitive gaussians,   543 cartesian basis functions
    72 alpha electrons       72 beta electrons
       nuclear repulsion energy      1382.9142890077 Hartrees.
 NAtoms=   33 NActive=   33 NUniq=   33 SFac= 1.00D+00 NAtFMM=   60 NAOKFM=F Big=F
 Integral buffers will be    131072 words long.
 Raffenetti 2 integral format.
 Two-electron integral symmetry is turned on.
 ------------------------------------------------------------------------------
 Polarizable Continuum Model (PCM)
 =================================
 Model                : PCM (using non-symmetric T matrix).
 Atomic radii         : UFF (Universal Force Field).
 Polarization charges : Total charges.
 Charge compensation  : None.
 Solution method      : On-the-fly selection.
 Cavity type          : Scaled VdW (van der Waals Surface) (Alpha=1.100).
 Cavity algorithm     : GePol (No added spheres)
                        Default sphere list used, NSphG=   33.
                        Lebedev-Laikov grids with approx.  5.0 points / Ang**2.
                        Smoothing algorithm: York/Karplus (Gamma=1.0000).
                        Polarization charges: spherical gaussians, with
                                              point-specific exponents (IZeta= 3).
                        Self-potential: point-specific (ISelfS= 7).
                        Self-field    : sphere-specific E.n sum rule (ISelfD= 2).
 1st derivatives      : Analytical E(r).r(x)/FMM algorithm (CHGder, D1EAlg=3).
                        Cavity 1st derivative terms included.
 Solvent              : Chloroform, Eps=   4.711300 Eps(inf)=   2.090627
 ------------------------------------------------------------------------------
 One-electron integrals computed using PRISM.
 NBasis=   524 RedAO= T EigKep=  2.33D-06  NBF=   524
 NBsUse=   522 1.00D-06 EigRej=  8.74D-07 NBFU=   522
 Initial guess from the checkpoint file:  "60386_4cA.chk"
 B after Tr=    -0.000000   -0.000000   -0.000000
         Rot=    0.999999   -0.000332   -0.000724   -0.001118 Ang=  -0.16 deg.
 ExpMin= 3.60D-02 ExpMax= 9.34D+04 ExpMxC= 3.17D+03 IAcc=3 IRadAn=         5 AccDes= 0.00D+00
 Harris functional with IExCor=  402 and IRadAn=       5 diagonalized for initial guess.
 HarFok:  IExCor=  402 AccDes= 0.00D+00 IRadAn=         5 IDoV= 1 UseB2=F ITyADJ=14
 ICtDFT=  3500011 ScaDFX=  1.000000  1.000000  1.000000  1.000000
 FoFCou: FMM=F IPFlag=           0 FMFlag=      100000 FMFlg1=           0
         NFxFlg=           0 DoJE=T BraDBF=F KetDBF=T FulRan=T
         wScrn=  0.000000 ICntrl=     500 IOpCl=  0 I1Cent=   200000004 NGrid=           0
         NMat0=    1 NMatS0=      1 NMatT0=    0 NMatD0=    1 NMtDS0=    0 NMtDT0=    0
 Petite list used in FoFCou.
 Requested convergence on RMS density matrix=1.00D-08 within 128 cycles.
 Requested convergence on MAX density matrix=1.00D-06.
 Requested convergence on             energy=1.00D-06.
 No special actions if energy rises.
 Inv3:  Mode=1 IEnd=    22146267.
 Iteration    1 A*A^-1 deviation from unit magnitude is 7.55D-15 for   1983.
 Iteration    1 A*A^-1 deviation from orthogonality  is 8.22D-15 for   1975    717.
 Iteration    1 A^-1*A deviation from unit magnitude is 7.44D-15 for   2529.
 Iteration    1 A^-1*A deviation from orthogonality  is 3.29D-11 for   2445   2411.
 Error on total polarization charges =  0.01779
 SCF Done:  E(RB3LYP) =  -1208.29439553     A.U. after   11 cycles
            NFock= 11  Conv=0.99D-08     -V/T= 2.0033
 D1PCM: PCM CHGder 1st derivatives, ID1Alg=3 FixD1E=F DoIter=F DoCFld=F I1PDM=0.
 Calling FoFJK, ICntrl=      2127 FMM=F ISym2X=0 I1Cent= 0 IOpClX= 0 NMat=1 NMatS=1 NMatT=0.
 ***** Axes restored to original set *****
 -------------------------------------------------------------------
 Center     Atomic                   Forces (Hartrees/Bohr)
 Number     Number              X              Y              Z
 -------------------------------------------------------------------
      1        6          -0.000069666    0.000022550    0.000042877
      2        8           0.000101490   -0.000035033   -0.000112000
      3        6          -0.000342331    0.000195805    0.000056249
      4        7           0.000221208   -0.000119015    0.000018664
      5        1          -0.000005685    0.000020974   -0.000027661
      6        6           0.000034766   -0.000024103    0.000005092
      7        1           0.000004630    0.000021859   -0.000008152
      8        1          -0.000021639    0.000012275   -0.000032744
      9        6          -0.000045456    0.000025873    0.000014013
     10        6           0.000025965   -0.000026079   -0.000002149
     11        6          -0.000037171    0.000024272    0.000003421
     12        6           0.000103958   -0.000058154    0.000025677
     13        6          -0.000034156    0.000006793   -0.000011260
     14        6           0.000034566   -0.000008114    0.000015442
     15        1          -0.000007043    0.000005047   -0.000005360
     16        1           0.000012112    0.000000494    0.000013312
     17        9          -0.000076418    0.000046608   -0.000008190
     18        1           0.000009066   -0.000008439   -0.000002745
     19        1          -0.000007837    0.000010568    0.000000367
     20       16           0.000088927   -0.000111376    0.000032259
     21        1           0.000016910   -0.000015686   -0.000027357
     22        1          -0.000001213    0.000024059    0.000018050
     23        6           0.000016262   -0.000029174    0.000035193
     24        6          -0.000015336    0.000028000   -0.000020456
     25        6           0.000009432   -0.000037870   -0.000000832
     26        6           0.000017947    0.000045740   -0.000016765
     27        6           0.000032964    0.000006406    0.000008631
     28        6          -0.000045286   -0.000022406   -0.000008444
     29        1          -0.000011616    0.000000561   -0.000003532
     30        1          -0.000005054   -0.000001532   -0.000001859
     31        1          -0.000007189    0.000001282   -0.000000715
     32        1          -0.000005698    0.000001688   -0.000003227
     33        1           0.000008592   -0.000003872    0.000004202
 -------------------------------------------------------------------
 Cartesian Forces:  Max     0.000342331 RMS     0.000057497

 GradGradGradGradGradGradGradGradGradGradGradGradGradGradGradGradGradGrad
 Berny optimization.
 Using GEDIIS/GDIIS optimizer.
 FormGI is forming the generalized inverse of G from B-inverse, IUseBI=4.
 Internal  Forces:  Max     0.000220857 RMS     0.000031111
 Search for a local minimum.
 Step number  10 out of a maximum of  174
 All quantities printed in internal units (Hartrees-Bohrs-Radians)
 Mixed Optimization -- En-DIIS/RFO-DIIS
 Swapping is turned off.
 Update second derivatives using D2CorX and points    1    2    3    4    5
                                                      6    7    8    9   10
 DE=  3.03D-06 DEPred=-2.52D-06 R=-1.20D+00
 Trust test=-1.20D+00 RLast= 1.33D-01 DXMaxT set to 1.50D-01
 ITU= -1  1  1  1  1  1  1  1  1  0
     Eigenvalues ---    0.00022   0.00490   0.00629   0.00858   0.01467
     Eigenvalues ---    0.01507   0.01533   0.02117   0.02124   0.02129
     Eigenvalues ---    0.02136   0.02146   0.02150   0.02151   0.02155
     Eigenvalues ---    0.02160   0.02166   0.02179   0.02197   0.02223
     Eigenvalues ---    0.02230   0.02259   0.02284   0.02515   0.02578
     Eigenvalues ---    0.05238   0.06188   0.06626   0.07241   0.07955
     Eigenvalues ---    0.09844   0.11866   0.13234   0.14002   0.15912
     Eigenvalues ---    0.15999   0.15999   0.16000   0.16000   0.16000
     Eigenvalues ---    0.16006   0.16011   0.16047   0.16081   0.19831
     Eigenvalues ---    0.21901   0.21999   0.22005   0.22099   0.22318
     Eigenvalues ---    0.23123   0.23443   0.23752   0.24413   0.25001
     Eigenvalues ---    0.25017   0.25240   0.27214   0.31416   0.31863
     Eigenvalues ---    0.34049   0.34483   0.34638   0.34919   0.35241
     Eigenvalues ---    0.35427   0.35461   0.35469   0.35490   0.35492
     Eigenvalues ---    0.35502   0.35505   0.35662   0.35706   0.36277
     Eigenvalues ---    0.39771   0.40397   0.42033   0.42282   0.42402
     Eigenvalues ---    0.42672   0.45640   0.45709   0.45982   0.46370
     Eigenvalues ---    0.46440   0.46799   0.46886   0.47938   0.48908
     Eigenvalues ---    0.52825   0.58700   0.79983
 En-DIIS/RFO-DIIS IScMMF=        0 using points:    10    9    8    7    6
 RFO step:  Lambda=-3.61919491D-07.
 DidBck=F Rises=F RFO-DIIS coefs:    0.84955    2.68008   -6.24279    3.84982   -0.13666
 Iteration  1 RMS(Cart)=  0.00206137 RMS(Int)=  0.00000127
 Iteration  2 RMS(Cart)=  0.00000206 RMS(Int)=  0.00000063
 Iteration  3 RMS(Cart)=  0.00000000 RMS(Int)=  0.00000063
 Variable       Old X    -DE/DX   Delta X   Delta X   Delta X     New X
                                 (Linear)    (Quad)   (Total)
    R1        2.75721   0.00007   0.00014   0.00002   0.00015   2.75737
    R2        2.05669  -0.00001   0.00000   0.00000   0.00000   2.05669
    R3        2.05933   0.00002   0.00006  -0.00001   0.00005   2.05938
    R4        2.84569   0.00000  -0.00019   0.00010  -0.00009   2.84560
    R5        2.54307  -0.00005  -0.00031  -0.00000  -0.00031   2.54275
    R6        2.53248   0.00022   0.00025   0.00014   0.00039   2.53287
    R7        3.17470  -0.00013  -0.00009  -0.00012  -0.00021   3.17449
    R8        1.91264  -0.00003  -0.00006  -0.00000  -0.00006   1.91258
    R9        2.77093   0.00002   0.00009  -0.00005   0.00004   2.77097
   R10        2.06636   0.00001  -0.00001   0.00004   0.00003   2.06639
   R11        2.06366   0.00000  -0.00003   0.00001  -0.00002   2.06363
   R12        2.85599  -0.00003   0.00002  -0.00007  -0.00005   2.85594
   R13        2.64540  -0.00000  -0.00003   0.00003  -0.00001   2.64540
   R14        2.64199   0.00000  -0.00001   0.00002   0.00001   2.64200
   R15        2.63174  -0.00002   0.00003  -0.00004  -0.00001   2.63172
   R16        2.04956   0.00001   0.00002   0.00000   0.00002   2.04959
   R17        2.61966   0.00000  -0.00007   0.00006  -0.00001   2.61965
   R18        2.04616  -0.00000  -0.00002   0.00002  -0.00001   2.04615
   R19        2.61663   0.00001  -0.00007   0.00006  -0.00001   2.61662
   R20        2.57049  -0.00009  -0.00007  -0.00007  -0.00014   2.57035
   R21        2.63513  -0.00001   0.00000  -0.00002  -0.00002   2.63511
   R22        2.04612  -0.00000  -0.00002   0.00001  -0.00001   2.04611
   R23        2.04933   0.00001   0.00003   0.00000   0.00003   2.04937
   R24        2.64435   0.00002  -0.00020   0.00014  -0.00006   2.64429
   R25        2.64512   0.00001  -0.00006  -0.00000  -0.00006   2.64506
   R26        2.63477  -0.00001  -0.00003  -0.00000  -0.00003   2.63474
   R27        2.04861  -0.00000   0.00002   0.00001   0.00003   2.04864
   R28        2.63551  -0.00004  -0.00011   0.00005  -0.00006   2.63545
   R29        2.04886   0.00000  -0.00000   0.00001   0.00001   2.04887
   R30        2.63676   0.00001  -0.00003   0.00001  -0.00002   2.63673
   R31        2.04893   0.00000   0.00001  -0.00000   0.00001   2.04894
   R32        2.63316  -0.00003  -0.00012   0.00006  -0.00006   2.63310
   R33        2.04887   0.00000   0.00001  -0.00000   0.00001   2.04888
   R34        2.05081  -0.00001   0.00002   0.00000   0.00002   2.05084
    A1        1.89425  -0.00004  -0.00037   0.00014  -0.00024   1.89401
    A2        1.81535   0.00001   0.00050  -0.00011   0.00039   1.81575
    A3        1.93456   0.00003  -0.00034  -0.00014  -0.00048   1.93408
    A4        1.91719   0.00000   0.00020  -0.00010   0.00009   1.91728
    A5        1.95541  -0.00002  -0.00014   0.00017   0.00003   1.95544
    A6        1.94156   0.00002   0.00020   0.00002   0.00022   1.94178
    A7        2.12407  -0.00009  -0.00035   0.00030  -0.00005   2.12402
    A8        1.91254   0.00006   0.00028  -0.00038  -0.00009   1.91245
    A9        2.20304   0.00006   0.00017   0.00020   0.00037   2.20342
   A10        2.16750  -0.00012  -0.00045   0.00018  -0.00028   2.16722
   A11        2.03674   0.00004   0.00020  -0.00009   0.00011   2.03685
   A12        2.18376  -0.00006  -0.00020   0.00016  -0.00003   2.18373
   A13        2.06222   0.00003  -0.00001  -0.00009  -0.00009   2.06212
   A14        1.90962   0.00001   0.00001   0.00009   0.00010   1.90972
   A15        1.89194   0.00000  -0.00007  -0.00001  -0.00008   1.89186
   A16        1.92684  -0.00001  -0.00003  -0.00013  -0.00016   1.92668
   A17        1.87007  -0.00002  -0.00025  -0.00000  -0.00026   1.86981
   A18        1.92965   0.00002   0.00002   0.00004   0.00006   1.92971
   A19        1.93442   0.00001   0.00032   0.00002   0.00034   1.93476
   A20        2.10196  -0.00001   0.00014  -0.00001   0.00013   2.10209
   A21        2.10705   0.00002  -0.00004  -0.00002  -0.00006   2.10699
   A22        2.07415  -0.00001  -0.00010   0.00003  -0.00007   2.07408
   A23        2.11213   0.00001   0.00003  -0.00001   0.00002   2.11215
   A24        2.09082  -0.00001  -0.00008   0.00001  -0.00007   2.09075
   A25        2.08022   0.00000   0.00004   0.00001   0.00005   2.08027
   A26        2.06407   0.00001   0.00002   0.00001   0.00003   2.06410
   A27        2.12320   0.00001   0.00009   0.00001   0.00010   2.12330
   A28        2.09589  -0.00002  -0.00011  -0.00002  -0.00013   2.09576
   A29        2.13991  -0.00001  -0.00001  -0.00002  -0.00003   2.13988
   A30        2.07100   0.00000   0.00001   0.00000   0.00001   2.07100
   A31        2.07227   0.00001   0.00000   0.00002   0.00002   2.07230
   A32        2.06358   0.00000  -0.00002   0.00001  -0.00001   2.06357
   A33        2.09705  -0.00002  -0.00008  -0.00001  -0.00009   2.09696
   A34        2.12255   0.00001   0.00011  -0.00000   0.00010   2.12265
   A35        2.11253   0.00000   0.00008  -0.00002   0.00006   2.11259
   A36        2.09024  -0.00001  -0.00009   0.00001  -0.00008   2.09017
   A37        2.08039   0.00001   0.00001   0.00001   0.00002   2.08041
   A38        2.10725  -0.00008  -0.00024  -0.00001  -0.00025   2.10700
   A39        2.09855   0.00008   0.00015   0.00004   0.00019   2.09875
   A40        2.07738  -0.00000   0.00009  -0.00003   0.00006   2.07743
   A41        2.10245   0.00000  -0.00006   0.00002  -0.00004   2.10241
   A42        2.08554  -0.00001  -0.00006  -0.00001  -0.00007   2.08547
   A43        2.09520   0.00001   0.00013  -0.00001   0.00011   2.09531
   A44        2.09616  -0.00001   0.00002  -0.00002   0.00000   2.09616
   A45        2.09130   0.00000  -0.00005   0.00003  -0.00002   2.09128
   A46        2.09572   0.00000   0.00003  -0.00001   0.00002   2.09574
   A47        2.09150   0.00001   0.00001   0.00002   0.00003   2.09153
   A48        2.09617  -0.00001   0.00001  -0.00004  -0.00003   2.09614
   A49        2.09550  -0.00001  -0.00002   0.00002   0.00000   2.09550
   A50        2.09403   0.00000  -0.00002  -0.00000  -0.00002   2.09400
   A51        2.09625  -0.00000  -0.00001   0.00001  -0.00001   2.09624
   A52        2.09289   0.00000   0.00003  -0.00000   0.00003   2.09293
   A53        2.10484  -0.00001  -0.00003   0.00002  -0.00001   2.10483
   A54        2.08691   0.00001  -0.00004  -0.00002  -0.00007   2.08685
   A55        2.09142   0.00000   0.00007   0.00001   0.00008   2.09150
    D1       -0.33954   0.00002   0.00149   0.00194   0.00344  -0.33610
    D2       -2.38014   0.00003   0.00119   0.00205   0.00324  -2.37690
    D3        1.81488  -0.00002   0.00084   0.00216   0.00300   1.81788
    D4       -1.69758   0.00004  -0.00101   0.00221   0.00120  -1.69638
    D5        1.44203   0.00004  -0.00118   0.00223   0.00105   1.44308
    D6        0.42124  -0.00001  -0.00183   0.00241   0.00058   0.42181
    D7       -2.72234  -0.00001  -0.00200   0.00243   0.00042  -2.72191
    D8        2.57478  -0.00001  -0.00154   0.00241   0.00088   2.57566
    D9       -0.56879  -0.00000  -0.00171   0.00243   0.00072  -0.56807
   D10       -3.07901  -0.00006  -0.00007  -0.00033  -0.00039  -3.07940
   D11        0.07726  -0.00004  -0.00016  -0.00063  -0.00079   0.07646
   D12        0.04169  -0.00000  -0.00009   0.00033   0.00024   0.04193
   D13       -3.13355   0.00000   0.00000  -0.00047  -0.00046  -3.13401
   D14       -3.11422  -0.00002   0.00001   0.00063   0.00064  -3.11358
   D15       -0.00627  -0.00001   0.00010  -0.00017  -0.00007  -0.00633
   D16       -1.16892  -0.00001  -0.00003  -0.00066  -0.00069  -1.16961
   D17        0.86492  -0.00003  -0.00037  -0.00062  -0.00099   0.86393
   D18        2.98681  -0.00003  -0.00004  -0.00068  -0.00072   2.98609
   D19        1.93859  -0.00000   0.00006  -0.00147  -0.00140   1.93718
   D20       -2.31076  -0.00002  -0.00028  -0.00143  -0.00170  -2.31246
   D21       -0.18887  -0.00002   0.00006  -0.00149  -0.00144  -0.19031
   D22       -1.41590   0.00001   0.00022   0.00063   0.00086  -1.41504
   D23        1.71716   0.00001   0.00022   0.00049   0.00072   1.71787
   D24        2.75170  -0.00001   0.00022   0.00058   0.00080   2.75250
   D25       -0.39843  -0.00001   0.00022   0.00044   0.00066  -0.39777
   D26        0.68064   0.00000   0.00032   0.00054   0.00087   0.68151
   D27       -2.46949   0.00000   0.00032   0.00040   0.00073  -2.46876
   D28        3.13121   0.00000  -0.00010  -0.00009  -0.00019   3.13102
   D29       -0.01633  -0.00000  -0.00006  -0.00014  -0.00020  -0.01652
   D30       -0.00201  -0.00000  -0.00010   0.00005  -0.00005  -0.00206
   D31        3.13364  -0.00000  -0.00006  -0.00000  -0.00006   3.13358
   D32       -3.13281   0.00000   0.00013   0.00007   0.00021  -3.13260
   D33        0.01444   0.00000   0.00010   0.00014   0.00023   0.01467
   D34        0.00038   0.00000   0.00013  -0.00006   0.00007   0.00045
   D35       -3.13556   0.00000   0.00010  -0.00000   0.00010  -3.13546
   D36        0.00135  -0.00000   0.00004  -0.00003   0.00001   0.00135
   D37        3.13593  -0.00000  -0.00001  -0.00002  -0.00003   3.13590
   D38       -3.13434   0.00000  -0.00000   0.00002   0.00001  -3.13433
   D39        0.00024   0.00000  -0.00005   0.00003  -0.00002   0.00022
   D40        0.00099   0.00000  -0.00001   0.00003   0.00003   0.00102
   D41        3.13825   0.00000  -0.00002   0.00006   0.00004   3.13829
   D42       -3.13371   0.00000   0.00003   0.00002   0.00006  -3.13365
   D43        0.00355   0.00000   0.00002   0.00005   0.00007   0.00363
   D44       -0.00256   0.00000   0.00004  -0.00005  -0.00001  -0.00257
   D45        3.13559  -0.00000  -0.00006   0.00000  -0.00006   3.13553
   D46       -3.13982   0.00000   0.00005  -0.00008  -0.00003  -3.13984
   D47       -0.00166  -0.00000  -0.00005  -0.00003  -0.00008  -0.00174
   D48        0.00184  -0.00000  -0.00011   0.00007  -0.00004   0.00180
   D49        3.13780  -0.00000  -0.00007   0.00001  -0.00007   3.13774
   D50       -3.13626  -0.00000  -0.00000   0.00001   0.00001  -3.13625
   D51       -0.00030  -0.00000   0.00003  -0.00005  -0.00002  -0.00031
   D52        3.13628  -0.00000   0.00004  -0.00007  -0.00003   3.13625
   D53       -0.00466   0.00000   0.00067  -0.00052   0.00015  -0.00451
   D54       -0.00335  -0.00001   0.00021  -0.00009   0.00012  -0.00323
   D55        3.13889  -0.00000   0.00084  -0.00053   0.00030   3.13919
   D56       -3.13407   0.00000   0.00002   0.00003   0.00005  -3.13402
   D57        0.01211   0.00000  -0.00016   0.00005  -0.00011   0.01200
   D58        0.00558   0.00001  -0.00015   0.00005  -0.00010   0.00548
   D59       -3.13143   0.00001  -0.00032   0.00007  -0.00026  -3.13169
   D60       -0.00104   0.00000  -0.00005   0.00005  -0.00001  -0.00104
   D61        3.13758  -0.00000   0.00015  -0.00019  -0.00004   3.13754
   D62        3.13990  -0.00000  -0.00068   0.00050  -0.00019   3.13972
   D63       -0.00466  -0.00001  -0.00048   0.00026  -0.00022  -0.00489
   D64        0.00326  -0.00000  -0.00017   0.00003  -0.00013   0.00313
   D65        3.13950  -0.00001   0.00003  -0.00016  -0.00014   3.13936
   D66       -3.13535   0.00000  -0.00037   0.00027  -0.00010  -3.13545
[truncated: 764,078 more chars]
