# Supplementary material for: The reaction of arylmethyl isocyanides and arylmethylamines with xanthate esters: a facile and unexpected synthesis of carbamothioates
Source: Beilstein J Org Chem. 2020 Feb 3;16:159–67. doi: 10.3762/bjoc.16.18 (PMC7034244; doi:10.3762/bjoc.16.18)
Supplement: File 2 — DFT output files. [file Beilstein_J_Org_Chem-16-159-s002.zip › DFT_output_files/Rotamer_4cB.out]

 Entering Gaussian System, Link 0=g09
 Initial command:
 /opt/software/gaussian/g09.e01/l1.exe "/localscratch/srahman.16872975.0/Gau-8674.inp" -scrdir="/localscratch/srahman.16872975.0/"
 Entering Link 1 = /opt/software/gaussian/g09.e01/l1.exe PID=      8678.
  
 Copyright (c) 1988,1990,1992,1993,1995,1998,2003,2009,2015,
            Gaussian, Inc.  All Rights Reserved.
  
 This is part of the Gaussian(R) 09 program.  It is based on
 the Gaussian(R) 03 system (copyright 2003, Gaussian, Inc.),
 the Gaussian(R) 98 system (copyright 1998, Gaussian, Inc.),
 the Gaussian(R) 94 system (copyright 1995, Gaussian, Inc.),
 the Gaussian 92(TM) system (copyright 1992, Gaussian, Inc.),
 the Gaussian 90(TM) system (copyright 1990, Gaussian, Inc.),
 the Gaussian 88(TM) system (copyright 1988, Gaussian, Inc.),
 the Gaussian 86(TM) system (copyright 1986, Carnegie Mellon
 University), and the Gaussian 82(TM) system (copyright 1983,
 Carnegie Mellon University). Gaussian is a federally registered
 trademark of Gaussian, Inc.
  
 This software contains proprietary and confidential information,
 including trade secrets, belonging to Gaussian, Inc.
  
 This software is provided under written license and may be
 used, copied, transmitted, or stored only in accord with that
 written license.
  
 The following legend is applicable only to US Government
 contracts under FAR:
  
                    RESTRICTED RIGHTS LEGEND
  
 Use, reproduction and disclosure by the US Government is
 subject to restrictions as set forth in subparagraphs (a)
 and (c) of the Commercial Computer Software - Restricted
 Rights clause in FAR 52.227-19.
  
 Gaussian, Inc.
 340 Quinnipiac St., Bldg. 40, Wallingford CT 06492
  
  
 ---------------------------------------------------------------
 Warning -- This program may not be used in any manner that
 competes with the business of Gaussian, Inc. or will provide
 assistance to any competitor of Gaussian, Inc.  The licensee
 of this program is prohibited from giving any competitor of
 Gaussian, Inc. access to this program.  By using this program,
 the user acknowledges that Gaussian, Inc. is engaged in the
 business of creating and licensing software in the field of
 computational chemistry and represents and warrants to the
 licensee that it is not a competitor of Gaussian, Inc. and that
 it will not use this program in any manner prohibited above.
 ---------------------------------------------------------------
  

 Cite this work as:
 Gaussian 09, Revision E.01,
 M. J. Frisch, G. W. Trucks, H. B. Schlegel, G. E. Scuseria, 
 M. A. Robb, J. R. Cheeseman, G. Scalmani, V. Barone, B. Mennucci, 
 G. A. Petersson, H. Nakatsuji, M. Caricato, X. Li, H. P. Hratchian, 
 A. F. Izmaylov, J. Bloino, G. Zheng, J. L. Sonnenberg, M. Hada, 
 M. Ehara, K. Toyota, R. Fukuda, J. Hasegawa, M. Ishida, T. Nakajima, 
 Y. Honda, O. Kitao, H. Nakai, T. Vreven, J. A. Montgomery, Jr., 
 J. E. Peralta, F. Ogliaro, M. Bearpark, J. J. Heyd, E. Brothers, 
 K. N. Kudin, V. N. Staroverov, T. Keith, R. Kobayashi, J. Normand, 
 K. Raghavachari, A. Rendell, J. C. Burant, S. S. Iyengar, J. Tomasi, 
 M. Cossi, N. Rega, J. M. Millam, M. Klene, J. E. Knox, J. B. Cross, 
 V. Bakken, C. Adamo, J. Jaramillo, R. Gomperts, R. E. Stratmann, 
 O. Yazyev, A. J. Austin, R. Cammi, C. Pomelli, J. W. Ochterski, 
 R. L. Martin, K. Morokuma, V. G. Zakrzewski, G. A. Voth, 
 P. Salvador, J. J. Dannenberg, S. Dapprich, A. D. Daniels, 
 O. Farkas, J. B. Foresman, J. V. Ortiz, J. Cioslowski, 
 and D. J. Fox, Gaussian, Inc., Wallingford CT, 2013.
 
 ******************************************
 Gaussian 09:  EM64L-G09RevE.01 30-Nov-2015
                 5-Jul-2019 
 ******************************************
 %chk=60385_4cB.chk
 %nprocs=48
 Will use up to   48 processors via shared memory.
 %mem=6GB
 ------------------------------------------------------------
 # opt freq b3lyp/6-311++g(d,p) scrf=(solvent=chloroform,pcm)
 ------------------------------------------------------------
 1/14=-1,18=20,19=15,26=3,38=1/1,3;
 2/9=110,12=2,17=6,18=5,40=1/2;
 3/5=4,6=6,7=1111,11=2,16=1,25=1,30=1,70=2201,71=1,72=7,74=-5/1,2,3;
 4//1;
 5/5=2,38=5,53=7/2;
 6/7=2,8=2,9=2,10=2,28=1/1;
 7//1,2,3,16;
 1/14=-1,18=20,19=15,26=3/3(2);
 2/9=110/2;
 99//99;
 2/9=110/2;
 3/5=4,6=6,7=1111,11=2,16=1,25=1,30=1,70=2205,71=1,72=7,74=-5/1,2,3;
 4/5=5,16=3,69=1/1;
 5/5=2,38=5,53=7/2;
 7//1,2,3,16;
 1/14=-1,18=20,19=15,26=3/3(-5);
 2/9=110/2;
 6/7=2,8=2,9=2,10=2,19=2,28=1/1;
 99/9=1/99;
 --------------
 C15H14ONFS 4cB
 --------------
 Symbolic Z-matrix:
 Charge =  0 Multiplicity = 1
 C                    -2.82818   1.20224  -0.08893 
 O                    -1.42128   0.83312   0.05162 
 C                    -0.47342   1.77259   0.02607 
 N                     0.74911   1.23838   0.13754 
 H                     1.52005   1.88926   0.16079 
 C                     1.0383   -0.19938   0.2909 
 H                     0.67582  -0.54035   1.26427 
 H                     0.48572  -0.74576  -0.47536 
 C                     2.52098  -0.45451   0.1612 
 C                     3.11471  -0.56064  -1.10203 
 C                     4.48351  -0.78191  -1.23432 
 C                     5.24369  -0.89479  -0.08074 
 C                     4.69728  -0.79808   1.18781 
 C                     3.32516  -0.57517   1.29858 
 H                     2.87978  -0.50015   2.28431 
 H                     5.32789  -0.89738   2.06231 
 F                     6.58243  -1.11472  -0.20092 
 H                     4.95249  -0.87094  -2.20619 
 H                     2.5041   -0.47573  -1.99414 
 S                    -0.7467    3.43316  -0.12856 
 H                    -2.94649   1.73637  -1.03159 
 H                    -3.08834   1.86891   0.7331 
 C                    -3.62841  -0.06876  -0.05757 
 C                    -3.86626  -0.78474  -1.23592 
 C                    -4.59335  -1.97352  -1.20646 
 C                    -5.09234  -2.45664   0.00392 
 C                    -4.86381  -1.74653   1.18282 
 C                    -4.1351   -0.55828   1.1508 
 H                    -3.96158  -0.00573   2.06827 
 H                    -5.25495  -2.11507   2.12432 
 H                    -5.66146  -3.37912   0.02718 
 H                    -4.77412  -2.51916  -2.12562 
 H                    -3.4838   -0.40816  -2.1789 
 

 GradGradGradGradGradGradGradGradGradGradGradGradGradGradGradGradGradGrad
 Berny optimization.
 Initialization pass.
                           ----------------------------
                           !    Initial Parameters    !
                           ! (Angstroms and Degrees)  !
 --------------------------                            --------------------------
 ! Name  Definition              Value          Derivative Info.                !
 --------------------------------------------------------------------------------
 ! R1    R(1,2)                  1.4613         estimate D2E/DX2                !
 ! R2    R(1,21)                 1.0899         estimate D2E/DX2                !
 ! R3    R(1,22)                 1.0899         estimate D2E/DX2                !
 ! R4    R(1,23)                 1.5023         estimate D2E/DX2                !
 ! R5    R(2,3)                  1.3348         estimate D2E/DX2                !
 ! R6    R(3,4)                  1.3388         estimate D2E/DX2                !
 ! R7    R(3,20)                 1.69           estimate D2E/DX2                !
 ! R8    R(4,5)                  1.0092         estimate D2E/DX2                !
 ! R9    R(4,6)                  1.4746         estimate D2E/DX2                !
 ! R10   R(6,7)                  1.0932         estimate D2E/DX2                !
 ! R11   R(6,8)                  1.0913         estimate D2E/DX2                !
 ! R12   R(6,9)                  1.5101         estimate D2E/DX2                !
 ! R13   R(9,10)                 1.3998         estimate D2E/DX2                !
 ! R14   R(9,14)                 1.3982         estimate D2E/DX2                !
 ! R15   R(10,11)                1.3929         estimate D2E/DX2                !
 ! R16   R(10,19)                1.0844         estimate D2E/DX2                !
 ! R17   R(11,12)                1.3861         estimate D2E/DX2                !
 ! R18   R(11,18)                1.0828         estimate D2E/DX2                !
 ! R19   R(12,13)                1.3846         estimate D2E/DX2                !
 ! R20   R(12,17)                1.362          estimate D2E/DX2                !
 ! R21   R(13,14)                1.3945         estimate D2E/DX2                !
 ! R22   R(13,16)                1.0827         estimate D2E/DX2                !
 ! R23   R(14,15)                1.0843         estimate D2E/DX2                !
 ! R24   R(23,24)                1.3992         estimate D2E/DX2                !
 ! R25   R(23,28)                1.3988         estimate D2E/DX2                !
 ! R26   R(24,25)                1.3938         estimate D2E/DX2                !
 ! R27   R(24,33)                1.085          estimate D2E/DX2                !
 ! R28   R(25,26)                1.3955         estimate D2E/DX2                !
 ! R29   R(25,32)                1.0841         estimate D2E/DX2                !
 ! R30   R(26,27)                1.3951         estimate D2E/DX2                !
 ! R31   R(26,31)                1.0842         estimate D2E/DX2                !
 ! R32   R(27,28)                1.3943         estimate D2E/DX2                !
 ! R33   R(27,30)                1.0841         estimate D2E/DX2                !
 ! R34   R(28,29)                1.085          estimate D2E/DX2                !
 ! A1    A(2,1,21)             108.1491         estimate D2E/DX2                !
 ! A2    A(2,1,22)             108.1671         estimate D2E/DX2                !
 ! A3    A(2,1,23)             107.2855         estimate D2E/DX2                !
 ! A4    A(21,1,22)            109.0658         estimate D2E/DX2                !
 ! A5    A(21,1,23)            112.0153         estimate D2E/DX2                !
 ! A6    A(22,1,23)            112.001          estimate D2E/DX2                !
 ! A7    A(1,2,3)              120.2687         estimate D2E/DX2                !
 ! A8    A(2,3,4)              111.4701         estimate D2E/DX2                !
 ! A9    A(2,3,20)             125.3446         estimate D2E/DX2                !
 ! A10   A(4,3,20)             123.1852         estimate D2E/DX2                !
 ! A11   A(3,4,5)              116.2403         estimate D2E/DX2                !
 ! A12   A(3,4,6)              125.2261         estimate D2E/DX2                !
 ! A13   A(5,4,6)              118.4655         estimate D2E/DX2                !
 ! A14   A(4,6,7)              109.3717         estimate D2E/DX2                !
 ! A15   A(4,6,8)              108.4109         estimate D2E/DX2                !
 ! A16   A(4,6,9)              110.3873         estimate D2E/DX2                !
 ! A17   A(7,6,8)              107.5252         estimate D2E/DX2                !
 ! A18   A(7,6,9)              110.4471         estimate D2E/DX2                !
 ! A19   A(8,6,9)              110.6257         estimate D2E/DX2                !
 ! A20   A(6,9,10)             120.4494         estimate D2E/DX2                !
 ! A21   A(6,9,14)             120.6268         estimate D2E/DX2                !
 ! A22   A(10,9,14)            118.9207         estimate D2E/DX2                !
 ! A23   A(9,10,11)            120.9689         estimate D2E/DX2                !
 ! A24   A(9,10,19)            119.8435         estimate D2E/DX2                !
 ! A25   A(11,10,19)           119.1868         estimate D2E/DX2                !
 ! A26   A(10,11,12)           118.2184         estimate D2E/DX2                !
 ! A27   A(10,11,18)           121.5977         estimate D2E/DX2                !
 ! A28   A(12,11,18)           120.1829         estimate D2E/DX2                !
 ! A29   A(11,12,13)           122.7083         estimate D2E/DX2                !
 ! A30   A(11,12,17)           118.605          estimate D2E/DX2                !
 ! A31   A(13,12,17)           118.6863         estimate D2E/DX2                !
 ! A32   A(12,13,14)           118.1793         estimate D2E/DX2                !
 ! A33   A(12,13,16)           120.2474         estimate D2E/DX2                !
 ! A34   A(14,13,16)           121.573          estimate D2E/DX2                !
 ! A35   A(9,14,13)            121.0043         estimate D2E/DX2                !
 ! A36   A(9,14,15)            119.8228         estimate D2E/DX2                !
 ! A37   A(13,14,15)           119.1721         estimate D2E/DX2                !
 ! A38   A(1,23,24)            120.3922         estimate D2E/DX2                !
 ! A39   A(1,23,28)            120.4698         estimate D2E/DX2                !
 ! A40   A(24,23,28)           119.1356         estimate D2E/DX2                !
 ! A41   A(23,24,25)           120.4856         estimate D2E/DX2                !
 ! A42   A(23,24,33)           119.6297         estimate D2E/DX2                !
 ! A43   A(25,24,33)           119.8843         estimate D2E/DX2                !
 ! A44   A(24,25,26)           120.0085         estimate D2E/DX2                !
 ! A45   A(24,25,32)           119.8909         estimate D2E/DX2                !
 ! A46   A(26,25,32)           120.1            estimate D2E/DX2                !
 ! A47   A(25,26,27)           119.8773         estimate D2E/DX2                !
 ! A48   A(25,26,31)           120.0587         estimate D2E/DX2                !
 ! A49   A(27,26,31)           120.0631         estimate D2E/DX2                !
 ! A50   A(26,27,28)           120.0005         estimate D2E/DX2                !
 ! A51   A(26,27,30)           120.1158         estimate D2E/DX2                !
 ! A52   A(28,27,30)           119.8834         estimate D2E/DX2                !
 ! A53   A(23,28,27)           120.4918         estimate D2E/DX2                !
 ! A54   A(23,28,29)           119.6266         estimate D2E/DX2                !
 ! A55   A(27,28,29)           119.8812         estimate D2E/DX2                !
 ! D1    D(21,1,2,3)            57.4638         estimate D2E/DX2                !
 ! D2    D(22,1,2,3)           -60.5288         estimate D2E/DX2                !
 ! D3    D(23,1,2,3)           178.4709         estimate D2E/DX2                !
 ! D4    D(2,1,23,24)          -87.5705         estimate D2E/DX2                !
 ! D5    D(2,1,23,28)           91.8522         estimate D2E/DX2                !
 ! D6    D(21,1,23,24)          30.9652         estimate D2E/DX2                !
 ! D7    D(21,1,23,28)        -149.6121         estimate D2E/DX2                !
 ! D8    D(22,1,23,24)         153.8799         estimate D2E/DX2                !
 ! D9    D(22,1,23,28)         -26.6974         estimate D2E/DX2                !
 ! D10   D(1,2,3,4)           -178.5277         estimate D2E/DX2                !
 ! D11   D(1,2,3,20)             1.3803         estimate D2E/DX2                !
 ! D12   D(2,3,4,5)           -177.8165         estimate D2E/DX2                !
 ! D13   D(2,3,4,6)             -0.8763         estimate D2E/DX2                !
 ! D14   D(20,3,4,5)             2.2733         estimate D2E/DX2                !
 ! D15   D(20,3,4,6)           179.2134         estimate D2E/DX2                !
 ! D16   D(3,4,6,7)            -67.4514         estimate D2E/DX2                !
 ! D17   D(3,4,6,8)             49.5139         estimate D2E/DX2                !
 ! D18   D(3,4,6,9)            170.8316         estimate D2E/DX2                !
 ! D19   D(5,4,6,7)            109.4266         estimate D2E/DX2                !
 ! D20   D(5,4,6,8)           -133.6081         estimate D2E/DX2                !
 ! D21   D(5,4,6,9)            -12.2904         estimate D2E/DX2                !
 ! D22   D(4,6,9,10)           -81.9405         estimate D2E/DX2                !
 ! D23   D(4,6,9,14)            97.4137         estimate D2E/DX2                !
 ! D24   D(7,6,9,10)           156.9807         estimate D2E/DX2                !
 ! D25   D(7,6,9,14)           -23.6651         estimate D2E/DX2                !
 ! D26   D(8,6,9,10)            38.0525         estimate D2E/DX2                !
 ! D27   D(8,6,9,14)          -142.5933         estimate D2E/DX2                !
 ! D28   D(6,9,10,11)          179.3242         estimate D2E/DX2                !
 ! D29   D(6,9,10,19)           -1.0245         estimate D2E/DX2                !
 ! D30   D(14,9,10,11)          -0.041          estimate D2E/DX2                !
 ! D31   D(14,9,10,19)         179.6104         estimate D2E/DX2                !
 ! D32   D(6,9,14,13)         -179.3834         estimate D2E/DX2                !
 ! D33   D(6,9,14,15)            0.9307         estimate D2E/DX2                !
 ! D34   D(10,9,14,13)          -0.0194         estimate D2E/DX2                !
 ! D35   D(10,9,14,15)        -179.7053         estimate D2E/DX2                !
 ! D36   D(9,10,11,12)           0.0146         estimate D2E/DX2                !
 ! D37   D(9,10,11,18)         179.6677         estimate D2E/DX2                !
 ! D38   D(19,10,11,12)       -179.639          estimate D2E/DX2                !
 ! D39   D(19,10,11,18)          0.0141         estimate D2E/DX2                !
 ! D40   D(10,11,12,13)          0.075          estimate D2E/DX2                !
 ! D41   D(10,11,12,17)        179.8304         estimate D2E/DX2                !
 ! D42   D(18,11,12,13)       -179.5832         estimate D2E/DX2                !
 ! D43   D(18,11,12,17)          0.1722         estimate D2E/DX2                !
 ! D44   D(11,12,13,14)         -0.1332         estimate D2E/DX2                !
 ! D45   D(11,12,13,16)        179.6947         estimate D2E/DX2                !
 ! D46   D(17,12,13,14)       -179.8884         estimate D2E/DX2                !
 ! D47   D(17,12,13,16)         -0.0605         estimate D2E/DX2                !
 ! D48   D(12,13,14,9)           0.1034         estimate D2E/DX2                !
 ! D49   D(12,13,14,15)        179.7913         estimate D2E/DX2                !
 ! D50   D(16,13,14,9)        -179.722          estimate D2E/DX2                !
 ! D51   D(16,13,14,15)         -0.0341         estimate D2E/DX2                !
 ! D52   D(1,23,24,25)         179.144          estimate D2E/DX2                !
 ! D53   D(1,23,24,33)          -1.0627         estimate D2E/DX2                !
 ! D54   D(28,23,24,25)         -0.2862         estimate D2E/DX2                !
 ! D55   D(28,23,24,33)        179.507          estimate D2E/DX2                !
 ! D56   D(1,23,28,27)        -179.2043         estimate D2E/DX2                !
 ! D57   D(1,23,28,29)           1.0138         estimate D2E/DX2                !
 ! D58   D(24,23,28,27)          0.2256         estimate D2E/DX2                !
 ! D59   D(24,23,28,29)       -179.5564         estimate D2E/DX2                !
 ! D60   D(23,24,25,26)          0.1227         estimate D2E/DX2                !
 ! D61   D(23,24,25,32)        179.8428         estimate D2E/DX2                !
 ! D62   D(33,24,25,26)       -179.67           estimate D2E/DX2                !
 ! D63   D(33,24,25,32)          0.0501         estimate D2E/DX2                !
 ! D64   D(24,25,26,27)          0.1047         estimate D2E/DX2                !
 ! D65   D(24,25,26,31)        179.7496         estimate D2E/DX2                !
 ! D66   D(32,25,26,27)       -179.6149         estimate D2E/DX2                !
 ! D67   D(32,25,26,31)          0.0301         estimate D2E/DX2                !
 ! D68   D(25,26,27,28)         -0.165          estimate D2E/DX2                !
 ! D69   D(25,26,27,30)        179.6173         estimate D2E/DX2                !
 ! D70   D(31,26,27,28)       -179.8099         estimate D2E/DX2                !
 ! D71   D(31,26,27,30)         -0.0277         estimate D2E/DX2                !
 ! D72   D(26,27,28,23)         -0.0015         estimate D2E/DX2                !
 ! D73   D(26,27,28,29)        179.7799         estimate D2E/DX2                !
 ! D74   D(30,27,28,23)       -179.7842         estimate D2E/DX2                !
 ! D75   D(30,27,28,29)         -0.0028         estimate D2E/DX2                !
 --------------------------------------------------------------------------------
 Trust Radius=3.00D-01 FncErr=1.00D-07 GrdErr=1.00D-06
 Number of steps in this run=    174 maximum allowed number of steps=    198.
 GradGradGradGradGradGradGradGradGradGradGradGradGradGradGradGradGradGrad

                          Input orientation:                          
 ---------------------------------------------------------------------
 Center     Atomic      Atomic             Coordinates (Angstroms)
 Number     Number       Type             X           Y           Z
 ---------------------------------------------------------------------
      1          6           0       -2.828176    1.202239   -0.088928
      2          8           0       -1.421284    0.833118    0.051620
      3          6           0       -0.473420    1.772586    0.026070
      4          7           0        0.749113    1.238384    0.137540
      5          1           0        1.520053    1.889261    0.160785
      6          6           0        1.038299   -0.199383    0.290902
      7          1           0        0.675823   -0.540353    1.264272
      8          1           0        0.485721   -0.745757   -0.475356
      9          6           0        2.520983   -0.454508    0.161200
     10          6           0        3.114714   -0.560637   -1.102026
     11          6           0        4.483514   -0.781914   -1.234320
     12          6           0        5.243692   -0.894791   -0.080743
     13          6           0        4.697279   -0.798084    1.187814
     14          6           0        3.325156   -0.575169    1.298582
     15          1           0        2.879780   -0.500150    2.284310
     16          1           0        5.327893   -0.897382    2.062315
     17          9           0        6.582433   -1.114719   -0.200923
     18          1           0        4.952487   -0.870943   -2.206193
     19          1           0        2.504102   -0.475729   -1.994142
     20         16           0       -0.746701    3.433164   -0.128561
     21          1           0       -2.946489    1.736370   -1.031593
     22          1           0       -3.088339    1.868909    0.733100
     23          6           0       -3.628407   -0.068762   -0.057572
     24          6           0       -3.866263   -0.784741   -1.235917
     25          6           0       -4.593345   -1.973516   -1.206464
     26          6           0       -5.092336   -2.456639    0.003917
     27          6           0       -4.863806   -1.746531    1.182815
     28          6           0       -4.135102   -0.558280    1.150802
     29          1           0       -3.961575   -0.005725    2.068267
     30          1           0       -5.254955   -2.115070    2.124322
     31          1           0       -5.661461   -3.379115    0.027181
     32          1           0       -4.774123   -2.519157   -2.125618
     33          1           0       -3.483802   -0.408163   -2.178901
 ---------------------------------------------------------------------
                    Distance matrix (angstroms):
                    1          2          3          4          5
     1  C    0.000000
     2  O    1.461283   0.000000
     3  C    2.425571   1.334803   0.000000
     4  N    3.584633   2.209580   1.338800   0.000000
     5  H    4.409246   3.127110   2.001423   1.009222   0.000000
     6  C    4.130187   2.678220   2.498818   1.474558   2.147429
     7  H    4.140747   2.784745   2.864191   2.106846   2.798827
     8  H    3.863409   2.531248   2.741064   2.093283   2.901351
     9  C    5.605433   4.148669   3.734255   2.450707   2.548551
    10  C    6.281086   4.883516   4.426199   3.220104   3.184279
    11  C    7.662219   6.255287   5.717101   4.461990   4.226535
    12  C    8.339823   6.886588   6.309650   4.979892   4.655617
    13  C    7.890744   6.433395   5.890172   4.564898   4.286184
    14  C    6.553462   5.105573   4.643320   3.357527   3.259815
    15  H    6.411798   5.026098   4.637772   3.488677   3.473831
    16  H    8.692394   7.251821   6.703003   5.406615   5.087322
    17  F    9.692286   8.241197   7.627130   6.299149   5.897662
    18  H    8.325840   6.973270   6.435193   5.254588   5.000291
    19  H    5.905811   4.615937   4.242854   3.249960   3.347423
    20  S    3.051415   2.692168   1.690004   2.669331   2.757813
    21  H    1.089913   2.077370   2.689988   3.907984   4.625488
    22  H    1.089892   2.077583   2.710530   3.934246   4.643838
    23  C    1.502264   2.386777   3.653971   4.572678   5.512547
    24  C    2.518193   3.202053   4.432146   5.223133   6.173610
    25  C    3.801332   4.418364   5.703175   6.376873   7.359623
    26  C    4.303769   4.929645   6.262685   6.913290   7.914237
    27  C    3.802153   4.448050   5.744365   6.442606   7.417357
    28  C    2.518812   3.241758   4.483957   5.301911   6.241103
    29  H    2.719791   3.350164   4.415901   5.240811   6.105547
    30  H    4.668219   5.261648   6.509962   7.158337   8.111158
    31  H    5.387930   5.976839   7.311347   7.901198   8.907737
    32  H    4.667291   5.217245   6.445531   7.053165   8.017384
    33  H    2.718681   3.281765   4.322032   5.098489   5.982546
                    6          7          8          9         10
     6  C    0.000000
     7  H    1.093206   0.000000
     8  H    1.091338   1.761997   0.000000
     9  C    1.510054   2.151454   2.152283   0.000000
    10  C    2.526312   3.398230   2.708983   1.399828   0.000000
    11  C    3.812499   4.560682   4.069359   2.430267   1.392867
    12  C    4.278673   4.774947   4.776633   2.768669   2.384790
    13  C    3.814581   4.030432   4.528365   2.430688   2.793611
    14  C    2.527123   2.649784   3.352364   1.398174   2.409858
    15  H    2.730419   2.428893   3.661639   2.153698   3.395015
    16  H    4.693157   4.733508   5.468948   3.418935   3.876159
    17  F    5.640670   6.112670   6.114028   4.130664   3.625475
    18  H    4.691199   5.517542   4.792021   3.419090   2.166307
    19  H    2.728804   3.736849   2.540372   2.155513   1.084402
    20  S    4.069100   4.444367   4.370642   5.086818   5.639912
    21  H    4.623275   4.855472   4.272051   6.009655   6.482236
    22  H    4.637080   4.500622   4.590289   6.098346   6.910011
    23  C    4.681521   4.527258   4.190336   6.165360   6.841236
    24  C    5.169966   5.190493   4.418115   6.546595   6.985856
    25  C    6.091393   5.993549   5.276251   7.402132   7.837175
    26  C    6.539285   6.207439   5.854190   7.873747   8.495505
    27  C    6.166362   5.670008   5.689334   7.566249   8.383533
    28  C    5.256645   4.812296   4.902198   6.730048   7.591777
    29  H    5.309922   4.736844   5.176496   6.772139   7.773838
    30  H    6.829080   6.196253   6.448931   8.190026   9.103677
    31  H    7.420716   7.053377   6.706338   8.690436   9.286559
    32  H    6.708589   6.716318   5.790878   7.919020   8.192514
    33  H    5.156832   5.401425   4.332799   6.444817   6.687550
                   11         12         13         14         15
    11  C    0.000000
    12  C    1.386128   0.000000
    13  C    2.431602   1.384614   0.000000
    14  C    2.792871   2.384424   1.394519   0.000000
    15  H    3.877127   3.367090   2.143448   1.084273   0.000000
    16  H    3.405013   2.144713   1.082722   2.167502   2.490047
    17  F    2.363076   1.361998   2.362764   3.626222   4.501524
    18  H    1.082774   2.145439   3.404368   3.875453   4.959659
    19  H    2.142230   3.367798   3.877987   3.395004   4.294983
    20  S    6.807697   7.390419   7.019489   5.889269   5.868924
    21  H    7.847789   8.654836   8.353228   7.078592   7.067011
    22  H    8.260179   8.816072   8.242297   6.886669   6.605841
    23  C    8.227793   8.910500   8.449849   7.102650   6.930152
    24  C    8.349778   9.183562   8.899938   7.627851   7.614597
    25  C    9.154783   9.959829   9.665914   8.422190   8.378777
    26  C    9.799737  10.453708   9.999449   8.721827   8.519547
    27  C    9.702856  10.221720   9.608013   8.273125   7.920220
    28  C    8.945354   9.465290   8.835713   7.461741   7.106109
    29  H    9.101048   9.494505   8.739496   7.349363   6.862599
    30  H   10.387279  10.796897  10.082582   8.756223   8.295027
    31  H   10.547860  11.185074  10.738356   9.499361   9.291710
    32  H    9.461304  10.352618  10.180785   9.005696   9.061241
    33  H    8.031815   8.989340   8.855331   7.647397   7.773281
                   16         17         18         19         20
    16  H    0.000000
    17  F    2.596797   0.000000
    18  H    4.285066   2.595623   0.000000
    19  H    4.960487   4.500747   2.489126   0.000000
    20  S    7.775234   8.625815   7.437919   5.415492   0.000000
    21  H    9.218151   9.980936   8.400690   5.960606   2.921240
    22  H    8.958356  10.163575   8.988944   6.649103   2.944932
    23  C    9.240987  10.265273   8.882106   6.443880   4.535720
    24  C    9.768497  10.505015   8.872385   6.422768   5.361775
    25  C   10.501140  11.253740   9.661161   7.296407   6.722405
    26  C   10.735430  11.753422  10.406608   8.100748   7.320647
    27  C   10.264760  11.546874  10.421691   8.123673   6.745332
    28  C    9.512840  10.816762   9.692855   7.346871   5.389773
    29  H    9.332165  10.842287   9.923715   7.650428   5.194942
    30  H   10.652853  12.105008  11.157647   8.936003   7.495514
    31  H   11.448435  12.453612  11.132600   8.898978   8.401563
    32  H   11.055300  11.603804   9.865599   7.560783   7.459121
    33  H    9.791487  10.283030   8.449017   5.991135   5.143093
                   21         22         23         24         25
    21  H    0.000000
    22  H    1.775339   0.000000
    23  C    2.161534   2.161343   0.000000
    24  C    2.691418   3.394709   1.399178   0.000000
    25  C    4.062754   4.559735   2.424695   1.393808   0.000000
    26  C    4.822682   4.822663   2.801576   2.415717   1.395501
    27  C    4.550858   4.052892   2.424805   2.787543   2.415228
    28  C    3.382465   2.676086   1.398762   2.412465   2.787397
    29  H    3.697895   2.461598   2.152711   3.396113   3.872363
    30  H    5.488388   4.743608   3.404952   3.871621   3.398809
    31  H    5.887297   5.887362   3.885734   3.398372   2.153709
    32  H    4.758849   5.501751   3.404984   2.150343   1.084089
    33  H    2.490792   3.717687   2.153170   1.085037   2.151058
                   26         27         28         29         30
    26  C    0.000000
    27  C    1.395091   0.000000
    28  C    2.415659   1.394265   0.000000
    29  H    3.398108   2.151384   1.084975   0.000000
    30  H    2.153888   1.084091   2.150676   2.474936   0.000000
    31  H    1.084162   2.153387   3.398442   4.293647   2.482148
    32  H    2.154086   3.398635   3.871474   4.956435   4.296100
    33  H    3.398283   3.872567   3.396123   4.292861   4.956636
                   31         32         33
    31  H    0.000000
    32  H    2.482225   0.000000
    33  H    4.293664   2.474684   0.000000
 Stoichiometry    C15H14FNOS
 Framework group  C1[X(C15H14FNOS)]
 Deg. of freedom    93
 Full point group                 C1      NOp   1
 Largest Abelian subgroup         C1      NOp   1
 Largest concise Abelian subgroup C1      NOp   1
                         Standard orientation:                         
 ---------------------------------------------------------------------
 Center     Atomic      Atomic             Coordinates (Angstroms)
 Number     Number       Type             X           Y           Z
 ---------------------------------------------------------------------
      1          6           0       -2.828176    1.202239   -0.088928
      2          8           0       -1.421284    0.833118    0.051620
      3          6           0       -0.473420    1.772586    0.026070
      4          7           0        0.749113    1.238384    0.137540
      5          1           0        1.520053    1.889261    0.160785
      6          6           0        1.038299   -0.199383    0.290902
      7          1           0        0.675823   -0.540353    1.264272
      8          1           0        0.485721   -0.745757   -0.475356
      9          6           0        2.520983   -0.454508    0.161200
     10          6           0        3.114714   -0.560637   -1.102026
     11          6           0        4.483514   -0.781914   -1.234320
     12          6           0        5.243692   -0.894791   -0.080743
     13          6           0        4.697279   -0.798084    1.187814
     14          6           0        3.325156   -0.575169    1.298582
     15          1           0        2.879780   -0.500150    2.284310
     16          1           0        5.327893   -0.897382    2.062315
     17          9           0        6.582433   -1.114719   -0.200923
     18          1           0        4.952487   -0.870943   -2.206193
     19          1           0        2.504102   -0.475729   -1.994142
     20         16           0       -0.746701    3.433164   -0.128561
     21          1           0       -2.946489    1.736370   -1.031593
     22          1           0       -3.088339    1.868909    0.733100
     23          6           0       -3.628407   -0.068762   -0.057572
     24          6           0       -3.866263   -0.784741   -1.235917
     25          6           0       -4.593345   -1.973516   -1.206464
     26          6           0       -5.092336   -2.456639    0.003917
     27          6           0       -4.863806   -1.746531    1.182815
     28          6           0       -4.135102   -0.558280    1.150802
     29          1           0       -3.961575   -0.005725    2.068267
     30          1           0       -5.254955   -2.115070    2.124322
     31          1           0       -5.661461   -3.379115    0.027181
     32          1           0       -4.774123   -2.519157   -2.125618
     33          1           0       -3.483802   -0.408163   -2.178901
 ---------------------------------------------------------------------
 Rotational constants (GHZ):      0.5570081      0.1287120      0.1130556
 Standard basis: 6-311++G(d,p) (5D, 7F)
 There are   543 symmetry adapted cartesian basis functions of A   symmetry.
 There are   524 symmetry adapted basis functions of A   symmetry.
   524 basis functions,   824 primitive gaussians,   543 cartesian basis functions
    72 alpha electrons       72 beta electrons
       nuclear repulsion energy      1380.0013240865 Hartrees.
 NAtoms=   33 NActive=   33 NUniq=   33 SFac= 1.00D+00 NAtFMM=   60 NAOKFM=F Big=F
 Integral buffers will be    131072 words long.
 Raffenetti 2 integral format.
 Two-electron integral symmetry is turned on.
 ------------------------------------------------------------------------------
 Polarizable Continuum Model (PCM)
 =================================
 Model                : PCM (using non-symmetric T matrix).
 Atomic radii         : UFF (Universal Force Field).
 Polarization charges : Total charges.
 Charge compensation  : None.
 Solution method      : On-the-fly selection.
 Cavity type          : Scaled VdW (van der Waals Surface) (Alpha=1.100).
 Cavity algorithm     : GePol (No added spheres)
                        Default sphere list used, NSphG=   33.
                        Lebedev-Laikov grids with approx.  5.0 points / Ang**2.
                        Smoothing algorithm: York/Karplus (Gamma=1.0000).
                        Polarization charges: spherical gaussians, with
                                              point-specific exponents (IZeta= 3).
                        Self-potential: point-specific (ISelfS= 7).
                        Self-field    : sphere-specific E.n sum rule (ISelfD= 2).
 1st derivatives      : Analytical E(r).r(x)/FMM algorithm (CHGder, D1EAlg=3).
                        Cavity 1st derivative terms included.
 Solvent              : Chloroform, Eps=   4.711300 Eps(inf)=   2.090627
 ------------------------------------------------------------------------------
 One-electron integrals computed using PRISM.
 NBasis=   524 RedAO= T EigKep=  2.14D-06  NBF=   524
 NBsUse=   522 1.00D-06 EigRej=  8.52D-07 NBFU=   522
 ExpMin= 3.60D-02 ExpMax= 9.34D+04 ExpMxC= 3.17D+03 IAcc=3 IRadAn=         5 AccDes= 0.00D+00
 Harris functional with IExCor=  402 and IRadAn=       5 diagonalized for initial guess.
 HarFok:  IExCor=  402 AccDes= 0.00D+00 IRadAn=         5 IDoV= 1 UseB2=F ITyADJ=14
 ICtDFT=  3500011 ScaDFX=  1.000000  1.000000  1.000000  1.000000
 FoFCou: FMM=F IPFlag=           0 FMFlag=      100000 FMFlg1=           0
         NFxFlg=           0 DoJE=T BraDBF=F KetDBF=T FulRan=T
         wScrn=  0.000000 ICntrl=     500 IOpCl=  0 I1Cent=   200000004 NGrid=           0
         NMat0=    1 NMatS0=      1 NMatT0=    0 NMatD0=    1 NMtDS0=    0 NMtDT0=    0
 Petite list used in FoFCou.
 Requested convergence on RMS density matrix=1.00D-08 within 128 cycles.
 Requested convergence on MAX density matrix=1.00D-06.
 Requested convergence on             energy=1.00D-06.
 No special actions if energy rises.
 Inv3:  Mode=1 IEnd=    23419308.
 Iteration    1 A*A^-1 deviation from unit magnitude is 8.88D-15 for   2667.
 Iteration    1 A*A^-1 deviation from orthogonality  is 7.77D-15 for   2220    287.
 Iteration    1 A^-1*A deviation from unit magnitude is 9.77D-15 for   2667.
 Iteration    1 A^-1*A deviation from orthogonality  is 9.55D-08 for   1883   1856.
 Iteration    2 A*A^-1 deviation from unit magnitude is 9.33D-15 for    185.
 Iteration    2 A*A^-1 deviation from orthogonality  is 1.22D-14 for   1806    185.
 Iteration    2 A^-1*A deviation from unit magnitude is 1.67D-15 for    772.
 Iteration    2 A^-1*A deviation from orthogonality  is 9.44D-16 for   2458   1243.
 Error on total polarization charges =  0.01928
 SCF Done:  E(RB3LYP) =  -1208.29559230     A.U. after   14 cycles
            NFock= 14  Conv=0.83D-08     -V/T= 2.0033

 **********************************************************************

            Population analysis using the SCF density.

 **********************************************************************

 Orbital symmetries:
       Occupied  (A) (A) (A) (A) (A) (A) (A) (A) (A) (A) (A) (A)
                 (A) (A) (A) (A) (A) (A) (A) (A) (A) (A) (A) (A)
                 (A) (A) (A) (A) (A) (A) (A) (A) (A) (A) (A) (A)
                 (A) (A) (A) (A) (A) (A) (A) (A) (A) (A) (A) (A)
                 (A) (A) (A) (A) (A) (A) (A) (A) (A) (A) (A) (A)
                 (A) (A) (A) (A) (A) (A) (A) (A) (A) (A) (A) (A)
       Virtual   (A) (A) (A) (A) (A) (A) (A) (A) (A) (A) (A) (A)
                 (A) (A) (A) (A) (A) (A) (A) (A) (A) (A) (A) (A)
                 (A) (A) (A) (A) (A) (A) (A) (A) (A) (A) (A) (A)
                 (A) (A) (A) (A) (A) (A) (A) (A) (A) (A) (A) (A)
                 (A) (A) (A) (A) (A) (A) (A) (A) (A) (A) (A) (A)
                 (A) (A) (A) (A) (A) (A) (A) (A) (A) (A) (A) (A)
                 (A) (A) (A) (A) (A) (A) (A) (A) (A) (A) (A) (A)
                 (A) (A) (A) (A) (A) (A) (A) (A) (A) (A) (A) (A)
                 (A) (A) (A) (A) (A) (A) (A) (A) (A) (A) (A) (A)
                 (A) (A) (A) (A) (A) (A) (A) (A) (A) (A) (A) (A)
                 (A) (A) (A) (A) (A) (A) (A) (A) (A) (A) (A) (A)
                 (A) (A) (A) (A) (A) (A) (A) (A) (A) (A) (A) (A)
                 (A) (A) (A) (A) (A) (A) (A) (A) (A) (A) (A) (A)
                 (A) (A) (A) (A) (A) (A) (A) (A) (A) (A) (A) (A)
                 (A) (A) (A) (A) (A) (A) (A) (A) (A) (A) (A) (A)
                 (A) (A) (A) (A) (A) (A) (A) (A) (A) (A) (A) (A)
                 (A) (A) (A) (A) (A) (A) (A) (A) (A) (A) (A) (A)
                 (A) (A) (A) (A) (A) (A) (A) (A) (A) (A) (A) (A)
                 (A) (A) (A) (A) (A) (A) (A) (A) (A) (A) (A) (A)
                 (A) (A) (A) (A) (A) (A) (A) (A) (A) (A) (A) (A)
                 (A) (A) (A) (A) (A) (A) (A) (A) (A) (A) (A) (A)
                 (A) (A) (A) (A) (A) (A) (A) (A) (A) (A) (A) (A)
                 (A) (A) (A) (A) (A) (A) (A) (A) (A) (A) (A) (A)
                 (A) (A) (A) (A) (A) (A) (A) (A) (A) (A) (A) (A)
                 (A) (A) (A) (A) (A) (A) (A) (A) (A) (A) (A) (A)
                 (A) (A) (A) (A) (A) (A) (A) (A) (A) (A) (A) (A)
                 (A) (A) (A) (A) (A) (A) (A) (A) (A) (A) (A) (A)
                 (A) (A) (A) (A) (A) (A) (A) (A) (A) (A) (A) (A)
                 (A) (A) (A) (A) (A) (A) (A) (A) (A) (A) (A) (A)
                 (A) (A) (A) (A) (A) (A) (A) (A) (A) (A) (A) (A)
                 (A) (A) (A) (A) (A) (A) (A) (A) (A) (A) (A) (A)
                 (A) (A) (A) (A) (A) (A) (A) (A) (A) (A) (A) (A)
                 (A) (A) (A) (A) (A) (A) (A) (A) (A) (A) (A) (A)
                 (A) (A) (A) (A) (A) (A) (A) (A) (A) (A) (A) (A)
                 (A) (A) (A) (A) (A) (A) (A) (A) (A) (A) (A) (A)
                 (A) (A) (A) (A) (A) (A) (A) (A) (A) (A) (A) (A)
                 (A) (A) (A) (A) (A) (A) (A) (A) (A) (A) (A) (A)
                 (A) (A) (A) (A) (A) (A)
 The electronic state is 1-A.
 Alpha  occ. eigenvalues --  -88.80415 -24.70055 -19.18706 -14.36399 -10.32017
 Alpha  occ. eigenvalues --  -10.27373 -10.24313 -10.22891 -10.20300 -10.19877
 Alpha  occ. eigenvalues --  -10.19861 -10.19618 -10.19601 -10.19579 -10.18732
 Alpha  occ. eigenvalues --  -10.18729 -10.18649 -10.18571 -10.18551  -7.89187
 Alpha  occ. eigenvalues --   -5.85623  -5.85003  -5.84710  -1.23725  -1.11135
 Alpha  occ. eigenvalues --   -0.96445  -0.88530  -0.87315  -0.80718  -0.78814
 Alpha  occ. eigenvalues --   -0.77583  -0.76014  -0.74701  -0.71519  -0.69276
 Alpha  occ. eigenvalues --   -0.64460  -0.62498  -0.62112  -0.61574  -0.59001
 Alpha  occ. eigenvalues --   -0.56170  -0.54941  -0.52726  -0.52017  -0.51449
 Alpha  occ. eigenvalues --   -0.50317  -0.48162  -0.47852  -0.47083  -0.46743
 Alpha  occ. eigenvalues --   -0.45497  -0.44980  -0.44809  -0.44253  -0.43376
 Alpha  occ. eigenvalues --   -0.42214  -0.41321  -0.38753  -0.38382  -0.38074
 Alpha  occ. eigenvalues --   -0.37948  -0.36620  -0.36446  -0.35501  -0.34821
 Alpha  occ. eigenvalues --   -0.30622  -0.28036  -0.26989  -0.26860  -0.26679
 Alpha  occ. eigenvalues --   -0.23807  -0.23074
 Alpha virt. eigenvalues --   -0.04063  -0.03459  -0.03073  -0.02759  -0.01837
 Alpha virt. eigenvalues --   -0.01084  -0.00227   0.00531   0.00705   0.01267
 Alpha virt. eigenvalues --    0.01452   0.01787   0.02684   0.03041   0.03120
 Alpha virt. eigenvalues --    0.03982   0.04110   0.04443   0.05257   0.05906
 Alpha virt. eigenvalues --    0.06061   0.06305   0.06874   0.07054   0.07543
 Alpha virt. eigenvalues --    0.07708   0.08588   0.08760   0.09337   0.09550
 Alpha virt. eigenvalues --    0.09873   0.10038   0.10511   0.10703   0.10787
 Alpha virt. eigenvalues --    0.11021   0.11347   0.11803   0.11987   0.12153
 Alpha virt. eigenvalues --    0.12251   0.12337   0.12463   0.12550   0.12913
 Alpha virt. eigenvalues --    0.13134   0.13405   0.13665   0.13901   0.14200
 Alpha virt. eigenvalues --    0.14210   0.14620   0.15092   0.15328   0.15705
 Alpha virt. eigenvalues --    0.15753   0.16361   0.16419   0.16646   0.16913
 Alpha virt. eigenvalues --    0.17267   0.17576   0.17664   0.17816   0.17932
 Alpha virt. eigenvalues --    0.18831   0.19009   0.19171   0.19510   0.19964
 Alpha virt. eigenvalues --    0.20586   0.21162   0.21312   0.21590   0.21786
 Alpha virt. eigenvalues --    0.21977   0.22370   0.23056   0.23523   0.23908
 Alpha virt. eigenvalues --    0.24155   0.24393   0.24825   0.25013   0.25237
 Alpha virt. eigenvalues --    0.26166   0.26592   0.26838   0.26906   0.27233
 Alpha virt. eigenvalues --    0.27547   0.27817   0.28202   0.28633   0.28689
 Alpha virt. eigenvalues --    0.29133   0.29238   0.29921   0.30295   0.30559
 Alpha virt. eigenvalues --    0.31064   0.31497   0.31922   0.32336   0.32650
 Alpha virt. eigenvalues --    0.33555   0.33744   0.34657   0.34846   0.35210
 Alpha virt. eigenvalues --    0.35594   0.36303   0.36352   0.36757   0.37047
 Alpha virt. eigenvalues --    0.37268   0.37784   0.37959   0.38246   0.38687
 Alpha virt. eigenvalues --    0.39415   0.40127   0.41135   0.43344   0.43631
 Alpha virt. eigenvalues --    0.44685   0.45446   0.47593   0.49565   0.50132
 Alpha virt. eigenvalues --    0.51694   0.52126   0.52367   0.53284   0.53779
 Alpha virt. eigenvalues --    0.54861   0.55086   0.55191   0.55712   0.56083
 Alpha virt. eigenvalues --    0.56373   0.56756   0.56767   0.57377   0.58194
 Alpha virt. eigenvalues --    0.59008   0.59501   0.60326   0.60723   0.61496
 Alpha virt. eigenvalues --    0.62638   0.63652   0.63804   0.64086   0.65161
 Alpha virt. eigenvalues --    0.65917   0.66237   0.66976   0.67343   0.67903
 Alpha virt. eigenvalues --    0.68750   0.69400   0.70060   0.70549   0.70621
 Alpha virt. eigenvalues --    0.71026   0.71542   0.72526   0.72862   0.73292
 Alpha virt. eigenvalues --    0.73680   0.74168   0.75868   0.76327   0.76582
 Alpha virt. eigenvalues --    0.76851   0.78320   0.79369   0.79972   0.81070
 Alpha virt. eigenvalues --    0.82023   0.82680   0.83369   0.83567   0.84328
 Alpha virt. eigenvalues --    0.84543   0.84842   0.85088   0.86735   0.86874
 Alpha virt. eigenvalues --    0.87113   0.88232   0.88436   0.88810   0.89101
 Alpha virt. eigenvalues --    0.90443   0.90672   0.91408   0.93090   0.93973
 Alpha virt. eigenvalues --    0.94605   0.95422   0.96489   0.97804   0.98792
 Alpha virt. eigenvalues --    1.00510   1.01100   1.01429   1.01605   1.02931
 Alpha virt. eigenvalues --    1.03456   1.04976   1.06006   1.06622   1.07052
 Alpha virt. eigenvalues --    1.07936   1.09054   1.09419   1.11185   1.11506
 Alpha virt. eigenvalues --    1.12821   1.16487   1.17020   1.17459   1.20860
 Alpha virt. eigenvalues --    1.21656   1.28010   1.29405   1.29919   1.33141
 Alpha virt. eigenvalues --    1.35044   1.37032   1.38379   1.40241   1.42553
 Alpha virt. eigenvalues --    1.43425   1.45318   1.46274   1.46829   1.47948
 Alpha virt. eigenvalues --    1.48288   1.48858   1.50077   1.51061   1.51567
 Alpha virt. eigenvalues --    1.51964   1.52351   1.53709   1.54184   1.54485
 Alpha virt. eigenvalues --    1.54893   1.55710   1.56146   1.57235   1.59627
 Alpha virt. eigenvalues --    1.59895   1.61435   1.62011   1.62476   1.63150
 Alpha virt. eigenvalues --    1.64165   1.65014   1.66038   1.67847   1.68689
 Alpha virt. eigenvalues --    1.69213   1.69928   1.72072   1.73639   1.74240
 Alpha virt. eigenvalues --    1.74486   1.74912   1.75867   1.76119   1.76828
 Alpha virt. eigenvalues --    1.77136   1.78723   1.82323   1.83450   1.84019
 Alpha virt. eigenvalues --    1.86470   1.86873   1.87669   1.88700   1.89507
 Alpha virt. eigenvalues --    1.90493   1.91323   1.92062   1.92650   1.92873
 Alpha virt. eigenvalues --    1.93220   1.94069   1.94355   1.94728   1.95577
 Alpha virt. eigenvalues --    1.96305   1.96808   1.98734   2.00081   2.01789
 Alpha virt. eigenvalues --    2.02979   2.04196   2.05132   2.06484   2.07092
 Alpha virt. eigenvalues --    2.07354   2.10553   2.11338   2.13344   2.14063
 Alpha virt. eigenvalues --    2.16900   2.18235   2.21426   2.24340   2.25456
 Alpha virt. eigenvalues --    2.28664   2.30786   2.31573   2.32511   2.34556
 Alpha virt. eigenvalues --    2.35406   2.37316   2.37911   2.42318   2.42728
 Alpha virt. eigenvalues --    2.43819   2.44988   2.46795   2.48787   2.51134
 Alpha virt. eigenvalues --    2.53451   2.54565   2.60128   2.61258   2.62371
 Alpha virt. eigenvalues --    2.63154   2.64567   2.65060   2.66149   2.67079
 Alpha virt. eigenvalues --    2.68256   2.68918   2.70173   2.70550   2.71322
 Alpha virt. eigenvalues --    2.72471   2.73311   2.73648   2.74184   2.75991
 Alpha virt. eigenvalues --    2.76684   2.77112   2.77514   2.77985   2.78713
 Alpha virt. eigenvalues --    2.79982   2.80566   2.81362   2.83167   2.84463
 Alpha virt. eigenvalues --    2.85877   2.86290   2.87656   2.89024   2.90947
 Alpha virt. eigenvalues --    2.92495   2.92827   2.94734   2.95088   2.95548
 Alpha virt. eigenvalues --    2.98925   3.01177   3.06666   3.07040   3.07624
 Alpha virt. eigenvalues --    3.10126   3.13095   3.14684   3.16657   3.16824
 Alpha virt. eigenvalues --    3.22645   3.23848   3.24659   3.28940   3.32710
 Alpha virt. eigenvalues --    3.33893   3.37274   3.40012   3.47057   3.47491
 Alpha virt. eigenvalues --    3.48760   3.54048   3.59418   3.62750   3.64989
 Alpha virt. eigenvalues --    3.66477   3.69867   3.73102   3.77314   3.77765
 Alpha virt. eigenvalues --    3.82308   3.84671   3.95944   3.96654   3.99066
 Alpha virt. eigenvalues --    3.99177   3.99996   4.04099   4.10065   4.11001
 Alpha virt. eigenvalues --    4.14552   4.15013   4.15808   4.16176   4.32641
 Alpha virt. eigenvalues --    4.35235   4.79260   4.82623   4.83636   4.85612
 Alpha virt. eigenvalues --    4.87222   5.04044   5.39280   5.73755   6.31763
 Alpha virt. eigenvalues --    6.43445   6.72075   8.00252  17.36148  17.44366
 Alpha virt. eigenvalues --   17.55486  23.56120  23.60863  23.70917  23.86606
 Alpha virt. eigenvalues --   23.87804  23.91328  23.95898  23.96223  23.96981
 Alpha virt. eigenvalues --   24.05825  24.07417  24.08453  24.08703  24.17096
 Alpha virt. eigenvalues --   24.18179  35.59574  49.90614  66.78867 189.17826
          Condensed to atoms (all electrons):
               1          2          3          4          5          6
     1  C   13.003104  -0.060652  -0.442683   0.171777  -0.034113  -0.143759
     2  O   -0.060652   8.444916   0.009936  -0.283282   0.024595   0.171845
     3  C   -0.442683   0.009936   6.560882   0.144138  -0.090809  -0.118785
     4  N    0.171777  -0.283282   0.144138   7.295375   0.304219  -0.001262
     5  H   -0.034113   0.024595  -0.090809   0.304219   0.371657   0.056149
     6  C   -0.143759   0.171845  -0.118785  -0.001262   0.056149  16.403841
     7  H    0.037875  -0.012272  -0.043938  -0.040400   0.011516   0.454032
     8  H    0.026616  -0.010408  -0.053327  -0.025952   0.005596   0.365646
     9  C    0.171987  -0.020879  -0.517569  -0.367778   0.061398  -5.444138
    10  C    0.022683  -0.001952  -0.242282  -0.161408   0.026985  -3.221809
    11  C   -0.023233   0.004864   0.070549   0.086518  -0.004968   1.055941
    12  C    0.005173  -0.002994  -0.007194  -0.006815  -0.004914  -0.869547
    13  C   -0.005212   0.000151   0.051761   0.052381  -0.007705   0.463222
    14  C    0.000033  -0.022652   0.259520   0.271022  -0.057013  -2.183881
    15  H    0.003067  -0.000881   0.002122   0.010252  -0.003723  -0.086989
    16  H   -0.000132   0.000054  -0.000490  -0.001057   0.000485   0.007322
    17  F   -0.000001   0.000001   0.000016   0.000266   0.000036  -0.002511
    18  H   -0.000340   0.000125   0.000543  -0.000477  -0.000137   0.011224
    19  H    0.005551  -0.002421  -0.007726   0.006497   0.000416  -0.132912
    20  S    0.073946  -0.079084  -0.113139  -0.322511   0.006604  -0.039836
    21  H    0.400484  -0.095083   0.010859   0.024707  -0.003627  -0.038320
    22  H    0.502339  -0.098240   0.001919   0.018408  -0.003297   0.004152
    23  C   -2.779758  -0.217012  -0.007519   0.041863  -0.002278  -0.074191
    24  C   -1.299582   0.051413   0.020468  -0.028400   0.005470   0.047390
    25  C   -0.349313  -0.006400   0.061635  -0.006473   0.001872   0.003432
    26  C   -0.351124   0.019793   0.004629  -0.004860   0.000566  -0.008515
    27  C   -0.268704   0.003853   0.041524  -0.009812   0.002009   0.029817
    28  C   -1.597051   0.100274   0.085422  -0.052128   0.007042   0.032077
    29  H   -0.048554   0.012988   0.002984  -0.004891   0.000767   0.002748
    30  H    0.022538  -0.001575   0.000133   0.000478  -0.000047   0.000210
    31  H   -0.015307   0.000368  -0.000210  -0.000067   0.000009  -0.000161
    32  H    0.024708  -0.001716   0.000098   0.000533  -0.000045   0.000304
    33  H   -0.036429   0.013097  -0.000335  -0.005559   0.000841   0.007340
               7          8          9         10         11         12
     1  C    0.037875   0.026616   0.171987   0.022683  -0.023233   0.005173
     2  O   -0.012272  -0.010408  -0.020879  -0.001952   0.004864  -0.002994
     3  C   -0.043938  -0.053327  -0.517569  -0.242282   0.070549  -0.007194
     4  N   -0.040400  -0.025952  -0.367778  -0.161408   0.086518  -0.006815
     5  H    0.011516   0.005596   0.061398   0.026985  -0.004968  -0.004914
     6  C    0.454032   0.365646  -5.444138  -3.221809   1.055941  -0.869547
     7  H    0.563289  -0.034346   0.016182   0.110334  -0.077872  -0.002746
     8  H   -0.034346   0.524320   0.055624   0.038127   0.027396   0.000315
     9  C    0.016182   0.055624  12.686398   1.239575  -0.636248  -0.224047
    10  C    0.110334   0.038127   1.239575  13.013218  -3.399786   0.646857
    11  C   -0.077872   0.027396  -0.636248  -3.399786   9.926486  -0.659440
    12  C   -0.002746   0.000315  -0.224047   0.646857  -0.659440   7.690327
    13  C    0.042709  -0.047009  -0.680257   0.563588  -2.135918  -0.291130
    14  C   -0.163322  -0.026075  -0.923616  -2.890670   1.614338  -0.132265
    15  H   -0.018173   0.006602  -0.070681  -0.039983   0.073700   0.050174
    16  H    0.002355  -0.000662   0.047744   0.047402  -0.111756  -0.185019
    17  F   -0.000212  -0.000144  -0.002015  -0.047486  -0.210568   0.567419
    18  H   -0.001080   0.001666   0.036439  -0.076488   0.603473  -0.189988
    19  H    0.006415  -0.008995  -0.012478   0.519875  -0.175461   0.062686
    20  S   -0.016371  -0.009286  -0.157519  -0.032665   0.018840  -0.006304
    21  H   -0.004252   0.003378   0.014179  -0.001865   0.002736   0.000551
    22  H    0.008758  -0.001645   0.001184  -0.001559  -0.003086   0.000179
    23  C   -0.021355  -0.007807  -0.018455  -0.012018   0.007002  -0.000429
    24  C    0.011692  -0.025603  -0.000891  -0.015435  -0.001084  -0.000572
    25  C   -0.008618   0.006638  -0.020862   0.002291   0.003588  -0.000038
    26  C    0.001429   0.001429   0.014685   0.002194   0.000051   0.000034
    27  C    0.009608  -0.006618  -0.024806  -0.003637  -0.000377  -0.000200
    28  C   -0.034675   0.010563  -0.025495   0.010337   0.003398  -0.000557
    29  H   -0.002988   0.000582  -0.002452   0.000656   0.000328  -0.000076
    30  H    0.000070  -0.000228  -0.000891  -0.000233   0.000007   0.000001
    31  H   -0.000033   0.000024   0.000509   0.000049  -0.000006   0.000001
    32  H   -0.000083   0.000051  -0.000956  -0.000021   0.000051  -0.000000
    33  H    0.000189  -0.002201  -0.003070  -0.000837   0.000066  -0.000151
              13         14         15         16         17         18
     1  C   -0.005212   0.000033   0.003067  -0.000132  -0.000001  -0.000340
     2  O    0.000151  -0.022652  -0.000881   0.000054   0.000001   0.000125
     3  C    0.051761   0.259520   0.002122  -0.000490   0.000016   0.000543
     4  N    0.052381   0.271022   0.010252  -0.001057   0.000266  -0.000477
     5  H   -0.007705  -0.057013  -0.003723   0.000485   0.000036  -0.000137
     6  C    0.463222  -2.183881  -0.086989   0.007322  -0.002511   0.011224
     7  H    0.042709  -0.163322  -0.018173   0.002355  -0.000212  -0.001080
     8  H   -0.047009  -0.026075   0.006602  -0.000662  -0.000144   0.001666
     9  C   -0.680257  -0.923616  -0.070681   0.047744  -0.002015   0.036439
    10  C    0.563588  -2.890670  -0.039983   0.047402  -0.047486  -0.076488
    11  C   -2.135918   1.614338   0.073700  -0.111756  -0.210568   0.603473
    12  C   -0.291130  -0.132265   0.050174  -0.185019   0.567419  -0.189988
    13  C    8.602396  -0.720146  -0.131758   0.583535  -0.211820  -0.101777
    14  C   -0.720146  10.818028   0.505853  -0.066933  -0.038719   0.036737
    15  H   -0.131758   0.505853   0.520730  -0.021721   0.000621   0.002673
    16  H    0.583535  -0.066933  -0.021721   0.499559  -0.021889  -0.003595
    17  F   -0.211820  -0.038719   0.000621  -0.021889   9.178647  -0.021707
    18  H   -0.101777   0.036737   0.002673  -0.003595  -0.021707   0.500696
    19  H    0.054314  -0.014191  -0.003432   0.002481   0.000394  -0.022032
    20  S    0.006917   0.011329   0.000198   0.000074  -0.000012   0.000457
    21  H   -0.001147   0.007545   0.000539  -0.000022  -0.000000  -0.000020
    22  H    0.001548  -0.002201  -0.000461   0.000009  -0.000000  -0.000016
    23  C    0.005423   0.038172   0.000469  -0.000007   0.000000   0.000130
    24  C    0.001583   0.007530  -0.001246   0.000040   0.000000  -0.000034
    25  C   -0.000676  -0.001649   0.000073  -0.000007   0.000000   0.000008
    26  C   -0.000094  -0.001651  -0.000057   0.000006  -0.000000   0.000001
    27  C    0.000581  -0.003802  -0.001007   0.000014  -0.000000   0.000002
    28  C   -0.001073  -0.009476   0.001472  -0.000027   0.000000   0.000054
    29  H   -0.000092  -0.000847   0.000015  -0.000000   0.000000   0.000003
    30  H    0.000030   0.000369   0.000007  -0.000001   0.000000  -0.000000
    31  H    0.000000  -0.000007   0.000002   0.000000   0.000000   0.000000
    32  H    0.000006   0.000031   0.000004  -0.000000   0.000000  -0.000001
    33  H    0.000106  -0.000479  -0.000066   0.000002   0.000000   0.000020
              19         20         21         22         23         24
     1  C    0.005551   0.073946   0.400484   0.502339  -2.779758  -1.299582
     2  O   -0.002421  -0.079084  -0.095083  -0.098240  -0.217012   0.051413
     3  C   -0.007726  -0.113139   0.010859   0.001919  -0.007519   0.020468
     4  N    0.006497  -0.322511   0.024707   0.018408   0.041863  -0.028400
     5  H    0.000416   0.006604  -0.003627  -0.003297  -0.002278   0.005470
     6  C   -0.132912  -0.039836  -0.038320   0.004152  -0.074191   0.047390
     7  H    0.006415  -0.016371  -0.004252   0.008758  -0.021355   0.011692
     8  H   -0.008995  -0.009286   0.003378  -0.001645  -0.007807  -0.025603
     9  C   -0.012478  -0.157519   0.014179   0.001184  -0.018455  -0.000891
    10  C    0.519875  -0.032665  -0.001865  -0.001559  -0.012018  -0.015435
    11  C   -0.175461   0.018840   0.002736  -0.003086   0.007002  -0.001084
    12  C    0.062686  -0.006304   0.000551   0.000179  -0.000429  -0.000572
    13  C    0.054314   0.006917  -0.001147   0.001548   0.005423   0.001583
    14  C   -0.014191   0.011329   0.007545  -0.002201   0.038172   0.007530
    15  H   -0.003432   0.000198   0.000539  -0.000461   0.000469  -0.001246
    16  H    0.002481   0.000074  -0.000022   0.000009  -0.000007   0.000040
    17  F    0.000394  -0.000012  -0.000000  -0.000000   0.000000   0.000000
    18  H   -0.022032   0.000457  -0.000020  -0.000016   0.000130  -0.000034
    19  H    0.517185  -0.002664   0.000785  -0.000155  -0.002127   0.001913
    20  S   -0.002664  17.423702   0.021859   0.006879  -0.143958  -0.028559
    21  H    0.000785   0.021859   0.578906  -0.073830   0.044331  -0.113672
    22  H   -0.000155   0.006879  -0.073830   0.595135  -0.002523   0.080007
    23  C   -0.002127  -0.143958   0.044331  -0.002523   9.554956  -0.170817
    24  C    0.001913  -0.028559  -0.113672   0.080007  -0.170817   9.751705
    25  C   -0.000192   0.005852   0.050640  -0.061356  -0.249252  -0.605149
    26  C    0.000374   0.006561  -0.016244  -0.022514  -0.099519  -0.287989
    27  C   -0.000452  -0.000709  -0.056320   0.050676  -0.346422   0.834884
    28  C   -0.001801   0.005596   0.077537  -0.160567  -0.214408  -2.468942
    29  H   -0.000051  -0.000823   0.003424  -0.015863  -0.074626  -0.025523
    30  H   -0.000003  -0.000558   0.000836   0.002734   0.037932   0.016751
    31  H    0.000009   0.000065  -0.000536  -0.000773   0.020389  -0.009231
    32  H   -0.000016  -0.000569   0.002599   0.000842   0.035257  -0.106554
    33  H   -0.000409  -0.002689  -0.013183   0.003491  -0.074492   0.458305
              25         26         27         28         29         30
     1  C   -0.349313  -0.351124  -0.268704  -1.597051  -0.048554   0.022538
     2  O   -0.006400   0.019793   0.003853   0.100274   0.012988  -0.001575
     3  C    0.061635   0.004629   0.041524   0.085422   0.002984   0.000133
     4  N   -0.006473  -0.004860  -0.009812  -0.052128  -0.004891   0.000478
     5  H    0.001872   0.000566   0.002009   0.007042   0.000767  -0.000047
     6  C    0.003432  -0.008515   0.029817   0.032077   0.002748   0.000210
     7  H   -0.008618   0.001429   0.009608  -0.034675  -0.002988   0.000070
     8  H    0.006638   0.001429  -0.006618   0.010563   0.000582  -0.000228
     9  C   -0.020862   0.014685  -0.024806  -0.025495  -0.002452  -0.000891
    10  C    0.002291   0.002194  -0.003637   0.010337   0.000656  -0.000233
    11  C    0.003588   0.000051  -0.000377   0.003398   0.000328   0.000007
    12  C   -0.000038   0.000034  -0.000200  -0.000557  -0.000076   0.000001
    13  C   -0.000676  -0.000094   0.000581  -0.001073  -0.000092   0.000030
    14  C   -0.001649  -0.001651  -0.003802  -0.009476  -0.000847   0.000369
    15  H    0.000073  -0.000057  -0.001007   0.001472   0.000015   0.000007
    16  H   -0.000007   0.000006   0.000014  -0.000027  -0.000000  -0.000001
    17  F    0.000000  -0.000000  -0.000000   0.000000   0.000000   0.000000
    18  H    0.000008   0.000001   0.000002   0.000054   0.000003  -0.000000
    19  H   -0.000192   0.000374  -0.000452  -0.001801  -0.000051  -0.000003
    20  S    0.005852   0.006561  -0.000709   0.005596  -0.000823  -0.000558
    21  H    0.050640  -0.016244  -0.056320   0.077537   0.003424   0.000836
    22  H   -0.061356  -0.022514   0.050676  -0.160567  -0.015863   0.002734
    23  C   -0.249252  -0.099519  -0.346422  -0.214408  -0.074626   0.037932
    24  C   -0.605149  -0.287989   0.834884  -2.468942  -0.025523   0.016751
    25  C    5.866410   0.524599  -0.219012   0.904245   0.030321   0.005188
    26  C    0.524599   5.906405   0.534640  -0.248215   0.024500  -0.088557
    27  C   -0.219012   0.534640   5.879333  -0.559482  -0.056649   0.434036
    28  C    0.904245  -0.248215  -0.559482   9.968619   0.469121  -0.106758
    29  H    0.030321   0.024500  -0.056649   0.469121   0.521822  -0.018605
    30  H    0.005188  -0.088557   0.434036  -0.106758  -0.018605   0.515419
    31  H   -0.056291   0.457639  -0.055760  -0.004132   0.000656  -0.014837
    32  H    0.434564  -0.087689   0.004921   0.013818   0.000119   0.000534
    33  H   -0.060183   0.018769   0.031110  -0.021550  -0.001870   0.000311
              31         32         33
     1  C   -0.015307   0.024708  -0.036429
     2  O    0.000368  -0.001716   0.013097
     3  C   -0.000210   0.000098  -0.000335
     4  N   -0.000067   0.000533  -0.005559
     5  H    0.000009  -0.000045   0.000841
     6  C   -0.000161   0.000304   0.007340
     7  H   -0.000033  -0.000083   0.000189
     8  H    0.000024   0.000051  -0.002201
     9  C    0.000509  -0.000956  -0.003070
    10  C    0.000049  -0.000021  -0.000837
    11  C   -0.000006   0.000051   0.000066
    12  C    0.000001  -0.000000  -0.000151
    13  C    0.000000   0.000006   0.000106
    14  C   -0.000007   0.000031  -0.000479
    15  H    0.000002   0.000004  -0.000066
    16  H    0.000000  -0.000000   0.000002
    17  F    0.000000   0.000000   0.000000
    18  H    0.000000  -0.000001   0.000020
    19  H    0.000009  -0.000016  -0.000409
    20  S    0.000065  -0.000569  -0.002689
    21  H   -0.000536   0.002599  -0.013183
    22  H   -0.000773   0.000842   0.003491
    23  C    0.020389   0.035257  -0.074492
    24  C   -0.009231  -0.106554   0.458305
    25  C   -0.056291   0.434564  -0.060183
    26  C    0.457639  -0.087689   0.018769
    27  C   -0.055760   0.004921   0.031110
    28  C   -0.004132   0.013818  -0.021550
    29  H    0.000656   0.000119  -0.001870
    30  H   -0.014837   0.000534   0.000311
    31  H    0.511672  -0.014806   0.000403
    32  H   -0.014806   0.515845  -0.018372
    33  H    0.000403  -0.018372   0.520121
 Mulliken charges:
               1
     1  C   -1.015933
     2  O    0.059229
     3  C    0.316867
     4  N   -0.105300
     5  H    0.324447
     6  C   -0.750076
     7  H    0.206282
     8  H    0.185732
     9  C    0.809200
    10  C   -0.094040
    11  C   -0.059528
    12  C   -0.439292
    13  C   -0.094437
    14  C   -0.310912
    15  H    0.201606
    16  H    0.222236
    17  F   -0.190317
    18  H    0.223440
    19  H    0.208625
    20  S   -0.631623
    21  H    0.172224
    22  H    0.169826
    23  C    0.733052
    24  C   -0.099866
    25  C   -0.255886
    26  C   -0.301276
    27  C   -0.243240
    28  C   -0.183239
    29  H    0.182875
    30  H    0.194710
    31  H    0.180362
    32  H    0.196545
    33  H    0.187706
 Sum of Mulliken charges =  -0.00000
 Mulliken charges with hydrogens summed into heavy atoms:
               1
     1  C   -0.673883
     2  O    0.059229
     3  C    0.316867
     4  N    0.219148
     6  C   -0.358062
     9  C    0.809200
    10  C    0.114585
    11  C    0.163912
    12  C   -0.439292
    13  C    0.127800
    14  C   -0.109306
    17  F   -0.190317
    20  S   -0.631623
    23  C    0.733052
    24  C    0.087840
    25  C   -0.059341
    26  C   -0.120913
    27  C   -0.048530
    28  C   -0.000364
 Electronic spatial extent (au):  <R**2>=           8989.1556
 Charge=             -0.0000 electrons
 Dipole moment (field-independent basis, Debye):
    X=             -1.0913    Y=             -5.1453    Z=              0.5983  Tot=              5.2937
 Quadrupole moment (field-independent basis, Debye-Ang):
   XX=           -122.6278   YY=           -139.1216   ZZ=           -106.6854
   XY=             10.8699   XZ=              1.0091   YZ=              1.5149
 Traceless Quadrupole moment (field-independent basis, Debye-Ang):
   XX=              0.1838   YY=            -16.3100   ZZ=             16.1262
   XY=             10.8699   XZ=              1.0091   YZ=              1.5149
 Octapole moment (field-independent basis, Debye-Ang**2):
  XXX=           -101.0595  YYY=            -89.8927  ZZZ=              0.1780  XYY=             -5.8830
  XXY=            -13.8145  XXZ=             20.1653  XZZ=             21.0340  YZZ=            -16.8543
  YYZ=              0.8564  XYZ=             -2.9171
 Hexadecapole moment (field-independent basis, Debye-Ang**3):
 XXXX=         -10498.3657 YYYY=          -2326.8740 ZZZZ=           -595.3525 XXXY=            315.2118
 XXXZ=              5.2677 YYYX=             99.3412 YYYZ=             16.7140 ZZZX=            -12.4868
 ZZZY=              8.5172 XXYY=          -1832.3269 XXZZ=          -1459.3769 YYZZ=           -458.9630
 XXYZ=            -10.2847 YYXZ=              3.8430 ZZXY=            -10.9011
 N-N= 1.380001324086D+03 E-N=-5.596280537134D+03  KE= 1.204349500158D+03
 D1PCM: PCM CHGder 1st derivatives, ID1Alg=3 FixD1E=F DoIter=F DoCFld=F I1PDM=0.
 Calling FoFJK, ICntrl=      2127 FMM=F ISym2X=0 I1Cent= 0 IOpClX= 0 NMat=1 NMatS=1 NMatT=0.
 ***** Axes restored to original set *****
 -------------------------------------------------------------------
 Center     Atomic                   Forces (Hartrees/Bohr)
 Number     Number              X              Y              Z
 -------------------------------------------------------------------
      1        6           0.000597730   -0.000318683    0.000085776
      2        8          -0.000747541   -0.001505229    0.000017924
      3        6          -0.002036983    0.005214994   -0.000502024
      4        7           0.002186005   -0.001762098    0.000201138
      5        1          -0.000351800    0.000087336   -0.000076093
      6        6           0.000099352    0.000669619   -0.000135442
      7        1          -0.000118834   -0.000291232    0.000035753
      8        1          -0.000142776   -0.000168874    0.000115892
      9        6          -0.000259885   -0.000053151    0.000070073
     10        6           0.000340265   -0.000054538    0.000201744
     11        6          -0.000423265    0.000074922    0.000089511
     12        6           0.001677345   -0.000268148   -0.000136961
     13        6          -0.000369288    0.000079729   -0.000002512
     14        6           0.000298657   -0.000013262   -0.000312245
     15        1          -0.000091806    0.000003540    0.000051209
     16        1           0.000106127   -0.000014480   -0.000125266
     17        9          -0.001275988    0.000201772    0.000114348
     18        1           0.000121720   -0.000002640    0.000100998
     19        1          -0.000100141    0.000040675   -0.000001539
     20       16           0.000355152   -0.002414486    0.000215315
     21        1           0.000046190    0.000317050    0.000125310
     22        1           0.000040382    0.000291705   -0.000140980
     23        6           0.000065517   -0.000098727    0.000034424
     24        6          -0.000212853   -0.000244585    0.000415571
     25        6           0.000051340    0.000147593    0.000251993
     26        6           0.000182453    0.000256107   -0.000002274
     27        6           0.000103190    0.000099645   -0.000263194
     28        6          -0.000128437   -0.000310796   -0.000409330
     29        1           0.000033746    0.000044812   -0.000016644
     30        1          -0.000029274   -0.000027278    0.000006043
     31        1          -0.000014288   -0.000009699   -0.000003691
     32        1          -0.000031367   -0.000026195   -0.000013520
     33        1           0.000029358    0.000054605    0.000008693
 -------------------------------------------------------------------
 Cartesian Forces:  Max     0.005214994 RMS     0.000752744

 GradGradGradGradGradGradGradGradGradGradGradGradGradGradGradGradGradGrad
 Berny optimization.
 FormGI is forming the generalized inverse of G from B-inverse, IUseBI=4.
 Internal  Forces:  Max     0.002449548 RMS     0.000330662
 Search for a local minimum.
 Step number   1 out of a maximum of  174
 All quantities printed in internal units (Hartrees-Bohrs-Radians)
 Mixed Optimization -- En-DIIS/RFO-DIIS
 Second derivative matrix not updated -- first step.
 ITU=  0
     Eigenvalues ---    0.00633   0.00706   0.00736   0.00881   0.01411
     Eigenvalues ---    0.01511   0.01552   0.02109   0.02112   0.02131
     Eigenvalues ---    0.02136   0.02137   0.02141   0.02150   0.02151
     Eigenvalues ---    0.02156   0.02159   0.02161   0.02179   0.02219
     Eigenvalues ---    0.02230   0.02258   0.02283   0.02501   0.02520
     Eigenvalues ---    0.02554   0.05188   0.06524   0.06595   0.07121
     Eigenvalues ---    0.09645   0.11279   0.13066   0.13719   0.15987
     Eigenvalues ---    0.16000   0.16000   0.16000   0.16000   0.16000
     Eigenvalues ---    0.16000   0.16000   0.16000   0.16000   0.21961
     Eigenvalues ---    0.22000   0.22000   0.22000   0.22004   0.22026
     Eigenvalues ---    0.22990   0.23477   0.24000   0.24998   0.24999
     Eigenvalues ---    0.25000   0.25000   0.25000   0.25000   0.31345
     Eigenvalues ---    0.32141   0.34445   0.34658   0.34823   0.34825
     Eigenvalues ---    0.35200   0.35392   0.35400   0.35468   0.35483
     Eigenvalues ---    0.35496   0.35504   0.35505   0.35661   0.35667
     Eigenvalues ---    0.36804   0.37121   0.42030   0.42062   0.42313
     Eigenvalues ---    0.42596   0.45940   0.45984   0.46103   0.46118
     Eigenvalues ---    0.46456   0.46626   0.46690   0.47188   0.47955
     Eigenvalues ---    0.52546   0.57475   0.58386
 RFO step:  Lambda=-5.02542815D-05 EMin= 6.32951700D-03
 Linear search not attempted -- first point.
 Iteration  1 RMS(Cart)=  0.00534507 RMS(Int)=  0.00000652
 Iteration  2 RMS(Cart)=  0.00001390 RMS(Int)=  0.00000024
 Iteration  3 RMS(Cart)=  0.00000000 RMS(Int)=  0.00000024
 Variable       Old X    -DE/DX   Delta X   Delta X   Delta X     New X
                                 (Linear)    (Quad)   (Total)
    R1        2.76143  -0.00066   0.00000  -0.00180  -0.00180   2.75963
    R2        2.05964   0.00004   0.00000   0.00013   0.00013   2.05976
    R3        2.05960   0.00006   0.00000   0.00018   0.00018   2.05977
    R4        2.83887   0.00006   0.00000   0.00018   0.00018   2.83905
    R5        2.52241   0.00093   0.00000   0.00160   0.00160   2.52401
    R6        2.52996   0.00216   0.00000   0.00376   0.00376   2.53372
    R7        3.19364  -0.00245   0.00000  -0.00660  -0.00660   3.18705
    R8        1.90715  -0.00021   0.00000  -0.00046  -0.00046   1.90669
    R9        2.78651  -0.00020   0.00000  -0.00056  -0.00056   2.78595
   R10        2.06586   0.00016   0.00000   0.00047   0.00047   2.06633
   R11        2.06233   0.00008   0.00000   0.00022   0.00022   2.06255
   R12        2.85359   0.00002   0.00000   0.00007   0.00007   2.85366
   R13        2.64529  -0.00012   0.00000  -0.00027  -0.00027   2.64503
   R14        2.64217  -0.00008   0.00000  -0.00018  -0.00018   2.64198
   R15        2.63214  -0.00011   0.00000  -0.00023  -0.00023   2.63191
   R16        2.04922   0.00006   0.00000   0.00017   0.00017   2.04939
   R17        2.61940  -0.00005   0.00000  -0.00011  -0.00011   2.61929
   R18        2.04615  -0.00004   0.00000  -0.00011  -0.00011   2.04604
   R19        2.61654  -0.00008   0.00000  -0.00017  -0.00017   2.61638
   R20        2.57380  -0.00130   0.00000  -0.00247  -0.00247   2.57134
   R21        2.63526  -0.00007   0.00000  -0.00014  -0.00014   2.63512
   R22        2.04605  -0.00004   0.00000  -0.00010  -0.00010   2.04594
   R23        2.04898   0.00009   0.00000   0.00024   0.00024   2.04922
   R24        2.64406  -0.00031   0.00000  -0.00067  -0.00067   2.64339
   R25        2.64328  -0.00033   0.00000  -0.00071  -0.00071   2.64256
   R26        2.63392  -0.00026   0.00000  -0.00056  -0.00056   2.63335
   R27        2.05042   0.00002   0.00000   0.00006   0.00006   2.05049
   R28        2.63711  -0.00035   0.00000  -0.00074  -0.00074   2.63637
   R29        2.04863   0.00003   0.00000   0.00008   0.00008   2.04871
   R30        2.63634  -0.00034   0.00000  -0.00073  -0.00073   2.63561
   R31        2.04877   0.00001   0.00000   0.00004   0.00004   2.04881
   R32        2.63478  -0.00026   0.00000  -0.00055  -0.00055   2.63423
   R33        2.04864   0.00002   0.00000   0.00007   0.00007   2.04870
   R34        2.05031   0.00001   0.00000   0.00004   0.00004   2.05035
    A1        1.88756  -0.00008   0.00000  -0.00062  -0.00062   1.88693
    A2        1.88787  -0.00005   0.00000  -0.00018  -0.00018   1.88769
    A3        1.87249   0.00000   0.00000   0.00042   0.00042   1.87291
    A4        1.90356  -0.00028   0.00000  -0.00299  -0.00299   1.90057
    A5        1.95503   0.00020   0.00000   0.00154   0.00154   1.95658
    A6        1.95479   0.00021   0.00000   0.00177   0.00177   1.95656
    A7        2.09908  -0.00122   0.00000  -0.00487  -0.00487   2.09421
    A8        1.94552  -0.00078   0.00000  -0.00312  -0.00312   1.94240
    A9        2.18768   0.00032   0.00000   0.00130   0.00130   2.18897
   A10        2.14999   0.00045   0.00000   0.00182   0.00181   2.15180
   A11        2.02878  -0.00036   0.00000  -0.00212  -0.00212   2.02665
   A12        2.18561   0.00015   0.00000   0.00068   0.00068   2.18629
   A13        2.06761   0.00021   0.00000   0.00143   0.00143   2.06904
   A14        1.90890   0.00019   0.00000   0.00168   0.00168   1.91058
   A15        1.89213   0.00007   0.00000   0.00065   0.00065   1.89277
   A16        1.92662  -0.00015   0.00000  -0.00024  -0.00024   1.92638
   A17        1.87667  -0.00018   0.00000  -0.00232  -0.00232   1.87434
   A18        1.92767  -0.00002   0.00000  -0.00021  -0.00021   1.92745
   A19        1.93078   0.00008   0.00000   0.00044   0.00044   1.93122
   A20        2.10224   0.00006   0.00000   0.00027   0.00027   2.10251
   A21        2.10533   0.00015   0.00000   0.00064   0.00063   2.10597
   A22        2.07556  -0.00022   0.00000  -0.00093  -0.00093   2.07463
   A23        2.11131   0.00011   0.00000   0.00045   0.00045   2.11176
   A24        2.09166  -0.00014   0.00000  -0.00077  -0.00077   2.09089
   A25        2.08020   0.00003   0.00000   0.00032   0.00032   2.08053
   A26        2.06330   0.00013   0.00000   0.00054   0.00054   2.06384
   A27        2.12228   0.00009   0.00000   0.00071   0.00071   2.12299
   A28        2.09759  -0.00022   0.00000  -0.00125  -0.00125   2.09633
   A29        2.14166  -0.00025   0.00000  -0.00102  -0.00102   2.14064
   A30        2.07005   0.00013   0.00000   0.00052   0.00052   2.07057
   A31        2.07147   0.00012   0.00000   0.00050   0.00050   2.07197
   A32        2.06262   0.00010   0.00000   0.00043   0.00043   2.06305
   A33        2.09871  -0.00021   0.00000  -0.00124  -0.00124   2.09748
   A34        2.12185   0.00011   0.00000   0.00080   0.00080   2.12265
   A35        2.11192   0.00012   0.00000   0.00052   0.00052   2.11244
   A36        2.09130  -0.00012   0.00000  -0.00065  -0.00065   2.09065
   A37        2.07995   0.00000   0.00000   0.00014   0.00014   2.08008
   A38        2.10124   0.00006   0.00000   0.00027   0.00027   2.10151
   A39        2.10259   0.00012   0.00000   0.00048   0.00048   2.10308
   A40        2.07931  -0.00018   0.00000  -0.00074  -0.00074   2.07856
   A41        2.10287   0.00012   0.00000   0.00052   0.00052   2.10340
   A42        2.08793  -0.00012   0.00000  -0.00064  -0.00064   2.08729
   A43        2.09238  -0.00000   0.00000   0.00011   0.00011   2.09249
   A44        2.09454  -0.00001   0.00000  -0.00007  -0.00007   2.09447
   A45        2.09249   0.00003   0.00000   0.00021   0.00021   2.09270
   A46        2.09614  -0.00002   0.00000  -0.00014  -0.00014   2.09600
   A47        2.09225  -0.00004   0.00000  -0.00016  -0.00016   2.09209
   A48        2.09542   0.00002   0.00000   0.00007   0.00007   2.09549
   A49        2.09550   0.00002   0.00000   0.00009   0.00009   2.09559
   A50        2.09440  -0.00001   0.00000  -0.00003  -0.00003   2.09437
   A51        2.09642  -0.00003   0.00000  -0.00016  -0.00016   2.09625
   A52        2.09236   0.00003   0.00000   0.00020   0.00020   2.09256
   A53        2.10298   0.00011   0.00000   0.00049   0.00049   2.10347
   A54        2.08788  -0.00012   0.00000  -0.00062  -0.00062   2.08726
   A55        2.09232   0.00000   0.00000   0.00013   0.00013   2.09245
    D1        1.00293  -0.00023   0.00000  -0.00556  -0.00556   0.99738
    D2       -1.05643   0.00018   0.00000  -0.00158  -0.00158  -1.05800
    D3        3.11491  -0.00004   0.00000  -0.00382  -0.00382   3.11108
    D4       -1.52839   0.00001   0.00000   0.00011   0.00011  -1.52828
    D5        1.60312   0.00003   0.00000   0.00133   0.00133   1.60445
    D6        0.54045   0.00002   0.00000   0.00051   0.00050   0.54095
    D7       -2.61122   0.00004   0.00000   0.00172   0.00172  -2.60950
    D8        2.68571  -0.00005   0.00000  -0.00094  -0.00094   2.68477
    D9       -0.46596  -0.00003   0.00000   0.00027   0.00027  -0.46569
   D10       -3.11590  -0.00002   0.00000  -0.00092  -0.00093  -3.11682
   D11        0.02409  -0.00006   0.00000  -0.00230  -0.00230   0.02179
   D12       -3.10348  -0.00005   0.00000  -0.00193  -0.00193  -3.10542
   D13       -0.01529  -0.00005   0.00000  -0.00212  -0.00212  -0.01742
   D14        0.03968  -0.00002   0.00000  -0.00059  -0.00059   0.03908
   D15        3.12786  -0.00001   0.00000  -0.00078  -0.00078   3.12708
   D16       -1.17725   0.00004   0.00000   0.00142   0.00142  -1.17583
   D17        0.86418  -0.00003   0.00000  -0.00007  -0.00007   0.86411
   D18        2.98157   0.00002   0.00000   0.00074   0.00074   2.98231
   D19        1.90985   0.00003   0.00000   0.00112   0.00112   1.91098
   D20       -2.33190  -0.00004   0.00000  -0.00036  -0.00036  -2.33227
   D21       -0.21451   0.00002   0.00000   0.00044   0.00044  -0.21407
   D22       -1.43013   0.00005   0.00000   0.00265   0.00265  -1.42748
   D23        1.70019   0.00002   0.00000   0.00068   0.00068   1.70087
   D24        2.73983  -0.00008   0.00000   0.00084   0.00085   2.74067
   D25       -0.41303  -0.00011   0.00000  -0.00113  -0.00113  -0.41416
   D26        0.66414   0.00010   0.00000   0.00359   0.00359   0.66773
   D27       -2.48872   0.00007   0.00000   0.00161   0.00161  -2.48711
   D28        3.12980  -0.00002   0.00000  -0.00144  -0.00144   3.12836
   D29       -0.01788  -0.00001   0.00000  -0.00068  -0.00068  -0.01856
   D30       -0.00071   0.00000   0.00000   0.00049   0.00049  -0.00022
   D31        3.13479   0.00002   0.00000   0.00125   0.00125   3.13604
   D32       -3.13083   0.00002   0.00000   0.00137   0.00137  -3.12946
   D33        0.01624   0.00002   0.00000   0.00150   0.00150   0.01775
   D34       -0.00034  -0.00001   0.00000  -0.00057  -0.00057  -0.00091
   D35       -3.13645  -0.00000   0.00000  -0.00043  -0.00043  -3.13688
   D36        0.00025   0.00000   0.00000  -0.00005  -0.00004   0.00021
   D37        3.13579   0.00001   0.00000   0.00026   0.00026   3.13605
   D38       -3.13529  -0.00001   0.00000  -0.00079  -0.00079  -3.13609
   D39        0.00025  -0.00001   0.00000  -0.00049  -0.00049  -0.00025
   D40        0.00131  -0.00001   0.00000  -0.00035  -0.00035   0.00096
   D41        3.13863  -0.00001   0.00000  -0.00024  -0.00024   3.13840
   D42       -3.13432  -0.00001   0.00000  -0.00066  -0.00066  -3.13497
   D43        0.00301  -0.00001   0.00000  -0.00054  -0.00054   0.00247
   D44       -0.00232   0.00001   0.00000   0.00028   0.00028  -0.00205
   D45        3.13626   0.00000   0.00000   0.00027   0.00027   3.13653
   D46       -3.13964   0.00000   0.00000   0.00016   0.00016  -3.13948
   D47       -0.00106   0.00000   0.00000   0.00015   0.00015  -0.00090
   D48        0.00181   0.00000   0.00000   0.00019   0.00019   0.00200
   D49        3.13795  -0.00000   0.00000   0.00006   0.00006   3.13801
   D50       -3.13674   0.00000   0.00000   0.00021   0.00021  -3.13653
   D51       -0.00060   0.00000   0.00000   0.00007   0.00007  -0.00053
   D52        3.12665   0.00002   0.00000   0.00119   0.00119   3.12785
   D53       -0.01855   0.00001   0.00000   0.00072   0.00072  -0.01783
   D54       -0.00500   0.00000   0.00000  -0.00001  -0.00001  -0.00501
   D55        3.13299  -0.00001   0.00000  -0.00049  -0.00049   3.13250
   D56       -3.12770  -0.00002   0.00000  -0.00121  -0.00121  -3.12891
   D57        0.01769  -0.00001   0.00000  -0.00080  -0.00080   0.01689
   D58        0.00394  -0.00000   0.00000  -0.00000  -0.00000   0.00393
   D59       -3.13385   0.00001   0.00000   0.00041   0.00041  -3.13344
   D60        0.00214  -0.00000   0.00000  -0.00006  -0.00006   0.00208
   D61        3.13885  -0.00001   0.00000  -0.00054  -0.00054   3.13831
   D62       -3.13583   0.00001   0.00000   0.00042   0.00042  -3.13542
   D63        0.00087  -0.00000   0.00000  -0.00006  -0.00006   0.00082
   D64        0.00183   0.00000   0.00000   0.00016   0.00016   0.00198
   D65        3.13722  -0.00001   0.00000  -0.00042  -0.00042   3.13680
   D66       -3.13487   0.00001   0.00000   0.00063   0.00063  -3.13424
   D67        0.00053   0.00000   0.00000   0.00006   0.00006   0.00058
   D68       -0.00288  -0.00000   0.00000  -0.00017  -0.00017  -0.00305
   D69        3.13491  -0.00001   0.00000  -0.00054  -0.00054   3.13437
   D70       -3.13827   0.00001   0.00000   0.00040   0.00040  -3.13787
   D71       -0.00048   0.00000   0.00000   0.00004   0.00004  -0.00045
   D72       -0.00003   0.00000   0.00000   0.00010   0.00010   0.00007
   D73        3.13775  -0.00001   0.00000  -0.00032  -0.00032   3.13744
   D74       -3.13783   0.00001   0.00000   0.00046   0.00046  -3.13736
   D75       -0.00005   0.00000   0.00000   0.00005   0.00005   0.00000
         Item               Value     Threshold  Converged?
 Maximum Force            0.002450     0.000450     NO 
 RMS     Force            0.000331     0.000300     NO 
 Maximum Displacement     0.018141     0.001800     NO 
 RMS     Displacement     0.005344     0.001200     NO 
 Predicted change in Energy=-2.513365D-05
 GradGradGradGradGradGradGradGradGradGradGradGradGradGradGradGradGradGrad

                          Input orientation:                          
 ---------------------------------------------------------------------
 Center     Atomic      Atomic             Coordinates (Angstroms)
 Number     Number       Type             X           Y           Z
 ---------------------------------------------------------------------
      1          6           0       -2.825473    1.199155   -0.085290
      2          8           0       -1.419947    0.827865    0.053323
      3          6           0       -0.474337    1.770686    0.023880
      4          7           0        0.750096    1.235817    0.135199
      5          1           0        1.519696    1.888042    0.153967
      6          6           0        1.040130   -0.200869    0.294142
      7          1           0        0.679162   -0.539841    1.269049
      8          1           0        0.486224   -0.751454   -0.468298
      9          6           0        2.522828   -0.455504    0.163239
     10          6           0        3.115526   -0.563387   -1.100168
     11          6           0        4.484412   -0.782513   -1.233848
     12          6           0        5.246956   -0.891601   -0.081541
     13          6           0        4.701616   -0.792576    1.187204
     14          6           0        3.329336   -0.571773    1.299304
     15          1           0        2.885013   -0.494966    2.285510
     16          1           0        5.334263   -0.888704    2.060521
     17          9           0        6.584587   -1.109491   -0.202993
     18          1           0        4.952913   -0.872677   -2.205781
     19          1           0        2.503322   -0.480729   -1.991513
     20         16           0       -0.749985    3.426819   -0.136016
     21          1           0       -2.942704    1.736988   -1.026061
     22          1           0       -3.083243    1.866334    0.737203
     23          6           0       -3.628171   -0.070452   -0.056116
     24          6           0       -3.868266   -0.783562   -1.235323
     25          6           0       -4.598626   -1.970037   -1.208481
     26          6           0       -5.098911   -2.454108    0.000534
     27          6           0       -4.868467   -1.747078    1.180450
     28          6           0       -4.136424   -0.561165    1.150681
     29          1           0       -3.961511   -0.010551    2.069075
     30          1           0       -5.261151   -2.116202    2.121131
     31          1           0       -5.671061   -3.374783    0.021871
     32          1           0       -4.781418   -2.513120   -2.128802
     33          1           0       -3.484925   -0.405751   -2.177495
 ---------------------------------------------------------------------
                    Distance matrix (angstroms):
                    1          2          3          4          5
     1  C    0.000000
     2  O    1.460333   0.000000
     3  C    2.422066   1.335649   0.000000
     4  N    3.582548   2.209574   1.340789   0.000000
     5  H    4.405939   3.126596   2.001715   1.008977   0.000000
     6  C    4.128791   2.677361   2.500736   1.474262   2.147832
     7  H    4.140147   2.784757   2.866975   2.107987   2.800808
     8  H    3.862500   2.529788   2.743376   2.093581   2.902106
     9  C    5.603926   4.147842   3.736087   2.450292   2.549229
    10  C    6.279490   4.882278   4.427019   3.218466   3.182615
    11  C    7.660328   6.253926   5.717509   4.460164   4.224623
    12  C    8.338788   6.886389   6.311266   4.979421   4.655572
    13  C    7.889442   6.433121   5.891869   4.564603   4.286946
    14  C    6.552477   5.105599   4.645616   3.357827   3.261485
    15  H    6.410959   5.026452   4.640408   3.489602   3.476535
    16  H    8.691660   7.252227   6.705229   5.406943   5.088830
    17  F    9.689836   8.239637   7.627274   6.297311   5.896249
    18  H    8.324197   6.971996   6.435356   5.252580   4.997696
    19  H    5.903537   4.613655   4.242303   3.247034   3.343902
    20  S    3.045112   2.690588   1.686512   2.669137   2.757421
    21  H    1.089980   2.076141   2.682601   3.903392   4.618257
    22  H    1.089986   2.076696   2.706357   3.931215   4.639793
    23  C    1.502358   2.386463   3.652788   4.572982   5.511839
    24  C    2.518166   3.201807   4.430409   5.223551   6.172335
    25  C    3.801238   4.418642   5.702760   6.379012   7.360360
    26  C    4.303745   4.930406   6.263874   6.916976   7.917308
    27  C    3.802133   4.448936   5.746363   6.446585   7.421347
    28  C    2.518918   3.242351   4.485319   5.304566   6.243696
    29  H    2.719423   3.350484   4.417692   5.243334   6.108676
    30  H    4.668235   5.262908   6.513060   7.163452   8.116870
    31  H    5.387928   5.977893   7.313124   7.905803   8.911888
    32  H    4.667189   5.217599   6.444841   7.055344   8.017811
    33  H    2.718073   3.280623   4.318167   5.096931   5.978581
                    6          7          8          9         10
     6  C    0.000000
     7  H    1.093455   0.000000
     8  H    1.091453   1.760790   0.000000
     9  C    1.510089   2.151519   2.152715   0.000000
    10  C    2.526418   3.398472   2.710693   1.399688   0.000000
    11  C    3.812630   4.561065   4.070939   2.430350   1.392745
    12  C    4.279677   4.776250   4.778472   2.769652   2.385020
    13  C    3.814991   4.031216   4.529007   2.430892   2.792898
    14  C    2.527526   2.650539   3.352609   1.398077   2.408994
    15  H    2.730501   2.429194   3.661070   2.153316   3.394206
    16  H    4.693910   4.734775   5.469666   3.419285   3.875382
    17  F    5.640368   6.112729   6.114622   4.130340   3.624574
    18  H    4.691568   5.518167   4.794252   3.419298   2.166571
    19  H    2.728273   3.736619   2.542078   2.154988   1.084491
    20  S    4.068128   4.444217   4.369965   5.086579   5.638573
    21  H    4.621817   4.854833   4.273288   6.007786   6.480692
    22  H    4.633771   4.497581   4.587717   6.094949   6.906824
    23  C    4.683238   4.530950   4.190693   6.166942   6.841818
    24  C    5.174084   5.197152   4.421645   6.550548   6.988568
    25  C    6.097819   6.003221   5.280958   7.408815   7.842100
    26  C    6.546076   6.217691   5.857693   7.881104   8.500785
    27  C    6.171533   5.678156   5.690549   7.571930   8.387281
    28  C    5.259294   4.817088   4.901650   6.732892   7.593227
    29  H    5.310651   4.738780   5.173929   6.773245   7.773942
    30  H    6.834656   6.204698   6.449806   8.196438   9.108058
    31  H    7.428858   7.065245   6.710758   8.699540   9.293386
    32  H    6.716218   6.727345   5.797309   7.927121   8.198858
    33  H    5.160144   5.407058   4.337153   6.447838   6.689651
                   11         12         13         14         15
    11  C    0.000000
    12  C    1.386068   0.000000
    13  C    2.430796   1.384527   0.000000
    14  C    2.792038   2.384594   1.394443   0.000000
    15  H    3.876421   3.367346   2.143570   1.084400   0.000000
    16  H    3.403879   2.143842   1.082666   2.167862   2.490878
    17  F    2.362268   1.360692   2.361920   3.625286   4.500793
    18  H    1.082717   2.144578   3.403220   3.874554   4.958887
    19  H    2.142394   3.368136   3.877368   3.394123   4.294044
    20  S    6.806073   7.390197   7.019555   5.889799   5.870042
    21  H    7.845580   8.652868   8.350620   7.076453   7.064730
    22  H    8.256564   8.812988   8.238709   6.883421   6.602505
    23  C    8.228493   8.913070   8.452967   7.106011   6.934334
    24  C    8.352679   9.188589   8.905705   7.633784   7.621439
    25  C    9.160374   9.968375   9.675754   8.431887   8.389795
    26  C    9.806020  10.463515  10.010954   8.733003   8.532432
    27  C    9.707501  10.229674   9.617567   8.282478   7.931292
    28  C    8.947278   9.469708   8.841144   7.467246   7.112861
    29  H    9.101585   9.497223   8.742941   7.352820   6.867051
    30  H   10.392816  10.806097  10.093608   8.766820   8.307552
    31  H   10.556056  11.197320  10.752591   9.512930   9.307191
    32  H    9.468451  10.362861  10.192355   9.016933   9.073768
    33  H    8.033851   8.993043   8.859474   7.651788   7.778334
                   16         17         18         19         20
    16  H    0.000000
    17  F    2.595295   0.000000
    18  H    4.283342   2.594147   0.000000
    19  H    4.959804   4.500097   2.489986   0.000000
    20  S    7.776026   8.624299   7.435902   5.412560   0.000000
    21  H    9.215716   9.977433   8.398980   5.958990   2.907874
    22  H    8.955211  10.159057   8.985718   6.645623   2.939680
    23  C    9.245264  10.266528   8.882546   6.442771   4.530038
    24  C    9.775489  10.508762   8.874848   6.423446   5.353453
    25  C   10.512751  11.261252   9.665956   7.298550   6.714780
    26  C   10.749193  11.762379  10.411912   8.102865   7.315539
    27  C   10.276527  11.553912  10.425480   8.124547   6.742713
    28  C    9.519926  10.820035   9.694272   7.346160   5.387724
    29  H    9.337163  10.843899   9.923941   7.648758   5.195367
    30  H   10.666453  12.113485  11.162241   8.937318   7.494692
    31  H   11.465331  12.465272  11.139649   8.902235   8.396648
    32  H   11.068702  11.613139   9.871888   7.564185   7.450270
    33  H    9.796535  10.285377   8.450795   5.991604   5.131874
                   21         22         23         24         25
    21  H    0.000000
    22  H    1.773579   0.000000
    23  C    2.162752   2.162740   0.000000
    24  C    2.693255   3.395448   1.398821   0.000000
    25  C    4.064158   4.560681   2.424489   1.393510   0.000000
    26  C    4.823734   4.824087   2.801446   2.415068   1.395108
    27  C    4.551479   4.054657   2.424562   2.786526   2.414439
    28  C    3.382998   2.678228   1.398384   2.411303   2.786431
    29  H    3.697529   2.463318   2.152009   3.394892   3.871418
    30  H    5.488814   4.745433   3.404720   3.870638   3.398032
    31  H    5.888318   5.888787   3.885625   3.397798   2.153414
    32  H    4.760286   5.502491   3.404795   2.150238   1.084133
    33  H    2.492214   3.717416   2.152485   1.085071   2.150885
                   26         27         28         29         30
    26  C    0.000000
    27  C    1.394704   0.000000
    28  C    2.415047   1.393974   0.000000
    29  H    3.397575   2.151220   1.084997   0.000000
    30  H    2.153470   1.084128   2.150564   2.474983   0.000000
    31  H    1.084183   2.153111   3.397907   4.293211   2.481722
    32  H    2.153685   3.397874   3.870550   4.955530   4.295302
    33  H    3.397724   3.871581   3.394902   4.291465   4.955684
                   31         32         33
    31  H    0.000000
    32  H    2.481798   0.000000
    33  H    4.293198   2.474726   0.000000
 Stoichiometry    C15H14FNOS
 Framework group  C1[X(C15H14FNOS)]
 Deg. of freedom    93
 Full point group                 C1      NOp   1
 Largest Abelian subgroup         C1      NOp   1
 Largest concise Abelian subgroup C1      NOp   1
                         Standard orientation:                         
 ---------------------------------------------------------------------
 Center     Atomic      Atomic             Coordinates (Angstroms)
 Number     Number       Type             X           Y           Z
 ---------------------------------------------------------------------
      1          6           0       -2.824812    1.201105   -0.082978
      2          8           0       -1.419432    0.829063    0.055097
      3          6           0       -0.473407    1.771490    0.026377
      4          7           0        0.750804    1.235975    0.137034
      5          1           0        1.520697    1.887841    0.156286
      6          6           0        1.040221   -0.200983    0.294630
      7          1           0        0.679242   -0.540682    1.269280
      8          1           0        0.485962   -0.750629   -0.468232
      9          6           0        2.522788   -0.456158    0.163283
     10          6           0        3.115257   -0.563156   -1.100306
     11          6           0        4.484028   -0.782769   -1.234380
     12          6           0        5.246687   -0.893244   -0.082282
     13          6           0        4.701571   -0.795130    1.186630
     14          6           0        3.329406   -0.573819    1.299127
     15          1           0        2.885257   -0.497712    2.285466
     16          1           0        5.334299   -0.892334    2.059770
     17          9           0        6.584203   -1.111618   -0.204124
     18          1           0        4.952349   -0.872258   -2.206462
     19          1           0        2.502964   -0.479415   -1.991488
     20         16           0       -0.748340    3.427890   -0.131973
     21          1           0       -2.941938    1.739845   -1.023242
     22          1           0       -3.082168    1.867650    0.740159
     23          6           0       -3.628071   -0.068172   -0.054843
     24          6           0       -3.868651   -0.780102   -1.234664
     25          6           0       -4.599535   -1.966275   -1.208797
     26          6           0       -5.099863   -2.451223   -0.000151
     27          6           0       -4.868936   -1.745370    1.180375
     28          6           0       -4.136369   -0.559756    1.151580
     29          1           0       -3.961081   -0.010055    2.070449
     30          1           0       -5.261650   -2.115174    2.120775
     31          1           0       -5.672419   -3.371663    0.020430
     32          1           0       -4.782699   -2.508440   -2.129585
     33          1           0       -3.485276   -0.401604   -2.176547
 ---------------------------------------------------------------------
 Rotational constants (GHZ):      0.5585406      0.1285640      0.1130034
 Standard basis: 6-311++G(d,p) (5D, 7F)
 There are   543 symmetry adapted cartesian basis functions of A   symmetry.
 There are   524 symmetry adapted basis functions of A   symmetry.
   524 basis functions,   824 primitive gaussians,   543 cartesian basis functions
    72 alpha electrons       72 beta electrons
       nuclear repulsion energy      1380.1822914481 Hartrees.
 NAtoms=   33 NActive=   33 NUniq=   33 SFac= 1.00D+00 NAtFMM=   60 NAOKFM=F Big=F
 Integral buffers will be    131072 words long.
 Raffenetti 2 integral format.
 Two-electron integral symmetry is turned on.
 ------------------------------------------------------------------------------
 Polarizable Continuum Model (PCM)
 =================================
 Model                : PCM (using non-symmetric T matrix).
 Atomic radii         : UFF (Universal Force Field).
 Polarization charges : Total charges.
 Charge compensation  : None.
 Solution method      : On-the-fly selection.
 Cavity type          : Scaled VdW (van der Waals Surface) (Alpha=1.100).
 Cavity algorithm     : GePol (No added spheres)
                        Default sphere list used, NSphG=   33.
                        Lebedev-Laikov grids with approx.  5.0 points / Ang**2.
                        Smoothing algorithm: York/Karplus (Gamma=1.0000).
                        Polarization charges: spherical gaussians, with
                                              point-specific exponents (IZeta= 3).
                        Self-potential: point-specific (ISelfS= 7).
                        Self-field    : sphere-specific E.n sum rule (ISelfD= 2).
 1st derivatives      : Analytical E(r).r(x)/FMM algorithm (CHGder, D1EAlg=3).
                        Cavity 1st derivative terms included.
 Solvent              : Chloroform, Eps=   4.711300 Eps(inf)=   2.090627
 ------------------------------------------------------------------------------
 One-electron integrals computed using PRISM.
 NBasis=   524 RedAO= T EigKep=  2.14D-06  NBF=   524
 NBsUse=   522 1.00D-06 EigRej=  8.53D-07 NBFU=   522
 Initial guess from the checkpoint file:  "60385_4cB.chk"
 B after Tr=     0.000000    0.000000    0.000000
         Rot=    1.000000   -0.000124   -0.000057    0.000094 Ang=  -0.02 deg.
 Requested convergence on RMS density matrix=1.00D-08 within 128 cycles.
 Requested convergence on MAX density matrix=1.00D-06.
 Requested convergence on             energy=1.00D-06.
 No special actions if energy rises.
 Inv3:  Mode=1 IEnd=    23302107.
 Iteration    1 A*A^-1 deviation from unit magnitude is 1.02D-14 for   2628.
 Iteration    1 A*A^-1 deviation from orthogonality  is 6.77D-15 for   2300   1773.
 Iteration    1 A^-1*A deviation from unit magnitude is 9.44D-15 for   2550.
 Iteration    1 A^-1*A deviation from orthogonality  is 1.35D-13 for   2403   2363.
 Error on total polarization charges =  0.01925
 SCF Done:  E(RB3LYP) =  -1208.29562452     A.U. after   11 cycles
            NFock= 11  Conv=0.18D-08     -V/T= 2.0033
 D1PCM: PCM CHGder 1st derivatives, ID1Alg=3 FixD1E=F DoIter=F DoCFld=F I1PDM=0.
 Calling FoFJK, ICntrl=      2127 FMM=F ISym2X=0 I1Cent= 0 IOpClX= 0 NMat=1 NMatS=1 NMatT=0.
 ***** Axes restored to original set *****
 -------------------------------------------------------------------
 Center     Atomic                   Forces (Hartrees/Bohr)
 Number     Number              X              Y              Z
 -------------------------------------------------------------------
      1        6           0.000302296   -0.000298509   -0.000009477
      2        8          -0.000655759   -0.000787990    0.000071069
      3        6          -0.000333848    0.002261636   -0.000313507
      4        7           0.000835582   -0.000852718    0.000133626
      5        1          -0.000035563    0.000050319   -0.000007418
      6        6          -0.000000489    0.000416140   -0.000068409
      7        1          -0.000035240   -0.000052304    0.000026243
      8        1          -0.000029878   -0.000063889    0.000010721
      9        6          -0.000092038    0.000038539    0.000049011
     10        6           0.000146200   -0.000005882   -0.000053500
     11        6          -0.000283190    0.000041848   -0.000034265
     12        6           0.000784882   -0.000124609   -0.000067412
     13        6          -0.000260676    0.000040413    0.000074798
     14        6           0.000110874   -0.000028282    0.000000415
     15        1          -0.000012656   -0.000000899    0.000013040
     16        1           0.000037277   -0.000001656   -0.000002158
     17        9          -0.000484740    0.000082625    0.000040065
     18        1           0.000039518   -0.000001951   -0.000007672
     19        1          -0.000020049   -0.000000801   -0.000007610
     20       16           0.000251366   -0.000914373    0.000131279
     21        1          -0.000131284    0.000073748    0.000018688
     22        1          -0.000109935    0.000057967   -0.000006104
     23        6           0.000003554    0.000147166    0.000020262
     24        6          -0.000025675   -0.000052786   -0.000017957
     25        6           0.000028934    0.000017169   -0.000039257
     26        6          -0.000021682   -0.000017330    0.000007053
     27        6           0.000010793    0.000012992    0.000033543
     28        6          -0.000045490   -0.000041863    0.000003412
     29        1           0.000008877    0.000007263    0.000014898
     30        1           0.000003115   -0.000003491    0.000006245
     31        1          -0.000000688   -0.000008784   -0.000000048
     32        1           0.000004292   -0.000000826   -0.000005906
     33        1           0.000011321    0.000011118   -0.000013664
 -------------------------------------------------------------------
 Cartesian Forces:  Max     0.002261636 RMS     0.000322207

 GradGradGradGradGradGradGradGradGradGradGradGradGradGradGradGradGradGrad
 Berny optimization.
 Using GEDIIS/GDIIS optimizer.
 FormGI is forming the generalized inverse of G from B-inverse, IUseBI=4.
 Internal  Forces:  Max     0.001048035 RMS     0.000146262
 Search for a local minimum.
 Step number   2 out of a maximum of  174
 All quantities printed in internal units (Hartrees-Bohrs-Radians)
 Mixed Optimization -- En-DIIS/RFO-DIIS
 Swapping is turned off.
 Update second derivatives using D2CorX and points    1    2
 DE= -3.22D-05 DEPred=-2.51D-05 R= 1.28D+00
 TightC=F SS=  1.41D+00  RLast= 1.64D-02 DXNew= 5.0454D-01 4.9324D-02
 Trust test= 1.28D+00 RLast= 1.64D-02 DXMaxT set to 3.00D-01
 ITU=  1  0
     Eigenvalues ---    0.00631   0.00705   0.00735   0.00877   0.01409
     Eigenvalues ---    0.01513   0.01554   0.02110   0.02112   0.02131
     Eigenvalues ---    0.02136   0.02138   0.02142   0.02150   0.02151
     Eigenvalues ---    0.02156   0.02160   0.02162   0.02179   0.02219
     Eigenvalues ---    0.02230   0.02258   0.02283   0.02492   0.02536
     Eigenvalues ---    0.02556   0.05183   0.06428   0.06588   0.06938
     Eigenvalues ---    0.09633   0.11588   0.13076   0.13724   0.15620
     Eigenvalues ---    0.15994   0.16000   0.16000   0.16000   0.16000
     Eigenvalues ---    0.16000   0.16000   0.16000   0.16006   0.20854
     Eigenvalues ---    0.21990   0.22000   0.22000   0.22002   0.22019
     Eigenvalues ---    0.22191   0.23037   0.23520   0.24150   0.24998
     Eigenvalues ---    0.24999   0.25000   0.25000   0.27704   0.30006
     Eigenvalues ---    0.31365   0.32191   0.34457   0.34662   0.34823
     Eigenvalues ---    0.34832   0.35392   0.35399   0.35469   0.35485
     Eigenvalues ---    0.35496   0.35505   0.35505   0.35602   0.35665
     Eigenvalues ---    0.35747   0.37125   0.42031   0.42058   0.42311
     Eigenvalues ---    0.42596   0.45941   0.45983   0.46100   0.46361
     Eigenvalues ---    0.46456   0.46550   0.46783   0.47805   0.48017
     Eigenvalues ---    0.50003   0.54639   0.60362
 En-DIIS/RFO-DIIS IScMMF=        0 using points:     2    1
 RFO step:  Lambda=-6.84956219D-06.
 DidBck=F Rises=F RFO-DIIS coefs:    1.39094   -0.39094
 Iteration  1 RMS(Cart)=  0.00324367 RMS(Int)=  0.00000265
 Iteration  2 RMS(Cart)=  0.00000892 RMS(Int)=  0.00000034
 Iteration  3 RMS(Cart)=  0.00000000 RMS(Int)=  0.00000034
 Variable       Old X    -DE/DX   Delta X   Delta X   Delta X     New X
                                 (Linear)    (Quad)   (Total)
    R1        2.75963  -0.00005  -0.00070   0.00017  -0.00054   2.75909
    R2        2.05976   0.00004   0.00005   0.00012   0.00017   2.05993
    R3        2.05977   0.00006   0.00007   0.00019   0.00026   2.06003
    R4        2.83905  -0.00006   0.00007  -0.00030  -0.00023   2.83881
    R5        2.52401   0.00105   0.00062   0.00217   0.00279   2.52680
    R6        2.53372   0.00084   0.00147   0.00126   0.00273   2.53645
    R7        3.18705  -0.00095  -0.00258  -0.00220  -0.00478   3.18226
    R8        1.90669   0.00001  -0.00018   0.00011  -0.00007   1.90662
    R9        2.78595  -0.00033  -0.00022  -0.00119  -0.00141   2.78454
   R10        2.06633   0.00005   0.00018   0.00011   0.00029   2.06663
   R11        2.06255   0.00004   0.00009   0.00012   0.00020   2.06275
   R12        2.85366  -0.00004   0.00003  -0.00019  -0.00016   2.85349
   R13        2.64503   0.00005  -0.00010   0.00021   0.00011   2.64513
   R14        2.64198   0.00002  -0.00007   0.00008   0.00001   2.64199
   R15        2.63191  -0.00009  -0.00009  -0.00023  -0.00032   2.63159
   R16        2.04939   0.00002   0.00007   0.00003   0.00010   2.04949
   R17        2.61929   0.00013  -0.00004   0.00042   0.00038   2.61967
   R18        2.04604   0.00002  -0.00004   0.00011   0.00007   2.04611
   R19        2.61638   0.00013  -0.00006   0.00043   0.00037   2.61674
   R20        2.57134  -0.00049  -0.00096  -0.00080  -0.00176   2.56957
   R21        2.63512  -0.00008  -0.00006  -0.00020  -0.00026   2.63486
   R22        2.04594   0.00002  -0.00004   0.00010   0.00006   2.04601
   R23        2.04922   0.00002   0.00009   0.00002   0.00011   2.04933
   R24        2.64339   0.00004  -0.00026   0.00028   0.00001   2.64340
   R25        2.64256   0.00004  -0.00028   0.00027  -0.00001   2.64255
   R26        2.63335  -0.00001  -0.00022   0.00007  -0.00015   2.63320
   R27        2.05049   0.00002   0.00002   0.00007   0.00009   2.05058
   R28        2.63637   0.00005  -0.00029   0.00029   0.00001   2.63638
   R29        2.04871   0.00000   0.00003  -0.00000   0.00003   2.04874
   R30        2.63561   0.00004  -0.00029   0.00026  -0.00003   2.63558
   R31        2.04881   0.00001   0.00002   0.00002   0.00003   2.04884
   R32        2.63423  -0.00001  -0.00022   0.00010  -0.00012   2.63411
   R33        2.04870   0.00001   0.00003   0.00001   0.00003   2.04874
   R34        2.05035   0.00002   0.00002   0.00006   0.00008   2.05043
    A1        1.88693   0.00008  -0.00024   0.00148   0.00123   1.88817
    A2        1.88769   0.00006  -0.00007   0.00104   0.00096   1.88865
    A3        1.87291   0.00002   0.00016   0.00041   0.00058   1.87348
    A4        1.90057  -0.00005  -0.00117  -0.00069  -0.00186   1.89871
    A5        1.95658  -0.00005   0.00060  -0.00092  -0.00032   1.95626
    A6        1.95656  -0.00005   0.00069  -0.00112  -0.00043   1.95613
    A7        2.09421   0.00022  -0.00190   0.00223   0.00033   2.09454
    A8        1.94240  -0.00034  -0.00122  -0.00123  -0.00245   1.93995
    A9        2.18897   0.00033   0.00051   0.00157   0.00208   2.19105
   A10        2.15180   0.00001   0.00071  -0.00033   0.00038   2.15219
   A11        2.02665  -0.00006  -0.00083  -0.00012  -0.00095   2.02570
   A12        2.18629   0.00001   0.00027  -0.00007   0.00020   2.18649
   A13        2.06904   0.00005   0.00056   0.00015   0.00071   2.06975
   A14        1.91058   0.00003   0.00066  -0.00003   0.00062   1.91120
   A15        1.89277   0.00004   0.00025   0.00031   0.00057   1.89334
   A16        1.92638  -0.00004  -0.00009  -0.00007  -0.00016   1.92622
   A17        1.87434  -0.00004  -0.00091  -0.00017  -0.00108   1.87327
   A18        1.92745   0.00001  -0.00008   0.00001  -0.00008   1.92737
   A19        1.93122   0.00001   0.00017  -0.00004   0.00013   1.93135
   A20        2.10251  -0.00000   0.00011  -0.00005   0.00006   2.10257
   A21        2.10597   0.00001   0.00025  -0.00004   0.00020   2.10617
   A22        2.07463  -0.00001  -0.00036   0.00010  -0.00026   2.07437
   A23        2.11176   0.00001   0.00018  -0.00004   0.00013   2.11189
   A24        2.09089  -0.00002  -0.00030   0.00003  -0.00027   2.09062
   A25        2.08053   0.00000   0.00013   0.00001   0.00014   2.08066
   A26        2.06384   0.00004   0.00021   0.00017   0.00038   2.06422
   A27        2.12299   0.00001   0.00028   0.00001   0.00029   2.12328
   A28        2.09633  -0.00005  -0.00049  -0.00017  -0.00066   2.09567
   A29        2.14064  -0.00011  -0.00040  -0.00036  -0.00076   2.13989
   A30        2.07057   0.00005   0.00020   0.00016   0.00036   2.07093
   A31        2.07197   0.00006   0.00020   0.00020   0.00040   2.07237
   A32        2.06305   0.00005   0.00017   0.00023   0.00040   2.06345
   A33        2.09748  -0.00006  -0.00048  -0.00017  -0.00066   2.09682
   A34        2.12265   0.00001   0.00031  -0.00006   0.00026   2.12291
   A35        2.11244   0.00001   0.00020  -0.00009   0.00011   2.11255
   A36        2.09065  -0.00001  -0.00026   0.00007  -0.00018   2.09047
   A37        2.08008   0.00000   0.00005   0.00002   0.00007   2.08015
   A38        2.10151  -0.00002   0.00011  -0.00015  -0.00004   2.10147
   A39        2.10308   0.00003   0.00019   0.00006   0.00024   2.10332
   A40        2.07856  -0.00001  -0.00029   0.00009  -0.00020   2.07836
   A41        2.10340   0.00001   0.00021  -0.00006   0.00014   2.10354
   A42        2.08729  -0.00001  -0.00025   0.00005  -0.00020   2.08709
   A43        2.09249   0.00000   0.00004   0.00001   0.00006   2.09255
   A44        2.09447  -0.00000  -0.00003  -0.00001  -0.00004   2.09444
   A45        2.09270  -0.00000   0.00008  -0.00007   0.00001   2.09271
   A46        2.09600   0.00001  -0.00005   0.00008   0.00003   2.09603
   A47        2.09209   0.00000  -0.00006   0.00005  -0.00001   2.09208
   A48        2.09549  -0.00000   0.00003  -0.00002   0.00001   2.09550
   A49        2.09559  -0.00000   0.00004  -0.00003   0.00000   2.09559
   A50        2.09437  -0.00001  -0.00001  -0.00003  -0.00004   2.09433
   A51        2.09625   0.00001  -0.00006   0.00008   0.00002   2.09627
   A52        2.09256  -0.00000   0.00008  -0.00006   0.00002   2.09258
   A53        2.10347   0.00001   0.00019  -0.00004   0.00015   2.10362
   A54        2.08726  -0.00001  -0.00024   0.00006  -0.00018   2.08708
   A55        2.09245  -0.00000   0.00005  -0.00002   0.00003   2.09249
    D1        0.99738  -0.00001  -0.00217  -0.00074  -0.00291   0.99446
    D2       -1.05800  -0.00002  -0.00062  -0.00129  -0.00190  -1.05991
    D3        3.11108  -0.00001  -0.00150  -0.00077  -0.00227   3.10881
    D4       -1.52828   0.00000   0.00004   0.00134   0.00138  -1.52690
    D5        1.60445  -0.00000   0.00052   0.00070   0.00122   1.60568
    D6        0.54095   0.00009   0.00020   0.00287   0.00307   0.54402
    D7       -2.60950   0.00008   0.00067   0.00224   0.00291  -2.60659
    D8        2.68477  -0.00006  -0.00037   0.00045   0.00008   2.68485
    D9       -0.46569  -0.00006   0.00011  -0.00018  -0.00008  -0.46576
   D10       -3.11682  -0.00005  -0.00036  -0.00233  -0.00270  -3.11952
   D11        0.02179   0.00002  -0.00090   0.00142   0.00053   0.02232
   D12       -3.10542   0.00003  -0.00076   0.00212   0.00136  -3.10405
   D13       -0.01742   0.00002  -0.00083   0.00129   0.00046  -0.01695
   D14        0.03908  -0.00003  -0.00023  -0.00155  -0.00178   0.03730
   D15        3.12708  -0.00004  -0.00031  -0.00237  -0.00268   3.12440
   D16       -1.17583   0.00001   0.00055   0.00105   0.00160  -1.17423
   D17        0.86411   0.00000  -0.00003   0.00101   0.00098   0.86509
   D18        2.98231   0.00001   0.00029   0.00111   0.00140   2.98371
   D19        1.91098   0.00000   0.00044   0.00020   0.00063   1.91161
   D20       -2.33227  -0.00001  -0.00014   0.00015   0.00001  -2.33225
   D21       -0.21407   0.00000   0.00017   0.00026   0.00043  -0.21364
   D22       -1.42748   0.00000   0.00104   0.00058   0.00162  -1.42585
   D23        1.70087   0.00000   0.00027   0.00130   0.00157   1.70244
   D24        2.74067  -0.00001   0.00033   0.00067   0.00100   2.74167
   D25       -0.41416  -0.00001  -0.00044   0.00139   0.00094  -0.41322
   D26        0.66773   0.00003   0.00140   0.00090   0.00231   0.67004
   D27       -2.48711   0.00003   0.00063   0.00162   0.00225  -2.48486
   D28        3.12836   0.00000  -0.00056   0.00053  -0.00003   3.12833
   D29       -0.01856  -0.00000  -0.00027   0.00014  -0.00013  -0.01869
   D30       -0.00022  -0.00000   0.00019  -0.00018   0.00002  -0.00020
   D31        3.13604  -0.00000   0.00049  -0.00056  -0.00008   3.13597
   D32       -3.12946  -0.00000   0.00053  -0.00043   0.00011  -3.12936
   D33        0.01775  -0.00000   0.00059  -0.00043   0.00016   0.01791
   D34       -0.00091   0.00000  -0.00022   0.00028   0.00006  -0.00085
   D35       -3.13688   0.00000  -0.00017   0.00028   0.00011  -3.13678
   D36        0.00021  -0.00000  -0.00002  -0.00005  -0.00007   0.00014
   D37        3.13605  -0.00000   0.00010  -0.00006   0.00004   3.13609
   D38       -3.13609   0.00000  -0.00031   0.00033   0.00002  -3.13606
   D39       -0.00025   0.00000  -0.00019   0.00032   0.00013  -0.00012
   D40        0.00096   0.00000  -0.00014   0.00019   0.00005   0.00101
   D41        3.13840   0.00000  -0.00009   0.00013   0.00003   3.13843
   D42       -3.13497   0.00000  -0.00026   0.00020  -0.00006  -3.13503
   D43        0.00247   0.00000  -0.00021   0.00014  -0.00007   0.00239
   D44       -0.00205  -0.00000   0.00011  -0.00009   0.00002  -0.00203
   D45        3.13653   0.00000   0.00011  -0.00006   0.00004   3.13658
   D46       -3.13948  -0.00000   0.00006  -0.00003   0.00004  -3.13945
   D47       -0.00090   0.00000   0.00006   0.00000   0.00006  -0.00084
   D48        0.00200  -0.00000   0.00008  -0.00015  -0.00007   0.00193
   D49        3.13801  -0.00000   0.00002  -0.00015  -0.00012   3.13788
   D50       -3.13653  -0.00000   0.00008  -0.00018  -0.00010  -3.13663
   D51       -0.00053  -0.00000   0.00003  -0.00018  -0.00015  -0.00068
   D52        3.12785  -0.00001   0.00047  -0.00069  -0.00022   3.12762
   D53       -0.01783  -0.00000   0.00028  -0.00032  -0.00004  -0.01787
   D54       -0.00501  -0.00000  -0.00001  -0.00006  -0.00007  -0.00508
   D55        3.13250   0.00000  -0.00019   0.00031   0.00011   3.13261
   D56       -3.12891   0.00001  -0.00047   0.00066   0.00018  -3.12873
   D57        0.01689   0.00000  -0.00031   0.00027  -0.00004   0.01685
   D58        0.00393   0.00000  -0.00000   0.00003   0.00003   0.00396
   D59       -3.13344  -0.00000   0.00016  -0.00036  -0.00020  -3.13364
   D60        0.00208   0.00000  -0.00002   0.00017   0.00015   0.00223
   D61        3.13831   0.00000  -0.00021   0.00029   0.00008   3.13839
   D62       -3.13542  -0.00000   0.00016  -0.00020  -0.00003  -3.13545
   D63        0.00082  -0.00000  -0.00002  -0.00008  -0.00010   0.00071
   D64        0.00198  -0.00000   0.00006  -0.00025  -0.00019   0.00180
   D65        3.13680   0.00000  -0.00016   0.00015  -0.00002   3.13679
   D66       -3.13424  -0.00000   0.00025  -0.00036  -0.00011  -3.13435
   D67        0.00058   0.00000   0.00002   0.00003   0.00005   0.00064
   D68       -0.00305   0.00000  -0.00007   0.00021   0.00014  -0.00291
   D69        3.13437   0.00000  -0.00021   0.00038   0.00017   3.13455
   D70       -3.13787  -0.00000   0.00016  -0.00018  -0.00003  -3.13790
   D71       -0.00045  -0.00000   0.00001  -0.00001   0.00000  -0.00044
   D72        0.00007  -0.00000   0.00004  -0.00010  -0.00007   0.00001
   D73        3.13744   0.00000  -0.00012   0.00028   0.00016   3.13760
   D74       -3.13736  -0.00000   0.00018  -0.00027  -0.00009  -3.13746
   D75        0.00000   0.00000   0.00002   0.00011   0.00013   0.00013
         Item               Value     Threshold  Converged?
 Maximum Force            0.001048     0.000450     NO 
 RMS     Force            0.000146     0.000300     YES
 Maximum Displacement     0.010024     0.001800     NO 
 RMS     Displacement     0.003245     0.001200     NO 
 Predicted change in Energy=-7.400369D-06
 GradGradGradGradGradGradGradGradGradGradGradGradGradGradGradGradGradGrad

                          Input orientation:                          
 ---------------------------------------------------------------------
 Center     Atomic      Atomic             Coordinates (Angstroms)
 Number     Number       Type             X           Y           Z
 ---------------------------------------------------------------------
      1          6           0       -2.825942    1.199766   -0.083335
      2          8           0       -1.419887    0.830178    0.051418
      3          6           0       -0.474067    1.774781    0.018927
      4          7           0        0.750912    1.237633    0.130685
      5          1           0        1.520829    1.889450    0.148663
      6          6           0        1.038945   -0.198434    0.291913
      7          1           0        0.676737   -0.536258    1.266933
      8          1           0        0.484862   -0.750105   -0.469765
      9          6           0        2.521400   -0.454781    0.162602
     10          6           0        3.115446   -0.563212   -1.100187
     11          6           0        4.484051   -0.783864   -1.232491
     12          6           0        5.245853   -0.893977   -0.079551
     13          6           0        4.698788   -0.794380    1.188618
     14          6           0        3.326773   -0.572126    1.299370
     15          1           0        2.881447   -0.495025    2.285165
     16          1           0        5.330712   -0.891282    2.062414
     17          9           0        6.582444   -1.113192   -0.199614
     18          1           0        4.953730   -0.874451   -2.203858
     19          1           0        2.504078   -0.479800   -1.992098
     20         16           0       -0.747654    3.428796   -0.139745
     21          1           0       -2.947218    1.739868   -1.022393
     22          1           0       -3.083657    1.865590    0.740453
     23          6           0       -3.627546   -0.070401   -0.054696
     24          6           0       -3.868290   -0.782383   -1.234459
     25          6           0       -4.597394   -1.969556   -1.208358
     26          6           0       -5.096036   -2.455541    0.000571
     27          6           0       -4.864968   -1.749774    1.181105
     28          6           0       -4.134120   -0.563183    1.151958
     29          1           0       -3.958547   -0.013551    2.070865
     30          1           0       -5.256236   -2.120452    2.121784
     31          1           0       -5.667269   -3.376817    0.021385
     32          1           0       -4.780572   -2.511698   -2.129177
     33          1           0       -3.486146   -0.403006   -2.176543
 ---------------------------------------------------------------------
                    Distance matrix (angstroms):
                    1          2          3          4          5
     1  C    0.000000
     2  O    1.460050   0.000000
     3  C    2.423307   1.337126   0.000000
     4  N    3.583451   2.210129   1.342234   0.000000
     5  H    4.407256   3.127191   2.002396   1.008940   0.000000
     6  C    4.127121   2.676142   2.501461   1.473515   2.147555
     7  H    4.135912   2.782168   2.867538   2.107902   2.801264
     8  H    3.861703   2.529228   2.744706   2.093424   2.902228
     9  C    5.602863   4.146953   3.736899   2.449472   2.548874
    10  C    6.280300   4.882312   4.427553   3.217003   3.180877
    11  C    7.661028   6.253802   5.718011   4.458815   4.223136
    12  C    8.338923   6.886359   6.312642   4.979202   4.655679
    13  C    7.887715   6.431997   5.892978   4.564430   4.287642
    14  C    6.550372   5.104372   4.646922   3.357992   3.262655
    15  H    6.407527   5.024666   4.641910   3.490425   3.478742
    16  H    8.689518   7.251077   6.706653   5.407257   5.090199
    17  F    9.689223   8.238750   7.627746   6.296209   5.895516
    18  H    8.326001   6.972447   6.435851   5.251159   4.995830
    19  H    5.905373   4.614054   4.242252   3.244899   3.341104
    20  S    3.048121   2.690959   1.683981   2.668338   2.756588
    21  H    1.090067   2.076860   2.683662   3.906149   4.621384
    22  H    1.090122   2.077253   2.709023   3.933200   4.642421
    23  C    1.502236   2.386643   3.654387   4.573425   5.512543
    24  C    2.518032   3.201329   4.430667   5.223132   6.172059
    25  C    3.801094   4.418381   5.703342   6.378359   7.359760
    26  C    4.303676   4.930781   6.265664   6.916882   7.917308
    27  C    3.802133   4.449824   5.749187   6.447177   7.422148
    28  C    2.518981   3.243410   4.488410   5.305608   6.245034
    29  H    2.719468   3.351841   4.421558   5.244879   6.110632
    30  H    4.668268   5.264049   6.516440   7.164288   8.117951
    31  H    5.387877   5.978291   7.314938   7.905576   8.911707
    32  H    4.667012   5.217023   6.444706   7.054202   8.016626
    33  H    2.717768   3.279326   4.316881   5.095847   5.977602
                    6          7          8          9         10
     6  C    0.000000
     7  H    1.093611   0.000000
     8  H    1.091560   1.760304   0.000000
     9  C    1.510002   2.151503   2.152810   0.000000
    10  C    2.526432   3.398718   2.711518   1.399744   0.000000
    11  C    3.812517   4.561148   4.071413   2.430346   1.392578
    12  C    4.280167   4.776798   4.779121   2.770230   2.385317
    13  C    3.814928   4.031086   4.528727   2.430855   2.792676
    14  C    2.527602   2.650477   3.352308   1.398083   2.408861
    15  H    2.730537   2.428835   3.660373   2.153260   3.394115
    16  H    4.694036   4.734798   5.469381   3.419364   3.875188
    17  F    5.639926   6.112364   6.114354   4.129986   3.624030
    18  H    4.691632   5.518463   4.795135   3.419428   2.166622
    19  H    2.728091   3.736796   2.543185   2.154915   1.084543
    20  S    4.066333   4.441767   4.369350   5.085302   5.637563
    21  H    4.623193   4.853331   4.276042   6.010531   6.485840
    22  H    4.632196   4.492953   4.587027   6.093825   6.907670
    23  C    4.681098   4.526653   4.188817   6.164779   6.841334
    24  C    5.172211   5.193728   4.419924   6.548835   6.988464
    25  C    6.095572   5.999822   5.278438   7.406166   7.840752
    26  C    6.543501   6.213874   5.854584   7.877475   8.498294
    27  C    6.168753   5.673666   5.687301   7.567878   8.384463
    28  C    5.256741   4.812306   4.898971   6.729526   7.591334
    29  H    5.307898   4.733433   5.171189   6.769480   7.771683
    30  H    6.831682   6.200049   6.446253   8.191732   9.104457
    31  H    7.426211   7.061627   6.707426   8.695547   9.290338
    32  H    6.714137   6.724444   5.794968   7.924768   8.197713
    33  H    5.158641   5.404154   4.336182   6.447084   6.690682
                   11         12         13         14         15
    11  C    0.000000
    12  C    1.386268   0.000000
    13  C    2.430636   1.384721   0.000000
    14  C    2.791853   2.384927   1.394306   0.000000
    15  H    3.876297   3.367709   2.143539   1.084460   0.000000
    16  H    3.403641   2.143647   1.082699   2.167918   2.491092
    17  F    2.361895   1.359760   2.361566   3.624790   4.500405
    18  H    1.082755   2.144388   3.402984   3.874403   4.958796
    19  H    2.142371   3.368487   3.877198   3.393981   4.293905
    20  S    6.805243   7.390000   7.018795   5.888920   5.869151
    21  H    7.850932   8.657511   8.352987   7.078055   7.064561
    22  H    8.257259   8.812965   8.236670   6.881022   6.598568
    23  C    8.227651   8.911571   8.449723   7.102660   6.929809
    24  C    8.352341   9.187701   8.903161   7.631083   7.617695
    25  C    9.158553   9.965971   9.671894   8.428163   8.385225
    26  C    9.802704  10.459424  10.005473   8.727991   8.526618
    27  C    9.703741  10.224986   9.611361   8.276803   7.924663
    28  C    8.944673   9.466252   8.836009   7.462354   7.106827
    29  H    9.098516   9.493177   8.737133   7.347319   6.860266
    30  H   10.388013  10.800184  10.086217   8.760235   8.300035
    31  H   10.552010  11.192449  10.746467   9.507488   9.301073
    32  H    9.466926  10.360848  10.188975   9.013651   9.069725
    33  H    8.034944   8.993677   8.858365   7.650257   7.775703
                   16         17         18         19         20
    16  H    0.000000
    17  F    2.594774   0.000000
    18  H    4.282929   2.593589   0.000000
    19  H    4.959662   4.499695   2.490259   0.000000
    20  S    7.775546   8.623432   7.435339   5.411292   0.000000
    21  H    9.217544   9.981552   8.405683   5.965222   2.910263
    22  H    8.952627  10.158267   8.987568   6.647591   2.945382
    23  C    9.241558  10.264128   8.882775   6.443442   4.532703
    24  C    9.772557  10.507054   8.875598   6.424379   5.354512
    25  C   10.508468  11.257873   9.665104   7.298254   6.715998
    26  C   10.743145  11.757077  10.409473   8.101605   7.318028
    27  C   10.269645  11.547938  10.422619   8.123108   6.746444
    28  C    9.514180  10.815452   9.692647   7.345591   5.391897
    29  H    9.330638  10.838670   9.921848   7.647912   5.200614
    30  H   10.658229  12.106106  11.158275   8.935224   7.499065
    31  H   11.458589  12.459065  11.136389   8.900434   8.399104
    32  H   11.064955  11.610218   9.871311   7.563962   7.450620
    33  H    9.795109  10.285384   8.453077   5.993555   5.131335
                   21         22         23         24         25
    21  H    0.000000
    22  H    1.772582   0.000000
    23  C    2.162488   2.162438   0.000000
    24  C    2.693528   3.395245   1.398827   0.000000
    25  C    4.064171   4.560440   2.424527   1.393432   0.000000
    26  C    4.823414   4.823823   2.801501   2.414977   1.395111
    27  C    4.550908   4.054393   2.424605   2.786424   2.414422
    28  C    3.382392   2.678012   1.398379   2.411161   2.786323
    29  H    3.696688   2.463047   2.151929   3.394762   3.871354
    30  H    5.488122   4.745177   3.404762   3.870554   3.398042
    31  H    5.888006   5.888544   3.885698   3.397729   2.153436
    32  H    4.760458   5.502267   3.404830   2.150188   1.084149
    33  H    2.492872   3.717175   2.152407   1.085119   2.150891
                   26         27         28         29         30
    26  C    0.000000
    27  C    1.394690   0.000000
    28  C    2.414951   1.393910   0.000000
    29  H    3.397544   2.151218   1.085040   0.000000
    30  H    2.153484   1.084145   2.150533   2.474999   0.000000
    31  H    1.084201   2.153115   3.397834   4.293210   2.481749
    32  H    2.153717   3.397884   3.870459   4.955482   4.295346
    33  H    3.397715   3.871529   3.394767   4.291306   4.955649
                   31         32         33
    31  H    0.000000
    32  H    2.481850   0.000000
    33  H    4.293220   2.474745   0.000000
 Stoichiometry    C15H14FNOS
 Framework group  C1[X(C15H14FNOS)]
 Deg. of freedom    93
 Full point group                 C1      NOp   1
 Largest Abelian subgroup         C1      NOp   1
 Largest concise Abelian subgroup C1      NOp   1
                         Standard orientation:                         
 ---------------------------------------------------------------------
 Center     Atomic      Atomic             Coordinates (Angstroms)
 Number     Number       Type             X           Y           Z
 ---------------------------------------------------------------------
      1          6           0       -2.825643    1.201341   -0.078419
      2          8           0       -1.419667    0.830985    0.055048
      3          6           0       -0.473565    1.775377    0.024690
      4          7           0        0.751277    1.237575    0.134789
      5          1           0        1.521398    1.889109    0.154208
      6          6           0        1.038910   -0.198981    0.292336
      7          1           0        0.676845   -0.539142    1.266597
      8          1           0        0.484465   -0.748567   -0.470585
      9          6           0        2.521253   -0.455456    0.162006
     10          6           0        3.114947   -0.560897   -1.101202
     11          6           0        4.483451   -0.781635   -1.234408
     12          6           0        5.245510   -0.894877   -0.081941
     13          6           0        4.698797   -0.798297    1.186613
     14          6           0        3.326878   -0.575902    1.298271
     15          1           0        2.881825   -0.501141    2.284370
     16          1           0        5.330912   -0.897588    2.060003
     17          9           0        6.582004   -1.114200   -0.202893
     18          1           0        4.952856   -0.869926   -2.206118
     19          1           0        2.503379   -0.475057   -1.992746
     20         16           0       -0.746684    3.429870   -0.129757
     21          1           0       -2.946990    1.743837   -1.016086
     22          1           0       -3.082944    1.865174    0.747104
     23          6           0       -3.627629   -0.068647   -0.052766
     24          6           0       -3.868890   -0.777590   -1.234253
     25          6           0       -4.598351   -1.964602   -1.210949
     26          6           0       -5.096837   -2.453469   -0.003118
     27          6           0       -4.865254   -1.750740    1.179126
     28          6           0       -4.134049   -0.564304    1.152774
     29          1           0       -3.958075   -0.017036    2.073014
     30          1           0       -5.256397   -2.123660    2.118970
     31          1           0       -5.668347   -3.374620    0.015527
     32          1           0       -4.781928   -2.504373   -2.133080
     33          1           0       -3.486868   -0.395965   -2.175478
 ---------------------------------------------------------------------
 Rotational constants (GHZ):      0.5578081      0.1286544      0.1130421
 Standard basis: 6-311++G(d,p) (5D, 7F)
 There are   543 symmetry adapted cartesian basis functions of A   symmetry.
 There are   524 symmetry adapted basis functions of A   symmetry.
   524 basis functions,   824 primitive gaussians,   543 cartesian basis functions
    72 alpha electrons       72 beta electrons
       nuclear repulsion energy      1380.2370958024 Hartrees.
 NAtoms=   33 NActive=   33 NUniq=   33 SFac= 1.00D+00 NAtFMM=   60 NAOKFM=F Big=F
 Integral buffers will be    131072 words long.
 Raffenetti 2 integral format.
 Two-electron integral symmetry is turned on.
 ------------------------------------------------------------------------------
 Polarizable Continuum Model (PCM)
 =================================
 Model                : PCM (using non-symmetric T matrix).
 Atomic radii         : UFF (Universal Force Field).
 Polarization charges : Total charges.
 Charge compensation  : None.
 Solution method      : On-the-fly selection.
 Cavity type          : Scaled VdW (van der Waals Surface) (Alpha=1.100).
 Cavity algorithm     : GePol (No added spheres)
                        Default sphere list used, NSphG=   33.
                        Lebedev-Laikov grids with approx.  5.0 points / Ang**2.
                        Smoothing algorithm: York/Karplus (Gamma=1.0000).
                        Polarization charges: spherical gaussians, with
                                              point-specific exponents (IZeta= 3).
                        Self-potential: point-specific (ISelfS= 7).
                        Self-field    : sphere-specific E.n sum rule (ISelfD= 2).
 1st derivatives      : Analytical E(r).r(x)/FMM algorithm (CHGder, D1EAlg=3).
                        Cavity 1st derivative terms included.
 Solvent              : Chloroform, Eps=   4.711300 Eps(inf)=   2.090627
 ------------------------------------------------------------------------------
 One-electron integrals computed using PRISM.
 NBasis=   524 RedAO= T EigKep=  2.13D-06  NBF=   524
 NBsUse=   522 1.00D-06 EigRej=  8.52D-07 NBFU=   522
 Initial guess from the checkpoint file:  "60385_4cB.chk"
 B after Tr=     0.000000   -0.000000   -0.000000
         Rot=    1.000000   -0.000499   -0.000002    0.000006 Ang=  -0.06 deg.
 Requested convergence on RMS density matrix=1.00D-08 within 128 cycles.
 Requested convergence on MAX density matrix=1.00D-06.
 Requested convergence on             energy=1.00D-06.
 No special actions if energy rises.
 Inv3:  Mode=1 IEnd=    23385792.
 Iteration    1 A*A^-1 deviation from unit magnitude is 8.22D-15 for   2672.
 Iteration    1 A*A^-1 deviation from orthogonality  is 6.44D-15 for   1803    752.
 Iteration    1 A^-1*A deviation from unit magnitude is 7.99D-15 for   2672.
 Iteration    1 A^-1*A deviation from orthogonality  is 7.91D-14 for   2375   2366.
 Error on total polarization charges =  0.01923
 SCF Done:  E(RB3LYP) =  -1208.29563113     A.U. after   10 cycles
            NFock= 10  Conv=0.70D-08     -V/T= 2.0033
 D1PCM: PCM CHGder 1st derivatives, ID1Alg=3 FixD1E=F DoIter=F DoCFld=F I1PDM=0.
 Calling FoFJK, ICntrl=      2127 FMM=F ISym2X=0 I1Cent= 0 IOpClX= 0 NMat=1 NMatS=1 NMatT=0.
 ***** Axes restored to original set *****
 -------------------------------------------------------------------
 Center     Atomic                   Forces (Hartrees/Bohr)
 Number     Number              X              Y              Z
 -------------------------------------------------------------------
      1        6           0.000202042    0.000077704   -0.000032104
      2        8          -0.000259346   -0.000092743   -0.000084406
      3        6           0.000334129    0.000027099    0.000330586
      4        7          -0.000212143   -0.000074374   -0.000110546
      5        1           0.000033222    0.000007968   -0.000009797
      6        6          -0.000051222    0.000087293    0.000007065
      7        1           0.000016666    0.000017414    0.000000630
      8        1           0.000030461   -0.000012152   -0.000012422
      9        6           0.000041820   -0.000019446    0.000009458
     10        6          -0.000020206    0.000012842   -0.000048804
     11        6          -0.000017673    0.000010328   -0.000010097
     12        6          -0.000015486    0.000003379    0.000013912
     13        6          -0.000005603   -0.000002984   -0.000006460
     14        6          -0.000031546   -0.000005610    0.000045488
     15        1           0.000013627    0.000001717   -0.000014426
     16        1          -0.000005570    0.000002014    0.000020509
     17        9           0.000060906   -0.000004758   -0.000007602
     18        1          -0.000009219    0.000001857   -0.000020131
     19        1           0.000012650   -0.000003288    0.000004702
     20       16          -0.000122123    0.000027353   -0.000098248
     21        1          -0.000006203   -0.000021032   -0.000041314
     22        1           0.000003076   -0.000023323    0.000065710
     23        6          -0.000002291    0.000019301    0.000013972
     24        6           0.000046912    0.000012010   -0.000077591
     25        6          -0.000009910   -0.000016881   -0.000043727
     26        6          -0.000025699   -0.000050237    0.000009946
     27        6          -0.000029450   -0.000024339    0.000034900
     28        6           0.000023426    0.000053532    0.000059445
     29        1          -0.000003227   -0.000010274   -0.000000375
     30        1           0.000005202    0.000001875   -0.000004629
     31        1           0.000004927    0.000000708   -0.000001104
     32        1           0.000003976    0.000003533    0.000004433
     33        1          -0.000006125   -0.000006484    0.000003030
 -------------------------------------------------------------------
 Cartesian Forces:  Max     0.000334129 RMS     0.000071078

 GradGradGradGradGradGradGradGradGradGradGradGradGradGradGradGradGradGrad
 Berny optimization.
 Using GEDIIS/GDIIS optimizer.
 FormGI is forming the generalized inverse of G from B-inverse, IUseBI=4.
 Internal  Forces:  Max     0.000227142 RMS     0.000042225
 Search for a local minimum.
 Step number   3 out of a maximum of  174
 All quantities printed in internal units (Hartrees-Bohrs-Radians)
 Mixed Optimization -- En-DIIS/RFO-DIIS
 Swapping is turned off.
 Update second derivatives using D2CorX and points    1    2    3
 DE= -6.61D-06 DEPred=-7.40D-06 R= 8.94D-01
 TightC=F SS=  1.41D+00  RLast= 1.22D-02 DXNew= 5.0454D-01 3.6744D-02
 Trust test= 8.94D-01 RLast= 1.22D-02 DXMaxT set to 3.00D-01
 ITU=  1  1  0
     Eigenvalues ---    0.00626   0.00704   0.00729   0.00872   0.01409
     Eigenvalues ---    0.01514   0.01554   0.02110   0.02112   0.02131
     Eigenvalues ---    0.02136   0.02138   0.02142   0.02150   0.02151
     Eigenvalues ---    0.02156   0.02160   0.02162   0.02179   0.02219
     Eigenvalues ---    0.02230   0.02258   0.02283   0.02483   0.02547
     Eigenvalues ---    0.02735   0.05181   0.06465   0.06580   0.07043
     Eigenvalues ---    0.09599   0.11613   0.13091   0.13727   0.15727
     Eigenvalues ---    0.15999   0.16000   0.16000   0.16000   0.16000
     Eigenvalues ---    0.16000   0.16000   0.16000   0.16022   0.19837
     Eigenvalues ---    0.21987   0.22000   0.22001   0.22004   0.22020
     Eigenvalues ---    0.22089   0.23116   0.23534   0.24120   0.24998
     Eigenvalues ---    0.24999   0.25000   0.25252   0.27177   0.30591
     Eigenvalues ---    0.31404   0.32188   0.34455   0.34661   0.34824
     Eigenvalues ---    0.34853   0.35393   0.35400   0.35469   0.35485
     Eigenvalues ---    0.35496   0.35505   0.35505   0.35622   0.35665
     Eigenvalues ---    0.35853   0.37678   0.42031   0.42057   0.42309
     Eigenvalues ---    0.42595   0.45941   0.45982   0.46103   0.46441
     Eigenvalues ---    0.46461   0.46640   0.46813   0.47876   0.48072
     Eigenvalues ---    0.50516   0.54850   0.60362
 En-DIIS/RFO-DIIS IScMMF=        0 using points:     3    2    1
 RFO step:  Lambda=-7.01793020D-07.
 DidBck=T Rises=F RFO-DIIS coefs:    0.75947    0.38661   -0.14608
 Iteration  1 RMS(Cart)=  0.00301168 RMS(Int)=  0.00000237
 Iteration  2 RMS(Cart)=  0.00000675 RMS(Int)=  0.00000049
 Iteration  3 RMS(Cart)=  0.00000000 RMS(Int)=  0.00000049
 Variable       Old X    -DE/DX   Delta X   Delta X   Delta X     New X
                                 (Linear)    (Quad)   (Total)
    R1        2.75909  -0.00019  -0.00013  -0.00027  -0.00040   2.75869
    R2        2.05993   0.00003  -0.00002   0.00009   0.00007   2.06000
    R3        2.06003   0.00003  -0.00004   0.00013   0.00009   2.06013
    R4        2.83881  -0.00000   0.00008  -0.00011  -0.00003   2.83879
    R5        2.52680   0.00007  -0.00044   0.00075   0.00031   2.52712
    R6        2.53645  -0.00016  -0.00011   0.00011  -0.00000   2.53645
    R7        3.18226   0.00006   0.00019  -0.00042  -0.00024   3.18203
    R8        1.90662   0.00003  -0.00005   0.00010   0.00005   1.90667
    R9        2.78454  -0.00006   0.00026  -0.00050  -0.00024   2.78430
   R10        2.06663  -0.00001  -0.00000   0.00000  -0.00000   2.06662
   R11        2.06275  -0.00000  -0.00002   0.00003   0.00001   2.06276
   R12        2.85349   0.00003   0.00005  -0.00000   0.00005   2.85354
   R13        2.64513   0.00003  -0.00006   0.00012   0.00005   2.64518
   R14        2.64199   0.00001  -0.00003   0.00004   0.00001   2.64201
   R15        2.63159  -0.00000   0.00004  -0.00007  -0.00003   2.63156
   R16        2.04949  -0.00001   0.00000  -0.00002  -0.00002   2.04947
   R17        2.61967   0.00005  -0.00011   0.00021   0.00011   2.61977
   R18        2.04611   0.00001  -0.00003   0.00007   0.00003   2.04614
   R19        2.61674   0.00004  -0.00011   0.00020   0.00009   2.61683
   R20        2.56957   0.00006   0.00006  -0.00011  -0.00004   2.56953
   R21        2.63486   0.00001   0.00004  -0.00005  -0.00001   2.63485
   R22        2.04601   0.00001  -0.00003   0.00006   0.00003   2.04604
   R23        2.04933  -0.00002   0.00001  -0.00004  -0.00003   2.04930
   R24        2.64340   0.00006  -0.00010   0.00021   0.00011   2.64351
   R25        2.64255   0.00004  -0.00010   0.00018   0.00008   2.64263
   R26        2.63320   0.00004  -0.00005   0.00010   0.00006   2.63326
   R27        2.05058  -0.00001  -0.00001   0.00001  -0.00001   2.05057
   R28        2.63638   0.00006  -0.00011   0.00020   0.00010   2.63647
   R29        2.04874  -0.00001   0.00000  -0.00002  -0.00001   2.04873
   R30        2.63558   0.00005  -0.00010   0.00018   0.00008   2.63566
   R31        2.04884  -0.00000  -0.00000  -0.00000  -0.00001   2.04884
   R32        2.63411   0.00005  -0.00005   0.00013   0.00008   2.63418
   R33        2.04874  -0.00001   0.00000  -0.00001  -0.00001   2.04872
   R34        2.05043  -0.00001  -0.00001   0.00001  -0.00000   2.05042
    A1        1.88817   0.00001  -0.00039   0.00050   0.00011   1.88828
    A2        1.88865  -0.00000  -0.00026   0.00028   0.00002   1.88867
    A3        1.87348  -0.00001  -0.00008   0.00004  -0.00004   1.87344
    A4        1.89871   0.00004   0.00001   0.00021   0.00022   1.89893
    A5        1.95626  -0.00002   0.00030  -0.00044  -0.00014   1.95612
    A6        1.95613  -0.00002   0.00036  -0.00052  -0.00016   1.95597
    A7        2.09454  -0.00023  -0.00079   0.00019  -0.00061   2.09394
    A8        1.93995   0.00004   0.00014  -0.00019  -0.00006   1.93989
    A9        2.19105  -0.00021  -0.00031  -0.00014  -0.00046   2.19059
   A10        2.15219   0.00017   0.00017   0.00033   0.00050   2.15269
   A11        2.02570   0.00000  -0.00008   0.00005  -0.00003   2.02567
   A12        2.18649   0.00002   0.00005   0.00004   0.00009   2.18659
   A13        2.06975  -0.00003   0.00004  -0.00009  -0.00006   2.06970
   A14        1.91120  -0.00002   0.00010  -0.00009   0.00000   1.91120
   A15        1.89334   0.00001  -0.00004   0.00015   0.00011   1.89345
   A16        1.92622   0.00004   0.00000   0.00010   0.00011   1.92633
   A17        1.87327   0.00002  -0.00008   0.00013   0.00005   1.87332
   A18        1.92737  -0.00001  -0.00001  -0.00005  -0.00006   1.92731
   A19        1.93135  -0.00004   0.00003  -0.00024  -0.00021   1.93114
   A20        2.10257  -0.00001   0.00003  -0.00006  -0.00003   2.10253
   A21        2.10617  -0.00001   0.00004  -0.00005  -0.00000   2.10617
   A22        2.07437   0.00002  -0.00007   0.00011   0.00004   2.07441
   A23        2.11189  -0.00001   0.00003  -0.00006  -0.00002   2.11187
   A24        2.09062   0.00001  -0.00005   0.00009   0.00004   2.09066
   A25        2.08066  -0.00000   0.00001  -0.00003  -0.00001   2.08065
   A26        2.06422   0.00000  -0.00001   0.00005   0.00004   2.06426
   A27        2.12328  -0.00002   0.00004  -0.00010  -0.00007   2.12321
   A28        2.09567   0.00002  -0.00002   0.00005   0.00002   2.09569
   A29        2.13989  -0.00001   0.00003  -0.00012  -0.00008   2.13980
   A30        2.07093   0.00000  -0.00001   0.00005   0.00004   2.07096
   A31        2.07237   0.00001  -0.00002   0.00007   0.00005   2.07241
   A32        2.06345   0.00001  -0.00003   0.00009   0.00006   2.06351
   A33        2.09682   0.00001  -0.00002   0.00005   0.00002   2.09685
   A34        2.12291  -0.00002   0.00005  -0.00013  -0.00008   2.12283
   A35        2.11255  -0.00001   0.00005  -0.00008  -0.00003   2.11252
   A36        2.09047   0.00001  -0.00005   0.00009   0.00004   2.09050
   A37        2.08015  -0.00000   0.00000  -0.00001  -0.00000   2.08015
   A38        2.10147  -0.00001   0.00005  -0.00009  -0.00004   2.10143
   A39        2.10332  -0.00001   0.00001  -0.00003  -0.00002   2.10330
   A40        2.07836   0.00002  -0.00006   0.00012   0.00006   2.07842
   A41        2.10354  -0.00002   0.00004  -0.00009  -0.00005   2.10349
   A42        2.08709   0.00001  -0.00004   0.00009   0.00004   2.08714
   A43        2.09255   0.00000   0.00000   0.00000   0.00000   2.09255
   A44        2.09444   0.00000  -0.00000   0.00001   0.00001   2.09445
   A45        2.09271  -0.00000   0.00003  -0.00005  -0.00002   2.09269
   A46        2.09603   0.00000  -0.00003   0.00003   0.00001   2.09603
   A47        2.09208   0.00000  -0.00002   0.00003   0.00001   2.09209
   A48        2.09550  -0.00000   0.00001  -0.00001  -0.00001   2.09549
   A49        2.09559  -0.00000   0.00001  -0.00001  -0.00000   2.09559
   A50        2.09433   0.00000   0.00000   0.00000   0.00001   2.09434
   A51        2.09627   0.00000  -0.00003   0.00004   0.00001   2.09629
   A52        2.09258  -0.00001   0.00002  -0.00005  -0.00002   2.09255
   A53        2.10362  -0.00002   0.00004  -0.00008  -0.00004   2.10358
   A54        2.08708   0.00001  -0.00005   0.00009   0.00004   2.08712
   A55        2.09249   0.00000   0.00001  -0.00002  -0.00001   2.09248
    D1        0.99446   0.00002  -0.00011  -0.00023  -0.00034   0.99412
    D2       -1.05991  -0.00003   0.00023  -0.00091  -0.00068  -1.06059
    D3        3.10881  -0.00000  -0.00001  -0.00046  -0.00047   3.10834
    D4       -1.52690   0.00001  -0.00032   0.00129   0.00097  -1.52593
    D5        1.60568   0.00000  -0.00010   0.00095   0.00085   1.60652
    D6        0.54402  -0.00000  -0.00066   0.00167   0.00100   0.54502
    D7       -2.60659  -0.00000  -0.00045   0.00132   0.00088  -2.60571
    D8        2.68485   0.00002  -0.00016   0.00123   0.00107   2.68592
    D9       -0.46576   0.00002   0.00006   0.00089   0.00094  -0.46482
   D10       -3.11952   0.00012   0.00051   0.00275   0.00327  -3.11625
   D11        0.02232  -0.00007  -0.00046  -0.00145  -0.00191   0.02041
   D12       -3.10405  -0.00010  -0.00061  -0.00215  -0.00276  -3.10682
   D13       -0.01695  -0.00009  -0.00042  -0.00223  -0.00265  -0.01961
   D14        0.03730   0.00008   0.00034   0.00194   0.00228   0.03959
   D15        3.12440   0.00009   0.00053   0.00186   0.00239   3.12679
   D16       -1.17423  -0.00001  -0.00018   0.00028   0.00010  -1.17413
   D17        0.86509   0.00001  -0.00025   0.00047   0.00022   0.86531
   D18        2.98371  -0.00001  -0.00023   0.00033   0.00011   2.98381
   D19        1.91161  -0.00000   0.00001   0.00020   0.00021   1.91182
   D20       -2.33225   0.00001  -0.00006   0.00039   0.00034  -2.33192
   D21       -0.21364  -0.00000  -0.00004   0.00026   0.00022  -0.21342
   D22       -1.42585   0.00000  -0.00000   0.00067   0.00066  -1.42519
   D23        1.70244   0.00000  -0.00028   0.00110   0.00082   1.70325
   D24        2.74167   0.00000  -0.00012   0.00075   0.00063   2.74230
   D25       -0.41322   0.00000  -0.00039   0.00118   0.00079  -0.41244
   D26        0.67004   0.00001  -0.00003   0.00077   0.00074   0.67078
   D27       -2.48486   0.00001  -0.00031   0.00120   0.00090  -2.48396
   D28        3.12833   0.00000  -0.00020   0.00029   0.00009   3.12842
   D29       -0.01869   0.00000  -0.00007   0.00010   0.00003  -0.01866
   D30       -0.00020  -0.00000   0.00007  -0.00013  -0.00006  -0.00027
   D31        3.13597  -0.00000   0.00020  -0.00033  -0.00012   3.13584
   D32       -3.12936  -0.00000   0.00017  -0.00031  -0.00013  -3.12949
   D33        0.01791  -0.00000   0.00018  -0.00033  -0.00014   0.01776
   D34       -0.00085  -0.00000  -0.00010   0.00012   0.00002  -0.00083
   D35       -3.13678  -0.00000  -0.00009   0.00010   0.00001  -3.13677
   D36        0.00014   0.00000   0.00001   0.00004   0.00005   0.00019
   D37        3.13609  -0.00000   0.00003  -0.00005  -0.00002   3.13607
   D38       -3.13606   0.00000  -0.00012   0.00023   0.00011  -3.13595
   D39       -0.00012   0.00000  -0.00010   0.00015   0.00004  -0.00007
   D40        0.00101  -0.00000  -0.00006   0.00007   0.00001   0.00102
   D41        3.13843   0.00000  -0.00004   0.00005   0.00001   3.13844
   D42       -3.13503   0.00000  -0.00008   0.00016   0.00007  -3.13496
   D43        0.00239   0.00000  -0.00006   0.00014   0.00008   0.00247
   D44       -0.00203  -0.00000   0.00004  -0.00008  -0.00005  -0.00208
   D45        3.13658   0.00000   0.00003  -0.00003  -0.00000   3.13658
   D46       -3.13945  -0.00000   0.00002  -0.00007  -0.00005  -3.13950
   D47       -0.00084  -0.00000   0.00001  -0.00002  -0.00001  -0.00085
   D48        0.00193   0.00000   0.00005  -0.00001   0.00003   0.00196
   D49        3.13788   0.00000   0.00004   0.00001   0.00004   3.13793
   D50       -3.13663   0.00000   0.00005  -0.00006  -0.00001  -3.13664
   D51       -0.00068   0.00000   0.00005  -0.00005   0.00000  -0.00068
   D52        3.12762   0.00000   0.00023  -0.00026  -0.00003   3.12759
   D53       -0.01787  -0.00000   0.00011  -0.00019  -0.00007  -0.01794
   D54       -0.00508   0.00000   0.00001   0.00008   0.00009  -0.00499
   D55        3.13261   0.00000  -0.00010   0.00015   0.00005   3.13266
   D56       -3.12873  -0.00000  -0.00022   0.00022   0.00000  -3.12873
   D57        0.01685   0.00000  -0.00011   0.00014   0.00003   0.01689
   D58        0.00396  -0.00000  -0.00001  -0.00012  -0.00012   0.00384
   D59       -3.13364  -0.00000   0.00011  -0.00020  -0.00009  -3.13373
   D60        0.00223  -0.00000  -0.00004   0.00000  -0.00004   0.00219
   D61        3.13839  -0.00000  -0.00010   0.00010   0.00001   3.13840
   D62       -3.13545   0.00000   0.00007  -0.00007  -0.00000  -3.13545
   D63        0.00071   0.00000   0.00002   0.00003   0.00005   0.00076
   D64        0.00180   0.00000   0.00007  -0.00004   0.00002   0.00182
   D65        3.13679   0.00000  -0.00006   0.00010   0.00004   3.13683
   D66       -3.13435  -0.00000   0.00012  -0.00015  -0.00003  -3.13438
   D67        0.00064  -0.00000  -0.00000   0.00000  -0.00000   0.00063
   D68       -0.00291  -0.00000  -0.00006   0.00001  -0.00005  -0.00296
   D69        3.13455   0.00000  -0.00012   0.00015   0.00003   3.13458
   D70       -3.13790  -0.00000   0.00006  -0.00014  -0.00007  -3.13797
   D71       -0.00044   0.00000   0.00000   0.00001   0.00001  -0.00043
   D72        0.00001   0.00000   0.00003   0.00007   0.00010   0.00011
   D73        3.13760   0.00000  -0.00008   0.00015   0.00007   3.13766
   D74       -3.13746   0.00000   0.00009  -0.00007   0.00002  -3.13744
   D75        0.00013  -0.00000  -0.00002   0.00001  -0.00002   0.00012
         Item               Value     Threshold  Converged?
 Maximum Force            0.000227     0.000450     YES
 RMS     Force            0.000042     0.000300     YES
 Maximum Displacement     0.010664     0.001800     NO 
 RMS     Displacement     0.003012     0.001200     NO 
 Predicted change in Energy=-1.194236D-06
 GradGradGradGradGradGradGradGradGradGradGradGradGradGradGradGradGradGrad

                          Input orientation:                          
 ---------------------------------------------------------------------
 Center     Atomic      Atomic             Coordinates (Angstroms)
 Number     Number       Type             X           Y           Z
 ---------------------------------------------------------------------
      1          6           0       -2.825491    1.199550   -0.082709
      2          8           0       -1.419961    0.829796    0.054742
      3          6           0       -0.474302    1.774813    0.022801
      4          7           0        0.750866    1.237782    0.133021
      5          1           0        1.520821    1.889649    0.148808
      6          6           0        1.039284   -0.197949    0.295360
      7          1           0        0.678737   -0.534722    1.271360
      8          1           0        0.484130   -0.750624   -0.464819
      9          6           0        2.521547   -0.454458    0.163898
     10          6           0        3.113618   -0.563524   -1.099794
     11          6           0        4.481973   -0.784432   -1.234102
     12          6           0        5.245598   -0.894225   -0.082270
     13          6           0        4.700418   -0.794048    1.186714
     14          6           0        3.328621   -0.571495    1.299498
     15          1           0        2.884846   -0.493911    2.285937
     16          1           0        5.333617   -0.890702    2.059637
     17          9           0        6.581952   -1.113671   -0.204297
     18          1           0        4.950088   -0.875521   -2.206197
     19          1           0        2.500901   -0.480473   -1.990801
     20         16           0       -0.748803    3.428085   -0.140632
     21          1           0       -2.945116    1.739095   -1.022341
     22          1           0       -3.084630    1.865728    0.740412
     23          6           0       -3.627351   -0.070455   -0.054830
     24          6           0       -3.865102   -0.783637   -1.234544
     25          6           0       -4.594437   -1.970717   -1.209081
     26          6           0       -5.096252   -2.455422   -0.000893
     27          6           0       -4.868143   -1.748451    1.179544
     28          6           0       -4.137026   -0.561963    1.151084
     29          1           0       -3.963714   -0.011454    2.069892
     30          1           0       -5.261835   -2.118129    2.119597
     31          1           0       -5.667614   -3.376626    0.019399
     32          1           0       -4.775280   -2.513793   -2.129802
     33          1           0       -3.480503   -0.405280   -2.176035
 ---------------------------------------------------------------------
                    Distance matrix (angstroms):
                    1          2          3          4          5
     1  C    0.000000
     2  O    1.459837   0.000000
     3  C    2.422839   1.337292   0.000000
     4  N    3.583062   2.210220   1.342233   0.000000
     5  H    4.406843   3.127353   2.002394   1.008965   0.000000
     6  C    4.127036   2.676200   2.501405   1.473386   2.147423
     7  H    4.137730   2.783272   2.867464   2.107792   2.801215
     8  H    3.860411   2.528484   2.744849   2.093399   2.902122
     9  C    5.602443   4.146892   3.736933   2.449478   2.548827
    10  C    6.278209   4.881356   4.427326   3.216696   3.180263
    11  C    7.659042   6.252974   5.717885   4.458647   4.222745
    12  C    8.338247   6.886269   6.312849   4.979400   4.655891
    13  C    7.888293   6.432517   5.893342   4.564818   4.288277
    14  C    6.551350   5.105102   4.647295   3.358419   3.263351
    15  H    6.409855   5.026111   4.642496   3.491086   3.479834
    16  H    8.690790   7.251933   6.707131   5.407763   5.091074
    17  F    9.688434   8.238615   7.627951   6.296402   5.895733
    18  H    8.323145   6.971189   6.435582   5.250853   4.995206
    19  H    5.902012   4.612398   4.241786   3.244325   3.340055
    20  S    3.046697   2.690676   1.683856   2.668580   2.757128
    21  H    1.090105   2.076784   2.683005   3.904672   4.619399
    22  H    1.090171   2.077118   2.708697   3.933735   4.643355
    23  C    1.502221   2.386425   3.654142   4.573353   5.512454
    24  C    2.518044   3.200647   4.429911   5.221450   6.169951
    25  C    3.801115   4.417852   5.702809   6.377144   7.358170
    26  C    4.303704   4.930605   6.265610   6.917116   7.917557
    27  C    3.802160   4.449999   5.749546   6.448726   7.424086
    28  C    2.518987   3.243670   4.488774   5.307262   6.247095
    29  H    2.719517   3.352493   4.422366   5.247793   6.114318
    30  H    4.668289   5.264397   6.517056   7.166673   8.121005
    31  H    5.387901   5.978109   7.314904   7.905857   8.912015
    32  H    4.667032   5.216319   6.443932   7.052162   8.013942
    33  H    2.717818   3.278355   4.315661   5.092728   5.973679
                    6          7          8          9         10
     6  C    0.000000
     7  H    1.093611   0.000000
     8  H    1.091567   1.760341   0.000000
     9  C    1.510027   2.151479   2.152689   0.000000
    10  C    2.526452   3.398800   2.711533   1.399772   0.000000
    11  C    3.812522   4.561173   4.071326   2.430341   1.392564
    12  C    4.280243   4.776795   4.778969   2.770279   2.385384
    13  C    3.814937   4.030922   4.528414   2.430834   2.792704
    14  C    2.527626   2.650289   3.352019   1.398089   2.408919
    15  H    2.730584   2.428569   3.660054   2.153275   3.394166
    16  H    4.694025   4.734555   5.469006   3.419338   3.875235
    17  F    5.639979   6.112339   6.114173   4.130014   3.624074
    18  H    4.691618   5.518512   4.795079   3.419423   2.166585
    19  H    2.728128   3.736967   2.543418   2.154955   1.084533
    20  S    4.066383   4.442458   4.368848   5.085476   5.636598
    21  H    4.622112   4.854237   4.274255   6.008597   6.481999
    22  H    4.632872   4.495219   4.586275   6.094658   6.906946
    23  C    4.681492   4.529538   4.187480   6.164759   6.839278
    24  C    5.170749   5.194997   4.416943   6.546242   6.983490
    25  C    6.094658   6.001752   5.275830   7.404143   7.836213
    26  C    6.544368   6.217573   5.853394   7.877936   8.496401
    27  C    6.171186   5.678860   5.687390   7.570567   8.384983
    28  C    5.259178   4.817342   4.899165   6.732213   7.591989
    29  H    5.311660   4.739601   5.172470   6.774044   7.774337
    30  H    6.835132   6.206213   6.447122   8.195950   9.106563
    31  H    7.427155   7.065409   6.706289   8.696109   9.288497
    32  H    6.712206   6.725395   5.791574   7.921213   8.191409
    33  H    5.155508   5.403755   4.331955   6.442229   6.683245
                   11         12         13         14         15
    11  C    0.000000
    12  C    1.386324   0.000000
    13  C    2.430671   1.384767   0.000000
    14  C    2.791897   2.385002   1.394301   0.000000
    15  H    3.876325   3.367760   2.143519   1.084444   0.000000
    16  H    3.403720   2.143718   1.082717   2.167882   2.491011
    17  F    2.361949   1.359738   2.361618   3.624846   4.500440
    18  H    1.082773   2.144468   3.403061   3.874465   4.958843
    19  H    2.142342   3.368537   3.877217   3.394035   4.293959
    20  S    6.804557   7.390441   7.020133   5.890332   5.871431
    21  H    7.846954   8.654820   8.351702   7.077397   7.065372
    22  H    8.256848   8.814014   8.238966   6.883489   6.602362
    23  C    8.225666   8.911149   8.450843   7.104280   6.933052
    24  C    8.347075   9.183944   8.901165   7.629943   7.618368
    25  C    9.153639   9.962671   9.670507   8.427671   8.386642
    26  C    9.800786  10.459342  10.007263   8.730332   8.530829
    27  C    9.704622  10.227885   9.616044   8.281700   7.931382
    28  C    8.945712   9.469171   8.840563   7.467129   7.113312
    29  H    9.101841   9.498553   8.744120   7.354271   6.868931
    30  H   10.390757  10.805198  10.093064   8.767016   8.308680
    31  H   10.550112  11.192446  10.748415   9.509977   9.305472
    32  H    9.459900  10.355356  10.185561   9.011428   9.069521
    33  H    8.026956   8.987089   8.853626   7.646642   7.773977
                   16         17         18         19         20
    16  H    0.000000
    17  F    2.594890   0.000000
    18  H    4.283067   2.593704   0.000000
    19  H    4.959699   4.499723   2.490175   0.000000
    20  S    7.777464   8.623895   7.434039   5.409301   0.000000
    21  H    9.216932   9.978602   8.400713   5.960160   2.907558
    22  H    8.955733  10.159335   8.986303   6.645475   2.945045
    23  C    9.243523  10.263552   8.879694   6.439843   4.531356
    24  C    9.771362  10.502917   8.869054   6.417930   5.352249
    25  C   10.507959  11.254145   9.658760   7.292169   6.713982
    26  C   10.745990  11.756790  10.406171   8.097956   7.316796
    27  C   10.275515  11.550871  10.422231   8.121679   6.745989
    28  C    9.519802  10.818407   9.692538   7.344397   5.391574
    29  H    9.338819  10.844256   9.924082   7.648559   5.201202
    30  H   10.666479  12.111346  11.159746   8.935176   7.499106
    31  H   11.461652  12.458847  11.133032   8.896811   8.397882
    32  H   11.062352  11.604078   9.862685   7.556224   7.448170
    33  H    9.791081  10.278257   8.443749   5.984744   5.128327
                   21         22         23         24         25
    21  H    0.000000
    22  H    1.772794   0.000000
    23  C    2.162405   2.162350   0.000000
    24  C    2.693619   3.395397   1.398885   0.000000
    25  C    4.064214   4.560520   2.424571   1.393462   0.000000
    26  C    4.823351   4.823742   2.801544   2.415055   1.395161
    27  C    4.550748   4.054139   2.424647   2.786535   2.414507
    28  C    3.382202   2.677661   1.398419   2.411286   2.786429
    29  H    3.696467   2.462543   2.151991   3.394891   3.871457
    30  H    5.487909   4.744838   3.404797   3.870658   3.398124
    31  H    5.887939   5.888458   3.885737   3.397796   2.153475
    32  H    4.760570   5.502420   3.404872   2.150198   1.084142
    33  H    2.493189   3.717506   2.152483   1.085116   2.150917
                   26         27         28         29         30
    26  C    0.000000
    27  C    1.394730   0.000000
    28  C    2.415026   1.393950   0.000000
    29  H    3.397613   2.151249   1.085037   0.000000
    30  H    2.153523   1.084138   2.150551   2.475009   0.000000
    31  H    1.084197   2.153147   3.397902   4.293272   2.481795
    32  H    2.153761   3.397961   3.870558   4.955580   4.295426
    33  H    3.397789   3.871636   3.394892   4.291443   4.955749
                   31         32         33
    31  H    0.000000
    32  H    2.481896   0.000000
    33  H    4.293284   2.474755   0.000000
 Stoichiometry    C15H14FNOS
 Framework group  C1[X(C15H14FNOS)]
 Deg. of freedom    93
 Full point group                 C1      NOp   1
 Largest Abelian subgroup         C1      NOp   1
 Largest concise Abelian subgroup C1      NOp   1
                         Standard orientation:                         
 ---------------------------------------------------------------------
 Center     Atomic      Atomic             Coordinates (Angstroms)
 Number     Number       Type             X           Y           Z
 ---------------------------------------------------------------------
      1          6           0       -2.825088    1.200994   -0.079303
      2          8           0       -1.419644    0.830665    0.057471
      3          6           0       -0.473746    1.775491    0.026960
      4          7           0        0.751293    1.237975    0.136251
      5          1           0        1.521415    1.889620    0.153016
      6          6           0        1.039356   -0.198085    0.296303
      7          1           0        0.678787   -0.536306    1.271793
      8          1           0        0.484010   -0.749416   -0.464711
      9          6           0        2.521545   -0.454762    0.164337
     10          6           0        3.113504   -0.561984   -1.099564
     11          6           0        4.481795   -0.783028   -1.234311
     12          6           0        5.245467   -0.894834   -0.082705
     13          6           0        4.700396   -0.796523    1.186473
     14          6           0        3.328664   -0.573799    1.299698
     15          1           0        2.884973   -0.497660    2.286288
     16          1           0        5.333628   -0.894717    2.059200
     17          9           0        6.581757   -1.114428   -0.205167
     18          1           0        4.949822   -0.872700   -2.206580
     19          1           0        2.500750   -0.477370   -1.990399
     20         16           0       -0.747836    3.429090   -0.133844
     21          1           0       -2.944638    1.742053   -1.018074
     22          1           0       -3.084003    1.865937    0.744886
     23          6           0       -3.627270   -0.068849   -0.053377
     24          6           0       -3.865280   -0.780106   -1.234200
     25          6           0       -4.594916   -1.967039   -1.210563
     26          6           0       -5.096775   -2.453524   -0.003109
     27          6           0       -4.868408   -1.748476    1.178427
     28          6           0       -4.136991   -0.562131    1.151793
     29          1           0       -3.963478   -0.013118    2.071458
     30          1           0       -5.262132   -2.119539    2.117922
     31          1           0       -5.668371   -3.374614    0.015766
     32          1           0       -4.775958   -2.508614   -2.132129
     33          1           0       -3.480647   -0.400360   -2.175117
 ---------------------------------------------------------------------
 Rotational constants (GHZ):      0.5578844      0.1286558      0.1130478
 Standard basis: 6-311++G(d,p) (5D, 7F)
 There are   543 symmetry adapted cartesian basis functions of A   symmetry.
 There are   524 symmetry adapted basis functions of A   symmetry.
   524 basis functions,   824 primitive gaussians,   543 cartesian basis functions
    72 alpha electrons       72 beta electrons
       nuclear repulsion energy      1380.2625941119 Hartrees.
 NAtoms=   33 NActive=   33 NUniq=   33 SFac= 1.00D+00 NAtFMM=   60 NAOKFM=F Big=F
 Integral buffers will be    131072 words long.
 Raffenetti 2 integral format.
 Two-electron integral symmetry is turned on.
 ------------------------------------------------------------------------------
 Polarizable Continuum Model (PCM)
 =================================
 Model                : PCM (using non-symmetric T matrix).
 Atomic radii         : UFF (Universal Force Field).
 Polarization charges : Total charges.
 Charge compensation  : None.
 Solution method      : On-the-fly selection.
 Cavity type          : Scaled VdW (van der Waals Surface) (Alpha=1.100).
 Cavity algorithm     : GePol (No added spheres)
                        Default sphere list used, NSphG=   33.
                        Lebedev-Laikov grids with approx.  5.0 points / Ang**2.
                        Smoothing algorithm: York/Karplus (Gamma=1.0000).
                        Polarization charges: spherical gaussians, with
                                              point-specific exponents (IZeta= 3).
                        Self-potential: point-specific (ISelfS= 7).
                        Self-field    : sphere-specific E.n sum rule (ISelfD= 2).
 1st derivatives      : Analytical E(r).r(x)/FMM algorithm (CHGder, D1EAlg=3).
                        Cavity 1st derivative terms included.
 Solvent              : Chloroform, Eps=   4.711300 Eps(inf)=   2.090627
 ------------------------------------------------------------------------------
 One-electron integrals computed using PRISM.
 NBasis=   524 RedAO= T EigKep=  2.13D-06  NBF=   524
 NBsUse=   522 1.00D-06 EigRej=  8.53D-07 NBFU=   522
 Initial guess from the checkpoint file:  "60385_4cB.chk"
 B after Tr=    -0.000000   -0.000000   -0.000000
         Rot=    1.000000    0.000378    0.000033   -0.000034 Ang=   0.04 deg.
 Requested convergence on RMS density matrix=1.00D-08 within 128 cycles.
 Requested convergence on MAX density matrix=1.00D-06.
 Requested convergence on             energy=1.00D-06.
 No special actions if energy rises.
 Inv3:  Mode=1 IEnd=    23302107.
 Iteration    1 A*A^-1 deviation from unit magnitude is 9.10D-15 for   2689.
 Iteration    1 A*A^-1 deviation from orthogonality  is 6.44D-15 for   1804    185.
 Iteration    1 A^-1*A deviation from unit magnitude is 9.33D-15 for   2689.
 Iteration    1 A^-1*A deviation from orthogonality  is 2.06D-13 for   2403   2362.
 Error on total polarization charges =  0.01923
 SCF Done:  E(RB3LYP) =  -1208.29563136     A.U. after    9 cycles
            NFock=  9  Conv=0.65D-08     -V/T= 2.0033
 D1PCM: PCM CHGder 1st derivatives, ID1Alg=3 FixD1E=F DoIter=F DoCFld=F I1PDM=0.
 Calling FoFJK, ICntrl=      2127 FMM=F ISym2X=0 I1Cent= 0 IOpClX= 0 NMat=1 NMatS=1 NMatT=0.
 ***** Axes restored to original set *****
 -------------------------------------------------------------------
 Center     Atomic                   Forces (Hartrees/Bohr)
 Number     Number              X              Y              Z
 -------------------------------------------------------------------
      1        6           0.000093135    0.000051798    0.000024576
      2        8          -0.000142147   -0.000000002    0.000094304
      3        6           0.000295432   -0.000156843   -0.000315050
      4        7          -0.000203470    0.000057193    0.000060669
      5        1           0.000016473    0.000001453    0.000030796
      6        6          -0.000031740    0.000012110    0.000017708
      7        1           0.000015116    0.000006593   -0.000004002
      8        1           0.000012935    0.000000508   -0.000008916
      9        6           0.000035171   -0.000011734    0.000010542
     10        6          -0.000021379    0.000011749   -0.000013575
     11        6           0.000021592    0.000000999    0.000004373
     12        6          -0.000076654    0.000015397    0.000014764
     13        6           0.000027973   -0.000005802   -0.000020530
     14        6          -0.000027965   -0.000003144    0.000011703
     15        1           0.000007919    0.000002035   -0.000007143
     16        1          -0.000006523    0.000001855    0.000007524
     17        9           0.000062619   -0.000006264   -0.000006920
     18        1          -0.000008299    0.000003479   -0.000007038
     19        1           0.000006908    0.000000875    0.000001976
     20       16          -0.000055575    0.000104700    0.000087933
     21        1           0.000003920   -0.000014868   -0.000008145
     22        1          -0.000009025   -0.000024568    0.000019021
     23        6          -0.000022219   -0.000026778    0.000019837
     24        6           0.000018393    0.000004579   -0.000021328
     25        6          -0.000001980   -0.000003789   -0.000008048
     26        6          -0.000006502   -0.000013839    0.000007975
     27        6          -0.000011043   -0.000019832    0.000000538
     28        6           0.000007786    0.000025625    0.000007604
     29        1          -0.000002254   -0.000006803   -0.000003143
     30        1           0.000002131   -0.000001791   -0.000002265
     31        1           0.000002483    0.000000126   -0.000001522
     32        1           0.000000771   -0.000000479    0.000001859
     33        1          -0.000003981   -0.000004538    0.000003922
 -------------------------------------------------------------------
 Cartesian Forces:  Max     0.000315050 RMS     0.000059186

 GradGradGradGradGradGradGradGradGradGradGradGradGradGradGradGradGradGrad
 Berny optimization.
 Using GEDIIS/GDIIS optimizer.
 FormGI is forming the generalized inverse of G from B-inverse, IUseBI=4.
 Internal  Forces:  Max     0.000172761 RMS     0.000028288
 Search for a local minimum.
 Step number   4 out of a maximum of  174
 All quantities printed in internal units (Hartrees-Bohrs-Radians)
 Mixed Optimization -- En-DIIS/RFO-DIIS
 Swapping is turned off.
 Update second derivatives using D2CorX and points    1    2    3    4
 DE= -2.24D-07 DEPred=-1.19D-06 R= 1.88D-01
 Trust test= 1.88D-01 RLast= 7.19D-03 DXMaxT set to 3.00D-01
 ITU=  0  1  1  0
     Eigenvalues ---    0.00597   0.00693   0.00715   0.00869   0.01406
     Eigenvalues ---    0.01513   0.01554   0.02109   0.02112   0.02131
     Eigenvalues ---    0.02136   0.02138   0.02142   0.02150   0.02151
     Eigenvalues ---    0.02156   0.02160   0.02162   0.02179   0.02219
     Eigenvalues ---    0.02230   0.02258   0.02283   0.02501   0.02554
     Eigenvalues ---    0.05180   0.06429   0.06556   0.07040   0.07132
     Eigenvalues ---    0.09508   0.11468   0.13099   0.13750   0.15719
     Eigenvalues ---    0.15999   0.16000   0.16000   0.16000   0.16000
     Eigenvalues ---    0.16000   0.16000   0.16001   0.16015   0.18459
     Eigenvalues ---    0.21958   0.22000   0.22000   0.22001   0.22019
     Eigenvalues ---    0.22117   0.23106   0.23516   0.24087   0.24998
     Eigenvalues ---    0.24999   0.25000   0.25026   0.26551   0.30791
     Eigenvalues ---    0.31436   0.32255   0.34452   0.34662   0.34824
     Eigenvalues ---    0.34849   0.35393   0.35400   0.35468   0.35483
     Eigenvalues ---    0.35496   0.35504   0.35505   0.35616   0.35665
     Eigenvalues ---    0.35790   0.37158   0.42030   0.42058   0.42309
     Eigenvalues ---    0.42595   0.45937   0.45981   0.46106   0.46424
     Eigenvalues ---    0.46455   0.46639   0.46790   0.47784   0.48025
     Eigenvalues ---    0.50809   0.55086   0.59759
 En-DIIS/RFO-DIIS IScMMF=        0 using points:     4    3    2    1
 RFO step:  Lambda=-3.35749566D-07.
 DidBck=T Rises=F RFO-DIIS coefs:    0.53981    0.39757    0.08984   -0.02722
 Iteration  1 RMS(Cart)=  0.00170492 RMS(Int)=  0.00000064
 Iteration  2 RMS(Cart)=  0.00000186 RMS(Int)=  0.00000012
 Iteration  3 RMS(Cart)=  0.00000000 RMS(Int)=  0.00000012
 Variable       Old X    -DE/DX   Delta X   Delta X   Delta X     New X
                                 (Linear)    (Quad)   (Total)
    R1        2.75869  -0.00007   0.00017  -0.00038  -0.00021   2.75848
    R2        2.06000   0.00000  -0.00004   0.00006   0.00002   2.06002
    R3        2.06013   0.00000  -0.00005   0.00007   0.00002   2.06015
    R4        2.83879   0.00004   0.00003   0.00003   0.00006   2.83884
    R5        2.52712   0.00006  -0.00028   0.00035   0.00007   2.52719
    R6        2.53645  -0.00017  -0.00007  -0.00013  -0.00020   2.53625
    R7        3.18203   0.00010   0.00023  -0.00007   0.00016   3.18219
    R8        1.90667   0.00001  -0.00003   0.00006   0.00003   1.90669
    R9        2.78430  -0.00000   0.00019  -0.00022  -0.00004   2.78426
   R10        2.06662  -0.00001  -0.00001  -0.00002  -0.00002   2.06660
   R11        2.06276  -0.00000  -0.00001   0.00001  -0.00000   2.06276
   R12        2.85354   0.00002  -0.00001   0.00006   0.00005   2.85359
   R13        2.64518   0.00000  -0.00004   0.00005   0.00001   2.64520
   R14        2.64201  -0.00001  -0.00001   0.00001  -0.00000   2.64200
   R15        2.63156   0.00001   0.00003  -0.00002   0.00001   2.63157
   R16        2.04947  -0.00001   0.00001  -0.00002  -0.00002   2.04946
   R17        2.61977   0.00000  -0.00008   0.00009   0.00002   2.61979
   R18        2.04614   0.00000  -0.00002   0.00003   0.00001   2.04615
   R19        2.61683  -0.00001  -0.00007   0.00007   0.00000   2.61683
   R20        2.56953   0.00006   0.00006   0.00002   0.00008   2.56961
   R21        2.63485   0.00001   0.00002   0.00000   0.00002   2.63486
   R22        2.04604   0.00000  -0.00002   0.00003   0.00001   2.04605
   R23        2.04930  -0.00001   0.00001  -0.00004  -0.00002   2.04928
   R24        2.64351   0.00002  -0.00007   0.00011   0.00004   2.64355
   R25        2.64263   0.00000  -0.00005   0.00007   0.00002   2.64265
   R26        2.63326   0.00001  -0.00003   0.00006   0.00003   2.63329
   R27        2.05057  -0.00001  -0.00000  -0.00001  -0.00001   2.05056
   R28        2.63647   0.00001  -0.00006   0.00010   0.00003   2.63651
   R29        2.04873  -0.00000   0.00001  -0.00001  -0.00001   2.04873
   R30        2.63566   0.00000  -0.00005   0.00007   0.00002   2.63568
   R31        2.04884  -0.00000   0.00000  -0.00001  -0.00001   2.04883
   R32        2.63418   0.00002  -0.00004   0.00009   0.00004   2.63423
   R33        2.04872  -0.00000   0.00001  -0.00001  -0.00001   2.04872
   R34        2.05042  -0.00001  -0.00000  -0.00001  -0.00001   2.05041
    A1        1.88828  -0.00001  -0.00015   0.00009  -0.00006   1.88822
    A2        1.88867   0.00001  -0.00007   0.00011   0.00003   1.88870
    A3        1.87344   0.00000  -0.00001  -0.00003  -0.00004   1.87340
    A4        1.89893   0.00002  -0.00007   0.00027   0.00020   1.89914
    A5        1.95612  -0.00000   0.00013  -0.00018  -0.00005   1.95607
    A6        1.95597  -0.00002   0.00015  -0.00024  -0.00009   1.95588
    A7        2.09394   0.00000   0.00013  -0.00033  -0.00020   2.09373
    A8        1.93989   0.00001   0.00010  -0.00003   0.00006   1.93995
    A9        2.19059  -0.00006   0.00012  -0.00040  -0.00029   2.19031
   A10        2.15269   0.00005  -0.00021   0.00044   0.00023   2.15292
   A11        2.02567   0.00001   0.00002  -0.00000   0.00002   2.02568
   A12        2.18659   0.00001  -0.00004   0.00009   0.00005   2.18664
   A13        2.06970  -0.00002   0.00002  -0.00011  -0.00009   2.06961
   A14        1.91120   0.00000   0.00000   0.00001   0.00002   1.91122
   A15        1.89345  -0.00000  -0.00007   0.00008   0.00001   1.89346
   A16        1.92633   0.00002  -0.00005   0.00010   0.00006   1.92639
   A17        1.87332   0.00001  -0.00002   0.00010   0.00008   1.87340
   A18        1.92731  -0.00001   0.00003  -0.00010  -0.00007   1.92724
   A19        1.93114  -0.00001   0.00010  -0.00020  -0.00010   1.93104
   A20        2.10253  -0.00000   0.00002  -0.00004  -0.00002   2.10251
   A21        2.10617  -0.00000   0.00001  -0.00001  -0.00001   2.10616
   A22        2.07441   0.00001  -0.00003   0.00005   0.00003   2.07444
   A23        2.11187  -0.00001   0.00002  -0.00003  -0.00002   2.11185
   A24        2.09066   0.00001  -0.00002   0.00005   0.00003   2.09069
   A25        2.08065  -0.00000   0.00001  -0.00002  -0.00001   2.08063
   A26        2.06426  -0.00000  -0.00003   0.00003   0.00000   2.06427
   A27        2.12321  -0.00001   0.00003  -0.00009  -0.00005   2.12316
   A28        2.09569   0.00001  -0.00000   0.00005   0.00005   2.09574
   A29        2.13980   0.00000   0.00006  -0.00006  -0.00000   2.13980
   A30        2.07096  -0.00000  -0.00003   0.00002  -0.00000   2.07096
   A31        2.07241  -0.00000  -0.00003   0.00003   0.00000   2.07241
   A32        2.06351  -0.00000  -0.00004   0.00004   0.00001   2.06351
   A33        2.09685   0.00001  -0.00000   0.00006   0.00005   2.09690
   A34        2.12283  -0.00001   0.00004  -0.00010  -0.00006   2.12277
   A35        2.11252  -0.00000   0.00002  -0.00004  -0.00002   2.11250
   A36        2.09050   0.00001  -0.00002   0.00005   0.00003   2.09053
   A37        2.08015  -0.00000   0.00000  -0.00001  -0.00001   2.08014
   A38        2.10143  -0.00000   0.00003  -0.00004  -0.00002   2.10142
   A39        2.10330   0.00000   0.00001  -0.00001  -0.00001   2.10329
   A40        2.07842   0.00000  -0.00003   0.00005   0.00002   2.07844
   A41        2.10349  -0.00000   0.00003  -0.00005  -0.00002   2.10347
   A42        2.08714   0.00001  -0.00002   0.00005   0.00003   2.08716
   A43        2.09255  -0.00000  -0.00000  -0.00000  -0.00001   2.09254
   A44        2.09445   0.00000  -0.00001   0.00002   0.00001   2.09446
   A45        2.09269  -0.00000   0.00001  -0.00002  -0.00000   2.09269
   A46        2.09603  -0.00000  -0.00001   0.00000  -0.00001   2.09603
   A47        2.09209  -0.00000  -0.00001   0.00000  -0.00000   2.09208
   A48        2.09549   0.00000   0.00000  -0.00000  -0.00000   2.09549
   A49        2.09559   0.00000   0.00000   0.00000   0.00000   2.09559
   A50        2.09434   0.00000  -0.00000   0.00001   0.00001   2.09434
   A51        2.09629  -0.00000  -0.00001   0.00001   0.00000   2.09629
   A52        2.09255  -0.00000   0.00001  -0.00002  -0.00001   2.09255
   A53        2.10358  -0.00000   0.00002  -0.00004  -0.00002   2.10356
   A54        2.08712   0.00000  -0.00003   0.00005   0.00002   2.08714
   A55        2.09248  -0.00000   0.00000  -0.00001  -0.00001   2.09247
    D1        0.99412   0.00001   0.00019  -0.00031  -0.00012   0.99400
    D2       -1.06059  -0.00002   0.00039  -0.00073  -0.00034  -1.06093
    D3        3.10834   0.00000   0.00026  -0.00048  -0.00023   3.10811
    D4       -1.52593   0.00001  -0.00053   0.00122   0.00069  -1.52524
    D5        1.60652   0.00001  -0.00043   0.00111   0.00068   1.60720
    D6        0.54502  -0.00000  -0.00064   0.00121   0.00057   0.54559
    D7       -2.60571  -0.00000  -0.00054   0.00109   0.00056  -2.60516
    D8        2.68592   0.00001  -0.00052   0.00125   0.00073   2.68664
    D9       -0.46482   0.00001  -0.00042   0.00114   0.00071  -0.46410
   D10       -3.11625  -0.00012  -0.00136  -0.00019  -0.00155  -3.11780
   D11        0.02041   0.00008   0.00078   0.00037   0.00115   0.02156
   D12       -3.10682   0.00012   0.00113   0.00063   0.00176  -3.10505
   D13       -0.01961   0.00011   0.00113   0.00021   0.00134  -0.01826
   D14        0.03959  -0.00008  -0.00096   0.00008  -0.00087   0.03871
   D15        3.12679  -0.00009  -0.00095  -0.00034  -0.00129   3.12550
   D16       -1.17413   0.00000  -0.00011   0.00059   0.00048  -1.17365
   D17        0.86531   0.00002  -0.00017   0.00076   0.00059   0.86591
   D18        2.98381   0.00001  -0.00012   0.00063   0.00051   2.98432
   D19        1.91182  -0.00001  -0.00011   0.00016   0.00005   1.91188
   D20       -2.33192   0.00000  -0.00017   0.00033   0.00017  -2.33175
   D21       -0.21342  -0.00000  -0.00012   0.00020   0.00009  -0.21333
   D22       -1.42519   0.00001  -0.00033   0.00086   0.00053  -1.42466
   D23        1.70325   0.00001  -0.00046   0.00104   0.00058   1.70383
   D24        2.74230   0.00000  -0.00033   0.00084   0.00051   2.74282
   D25       -0.41244   0.00000  -0.00045   0.00101   0.00056  -0.41187
   D26        0.67078   0.00000  -0.00039   0.00090   0.00052   0.67129
   D27       -2.48396   0.00000  -0.00051   0.00107   0.00056  -2.48340
   D28        3.12842   0.00000  -0.00008   0.00011   0.00003   3.12844
   D29       -0.01866   0.00000  -0.00002   0.00004   0.00002  -0.01864
   D30       -0.00027  -0.00000   0.00004  -0.00006  -0.00002  -0.00029
   D31        3.13584  -0.00000   0.00010  -0.00013  -0.00003   3.13581
   D32       -3.12949  -0.00000   0.00009  -0.00015  -0.00006  -3.12955
   D33        0.01776  -0.00000   0.00010  -0.00018  -0.00008   0.01768
   D34       -0.00083  -0.00000  -0.00003   0.00002  -0.00001  -0.00084
   D35       -3.13677  -0.00000  -0.00002  -0.00001  -0.00003  -3.13680
   D36        0.00019   0.00000  -0.00002   0.00005   0.00003   0.00022
   D37        3.13607  -0.00000   0.00001  -0.00002  -0.00001   3.13606
   D38       -3.13595   0.00000  -0.00007   0.00011   0.00004  -3.13591
   D39       -0.00007  -0.00000  -0.00004   0.00004   0.00000  -0.00007
   D40        0.00102   0.00000  -0.00002   0.00001  -0.00000   0.00101
   D41        3.13844   0.00000  -0.00001   0.00002   0.00000   3.13845
   D42       -3.13496   0.00000  -0.00005   0.00008   0.00003  -3.13492
   D43        0.00247   0.00000  -0.00005   0.00009   0.00004   0.00251
   D44       -0.00208  -0.00000   0.00003  -0.00006  -0.00003  -0.00210
   D45        3.13658   0.00000   0.00001  -0.00001   0.00000   3.13658
   D46       -3.13950  -0.00000   0.00003  -0.00006  -0.00003  -3.13954
   D47       -0.00085  -0.00000   0.00000  -0.00001  -0.00001  -0.00086
   D48        0.00196   0.00000  -0.00001   0.00004   0.00003   0.00200
   D49        3.13793   0.00000  -0.00001   0.00007   0.00005   3.13798
   D50       -3.13664   0.00000   0.00002  -0.00001   0.00000  -3.13664
   D51       -0.00068   0.00000   0.00001   0.00001   0.00003  -0.00065
   D52        3.12759   0.00000   0.00006  -0.00004   0.00002   3.12762
   D53       -0.01794   0.00000   0.00006  -0.00007  -0.00001  -0.01795
   D54       -0.00499   0.00000  -0.00004   0.00007   0.00003  -0.00495
   D55        3.13266  -0.00000  -0.00004   0.00005   0.00000   3.13267
   D56       -3.12873  -0.00000  -0.00005   0.00002  -0.00003  -3.12876
   D57        0.01689  -0.00000  -0.00004   0.00004   0.00000   0.01689
   D58        0.00384  -0.00000   0.00005  -0.00009  -0.00004   0.00380
   D59       -3.13373   0.00000   0.00006  -0.00007  -0.00001  -3.13374
   D60        0.00219  -0.00000   0.00001  -0.00003  -0.00002   0.00216
   D61        3.13840  -0.00000  -0.00002   0.00002  -0.00001   3.13839
   D62       -3.13545   0.00000   0.00001  -0.00001   0.00001  -3.13544
   D63        0.00076   0.00000  -0.00002   0.00004   0.00003   0.00079
   D64        0.00182   0.00000   0.00001   0.00001   0.00002   0.00184
   D65        3.13683  -0.00000  -0.00003   0.00004   0.00001   3.13684
   D66       -3.13438   0.00000   0.00004  -0.00003   0.00000  -3.13438
   D67        0.00063  -0.00000   0.00000  -0.00001  -0.00001   0.00062
   D68       -0.00296  -0.00000   0.00001  -0.00004  -0.00003  -0.00299
   D69        3.13458  -0.00000  -0.00004   0.00003  -0.00001   3.13457
   D70       -3.13797   0.00000   0.00005  -0.00006  -0.00001  -3.13799
   D71       -0.00043   0.00000  -0.00000   0.00001   0.00001  -0.00043
   D72        0.00011   0.00000  -0.00004   0.00008   0.00004   0.00014
   D73        3.13766  -0.00000  -0.00005   0.00006   0.00001   3.13767
   D74       -3.13744   0.00000   0.00001   0.00001   0.00002  -3.13742
   D75        0.00012  -0.00000   0.00000  -0.00001  -0.00001   0.00010
         Item               Value     Threshold  Converged?
 Maximum Force            0.000173     0.000450     YES
 RMS     Force            0.000028     0.000300     YES
 Maximum Displacement     0.005980     0.001800     NO 
 RMS     Displacement     0.001705     0.001200     NO 
 Predicted change in Energy=-5.224712D-07
 GradGradGradGradGradGradGradGradGradGradGradGradGradGradGradGradGradGrad

                          Input orientation:                          
 ---------------------------------------------------------------------
 Center     Atomic      Atomic             Coordinates (Angstroms)
 Number     Number       Type             X           Y           Z
 ---------------------------------------------------------------------
      1          6           0       -2.825465    1.199390   -0.082537
      2          8           0       -1.419990    0.829245    0.053231
      3          6           0       -0.474271    1.774228    0.020391
      4          7           0        0.750820    1.237370    0.131009
      5          1           0        1.520675    1.889353    0.147756
      6          6           0        1.039428   -0.198342    0.293017
      7          1           0        0.678058   -0.535623    1.268524
      8          1           0        0.485215   -0.750831   -0.467983
      9          6           0        2.521894   -0.454524    0.162895
     10          6           0        3.115308   -0.562320   -1.100283
     11          6           0        4.483836   -0.782943   -1.233337
     12          6           0        5.246246   -0.893775   -0.080788
     13          6           0        4.699697   -0.794897    1.187710
     14          6           0        3.327753   -0.572571    1.299251
     15          1           0        2.882942   -0.495949    2.285286
     16          1           0        5.331931   -0.892324    2.061253
     17          9           0        6.582797   -1.112952   -0.201605
     18          1           0        4.952951   -0.873056   -2.205047
     19          1           0        2.503550   -0.478507   -1.991868
     20         16           0       -0.749414    3.427697   -0.140847
     21          1           0       -2.945923    1.739274   -1.021878
     22          1           0       -3.083618    1.865190    0.741214
     23          6           0       -3.627587   -0.070479   -0.054345
     24          6           0       -3.866059   -0.783531   -1.234019
     25          6           0       -4.595655   -1.970462   -1.208269
     26          6           0       -5.096980   -2.455158    0.000146
     27          6           0       -4.868140   -1.748311    1.180526
     28          6           0       -4.136756   -0.561966    1.151801
     29          1           0       -3.962880   -0.011574    2.070566
     30          1           0       -5.261444   -2.117968    2.120746
     31          1           0       -5.668528   -3.376238    0.020650
     32          1           0       -4.777068   -2.513437   -2.128933
     33          1           0       -3.481863   -0.405198   -2.175676
 ---------------------------------------------------------------------
                    Distance matrix (angstroms):
                    1          2          3          4          5
     1  C    0.000000
     2  O    1.459726   0.000000
     3  C    2.422632   1.337331   0.000000
     4  N    3.582857   2.210211   1.342125   0.000000
     5  H    4.406588   3.127343   2.002320   1.008979   0.000000
     6  C    4.126996   2.676223   2.501328   1.473367   2.147363
     7  H    4.136461   2.782374   2.867248   2.107781   2.801184
     8  H    3.861675   2.529449   2.745004   2.093390   2.902048
     9  C    5.602670   4.147112   3.736930   2.449536   2.548809
    10  C    6.279507   4.882210   4.427238   3.216484   3.179803
    11  C    7.660279   6.253765   5.717848   4.458533   4.222428
    12  C    8.338697   6.886615   6.312907   4.979507   4.655954
    13  C    7.887888   6.432375   5.893469   4.565124   4.288692
    14  C    6.550670   5.104774   4.647400   3.358758   3.263822
    15  H    6.408328   5.025279   4.642665   3.491597   3.480585
    16  H    8.689892   7.251510   6.707280   5.408144   5.091647
    17  F    9.688989   8.239034   7.628061   6.296555   5.895843
    18  H    8.324892   6.972232   6.435481   5.250615   4.994706
    19  H    5.904175   4.613763   4.241629   3.243903   3.339280
    20  S    3.046102   2.690593   1.683942   2.668733   2.757372
    21  H    1.090113   2.076652   2.682650   3.904736   4.619639
    22  H    1.090182   2.077055   2.708607   3.933118   4.642445
    23  C    1.502252   2.386328   3.654029   4.573323   5.512386
    24  C    2.518079   3.200206   4.429436   5.221391   6.170131
    25  C    3.801158   4.417532   5.702465   6.377197   7.358428
    26  C    4.303758   4.930556   6.265585   6.917272   7.917697
    27  C    3.802209   4.450205   5.749807   6.448914   7.424027
    28  C    2.519018   3.243940   4.489063   5.307356   6.246888
    29  H    2.719558   3.353044   4.422974   5.247925   6.113927
    30  H    4.668331   5.264737   6.517493   7.166915   8.120866
    31  H    5.387952   5.978062   7.314889   7.906048   8.912197
    32  H    4.667074   5.215874   6.443425   7.052195   8.014328
    33  H    2.717866   3.277682   4.314883   5.092587   5.974001
                    6          7          8          9         10
     6  C    0.000000
     7  H    1.093600   0.000000
     8  H    1.091566   1.760386   0.000000
     9  C    1.510055   2.151447   2.152641   0.000000
    10  C    2.526468   3.398845   2.711591   1.399778   0.000000
    11  C    3.812540   4.561187   4.071335   2.430338   1.392569
    12  C    4.280266   4.776742   4.778888   2.770274   2.385400
    13  C    3.814960   4.030798   4.528258   2.430828   2.792722
    14  C    2.527644   2.650131   3.351852   1.398087   2.408942
    15  H    2.730613   2.428352   3.659856   2.153280   3.394183
    16  H    4.694023   4.734363   5.468794   3.419319   3.875259
    17  F    5.640045   6.112327   6.114131   4.130052   3.624128
    18  H    4.691612   5.518538   4.795100   3.419409   2.166562
    19  H    2.728158   3.737090   2.543631   2.154974   1.084525
    20  S    4.066491   4.442061   4.369373   5.085799   5.637093
    21  H    4.622372   4.853281   4.275527   6.009447   6.483980
    22  H    4.632337   4.493569   4.587188   6.094037   6.907285
    23  C    4.681671   4.528236   4.189167   6.165290   6.841237
    24  C    5.170889   5.193571   4.418311   6.547179   6.986151
    25  C    6.094951   6.000442   5.277382   7.405245   7.839226
    26  C    6.544807   6.216467   5.855321   7.878849   8.499144
    27  C    6.171664   5.677910   5.689548   7.571133   8.387139
    28  C    5.259526   4.816301   4.901224   6.732540   7.593702
    29  H    5.312029   4.738798   5.174581   6.774046   7.775497
    30  H    6.835682   6.205464   6.449394   8.196376   9.108515
    31  H    7.427643   7.064378   6.708210   8.697106   9.291415
    32  H    6.712462   6.724051   5.792855   7.922528   8.194790
    33  H    5.155513   5.402265   4.332827   6.443326   6.686092
                   11         12         13         14         15
    11  C    0.000000
    12  C    1.386334   0.000000
    13  C    2.430681   1.384768   0.000000
    14  C    2.791915   2.385015   1.394310   0.000000
    15  H    3.876330   3.367756   2.143511   1.084432   0.000000
    16  H    3.403756   2.143755   1.082723   2.167861   2.490954
    17  F    2.361994   1.359781   2.361657   3.624899   4.500472
    18  H    1.082778   2.144510   3.403094   3.874488   4.958854
    19  H    2.142331   3.368539   3.877226   3.394057   4.293983
    20  S    6.805140   7.390986   7.020553   5.890612   5.871553
    21  H    7.849051   8.656225   8.352233   7.077519   7.064646
    22  H    8.256986   8.813297   8.237439   6.881842   6.599922
    23  C    8.227565   8.911983   8.450512   7.103596   6.931226
    24  C    8.349895   9.185652   8.901521   7.629737   7.616904
    25  C    9.156855   9.964611   9.670896   8.427464   8.385018
    26  C    9.803562  10.460726  10.007080   8.729716   8.528747
    27  C    9.706602  10.228487   9.615225   8.280647   7.928945
    28  C    8.947197   9.469430   8.839596   7.465973   7.110929
    29  H    9.102626   9.498137   8.742612   7.352753   6.866295
    30  H   10.392433  10.805414  10.091849   8.765695   8.305965
    31  H   10.553112  11.193981  10.748276   9.509387   9.303348
    32  H    9.463670  10.357849  10.186392   9.011523   9.068150
    33  H    8.030135   8.989280   8.854499   7.646830   7.772977
                   16         17         18         19         20
    16  H    0.000000
    17  F    2.594969   0.000000
    18  H    4.283142   2.593787   0.000000
    19  H    4.959715   4.499758   2.490116   0.000000
    20  S    7.777826   8.624530   7.434672   5.409850   0.000000
    21  H    9.217042   9.980208   8.403354   5.962900   2.907170
    22  H    8.953650  10.158633   8.986928   6.646735   2.944141
    23  C    9.242519  10.264521   8.882301   6.442928   4.530849
    24  C    9.771063  10.504904   8.872758   6.421783   5.351910
    25  C   10.507574  11.256398   9.663008   7.296483   6.713648
    26  C   10.744897  11.758377  10.409948   8.102057   7.316365
    27  C   10.273745  11.551534  10.425065   8.125164   6.745442
    28  C    9.517998  10.818693   9.694740   7.347332   5.390959
    29  H    9.336452  10.843759   9.925475   7.650890   5.200509
    30  H   10.664209  12.111541  11.162265   8.938488   7.498508
    31  H   11.460541  12.460611  11.137121   8.901120   8.397458
    32  H   11.062439  11.607003   9.867619   7.560895   7.447923
    33  H    9.791416  10.280821   8.447830   5.988684   5.128147
                   21         22         23         24         25
    21  H    0.000000
    22  H    1.772938   0.000000
    23  C    2.162404   2.162320   0.000000
    24  C    2.693733   3.395509   1.398908   0.000000
    25  C    4.064295   4.560588   2.424588   1.393476   0.000000
    26  C    4.823364   4.823714   2.801567   2.415091   1.395179
    27  C    4.550687   4.053999   2.424665   2.786574   2.414527
    28  C    3.382111   2.677456   1.398429   2.411329   2.786463
    29  H    3.696333   2.462219   2.152008   3.394933   3.871485
    30  H    5.487809   4.744638   3.404809   3.870693   3.398142
    31  H    5.887946   5.888424   3.885757   3.397826   2.153487
    32  H    4.760695   5.502535   3.404889   2.150205   1.084139
    33  H    2.493439   3.717729   2.152514   1.085109   2.150921
                   26         27         28         29         30
    26  C    0.000000
    27  C    1.394739   0.000000
    28  C    2.415060   1.393973   0.000000
    29  H    3.397635   2.151261   1.085031   0.000000
    30  H    2.153529   1.084134   2.150562   2.475012   0.000000
    31  H    1.084194   2.153156   3.397934   4.293292   2.481806
    32  H    2.153768   3.397975   3.870589   4.955604   4.295438
    33  H    3.397814   3.871668   3.394933   4.291490   4.955778
                   31         32         33
    31  H    0.000000
    32  H    2.481902   0.000000
    33  H    4.293301   2.474755   0.000000
 Stoichiometry    C15H14FNOS
 Framework group  C1[X(C15H14FNOS)]
 Deg. of freedom    93
 Full point group                 C1      NOp   1
 Largest Abelian subgroup         C1      NOp   1
 Largest concise Abelian subgroup C1      NOp   1
                         Standard orientation:                         
 ---------------------------------------------------------------------
 Center     Atomic      Atomic             Coordinates (Angstroms)
 Number     Number       Type             X           Y           Z
 ---------------------------------------------------------------------
      1          6           0       -2.825024    1.200984   -0.078167
      2          8           0       -1.419640    0.830130    0.056604
      3          6           0       -0.473659    1.774921    0.025880
      4          7           0        0.751292    1.237464    0.135130
      5          1           0        1.521331    1.889190    0.153325
      6          6           0        1.039512   -0.198703    0.293759
      7          1           0        0.678139   -0.538159    1.268510
      8          1           0        0.485073   -0.749259   -0.468476
      9          6           0        2.521894   -0.454996    0.162899
     10          6           0        3.115159   -0.560009   -1.100583
     11          6           0        4.483613   -0.780705   -1.234281
     12          6           0        5.246100   -0.894441   -0.082066
     13          6           0        4.699697   -0.798370    1.186712
     14          6           0        3.327826   -0.575921    1.298901
     15          1           0        2.883129   -0.501477    2.285154
     16          1           0        5.331987   -0.898013    2.059965
     17          9           0        6.582579   -1.113710   -0.203519
     18          1           0        4.952611   -0.868681   -2.206242
     19          1           0        2.503342   -0.473944   -1.991912
     20         16           0       -0.748354    3.428839   -0.131471
     21          1           0       -2.945418    1.743092   -1.016234
     22          1           0       -3.082913    1.864931    0.747160
     23          6           0       -3.627500   -0.068722   -0.052864
     24          6           0       -3.866282   -0.778953   -1.234176
     25          6           0       -4.596208   -1.965736   -1.211128
     26          6           0       -5.097556   -2.453111   -0.003800
     27          6           0       -4.868407   -1.749085    1.178205
     28          6           0       -4.136693   -0.562882    1.152180
     29          1           0       -3.962577   -0.014684    2.072210
     30          1           0       -5.261727   -2.120826    2.117596
     31          1           0       -5.669360   -3.374076    0.014608
     32          1           0       -4.777860   -2.506509   -2.133040
     33          1           0       -3.482068   -0.398530   -2.174984
 ---------------------------------------------------------------------
 Rotational constants (GHZ):      0.5580504      0.1286288      0.1130319
 Standard basis: 6-311++G(d,p) (5D, 7F)
 There are   543 symmetry adapted cartesian basis functions of A   symmetry.
 There are   524 symmetry adapted basis functions of A   symmetry.
   524 basis functions,   824 primitive gaussians,   543 cartesian basis functions
    72 alpha electrons       72 beta electrons
       nuclear repulsion energy      1380.2450650641 Hartrees.
 NAtoms=   33 NActive=   33 NUniq=   33 SFac= 1.00D+00 NAtFMM=   60 NAOKFM=F Big=F
 Integral buffers will be    131072 words long.
 Raffenetti 2 integral format.
 Two-electron integral symmetry is turned on.
 ------------------------------------------------------------------------------
 Polarizable Continuum Model (PCM)
 =================================
 Model                : PCM (using non-symmetric T matrix).
 Atomic radii         : UFF (Universal Force Field).
 Polarization charges : Total charges.
 Charge compensation  : None.
 Solution method      : On-the-fly selection.
 Cavity type          : Scaled VdW (van der Waals Surface) (Alpha=1.100).
 Cavity algorithm     : GePol (No added spheres)
                        Default sphere list used, NSphG=   33.
                        Lebedev-Laikov grids with approx.  5.0 points / Ang**2.
                        Smoothing algorithm: York/Karplus (Gamma=1.0000).
                        Polarization charges: spherical gaussians, with
                                              point-specific exponents (IZeta= 3).
                        Self-potential: point-specific (ISelfS= 7).
                        Self-field    : sphere-specific E.n sum rule (ISelfD= 2).
 1st derivatives      : Analytical E(r).r(x)/FMM algorithm (CHGder, D1EAlg=3).
                        Cavity 1st derivative terms included.
 Solvent              : Chloroform, Eps=   4.711300 Eps(inf)=   2.090627
 ------------------------------------------------------------------------------
 One-electron integrals computed using PRISM.
 NBasis=   524 RedAO= T EigKep=  2.13D-06  NBF=   524
 NBsUse=   522 1.00D-06 EigRej=  8.53D-07 NBFU=   522
 Initial guess from the checkpoint file:  "60385_4cB.chk"
 B after Tr=    -0.000000    0.000000    0.000000
         Rot=    1.000000   -0.000287    0.000013   -0.000005 Ang=  -0.03 deg.
 Requested convergence on RMS density matrix=1.00D-08 within 128 cycles.
 Requested convergence on MAX density matrix=1.00D-06.
 Requested convergence on             energy=1.00D-06.
 No special actions if energy rises.
 Inv3:  Mode=1 IEnd=    23318832.
 Iteration    1 A*A^-1 deviation from unit magnitude is 8.44D-15 for   2675.
 Iteration    1 A*A^-1 deviation from orthogonality  is 7.11D-15 for   1887   1664.
 Iteration    1 A^-1*A deviation from unit magnitude is 8.88D-15 for   2675.
 Iteration    1 A^-1*A deviation from orthogonality  is 1.27D-13 for   2404   2363.
 Error on total polarization charges =  0.01923
 SCF Done:  E(RB3LYP) =  -1208.29563197     A.U. after    9 cycles
            NFock=  9  Conv=0.35D-08     -V/T= 2.0033
 D1PCM: PCM CHGder 1st derivatives, ID1Alg=3 FixD1E=F DoIter=F DoCFld=F I1PDM=0.
 Calling FoFJK, ICntrl=      2127 FMM=F ISym2X=0 I1Cent= 0 IOpClX= 0 NMat=1 NMatS=1 NMatT=0.
 ***** Axes restored to original set *****
 -------------------------------------------------------------------
 Center     Atomic                   Forces (Hartrees/Bohr)
 Number     Number              X              Y              Z
 -------------------------------------------------------------------
      1        6           0.000045260    0.000010419   -0.000003057
      2        8          -0.000070495   -0.000002780    0.000000166
      3        6           0.000162916   -0.000072322    0.000016796
      4        7          -0.000109139    0.000056584   -0.000024788
      5        1           0.000008120   -0.000003787    0.000004845
      6        6          -0.000016288   -0.000006688    0.000010369
      7        1           0.000005030    0.000006456   -0.000003174
      8        1           0.000003741   -0.000002823   -0.000002736
      9        6           0.000020367   -0.000000080    0.000006581
     10        6          -0.000009236    0.000009693   -0.000000334
     11        6           0.000019253   -0.000000864    0.000003950
     12        6          -0.000055668    0.000010855    0.000010710
     13        6           0.000026131   -0.000003311   -0.000015972
     14        6          -0.000018146   -0.000003211   -0.000004158
     15        1           0.000002893    0.000002024   -0.000001853
     16        1          -0.000004311    0.000001610    0.000000461
     17        9           0.000032398   -0.000002361   -0.000004823
     18        1          -0.000004573    0.000003898   -0.000001103
     19        1           0.000002449    0.000001613   -0.000000620
     20       16          -0.000001931    0.000060205   -0.000002556
     21        1          -0.000014288   -0.000005493    0.000008304
     22        1          -0.000005235   -0.000017711    0.000000915
     23        6          -0.000024570   -0.000028879    0.000013606
     24        6           0.000003366   -0.000006574    0.000002518
     25        6           0.000005814    0.000004409    0.000002268
     26        6           0.000000605    0.000001417    0.000008499
     27        6          -0.000003208   -0.000013492   -0.000010296
     28        6          -0.000001264    0.000012713   -0.000013447
     29        1          -0.000000637   -0.000004023   -0.000000824
     30        1           0.000001029   -0.000003263    0.000000004
     31        1           0.000001230   -0.000001425   -0.000001406
     32        1           0.000000129   -0.000001846   -0.000000462
     33        1          -0.000001742   -0.000000961    0.000001620
 -------------------------------------------------------------------
 Cartesian Forces:  Max     0.000162916 RMS     0.000026431

 GradGradGradGradGradGradGradGradGradGradGradGradGradGradGradGradGradGrad
 Berny optimization.
 Using GEDIIS/GDIIS optimizer.
 FormGI is forming the generalized inverse of G from B-inverse, IUseBI=4.
 Internal  Forces:  Max     0.000109162 RMS     0.000014557
 Search for a local minimum.
 Step number   5 out of a maximum of  174
 All quantities printed in internal units (Hartrees-Bohrs-Radians)
 Mixed Optimization -- En-DIIS/RFO-DIIS
 Swapping is turned off.
 Update second derivatives using D2CorX and points    1    2    3    4    5
 DE= -6.09D-07 DEPred=-5.22D-07 R= 1.17D+00
 Trust test= 1.17D+00 RLast= 4.12D-03 DXMaxT set to 3.00D-01
 ITU=  0  0  1  1  0
     Eigenvalues ---    0.00503   0.00674   0.00710   0.00871   0.01400
     Eigenvalues ---    0.01512   0.01554   0.02110   0.02111   0.02131
     Eigenvalues ---    0.02134   0.02138   0.02142   0.02150   0.02151
     Eigenvalues ---    0.02156   0.02160   0.02162   0.02179   0.02219
     Eigenvalues ---    0.02230   0.02258   0.02283   0.02497   0.02549
     Eigenvalues ---    0.05180   0.06463   0.06564   0.07049   0.07648
     Eigenvalues ---    0.09531   0.11295   0.13095   0.13753   0.15739
     Eigenvalues ---    0.15990   0.16000   0.16000   0.16000   0.16000
     Eigenvalues ---    0.16000   0.16000   0.16000   0.16011   0.20563
     Eigenvalues ---    0.21861   0.21998   0.22000   0.22002   0.22017
     Eigenvalues ---    0.22134   0.23124   0.23552   0.24035   0.24407
     Eigenvalues ---    0.24999   0.25000   0.25000   0.29773   0.31257
     Eigenvalues ---    0.31776   0.32873   0.34426   0.34662   0.34824
     Eigenvalues ---    0.34912   0.35232   0.35395   0.35416   0.35471
     Eigenvalues ---    0.35491   0.35499   0.35505   0.35511   0.35664
     Eigenvalues ---    0.35683   0.36731   0.42032   0.42058   0.42309
     Eigenvalues ---    0.42595   0.45911   0.45981   0.46092   0.46399
     Eigenvalues ---    0.46466   0.46590   0.46800   0.47872   0.48270
     Eigenvalues ---    0.50381   0.54642   0.57310
 En-DIIS/RFO-DIIS IScMMF=        0 using points:     5    4    3    2    1
 RFO step:  Lambda=-5.97856734D-08.
 DidBck=F Rises=F RFO-DIIS coefs:    1.15753   -0.06913   -0.05728   -0.07515    0.04404
 Iteration  1 RMS(Cart)=  0.00114264 RMS(Int)=  0.00000033
 Iteration  2 RMS(Cart)=  0.00000057 RMS(Int)=  0.00000003
 Variable       Old X    -DE/DX   Delta X   Delta X   Delta X     New X
                                 (Linear)    (Quad)   (Total)
    R1        2.75848  -0.00001  -0.00001  -0.00016  -0.00016   2.75832
    R2        2.06002  -0.00001   0.00001  -0.00002  -0.00001   2.06000
    R3        2.06015  -0.00001   0.00001  -0.00003  -0.00002   2.06013
    R4        2.83884   0.00003  -0.00001   0.00015   0.00014   2.83898
    R5        2.52719   0.00007   0.00006   0.00014   0.00019   2.52738
    R6        2.53625  -0.00011  -0.00011  -0.00015  -0.00027   2.53598
    R7        3.18219   0.00006   0.00015   0.00003   0.00018   3.18237
    R8        1.90669   0.00000   0.00003  -0.00001   0.00002   1.90671
    R9        2.78426   0.00001  -0.00005   0.00004  -0.00001   2.78425
   R10        2.06660  -0.00001  -0.00001  -0.00001  -0.00002   2.06658
   R11        2.06276   0.00000  -0.00000   0.00001   0.00001   2.06277
   R12        2.85359   0.00001   0.00000   0.00006   0.00006   2.85365
   R13        2.64520  -0.00000   0.00002  -0.00002   0.00000   2.64520
   R14        2.64200  -0.00001   0.00001  -0.00003  -0.00003   2.64198
   R15        2.63157   0.00000  -0.00000   0.00001   0.00001   2.63158
   R16        2.04946  -0.00000  -0.00001  -0.00000  -0.00001   2.04945
   R17        2.61979  -0.00001   0.00003  -0.00004  -0.00001   2.61978
   R18        2.04615  -0.00000   0.00001  -0.00001  -0.00000   2.04615
   R19        2.61683  -0.00002   0.00003  -0.00006  -0.00004   2.61679
   R20        2.56961   0.00003   0.00006   0.00002   0.00008   2.56969
   R21        2.63486   0.00001   0.00000   0.00003   0.00003   2.63489
   R22        2.04605  -0.00000   0.00001  -0.00001  -0.00000   2.04605
   R23        2.04928  -0.00000  -0.00001  -0.00000  -0.00002   2.04926
   R24        2.64355  -0.00000   0.00005  -0.00004   0.00001   2.64356
   R25        2.64265  -0.00001   0.00004  -0.00007  -0.00003   2.64262
   R26        2.63329  -0.00000   0.00003  -0.00003  -0.00000   2.63328
   R27        2.05056  -0.00000  -0.00000  -0.00001  -0.00001   2.05055
   R28        2.63651  -0.00000   0.00005  -0.00004   0.00001   2.63651
   R29        2.04873   0.00000  -0.00000   0.00000  -0.00000   2.04872
   R30        2.63568  -0.00001   0.00004  -0.00007  -0.00003   2.63565
   R31        2.04883  -0.00000  -0.00000  -0.00000  -0.00000   2.04882
   R32        2.63423   0.00001   0.00003  -0.00000   0.00003   2.63426
   R33        2.04872   0.00000  -0.00000   0.00000  -0.00000   2.04872
   R34        2.05041  -0.00000  -0.00000  -0.00001  -0.00001   2.05040
    A1        1.88822   0.00001   0.00007  -0.00001   0.00006   1.88828
    A2        1.88870   0.00001   0.00005   0.00004   0.00009   1.88879
    A3        1.87340   0.00001  -0.00001   0.00003   0.00002   1.87342
    A4        1.89914   0.00001   0.00013  -0.00003   0.00010   1.89923
    A5        1.95607  -0.00001  -0.00010  -0.00001  -0.00010   1.95597
    A6        1.95588  -0.00001  -0.00012  -0.00003  -0.00015   1.95573
    A7        2.09373   0.00009   0.00014   0.00010   0.00024   2.09397
    A8        1.93995  -0.00001   0.00007  -0.00014  -0.00007   1.93988
    A9        2.19031   0.00002  -0.00008   0.00004  -0.00003   2.19027
   A10        2.15292  -0.00001   0.00001   0.00009   0.00011   2.15303
   A11        2.02568   0.00001   0.00006   0.00000   0.00007   2.02575
   A12        2.18664  -0.00001  -0.00001   0.00000  -0.00001   2.18663
   A13        2.06961  -0.00001  -0.00006  -0.00002  -0.00008   2.06953
   A14        1.91122  -0.00000  -0.00005   0.00007   0.00002   1.91124
   A15        1.89346  -0.00000   0.00000   0.00002   0.00002   1.89348
   A16        1.92639   0.00000   0.00002   0.00002   0.00004   1.92643
   A17        1.87340   0.00000   0.00009  -0.00003   0.00005   1.87345
   A18        1.92724  -0.00000  -0.00001  -0.00004  -0.00005   1.92719
   A19        1.93104  -0.00000  -0.00005  -0.00004  -0.00009   1.93095
   A20        2.10251  -0.00000  -0.00002  -0.00000  -0.00002   2.10249
   A21        2.10616   0.00000  -0.00002   0.00003   0.00001   2.10617
   A22        2.07444   0.00000   0.00004  -0.00003   0.00001   2.07445
   A23        2.11185  -0.00000  -0.00002   0.00001  -0.00001   2.11184
   A24        2.09069   0.00000   0.00003  -0.00001   0.00003   2.09072
   A25        2.08063  -0.00000  -0.00001  -0.00000  -0.00002   2.08062
   A26        2.06427  -0.00000  -0.00001   0.00000  -0.00000   2.06426
   A27        2.12316  -0.00000  -0.00004  -0.00001  -0.00004   2.12312
   A28        2.09574   0.00001   0.00004   0.00000   0.00005   2.09579
   A29        2.13980   0.00001   0.00001   0.00000   0.00002   2.13982
   A30        2.07096  -0.00000  -0.00001  -0.00000  -0.00001   2.07095
   A31        2.07241  -0.00000  -0.00001   0.00000  -0.00000   2.07241
   A32        2.06351  -0.00000  -0.00000  -0.00000  -0.00000   2.06351
   A33        2.09690   0.00001   0.00004   0.00001   0.00005   2.09695
   A34        2.12277  -0.00000  -0.00004  -0.00000  -0.00005   2.12272
   A35        2.11250  -0.00000  -0.00002   0.00002  -0.00001   2.11249
   A36        2.09053   0.00000   0.00003  -0.00001   0.00002   2.09055
   A37        2.08014  -0.00000  -0.00001  -0.00000  -0.00001   2.08013
   A38        2.10142  -0.00000  -0.00002   0.00001  -0.00001   2.10141
   A39        2.10329   0.00000  -0.00002   0.00004   0.00002   2.10331
   A40        2.07844  -0.00000   0.00003  -0.00004  -0.00001   2.07843
   A41        2.10347   0.00000  -0.00003   0.00002  -0.00000   2.10347
   A42        2.08716   0.00000   0.00003  -0.00002   0.00001   2.08717
   A43        2.09254  -0.00000  -0.00000  -0.00000  -0.00001   2.09254
   A44        2.09446   0.00000   0.00000   0.00001   0.00001   2.09447
   A45        2.09269   0.00000  -0.00001   0.00001   0.00000   2.09269
   A46        2.09603  -0.00000   0.00001  -0.00002  -0.00002   2.09601
   A47        2.09208  -0.00000   0.00001  -0.00002  -0.00001   2.09207
   A48        2.09549   0.00000  -0.00000   0.00001   0.00000   2.09549
   A49        2.09559   0.00000  -0.00000   0.00002   0.00001   2.09561
   A50        2.09434   0.00000   0.00000   0.00000   0.00001   2.09435
   A51        2.09629  -0.00000   0.00001  -0.00001  -0.00000   2.09629
   A52        2.09255  -0.00000  -0.00001   0.00001  -0.00000   2.09254
   A53        2.10356   0.00000  -0.00002   0.00003   0.00001   2.10357
   A54        2.08714  -0.00000   0.00003  -0.00002   0.00001   2.08715
   A55        2.09247  -0.00000  -0.00001  -0.00000  -0.00001   2.09246
    D1        0.99400   0.00000   0.00011  -0.00044  -0.00034   0.99367
    D2       -1.06093  -0.00001  -0.00010  -0.00043  -0.00053  -1.06146
    D3        3.10811  -0.00000   0.00002  -0.00044  -0.00042   3.10769
    D4       -1.52524   0.00001   0.00023   0.00108   0.00131  -1.52393
    D5        1.60720   0.00001   0.00016   0.00119   0.00135   1.60855
    D6        0.54559   0.00001   0.00025   0.00108   0.00133   0.54692
    D7       -2.60516   0.00001   0.00018   0.00120   0.00138  -2.60378
    D8        2.68664   0.00000   0.00025   0.00102   0.00127   2.68792
    D9       -0.46410   0.00000   0.00018   0.00114   0.00132  -0.46279
   D10       -3.11780   0.00000   0.00000   0.00012   0.00012  -3.11768
   D11        0.02156   0.00000   0.00013   0.00008   0.00021   0.02177
   D12       -3.10505   0.00000   0.00016   0.00011   0.00027  -3.10478
   D13       -0.01826  -0.00000   0.00008  -0.00015  -0.00006  -0.01833
   D14        0.03871   0.00000   0.00003   0.00016   0.00019   0.03890
   D15        3.12550  -0.00000  -0.00004  -0.00011  -0.00015   3.12535
   D16       -1.17365   0.00000   0.00007   0.00037   0.00044  -1.17321
   D17        0.86591   0.00000   0.00015   0.00038   0.00053   0.86644
   D18        2.98432   0.00000   0.00010   0.00036   0.00047   2.98479
   D19        1.91188  -0.00000  -0.00000   0.00011   0.00010   1.91198
   D20       -2.33175   0.00000   0.00007   0.00012   0.00019  -2.33156
   D21       -0.21333  -0.00000   0.00003   0.00010   0.00012  -0.21321
   D22       -1.42466   0.00000   0.00008   0.00081   0.00089  -1.42378
   D23        1.70383   0.00000   0.00018   0.00081   0.00099   1.70483
   D24        2.74282   0.00000   0.00013   0.00074   0.00087   2.74368
   D25       -0.41187   0.00000   0.00024   0.00074   0.00097  -0.41090
   D26        0.67129   0.00000   0.00006   0.00083   0.00089   0.67218
   D27       -2.48340   0.00000   0.00017   0.00083   0.00099  -2.48240
   D28        3.12844   0.00000   0.00007   0.00005   0.00013   3.12857
   D29       -0.01864   0.00000   0.00003   0.00005   0.00008  -0.01857
   D30       -0.00029   0.00000  -0.00003   0.00005   0.00002  -0.00027
   D31        3.13581  -0.00000  -0.00007   0.00005  -0.00003   3.13578
   D32       -3.12955  -0.00000  -0.00008  -0.00007  -0.00015  -3.12969
   D33        0.01768  -0.00000  -0.00009  -0.00007  -0.00016   0.01752
   D34       -0.00084  -0.00000   0.00003  -0.00007  -0.00004  -0.00089
   D35       -3.13680  -0.00000   0.00002  -0.00007  -0.00005  -3.13685
   D36        0.00022  -0.00000   0.00001   0.00000   0.00001   0.00023
   D37        3.13606  -0.00000  -0.00001  -0.00001  -0.00002   3.13603
   D38       -3.13591   0.00000   0.00005   0.00001   0.00006  -3.13585
   D39       -0.00007   0.00000   0.00003  -0.00001   0.00002  -0.00005
   D40        0.00101  -0.00000   0.00002  -0.00004  -0.00002   0.00099
   D41        3.13845  -0.00000   0.00001  -0.00002  -0.00001   3.13844
   D42       -3.13492  -0.00000   0.00004  -0.00003   0.00001  -3.13491
   D43        0.00251   0.00000   0.00003  -0.00001   0.00002   0.00254
   D44       -0.00210   0.00000  -0.00002   0.00002   0.00000  -0.00210
   D45        3.13658   0.00000  -0.00001   0.00002   0.00001   3.13658
   D46       -3.13954   0.00000  -0.00002   0.00001  -0.00001  -3.13954
   D47       -0.00086  -0.00000  -0.00001   0.00000  -0.00000  -0.00086
   D48        0.00200   0.00000  -0.00000   0.00003   0.00003   0.00203
   D49        3.13798   0.00000   0.00001   0.00004   0.00004   3.13802
   D50       -3.13664   0.00000  -0.00001   0.00004   0.00003  -3.13661
   D51       -0.00065   0.00000  -0.00000   0.00004   0.00004  -0.00061
   D52        3.12762  -0.00000  -0.00006   0.00007   0.00001   3.12762
   D53       -0.01795  -0.00000  -0.00004   0.00004   0.00000  -0.01795
   D54       -0.00495  -0.00000   0.00001  -0.00005  -0.00004  -0.00499
   D55        3.13267  -0.00000   0.00003  -0.00007  -0.00004   3.13262
   D56       -3.12876   0.00000   0.00005  -0.00008  -0.00002  -3.12878
   D57        0.01689  -0.00000   0.00004  -0.00006  -0.00002   0.01686
   D58        0.00380   0.00000  -0.00002   0.00004   0.00002   0.00382
   D59       -3.13374   0.00000  -0.00003   0.00006   0.00002  -3.13372
   D60        0.00216   0.00000  -0.00000   0.00003   0.00003   0.00219
   D61        3.13839   0.00000   0.00003  -0.00002   0.00001   3.13840
   D62       -3.13544   0.00000  -0.00002   0.00006   0.00004  -3.13541
   D63        0.00079   0.00000   0.00001   0.00001   0.00002   0.00080
   D64        0.00184  -0.00000  -0.00001  -0.00000  -0.00001   0.00183
   D65        3.13684  -0.00000   0.00002  -0.00005  -0.00002   3.13682
   D66       -3.13438   0.00000  -0.00003   0.00005   0.00001  -3.13437
   D67        0.00062  -0.00000  -0.00000  -0.00000  -0.00000   0.00062
   D68       -0.00299   0.00000   0.00000  -0.00001  -0.00001  -0.00299
   D69        3.13457   0.00000   0.00003  -0.00004  -0.00001   3.13457
   D70       -3.13799   0.00000  -0.00003   0.00004   0.00001  -3.13798
   D71       -0.00043   0.00000   0.00000   0.00001   0.00001  -0.00042
   D72        0.00014  -0.00000   0.00001  -0.00001   0.00000   0.00014
   D73        3.13767  -0.00000   0.00003  -0.00002   0.00000   3.13767
   D74       -3.13742  -0.00000  -0.00002   0.00002  -0.00000  -3.13743
   D75        0.00010   0.00000  -0.00000   0.00000  -0.00000   0.00010
         Item               Value     Threshold  Converged?
 Maximum Force            0.000109     0.000450     YES
 RMS     Force            0.000015     0.000300     YES
 Maximum Displacement     0.004983     0.001800     NO 
 RMS     Displacement     0.001143     0.001200     YES
 Predicted change in Energy=-8.289009D-08
 GradGradGradGradGradGradGradGradGradGradGradGradGradGradGradGradGradGrad

                          Input orientation:                          
 ---------------------------------------------------------------------
 Center     Atomic      Atomic             Coordinates (Angstroms)
 Number     Number       Type             X           Y           Z
 ---------------------------------------------------------------------
      1          6           0       -2.825521    1.199603   -0.082100
      2          8           0       -1.420026    0.829763    0.053358
      3          6           0       -0.474187    1.774753    0.020032
      4          7           0        0.750740    1.237805    0.130304
      5          1           0        1.520722    1.889655    0.146937
      6          6           0        1.039198   -0.197909    0.292516
      7          1           0        0.677742   -0.535043    1.268028
      8          1           0        0.485059   -0.750458   -0.468499
      9          6           0        2.521672   -0.454317    0.162561
     10          6           0        3.115345   -0.561301   -1.100564
     11          6           0        4.483838   -0.782268   -1.233459
     12          6           0        5.245920   -0.894277   -0.080816
     13          6           0        4.699118   -0.796217    1.187616
     14          6           0        3.327210   -0.573503    1.299010
     15          1           0        2.882212   -0.497474    2.284997
     16          1           0        5.331072   -0.894543    2.061260
     17          9           0        6.582467   -1.113817   -0.201495
     18          1           0        4.953116   -0.871779   -2.205144
     19          1           0        2.503843   -0.476626   -1.992237
     20         16           0       -0.749360    3.428307   -0.141274
     21          1           0       -2.946339    1.739519   -1.021370
     22          1           0       -3.083787    1.865144    0.741813
     23          6           0       -3.627428   -0.070490   -0.053939
     24          6           0       -3.864641   -0.784249   -1.233445
     25          6           0       -4.594003   -1.971321   -1.207719
     26          6           0       -5.096396   -2.455452    0.000482
     27          6           0       -4.868838   -1.747892    1.180667
     28          6           0       -4.137659   -0.561400    1.151977
     29          1           0       -3.964790   -0.010464    2.070598
     30          1           0       -5.262973   -2.117094    2.120716
     31          1           0       -5.667780   -3.376631    0.020948
     32          1           0       -4.774431   -2.514852   -2.128249
     33          1           0       -3.479655   -0.406360   -2.174951
 ---------------------------------------------------------------------
                    Distance matrix (angstroms):
                    1          2          3          4          5
     1  C    0.000000
     2  O    1.459639   0.000000
     3  C    2.422808   1.337433   0.000000
     4  N    3.582767   2.210123   1.341984   0.000000
     5  H    4.406638   3.127320   2.002242   1.008989   0.000000
     6  C    4.126673   2.676021   2.501195   1.473361   2.147320
     7  H    4.135782   2.781860   2.866983   2.107779   2.801182
     8  H    3.861603   2.529581   2.745087   2.093404   2.901992
     9  C    5.602480   4.147019   3.736875   2.449594   2.548794
    10  C    6.279485   4.882231   4.426920   3.216080   3.179035
    11  C    7.660299   6.253811   5.717658   4.458314   4.221934
    12  C    8.338614   6.886592   6.312964   4.979656   4.656097
    13  C    7.887691   6.432284   5.893744   4.565614   4.289419
    14  C    6.550379   5.104611   4.647657   3.359301   3.264632
    15  H    6.407920   5.025040   4.643113   3.492429   3.481859
    16  H    8.689618   7.251361   6.707667   5.408783   5.092658
    17  F    9.688984   8.239075   7.628190   6.296765   5.896059
    18  H    8.324971   6.972304   6.435151   5.250202   4.993910
    19  H    5.904277   4.613877   4.241061   3.243120   3.337945
    20  S    3.046485   2.690744   1.684037   2.668775   2.757497
    21  H    1.090107   2.076614   2.682777   3.904672   4.619753
    22  H    1.090174   2.077037   2.709086   3.933332   4.642842
    23  C    1.502326   2.386335   3.654220   4.573176   5.512347
    24  C    2.518141   3.199538   4.428868   5.220178   6.169065
    25  C    3.801225   4.417072   5.702046   6.376134   7.357452
    26  C    4.303849   4.930632   6.265766   6.917080   7.917553
    27  C    3.802296   4.450780   5.750570   6.449598   7.424745
    28  C    2.519084   3.244661   4.489982   5.308239   6.247804
    29  H    2.719615   3.354260   4.424492   5.249680   6.115698
    30  H    4.668410   5.265565   6.518575   7.168112   8.122091
    31  H    5.388040   5.978146   7.315065   7.905845   8.912027
    32  H    4.667136   5.215161   6.442664   7.050604   8.012810
    33  H    2.717910   3.276498   4.313704   5.090553   5.972154
                    6          7          8          9         10
     6  C    0.000000
     7  H    1.093587   0.000000
     8  H    1.091570   1.760413   0.000000
     9  C    1.510087   2.151430   2.152610   0.000000
    10  C    2.526482   3.398944   2.711769   1.399778   0.000000
    11  C    3.812561   4.561242   4.071414   2.430334   1.392574
    12  C    4.280282   4.776680   4.778784   2.770257   2.385395
    13  C    3.814995   4.030650   4.528035   2.430824   2.792721
    14  C    2.527666   2.649928   3.351600   1.398074   2.408940
    15  H    2.730644   2.428029   3.659520   2.153273   3.394179
    16  H    4.694032   4.734125   5.468481   3.419296   3.875259
    17  F    5.640104   6.112304   6.114059   4.130077   3.624160
    18  H    4.691606   5.518618   4.795226   3.419390   2.166541
    19  H    2.728180   3.737297   2.544062   2.154988   1.084520
    20  S    4.066516   4.441947   4.369547   5.085935   5.636768
    21  H    4.622167   4.852724   4.275528   6.009472   6.484138
    22  H    4.632176   4.492983   4.587252   6.093980   6.907331
    23  C    4.681204   4.527460   4.188886   6.164870   6.841148
    24  C    5.169139   5.191600   4.416579   6.545432   6.984810
    25  C    6.093329   5.998626   5.275777   7.403499   7.837964
    26  C    6.544257   6.215730   5.854877   7.878182   8.498987
    27  C    6.172208   5.678308   5.690240   7.571625   8.388038
    28  C    5.260290   4.816871   4.902163   6.733283   7.594735
    29  H    5.313812   4.740506   5.176461   6.775824   7.777402
    30  H    6.836881   6.206614   6.450705   8.197554   9.110068
    31  H    7.427085   7.063674   6.707740   8.696384   9.291241
    32  H    6.710188   6.721647   5.790518   7.920022   8.192745
    33  H    5.152852   5.399501   4.330051   6.440667   6.683737
                   11         12         13         14         15
    11  C    0.000000
    12  C    1.386327   0.000000
    13  C    2.430668   1.384748   0.000000
    14  C    2.791912   2.385008   1.394325   0.000000
    15  H    3.876320   3.367735   2.143511   1.084424   0.000000
    16  H    3.403761   2.143768   1.082723   2.167846   2.490911
    17  F    2.362016   1.359824   2.361674   3.624935   4.500491
    18  H    1.082777   2.144531   3.403094   3.874485   4.958843
    19  H    2.142321   3.368523   3.877220   3.394057   4.293988
    20  S    6.805011   7.391330   7.021286   5.891292   5.872551
    21  H    7.849326   8.656479   8.352400   7.077545   7.064574
    22  H    8.257084   8.813350   8.237426   6.881740   6.599736
    23  C    8.227426   8.911546   8.449823   7.102850   6.930249
    24  C    8.348480   9.183843   8.899418   7.627612   7.614572
    25  C    9.155420   9.962631   9.668537   8.425153   8.382427
    26  C    9.803216  10.459797  10.005720   8.728404   8.527066
    27  C    9.707368  10.228799   9.615171   8.280603   7.928548
    28  C    8.948145   9.470065   8.839968   7.466326   7.111006
    29  H    9.104493   9.499835   8.744161   7.354292   6.867647
    30  H   10.393872  10.806426  10.092504   8.766362   8.306274
    31  H   10.552707  11.192912  10.746731   9.507934   9.301496
    32  H    9.461398  10.354984  10.183163   9.008414   9.064808
    33  H    8.027761   8.986608   8.851620   7.643936   7.769994
                   16         17         18         19         20
    16  H    0.000000
    17  F    2.595021   0.000000
    18  H    4.283173   2.593834   0.000000
    19  H    4.959709   4.499771   2.490063   0.000000
    20  S    7.778807   8.624976   7.434282   5.409058   0.000000
    21  H    9.217181   9.980574   8.403665   5.963084   2.907455
    22  H    8.953584  10.158765   8.987053   6.646844   2.944974
    23  C    9.241637  10.264125   8.882313   6.443170   4.531279
    24  C    9.768746  10.503124   8.871567   6.420903   5.351958
    25  C   10.504894  11.254390   9.661850   7.295821   6.713761
    26  C   10.743152  11.757407  10.409875   8.102488   7.316791
    27  C   10.273355  11.551832  10.426029   8.126492   6.746160
    28  C    9.518122  10.819342   9.695813   7.348661   5.391737
    29  H    9.337812  10.845479   9.927380   7.652917   5.201587
    30  H   10.664518  12.112542  11.163886   8.940411   7.499385
    31  H   11.458551  12.459469  11.137020   8.901594   8.397879
    32  H   11.058869  11.604070   9.865637   7.559507   7.447847
    33  H    9.788398  10.278197   8.445660   5.986700   5.127869
                   21         22         23         24         25
    21  H    0.000000
    22  H    1.772988   0.000000
    23  C    2.162391   2.162278   0.000000
    24  C    2.694005   3.395683   1.398913   0.000000
    25  C    4.064463   4.560690   2.424590   1.393474   0.000000
    26  C    4.823350   4.823662   2.801584   2.415101   1.395182
    27  C    4.550495   4.053767   2.424671   2.786566   2.414507
    28  C    3.381849   2.677124   1.398414   2.411314   2.786448
    29  H    3.695936   2.461654   2.151993   3.394918   3.871464
    30  H    5.487528   4.744306   3.404808   3.870685   3.398125
    31  H    5.887925   5.888368   3.885771   3.397831   2.153490
    32  H    4.760964   5.502718   3.404892   2.150205   1.084138
    33  H    2.493988   3.718058   2.152519   1.085103   2.150910
                   26         27         28         29         30
    26  C    0.000000
    27  C    1.394725   0.000000
    28  C    2.415067   1.393991   0.000000
    29  H    3.397628   2.151264   1.085025   0.000000
    30  H    2.153515   1.084133   2.150575   2.475012   0.000000
    31  H    1.084191   2.153148   3.397944   4.293288   2.481799
    32  H    2.153761   3.397950   3.870573   4.955583   4.295415
    33  H    3.397814   3.871655   3.394916   4.291477   4.955763
                   31         32         33
    31  H    0.000000
    32  H    2.481891   0.000000
    33  H    4.293294   2.474745   0.000000
 Stoichiometry    C15H14FNOS
 Framework group  C1[X(C15H14FNOS)]
 Deg. of freedom    93
 Full point group                 C1      NOp   1
 Largest Abelian subgroup         C1      NOp   1
 Largest concise Abelian subgroup C1      NOp   1
                         Standard orientation:                         
 ---------------------------------------------------------------------
 Center     Atomic      Atomic             Coordinates (Angstroms)
 Number     Number       Type             X           Y           Z
 ---------------------------------------------------------------------
      1          6           0       -2.825138    1.201010   -0.077687
      2          8           0       -1.419724    0.830515    0.056820
      3          6           0       -0.473676    1.775375    0.025889
      4          7           0        0.751133    1.237876    0.134788
      5          1           0        1.521260    1.889511    0.153072
      6          6           0        1.039273   -0.198309    0.293347
      7          1           0        0.677748   -0.537842    1.268001
      8          1           0        0.485006   -0.748798   -0.469067
      9          6           0        2.521689   -0.454715    0.162730
     10          6           0        3.115329   -0.558620   -1.100668
     11          6           0        4.483773   -0.779552   -1.234134
     12          6           0        5.245837   -0.894660   -0.081785
     13          6           0        4.699065   -0.799704    1.186896
     14          6           0        3.327208   -0.576970    1.298866
     15          1           0        2.882233   -0.503348    2.285047
     16          1           0        5.331004   -0.900392    2.060283
     17          9           0        6.582335   -1.114190   -0.203031
     18          1           0        4.953025   -0.866697   -2.206047
     19          1           0        2.503841   -0.471542   -1.992118
     20         16           0       -0.748482    3.429396   -0.131209
     21          1           0       -2.945842    1.743339   -1.015580
     22          1           0       -3.083250    1.864511    0.747917
     23          6           0       -3.627327   -0.068972   -0.052750
     24          6           0       -3.864707   -0.779678   -1.234064
     25          6           0       -4.594333   -1.966649   -1.211352
     26          6           0       -5.096824   -2.453738   -0.004381
     27          6           0       -4.869102   -1.749232    1.177596
     28          6           0       -4.137659   -0.562834    1.151918
     29          1           0       -3.964661   -0.014273    2.071935
     30          1           0       -5.263312   -2.120736    2.116707
     31          1           0       -5.668414   -3.374840    0.013746
     32          1           0       -4.774888   -2.507798   -2.133259
     33          1           0       -3.479643   -0.399482   -2.174610
 ---------------------------------------------------------------------
 Rotational constants (GHZ):      0.5578896      0.1286463      0.1130369
 Standard basis: 6-311++G(d,p) (5D, 7F)
 There are   543 symmetry adapted cartesian basis functions of A   symmetry.
 There are   524 symmetry adapted basis functions of A   symmetry.
   524 basis functions,   824 primitive gaussians,   543 cartesian basis functions
    72 alpha electrons       72 beta electrons
       nuclear repulsion energy      1380.2441031974 Hartrees.
 NAtoms=   33 NActive=   33 NUniq=   33 SFac= 1.00D+00 NAtFMM=   60 NAOKFM=F Big=F
 Integral buffers will be    131072 words long.
 Raffenetti 2 integral format.
 Two-electron integral symmetry is turned on.
 ------------------------------------------------------------------------------
 Polarizable Continuum Model (PCM)
 =================================
 Model                : PCM (using non-symmetric T matrix).
 Atomic radii         : UFF (Universal Force Field).
 Polarization charges : Total charges.
 Charge compensation  : None.
 Solution method      : On-the-fly selection.
 Cavity type          : Scaled VdW (van der Waals Surface) (Alpha=1.100).
 Cavity algorithm     : GePol (No added spheres)
                        Default sphere list used, NSphG=   33.
                        Lebedev-Laikov grids with approx.  5.0 points / Ang**2.
                        Smoothing algorithm: York/Karplus (Gamma=1.0000).
                        Polarization charges: spherical gaussians, with
                                              point-specific exponents (IZeta= 3).
                        Self-potential: point-specific (ISelfS= 7).
                        Self-field    : sphere-specific E.n sum rule (ISelfD= 2).
 1st derivatives      : Analytical E(r).r(x)/FMM algorithm (CHGder, D1EAlg=3).
                        Cavity 1st derivative terms included.
 Solvent              : Chloroform, Eps=   4.711300 Eps(inf)=   2.090627
 ------------------------------------------------------------------------------
 One-electron integrals computed using PRISM.
 NBasis=   524 RedAO= T EigKep=  2.13D-06  NBF=   524
 NBsUse=   522 1.00D-06 EigRej=  8.53D-07 NBFU=   522
 Initial guess from the checkpoint file:  "60385_4cB.chk"
 B after Tr=     0.000000   -0.000000   -0.000000
         Rot=    1.000000   -0.000072    0.000036   -0.000017 Ang=  -0.01 deg.
 Requested convergence on RMS density matrix=1.00D-08 within 128 cycles.
 Requested convergence on MAX density matrix=1.00D-06.
 Requested convergence on             energy=1.00D-06.
 No special actions if energy rises.
 Inv3:  Mode=1 IEnd=    23335563.
 Iteration    1 A*A^-1 deviation from unit magnitude is 8.55D-15 for   2536.
 Iteration    1 A*A^-1 deviation from orthogonality  is 6.00D-15 for   1900   1667.
 Iteration    1 A^-1*A deviation from unit magnitude is 9.10D-15 for   1141.
 Iteration    1 A^-1*A deviation from orthogonality  is 8.18D-14 for   2372   2363.
 Error on total polarization charges =  0.01923
 SCF Done:  E(RB3LYP) =  -1208.29563211     A.U. after    8 cycles
            NFock=  8  Conv=0.99D-08     -V/T= 2.0033
 D1PCM: PCM CHGder 1st derivatives, ID1Alg=3 FixD1E=F DoIter=F DoCFld=F I1PDM=0.
 Calling FoFJK, ICntrl=      2127 FMM=F ISym2X=0 I1Cent= 0 IOpClX= 0 NMat=1 NMatS=1 NMatT=0.
 ***** Axes restored to original set *****
 -------------------------------------------------------------------
 Center     Atomic                   Forces (Hartrees/Bohr)
 Number     Number              X              Y              Z
 -------------------------------------------------------------------
      1        6           0.000009308   -0.000008320   -0.000003632
      2        8          -0.000002744    0.000013839   -0.000003028
      3        6          -0.000005950   -0.000027840    0.000013679
      4        7           0.000001189    0.000027845   -0.000012264
      5        1           0.000000727   -0.000003966    0.000001629
      6        6           0.000010385   -0.000020757    0.000002095
      7        1          -0.000001892    0.000005331   -0.000001602
      8        1          -0.000003089    0.000000779    0.000002200
      9        6           0.000000064    0.000009141    0.000005128
     10        6           0.000002145    0.000004255    0.000001702
     11        6           0.000005592    0.000001034   -0.000003553
     12        6          -0.000019121    0.000005246    0.000003409
     13        6           0.000010514   -0.000000350   -0.000001528
     14        6          -0.000004426   -0.000003817   -0.000007096
     15        1          -0.000000339    0.000001383    0.000001702
     16        1          -0.000000645    0.000001758   -0.000002590
     17        9           0.000006393    0.000001349   -0.000002441
     18        1          -0.000000278    0.000004033    0.000000768
     19        1          -0.000001020    0.000002458   -0.000002260
     20       16           0.000002301    0.000000749   -0.000000829
     21        1          -0.000010746    0.000007283    0.000006802
     22        1          -0.000002043   -0.000003859   -0.000000150
     23        6          -0.000005465   -0.000005981    0.000010764
     24        6           0.000000176   -0.000010800    0.000003227
     25        6           0.000007497    0.000007556   -0.000002293
     26        6           0.000001133    0.000003374    0.000007340
     27        6          -0.000001331   -0.000006688   -0.000005437
     28        6          -0.000003069    0.000004340   -0.000010823
     29        1           0.000000950   -0.000002500    0.000002480
     30        1           0.000001272   -0.000002683    0.000001226
     31        1           0.000001156   -0.000003054   -0.000001224
     32        1           0.000000493   -0.000001187   -0.000001702
     33        1           0.000000865    0.000000044   -0.000001700
 -------------------------------------------------------------------
 Cartesian Forces:  Max     0.000027845 RMS     0.000006955

 GradGradGradGradGradGradGradGradGradGradGradGradGradGradGradGradGradGrad
 Berny optimization.
 Using GEDIIS/GDIIS optimizer.
 FormGI is forming the generalized inverse of G from B-inverse, IUseBI=4.
 Internal  Forces:  Max     0.000017982 RMS     0.000003341
 Search for a local minimum.
 Step number   6 out of a maximum of  174
 All quantities printed in internal units (Hartrees-Bohrs-Radians)
 Mixed Optimization -- En-DIIS/RFO-DIIS
 Swapping is turned off.
 Update second derivatives using D2CorX and points    1    2    3    4    5
                                                      6
 DE= -1.48D-07 DEPred=-8.29D-08 R= 1.78D+00
 Trust test= 1.78D+00 RLast= 4.22D-03 DXMaxT set to 3.00D-01
 ITU=  0  0  0  1  1  0
     Eigenvalues ---    0.00253   0.00663   0.00709   0.00871   0.01396
     Eigenvalues ---    0.01510   0.01555   0.02107   0.02113   0.02131
     Eigenvalues ---    0.02135   0.02139   0.02142   0.02150   0.02151
     Eigenvalues ---    0.02156   0.02160   0.02162   0.02179   0.02219
     Eigenvalues ---    0.02230   0.02258   0.02283   0.02503   0.02558
     Eigenvalues ---    0.05183   0.06467   0.06561   0.07074   0.07694
     Eigenvalues ---    0.09726   0.11419   0.13101   0.13756   0.15579
     Eigenvalues ---    0.15997   0.16000   0.16000   0.16000   0.16000
     Eigenvalues ---    0.16000   0.16000   0.16012   0.16033   0.20308
     Eigenvalues ---    0.21996   0.21998   0.22002   0.22014   0.22076
     Eigenvalues ---    0.22161   0.23121   0.23569   0.24133   0.24852
     Eigenvalues ---    0.25000   0.25000   0.25301   0.30253   0.31444
     Eigenvalues ---    0.32257   0.33571   0.34433   0.34670   0.34822
     Eigenvalues ---    0.35061   0.35395   0.35410   0.35469   0.35488
     Eigenvalues ---    0.35497   0.35505   0.35506   0.35660   0.35665
     Eigenvalues ---    0.36191   0.38328   0.42056   0.42060   0.42309
     Eigenvalues ---    0.42599   0.45810   0.45975   0.46112   0.46331
     Eigenvalues ---    0.46485   0.46726   0.46898   0.47917   0.48560
     Eigenvalues ---    0.50848   0.55133   0.61603
 En-DIIS/RFO-DIIS IScMMF=        0 using points:     6    5    4    3    2
 RFO step:  Lambda= 0.00000000D+00.
 DidBck=F Rises=F RFO-DIIS coefs:    1.50204   -0.38609   -0.04105   -0.06539   -0.00950
 Iteration  1 RMS(Cart)=  0.00125833 RMS(Int)=  0.00000047
 Iteration  2 RMS(Cart)=  0.00000079 RMS(Int)=  0.00000002
 Variable       Old X    -DE/DX   Delta X   Delta X   Delta X     New X
                                 (Linear)    (Quad)   (Total)
    R1        2.75832   0.00000  -0.00014  -0.00001  -0.00015   2.75817
    R2        2.06000   0.00000   0.00000   0.00000   0.00001   2.06001
    R3        2.06013  -0.00000   0.00000  -0.00001  -0.00000   2.06013
    R4        2.83898   0.00000   0.00007  -0.00000   0.00007   2.83905
    R5        2.52738  -0.00001   0.00016  -0.00002   0.00014   2.52752
    R6        2.53598  -0.00000  -0.00013   0.00002  -0.00012   2.53587
    R7        3.18237   0.00000   0.00005  -0.00002   0.00002   3.18239
    R8        1.90671  -0.00000   0.00001  -0.00001   0.00001   1.90672
    R9        2.78425   0.00001  -0.00004   0.00004  -0.00001   2.78424
   R10        2.06658  -0.00000  -0.00001  -0.00001  -0.00002   2.06656
   R11        2.06277  -0.00000   0.00001  -0.00000   0.00001   2.06277
   R12        2.85365  -0.00000   0.00004  -0.00002   0.00002   2.85367
   R13        2.64520   0.00000   0.00001   0.00000   0.00001   2.64521
   R14        2.64198  -0.00000  -0.00001  -0.00001  -0.00002   2.64196
   R15        2.63158  -0.00000   0.00000  -0.00000  -0.00000   2.63158
   R16        2.04945   0.00000  -0.00001   0.00001   0.00000   2.04945
   R17        2.61978  -0.00000   0.00001  -0.00001  -0.00000   2.61977
   R18        2.04615  -0.00000   0.00000  -0.00001  -0.00000   2.04615
   R19        2.61679  -0.00001  -0.00001  -0.00002  -0.00003   2.61677
   R20        2.56969   0.00001   0.00003   0.00001   0.00004   2.56973
   R21        2.63489   0.00000   0.00001   0.00001   0.00002   2.63491
   R22        2.04605  -0.00000   0.00000  -0.00001  -0.00000   2.04605
   R23        2.04926   0.00000  -0.00001   0.00001  -0.00000   2.04926
   R24        2.64356  -0.00000   0.00002  -0.00000   0.00001   2.64358
   R25        2.64262  -0.00001  -0.00001  -0.00003  -0.00003   2.64259
   R26        2.63328  -0.00001   0.00000  -0.00003  -0.00003   2.63326
   R27        2.05055   0.00000  -0.00001   0.00001   0.00000   2.05055
   R28        2.63651   0.00000   0.00001   0.00001   0.00002   2.63653
   R29        2.04872   0.00000  -0.00000   0.00000   0.00000   2.04873
   R30        2.63565  -0.00001  -0.00001  -0.00002  -0.00002   2.63562
   R31        2.04882   0.00000  -0.00000   0.00000  -0.00000   2.04882
   R32        2.63426  -0.00000   0.00003  -0.00000   0.00002   2.63429
   R33        2.04872   0.00000  -0.00000   0.00000   0.00000   2.04872
   R34        2.05040   0.00000  -0.00001   0.00001   0.00000   2.05040
    A1        1.88828   0.00000   0.00004   0.00006   0.00010   1.88838
    A2        1.88879   0.00000   0.00006   0.00005   0.00011   1.88890
    A3        1.87342  -0.00000   0.00001   0.00001   0.00001   1.87344
    A4        1.89923  -0.00000   0.00007  -0.00008  -0.00001   1.89922
    A5        1.95597  -0.00000  -0.00007   0.00000  -0.00007   1.95590
    A6        1.95573  -0.00000  -0.00010  -0.00002  -0.00012   1.95561
    A7        2.09397   0.00001   0.00005  -0.00000   0.00005   2.09402
    A8        1.93988   0.00002  -0.00006   0.00011   0.00005   1.93993
    A9        2.19027  -0.00000  -0.00006  -0.00004  -0.00010   2.19017
   A10        2.15303  -0.00002   0.00012  -0.00007   0.00005   2.15308
   A11        2.02575   0.00001   0.00002   0.00003   0.00005   2.02580
   A12        2.18663  -0.00000   0.00001  -0.00000   0.00001   2.18664
   A13        2.06953  -0.00000  -0.00005  -0.00003  -0.00008   2.06945
   A14        1.91124  -0.00000   0.00002  -0.00004  -0.00002   1.91122
   A15        1.89348  -0.00000   0.00003  -0.00002   0.00001   1.89349
   A16        1.92643  -0.00000   0.00004  -0.00003   0.00001   1.92644
   A17        1.87345  -0.00000   0.00003  -0.00001   0.00002   1.87347
   A18        1.92719   0.00000  -0.00004   0.00003  -0.00000   1.92719
   A19        1.93095   0.00000  -0.00007   0.00006  -0.00001   1.93095
   A20        2.10249  -0.00000  -0.00001  -0.00000  -0.00002   2.10248
   A21        2.10617   0.00000   0.00000   0.00000   0.00001   2.10618
   A22        2.07445   0.00000   0.00001   0.00000   0.00001   2.07446
   A23        2.11184  -0.00000  -0.00001   0.00000  -0.00001   2.11183
   A24        2.09072   0.00000   0.00002   0.00000   0.00002   2.09074
   A25        2.08062  -0.00000  -0.00001  -0.00000  -0.00001   2.08061
   A26        2.06426  -0.00000   0.00001  -0.00002  -0.00001   2.06425
   A27        2.12312   0.00000  -0.00003   0.00001  -0.00001   2.12310
   A28        2.09579   0.00000   0.00002   0.00000   0.00003   2.09581
   A29        2.13982   0.00001  -0.00001   0.00003   0.00002   2.13984
   A30        2.07095  -0.00000  -0.00000  -0.00002  -0.00002   2.07093
   A31        2.07241  -0.00000   0.00001  -0.00001  -0.00000   2.07241
   A32        2.06351  -0.00000   0.00001  -0.00002  -0.00001   2.06350
   A33        2.09695   0.00000   0.00003   0.00001   0.00003   2.09698
   A34        2.12272   0.00000  -0.00003   0.00001  -0.00002   2.12270
   A35        2.11249  -0.00000  -0.00001   0.00000  -0.00001   2.11249
   A36        2.09055   0.00000   0.00001  -0.00000   0.00001   2.09056
   A37        2.08013  -0.00000  -0.00001  -0.00000  -0.00001   2.08012
   A38        2.10141  -0.00000  -0.00001  -0.00002  -0.00003   2.10138
   A39        2.10331   0.00000   0.00001   0.00001   0.00002   2.10333
   A40        2.07843   0.00000   0.00000   0.00001   0.00001   2.07844
   A41        2.10347  -0.00000  -0.00001  -0.00000  -0.00001   2.10346
   A42        2.08717   0.00000   0.00001   0.00000   0.00001   2.08718
   A43        2.09254  -0.00000  -0.00000  -0.00000  -0.00001   2.09253
   A44        2.09447  -0.00000   0.00001  -0.00000   0.00001   2.09448
   A45        2.09269   0.00000  -0.00000  -0.00000  -0.00000   2.09269
   A46        2.09601   0.00000  -0.00001   0.00000  -0.00000   2.09601
   A47        2.09207   0.00000  -0.00001   0.00001  -0.00000   2.09207
   A48        2.09549  -0.00000   0.00000  -0.00001  -0.00001   2.09548
   A49        2.09561   0.00000   0.00001   0.00000   0.00001   2.09561
   A50        2.09435  -0.00000   0.00000  -0.00001  -0.00000   2.09434
   A51        2.09629   0.00000   0.00000   0.00001   0.00001   2.09630
   A52        2.09254  -0.00000  -0.00000  -0.00001  -0.00001   2.09253
   A53        2.10357   0.00000  -0.00000   0.00000   0.00000   2.10357
   A54        2.08715   0.00000   0.00001   0.00000   0.00001   2.08716
   A55        2.09246  -0.00000  -0.00001  -0.00000  -0.00001   2.09245
    D1        0.99367  -0.00000  -0.00024  -0.00044  -0.00067   0.99299
    D2       -1.06146  -0.00000  -0.00038  -0.00040  -0.00077  -1.06223
    D3        3.10769  -0.00000  -0.00029  -0.00040  -0.00069   3.10700
    D4       -1.52393   0.00000   0.00082   0.00094   0.00176  -1.52216
    D5        1.60855   0.00000   0.00083   0.00095   0.00179   1.61034
    D6        0.54692   0.00001   0.00084   0.00102   0.00185   0.54877
    D7       -2.60378   0.00001   0.00085   0.00103   0.00188  -2.60190
    D8        2.68792   0.00000   0.00080   0.00089   0.00169   2.68961
    D9       -0.46279   0.00000   0.00082   0.00090   0.00172  -0.46107
   D10       -3.11768   0.00000   0.00010  -0.00003   0.00007  -3.11760
   D11        0.02177  -0.00000   0.00010  -0.00003   0.00007   0.02184
   D12       -3.10478  -0.00000   0.00015   0.00006   0.00020  -3.10458
   D13       -0.01833  -0.00000  -0.00007  -0.00011  -0.00018  -0.01851
   D14        0.03890   0.00000   0.00015   0.00006   0.00021   0.03911
   D15        3.12535   0.00000  -0.00007  -0.00011  -0.00017   3.12518
   D16       -1.17321   0.00000   0.00030   0.00022   0.00052  -1.17269
   D17        0.86644  -0.00000   0.00036   0.00018   0.00054   0.86697
   D18        2.98479   0.00000   0.00031   0.00022   0.00054   2.98533
   D19        1.91198   0.00000   0.00008   0.00005   0.00013   1.91211
   D20       -2.33156  -0.00000   0.00014   0.00001   0.00015  -2.33141
   D21       -0.21321   0.00000   0.00009   0.00005   0.00014  -0.21306
   D22       -1.42378   0.00000   0.00057   0.00051   0.00109  -1.42269
   D23        1.70483   0.00000   0.00064   0.00058   0.00122   1.70605
   D24        2.74368   0.00000   0.00055   0.00056   0.00111   2.74479
   D25       -0.41090   0.00001   0.00062   0.00062   0.00124  -0.40965
   D26        0.67218   0.00000   0.00058   0.00051   0.00109   0.67327
   D27       -2.48240   0.00000   0.00065   0.00058   0.00123  -2.48117
   D28        3.12857   0.00000   0.00007   0.00006   0.00013   3.12870
   D29       -0.01857   0.00000   0.00004   0.00006   0.00011  -0.01846
   D30       -0.00027   0.00000   0.00000  -0.00001  -0.00000  -0.00027
   D31        3.13578   0.00000  -0.00003  -0.00000  -0.00003   3.13575
   D32       -3.12969  -0.00000  -0.00009  -0.00006  -0.00015  -3.12985
   D33        0.01752  -0.00000  -0.00010  -0.00008  -0.00018   0.01734
   D34       -0.00089  -0.00000  -0.00002   0.00000  -0.00002  -0.00090
   D35       -3.13685  -0.00000  -0.00003  -0.00002  -0.00005  -3.13690
   D36        0.00023   0.00000   0.00001   0.00001   0.00003   0.00025
   D37        3.13603   0.00000  -0.00001   0.00002   0.00000   3.13604
   D38       -3.13585   0.00000   0.00004   0.00001   0.00005  -3.13580
   D39       -0.00005   0.00000   0.00002   0.00002   0.00003  -0.00002
   D40        0.00099  -0.00000  -0.00001  -0.00002  -0.00003   0.00096
   D41        3.13844  -0.00000  -0.00000  -0.00002  -0.00002   3.13842
   D42       -3.13491  -0.00000   0.00002  -0.00002  -0.00001  -3.13492
   D43        0.00254  -0.00000   0.00002  -0.00002  -0.00000   0.00253
   D44       -0.00210   0.00000  -0.00001   0.00002   0.00001  -0.00209
   D45        3.13658   0.00000   0.00000   0.00002   0.00002   3.13661
   D46       -3.13954   0.00000  -0.00001   0.00001   0.00000  -3.13954
   D47       -0.00086   0.00000  -0.00000   0.00002   0.00001  -0.00085
   D48        0.00203  -0.00000   0.00002  -0.00001   0.00001   0.00204
   D49        3.13802   0.00000   0.00003   0.00001   0.00004   3.13807
   D50       -3.13661  -0.00000   0.00001  -0.00001   0.00000  -3.13661
   D51       -0.00061   0.00000   0.00002   0.00001   0.00003  -0.00059
   D52        3.12762   0.00000   0.00000   0.00002   0.00002   3.12764
   D53       -0.01795   0.00000  -0.00001   0.00004   0.00003  -0.01792
   D54       -0.00499  -0.00000  -0.00001   0.00001  -0.00000  -0.00499
   D55        3.13262   0.00000  -0.00002   0.00002   0.00001   3.13263
   D56       -3.12878  -0.00000  -0.00001  -0.00003  -0.00004  -3.12883
   D57        0.01686  -0.00000  -0.00001  -0.00005  -0.00006   0.01681
   D58        0.00382  -0.00000  -0.00000  -0.00002  -0.00002   0.00380
   D59       -3.13372  -0.00000   0.00000  -0.00004  -0.00003  -3.13375
   D60        0.00219   0.00000   0.00001   0.00002   0.00003   0.00222
   D61        3.13840   0.00000   0.00001   0.00001   0.00001   3.13841
   D62       -3.13541   0.00000   0.00002  -0.00000   0.00002  -3.13539
   D63        0.00080  -0.00000   0.00001  -0.00001   0.00000   0.00080
   D64        0.00183  -0.00000  -0.00000  -0.00003  -0.00003   0.00180
   D65        3.13682   0.00000  -0.00001   0.00001  -0.00000   3.13682
   D66       -3.13437  -0.00000   0.00000  -0.00002  -0.00001  -3.13438
   D67        0.00062   0.00000  -0.00000   0.00002   0.00002   0.00063
   D68       -0.00299   0.00000  -0.00001   0.00001   0.00000  -0.00299
   D69        3.13457   0.00000   0.00000   0.00003   0.00003   3.13460
   D70       -3.13798  -0.00000  -0.00000  -0.00002  -0.00002  -3.13800
   D71       -0.00042  -0.00000   0.00001  -0.00000   0.00001  -0.00041
   D72        0.00014   0.00000   0.00001   0.00001   0.00002   0.00016
   D73        3.13767   0.00000   0.00001   0.00003   0.00003   3.13771
   D74       -3.13743  -0.00000   0.00000  -0.00001  -0.00001  -3.13743
   D75        0.00010   0.00000  -0.00000   0.00001   0.00001   0.00011
         Item               Value     Threshold  Converged?
 Maximum Force            0.000018     0.000450     YES
 RMS     Force            0.000003     0.000300     YES
 Maximum Displacement     0.005221     0.001800     NO 
 RMS     Displacement     0.001258     0.001200     NO 
 Predicted change in Energy=-4.422070D-08
 GradGradGradGradGradGradGradGradGradGradGradGradGradGradGradGradGradGrad

                          Input orientation:                          
 ---------------------------------------------------------------------
 Center     Atomic      Atomic             Coordinates (Angstroms)
 Number     Number       Type             X           Y           Z
 ---------------------------------------------------------------------
      1          6           0       -2.825581    1.199642   -0.081342
      2          8           0       -1.420110    0.829851    0.053651
      3          6           0       -0.474172    1.774817    0.019595
      4          7           0        0.750741    1.237903    0.129448
      5          1           0        1.520768    1.889716    0.145706
      6          6           0        1.039252   -0.197738    0.292180
      7          1           0        0.677839   -0.534503    1.267823
      8          1           0        0.485116   -0.750592   -0.468620
      9          6           0        2.521740   -0.454154    0.162284
     10          6           0        3.115590   -0.560292   -1.100836
     11          6           0        4.484063   -0.781413   -1.233677
     12          6           0        5.245919   -0.894463   -0.080988
     13          6           0        4.698951   -0.797260    1.187423
     14          6           0        3.327061   -0.574351    1.298766
     15          1           0        2.881933   -0.498943    2.284742
     16          1           0        5.330726   -0.896366    2.061106
     17          9           0        6.582460   -1.114190   -0.201631
     18          1           0        4.953467   -0.870270   -2.205359
     19          1           0        2.504254   -0.474856   -1.992550
     20         16           0       -0.749480    3.428323   -0.142100
     21          1           0       -2.946766    1.739838   -1.020408
     22          1           0       -3.083811    1.864857    0.742843
     23          6           0       -3.627455   -0.070519   -0.053380
     24          6           0       -3.863126   -0.785014   -1.232758
     25          6           0       -4.592448   -1.972098   -1.207228
     26          6           0       -5.096384   -2.455505    0.000634
     27          6           0       -4.870368   -1.747217    1.180662
     28          6           0       -4.139187   -0.560706    1.152173
     29          1           0       -3.967492   -0.009219    2.070685
     30          1           0       -5.265668   -2.115855    2.120445
     31          1           0       -5.667744   -3.376704    0.020929
     32          1           0       -4.771669   -2.516212   -2.127652
     33          1           0       -3.476960   -0.407692   -2.174010
 ---------------------------------------------------------------------
                    Distance matrix (angstroms):
                    1          2          3          4          5
     1  C    0.000000
     2  O    1.459561   0.000000
     3  C    2.422837   1.337504   0.000000
     4  N    3.582733   2.210168   1.341923   0.000000
     5  H    4.406643   3.127387   2.002222   1.008993   0.000000
     6  C    4.126636   2.676060   2.501145   1.473358   2.147272
     7  H    4.135391   2.781558   2.866733   2.107756   2.801162
     8  H    3.861879   2.529912   2.745228   2.093407   2.901930
     9  C    5.602521   4.147126   3.736865   2.449607   2.548715
    10  C    6.279669   4.882408   4.426566   3.215527   3.178028
    11  C    7.660505   6.254010   5.717437   4.457963   4.221225
    12  C    8.338728   6.886750   6.313051   4.979748   4.656156
    13  C    7.887710   6.432405   5.894116   4.566132   4.290205
    14  C    6.550324   5.104676   4.648036   3.359909   3.265557
    15  H    6.407750   5.025041   4.643740   3.493409   3.483380
    16  H    8.689573   7.251447   6.708191   5.409498   5.093799
    17  F    9.689145   8.239271   7.628326   6.296896   5.896170
    18  H    8.325236   6.972519   6.434762   5.249630   4.992840
    19  H    5.904557   4.614091   4.240375   3.242102   3.336253
    20  S    3.046458   2.690747   1.684050   2.668772   2.757567
    21  H    1.090111   2.076622   2.682639   3.904570   4.619648
    22  H    1.090173   2.077048   2.709504   3.933588   4.643204
    23  C    1.502362   2.386314   3.654282   4.573181   5.512382
    24  C    2.518158   3.198588   4.427881   5.218771   6.167711
    25  C    3.801234   4.416386   5.701286   6.374989   7.356321
    26  C    4.303878   4.930656   6.265846   6.917132   7.917619
    27  C    3.802340   4.451485   5.751464   6.450803   7.425970
    28  C    2.519116   3.245578   4.491072   5.309647   6.249210
    29  H    2.719655   3.355834   4.426402   5.252184   6.118210
    30  H    4.668448   5.266606   6.519918   7.170002   8.124033
    31  H    5.388069   5.978174   7.315145   7.905904   8.912096
    32  H    4.667142   5.214131   6.441434   7.048750   8.010937
    33  H    2.717918   3.274847   4.311842   5.087962   5.969628
                    6          7          8          9         10
     6  C    0.000000
     7  H    1.093576   0.000000
     8  H    1.091573   1.760419   0.000000
     9  C    1.510097   2.151429   2.152616   0.000000
    10  C    2.526483   3.399094   2.712066   1.399784   0.000000
    11  C    3.812563   4.561338   4.071589   2.430332   1.392573
    12  C    4.280272   4.776632   4.778724   2.770235   2.385385
    13  C    3.815007   4.030490   4.527810   2.430818   2.792725
    14  C    2.527671   2.649702   3.351323   1.398062   2.408943
    15  H    2.730659   2.427636   3.659107   2.153270   3.394185
    16  H    4.694031   4.733878   5.468153   3.419280   3.875261
    17  F    5.640114   6.112273   6.114008   4.130076   3.624164
    18  H    4.691596   5.518762   4.795492   3.419383   2.166530
    19  H    2.728189   3.737564   2.544663   2.155005   1.084521
    20  S    4.066508   4.441747   4.369689   5.085977   5.636221
    21  H    4.622276   4.852462   4.276041   6.009736   6.484538
    22  H    4.632175   4.492499   4.587534   6.094019   6.907465
    23  C    4.681212   4.527296   4.189053   6.164924   6.841469
    24  C    5.167557   5.189993   4.415009   6.543862   6.983579
    25  C    6.092014   5.997374   5.274399   7.402121   7.836987
    26  C    6.544352   6.215920   5.854918   7.878283   8.499505
    27  C    6.173645   5.679866   5.691626   7.573135   8.389848
    28  C    5.261897   4.818485   4.903795   6.734923   7.596567
    29  H    5.316588   4.743376   5.179134   6.778650   7.780249
    30  H    6.839133   6.209100   6.452807   8.199962   9.112733
    31  H    7.427193   7.063942   6.707742   8.696489   9.291796
    32  H    6.708033   6.719640   5.788228   7.917683   8.190777
    33  H    5.149985   5.396727   4.327122   6.437767   6.681071
                   11         12         13         14         15
    11  C    0.000000
    12  C    1.386325   0.000000
    13  C    2.430669   1.384735   0.000000
    14  C    2.791916   2.384997   1.394335   0.000000
    15  H    3.876323   3.367721   2.143515   1.084423   0.000000
    16  H    3.403770   2.143774   1.082721   2.167840   2.490893
    17  F    2.362019   1.359845   2.361678   3.624947   4.500498
    18  H    1.082775   2.144543   3.403099   3.874488   4.958845
    19  H    2.142314   3.368511   3.877224   3.394064   4.294002
    20  S    6.804659   7.391551   7.022008   5.892001   5.873683
    21  H    7.849803   8.656913   8.352747   7.077778   7.064693
    22  H    8.257245   8.813453   8.237470   6.881720   6.599629
    23  C    8.227708   8.911588   8.449661   7.102635   6.929826
    24  C    8.347190   9.182225   8.897561   7.625731   7.612520
    25  C    9.154315   9.961083   9.666680   8.423320   8.380359
    26  C    9.803625  10.459767  10.005340   8.728018   8.526360
    27  C    9.709129  10.230259   9.616357   8.281751   7.929397
    28  C    8.949940   9.471657   8.841373   7.467699   7.112148
    29  H    9.107352   9.502647   8.746908   7.357019   6.870246
    30  H   10.396544  10.808865  10.094694   8.768488   8.308116
    31  H   10.553139  11.192852  10.746283   9.507500   9.300716
    32  H    9.459243  10.352341  10.180233   9.005586   9.061799
    33  H    8.025072   8.983669   8.848532   7.640854   7.766873
                   16         17         18         19         20
    16  H    0.000000
    17  F    2.595046   0.000000
    18  H    4.283192   2.593847   0.000000
    19  H    4.959712   4.499767   2.490037   0.000000
    20  S    7.779844   8.625272   7.433609   5.407935   0.000000
    21  H    9.217493   9.981084   8.404193   5.963519   2.906970
    22  H    8.953581  10.158915   8.987250   6.647038   2.945615
    23  C    9.241324  10.264190   8.882727   6.443735   4.531280
    24  C    9.766722  10.501517   8.870487   6.420048   5.351312
    25  C   10.502790  11.252814   9.660993   7.295317   6.713230
    26  C   10.742489  11.757356  10.410517   8.103422   7.316787
    27  C   10.274310  11.553299  10.427939   8.128544   6.746675
    28  C    9.519353  10.820945   9.697690   7.350644   5.392365
    29  H    9.340449  10.848312   9.930230   7.655730   5.202760
    30  H   10.666501  12.115012  11.166682   8.943226   7.500198
    31  H   11.457780  12.459374  11.137714   8.902604   8.397874
    32  H   11.055676  11.601356   9.863743   7.558071   7.447007
    33  H    9.785211  10.275279   8.443166   5.984343   5.126677
                   21         22         23         24         25
    21  H    0.000000
    22  H    1.772982   0.000000
    23  C    2.162376   2.162221   0.000000
    24  C    2.694380   3.395902   1.398920   0.000000
    25  C    4.064682   4.560811   2.424579   1.393460   0.000000
    26  C    4.823306   4.823573   2.801576   2.415103   1.395193
    27  C    4.550220   4.053461   2.424667   2.786569   2.414505
    28  C    3.381490   2.676700   1.398396   2.411311   2.786441
    29  H    3.695393   2.460938   2.151983   3.394920   3.871457
    30  H    5.487133   4.743875   3.404799   3.870689   3.398132
    31  H    5.887877   5.888279   3.885764   3.397827   2.153497
    32  H    4.761325   5.502942   3.404886   2.150193   1.084140
    33  H    2.494752   3.718479   2.152536   1.085105   2.150895
                   26         27         28         29         30
    26  C    0.000000
    27  C    1.394712   0.000000
    28  C    2.415064   1.394004   0.000000
    29  H    3.397620   2.151270   1.085025   0.000000
    30  H    2.153513   1.084134   2.150581   2.475005   0.000000
    31  H    1.084191   2.153141   3.397947   4.293286   2.481808
    32  H    2.153771   3.397946   3.870567   4.955577   4.295422
    33  H    3.397816   3.871659   3.394916   4.291484   4.955769
                   31         32         33
    31  H    0.000000
    32  H    2.481894   0.000000
    33  H    4.293288   2.474727   0.000000
 Stoichiometry    C15H14FNOS
 Framework group  C1[X(C15H14FNOS)]
 Deg. of freedom    93
 Full point group                 C1      NOp   1
 Largest Abelian subgroup         C1      NOp   1
 Largest concise Abelian subgroup C1      NOp   1
                         Standard orientation:                         
 ---------------------------------------------------------------------
 Center     Atomic      Atomic             Coordinates (Angstroms)
 Number     Number       Type             X           Y           Z
 ---------------------------------------------------------------------
      1          6           0       -2.825214    1.200998   -0.076859
      2          8           0       -1.419828    0.830561    0.057246
      3          6           0       -0.473703    1.775433    0.025901
      4          7           0        0.751095    1.237978    0.134385
      5          1           0        1.521247    1.889594    0.152525
      6          6           0        1.039311   -0.198164    0.293166
      7          1           0        0.677737   -0.537561    1.267837
      8          1           0        0.485142   -0.748800   -0.469218
      9          6           0        2.521762   -0.454508    0.162704
     10          6           0        3.115714   -0.557260   -1.100647
     11          6           0        4.484157   -0.778279   -1.233968
     12          6           0        5.245878   -0.894672   -0.081523
     13          6           0        4.698805   -0.800879    1.187100
     14          6           0        3.326947   -0.578011    1.298927
     15          1           0        2.881738   -0.505250    2.285065
     16          1           0        5.330475   -0.902529    2.060567
     17          9           0        6.582389   -1.114324   -0.202644
     18          1           0        4.953639   -0.864533   -2.205847
     19          1           0        2.504483   -0.469234   -1.992181
     20         16           0       -0.748674    3.429435   -0.131237
     21          1           0       -2.946202    1.743819   -1.014435
     22          1           0       -3.083395    1.863977    0.749143
     23          6           0       -3.627337   -0.069079   -0.052495
     24          6           0       -3.863032   -0.780257   -1.233872
     25          6           0       -4.592588   -1.967265   -1.211703
     26          6           0       -5.096735   -2.453919   -0.005234
     27          6           0       -4.870698   -1.748948    1.176774
     28          6           0       -4.139283   -0.562505    1.151645
     29          1           0       -3.967571   -0.013600    2.071698
     30          1           0       -5.266162   -2.120113    2.115493
     31          1           0       -5.668277   -3.375059    0.012451
     32          1           0       -4.771824   -2.508790   -2.133649
     33          1           0       -3.476701   -0.400402   -2.174037
 ---------------------------------------------------------------------
 Rotational constants (GHZ):      0.5578812      0.1286456      0.1130341
 Standard basis: 6-311++G(d,p) (5D, 7F)
 There are   543 symmetry adapted cartesian basis functions of A   symmetry.
 There are   524 symmetry adapted basis functions of A   symmetry.
   524 basis functions,   824 primitive gaussians,   543 cartesian basis functions
    72 alpha electrons       72 beta electrons
       nuclear repulsion energy      1380.2409946097 Hartrees.
 NAtoms=   33 NActive=   33 NUniq=   33 SFac= 1.00D+00 NAtFMM=   60 NAOKFM=F Big=F
 Integral buffers will be    131072 words long.
 Raffenetti 2 integral format.
 Two-electron integral symmetry is turned on.
 ------------------------------------------------------------------------------
 Polarizable Continuum Model (PCM)
 =================================
 Model                : PCM (using non-symmetric T matrix).
 Atomic radii         : UFF (Universal Force Field).
 Polarization charges : Total charges.
 Charge compensation  : None.
 Solution method      : On-the-fly selection.
 Cavity type          : Scaled VdW (van der Waals Surface) (Alpha=1.100).
 Cavity algorithm     : GePol (No added spheres)
                        Default sphere list used, NSphG=   33.
                        Lebedev-Laikov grids with approx.  5.0 points / Ang**2.
                        Smoothing algorithm: York/Karplus (Gamma=1.0000).
                        Polarization charges: spherical gaussians, with
                                              point-specific exponents (IZeta= 3).
                        Self-potential: point-specific (ISelfS= 7).
                        Self-field    : sphere-specific E.n sum rule (ISelfD= 2).
 1st derivatives      : Analytical E(r).r(x)/FMM algorithm (CHGder, D1EAlg=3).
                        Cavity 1st derivative terms included.
 Solvent              : Chloroform, Eps=   4.711300 Eps(inf)=   2.090627
 ------------------------------------------------------------------------------
 One-electron integrals computed using PRISM.
 NBasis=   524 RedAO= T EigKep=  2.13D-06  NBF=   524
 NBsUse=   522 1.00D-06 EigRej=  8.53D-07 NBFU=   522
 Initial guess from the checkpoint file:  "60385_4cB.chk"
 B after Tr=    -0.000000    0.000000    0.000000
         Rot=    1.000000   -0.000067    0.000042   -0.000011 Ang=  -0.01 deg.
 Requested convergence on RMS density matrix=1.00D-08 within 128 cycles.
 Requested convergence on MAX density matrix=1.00D-06.
 Requested convergence on             energy=1.00D-06.
 No special actions if energy rises.
 Inv3:  Mode=1 IEnd=    23369043.
 Iteration    1 A*A^-1 deviation from unit magnitude is 9.55D-15 for   2297.
 Iteration    1 A*A^-1 deviation from orthogonality  is 7.54D-15 for   2681   2115.
 Iteration    1 A^-1*A deviation from unit magnitude is 7.55D-15 for   2297.
 Iteration    1 A^-1*A deviation from orthogonality  is 1.60D-13 for   2406   2364.
 Error on total polarization charges =  0.01923
 SCF Done:  E(RB3LYP) =  -1208.29563219     A.U. after    9 cycles
            NFock=  9  Conv=0.31D-08     -V/T= 2.0033
 D1PCM: PCM CHGder 1st derivatives, ID1Alg=3 FixD1E=F DoIter=F DoCFld=F I1PDM=0.
 Calling FoFJK, ICntrl=      2127 FMM=F ISym2X=0 I1Cent= 0 IOpClX= 0 NMat=1 NMatS=1 NMatT=0.
 ***** Axes restored to original set *****
 -------------------------------------------------------------------
 Center     Atomic                   Forces (Hartrees/Bohr)
 Number     Number              X              Y              Z
 -------------------------------------------------------------------
      1        6          -0.000033357   -0.000017218   -0.000004552
      2        8           0.000062877    0.000026366   -0.000003812
      3        6          -0.000091948   -0.000014165    0.000007442
      4        7           0.000041588    0.000006298   -0.000003007
      5        1          -0.000006738   -0.000000269   -0.000000261
      6        6           0.000015203   -0.000020229    0.000000236
      7        1          -0.000002589    0.000000743    0.000000570
      8        1          -0.000004777    0.000000871    0.000002110
      9        6          -0.000011618    0.000005685    0.000001398
     10        6           0.000005691    0.000002141    0.000001702
     11        6          -0.000002720    0.000002830   -0.000004808
     12        6           0.000003134    0.000001441   -0.000001039
     13        6          -0.000000264    0.000001710    0.000003930
     14        6           0.000003057   -0.000001285   -0.000005218
     15        1          -0.000001523    0.000000472    0.000000884
     16        1           0.000001898    0.000001455   -0.000003636
     17        9          -0.000004664    0.000003327   -0.000000986
     18        1           0.000002011    0.000003468    0.000001339
     19        1          -0.000002308    0.000002549   -0.000000994
     20       16           0.000009702   -0.000005873   -0.000000093
     21        1          -0.000000560    0.000009211    0.000006592
     22        1           0.000005225    0.000001918    0.000000463
     23        6           0.000007621    0.000005420    0.000008355
     24        6          -0.000001479   -0.000010218    0.000001722
     25        6           0.000005130    0.000005040   -0.000002624
     26        6           0.000001888    0.000001507    0.000005275
     27        6          -0.000001124   -0.000004874   -0.000003524
     28        6          -0.000003563   -0.000000103   -0.000006742
     29        1           0.000001310   -0.000001981    0.000001564
     30        1           0.000000966   -0.000002866    0.000000249
     31        1           0.000000788   -0.000002915   -0.000001161
     32        1           0.000000090   -0.000001073   -0.000000787
     33        1           0.000001054    0.000000616   -0.000000590
 -------------------------------------------------------------------
 Cartesian Forces:  Max     0.000091948 RMS     0.000013663

 GradGradGradGradGradGradGradGradGradGradGradGradGradGradGradGradGradGrad
 Berny optimization.
 Using GEDIIS/GDIIS optimizer.
 FormGI is forming the generalized inverse of G from B-inverse, IUseBI=4.
 Internal  Forces:  Max     0.000053069 RMS     0.000006144
 Search for a local minimum.
 Step number   7 out of a maximum of  174
 All quantities printed in internal units (Hartrees-Bohrs-Radians)
 Mixed Optimization -- En-DIIS/RFO-DIIS
 Swapping is turned off.
 Update second derivatives using D2CorX and points    1    2    3    4    5
                                                      6    7
 DE= -7.54D-08 DEPred=-4.42D-08 R= 1.70D+00
 Trust test= 1.70D+00 RLast= 5.49D-03 DXMaxT set to 3.00D-01
 ITU=  0  0  0  0  1  1  0
     Eigenvalues ---    0.00147   0.00660   0.00712   0.00870   0.01399
     Eigenvalues ---    0.01514   0.01556   0.02108   0.02115   0.02131
     Eigenvalues ---    0.02135   0.02139   0.02142   0.02150   0.02152
     Eigenvalues ---    0.02156   0.02160   0.02162   0.02179   0.02219
     Eigenvalues ---    0.02230   0.02258   0.02283   0.02506   0.02575
     Eigenvalues ---    0.05183   0.06463   0.06563   0.07086   0.07618
     Eigenvalues ---    0.09693   0.11800   0.13108   0.13753   0.15842
     Eigenvalues ---    0.15997   0.16000   0.16000   0.16000   0.16000
     Eigenvalues ---    0.16000   0.16001   0.16016   0.16034   0.20542
     Eigenvalues ---    0.21996   0.21998   0.22002   0.22014   0.22077
     Eigenvalues ---    0.22252   0.23153   0.23568   0.24152   0.24955
     Eigenvalues ---    0.25000   0.25001   0.25694   0.30822   0.31436
     Eigenvalues ---    0.32403   0.33636   0.34469   0.34672   0.34828
     Eigenvalues ---    0.35106   0.35396   0.35420   0.35470   0.35489
     Eigenvalues ---    0.35497   0.35505   0.35509   0.35664   0.35673
     Eigenvalues ---    0.36041   0.40056   0.42045   0.42058   0.42309
     Eigenvalues ---    0.42596   0.45760   0.45977   0.46131   0.46306
     Eigenvalues ---    0.46504   0.46733   0.46843   0.47901   0.48373
     Eigenvalues ---    0.50694   0.55074   0.73036
 En-DIIS/RFO-DIIS IScMMF=        0 using points:     7    6    5    4    3
 RFO step:  Lambda=-9.01976869D-09.
 DidBck=F Rises=F RFO-DIIS coefs:    1.64302   -0.73909    0.01644    0.04596    0.03367
 Iteration  1 RMS(Cart)=  0.00110995 RMS(Int)=  0.00000039
 Iteration  2 RMS(Cart)=  0.00000066 RMS(Int)=  0.00000001
 Variable       Old X    -DE/DX   Delta X   Delta X   Delta X     New X
                                 (Linear)    (Quad)   (Total)
    R1        2.75817   0.00002  -0.00005  -0.00000  -0.00005   2.75812
    R2        2.06001   0.00000   0.00000   0.00000   0.00001   2.06002
    R3        2.06013  -0.00000  -0.00000   0.00001   0.00000   2.06013
    R4        2.83905  -0.00001   0.00003  -0.00001   0.00001   2.83907
    R5        2.52752  -0.00005   0.00005  -0.00006  -0.00001   2.52751
    R6        2.53587   0.00004  -0.00003   0.00002  -0.00001   2.53586
    R7        3.18239  -0.00001  -0.00001   0.00001  -0.00000   3.18239
    R8        1.90672  -0.00001   0.00000  -0.00001  -0.00001   1.90672
    R9        2.78424   0.00001   0.00001   0.00003   0.00004   2.78428
   R10        2.06656   0.00000  -0.00001   0.00000  -0.00001   2.06655
   R11        2.06277   0.00000   0.00000   0.00001   0.00001   2.06278
   R12        2.85367  -0.00001   0.00000  -0.00002  -0.00002   2.85365
   R13        2.64521   0.00000   0.00000   0.00001   0.00001   2.64522
   R14        2.64196  -0.00000  -0.00001  -0.00000  -0.00001   2.64194
   R15        2.63158  -0.00000  -0.00000  -0.00000  -0.00001   2.63158
   R16        2.04945   0.00000   0.00000  -0.00000   0.00000   2.04945
   R17        2.61977  -0.00000  -0.00001   0.00001   0.00000   2.61978
   R18        2.04615  -0.00000  -0.00000   0.00000  -0.00000   2.04615
   R19        2.61677  -0.00000  -0.00002   0.00000  -0.00001   2.61676
   R20        2.56973  -0.00000   0.00001   0.00000   0.00001   2.56975
   R21        2.63491  -0.00000   0.00001   0.00000   0.00001   2.63492
   R22        2.04605  -0.00000  -0.00000   0.00000  -0.00000   2.04604
   R23        2.04926   0.00000   0.00000  -0.00000   0.00000   2.04926
   R24        2.64358   0.00000   0.00000   0.00002   0.00002   2.64360
   R25        2.64259  -0.00000  -0.00002  -0.00000  -0.00003   2.64256
   R26        2.63326  -0.00001  -0.00002  -0.00001  -0.00003   2.63323
   R27        2.05055   0.00000   0.00000  -0.00000   0.00000   2.05055
   R28        2.63653   0.00000   0.00001   0.00001   0.00002   2.63656
   R29        2.04873   0.00000   0.00000  -0.00000   0.00000   2.04873
   R30        2.63562  -0.00000  -0.00002  -0.00001  -0.00002   2.63560
   R31        2.04882   0.00000   0.00000   0.00000   0.00000   2.04883
   R32        2.63429   0.00000   0.00001   0.00002   0.00002   2.63431
   R33        2.04872   0.00000   0.00000  -0.00000   0.00000   2.04872
   R34        2.05040   0.00000   0.00000  -0.00000   0.00000   2.05040
    A1        1.88838  -0.00000   0.00006  -0.00005   0.00001   1.88839
    A2        1.88890  -0.00000   0.00006  -0.00004   0.00002   1.88892
    A3        1.87344  -0.00000   0.00001   0.00000   0.00002   1.87345
    A4        1.89922  -0.00001  -0.00004  -0.00001  -0.00005   1.89917
    A5        1.95590   0.00001  -0.00003   0.00005   0.00003   1.95592
    A6        1.95561   0.00001  -0.00005   0.00003  -0.00002   1.95558
    A7        2.09402  -0.00000   0.00005  -0.00003   0.00002   2.09404
    A8        1.93993  -0.00001   0.00004  -0.00009  -0.00005   1.93988
    A9        2.19017   0.00002  -0.00002   0.00006   0.00004   2.19021
   A10        2.15308  -0.00001  -0.00001   0.00002   0.00001   2.15310
   A11        2.02580  -0.00000   0.00003  -0.00001   0.00002   2.02582
   A12        2.18664  -0.00001   0.00000  -0.00003  -0.00003   2.18662
   A13        2.06945   0.00001  -0.00004   0.00003  -0.00000   2.06945
   A14        1.91122  -0.00000  -0.00001   0.00000  -0.00001   1.91121
   A15        1.89349  -0.00000  -0.00000  -0.00001  -0.00001   1.89348
   A16        1.92644  -0.00000  -0.00001   0.00001   0.00000   1.92644
   A17        1.87347  -0.00000  -0.00000  -0.00001  -0.00001   1.87346
   A18        1.92719   0.00000   0.00001  -0.00000   0.00001   1.92720
   A19        1.93095   0.00000   0.00002   0.00000   0.00002   1.93097
   A20        2.10248   0.00000  -0.00001  -0.00000  -0.00001   2.10247
   A21        2.10618   0.00000   0.00000   0.00000   0.00000   2.10618
   A22        2.07446  -0.00000   0.00000   0.00000   0.00000   2.07447
   A23        2.11183   0.00000  -0.00000  -0.00000  -0.00000   2.11183
   A24        2.09074  -0.00000   0.00001  -0.00001  -0.00000   2.09074
   A25        2.08061   0.00000  -0.00000   0.00001   0.00000   2.08061
   A26        2.06425  -0.00000  -0.00001   0.00000  -0.00001   2.06424
   A27        2.12310   0.00000   0.00000   0.00001   0.00001   2.12311
   A28        2.09581  -0.00000   0.00001  -0.00001  -0.00000   2.09581
   A29        2.13984   0.00000   0.00002  -0.00000   0.00001   2.13986
   A30        2.07093  -0.00000  -0.00001  -0.00000  -0.00001   2.07092
   A31        2.07241  -0.00000  -0.00000   0.00000  -0.00000   2.07240
   A32        2.06350  -0.00000  -0.00001  -0.00000  -0.00001   2.06349
   A33        2.09698  -0.00000   0.00001  -0.00001   0.00000   2.09699
   A34        2.12270   0.00000  -0.00000   0.00001   0.00001   2.12271
   A35        2.11249   0.00000  -0.00000   0.00000   0.00000   2.11249
   A36        2.09056  -0.00000   0.00000  -0.00001  -0.00000   2.09056
   A37        2.08012   0.00000  -0.00000   0.00000   0.00000   2.08012
   A38        2.10138  -0.00000  -0.00002  -0.00001  -0.00003   2.10135
   A39        2.10333   0.00000   0.00001   0.00002   0.00003   2.10336
   A40        2.07844  -0.00000   0.00000  -0.00000  -0.00000   2.07844
   A41        2.10346   0.00000  -0.00000   0.00000  -0.00000   2.10346
   A42        2.08718  -0.00000   0.00000  -0.00000   0.00000   2.08719
   A43        2.09253   0.00000  -0.00000   0.00000   0.00000   2.09253
   A44        2.09448  -0.00000   0.00000   0.00000   0.00000   2.09448
   A45        2.09269   0.00000   0.00000   0.00000   0.00000   2.09269
   A46        2.09601  -0.00000  -0.00000  -0.00001  -0.00001   2.09600
   A47        2.09207   0.00000   0.00000  -0.00000  -0.00000   2.09207
   A48        2.09548  -0.00000  -0.00000  -0.00000  -0.00001   2.09548
   A49        2.09561   0.00000   0.00000   0.00000   0.00001   2.09562
   A50        2.09434  -0.00000  -0.00000   0.00000  -0.00000   2.09434
   A51        2.09630   0.00000   0.00001   0.00000   0.00001   2.09631
   A52        2.09253   0.00000  -0.00000  -0.00000  -0.00001   2.09253
   A53        2.10357   0.00000   0.00000   0.00000   0.00000   2.10357
   A54        2.08716  -0.00000   0.00000  -0.00000   0.00000   2.08716
   A55        2.09245   0.00000  -0.00001   0.00000  -0.00001   2.09245
    D1        0.99299  -0.00001  -0.00038  -0.00037  -0.00075   0.99224
    D2       -1.06223   0.00000  -0.00040  -0.00031  -0.00071  -1.06294
    D3        3.10700  -0.00000  -0.00037  -0.00033  -0.00070   3.10630
    D4       -1.52216   0.00000   0.00092   0.00073   0.00165  -1.52052
    D5        1.61034   0.00000   0.00094   0.00077   0.00170   1.61205
    D6        0.54877   0.00000   0.00099   0.00070   0.00169   0.55047
    D7       -2.60190   0.00000   0.00100   0.00074   0.00175  -2.60016
    D8        2.68961   0.00000   0.00087   0.00075   0.00163   2.69124
    D9       -0.46107   0.00000   0.00089   0.00079   0.00168  -0.45939
   D10       -3.11760   0.00000   0.00005  -0.00008  -0.00003  -3.11763
   D11        0.02184  -0.00000  -0.00000  -0.00008  -0.00009   0.02175
   D12       -3.10458  -0.00000   0.00006   0.00001   0.00007  -3.10451
   D13       -0.01851  -0.00000  -0.00013  -0.00010  -0.00023  -0.01874
   D14        0.03911   0.00000   0.00011   0.00001   0.00012   0.03924
   D15        3.12518   0.00000  -0.00008  -0.00009  -0.00017   3.12501
   D16       -1.17269   0.00000   0.00025   0.00005   0.00030  -1.17238
   D17        0.86697  -0.00000   0.00024   0.00004   0.00028   0.86726
   D18        2.98533   0.00000   0.00026   0.00004   0.00030   2.98562
   D19        1.91211   0.00000   0.00006  -0.00006   0.00000   1.91211
   D20       -2.33141  -0.00000   0.00005  -0.00007  -0.00002  -2.33143
   D21       -0.21306  -0.00000   0.00007  -0.00007  -0.00000  -0.21306
   D22       -1.42269   0.00000   0.00055   0.00036   0.00091  -1.42178
   D23        1.70605   0.00000   0.00062   0.00035   0.00097   1.70702
   D24        2.74479   0.00000   0.00057   0.00035   0.00092   2.74570
   D25       -0.40965   0.00000   0.00064   0.00034   0.00097  -0.40868
   D26        0.67327   0.00000   0.00055   0.00036   0.00091   0.67418
   D27       -2.48117  -0.00000   0.00062   0.00035   0.00097  -2.48021
   D28        3.12870  -0.00000   0.00007  -0.00001   0.00006   3.12876
   D29       -0.01846   0.00000   0.00006  -0.00001   0.00005  -0.01841
   D30       -0.00027   0.00000   0.00000   0.00000   0.00000  -0.00027
   D31        3.13575   0.00000  -0.00001   0.00000  -0.00001   3.13575
   D32       -3.12985   0.00000  -0.00008   0.00000  -0.00007  -3.12992
   D33        0.01734   0.00000  -0.00009  -0.00001  -0.00010   0.01725
   D34       -0.00090  -0.00000  -0.00001  -0.00001  -0.00002  -0.00092
   D35       -3.13690  -0.00000  -0.00002  -0.00002  -0.00004  -3.13694
   D36        0.00025   0.00000   0.00001   0.00001   0.00002   0.00027
   D37        3.13604   0.00000   0.00001   0.00001   0.00001   3.13605
   D38       -3.13580  -0.00000   0.00002   0.00001   0.00003  -3.13577
   D39       -0.00002   0.00000   0.00002   0.00001   0.00002   0.00001
   D40        0.00096  -0.00000  -0.00002  -0.00001  -0.00003   0.00093
   D41        3.13842  -0.00000  -0.00001  -0.00000  -0.00001   3.13840
   D42       -3.13492  -0.00000  -0.00001  -0.00001  -0.00002  -3.13494
   D43        0.00253  -0.00000  -0.00001   0.00000  -0.00001   0.00253
   D44       -0.00209   0.00000   0.00001   0.00000   0.00001  -0.00208
   D45        3.13661   0.00000   0.00001   0.00002   0.00003   3.13664
   D46       -3.13954   0.00000   0.00001  -0.00001  -0.00000  -3.13954
   D47       -0.00085   0.00000   0.00001   0.00001   0.00002  -0.00083
   D48        0.00204  -0.00000   0.00000   0.00001   0.00001   0.00205
   D49        3.13807   0.00000   0.00002   0.00002   0.00003   3.13810
   D50       -3.13661  -0.00000  -0.00000  -0.00001  -0.00001  -3.13662
   D51       -0.00059  -0.00000   0.00001   0.00000   0.00002  -0.00057
   D52        3.12764   0.00000   0.00001   0.00004   0.00005   3.12770
   D53       -0.01792   0.00000   0.00002   0.00004   0.00006  -0.01786
   D54       -0.00499   0.00000  -0.00000   0.00000  -0.00000  -0.00499
   D55        3.13263   0.00000   0.00001  -0.00000   0.00000   3.13263
   D56       -3.12883  -0.00000  -0.00002  -0.00005  -0.00008  -3.12890
   D57        0.01681  -0.00000  -0.00004  -0.00005  -0.00009   0.01672
   D58        0.00380  -0.00000  -0.00001  -0.00002  -0.00002   0.00378
   D59       -3.13375  -0.00000  -0.00002  -0.00001  -0.00003  -3.13379
   D60        0.00222   0.00000   0.00002   0.00000   0.00002   0.00224
   D61        3.13841  -0.00000   0.00001  -0.00001  -0.00000   3.13841
   D62       -3.13539   0.00000   0.00001   0.00001   0.00002  -3.13537
   D63        0.00080  -0.00000  -0.00000  -0.00000  -0.00000   0.00080
   D64        0.00180  -0.00000  -0.00002   0.00000  -0.00002   0.00179
   D65        3.13682  -0.00000  -0.00000  -0.00001  -0.00001   3.13681
   D66       -3.13438   0.00000  -0.00001   0.00001   0.00000  -3.13437
   D67        0.00063   0.00000   0.00001   0.00000   0.00001   0.00065
   D68       -0.00299  -0.00000   0.00001  -0.00001  -0.00001  -0.00300
   D69        3.13460   0.00000   0.00002  -0.00000   0.00002   3.13462
   D70       -3.13800  -0.00000  -0.00001  -0.00000  -0.00001  -3.13801
   D71       -0.00041   0.00000   0.00000   0.00001   0.00001  -0.00040
   D72        0.00016   0.00000   0.00001   0.00002   0.00003   0.00019
   D73        3.13771   0.00000   0.00002   0.00002   0.00004   3.13774
   D74       -3.13743   0.00000  -0.00001   0.00001   0.00000  -3.13743
   D75        0.00011   0.00000   0.00001   0.00000   0.00001   0.00012
         Item               Value     Threshold  Converged?
 Maximum Force            0.000053     0.000450     YES
 RMS     Force            0.000006     0.000300     YES
 Maximum Displacement     0.005308     0.001800     NO 
 RMS     Displacement     0.001110     0.001200     YES
 Predicted change in Energy=-2.115855D-08
 GradGradGradGradGradGradGradGradGradGradGradGradGradGradGradGradGradGrad

                          Input orientation:                          
 ---------------------------------------------------------------------
 Center     Atomic      Atomic             Coordinates (Angstroms)
 Number     Number       Type             X           Y           Z
 ---------------------------------------------------------------------
      1          6           0       -2.825613    1.199708   -0.080545
      2          8           0       -1.420097    0.830029    0.053995
      3          6           0       -0.474199    1.775001    0.019272
      4          7           0        0.750736    1.238092    0.128842
      5          1           0        1.520791    1.889879    0.144665
      6          6           0        1.039224   -0.197502    0.292204
      7          1           0        0.677956   -0.533784    1.268064
      8          1           0        0.484917   -0.750686   -0.468238
      9          6           0        2.521670   -0.454037    0.162180
     10          6           0        3.115481   -0.559711   -1.101002
     11          6           0        4.483911   -0.781006   -1.233964
     12          6           0        5.245754   -0.894727   -0.081330
     13          6           0        4.698835   -0.797990    1.187131
     14          6           0        3.326981   -0.574876    1.298591
     15          1           0        2.881883   -0.499795    2.284606
     16          1           0        5.330609   -0.897587    2.060757
     17          9           0        6.582259   -1.114648   -0.202098
     18          1           0        4.953296   -0.869499   -2.205687
     19          1           0        2.504141   -0.473781   -1.992669
     20         16           0       -0.749537    3.428451   -0.142936
     21          1           0       -2.947075    1.740282   -1.019361
     22          1           0       -3.083755    1.864589    0.743940
     23          6           0       -3.627365   -0.070544   -0.052871
     24          6           0       -3.861549   -0.785650   -1.232188
     25          6           0       -4.590797   -1.972770   -1.206951
     26          6           0       -5.096181   -2.455612    0.000545
     27          6           0       -4.871661   -1.746723    1.180484
     28          6           0       -4.140513   -0.560170    1.152291
     29          1           0       -3.969953   -0.008229    2.070741
     30          1           0       -5.268067   -2.114918    2.119974
     31          1           0       -5.667496   -3.376845    0.020595
     32          1           0       -4.768860   -2.517361   -2.127319
     33          1           0       -3.474270   -0.408765   -2.173161
 ---------------------------------------------------------------------
                    Distance matrix (angstroms):
                    1          2          3          4          5
     1  C    0.000000
     2  O    1.459534   0.000000
     3  C    2.422823   1.337498   0.000000
     4  N    3.582679   2.210121   1.341918   0.000000
     5  H    4.406618   3.127351   2.002225   1.008990   0.000000
     6  C    4.126512   2.675971   2.501142   1.473378   2.147286
     7  H    4.135061   2.781325   2.866606   2.107763   2.801167
     8  H    3.861859   2.529914   2.745299   2.093419   2.901943
     9  C    5.602430   4.147054   3.736879   2.449616   2.548727
    10  C    6.279609   4.882301   4.426251   3.215063   3.177297
    11  C    7.660467   6.253925   5.717222   4.457644   4.220702
    12  C    8.338683   6.886702   6.313116   4.979787   4.656228
    13  C    7.887656   6.432400   5.894443   4.566518   4.290844
    14  C    6.550235   5.104658   4.648393   3.360387   3.266326
    15  H    6.407633   5.025046   4.644321   3.494189   3.484603
    16  H    8.689521   7.251467   6.708664   5.410051   5.094711
    17  F    9.689122   8.239238   7.628412   6.296949   5.896260
    18  H    8.325219   6.972423   6.434401   5.249140   4.992035
    19  H    5.904495   4.613935   4.239745   3.241257   3.334975
    20  S    3.046519   2.690768   1.684049   2.668775   2.757591
    21  H    1.090114   2.076612   2.682364   3.904404   4.619433
    22  H    1.090174   2.077041   2.709788   3.933722   4.643448
    23  C    1.502369   2.386312   3.654271   4.573108   5.512330
    24  C    2.518153   3.197714   4.426876   5.217386   6.166342
    25  C    3.801221   4.415768   5.700508   6.373849   7.355164
    26  C    4.303884   4.930709   6.265873   6.917106   7.917600
    27  C    3.802363   4.452182   5.752271   6.451854   7.427061
    28  C    2.519130   3.246471   4.492061   5.310886   6.250473
    29  H    2.719680   3.357337   4.428175   5.254446   6.120527
    30  H    4.668470   5.267623   6.521165   7.171699   8.125813
    31  H    5.388077   5.978236   7.315180   7.905888   8.912084
    32  H    4.667129   5.213191   6.440212   7.046959   8.009081
    33  H    2.717901   3.273295   4.309991   5.085473   5.967136
                    6          7          8          9         10
     6  C    0.000000
     7  H    1.093573   0.000000
     8  H    1.091577   1.760414   0.000000
     9  C    1.510087   2.151423   2.152624   0.000000
    10  C    2.526472   3.399217   2.712329   1.399789   0.000000
    11  C    3.812550   4.561421   4.071757   2.430333   1.392570
    12  C    4.280251   4.776602   4.778704   2.770224   2.385378
    13  C    3.815001   4.030363   4.527647   2.430818   2.792730
    14  C    2.527659   2.649520   3.351108   1.398055   2.408944
    15  H    2.730648   2.427304   3.658762   2.153262   3.394186
    16  H    4.694026   4.733698   5.467918   3.419279   3.875264
    17  F    5.640100   6.112248   6.113990   4.130071   3.624159
    18  H    4.691588   5.518893   4.795753   3.419387   2.166532
    19  H    2.728178   3.737771   2.545158   2.155010   1.084523
    20  S    4.066516   4.441617   4.369770   5.086021   5.635752
    21  H    4.622314   4.852271   4.276357   6.009846   6.484692
    22  H    4.631980   4.491922   4.587425   6.093871   6.907357
    23  C    4.681052   4.527168   4.188793   6.164734   6.841333
    24  C    5.165972   5.188622   4.413232   6.542150   6.981921
    25  C    6.090663   5.996343   5.272766   7.400558   7.835476
    26  C    6.544259   6.216163   5.854502   7.878077   8.499368
    27  C    6.174762   5.681297   5.692390   7.574254   8.390984
    28  C    5.263170   4.819932   4.904795   6.736191   7.597814
    29  H    5.318917   4.745899   5.181074   6.781042   7.782511
    30  H    6.840990   6.211354   6.454208   8.201920   9.114671
    31  H    7.427119   7.064272   6.707299   8.696281   9.291659
    32  H    6.705943   6.717961   5.785833   7.915234   8.188318
    33  H    5.147260   5.394315   4.324215   6.434840   6.678108
                   11         12         13         14         15
    11  C    0.000000
    12  C    1.386326   0.000000
    13  C    2.430675   1.384729   0.000000
    14  C    2.791919   2.384990   1.394340   0.000000
    15  H    3.876327   3.367716   2.143522   1.084424   0.000000
    16  H    3.403773   2.143769   1.082719   2.167847   2.490905
    17  F    2.362017   1.359851   2.361677   3.624949   4.500503
    18  H    1.082774   2.144542   3.403098   3.874489   4.958847
    19  H    2.142314   3.368509   3.877231   3.394065   4.294001
    20  S    6.804327   7.391697   7.022581   5.892591   5.874631
    21  H    7.850000   8.657114   8.352926   7.077898   7.064764
    22  H    8.257170   8.813377   8.237381   6.881582   6.599454
    23  C    8.227548   8.911360   8.449402   7.102375   6.929528
    24  C    8.345462   9.180379   8.895698   7.623926   7.610744
    25  C    9.152669   9.959264   9.664833   8.421583   8.378637
    26  C    9.803392  10.459383  10.004901   8.727644   8.525940
    27  C    9.710247  10.231332   9.617407   8.282808   7.930407
    28  C    8.951183   9.472896   8.842615   7.468942   7.113355
    29  H    9.109670   9.505081   8.749421   7.359522   6.872775
    30  H   10.398524  10.810876  10.096713   8.770476   8.310078
    31  H   10.552885  11.192423  10.745795   9.507099   9.300271
    32  H    9.456574  10.349469  10.177380   9.002930   9.059222
    33  H    8.022051   8.980576   8.845490   7.637910   7.764061
                   16         17         18         19         20
    16  H    0.000000
    17  F    2.595045   0.000000
    18  H    4.283188   2.593836   0.000000
    19  H    4.959716   4.499766   2.490046   0.000000
    20  S    7.780684   8.625456   7.433009   5.406972   0.000000
    21  H    9.217675   9.981320   8.404415   5.963653   2.906408
    22  H    8.953499  10.158872   8.987198   6.646923   2.946317
    23  C    9.241034  10.263959   8.882606   6.443662   4.531332
    24  C    9.764824  10.499641   8.868835   6.418537   5.350677
    25  C   10.500868  11.250924   9.659419   7.294002   6.712719
    26  C   10.741968  11.756922  10.410342   8.103423   7.316837
    27  C   10.275321  11.554364  10.429067   8.129683   6.747279
    28  C    9.520573  10.822184   9.698920   7.351848   5.393091
    29  H    9.342993  10.850767   9.932472   7.657803   5.204058
    30  H   10.668520  12.117045  11.168647   8.945076   7.501121
    31  H   11.457194  12.458878  11.137520   8.902622   8.397924
    32  H   11.052733  11.598361   9.861131   7.555852   7.446168
    33  H    9.782172  10.272154   8.440213   5.981489   5.125448
                   21         22         23         24         25
    21  H    0.000000
    22  H    1.772953   0.000000
    23  C    2.162403   2.162212   0.000000
    24  C    2.694790   3.396147   1.398931   0.000000
    25  C    4.064944   4.560974   2.424576   1.393446   0.000000
    26  C    4.823318   4.823550   2.801576   2.415103   1.395205
    27  C    4.550006   4.053240   2.424668   2.786570   2.414504
    28  C    3.381190   2.676368   1.398381   2.411307   2.786434
    29  H    3.694902   2.460325   2.151971   3.394920   3.871452
    30  H    5.486802   4.743540   3.404795   3.870690   3.398137
    31  H    5.887885   5.888258   3.885764   3.397823   2.153504
    32  H    4.761722   5.503199   3.404887   2.150184   1.084141
    33  H    2.495514   3.718887   2.152547   1.085107   2.150885
                   26         27         28         29         30
    26  C    0.000000
    27  C    1.394700   0.000000
    28  C    2.415061   1.394016   0.000000
    29  H    3.397615   2.151278   1.085026   0.000000
    30  H    2.153508   1.084134   2.150588   2.475007   0.000000
    31  H    1.084192   2.153136   3.397951   4.293289   2.481813
    32  H    2.153777   3.397942   3.870562   4.955573   4.295424
    33  H    3.397819   3.871662   3.394912   4.291484   4.955772
                   31         32         33
    31  H    0.000000
    32  H    2.481893   0.000000
    33  H    4.293286   2.474720   0.000000
 Stoichiometry    C15H14FNOS
 Framework group  C1[X(C15H14FNOS)]
 Deg. of freedom    93
 Full point group                 C1      NOp   1
 Largest Abelian subgroup         C1      NOp   1
 Largest concise Abelian subgroup C1      NOp   1
                         Standard orientation:                         
 ---------------------------------------------------------------------
 Center     Atomic      Atomic             Coordinates (Angstroms)
 Number     Number       Type             X           Y           Z
 ---------------------------------------------------------------------
      1          6           0       -2.825266    1.200987   -0.076071
      2          8           0       -1.419835    0.830691    0.057668
      3          6           0       -0.473778    1.775607    0.025862
      4          7           0        0.751050    1.238184    0.134112
      5          1           0        1.521206    1.889798    0.151969
      6          6           0        1.039274   -0.197924    0.293374
      7          1           0        0.677764   -0.536969    1.268187
      8          1           0        0.485024   -0.748815   -0.468773
      9          6           0        2.521703   -0.454321    0.162892
     10          6           0        3.115740   -0.556436   -1.100477
     11          6           0        4.484160   -0.777567   -1.233816
     12          6           0        5.245763   -0.894747   -0.081370
     13          6           0        4.698615   -0.801593    1.187261
     14          6           0        3.326777   -0.578580    1.299103
     15          1           0        2.881501   -0.506281    2.285246
     16          1           0        5.330205   -0.903820    2.060716
     17          9           0        6.582256   -1.114534   -0.202518
     18          1           0        4.953717   -0.863323   -2.205701
     19          1           0        2.504586   -0.467826   -1.992008
     20         16           0       -0.748817    3.429564   -0.131612
     21          1           0       -2.946460    1.744295   -1.013341
     22          1           0       -3.083458    1.863521    0.750286
     23          6           0       -3.627228   -0.069210   -0.052227
     24          6           0       -3.861301   -0.780862   -1.233654
     25          6           0       -4.590746   -1.967932   -1.211993
     26          6           0       -5.096440   -2.454184   -0.005996
     27          6           0       -4.872032   -1.748750    1.176033
     28          6           0       -4.140687   -0.562239    1.151414
     29          1           0       -3.970215   -0.012986    2.071491
     30          1           0       -5.268678   -2.119599    2.114378
     31          1           0       -5.667908   -3.375379    0.011278
     32          1           0       -4.768720   -2.509828   -2.133967
     33          1           0       -3.473780   -0.401318   -2.173457
 ---------------------------------------------------------------------
 Rotational constants (GHZ):      0.5578355      0.1286530      0.1130364
 Standard basis: 6-311++G(d,p) (5D, 7F)
 There are   543 symmetry adapted cartesian basis functions of A   symmetry.
 There are   524 symmetry adapted basis functions of A   symmetry.
   524 basis functions,   824 primitive gaussians,   543 cartesian basis functions
    72 alpha electrons       72 beta electrons
       nuclear repulsion energy      1380.2467626035 Hartrees.
 NAtoms=   33 NActive=   33 NUniq=   33 SFac= 1.00D+00 NAtFMM=   60 NAOKFM=F Big=F
 Integral buffers will be    131072 words long.
 Raffenetti 2 integral format.
 Two-electron integral symmetry is turned on.
 ------------------------------------------------------------------------------
 Polarizable Continuum Model (PCM)
 =================================
 Model                : PCM (using non-symmetric T matrix).
 Atomic radii         : UFF (Universal Force Field).
 Polarization charges : Total charges.
 Charge compensation  : None.
 Solution method      : On-the-fly selection.
 Cavity type          : Scaled VdW (van der Waals Surface) (Alpha=1.100).
 Cavity algorithm     : GePol (No added spheres)
                        Default sphere list used, NSphG=   33.
                        Lebedev-Laikov grids with approx.  5.0 points / Ang**2.
                        Smoothing algorithm: York/Karplus (Gamma=1.0000).
                        Polarization charges: spherical gaussians, with
                                              point-specific exponents (IZeta= 3).
                        Self-potential: point-specific (ISelfS= 7).
                        Self-field    : sphere-specific E.n sum rule (ISelfD= 2).
 1st derivatives      : Analytical E(r).r(x)/FMM algorithm (CHGder, D1EAlg=3).
                        Cavity 1st derivative terms included.
 Solvent              : Chloroform, Eps=   4.711300 Eps(inf)=   2.090627
 ------------------------------------------------------------------------------
 One-electron integrals computed using PRISM.
 NBasis=   524 RedAO= T EigKep=  2.13D-06  NBF=   524
 NBsUse=   522 1.00D-06 EigRej=  8.53D-07 NBFU=   522
 Initial guess from the checkpoint file:  "60385_4cB.chk"
 B after Tr=    -0.000000    0.000000   -0.000000
         Rot=    1.000000   -0.000022    0.000035   -0.000011 Ang=  -0.00 deg.
 Requested convergence on RMS density matrix=1.00D-08 within 128 cycles.
 Requested convergence on MAX density matrix=1.00D-06.
 Requested convergence on             energy=1.00D-06.
 No special actions if energy rises.
 Inv3:  Mode=1 IEnd=    23402547.
 Iteration    1 A*A^-1 deviation from unit magnitude is 7.33D-15 for   1779.
 Iteration    1 A*A^-1 deviation from orthogonality  is 8.44D-15 for   1978    708.
 Iteration    1 A^-1*A deviation from unit magnitude is 8.88D-15 for   2346.
 Iteration    1 A^-1*A deviation from orthogonality  is 9.40D-14 for   2408   2366.
 Error on total polarization charges =  0.01923
 SCF Done:  E(RB3LYP) =  -1208.29563224     A.U. after    9 cycles
            NFock=  9  Conv=0.28D-08     -V/T= 2.0033
 D1PCM: PCM CHGder 1st derivatives, ID1Alg=3 FixD1E=F DoIter=F DoCFld=F I1PDM=0.
 Calling FoFJK, ICntrl=      2127 FMM=F ISym2X=0 I1Cent= 0 IOpClX= 0 NMat=1 NMatS=1 NMatT=0.
 ***** Axes restored to original set *****
 -------------------------------------------------------------------
 Center     Atomic                   Forces (Hartrees/Bohr)
 Number     Number              X              Y              Z
 -------------------------------------------------------------------
      1        6          -0.000043170   -0.000011411   -0.000003935
      2        8           0.000057555    0.000025070   -0.000002646
      3        6          -0.000086479   -0.000015968    0.000001920
      4        7           0.000049809   -0.000003186    0.000003099
      5        1          -0.000004636    0.000001235    0.000000405
      6        6           0.000008968   -0.000007715   -0.000001991
      7        1          -0.000001560   -0.000000404    0.000001010
      8        1          -0.000002979    0.000002081    0.000001742
      9        6          -0.000009541    0.000003384   -0.000001201
     10        6           0.000005556    0.000000899    0.000000593
     11        6          -0.000005366    0.000003105   -0.000002600
     12        6           0.000011010    0.000000844   -0.000002748
     13        6          -0.000004890    0.000002133    0.000003025
     14        6           0.000005786    0.000000504   -0.000002243
     15        1          -0.000001134   -0.000000125   -0.000000014
     16        1           0.000002305    0.000001134   -0.000002628
     17        9          -0.000007351    0.000003916   -0.000000476
     18        1           0.000001937    0.000003006    0.000000272
     19        1          -0.000001787    0.000002396   -0.000000215
     20       16           0.000007032   -0.000008470    0.000001316
     21        1           0.000001492    0.000005065    0.000004362
     22        1           0.000004640    0.000000804    0.000001850
     23        6           0.000008507    0.000009068    0.000005458
     24        6          -0.000001515   -0.000007134   -0.000000507
     25        6           0.000003572    0.000002548   -0.000001525
     26        6           0.000001172    0.000000230    0.000002792
     27        6           0.000000229   -0.000003580   -0.000002003
     28        6          -0.000002790   -0.000001750   -0.000002577
     29        1           0.000000843   -0.000002141    0.000000741
     30        1           0.000001037   -0.000002871   -0.000000210
     31        1           0.000001027   -0.000002259   -0.000000997
     32        1           0.000000335   -0.000000839   -0.000000353
     33        1           0.000000387    0.000000431    0.000000282
 -------------------------------------------------------------------
 Cartesian Forces:  Max     0.000086479 RMS     0.000013257

 GradGradGradGradGradGradGradGradGradGradGradGradGradGradGradGradGradGrad
 Berny optimization.
 Using GEDIIS/GDIIS optimizer.
 FormGI is forming the generalized inverse of G from B-inverse, IUseBI=4.
 Internal  Forces:  Max     0.000045078 RMS     0.000006031
 Search for a local minimum.
 Step number   8 out of a maximum of  174
 All quantities printed in internal units (Hartrees-Bohrs-Radians)
 Mixed Optimization -- En-DIIS/RFO-DIIS
 Swapping is turned off.
 Update second derivatives using D2CorX and points    1    2    3    4    5
                                                      6    7    8
 DE= -4.60D-08 DEPred=-2.12D-08 R= 2.18D+00
 Trust test= 2.18D+00 RLast= 4.93D-03 DXMaxT set to 3.00D-01
 ITU=  0  0  0  0  0  1  1  0
     Eigenvalues ---    0.00105   0.00657   0.00711   0.00868   0.01401
     Eigenvalues ---    0.01515   0.01555   0.02109   0.02114   0.02131
     Eigenvalues ---    0.02135   0.02139   0.02142   0.02150   0.02152
     Eigenvalues ---    0.02157   0.02160   0.02162   0.02179   0.02219
     Eigenvalues ---    0.02230   0.02259   0.02283   0.02499   0.02570
     Eigenvalues ---    0.05183   0.06463   0.06565   0.07135   0.07591
     Eigenvalues ---    0.09589   0.11501   0.13100   0.13752   0.15844
     Eigenvalues ---    0.15994   0.16000   0.16000   0.16000   0.16000
     Eigenvalues ---    0.16000   0.16001   0.16002   0.16030   0.20444
     Eigenvalues ---    0.21959   0.21998   0.22000   0.22003   0.22050
     Eigenvalues ---    0.22317   0.23176   0.23580   0.24452   0.24950
     Eigenvalues ---    0.24994   0.25003   0.25014   0.30789   0.31438
     Eigenvalues ---    0.31967   0.34033   0.34457   0.34684   0.34829
     Eigenvalues ---    0.35179   0.35396   0.35423   0.35470   0.35489
     Eigenvalues ---    0.35498   0.35505   0.35510   0.35664   0.35688
     Eigenvalues ---    0.35925   0.38855   0.42057   0.42059   0.42309
     Eigenvalues ---    0.42600   0.45732   0.45983   0.46109   0.46295
     Eigenvalues ---    0.46501   0.46680   0.46806   0.47895   0.48568
     Eigenvalues ---    0.50985   0.55488   0.68519
 En-DIIS/RFO-DIIS IScMMF=        0 using points:     8    7    6    5    4
 RFO step:  Lambda=-8.57891987D-09.
 DidBck=F Rises=F RFO-DIIS coefs:    1.93129   -0.92442   -0.30626    0.30161   -0.00222
 Iteration  1 RMS(Cart)=  0.00090914 RMS(Int)=  0.00000027
 Iteration  2 RMS(Cart)=  0.00000046 RMS(Int)=  0.00000000
 Variable       Old X    -DE/DX   Delta X   Delta X   Delta X     New X
                                 (Linear)    (Quad)   (Total)
    R1        2.75812   0.00003   0.00000   0.00008   0.00008   2.75820
    R2        2.06002  -0.00000   0.00001  -0.00001   0.00000   2.06002
    R3        2.06013   0.00000   0.00001  -0.00001   0.00000   2.06013
    R4        2.83907  -0.00001  -0.00003  -0.00001  -0.00004   2.83903
    R5        2.52751  -0.00004  -0.00007  -0.00004  -0.00011   2.52739
    R6        2.53586   0.00005   0.00007   0.00002   0.00009   2.53594
    R7        3.18239  -0.00001  -0.00005   0.00005  -0.00001   3.18238
    R8        1.90672  -0.00000  -0.00001   0.00000  -0.00001   1.90671
    R9        2.78428   0.00000   0.00004  -0.00000   0.00004   2.78432
   R10        2.06655   0.00000   0.00000   0.00000   0.00000   2.06656
   R11        2.06278  -0.00000   0.00001  -0.00000   0.00000   2.06278
   R12        2.85365  -0.00001  -0.00004   0.00001  -0.00003   2.85362
   R13        2.64522   0.00000   0.00001  -0.00000   0.00001   2.64522
   R14        2.64194   0.00000  -0.00001   0.00000  -0.00000   2.64194
   R15        2.63158  -0.00000  -0.00001   0.00000  -0.00001   2.63157
   R16        2.04945   0.00000   0.00001  -0.00000   0.00000   2.04945
   R17        2.61978   0.00000   0.00001  -0.00000   0.00000   2.61978
   R18        2.04615  -0.00000  -0.00000   0.00000  -0.00000   2.04614
   R19        2.61676   0.00000   0.00000  -0.00001  -0.00000   2.61675
   R20        2.56975  -0.00001  -0.00001   0.00001  -0.00000   2.56974
   R21        2.63492  -0.00000   0.00000   0.00000   0.00000   2.63492
   R22        2.04604  -0.00000  -0.00000   0.00000  -0.00000   2.04604
   R23        2.04926   0.00000   0.00001  -0.00000   0.00000   2.04927
   R24        2.64360   0.00000   0.00002   0.00000   0.00002   2.64362
   R25        2.64256  -0.00000  -0.00002  -0.00001  -0.00002   2.64254
   R26        2.63323  -0.00000  -0.00002  -0.00000  -0.00003   2.63320
   R27        2.05055   0.00000   0.00001  -0.00000   0.00000   2.05056
   R28        2.63656   0.00000   0.00002  -0.00000   0.00002   2.63657
   R29        2.04873   0.00000   0.00000  -0.00000   0.00000   2.04873
   R30        2.63560  -0.00000  -0.00001  -0.00001  -0.00002   2.63558
   R31        2.04883   0.00000   0.00000  -0.00000   0.00000   2.04883
   R32        2.63431  -0.00000   0.00001   0.00000   0.00002   2.63432
   R33        2.04872  -0.00000   0.00000  -0.00000  -0.00000   2.04872
   R34        2.05040   0.00000   0.00000  -0.00000   0.00000   2.05040
    A1        1.88839  -0.00000  -0.00000  -0.00003  -0.00004   1.88836
    A2        1.88892  -0.00000  -0.00001  -0.00004  -0.00004   1.88888
    A3        1.87345   0.00000   0.00001   0.00001   0.00002   1.87347
    A4        1.89917  -0.00000  -0.00008   0.00003  -0.00005   1.89912
    A5        1.95592   0.00000   0.00005   0.00002   0.00008   1.95600
    A6        1.95558   0.00000   0.00002   0.00000   0.00002   1.95561
    A7        2.09404  -0.00001  -0.00005   0.00006   0.00001   2.09405
    A8        1.93988   0.00001  -0.00003   0.00008   0.00005   1.93993
    A9        2.19021   0.00000   0.00005  -0.00000   0.00004   2.19025
   A10        2.15310  -0.00002  -0.00002  -0.00008  -0.00010   2.15300
   A11        2.02582  -0.00000  -0.00000  -0.00000  -0.00001   2.02581
   A12        2.18662  -0.00000  -0.00002   0.00000  -0.00002   2.18660
   A13        2.06945   0.00000   0.00002   0.00000   0.00002   2.06947
   A14        1.91121   0.00000  -0.00001   0.00000  -0.00001   1.91120
   A15        1.89348  -0.00000  -0.00002  -0.00001  -0.00003   1.89345
   A16        1.92644  -0.00000  -0.00001   0.00000  -0.00001   1.92643
   A17        1.87346  -0.00000  -0.00002   0.00001  -0.00001   1.87345
   A18        1.92720   0.00000   0.00002  -0.00000   0.00002   1.92722
   A19        1.93097   0.00000   0.00004  -0.00000   0.00004   1.93101
   A20        2.10247   0.00000  -0.00000   0.00000   0.00000   2.10247
   A21        2.10618   0.00000   0.00000   0.00000   0.00000   2.10619
   A22        2.07447  -0.00000   0.00000  -0.00001  -0.00001   2.07446
   A23        2.11183   0.00000   0.00000   0.00000   0.00000   2.11183
   A24        2.09074  -0.00000  -0.00001  -0.00001  -0.00001   2.09072
   A25        2.08061   0.00000   0.00001   0.00000   0.00001   2.08062
   A26        2.06424   0.00000  -0.00001   0.00000  -0.00000   2.06424
   A27        2.12311   0.00000   0.00002   0.00000   0.00002   2.12314
   A28        2.09581  -0.00000  -0.00002  -0.00000  -0.00002   2.09579
   A29        2.13986  -0.00000   0.00001  -0.00000   0.00000   2.13986
   A30        2.07092   0.00000  -0.00001   0.00000  -0.00000   2.07091
   A31        2.07240   0.00000  -0.00000   0.00000  -0.00000   2.07240
   A32        2.06349  -0.00000  -0.00001   0.00000  -0.00001   2.06348
   A33        2.09699  -0.00000  -0.00001  -0.00000  -0.00002   2.09697
   A34        2.12271   0.00000   0.00002   0.00000   0.00002   2.12273
   A35        2.11249   0.00000   0.00000   0.00000   0.00001   2.11250
   A36        2.09056  -0.00000  -0.00001  -0.00001  -0.00001   2.09055
   A37        2.08012   0.00000   0.00000   0.00000   0.00001   2.08013
   A38        2.10135  -0.00000  -0.00002   0.00000  -0.00002   2.10133
   A39        2.10336   0.00000   0.00002   0.00001   0.00003   2.10339
   A40        2.07844  -0.00000   0.00000  -0.00001  -0.00000   2.07843
   A41        2.10346   0.00000  -0.00000   0.00000   0.00000   2.10346
   A42        2.08719  -0.00000  -0.00000  -0.00000  -0.00001   2.08718
   A43        2.09253   0.00000   0.00000   0.00000   0.00001   2.09254
   A44        2.09448  -0.00000  -0.00000   0.00000   0.00000   2.09448
   A45        2.09269   0.00000   0.00000   0.00000   0.00001   2.09270
   A46        2.09600  -0.00000  -0.00000  -0.00001  -0.00001   2.09599
   A47        2.09207   0.00000   0.00000  -0.00000   0.00000   2.09207
   A48        2.09548  -0.00000  -0.00001   0.00000  -0.00001   2.09547
   A49        2.09562  -0.00000   0.00000   0.00000   0.00001   2.09563
   A50        2.09434  -0.00000  -0.00001   0.00000  -0.00000   2.09434
   A51        2.09631   0.00000   0.00001  -0.00000   0.00001   2.09632
   A52        2.09253   0.00000  -0.00000   0.00000  -0.00000   2.09252
   A53        2.10357   0.00000   0.00000   0.00000   0.00001   2.10358
   A54        2.08716  -0.00000  -0.00000  -0.00000  -0.00001   2.08716
   A55        2.09245   0.00000  -0.00000   0.00000  -0.00000   2.09245
    D1        0.99224  -0.00001  -0.00060  -0.00007  -0.00067   0.99157
    D2       -1.06294   0.00000  -0.00051  -0.00006  -0.00057  -1.06351
    D3        3.10630  -0.00000  -0.00053  -0.00005  -0.00059   3.10571
    D4       -1.52052   0.00000   0.00116   0.00026   0.00141  -1.51910
    D5        1.61205   0.00000   0.00119   0.00027   0.00146   1.61351
    D6        0.55047   0.00000   0.00119   0.00023   0.00142   0.55189
    D7       -2.60016   0.00000   0.00123   0.00025   0.00147  -2.59868
    D8        2.69124   0.00000   0.00115   0.00029   0.00144   2.69267
    D9       -0.45939   0.00000   0.00118   0.00030   0.00149  -0.45790
   D10       -3.11763  -0.00000  -0.00007  -0.00009  -0.00016  -3.11779
   D11        0.02175  -0.00000  -0.00014  -0.00007  -0.00021   0.02154
   D12       -3.10451  -0.00000  -0.00001   0.00001   0.00000  -3.10450
   D13       -0.01874  -0.00000  -0.00019   0.00000  -0.00019  -0.01892
   D14        0.03924   0.00000   0.00006  -0.00001   0.00005   0.03929
   D15        3.12501   0.00000  -0.00012  -0.00002  -0.00014   3.12487
   D16       -1.17238   0.00000   0.00016  -0.00009   0.00007  -1.17231
   D17        0.86726  -0.00000   0.00011  -0.00008   0.00003   0.86729
   D18        2.98562  -0.00000   0.00014  -0.00008   0.00006   2.98569
   D19        1.91211   0.00000  -0.00003  -0.00010  -0.00013   1.91199
   D20       -2.33143  -0.00000  -0.00007  -0.00009  -0.00017  -2.33160
   D21       -0.21306  -0.00000  -0.00004  -0.00010  -0.00014  -0.21320
   D22       -1.42178   0.00000   0.00059   0.00000   0.00059  -1.42119
   D23        1.70702   0.00000   0.00061  -0.00001   0.00060   1.70762
   D24        2.74570   0.00000   0.00060   0.00000   0.00060   2.74631
   D25       -0.40868   0.00000   0.00062  -0.00001   0.00061  -0.40807
   D26        0.67418  -0.00000   0.00059  -0.00001   0.00058   0.67476
   D27       -2.48021  -0.00000   0.00061  -0.00002   0.00059  -2.47962
   D28        3.12876  -0.00000   0.00002  -0.00001   0.00001   3.12877
   D29       -0.01841  -0.00000   0.00002  -0.00001   0.00001  -0.01840
   D30       -0.00027  -0.00000  -0.00000   0.00001   0.00000  -0.00026
   D31        3.13575   0.00000   0.00000   0.00000   0.00000   3.13575
   D32       -3.12992   0.00000  -0.00003   0.00001  -0.00002  -3.12994
   D33        0.01725   0.00000  -0.00004   0.00002  -0.00002   0.01722
   D34       -0.00092   0.00000  -0.00000  -0.00001  -0.00001  -0.00093
   D35       -3.13694   0.00000  -0.00002   0.00000  -0.00002  -3.13696
   D36        0.00027  -0.00000   0.00002  -0.00001   0.00001   0.00028
   D37        3.13605   0.00000   0.00002  -0.00001   0.00001   3.13606
   D38       -3.13577  -0.00000   0.00001  -0.00001   0.00001  -3.13576
   D39        0.00001  -0.00000   0.00001  -0.00000   0.00001   0.00002
   D40        0.00093   0.00000  -0.00002   0.00001  -0.00001   0.00092
   D41        3.13840   0.00000  -0.00001   0.00000  -0.00001   3.13839
   D42       -3.13494  -0.00000  -0.00002   0.00001  -0.00001  -3.13495
   D43        0.00253  -0.00000  -0.00001   0.00000  -0.00001   0.00252
   D44       -0.00208  -0.00000   0.00001  -0.00001   0.00000  -0.00207
   D45        3.13664   0.00000   0.00003  -0.00001   0.00002   3.13665
   D46       -3.13954   0.00000   0.00000  -0.00000  -0.00000  -3.13954
   D47       -0.00083   0.00000   0.00002  -0.00000   0.00002  -0.00081
   D48        0.00205  -0.00000   0.00000   0.00001   0.00001   0.00206
   D49        3.13810  -0.00000   0.00002  -0.00000   0.00002   3.13812
   D50       -3.13662  -0.00000  -0.00001   0.00001  -0.00001  -3.13663
   D51       -0.00057  -0.00000   0.00000  -0.00000   0.00000  -0.00057
   D52        3.12770   0.00000   0.00005  -0.00001   0.00004   3.12774
   D53       -0.01786   0.00000   0.00005  -0.00000   0.00005  -0.01781
   D54       -0.00499  -0.00000   0.00001  -0.00002  -0.00001  -0.00500
   D55        3.13263   0.00000   0.00002  -0.00002   0.00000   3.13263
   D56       -3.12890  -0.00000  -0.00007   0.00001  -0.00006  -3.12896
   D57        0.01672  -0.00000  -0.00007  -0.00000  -0.00008   0.01665
   D58        0.00378  -0.00000  -0.00003   0.00002  -0.00001   0.00377
   D59       -3.13379  -0.00000  -0.00004   0.00001  -0.00003  -3.13381
   D60        0.00224   0.00000   0.00001   0.00002   0.00003   0.00227
   D61        3.13841  -0.00000  -0.00000   0.00000   0.00000   3.13841
   D62       -3.13537   0.00000   0.00000   0.00001   0.00002  -3.13535
   D63        0.00080  -0.00000  -0.00001   0.00000  -0.00001   0.00079
   D64        0.00179  -0.00000  -0.00001  -0.00001  -0.00002   0.00176
   D65        3.13681  -0.00000  -0.00000  -0.00001  -0.00002   3.13679
   D66       -3.13437  -0.00000  -0.00000   0.00000   0.00000  -3.13437
   D67        0.00065   0.00000   0.00001  -0.00000   0.00001   0.00065
   D68       -0.00300   0.00000  -0.00000   0.00001   0.00000  -0.00299
   D69        3.13462   0.00000   0.00002  -0.00000   0.00002   3.13464
   D70       -3.13801   0.00000  -0.00002   0.00001  -0.00000  -3.13802
   D71       -0.00040   0.00000   0.00001   0.00000   0.00001  -0.00039
   D72        0.00019   0.00000   0.00002  -0.00001   0.00001   0.00020
   D73        3.13774   0.00000   0.00003  -0.00000   0.00003   3.13777
   D74       -3.13743  -0.00000   0.00000  -0.00000  -0.00000  -3.13743
   D75        0.00012   0.00000   0.00001   0.00000   0.00001   0.00013
         Item               Value     Threshold  Converged?
 Maximum Force            0.000045     0.000450     YES
 RMS     Force            0.000006     0.000300     YES
 Maximum Displacement     0.004298     0.001800     NO 
 RMS     Displacement     0.000909     0.001200     YES
 Predicted change in Energy=-1.343935D-08
 GradGradGradGradGradGradGradGradGradGradGradGradGradGradGradGradGradGrad

                          Input orientation:                          
 ---------------------------------------------------------------------
 Center     Atomic      Atomic             Coordinates (Angstroms)
 Number     Number       Type             X           Y           Z
 ---------------------------------------------------------------------
      1          6           0       -2.825700    1.199711   -0.079815
      2          8           0       -1.420099    0.830036    0.054314
      3          6           0       -0.474238    1.774944    0.019096
      4          7           0        0.750787    1.238098    0.128541
      5          1           0        1.520812    1.889923    0.143991
      6          6           0        1.039333   -0.197437    0.292487
      7          1           0        0.678298   -0.533266    1.268590
      8          1           0        0.484805   -0.750950   -0.467556
      9          6           0        2.521735   -0.454005    0.162211
     10          6           0        3.115359   -0.559539   -1.101076
     11          6           0        4.483755   -0.780873   -1.234273
     12          6           0        5.245763   -0.894787   -0.081765
     13          6           0        4.699042   -0.798194    1.186790
     14          6           0        3.327215   -0.575027    1.298480
     15          1           0        2.882259   -0.500039    2.284568
     16          1           0        5.330958   -0.897926    2.060296
     17          9           0        6.582237   -1.114755   -0.202765
     18          1           0        4.953012   -0.869249   -2.206067
     19          1           0        2.503878   -0.473462   -1.992634
     20         16           0       -0.749516    3.428351   -0.143598
     21          1           0       -2.947316    1.740706   -1.018368
     22          1           0       -3.083665    1.864278    0.744981
     23          6           0       -3.627403   -0.070555   -0.052473
     24          6           0       -3.860356   -0.786094   -1.231783
     25          6           0       -4.589596   -1.973209   -1.206874
     26          6           0       -5.096249   -2.455617    0.000274
     27          6           0       -4.872969   -1.746308    1.180181
     28          6           0       -4.141793   -0.559755    1.152319
     29          1           0       -3.972172   -0.007493    2.070751
     30          1           0       -5.270341   -2.114167    2.119394
     31          1           0       -5.667576   -3.376849    0.020053
     32          1           0       -4.766699   -2.518139   -2.127226
     33          1           0       -3.472102   -0.409538   -2.172487
 ---------------------------------------------------------------------
                    Distance matrix (angstroms):
                    1          2          3          4          5
     1  C    0.000000
     2  O    1.459577   0.000000
     3  C    2.422819   1.337440   0.000000
     4  N    3.582757   2.210152   1.341964   0.000000
     5  H    4.406659   3.127356   2.002259   1.008986   0.000000
     6  C    4.126634   2.676048   2.501185   1.473397   2.147312
     7  H    4.135143   2.781425   2.866602   2.107771   2.801142
     8  H    3.861977   2.529926   2.745312   2.093417   2.901984
     9  C    5.602537   4.147103   3.736917   2.449614   2.548761
    10  C    6.279659   4.882235   4.426036   3.214756   3.176891
    11  C    7.660524   6.253877   5.717065   4.457416   4.220403
    12  C    8.338791   6.886744   6.313164   4.979783   4.656269
    13  C    7.887817   6.432536   5.894690   4.566738   4.291218
    14  C    6.550401   5.104815   4.648680   3.360679   3.266790
    15  H    6.407827   5.025277   4.644780   3.494674   3.485331
    16  H    8.689720   7.251661   6.709026   5.410383   5.095248
    17  F    9.689228   8.239277   7.628461   6.296943   5.896300
    18  H    8.325257   6.972334   6.434139   5.248810   4.991573
    19  H    5.904472   4.613751   4.239288   3.240702   3.334243
    20  S    3.046546   2.690743   1.684044   2.668741   2.757509
    21  H    1.090114   2.076623   2.682093   3.904354   4.619254
    22  H    1.090175   2.077048   2.709981   3.933843   4.643603
    23  C    1.502348   2.386348   3.654236   4.573170   5.512367
    24  C    2.518128   3.196995   4.425993   5.216366   6.165289
    25  C    3.801186   4.415257   5.699810   6.373031   7.354299
    26  C    4.303862   4.930772   6.265859   6.917211   7.917693
    27  C    3.802358   4.452800   5.752927   6.452849   7.428075
    28  C    2.519122   3.247268   4.492880   5.312037   6.251619
    29  H    2.719682   3.358652   4.429662   5.256426   6.122537
    30  H    4.668466   5.268515   6.522196   7.173225   8.127405
    31  H    5.388055   5.978304   7.315171   7.906003   8.912192
    32  H    4.667096   5.212402   6.439137   7.045599   8.007636
    33  H    2.717866   3.271988   4.308386   5.083526   5.965131
                    6          7          8          9         10
     6  C    0.000000
     7  H    1.093574   0.000000
     8  H    1.091578   1.760406   0.000000
     9  C    1.510072   2.151423   2.152642   0.000000
    10  C    2.526464   3.399305   2.712526   1.399792   0.000000
    11  C    3.812537   4.561484   4.071898   2.430335   1.392566
    12  C    4.280236   4.776599   4.778728   2.770224   2.385374
    13  C    3.814991   4.030293   4.527569   2.430822   2.792730
    14  C    2.527647   2.649415   3.350988   1.398053   2.408940
    15  H    2.730628   2.427088   3.658541   2.153253   3.394180
    16  H    4.694026   4.733606   5.467800   3.419288   3.875263
    17  F    5.640083   6.112243   6.114012   4.130069   3.624151
    18  H    4.691587   5.518995   4.795966   3.419396   2.166540
    19  H    2.728161   3.737901   2.545489   2.155006   1.084524
    20  S    4.066509   4.441547   4.369790   5.085991   5.635361
    21  H    4.622565   4.852443   4.276822   6.010079   6.484905
    22  H    4.631903   4.491630   4.587335   6.093814   6.907293
    23  C    4.681188   4.527513   4.188734   6.164822   6.841309
    24  C    5.164965   5.187983   4.411996   6.540993   6.980616
    25  C    6.089851   5.996004   5.271628   7.399555   7.834283
    26  C    6.544473   6.216868   5.854308   7.878220   8.499328
    27  C    6.175946   5.682944   5.693111   7.575484   8.392016
    28  C    5.264470   4.821565   4.905707   6.737515   7.598949
    29  H    5.321041   4.748343   5.182699   6.783268   7.784492
    30  H    6.842764   6.213648   6.455415   8.203850   9.116373
    31  H    7.427348   7.065050   6.707078   8.696439   9.291615
    32  H    6.704527   6.717089   5.784096   7.913498   8.186326
    33  H    5.145302   5.392786   4.322091   6.432642   6.675707
                   11         12         13         14         15
    11  C    0.000000
    12  C    1.386328   0.000000
    13  C    2.430678   1.384726   0.000000
    14  C    2.791916   2.384984   1.394341   0.000000
    15  H    3.876325   3.367716   2.143528   1.084425   0.000000
    16  H    3.403768   2.143757   1.082717   2.167860   2.490932
    17  F    2.362014   1.359849   2.361673   3.624943   4.500504
    18  H    1.082772   2.144531   3.403091   3.874485   4.958844
    19  H    2.142318   3.368511   3.877233   3.394058   4.293988
    20  S    6.803989   7.391665   7.022849   5.892908   5.875205
    21  H    7.850210   8.657343   8.353175   7.078146   7.065003
    22  H    8.257125   8.813360   8.237383   6.881566   6.599437
    23  C    8.227521   8.911414   8.449552   7.102554   6.929785
    24  C    8.344113   9.179094   8.894545   7.622857   7.609823
    25  C    9.151400   9.958070   9.663803   8.420666   8.377888
    26  C    9.803334  10.459452  10.005128   8.727926   8.526363
    27  C    9.711330  10.232611   9.618854   8.284256   7.931986
    28  C    8.952362   9.474250   8.844116   7.470453   7.114974
    29  H    9.111750   9.507415   8.751945   7.362033   6.875430
    30  H   10.400344  10.812975  10.099016   8.772731   8.312495
    31  H   10.552817  11.192496  10.746046   9.507410   9.300738
    32  H    9.454437  10.347395  10.175518   9.001255   9.057771
    33  H    8.019589   8.978183   8.843269   7.635818   7.762180
                   16         17         18         19         20
    16  H    0.000000
    17  F    2.595026   0.000000
    18  H    4.283167   2.593813   0.000000
    19  H    4.959717   4.499766   2.490072   0.000000
    20  S    7.781131   8.625423   7.432494   5.406260   0.000000
    21  H    9.217938   9.981545   8.404623   5.963828   2.905803
    22  H    8.953530  10.158864   8.987159   6.646818   2.946888
    23  C    9.241243  10.264000   8.882534   6.443537   4.531322
    24  C    9.763736  10.498316   8.867446   6.417172   5.350049
    25  C   10.499906  11.249668   9.658079   7.292738   6.712200
    26  C   10.742287  11.756962  10.410194   8.103243   7.316821
    27  C   10.276891  11.555654  10.430043   8.130483   6.747767
    28  C    9.522174  10.823543   9.700001   7.352762   5.393694
    29  H    9.345652  10.853130   9.934420   7.659467   5.205178
    30  H   10.671002  12.119193  11.170335   8.946461   7.501900
    31  H   11.457548  12.458918  11.137349   8.902428   8.397907
    32  H   11.050933  11.596180   9.858897   7.553814   7.445354
    33  H    9.780023  10.269707   8.437714   5.979028   5.124281
                   21         22         23         24         25
    21  H    0.000000
    22  H    1.772924   0.000000
    23  C    2.162438   2.162212   0.000000
    24  C    2.695164   3.396368   1.398941   0.000000
    25  C    4.065192   4.561126   2.424572   1.393432   0.000000
    26  C    4.823347   4.823543   2.801573   2.415099   1.395214
    27  C    4.549838   4.053065   2.424669   2.786569   2.414501
    28  C    3.380944   2.676097   1.398370   2.411303   2.786427
    29  H    3.694481   2.459804   2.151958   3.394916   3.871444
    30  H    5.486533   4.743268   3.404791   3.870688   3.398138
    31  H    5.887912   5.888253   3.885762   3.397815   2.153508
    32  H    4.762089   5.503431   3.404889   2.150176   1.084141
    33  H    2.496185   3.719239   2.152554   1.085108   2.150876
                   26         27         28         29         30
    26  C    0.000000
    27  C    1.394687   0.000000
    28  C    2.415054   1.394024   0.000000
    29  H    3.397607   2.151285   1.085026   0.000000
    30  H    2.153501   1.084134   2.150593   2.475012   0.000000
    31  H    1.084193   2.153128   3.397949   4.293288   2.481813
    32  H    2.153780   3.397934   3.870555   4.955566   4.295420
    33  H    3.397820   3.871661   3.394906   4.291477   4.955771
                   31         32         33
    31  H    0.000000
    32  H    2.481888   0.000000
    33  H    4.293282   2.474718   0.000000
 Stoichiometry    C15H14FNOS
 Framework group  C1[X(C15H14FNOS)]
 Deg. of freedom    93
 Full point group                 C1      NOp   1
 Largest Abelian subgroup         C1      NOp   1
 Largest concise Abelian subgroup C1      NOp   1
                         Standard orientation:                         
 ---------------------------------------------------------------------
 Center     Atomic      Atomic             Coordinates (Angstroms)
 Number     Number       Type             X           Y           Z
 ---------------------------------------------------------------------
      1          6           0       -2.825356    1.200988   -0.075448
      2          8           0       -1.419848    0.830708    0.057986
      3          6           0       -0.473831    1.775567    0.025755
      4          7           0        0.751081    1.238217    0.133973
      5          1           0        1.521202    1.889875    0.151514
      6          6           0        1.039362   -0.197832    0.293841
      7          1           0        0.678014   -0.536428    1.268872
      8          1           0        0.484952   -0.749057   -0.467948
      9          6           0        2.521759   -0.454252    0.163218
     10          6           0        3.115704   -0.556222   -1.100210
     11          6           0        4.484102   -0.777381   -1.233682
     12          6           0        5.245784   -0.894748   -0.081305
     13          6           0        4.698739   -0.801742    1.187378
     14          6           0        3.326916   -0.578687    1.299347
     15          1           0        2.881708   -0.506483    2.285529
     16          1           0        5.330406   -0.904100    2.060760
     17          9           0        6.582256   -1.114573   -0.202585
     18          1           0        4.953605   -0.863018   -2.205603
     19          1           0        2.504475   -0.467470   -1.991678
     20         16           0       -0.748811    3.429481   -0.132228
     21          1           0       -2.946637    1.744716   -1.012464
     22          1           0       -3.083438    1.863205    0.751199
     23          6           0       -3.627262   -0.069227   -0.051996
     24          6           0       -3.860010   -0.781315   -1.233434
     25          6           0       -4.589440   -1.968384   -1.212155
     26          6           0       -5.096490   -2.454204   -0.006543
     27          6           0       -4.873416   -1.748348    1.175471
     28          6           0       -4.142049   -0.561832    1.151238
     29          1           0       -3.972588   -0.012257    2.071310
     30          1           0       -5.271096   -2.118861    2.113510
     31          1           0       -5.667965   -3.375401    0.010418
     32          1           0       -4.766382   -2.510621   -2.134127
     33          1           0       -3.471447   -0.402099   -2.172940
 ---------------------------------------------------------------------
 Rotational constants (GHZ):      0.5578533      0.1286509      0.1130345
 Standard basis: 6-311++G(d,p) (5D, 7F)
 There are   543 symmetry adapted cartesian basis functions of A   symmetry.
 There are   524 symmetry adapted basis functions of A   symmetry.
   524 basis functions,   824 primitive gaussians,   543 cartesian basis functions
    72 alpha electrons       72 beta electrons
       nuclear repulsion energy      1380.2449167545 Hartrees.
 NAtoms=   33 NActive=   33 NUniq=   33 SFac= 1.00D+00 NAtFMM=   60 NAOKFM=F Big=F
 Integral buffers will be    131072 words long.
 Raffenetti 2 integral format.
 Two-electron integral symmetry is turned on.
 ------------------------------------------------------------------------------
 Polarizable Continuum Model (PCM)
 =================================
 Model                : PCM (using non-symmetric T matrix).
 Atomic radii         : UFF (Universal Force Field).
 Polarization charges : Total charges.
 Charge compensation  : None.
 Solution method      : On-the-fly selection.
 Cavity type          : Scaled VdW (van der Waals Surface) (Alpha=1.100).
 Cavity algorithm     : GePol (No added spheres)
                        Default sphere list used, NSphG=   33.
                        Lebedev-Laikov grids with approx.  5.0 points / Ang**2.
                        Smoothing algorithm: York/Karplus (Gamma=1.0000).
                        Polarization charges: spherical gaussians, with
                                              point-specific exponents (IZeta= 3).
                        Self-potential: point-specific (ISelfS= 7).
                        Self-field    : sphere-specific E.n sum rule (ISelfD= 2).
 1st derivatives      : Analytical E(r).r(x)/FMM algorithm (CHGder, D1EAlg=3).
                        Cavity 1st derivative terms included.
 Solvent              : Chloroform, Eps=   4.711300 Eps(inf)=   2.090627
 ------------------------------------------------------------------------------
 One-electron integrals computed using PRISM.
 NBasis=   524 RedAO= T EigKep=  2.13D-06  NBF=   524
 NBsUse=   522 1.00D-06 EigRej=  8.53D-07 NBFU=   522
 Initial guess from the checkpoint file:  "60385_4cB.chk"
 B after Tr=    -0.000000   -0.000000   -0.000000
         Rot=    1.000000    0.000025    0.000026   -0.000002 Ang=   0.00 deg.
 Requested convergence on RMS density matrix=1.00D-08 within 128 cycles.
 Requested convergence on MAX density matrix=1.00D-06.
 Requested convergence on             energy=1.00D-06.
 No special actions if energy rises.
 Inv3:  Mode=1 IEnd=    23369043.
 Iteration    1 A*A^-1 deviation from unit magnitude is 8.88D-15 for   2732.
 Iteration    1 A*A^-1 deviation from orthogonality  is 6.99D-15 for   2165   1333.
 Iteration    1 A^-1*A deviation from unit magnitude is 9.33D-15 for   2521.
 Iteration    1 A^-1*A deviation from orthogonality  is 9.58D-14 for   2406   2364.
 Error on total polarization charges =  0.01923
 SCF Done:  E(RB3LYP) =  -1208.29563225     A.U. after    8 cycles
            NFock=  8  Conv=0.97D-08     -V/T= 2.0033
 D1PCM: PCM CHGder 1st derivatives, ID1Alg=3 FixD1E=F DoIter=F DoCFld=F I1PDM=0.
 Calling FoFJK, ICntrl=      2127 FMM=F ISym2X=0 I1Cent= 0 IOpClX= 0 NMat=1 NMatS=1 NMatT=0.
 ***** Axes restored to original set *****
 -------------------------------------------------------------------
 Center     Atomic                   Forces (Hartrees/Bohr)
 Number     Number              X              Y              Z
 -------------------------------------------------------------------
      1        6          -0.000022713    0.000001518   -0.000000971
      2        8           0.000026642    0.000002740   -0.000000129
      3        6          -0.000025626   -0.000003114   -0.000000389
      4        7           0.000012811   -0.000011902    0.000003646
      5        1          -0.000002803    0.000002860    0.000001440
      6        6          -0.000003181    0.000008017   -0.000001752
      7        1           0.000000996   -0.000001743    0.000001036
      8        1          -0.000000022    0.000000603   -0.000000187
      9        6          -0.000001286    0.000000284   -0.000002172
     10        6           0.000001690    0.000000790   -0.000001346
     11        6          -0.000003741    0.000003102   -0.000000529
     12        6           0.000009957    0.000000621   -0.000002727
     13        6          -0.000004514    0.000002293    0.000000269
     14        6           0.000003201    0.000001422    0.000000995
     15        1           0.000000194   -0.000000309   -0.000000414
     16        1           0.000001063    0.000001044   -0.000000681
     17        9          -0.000005104    0.000003851   -0.000000645
     18        1           0.000000320    0.000002866   -0.000001390
     19        1          -0.000000351    0.000002065   -0.000000346
     20       16           0.000000148   -0.000000639    0.000001634
     21        1           0.000001087   -0.000000958    0.000001602
     22        1           0.000001812   -0.000002427    0.000002750
     23        6           0.000004812    0.000004046    0.000002090
     24        6           0.000000190   -0.000002934   -0.000002276
     25        6           0.000001055    0.000000241   -0.000001575
     26        6           0.000000413   -0.000002358    0.000000365
     27        6           0.000000127   -0.000002198    0.000000360
     28        6          -0.000000293   -0.000001849    0.000001682
     29        1           0.000000248   -0.000002458    0.000000667
     30        1           0.000001074   -0.000002777   -0.000000219
     31        1           0.000001331   -0.000002012   -0.000000806
     32        1           0.000000659   -0.000000594   -0.000000444
     33        1          -0.000000198   -0.000000090    0.000000461
 -------------------------------------------------------------------
 Cartesian Forces:  Max     0.000026642 RMS     0.000005213

 GradGradGradGradGradGradGradGradGradGradGradGradGradGradGradGradGradGrad
 Berny optimization.
 Using GEDIIS/GDIIS optimizer.
 FormGI is forming the generalized inverse of G from B-inverse, IUseBI=4.
 Internal  Forces:  Max     0.000016159 RMS     0.000002181
 Search for a local minimum.
 Step number   9 out of a maximum of  174
 All quantities printed in internal units (Hartrees-Bohrs-Radians)
 Mixed Optimization -- En-DIIS/RFO-DIIS
 Swapping is turned off.
 Update second derivatives using D2CorX and points    1    2    3    4    5
                                                      6    7    8    9
 DE= -1.82D-08 DEPred=-1.34D-08 R= 1.36D+00
 Trust test= 1.36D+00 RLast= 4.02D-03 DXMaxT set to 3.00D-01
 ITU=  0  0  0  0  0  0  1  1  0
     Eigenvalues ---    0.00107   0.00636   0.00694   0.00869   0.01397
     Eigenvalues ---    0.01512   0.01555   0.02109   0.02111   0.02131
     Eigenvalues ---    0.02134   0.02139   0.02142   0.02150   0.02152
     Eigenvalues ---    0.02157   0.02160   0.02162   0.02179   0.02219
     Eigenvalues ---    0.02230   0.02259   0.02283   0.02473   0.02528
     Eigenvalues ---    0.05184   0.06465   0.06564   0.07122   0.07625
     Eigenvalues ---    0.09601   0.10923   0.13087   0.13752   0.15662
     Eigenvalues ---    0.15995   0.15999   0.16000   0.16000   0.16000
     Eigenvalues ---    0.16000   0.16000   0.16020   0.16047   0.20065
     Eigenvalues ---    0.21896   0.21998   0.21999   0.22003   0.22076
     Eigenvalues ---    0.22335   0.23172   0.23428   0.23643   0.24520
     Eigenvalues ---    0.24965   0.25001   0.25009   0.30456   0.31481
     Eigenvalues ---    0.31909   0.34266   0.34473   0.34674   0.34801
     Eigenvalues ---    0.34911   0.35396   0.35416   0.35471   0.35489
     Eigenvalues ---    0.35497   0.35501   0.35505   0.35633   0.35665
     Eigenvalues ---    0.36219   0.36615   0.42057   0.42070   0.42309
     Eigenvalues ---    0.42606   0.45719   0.45982   0.46098   0.46285
     Eigenvalues ---    0.46469   0.46593   0.46821   0.47908   0.49401
     Eigenvalues ---    0.50477   0.55434   0.57802
 En-DIIS/RFO-DIIS IScMMF=        0 using points:     9    8    7    6    5
 RFO step:  Lambda=-1.43955695D-09.
 DidBck=F Rises=F RFO-DIIS coefs:    1.30597   -0.31138   -0.18438    0.21862   -0.02882
 Iteration  1 RMS(Cart)=  0.00023953 RMS(Int)=  0.00000001
 Iteration  2 RMS(Cart)=  0.00000002 RMS(Int)=  0.00000000
 Variable       Old X    -DE/DX   Delta X   Delta X   Delta X     New X
                                 (Linear)    (Quad)   (Total)
    R1        2.75820   0.00001   0.00005   0.00002   0.00007   2.75827
    R2        2.06002  -0.00000  -0.00000  -0.00000  -0.00000   2.06001
    R3        2.06013  -0.00000   0.00000  -0.00000  -0.00000   2.06013
    R4        2.83903  -0.00001  -0.00002  -0.00001  -0.00003   2.83900
    R5        2.52739  -0.00002  -0.00005  -0.00000  -0.00006   2.52734
    R6        2.53594   0.00001   0.00004  -0.00001   0.00003   2.53598
    R7        3.18238  -0.00000  -0.00000   0.00001   0.00000   3.18239
    R8        1.90671  -0.00000  -0.00000   0.00000  -0.00000   1.90671
    R9        2.78432  -0.00001   0.00001  -0.00002  -0.00001   2.78430
   R10        2.06656   0.00000   0.00000   0.00000   0.00001   2.06656
   R11        2.06278  -0.00000  -0.00000  -0.00000  -0.00000   2.06278
   R12        2.85362   0.00000  -0.00001   0.00001  -0.00000   2.85362
   R13        2.64522   0.00000   0.00000   0.00000   0.00000   2.64523
   R14        2.64194   0.00000   0.00000   0.00000   0.00000   2.64194
   R15        2.63157  -0.00000  -0.00000  -0.00000  -0.00000   2.63156
   R16        2.04945   0.00000   0.00000   0.00000   0.00000   2.04945
   R17        2.61978   0.00000   0.00000   0.00000   0.00000   2.61978
   R18        2.04614   0.00000  -0.00000   0.00000   0.00000   2.04614
   R19        2.61675   0.00000   0.00000   0.00000   0.00001   2.61676
   R20        2.56974  -0.00001  -0.00001  -0.00001  -0.00001   2.56973
   R21        2.63492  -0.00000  -0.00000  -0.00000  -0.00001   2.63492
   R22        2.04604   0.00000  -0.00000   0.00000   0.00000   2.04604
   R23        2.04927   0.00000   0.00000   0.00000   0.00000   2.04927
   R24        2.64362   0.00000   0.00000   0.00000   0.00001   2.64362
   R25        2.64254   0.00000  -0.00000   0.00000  -0.00000   2.64254
   R26        2.63320  -0.00000  -0.00000  -0.00000  -0.00001   2.63320
   R27        2.05056  -0.00000  -0.00000   0.00000   0.00000   2.05056
   R28        2.63657   0.00000   0.00000   0.00000   0.00001   2.63658
   R29        2.04873  -0.00000  -0.00000   0.00000  -0.00000   2.04873
   R30        2.63558   0.00000  -0.00000   0.00000  -0.00000   2.63558
   R31        2.04883  -0.00000   0.00000  -0.00000  -0.00000   2.04883
   R32        2.63432   0.00000   0.00000   0.00000   0.00000   2.63432
   R33        2.04872  -0.00000  -0.00000   0.00000  -0.00000   2.04872
   R34        2.05040   0.00000  -0.00000   0.00000   0.00000   2.05040
    A1        1.88836  -0.00000  -0.00003   0.00000  -0.00003   1.88833
    A2        1.88888  -0.00000  -0.00003   0.00000  -0.00003   1.88885
    A3        1.87347  -0.00000   0.00000  -0.00001  -0.00001   1.87346
    A4        1.89912   0.00000  -0.00001   0.00002   0.00001   1.89914
    A5        1.95600   0.00000   0.00003  -0.00000   0.00003   1.95603
    A6        1.95561   0.00000   0.00003  -0.00001   0.00002   1.95563
    A7        2.09405  -0.00001   0.00000  -0.00001  -0.00001   2.09404
    A8        1.93993  -0.00000   0.00001  -0.00000   0.00000   1.93993
    A9        2.19025   0.00000   0.00003  -0.00000   0.00003   2.19028
   A10        2.15300  -0.00000  -0.00004   0.00001  -0.00003   2.15297
   A11        2.02581  -0.00000  -0.00001  -0.00001  -0.00002   2.02579
   A12        2.18660  -0.00000  -0.00001   0.00000  -0.00001   2.18659
   A13        2.06947   0.00000   0.00002   0.00001   0.00003   2.06949
   A14        1.91120   0.00000  -0.00000   0.00001   0.00001   1.91120
   A15        1.89345   0.00000  -0.00001   0.00001  -0.00000   1.89345
   A16        1.92643   0.00000  -0.00000  -0.00000  -0.00000   1.92643
   A17        1.87345   0.00000  -0.00001   0.00000  -0.00000   1.87345
   A18        1.92722  -0.00000   0.00000  -0.00001  -0.00000   1.92721
   A19        1.93101  -0.00000   0.00001  -0.00001   0.00000   1.93101
   A20        2.10247   0.00000   0.00000   0.00000   0.00000   2.10247
   A21        2.10619  -0.00000   0.00000  -0.00000  -0.00000   2.10618
   A22        2.07446  -0.00000  -0.00000   0.00000  -0.00000   2.07446
   A23        2.11183   0.00000   0.00000  -0.00000   0.00000   2.11183
   A24        2.09072  -0.00000  -0.00001   0.00000  -0.00000   2.09072
   A25        2.08062   0.00000   0.00000  -0.00000   0.00000   2.08062
   A26        2.06424   0.00000   0.00000   0.00000   0.00000   2.06424
   A27        2.12314  -0.00000   0.00001  -0.00001   0.00000   2.12314
   A28        2.09579  -0.00000  -0.00001   0.00000  -0.00001   2.09579
   A29        2.13986  -0.00000  -0.00000  -0.00000  -0.00001   2.13986
   A30        2.07091   0.00000   0.00000   0.00000   0.00000   2.07092
   A31        2.07240   0.00000   0.00000   0.00000   0.00000   2.07241
   A32        2.06348   0.00000   0.00000   0.00000   0.00000   2.06349
   A33        2.09697  -0.00000  -0.00001   0.00000  -0.00001   2.09696
   A34        2.12273  -0.00000   0.00001  -0.00001   0.00000   2.12273
   A35        2.11250  -0.00000   0.00000  -0.00000   0.00000   2.11250
   A36        2.09055   0.00000  -0.00001   0.00000  -0.00000   2.09054
   A37        2.08013   0.00000   0.00000  -0.00000   0.00000   2.08013
   A38        2.10133  -0.00000  -0.00000  -0.00000  -0.00000   2.10132
   A39        2.10339  -0.00000   0.00000  -0.00000   0.00000   2.10339
   A40        2.07843   0.00000  -0.00000   0.00001   0.00000   2.07843
   A41        2.10346  -0.00000   0.00000  -0.00000  -0.00000   2.10346
   A42        2.08718   0.00000  -0.00000   0.00000  -0.00000   2.08718
   A43        2.09254   0.00000   0.00000   0.00000   0.00000   2.09254
   A44        2.09448  -0.00000  -0.00000  -0.00000  -0.00000   2.09448
   A45        2.09270  -0.00000   0.00000  -0.00000   0.00000   2.09270
   A46        2.09599   0.00000  -0.00000   0.00000  -0.00000   2.09599
   A47        2.09207   0.00000   0.00000   0.00000   0.00000   2.09207
   A48        2.09547  -0.00000  -0.00000  -0.00000  -0.00000   2.09547
   A49        2.09563  -0.00000   0.00000  -0.00000  -0.00000   2.09563
   A50        2.09434  -0.00000  -0.00000  -0.00000  -0.00000   2.09434
   A51        2.09632   0.00000  -0.00000   0.00000   0.00000   2.09632
   A52        2.09252  -0.00000   0.00000  -0.00000  -0.00000   2.09252
   A53        2.10358  -0.00000   0.00000  -0.00000  -0.00000   2.10358
   A54        2.08716   0.00000  -0.00000   0.00000  -0.00000   2.08716
   A55        2.09245   0.00000   0.00000  -0.00000   0.00000   2.09245
    D1        0.99157  -0.00000  -0.00008  -0.00000  -0.00008   0.99149
    D2       -1.06351   0.00000  -0.00004  -0.00003  -0.00007  -1.06358
    D3        3.10571   0.00000  -0.00006  -0.00001  -0.00007   3.10564
    D4       -1.51910   0.00000   0.00013   0.00011   0.00024  -1.51887
    D5        1.61351   0.00000   0.00014   0.00011   0.00025   1.61375
    D6        0.55189  -0.00000   0.00011   0.00010   0.00022   0.55211
    D7       -2.59868  -0.00000   0.00012   0.00010   0.00023  -2.59846
    D8        2.69267   0.00000   0.00015   0.00012   0.00027   2.69294
    D9       -0.45790   0.00000   0.00016   0.00012   0.00028  -0.45762
   D10       -3.11779  -0.00000  -0.00006  -0.00004  -0.00010  -3.11789
   D11        0.02154  -0.00000  -0.00007  -0.00003  -0.00010   0.02144
   D12       -3.10450  -0.00000  -0.00003   0.00001  -0.00002  -3.10452
   D13       -0.01892  -0.00000  -0.00002  -0.00000  -0.00003  -0.01895
   D14        0.03929  -0.00000  -0.00002   0.00001  -0.00001   0.03928
   D15        3.12487  -0.00000  -0.00001  -0.00001  -0.00002   3.12485
   D16       -1.17231  -0.00000  -0.00007  -0.00007  -0.00014  -1.17245
   D17        0.86729  -0.00000  -0.00008  -0.00006  -0.00014   0.86715
   D18        2.98569  -0.00000  -0.00007  -0.00007  -0.00014   2.98555
   D19        1.91199  -0.00000  -0.00006  -0.00009  -0.00015   1.91184
   D20       -2.33160  -0.00000  -0.00007  -0.00008  -0.00015  -2.33175
   D21       -0.21320  -0.00000  -0.00007  -0.00008  -0.00015  -0.21335
   D22       -1.42119  -0.00000  -0.00000  -0.00005  -0.00005  -1.42124
   D23        1.70762  -0.00000  -0.00003  -0.00004  -0.00007   1.70755
   D24        2.74631  -0.00000  -0.00001  -0.00005  -0.00006   2.74625
   D25       -0.40807  -0.00000  -0.00003  -0.00004  -0.00007  -0.40814
   D26        0.67476  -0.00000  -0.00001  -0.00005  -0.00005   0.67471
   D27       -2.47962  -0.00000  -0.00003  -0.00004  -0.00007  -2.47969
   D28        3.12877  -0.00000  -0.00002   0.00000  -0.00002   3.12875
   D29       -0.01840  -0.00000  -0.00002   0.00000  -0.00001  -0.01842
   D30       -0.00026  -0.00000   0.00000  -0.00001  -0.00000  -0.00027
   D31        3.13575  -0.00000   0.00001  -0.00001  -0.00000   3.13575
   D32       -3.12994   0.00000   0.00002   0.00000   0.00002  -3.12992
   D33        0.01722   0.00000   0.00002  -0.00000   0.00002   0.01725
   D34       -0.00093   0.00000  -0.00000   0.00001   0.00001  -0.00092
   D35       -3.13696   0.00000   0.00000   0.00001   0.00001  -3.13695
   D36        0.00028  -0.00000  -0.00000  -0.00000  -0.00000   0.00028
   D37        3.13606  -0.00000   0.00000  -0.00000   0.00000   3.13606
   D38       -3.13576  -0.00000  -0.00001  -0.00000  -0.00001  -3.13577
   D39        0.00002  -0.00000  -0.00000  -0.00000  -0.00000   0.00001
   D40        0.00092   0.00000   0.00000   0.00001   0.00001   0.00093
   D41        3.13839   0.00000   0.00000   0.00001   0.00001   3.13840
   D42       -3.13495   0.00000  -0.00000   0.00001   0.00000  -3.13495
   D43        0.00252   0.00000  -0.00000   0.00001   0.00000   0.00252
   D44       -0.00207  -0.00000  -0.00000  -0.00000  -0.00000  -0.00208
   D45        3.13665  -0.00000   0.00000  -0.00001  -0.00000   3.13665
   D46       -3.13954  -0.00000  -0.00000  -0.00000  -0.00000  -3.13955
   D47       -0.00081  -0.00000   0.00000  -0.00001  -0.00000  -0.00082
   D48        0.00206  -0.00000   0.00000  -0.00001  -0.00000   0.00205
   D49        3.13812  -0.00000  -0.00000  -0.00000  -0.00001   3.13811
   D50       -3.13663  -0.00000  -0.00000  -0.00000  -0.00000  -3.13663
   D51       -0.00057  -0.00000  -0.00000  -0.00000  -0.00001  -0.00058
   D52        3.12774   0.00000   0.00001   0.00001   0.00001   3.12775
   D53       -0.01781   0.00000   0.00001   0.00000   0.00001  -0.01780
   D54       -0.00500   0.00000  -0.00000   0.00001   0.00000  -0.00500
   D55        3.13263   0.00000  -0.00000   0.00000   0.00000   3.13263
   D56       -3.12896  -0.00000  -0.00001  -0.00001  -0.00002  -3.12898
   D57        0.01665  -0.00000  -0.00001  -0.00000  -0.00002   0.01663
   D58        0.00377  -0.00000   0.00000  -0.00001  -0.00001   0.00376
   D59       -3.13381  -0.00000  -0.00000  -0.00001  -0.00001  -3.13382
   D60        0.00227  -0.00000   0.00000  -0.00000   0.00000   0.00227
   D61        3.13841   0.00000  -0.00000   0.00000   0.00000   3.13841
   D62       -3.13535  -0.00000   0.00000  -0.00000   0.00000  -3.13535
   D63        0.00079   0.00000  -0.00000   0.00001   0.00000   0.00079
   D64        0.00176   0.00000  -0.00000   0.00000  -0.00000   0.00176
   D65        3.13679   0.00000  -0.00001   0.00001   0.00000   3.13679
   D66       -3.13437  -0.00000   0.00000  -0.00000  -0.00000  -3.13437
   D67        0.00065   0.00000  -0.00000   0.00000   0.00000   0.00066
   D68       -0.00299  -0.00000   0.00000  -0.00000  -0.00000  -0.00299
   D69        3.13464   0.00000  -0.00000   0.00000   0.00000   3.13464
   D70       -3.13802  -0.00000   0.00000  -0.00001  -0.00001  -3.13802
   D71       -0.00039  -0.00000   0.00000  -0.00000   0.00000  -0.00039
   D72        0.00020   0.00000   0.00000   0.00001   0.00001   0.00021
   D73        3.13777   0.00000   0.00000   0.00000   0.00001   3.13778
   D74       -3.13743   0.00000   0.00000  -0.00000   0.00000  -3.13743
   D75        0.00013  -0.00000   0.00000  -0.00000  -0.00000   0.00013
         Item               Value     Threshold  Converged?
 Maximum Force            0.000016     0.000450     YES
 RMS     Force            0.000002     0.000300     YES
 Maximum Displacement     0.000783     0.001800     YES
 RMS     Displacement     0.000240     0.001200     YES
 Predicted change in Energy=-2.214481D-09
 Optimization completed.
    -- Stationary point found.
                           ----------------------------
                           !   Optimized Parameters   !
                           ! (Angstroms and Degrees)  !
 --------------------------                            --------------------------
 ! Name  Definition              Value          Derivative Info.                !
 --------------------------------------------------------------------------------
 ! R1    R(1,2)                  1.4596         -DE/DX =    0.0                 !
 ! R2    R(1,21)                 1.0901         -DE/DX =    0.0                 !
 ! R3    R(1,22)                 1.0902         -DE/DX =    0.0                 !
 ! R4    R(1,23)                 1.5023         -DE/DX =    0.0                 !
 ! R5    R(2,3)                  1.3374         -DE/DX =    0.0                 !
 ! R6    R(3,4)                  1.342          -DE/DX =    0.0                 !
 ! R7    R(3,20)                 1.684          -DE/DX =    0.0                 !
 ! R8    R(4,5)                  1.009          -DE/DX =    0.0                 !
 ! R9    R(4,6)                  1.4734         -DE/DX =    0.0                 !
 ! R10   R(6,7)                  1.0936         -DE/DX =    0.0                 !
 ! R11   R(6,8)                  1.0916         -DE/DX =    0.0                 !
 ! R12   R(6,9)                  1.5101         -DE/DX =    0.0                 !
 ! R13   R(9,10)                 1.3998         -DE/DX =    0.0                 !
 ! R14   R(9,14)                 1.3981         -DE/DX =    0.0                 !
 ! R15   R(10,11)                1.3926         -DE/DX =    0.0                 !
 ! R16   R(10,19)                1.0845         -DE/DX =    0.0                 !
 ! R17   R(11,12)                1.3863         -DE/DX =    0.0                 !
 ! R18   R(11,18)                1.0828         -DE/DX =    0.0                 !
 ! R19   R(12,13)                1.3847         -DE/DX =    0.0                 !
 ! R20   R(12,17)                1.3598         -DE/DX =    0.0                 !
 ! R21   R(13,14)                1.3943         -DE/DX =    0.0                 !
 ! R22   R(13,16)                1.0827         -DE/DX =    0.0                 !
 ! R23   R(14,15)                1.0844         -DE/DX =    0.0                 !
 ! R24   R(23,24)                1.3989         -DE/DX =    0.0                 !
 ! R25   R(23,28)                1.3984         -DE/DX =    0.0                 !
 ! R26   R(24,25)                1.3934         -DE/DX =    0.0                 !
 ! R27   R(24,33)                1.0851         -DE/DX =    0.0                 !
 ! R28   R(25,26)                1.3952         -DE/DX =    0.0                 !
 ! R29   R(25,32)                1.0841         -DE/DX =    0.0                 !
 ! R30   R(26,27)                1.3947         -DE/DX =    0.0                 !
 ! R31   R(26,31)                1.0842         -DE/DX =    0.0                 !
 ! R32   R(27,28)                1.394          -DE/DX =    0.0                 !
 ! R33   R(27,30)                1.0841         -DE/DX =    0.0                 !
 ! R34   R(28,29)                1.085          -DE/DX =    0.0                 !
 ! A1    A(2,1,21)             108.1949         -DE/DX =    0.0                 !
 ! A2    A(2,1,22)             108.2248         -DE/DX =    0.0                 !
 ! A3    A(2,1,23)             107.3422         -DE/DX =    0.0                 !
 ! A4    A(21,1,22)            108.8117         -DE/DX =    0.0                 !
 ! A5    A(21,1,23)            112.0704         -DE/DX =    0.0                 !
 ! A6    A(22,1,23)            112.0481         -DE/DX =    0.0                 !
 ! A7    A(1,2,3)              119.9804         -DE/DX =    0.0                 !
 ! A8    A(2,3,4)              111.1499         -DE/DX =    0.0                 !
 ! A9    A(2,3,20)             125.4922         -DE/DX =    0.0                 !
 ! A10   A(4,3,20)             123.3577         -DE/DX =    0.0                 !
 ! A11   A(3,4,5)              116.0705         -DE/DX =    0.0                 !
 ! A12   A(3,4,6)              125.2827         -DE/DX =    0.0                 !
 ! A13   A(5,4,6)              118.5718         -DE/DX =    0.0                 !
 ! A14   A(4,6,7)              109.5036         -DE/DX =    0.0                 !
 ! A15   A(4,6,8)              108.4867         -DE/DX =    0.0                 !
 ! A16   A(4,6,9)              110.3765         -DE/DX =    0.0                 !
 ! A17   A(7,6,8)              107.3406         -DE/DX =    0.0                 !
 ! A18   A(7,6,9)              110.4213         -DE/DX =    0.0                 !
 ! A19   A(8,6,9)              110.6386         -DE/DX =    0.0                 !
 ! A20   A(6,9,10)             120.4627         -DE/DX =    0.0                 !
 ! A21   A(6,9,14)             120.6756         -DE/DX =    0.0                 !
 ! A22   A(10,9,14)            118.8577         -DE/DX =    0.0                 !
 ! A23   A(9,10,11)            120.999          -DE/DX =    0.0                 !
 ! A24   A(9,10,19)            119.7895         -DE/DX =    0.0                 !
 ! A25   A(11,10,19)           119.2107         -DE/DX =    0.0                 !
 ! A26   A(10,11,12)           118.2723         -DE/DX =    0.0                 !
 ! A27   A(10,11,18)           121.6467         -DE/DX =    0.0                 !
 ! A28   A(12,11,18)           120.0801         -DE/DX =    0.0                 !
 ! A29   A(11,12,13)           122.605          -DE/DX =    0.0                 !
 ! A30   A(11,12,17)           118.6547         -DE/DX =    0.0                 !
 ! A31   A(13,12,17)           118.74           -DE/DX =    0.0                 !
 ! A32   A(12,13,14)           118.2288         -DE/DX =    0.0                 !
 ! A33   A(12,13,16)           120.1475         -DE/DX =    0.0                 !
 ! A34   A(14,13,16)           121.6234         -DE/DX =    0.0                 !
 ! A35   A(9,14,13)            121.0371         -DE/DX =    0.0                 !
 ! A36   A(9,14,15)            119.7795         -DE/DX =    0.0                 !
 ! A37   A(13,14,15)           119.1827         -DE/DX =    0.0                 !
 ! A38   A(1,23,24)            120.3972         -DE/DX =    0.0                 !
 ! A39   A(1,23,28)            120.5154         -DE/DX =    0.0                 !
 ! A40   A(24,23,28)           119.0854         -DE/DX =    0.0                 !
 ! A41   A(23,24,25)           120.5195         -DE/DX =    0.0                 !
 ! A42   A(23,24,33)           119.5866         -DE/DX =    0.0                 !
 ! A43   A(25,24,33)           119.8935         -DE/DX =    0.0                 !
 ! A44   A(24,25,26)           120.005          -DE/DX =    0.0                 !
 ! A45   A(24,25,32)           119.9029         -DE/DX =    0.0                 !
 ! A46   A(26,25,32)           120.0914         -DE/DX =    0.0                 !
 ! A47   A(25,26,27)           119.8667         -DE/DX =    0.0                 !
 ! A48   A(25,26,31)           120.0617         -DE/DX =    0.0                 !
 ! A49   A(27,26,31)           120.0706         -DE/DX =    0.0                 !
 ! A50   A(26,27,28)           119.9967         -DE/DX =    0.0                 !
 ! A51   A(26,27,30)           120.1103         -DE/DX =    0.0                 !
 ! A52   A(28,27,30)           119.8927         -DE/DX =    0.0                 !
 ! A53   A(23,28,27)           120.5261         -DE/DX =    0.0                 !
 ! A54   A(23,28,29)           119.5852         -DE/DX =    0.0                 !
 ! A55   A(27,28,29)           119.8883         -DE/DX =    0.0                 !
 ! D1    D(21,1,2,3)            56.8131         -DE/DX =    0.0                 !
 ! D2    D(22,1,2,3)           -60.9347         -DE/DX =    0.0                 !
 ! D3    D(23,1,2,3)           177.944          -DE/DX =    0.0                 !
 ! D4    D(2,1,23,24)          -87.0383         -DE/DX =    0.0                 !
 ! D5    D(2,1,23,28)           92.4471         -DE/DX =    0.0                 !
 ! D6    D(21,1,23,24)          31.621          -DE/DX =    0.0                 !
 ! D7    D(21,1,23,28)        -148.8936         -DE/DX =    0.0                 !
 ! D8    D(22,1,23,24)         154.2788         -DE/DX =    0.0                 !
 ! D9    D(22,1,23,28)         -26.2358         -DE/DX =    0.0                 !
 ! D10   D(1,2,3,4)           -178.6363         -DE/DX =    0.0                 !
 ! D11   D(1,2,3,20)             1.2343         -DE/DX =    0.0                 !
 ! D12   D(2,3,4,5)           -177.875          -DE/DX =    0.0                 !
 ! D13   D(2,3,4,6)             -1.0843         -DE/DX =    0.0                 !
 ! D14   D(20,3,4,5)             2.2511         -DE/DX =    0.0                 !
 ! D15   D(20,3,4,6)           179.0418         -DE/DX =    0.0                 !
 ! D16   D(3,4,6,7)            -67.1685         -DE/DX =    0.0                 !
 ! D17   D(3,4,6,8)             49.6918         -DE/DX =    0.0                 !
 ! D18   D(3,4,6,9)            171.0672         -DE/DX =    0.0                 !
 ! D19   D(5,4,6,7)            109.5489         -DE/DX =    0.0                 !
 ! D20   D(5,4,6,8)           -133.5908         -DE/DX =    0.0                 !
 ! D21   D(5,4,6,9)            -12.2154         -DE/DX =    0.0                 !
 ! D22   D(4,6,9,10)           -81.428          -DE/DX =    0.0                 !
 ! D23   D(4,6,9,14)            97.8393         -DE/DX =    0.0                 !
 ! D24   D(7,6,9,10)           157.3519         -DE/DX =    0.0                 !
 ! D25   D(7,6,9,14)           -23.3808         -DE/DX =    0.0                 !
 ! D26   D(8,6,9,10)            38.661          -DE/DX =    0.0                 !
 ! D27   D(8,6,9,14)          -142.0717         -DE/DX =    0.0                 !
 ! D28   D(6,9,10,11)          179.2653         -DE/DX =    0.0                 !
 ! D29   D(6,9,10,19)           -1.0544         -DE/DX =    0.0                 !
 ! D30   D(14,9,10,11)          -0.0151         -DE/DX =    0.0                 !
 ! D31   D(14,9,10,19)         179.6652         -DE/DX =    0.0                 !
 ! D32   D(6,9,14,13)         -179.3323         -DE/DX =    0.0                 !
 ! D33   D(6,9,14,15)            0.9868         -DE/DX =    0.0                 !
 ! D34   D(10,9,14,13)          -0.0534         -DE/DX =    0.0                 !
 ! D35   D(10,9,14,15)        -179.7343         -DE/DX =    0.0                 !
 ! D36   D(9,10,11,12)           0.016          -DE/DX =    0.0                 !
 ! D37   D(9,10,11,18)         179.6831         -DE/DX =    0.0                 !
 ! D38   D(19,10,11,12)       -179.6661         -DE/DX =    0.0                 !
 ! D39   D(19,10,11,18)          0.0009         -DE/DX =    0.0                 !
 ! D40   D(10,11,12,13)          0.0528         -DE/DX =    0.0                 !
 ! D41   D(10,11,12,17)        179.8167         -DE/DX =    0.0                 !
 ! D42   D(18,11,12,13)       -179.6196         -DE/DX =    0.0                 !
 ! D43   D(18,11,12,17)          0.1443         -DE/DX =    0.0                 !
 ! D44   D(11,12,13,14)         -0.1189         -DE/DX =    0.0                 !
 ! D45   D(11,12,13,16)        179.7171         -DE/DX =    0.0                 !
 ! D46   D(17,12,13,14)       -179.8826         -DE/DX =    0.0                 !
 ! D47   D(17,12,13,16)         -0.0466         -DE/DX =    0.0                 !
 ! D48   D(12,13,14,9)           0.118          -DE/DX =    0.0                 !
 ! D49   D(12,13,14,15)        179.8008         -DE/DX =    0.0                 !
 ! D50   D(16,13,14,9)        -179.7155         -DE/DX =    0.0                 !
 ! D51   D(16,13,14,15)         -0.0327         -DE/DX =    0.0                 !
 ! D52   D(1,23,24,25)         179.2061         -DE/DX =    0.0                 !
 ! D53   D(1,23,24,33)          -1.0207         -DE/DX =    0.0                 !
 ! D54   D(28,23,24,25)         -0.2866         -DE/DX =    0.0                 !
 ! D55   D(28,23,24,33)        179.4866         -DE/DX =    0.0                 !
 ! D56   D(1,23,28,27)        -179.2764         -DE/DX =    0.0                 !
 ! D57   D(1,23,28,29)           0.9537         -DE/DX =    0.0                 !
 ! D58   D(24,23,28,27)          0.2157         -DE/DX =    0.0                 !
 ! D59   D(24,23,28,29)       -179.5542         -DE/DX =    0.0                 !
 ! D60   D(23,24,25,26)          0.1298         -DE/DX =    0.0                 !
 ! D61   D(23,24,25,32)        179.8178         -DE/DX =    0.0                 !
 ! D62   D(33,24,25,26)       -179.6426         -DE/DX =    0.0                 !
 ! D63   D(33,24,25,32)          0.0453         -DE/DX =    0.0                 !
 ! D64   D(24,25,26,27)          0.1011         -DE/DX =    0.0                 !
 ! D65   D(24,25,26,31)        179.7249         -DE/DX =    0.0                 !
 ! D66   D(32,25,26,27)       -179.5863         -DE/DX =    0.0                 !
 ! D67   D(32,25,26,31)          0.0375         -DE/DX =    0.0                 !
 ! D68   D(25,26,27,28)         -0.1714         -DE/DX =    0.0                 !
 ! D69   D(25,26,27,30)        179.6014         -DE/DX =    0.0                 !
 ! D70   D(31,26,27,28)       -179.7952         -DE/DX =    0.0                 !
 ! D71   D(31,26,27,30)         -0.0223         -DE/DX =    0.0                 !
 ! D72   D(26,27,28,23)          0.0117         -DE/DX =    0.0                 !
 ! D73   D(26,27,28,29)        179.781          -DE/DX =    0.0                 !
 ! D74   D(30,27,28,23)       -179.7616         -DE/DX =    0.0                 !
 ! D75   D(30,27,28,29)          0.0076         -DE/DX =    0.0                 !
 --------------------------------------------------------------------------------
 GradGradGradGradGradGradGradGradGradGradGradGradGradGradGradGradGradGrad

                          Input orientation:                          
 ---------------------------------------------------------------------
 Center     Atomic      Atomic             Coordinates (Angstroms)
 Number     Number       Type             X           Y           Z
 ---------------------------------------------------------------------
      1          6           0       -2.825700    1.199711   -0.079815
      2          8           0       -1.420099    0.830036    0.054314
      3          6           0       -0.474238    1.774944    0.019096
      4          7           0        0.750787    1.238098    0.128541
      5          1           0        1.520812    1.889923    0.143991
      6          6           0        1.039333   -0.197437    0.292487
      7          1           0        0.678298   -0.533266    1.268590
      8          1           0        0.484805   -0.750950   -0.467556
      9          6           0        2.521735   -0.454005    0.162211
     10          6           0        3.115359   -0.559539   -1.101076
     11          6           0        4.483755   -0.780873   -1.234273
     12          6           0        5.245763   -0.894787   -0.081765
     13          6           0        4.699042   -0.798194    1.186790
     14          6           0        3.327215   -0.575027    1.298480
     15          1           0        2.882259   -0.500039    2.284568
     16          1           0        5.330958   -0.897926    2.060296
     17          9           0        6.582237   -1.114755   -0.202765
     18          1           0        4.953012   -0.869249   -2.206067
     19          1           0        2.503878   -0.473462   -1.992634
     20         16           0       -0.749516    3.428351   -0.143598
     21          1           0       -2.947316    1.740706   -1.018368
     22          1           0       -3.083665    1.864278    0.744981
     23          6           0       -3.627403   -0.070555   -0.052473
     24          6           0       -3.860356   -0.786094   -1.231783
     25          6           0       -4.589596   -1.973209   -1.206874
     26          6           0       -5.096249   -2.455617    0.000274
     27          6           0       -4.872969   -1.746308    1.180181
     28          6           0       -4.141793   -0.559755    1.152319
     29          1           0       -3.972172   -0.007493    2.070751
     30          1           0       -5.270341   -2.114167    2.119394
     31          1           0       -5.667576   -3.376849    0.020053
     32          1           0       -4.766699   -2.518139   -2.127226
     33          1           0       -3.472102   -0.409538   -2.172487
 ---------------------------------------------------------------------
                    Distance matrix (angstroms):
                    1          2          3          4          5
     1  C    0.000000
     2  O    1.459577   0.000000
     3  C    2.422819   1.337440   0.000000
     4  N    3.582757   2.210152   1.341964   0.000000
     5  H    4.406659   3.127356   2.002259   1.008986   0.000000
     6  C    4.126634   2.676048   2.501185   1.473397   2.147312
     7  H    4.135143   2.781425   2.866602   2.107771   2.801142
     8  H    3.861977   2.529926   2.745312   2.093417   2.901984
     9  C    5.602537   4.147103   3.736917   2.449614   2.548761
    10  C    6.279659   4.882235   4.426036   3.214756   3.176891
    11  C    7.660524   6.253877   5.717065   4.457416   4.220403
    12  C    8.338791   6.886744   6.313164   4.979783   4.656269
    13  C    7.887817   6.432536   5.894690   4.566738   4.291218
    14  C    6.550401   5.104815   4.648680   3.360679   3.266790
    15  H    6.407827   5.025277   4.644780   3.494674   3.485331
    16  H    8.689720   7.251661   6.709026   5.410383   5.095248
    17  F    9.689228   8.239277   7.628461   6.296943   5.896300
    18  H    8.325257   6.972334   6.434139   5.248810   4.991573
    19  H    5.904472   4.613751   4.239288   3.240702   3.334243
    20  S    3.046546   2.690743   1.684044   2.668741   2.757509
    21  H    1.090114   2.076623   2.682093   3.904354   4.619254
    22  H    1.090175   2.077048   2.709981   3.933843   4.643603
    23  C    1.502348   2.386348   3.654236   4.573170   5.512367
    24  C    2.518128   3.196995   4.425993   5.216366   6.165289
    25  C    3.801186   4.415257   5.699810   6.373031   7.354299
    26  C    4.303862   4.930772   6.265859   6.917211   7.917693
    27  C    3.802358   4.452800   5.752927   6.452849   7.428075
    28  C    2.519122   3.247268   4.492880   5.312037   6.251619
    29  H    2.719682   3.358652   4.429662   5.256426   6.122537
    30  H    4.668466   5.268515   6.522196   7.173225   8.127405
    31  H    5.388055   5.978304   7.315171   7.906003   8.912192
    32  H    4.667096   5.212402   6.439137   7.045599   8.007636
    33  H    2.717866   3.271988   4.308386   5.083526   5.965131
                    6          7          8          9         10
     6  C    0.000000
     7  H    1.093574   0.000000
     8  H    1.091578   1.760406   0.000000
     9  C    1.510072   2.151423   2.152642   0.000000
    10  C    2.526464   3.399305   2.712526   1.399792   0.000000
    11  C    3.812537   4.561484   4.071898   2.430335   1.392566
    12  C    4.280236   4.776599   4.778728   2.770224   2.385374
    13  C    3.814991   4.030293   4.527569   2.430822   2.792730
    14  C    2.527647   2.649415   3.350988   1.398053   2.408940
    15  H    2.730628   2.427088   3.658541   2.153253   3.394180
    16  H    4.694026   4.733606   5.467800   3.419288   3.875263
    17  F    5.640083   6.112243   6.114012   4.130069   3.624151
    18  H    4.691587   5.518995   4.795966   3.419396   2.166540
    19  H    2.728161   3.737901   2.545489   2.155006   1.084524
    20  S    4.066509   4.441547   4.369790   5.085991   5.635361
    21  H    4.622565   4.852443   4.276822   6.010079   6.484905
    22  H    4.631903   4.491630   4.587335   6.093814   6.907293
    23  C    4.681188   4.527513   4.188734   6.164822   6.841309
    24  C    5.164965   5.187983   4.411996   6.540993   6.980616
    25  C    6.089851   5.996004   5.271628   7.399555   7.834283
    26  C    6.544473   6.216868   5.854308   7.878220   8.499328
    27  C    6.175946   5.682944   5.693111   7.575484   8.392016
    28  C    5.264470   4.821565   4.905707   6.737515   7.598949
    29  H    5.321041   4.748343   5.182699   6.783268   7.784492
    30  H    6.842764   6.213648   6.455415   8.203850   9.116373
    31  H    7.427348   7.065050   6.707078   8.696439   9.291615
    32  H    6.704527   6.717089   5.784096   7.913498   8.186326
    33  H    5.145302   5.392786   4.322091   6.432642   6.675707
                   11         12         13         14         15
    11  C    0.000000
    12  C    1.386328   0.000000
    13  C    2.430678   1.384726   0.000000
    14  C    2.791916   2.384984   1.394341   0.000000
    15  H    3.876325   3.367716   2.143528   1.084425   0.000000
    16  H    3.403768   2.143757   1.082717   2.167860   2.490932
    17  F    2.362014   1.359849   2.361673   3.624943   4.500504
    18  H    1.082772   2.144531   3.403091   3.874485   4.958844
    19  H    2.142318   3.368511   3.877233   3.394058   4.293988
    20  S    6.803989   7.391665   7.022849   5.892908   5.875205
    21  H    7.850210   8.657343   8.353175   7.078146   7.065003
    22  H    8.257125   8.813360   8.237383   6.881566   6.599437
    23  C    8.227521   8.911414   8.449552   7.102554   6.929785
    24  C    8.344113   9.179094   8.894545   7.622857   7.609823
    25  C    9.151400   9.958070   9.663803   8.420666   8.377888
    26  C    9.803334  10.459452  10.005128   8.727926   8.526363
    27  C    9.711330  10.232611   9.618854   8.284256   7.931986
    28  C    8.952362   9.474250   8.844116   7.470453   7.114974
    29  H    9.111750   9.507415   8.751945   7.362033   6.875430
    30  H   10.400344  10.812975  10.099016   8.772731   8.312495
    31  H   10.552817  11.192496  10.746046   9.507410   9.300738
    32  H    9.454437  10.347395  10.175518   9.001255   9.057771
    33  H    8.019589   8.978183   8.843269   7.635818   7.762180
                   16         17         18         19         20
    16  H    0.000000
    17  F    2.595026   0.000000
    18  H    4.283167   2.593813   0.000000
    19  H    4.959717   4.499766   2.490072   0.000000
    20  S    7.781131   8.625423   7.432494   5.406260   0.000000
    21  H    9.217938   9.981545   8.404623   5.963828   2.905803
    22  H    8.953530  10.158864   8.987159   6.646818   2.946888
    23  C    9.241243  10.264000   8.882534   6.443537   4.531322
    24  C    9.763736  10.498316   8.867446   6.417172   5.350049
    25  C   10.499906  11.249668   9.658079   7.292738   6.712200
    26  C   10.742287  11.756962  10.410194   8.103243   7.316821
    27  C   10.276891  11.555654  10.430043   8.130483   6.747767
    28  C    9.522174  10.823543   9.700001   7.352762   5.393694
    29  H    9.345652  10.853130   9.934420   7.659467   5.205178
    30  H   10.671002  12.119193  11.170335   8.946461   7.501900
    31  H   11.457548  12.458918  11.137349   8.902428   8.397907
    32  H   11.050933  11.596180   9.858897   7.553814   7.445354
    33  H    9.780023  10.269707   8.437714   5.979028   5.124281
                   21         22         23         24         25
    21  H    0.000000
    22  H    1.772924   0.000000
    23  C    2.162438   2.162212   0.000000
    24  C    2.695164   3.396368   1.398941   0.000000
    25  C    4.065192   4.561126   2.424572   1.393432   0.000000
    26  C    4.823347   4.823543   2.801573   2.415099   1.395214
    27  C    4.549838   4.053065   2.424669   2.786569   2.414501
    28  C    3.380944   2.676097   1.398370   2.411303   2.786427
    29  H    3.694481   2.459804   2.151958   3.394916   3.871444
    30  H    5.486533   4.743268   3.404791   3.870688   3.398138
    31  H    5.887912   5.888253   3.885762   3.397815   2.153508
    32  H    4.762089   5.503431   3.404889   2.150176   1.084141
    33  H    2.496185   3.719239   2.152554   1.085108   2.150876
                   26         27         28         29         30
    26  C    0.000000
    27  C    1.394687   0.000000
    28  C    2.415054   1.394024   0.000000
    29  H    3.397607   2.151285   1.085026   0.000000
    30  H    2.153501   1.084134   2.150593   2.475012   0.000000
    31  H    1.084193   2.153128   3.397949   4.293288   2.481813
    32  H    2.153780   3.397934   3.870555   4.955566   4.295420
    33  H    3.397820   3.871661   3.394906   4.291477   4.955771
                   31         32         33
    31  H    0.000000
    32  H    2.481888   0.000000
    33  H    4.293282   2.474718   0.000000
 Stoichiometry    C15H14FNOS
 Framework group  C1[X(C15H14FNOS)]
 Deg. of freedom    93
 Full point group                 C1      NOp   1
 Largest Abelian subgroup         C1      NOp   1
 Largest concise Abelian subgroup C1      NOp   1
                         Standard orientation:                         
 ---------------------------------------------------------------------
 Center     Atomic      Atomic             Coordinates (Angstroms)
 Number     Number       Type             X           Y           Z
 ---------------------------------------------------------------------
      1          6           0       -2.825356    1.200988   -0.075448
      2          8           0       -1.419848    0.830708    0.057986
      3          6           0       -0.473831    1.775567    0.025755
      4          7           0        0.751081    1.238217    0.133973
      5          1           0        1.521202    1.889875    0.151514
      6          6           0        1.039362   -0.197832    0.293841
      7          1           0        0.678014   -0.536428    1.268872
      8          1           0        0.484952   -0.749057   -0.467948
      9          6           0        2.521759   -0.454252    0.163218
     10          6           0        3.115704   -0.556222   -1.100210
     11          6           0        4.484102   -0.777381   -1.233682
     12          6           0        5.245784   -0.894748   -0.081305
     13          6           0        4.698739   -0.801742    1.187378
     14          6           0        3.326916   -0.578687    1.299347
     15          1           0        2.881708   -0.506483    2.285529
     16          1           0        5.330406   -0.904100    2.060760
     17          9           0        6.582256   -1.114573   -0.202585
     18          1           0        4.953605   -0.863018   -2.205603
     19          1           0        2.504475   -0.467470   -1.991678
     20         16           0       -0.748811    3.429481   -0.132228
     21          1           0       -2.946637    1.744716   -1.012464
     22          1           0       -3.083438    1.863205    0.751199
     23          6           0       -3.627262   -0.069227   -0.051996
     24          6           0       -3.860010   -0.781315   -1.233434
     25          6           0       -4.589440   -1.968384   -1.212155
     26          6           0       -5.096490   -2.454204   -0.006543
     27          6           0       -4.873416   -1.748348    1.175471
     28          6           0       -4.142049   -0.561832    1.151238
     29          1           0       -3.972588   -0.012257    2.071310
     30          1           0       -5.271096   -2.118861    2.113510
     31          1           0       -5.667965   -3.375401    0.010418
     32          1           0       -4.766382   -2.510621   -2.134127
     33          1           0       -3.471447   -0.402099   -2.172940
 ---------------------------------------------------------------------
 Rotational constants (GHZ):      0.5578533      0.1286509      0.1130345

 **********************************************************************

            Population analysis using the SCF density.

 **********************************************************************

 Orbital symmetries:
       Occupied  (A) (A) (A) (A) (A) (A) (A) (A) (A) (A) (A) (A)
                 (A) (A) (A) (A) (A) (A) (A) (A) (A) (A) (A) (A)
                 (A) (A) (A) (A) (A) (A) (A) (A) (A) (A) (A) (A)
                 (A) (A) (A) (A) (A) (A) (A) (A) (A) (A) (A) (A)
                 (A) (A) (A) (A) (A) (A) (A) (A) (A) (A) (A) (A)
                 (A) (A) (A) (A) (A) (A) (A) (A) (A) (A) (A) (A)
       Virtual   (A) (A) (A) (A) (A) (A) (A) (A) (A) (A) (A) (A)
                 (A) (A) (A) (A) (A) (A) (A) (A) (A) (A) (A) (A)
                 (A) (A) (A) (A) (A) (A) (A) (A) (A) (A) (A) (A)
                 (A) (A) (A) (A) (A) (A) (A) (A) (A) (A) (A) (A)
                 (A) (A) (A) (A) (A) (A) (A) (A) (A) (A) (A) (A)
                 (A) (A) (A) (A) (A) (A) (A) (A) (A) (A) (A) (A)
                 (A) (A) (A) (A) (A) (A) (A) (A) (A) (A) (A) (A)
                 (A) (A) (A) (A) (A) (A) (A) (A) (A) (A) (A) (A)
                 (A) (A) (A) (A) (A) (A) (A) (A) (A) (A) (A) (A)
                 (A) (A) (A) (A) (A) (A) (A) (A) (A) (A) (A) (A)
                 (A) (A) (A) (A) (A) (A) (A) (A) (A) (A) (A) (A)
                 (A) (A) (A) (A) (A) (A) (A) (A) (A) (A) (A) (A)
                 (A) (A) (A) (A) (A) (A) (A) (A) (A) (A) (A) (A)
                 (A) (A) (A) (A) (A) (A) (A) (A) (A) (A) (A) (A)
                 (A) (A) (A) (A) (A) (A) (A) (A) (A) (A) (A) (A)
                 (A) (A) (A) (A) (A) (A) (A) (A) (A) (A) (A) (A)
                 (A) (A) (A) (A) (A) (A) (A) (A) (A) (A) (A) (A)
                 (A) (A) (A) (A) (A) (A) (A) (A) (A) (A) (A) (A)
                 (A) (A) (A) (A) (A) (A) (A) (A) (A) (A) (A) (A)
                 (A) (A) (A) (A) (A) (A) (A) (A) (A) (A) (A) (A)
                 (A) (A) (A) (A) (A) (A) (A) (A) (A) (A) (A) (A)
                 (A) (A) (A) (A) (A) (A) (A) (A) (A) (A) (A) (A)
                 (A) (A) (A) (A) (A) (A) (A) (A) (A) (A) (A) (A)
                 (A) (A) (A) (A) (A) (A) (A) (A) (A) (A) (A) (A)
                 (A) (A) (A) (A) (A) (A) (A) (A) (A) (A) (A) (A)
                 (A) (A) (A) (A) (A) (A) (A) (A) (A) (A) (A) (A)
                 (A) (A) (A) (A) (A) (A) (A) (A) (A) (A) (A) (A)
                 (A) (A) (A) (A) (A) (A) (A) (A) (A) (A) (A) (A)
                 (A) (A) (A) (A) (A) (A) (A) (A) (A) (A) (A) (A)
                 (A) (A) (A) (A) (A) (A) (A) (A) (A) (A) (A) (A)
                 (A) (A) (A) (A) (A) (A) (A) (A) (A) (A) (A) (A)
                 (A) (A) (A) (A) (A) (A) (A) (A) (A) (A) (A) (A)
                 (A) (A) (A) (A) (A) (A) (A) (A) (A) (A) (A) (A)
                 (A) (A) (A) (A) (A) (A) (A) (A) (A) (A) (A) (A)
                 (A) (A) (A) (A) (A) (A) (A) (A) (A) (A) (A) (A)
                 (A) (A) (A) (A) (A) (A) (A) (A) (A) (A) (A) (A)
                 (A) (A) (A) (A) (A) (A) (A) (A) (A) (A) (A) (A)
                 (A) (A) (A) (A) (A) (A)
 The electronic state is 1-A.
 Alpha  occ. eigenvalues --  -88.80467 -24.70091 -19.18674 -14.36350 -10.32002
 Alpha  occ. eigenvalues --  -10.27356 -10.24265 -10.22864 -10.20276 -10.19855
 Alpha  occ. eigenvalues --  -10.19837 -10.19593 -10.19575 -10.19557 -10.18709
 Alpha  occ. eigenvalues --  -10.18705 -10.18627 -10.18550 -10.18531  -7.89254
 Alpha  occ. eigenvalues --   -5.85684  -5.85072  -5.84775  -1.23827  -1.11056
 Alpha  occ. eigenvalues --   -0.96360  -0.88508  -0.87311  -0.80709  -0.78782
 Alpha  occ. eigenvalues --   -0.77560  -0.76004  -0.74802  -0.71496  -0.69313
 Alpha  occ. eigenvalues --   -0.64449  -0.62456  -0.62098  -0.61572  -0.58976
 Alpha  occ. eigenvalues --   -0.56187  -0.54885  -0.52709  -0.52013  -0.51446
 Alpha  occ. eigenvalues --   -0.50283  -0.48217  -0.47836  -0.47046  -0.46713
 Alpha  occ. eigenvalues --   -0.45486  -0.44947  -0.44804  -0.44232  -0.43359
 Alpha  occ. eigenvalues --   -0.42227  -0.41311  -0.38743  -0.38328  -0.38069
 Alpha  occ. eigenvalues --   -0.37933  -0.36649  -0.36402  -0.35475  -0.34857
 Alpha  occ. eigenvalues --   -0.30578  -0.28019  -0.26983  -0.26848  -0.26657
 Alpha  occ. eigenvalues --   -0.23871  -0.23142
 Alpha virt. eigenvalues --   -0.04050  -0.03430  -0.03048  -0.02745  -0.01866
 Alpha virt. eigenvalues --   -0.01079  -0.00223   0.00536   0.00707   0.01268
 Alpha virt. eigenvalues --    0.01460   0.01796   0.02698   0.03047   0.03128
 Alpha virt. eigenvalues --    0.03986   0.04118   0.04457   0.05261   0.05916
 Alpha virt. eigenvalues --    0.06075   0.06304   0.06879   0.07065   0.07543
 Alpha virt. eigenvalues --    0.07718   0.08600   0.08785   0.09346   0.09554
 Alpha virt. eigenvalues --    0.09882   0.10070   0.10513   0.10713   0.10798
 Alpha virt. eigenvalues --    0.11040   0.11359   0.11808   0.11988   0.12161
 Alpha virt. eigenvalues --    0.12277   0.12349   0.12475   0.12559   0.12921
 Alpha virt. eigenvalues --    0.13143   0.13414   0.13678   0.13905   0.14211
 Alpha virt. eigenvalues --    0.14222   0.14648   0.15090   0.15349   0.15713
 Alpha virt. eigenvalues --    0.15780   0.16382   0.16437   0.16646   0.16921
 Alpha virt. eigenvalues --    0.17272   0.17569   0.17682   0.17832   0.17942
 Alpha virt. eigenvalues --    0.18815   0.19014   0.19179   0.19525   0.19975
 Alpha virt. eigenvalues --    0.20599   0.21141   0.21307   0.21608   0.21780
 Alpha virt. eigenvalues --    0.21972   0.22423   0.23075   0.23522   0.23918
 Alpha virt. eigenvalues --    0.24167   0.24383   0.24829   0.25021   0.25241
 Alpha virt. eigenvalues --    0.26179   0.26583   0.26848   0.26908   0.27262
 Alpha virt. eigenvalues --    0.27534   0.27832   0.28190   0.28646   0.28715
 Alpha virt. eigenvalues --    0.29152   0.29271   0.29944   0.30309   0.30571
 Alpha virt. eigenvalues --    0.31077   0.31463   0.31901   0.32341   0.32642
 Alpha virt. eigenvalues --    0.33597   0.33769   0.34663   0.34855   0.35219
 Alpha virt. eigenvalues --    0.35602   0.36310   0.36361   0.36783   0.37062
 Alpha virt. eigenvalues --    0.37289   0.37809   0.37984   0.38230   0.38706
 Alpha virt. eigenvalues --    0.39447   0.40158   0.41129   0.43371   0.43613
 Alpha virt. eigenvalues --    0.44668   0.45448   0.47609   0.49541   0.50165
 Alpha virt. eigenvalues --    0.51740   0.52126   0.52400   0.53307   0.53795
 Alpha virt. eigenvalues --    0.54890   0.55101   0.55198   0.55706   0.56115
 Alpha virt. eigenvalues --    0.56387   0.56755   0.56775   0.57387   0.58223
 Alpha virt. eigenvalues --    0.59059   0.59500   0.60315   0.60742   0.61505
 Alpha virt. eigenvalues --    0.62636   0.63626   0.63791   0.64100   0.65174
 Alpha virt. eigenvalues --    0.65882   0.66264   0.66989   0.67357   0.67947
 Alpha virt. eigenvalues --    0.68778   0.69398   0.70121   0.70530   0.70636
 Alpha virt. eigenvalues --    0.71027   0.71517   0.72553   0.72893   0.73292
 Alpha virt. eigenvalues --    0.73714   0.74202   0.75848   0.76389   0.76613
 Alpha virt. eigenvalues --    0.76889   0.78333   0.79328   0.79977   0.81084
 Alpha virt. eigenvalues --    0.82035   0.82725   0.83316   0.83533   0.84315
 Alpha virt. eigenvalues --    0.84579   0.84852   0.85122   0.86762   0.86877
 Alpha virt. eigenvalues --    0.87137   0.88232   0.88451   0.88835   0.89152
 Alpha virt. eigenvalues --    0.90466   0.90695   0.91461   0.93122   0.93988
 Alpha virt. eigenvalues --    0.94589   0.95417   0.96481   0.97786   0.98771
 Alpha virt. eigenvalues --    1.00525   1.01124   1.01446   1.01630   1.02945
 Alpha virt. eigenvalues --    1.03501   1.05007   1.06050   1.06628   1.07091
 Alpha virt. eigenvalues --    1.07960   1.09138   1.09535   1.11201   1.11560
 Alpha virt. eigenvalues --    1.12864   1.16535   1.17001   1.17461   1.20887
 Alpha virt. eigenvalues --    1.21689   1.28033   1.29412   1.29948   1.33103
 Alpha virt. eigenvalues --    1.35088   1.37060   1.38344   1.40256   1.42534
 Alpha virt. eigenvalues --    1.43437   1.45293   1.46327   1.46834   1.47948
 Alpha virt. eigenvalues --    1.48305   1.48934   1.50115   1.51065   1.51619
 Alpha virt. eigenvalues --    1.51958   1.52345   1.53719   1.54232   1.54506
 Alpha virt. eigenvalues --    1.54879   1.55732   1.56176   1.57259   1.59797
 Alpha virt. eigenvalues --    1.59946   1.61442   1.62029   1.62474   1.63233
 Alpha virt. eigenvalues --    1.64187   1.65050   1.66066   1.67895   1.68729
 Alpha virt. eigenvalues --    1.69279   1.69905   1.72083   1.73633   1.74158
 Alpha virt. eigenvalues --    1.74492   1.74913   1.75899   1.76107   1.76840
 Alpha virt. eigenvalues --    1.77183   1.78796   1.82297   1.83498   1.84112
 Alpha virt. eigenvalues --    1.86497   1.86897   1.87675   1.88768   1.89497
 Alpha virt. eigenvalues --    1.90509   1.91350   1.92056   1.92697   1.92890
 Alpha virt. eigenvalues --    1.93249   1.94088   1.94358   1.94775   1.95592
 Alpha virt. eigenvalues --    1.96295   1.96849   1.98752   2.00103   2.01856
 Alpha virt. eigenvalues --    2.03033   2.04272   2.05182   2.06488   2.07121
 Alpha virt. eigenvalues --    2.07380   2.10646   2.11359   2.13357   2.14066
 Alpha virt. eigenvalues --    2.16936   2.18314   2.21529   2.24395   2.25508
 Alpha virt. eigenvalues --    2.28654   2.30839   2.31557   2.32572   2.34598
 Alpha virt. eigenvalues --    2.35490   2.37279   2.37880   2.42386   2.42795
 Alpha virt. eigenvalues --    2.43856   2.45015   2.46784   2.48836   2.51119
 Alpha virt. eigenvalues --    2.53388   2.54576   2.60158   2.61342   2.62343
 Alpha virt. eigenvalues --    2.63206   2.64598   2.65102   2.66178   2.67047
 Alpha virt. eigenvalues --    2.68295   2.68914   2.70184   2.70565   2.71314
 Alpha virt. eigenvalues --    2.72478   2.73318   2.73675   2.74192   2.76012
 Alpha virt. eigenvalues --    2.76741   2.77140   2.77507   2.77980   2.78684
 Alpha virt. eigenvalues --    2.79994   2.80553   2.81380   2.83173   2.84514
 Alpha virt. eigenvalues --    2.85902   2.86333   2.87675   2.89057   2.90911
 Alpha virt. eigenvalues --    2.92497   2.92889   2.94784   2.95123   2.95577
 Alpha virt. eigenvalues --    2.98992   3.01301   3.06765   3.07086   3.07663
 Alpha virt. eigenvalues --    3.10343   3.13166   3.14616   3.16735   3.16840
 Alpha virt. eigenvalues --    3.22482   3.23959   3.24671   3.29128   3.32737
 Alpha virt. eigenvalues --    3.33972   3.37355   3.40099   3.47103   3.47561
 Alpha virt. eigenvalues --    3.48826   3.54097   3.59378   3.62814   3.65062
 Alpha virt. eigenvalues --    3.66595   3.69981   3.73211   3.77265   3.77738
 Alpha virt. eigenvalues --    3.82156   3.84706   3.95913   3.96820   3.99029
 Alpha virt. eigenvalues --    3.99175   4.00004   4.04115   4.10196   4.11075
 Alpha virt. eigenvalues --    4.14598   4.15019   4.15799   4.16191   4.32730
 Alpha virt. eigenvalues --    4.35337   4.79334   4.82687   4.83704   4.85776
 Alpha virt. eigenvalues --    4.87168   5.04103   5.39553   5.73489   6.31728
 Alpha virt. eigenvalues --    6.43428   6.72323   8.00526  17.36102  17.44381
 Alpha virt. eigenvalues --   17.55747  23.56171  23.60835  23.70351  23.86622
 Alpha virt. eigenvalues --   23.87842  23.91363  23.95894  23.96289  23.97054
 Alpha virt. eigenvalues --   24.05831  24.07536  24.08529  24.08822  24.17144
 Alpha virt. eigenvalues --   24.18315  35.59471  49.90605  66.78866 189.18153
          Condensed to atoms (all electrons):
               1          2          3          4          5          6
     1  C   13.133558  -0.070182  -0.450942   0.172684  -0.034086  -0.132798
     2  O   -0.070182   8.445329   0.007850  -0.283091   0.024457   0.169070
     3  C   -0.450942   0.007850   6.560563   0.150792  -0.090267  -0.126288
     4  N    0.172684  -0.283091   0.150792   7.293552   0.305055  -0.001144
[truncated: 284,312 more chars]
