# Supplementary material for: The reaction of arylmethyl isocyanides and arylmethylamines with xanthate esters: a facile and unexpected synthesis of carbamothioates
Source: Beilstein J Org Chem. 2020 Feb 3;16:159–67. doi: 10.3762/bjoc.16.18 (PMC7034244; doi:10.3762/bjoc.16.18)
Supplement: File 2 — DFT output files. [file Beilstein_J_Org_Chem-16-159-s002.zip › DFT_output_files/TS1.log]

 Entering Gaussian System, Link 0=/opt/software/gaussian/g09.e01/g09
 Initial command:
 /opt/software/gaussian/g09.e01/l1.exe "/scratch/srahman/32855347/Gau-48873.inp" -scrdir="/scratch/srahman/32855347/"
 Entering Link 1 = /opt/software/gaussian/g09.e01/l1.exe PID=     48874.
  
 Copyright (c) 1988,1990,1992,1993,1995,1998,2003,2009,2015,
            Gaussian, Inc.  All Rights Reserved.
  
 This is part of the Gaussian(R) 09 program.  It is based on
 the Gaussian(R) 03 system (copyright 2003, Gaussian, Inc.),
 the Gaussian(R) 98 system (copyright 1998, Gaussian, Inc.),
 the Gaussian(R) 94 system (copyright 1995, Gaussian, Inc.),
 the Gaussian 92(TM) system (copyright 1992, Gaussian, Inc.),
 the Gaussian 90(TM) system (copyright 1990, Gaussian, Inc.),
 the Gaussian 88(TM) system (copyright 1988, Gaussian, Inc.),
 the Gaussian 86(TM) system (copyright 1986, Carnegie Mellon
 University), and the Gaussian 82(TM) system (copyright 1983,
 Carnegie Mellon University). Gaussian is a federally registered
 trademark of Gaussian, Inc.
  
 This software contains proprietary and confidential information,
 including trade secrets, belonging to Gaussian, Inc.
  
 This software is provided under written license and may be
 used, copied, transmitted, or stored only in accord with that
 written license.
  
 The following legend is applicable only to US Government
 contracts under FAR:
  
                    RESTRICTED RIGHTS LEGEND
  
 Use, reproduction and disclosure by the US Government is
 subject to restrictions as set forth in subparagraphs (a)
 and (c) of the Commercial Computer Software - Restricted
 Rights clause in FAR 52.227-19.
  
 Gaussian, Inc.
 340 Quinnipiac St., Bldg. 40, Wallingford CT 06492
  
  
 ---------------------------------------------------------------
 Warning -- This program may not be used in any manner that
 competes with the business of Gaussian, Inc. or will provide
 assistance to any competitor of Gaussian, Inc.  The licensee
 of this program is prohibited from giving any competitor of
 Gaussian, Inc. access to this program.  By using this program,
 the user acknowledges that Gaussian, Inc. is engaged in the
 business of creating and licensing software in the field of
 computational chemistry and represents and warrants to the
 licensee that it is not a competitor of Gaussian, Inc. and that
 it will not use this program in any manner prohibited above.
 ---------------------------------------------------------------
  

 Cite this work as:
 Gaussian 09, Revision E.01,
 M. J. Frisch, G. W. Trucks, H. B. Schlegel, G. E. Scuseria, 
 M. A. Robb, J. R. Cheeseman, G. Scalmani, V. Barone, B. Mennucci, 
 G. A. Petersson, H. Nakatsuji, M. Caricato, X. Li, H. P. Hratchian, 
 A. F. Izmaylov, J. Bloino, G. Zheng, J. L. Sonnenberg, M. Hada, 
 M. Ehara, K. Toyota, R. Fukuda, J. Hasegawa, M. Ishida, T. Nakajima, 
 Y. Honda, O. Kitao, H. Nakai, T. Vreven, J. A. Montgomery, Jr., 
 J. E. Peralta, F. Ogliaro, M. Bearpark, J. J. Heyd, E. Brothers, 
 K. N. Kudin, V. N. Staroverov, T. Keith, R. Kobayashi, J. Normand, 
 K. Raghavachari, A. Rendell, J. C. Burant, S. S. Iyengar, J. Tomasi, 
 M. Cossi, N. Rega, J. M. Millam, M. Klene, J. E. Knox, J. B. Cross, 
 V. Bakken, C. Adamo, J. Jaramillo, R. Gomperts, R. E. Stratmann, 
 O. Yazyev, A. J. Austin, R. Cammi, C. Pomelli, J. W. Ochterski, 
 R. L. Martin, K. Morokuma, V. G. Zakrzewski, G. A. Voth, 
 P. Salvador, J. J. Dannenberg, S. Dapprich, A. D. Daniels, 
 O. Farkas, J. B. Foresman, J. V. Ortiz, J. Cioslowski, 
 and D. J. Fox, Gaussian, Inc., Wallingford CT, 2013.
 
 ******************************************
 Gaussian 09:  EM64L-G09RevE.01 30-Nov-2015
                15-Dec-2019 
 ******************************************
 %nprocs=48
 Will use up to   48 processors via shared memory.
 %mem=6GB
 ----------------------------------------------------------------------
 # opt=(calcfc,ts,cartesian,noeigentest) freq b3lyp/6-311++g(d,p) scrf=
 (solvent=n,n-dimethylformamide,pcm)
 ----------------------------------------------------------------------
 1/5=1,10=4,11=1,14=-1,18=10,26=3,38=1/1,3;
 2/12=2,17=6,18=5,29=2,40=1/2;
 3/5=4,6=6,7=1111,11=2,16=1,25=1,30=1,70=2201,71=2,72=148,74=-5,140=1/1,2,3;
 4//1;
 5/5=2,38=5,53=148/2;
 8/6=4,10=90,11=11/1;
 11/6=1,8=1,9=11,15=111,16=1/1,2,10;
 10/6=1,13=1/2;
 6/7=2,8=2,9=2,10=2,28=1/1;
 7/7=1,10=1,18=20,25=1/1,2,3,16;
 1/5=1,10=4,11=1,14=-1,18=10,26=3/3(2);
 2/29=1/2;
 99/12=1/99;
 2/29=1/2;
 3/5=4,6=6,7=1111,11=2,16=1,25=1,30=1,70=2205,71=1,72=148,74=-5/1,2,3;
 4/5=5,16=3,69=1/1;
 5/5=2,38=5,53=148/2;
 7/7=1/1,2,3,16;
 1/5=1,11=1,14=-1,18=10,26=3/3(-5);
 2/29=1/2;
 6/7=2,8=2,9=2,10=2,19=2,28=1/1;
 99/9=1,12=1/99;
 ---------
 ts1 b3lyp
 ---------
 Symbolic Z-matrix:
 Charge = -1 Multiplicity = 1
 8                    0     2.28168   0.60582  -0.14323 
 6                    0     1.93063   1.88201  -0.25751 
 16                   0     0.59168   2.46996  -1.03337 
 16                   0     3.17305   2.82794   0.57476 
 6                    0     2.60195   4.5422    0.37094 
 1                    0     3.35347   5.14987   0.87617 
 1                    0     2.55481   4.80821  -0.68316 
 1                    0     1.6318    4.68077   0.84394 
 6                    0    -2.55873   0.57219   1.29226 
 7                    0    -1.6292   -0.46828   1.6404 
 6                    0    -1.20658  -1.0032    2.63505 
 1                    0    -2.23123   0.0026    4.08123 
 1                    0    -2.95456   0.94686   2.2564 
 1                    0    -2.01181   1.3841    0.80517 
 6                    0     1.43697  -0.44792  -0.72487 
 1                    0     0.46622  -0.4034   -0.23021 
 1                    0     1.3161   -0.22708  -1.78561 
 6                    0     2.13168  -1.75748  -0.4915 
 6                    0     3.07727  -2.23199  -1.40751 
 6                    0     1.84432  -2.51547   0.64888 
 6                    0     3.73119  -3.44251  -1.18486 
 1                    0     3.29878  -1.65397  -2.29876 
 6                    0     2.49713  -3.72733   0.87194 
 1                    0     1.10398  -2.1588    1.35792 
 6                    0     3.44231  -4.19151  -0.04318 
 1                    0     4.46054  -3.80262  -1.90161 
 1                    0     2.26603  -4.30953   1.75689 
 1                    0     3.94814  -5.1349    0.12934 
 6                    0    -3.68854   0.11289   0.3905 
 6                    0    -4.18284  -1.19423   0.43549 
 6                    0    -4.29587   1.03276  -0.47212 
 6                    0    -5.26295  -1.57285  -0.36249 
 1                    0    -3.71703  -1.91925   1.09294 
 6                    0    -5.37856   0.65807  -1.26718 
 1                    0    -3.91816   2.04908  -0.52409 
 6                    0    -5.86599  -0.64825  -1.21552 
 1                    0    -5.63229  -2.59163  -0.31774 
 1                    0    -5.83548   1.38365  -1.93138 
 1                    0    -6.70431  -0.94327  -1.83669 
 

 GradGradGradGradGradGradGradGradGradGradGradGradGradGradGradGradGradGrad
 Berny optimization.
 Initialization pass.
 No Z-matrix variables, so optimization will use Cartesian coordinates.
 Trust Radius=3.00D-01 FncErr=1.00D-07 GrdErr=1.00D-06
 Number of steps in this run=    127 maximum allowed number of steps=    234.
 Search for a saddle point of order  1.
 GradGradGradGradGradGradGradGradGradGradGradGradGradGradGradGradGradGrad

 ---------------------------------------------------------------------------------------------------
                            Z-MATRIX (ANGSTROMS AND DEGREES)
   CD    Cent   Atom    N1       Length/X        N2       Alpha/Y        N3        Beta/Z          J
 ---------------------------------------------------------------------------------------------------
      1      1  O        0   2.281685          0.605822         -0.143230
      2      2  C        0   1.930632          1.882011         -0.257508
      3      3  S        0   0.591679          2.469955         -1.033366
      4      4  S        0   3.173045          2.827938          0.574763
      5      5  C        0   2.601951          4.542199          0.370940
      6      6  H        0   3.353474          5.149872          0.876171
      7      7  H        0   2.554806          4.808205         -0.683159
      8      8  H        0   1.631798          4.680773          0.843943
      9      9  C        0  -2.558729          0.572192          1.292255
     10     10  N        0  -1.629199         -0.468277          1.640395
     11     11  C        0  -1.206575         -1.003197          2.635045
     12     12  H        0  -2.231230          0.002602          4.081230
     13     13  H        0  -2.954556          0.946863          2.256404
     14     14  H        0  -2.011812          1.384095          0.805165
     15     15  C        0   1.436972         -0.447923         -0.724870
     16     16  H        0   0.466217         -0.403403         -0.230209
     17     17  H        0   1.316103         -0.227075         -1.785609
     18     18  C        0   2.131681         -1.757483         -0.491498
     19     19  C        0   3.077270         -2.231989         -1.407510
     20     20  C        0   1.844319         -2.515466          0.648877
     21     21  C        0   3.731189         -3.442506         -1.184857
     22     22  H        0   3.298784         -1.653967         -2.298762
     23     23  C        0   2.497129         -3.727327          0.871939
     24     24  H        0   1.103977         -2.158803          1.357924
     25     25  C        0   3.442307         -4.191512         -0.043183
     26     26  H        0   4.460536         -3.802620         -1.901605
     27     27  H        0   2.266031         -4.309534          1.756892
     28     28  H        0   3.948140         -5.134905          0.129341
     29     29  C        0  -3.688539          0.112893          0.390504
     30     30  C        0  -4.182842         -1.194233          0.435488
     31     31  C        0  -4.295874          1.032763         -0.472116
     32     32  C        0  -5.262947         -1.572849         -0.362490
     33     33  H        0  -3.717030         -1.919251          1.092942
     34     34  C        0  -5.378564          0.658070         -1.267176
     35     35  H        0  -3.918158          2.049079         -0.524087
     36     36  C        0  -5.865995         -0.648247         -1.215516
     37     37  H        0  -5.632286         -2.591634         -0.317738
     38     38  H        0  -5.835475          1.383654         -1.931384
     39     39  H        0  -6.704314         -0.943269         -1.836691
 ---------------------------------------------------------------------------------------------------
                         Z-Matrix orientation:                         
 ---------------------------------------------------------------------
 Center     Atomic      Atomic             Coordinates (Angstroms)
 Number     Number       Type             X           Y           Z
 ---------------------------------------------------------------------
      1          8           0        2.281685    0.605822   -0.143230
      2          6           0        1.930632    1.882011   -0.257508
      3         16           0        0.591679    2.469955   -1.033366
      4         16           0        3.173045    2.827938    0.574763
      5          6           0        2.601951    4.542199    0.370940
      6          1           0        3.353474    5.149872    0.876171
      7          1           0        2.554806    4.808205   -0.683159
      8          1           0        1.631798    4.680773    0.843943
      9          6           0       -2.558729    0.572192    1.292255
     10          7           0       -1.629199   -0.468277    1.640395
     11          6           0       -1.206575   -1.003197    2.635045
     12          1           0       -2.231230    0.002602    4.081230
     13          1           0       -2.954556    0.946863    2.256404
     14          1           0       -2.011812    1.384095    0.805165
     15          6           0        1.436972   -0.447923   -0.724870
     16          1           0        0.466217   -0.403403   -0.230209
     17          1           0        1.316103   -0.227075   -1.785609
     18          6           0        2.131681   -1.757483   -0.491498
     19          6           0        3.077270   -2.231989   -1.407510
     20          6           0        1.844319   -2.515466    0.648877
     21          6           0        3.731189   -3.442506   -1.184857
     22          1           0        3.298784   -1.653967   -2.298762
     23          6           0        2.497129   -3.727327    0.871939
     24          1           0        1.103977   -2.158803    1.357924
     25          6           0        3.442307   -4.191512   -0.043183
     26          1           0        4.460536   -3.802620   -1.901605
     27          1           0        2.266031   -4.309534    1.756892
     28          1           0        3.948140   -5.134905    0.129341
     29          6           0       -3.688539    0.112893    0.390504
     30          6           0       -4.182842   -1.194233    0.435488
     31          6           0       -4.295874    1.032763   -0.472116
     32          6           0       -5.262947   -1.572849   -0.362490
     33          1           0       -3.717030   -1.919251    1.092942
     34          6           0       -5.378564    0.658070   -1.267176
     35          1           0       -3.918158    2.049079   -0.524087
     36          6           0       -5.865995   -0.648247   -1.215516
     37          1           0       -5.632286   -2.591634   -0.317738
     38          1           0       -5.835475    1.383654   -1.931384
     39          1           0       -6.704314   -0.943269   -1.836691
 ---------------------------------------------------------------------
                    Distance matrix (angstroms):
                    1          2          3          4          5
     1  O    0.000000
     2  C    1.328516   0.000000
     3  S    2.668980   1.655424   0.000000
     4  S    2.499567   1.769475   3.062300   0.000000
     5  C    3.982713   2.814643   3.210524   1.818346   0.000000
     6  H    4.778734   3.740137   4.296021   2.348357   1.090556
     7  H    4.245720   3.022149   3.073097   2.426117   1.088167
     8  H    4.242887   3.022510   3.081210   2.425056   1.088178
     9  C    5.048896   4.926637   4.351447   6.201324   6.575895
    10  N    4.430578   4.668863   4.551319   5.921330   6.679747
    11  C    4.740856   5.151054   5.362252   6.172797   7.098060
    12  H    6.210985   6.299041   6.341588   7.034488   7.598278
    13  H    5.769989   5.573089   5.071309   6.626753   6.881583
    14  H    4.465342   4.113400   3.367114   5.387069   5.607939
    15  C    1.470450   2.427081   3.053474   3.928646   5.240162
    16  H    2.078948   2.714475   2.986133   4.291441   5.420491
    17  H    2.079297   2.676001   2.892167   4.284004   5.389813
    18  C    2.393533   3.652545   4.531717   4.821560   6.375809
    19  C    3.206950   4.422927   5.331644   5.435204   7.019860
    20  C    3.249794   4.490745   5.408648   5.506630   7.103653
    21  C    4.424365   5.696706   6.696019   6.536532   8.212868
    22  H    3.284426   4.306007   5.092777   5.325451   6.782725
    23  C    4.455689   5.749891   6.757753   6.596717   8.285351
    24  H    3.359109   4.429577   5.235085   5.455453   6.936966
    25  C    4.936747   6.262490   7.313117   7.051740   8.783815
    26  H    5.222417   6.435721   7.420720   7.194048   8.846174
    27  H    5.269861   6.519626   7.520004   7.291338   8.965873
    28  H    5.983921   7.311436   8.393546   8.012867   9.773277
    29  C    6.014269   5.926616   5.089540   7.381514   7.693465
    30  C    6.735371   6.878814   6.195148   8.384887   8.885057
    31  C    6.599601   6.287818   5.125300   7.752636   7.785042
    32  C    7.855963   7.980893   7.146397   9.560927   9.989412
    33  H    6.624854   6.940417   6.507787   8.383164   9.066485
    34  C    7.742441   7.479426   6.243508   9.012829   9.025436
    35  H    6.376997   5.857245   4.557974   7.217981   7.037652
    36  C    8.313073   8.252719   7.173417   9.848513  10.058016
    37  H    8.537278   8.787198   8.054163  10.377966  10.916433
    38  H    8.348102   7.960065   6.579878   9.461509   9.298777
    39  H    9.274463   9.221622   8.094871  10.844323  11.025904
                    6          7          8          9         10
     6  H    0.000000
     7  H    1.784970   0.000000
     8  H    1.784730   1.788917   0.000000
     9  C    7.488820   6.927792   5.885740   0.000000
    10  N    7.548157   7.123627   6.146638   1.437986   0.000000
    11  C    7.857986   7.676644   6.600903   2.472500   1.205852
    12  H    8.243525   8.288508   6.876649   2.865322   2.557703
    13  H    7.704646   7.341939   6.080442   1.107538   2.034370
    14  H    6.555335   5.898613   4.913805   1.093417   2.067676
    15  C    6.129569   5.373842   5.366810   4.590757   3.872505
    16  H    6.356036   5.632781   5.325526   3.524199   2.809651
    17  H    6.336206   5.301304   5.576843   5.012624   4.524432
    18  C    7.146667   6.582099   6.594272   5.532550   4.511235
    19  C    7.731970   7.096618   7.412470   6.849573   5.878032
    20  C    7.815793   7.477651   7.202019   5.416124   4.152038
    21  C    8.844177   8.349240   8.631983   7.862376   6.749952
    22  H    7.508356   6.702488   7.265285   7.222302   6.419333
    23  C    8.918408   8.676230   8.452557   6.650130   5.313992
    24  H    7.662183   7.403386   6.879140   4.569252   3.226131
    25  C    9.386936   9.065988   9.098482   7.777448   6.512840
    26  H    9.438683   8.902962   9.354558   8.866217   7.794131
    27  H    9.562351   9.443008   9.058772   6.879349   5.471896
    28  H   10.328989  10.073082  10.110570   8.732850   7.427477
    29  C    8.671619   7.885307   7.026886   1.516767   2.478077
    30  C    9.860929   9.092664   8.276024   2.547950   2.915460
    31  C    8.790961   7.824980   7.083593   2.518492   3.718465
    32  C   10.998726  10.096432   9.386201   3.827816   4.293687
    33  H   10.000576   9.367450   8.498957   2.754755   2.600782
    34  C   10.050806   8.972350   8.353690   3.809138   4.876512
    35  H    8.028217   7.038277   6.292800   2.707091   4.032542
    36  C   11.090173  10.048192   9.426385   4.326245   5.112637
    37  H   11.920580  11.041722  10.344289   4.695596   4.936359
    38  H   10.320056   9.147810   8.621694   4.667696   5.820654
    39  H   12.068351  10.960903  10.407037   5.410434   6.170295
                   11         12         13         14         15
    11  C    0.000000
    12  H    2.037891   0.000000
    13  H    2.646042   2.178261   0.000000
    14  H    3.113845   3.562200   1.784946   0.000000
    15  C    4.311113   6.062778   5.488073   4.194211   0.000000
    16  H    3.371597   5.101918   4.439386   3.226109   1.090430
    17  H    5.148636   6.859747   5.996209   4.514753   1.090207
    18  C    4.635534   6.560696   6.382340   5.359047   1.500677
    19  C    6.016935   7.956119   7.740303   6.623500   2.517830
    20  C    3.942052   5.893370   6.131971   5.486415   2.515521
    21  C    6.702492   8.668961   8.706780   7.761335   3.800335
    22  H    6.712988   8.604044   8.161992   6.860511   2.719931
    23  C    4.924109   6.824170   7.313389   6.816278   3.798450
    24  H    2.881859   4.817849   5.188846   4.750348   2.715884
    25  C    6.241022   8.172539   8.521200   7.845668   4.301224
    26  H    7.780367   9.749552   9.738081   8.724672   4.666973
    27  H    4.874629   6.649994   7.425210   7.184924   4.664603
    28  H    7.065455   8.955223   9.442431   8.858619   5.385484
    29  C    3.527572   3.969556   2.171594   2.144601   5.275361
    30  C    3.705767   4.304955   3.067363   3.390842   5.786685
    31  C    4.831496   5.104601   3.041601   2.640420   5.926368
    32  C    5.075813   5.605355   4.305371   4.547177   6.803359
    33  H    3.085388   3.851102   3.185847   3.728630   5.659769
    34  C    5.949170   6.240256   4.286587   4.019543   6.925955
    35  H    5.162285   5.314390   3.142378   2.417286   5.912085
    36  C    6.054998   6.456829   4.803653   4.802946   7.322171
    37  H    5.552385   6.135810   5.130049   5.493193   7.398355
    38  H    6.926474   7.144887   5.101769   4.702031   7.595975
    39  H    7.086970   7.478298   5.864018   5.866481   8.231771
                   16         17         18         19         20
    16  H    0.000000
    17  H    1.781198   0.000000
    18  C    2.162308   2.163802   0.000000
    19  C    3.398141   2.695245   1.399419   0.000000
    20  C    2.670724   3.382672   1.399132   2.414385   0.000000
    21  C    4.561528   4.066023   2.424557   1.393749   2.789671
    22  H    3.723742   2.496071   2.153845   1.085130   3.397974
    23  C    4.048185   4.550730   2.423386   2.787201   1.394462
    24  H    2.451598   3.695723   2.153508   3.398068   1.085386
    25  C    4.820981   4.824267   2.800576   2.415444   2.416949
    26  H    5.504800   4.762923   3.405077   2.150450   3.873799
    27  H    4.737696   5.488000   3.403861   3.871401   2.150400
    28  H    5.885590   5.889096   3.884835   3.398124   3.399624
    29  C    4.232475   5.467860   6.176665   7.382919   6.130868
    30  C    4.762595   6.008915   6.407008   7.561931   6.173966
    31  C    4.979820   5.899724   7.007090   8.117686   7.179730
    32  C    5.848797   6.864421   7.398058   8.431237   7.240485
    33  H    4.641991   6.040028   6.061686   7.246556   5.610817
    34  C    6.030215   6.772800   7.927191   8.937184   8.118659
    35  H    5.032273   5.845494   7.147834   8.248878   7.444263
    36  C    6.413087   7.216989   8.106629   9.084442   8.149320
    37  H    6.479796   7.485045   7.810582   8.784834   7.539215
    38  H    6.767488   7.332173   8.684215   9.632463   8.991113
    39  H    7.368090   8.052492   8.974815   9.875443   9.040408
                   21         22         23         24         25
    21  C    0.000000
    22  H    2.150960   0.000000
    23  C    2.415458   3.872314   0.000000
    24  H    3.875032   4.294577   2.153444   0.000000
    25  C    1.395666   3.398142   1.395090   3.400411   0.000000
    26  H    1.084139   2.474694   3.398997   4.959148   2.154474
    27  H    3.398869   4.956505   1.084211   2.476931   2.153561
    28  H    2.153694   4.293516   2.153639   4.296029   1.084261
    29  C    8.377051   7.692635   7.296681   5.391170   8.340561
    30  C    8.385233   7.978860   7.157448   5.452682   8.207052
    31  C    9.217905   8.260386   8.402966   6.534029   9.346469
    32  C    9.223144   8.778324   8.147660   6.621245   9.096197
    33  H    7.936286   7.797158   6.475628   4.834223   7.596714
    34  C    9.990450   9.039140   9.264667   7.539845  10.140235
    35  H    9.439631   8.303389   8.744808   6.816896   9.661920
    36  C    9.995737   9.283214   9.153144   7.581879  10.028638
    37  H    9.441957   9.196069   8.294126   6.955029   9.218635
    38  H   10.741051   9.633109  10.169220   8.457218  10.987494
    39  H   10.750386  10.038953   9.987703   8.523643  10.803780
                   26         27         28         29         30
    26  H    0.000000
    27  H    4.296209   0.000000
    28  H    2.482393   2.481864   0.000000
    29  C    9.326973   7.542001   9.269652   0.000000
    30  C    9.325967   7.282800   9.040768   1.398191   0.000000
    31  C   10.104409   8.750269  10.313372   1.399689   2.407495
    32  C   10.093903   8.286539   9.888087   2.426414   1.395258
    33  H    8.909937   6.476982   8.368022   2.150312   1.083918
    34  C   10.821652   9.605306  11.067801   2.429260   2.785649
    35  H   10.312248   9.158549  10.673108   2.153606   3.392626
    36  C   10.819336   9.400536  10.874557   2.810685   2.420107
    37  H   10.287866   8.344979   9.922332   3.405029   2.149643
    38  H   11.528494  10.566464  11.935549   3.408127   3.870243
    39  H   11.525362  10.232921  11.615071   3.894968   3.403469
                   31         32         33         34         35
    31  C    0.000000
    32  C    2.781450   0.000000
    33  H    3.390996   2.151310   0.000000
    34  C    1.394537   2.410150   3.869552   0.000000
    35  H    1.085481   3.866902   4.289858   2.149389   0.000000
    36  C    2.417378   1.395066   3.400365   1.395250   3.398192
    37  H    3.866016   1.084591   2.471907   3.395053   4.951468
    38  H    2.150107   3.395604   4.954144   1.084625   2.469692
    39  H    3.401081   2.155732   4.296412   2.155515   4.294152
                   36         37         38         39
    36  C    0.000000
    37  H    2.153457   0.000000
    38  H    2.154535   4.295120   0.000000
    39  H    1.084286   2.484667   2.485642   0.000000
 Stoichiometry    C17H18NOS2(1-)
 Framework group  C1[X(C17H18NOS2)]
 Deg. of freedom   111
 Full point group                 C1      NOp   1
 Largest Abelian subgroup         C1      NOp   1
 Largest concise Abelian subgroup C1      NOp   1
                         Standard orientation:                         
 ---------------------------------------------------------------------
 Center     Atomic      Atomic             Coordinates (Angstroms)
 Number     Number       Type             X           Y           Z
 ---------------------------------------------------------------------
      1          8           0        2.281685    0.605822   -0.143230
      2          6           0        1.930632    1.882011   -0.257508
      3         16           0        0.591679    2.469955   -1.033366
      4         16           0        3.173045    2.827938    0.574763
      5          6           0        2.601951    4.542199    0.370940
      6          1           0        3.353474    5.149872    0.876171
      7          1           0        2.554806    4.808205   -0.683159
      8          1           0        1.631798    4.680773    0.843943
      9          6           0       -2.558729    0.572192    1.292255
     10          7           0       -1.629199   -0.468277    1.640395
     11          6           0       -1.206575   -1.003197    2.635045
     12          1           0       -2.231230    0.002602    4.081230
     13          1           0       -2.954556    0.946863    2.256404
     14          1           0       -2.011812    1.384095    0.805165
     15          6           0        1.436972   -0.447923   -0.724870
     16          1           0        0.466217   -0.403403   -0.230209
     17          1           0        1.316103   -0.227075   -1.785609
     18          6           0        2.131681   -1.757483   -0.491498
     19          6           0        3.077270   -2.231989   -1.407510
     20          6           0        1.844319   -2.515466    0.648877
     21          6           0        3.731189   -3.442506   -1.184857
     22          1           0        3.298784   -1.653967   -2.298762
     23          6           0        2.497129   -3.727327    0.871939
     24          1           0        1.103977   -2.158803    1.357924
     25          6           0        3.442307   -4.191512   -0.043183
     26          1           0        4.460536   -3.802620   -1.901605
     27          1           0        2.266031   -4.309534    1.756892
     28          1           0        3.948140   -5.134905    0.129341
     29          6           0       -3.688539    0.112893    0.390504
     30          6           0       -4.182842   -1.194233    0.435488
     31          6           0       -4.295874    1.032763   -0.472116
     32          6           0       -5.262947   -1.572849   -0.362490
     33          1           0       -3.717030   -1.919251    1.092942
     34          6           0       -5.378564    0.658070   -1.267176
     35          1           0       -3.918158    2.049079   -0.524087
     36          6           0       -5.865995   -0.648247   -1.215516
     37          1           0       -5.632286   -2.591634   -0.317738
     38          1           0       -5.835475    1.383654   -1.931384
     39          1           0       -6.704314   -0.943269   -1.836691
 ---------------------------------------------------------------------
 Rotational constants (GHZ):      0.2478575      0.1418289      0.1030214
 Standard basis: 6-311++G(d,p) (5D, 7F)
 There are   625 symmetry adapted cartesian basis functions of A   symmetry.
 There are   604 symmetry adapted basis functions of A   symmetry.
   604 basis functions,   946 primitive gaussians,   625 cartesian basis functions
    84 alpha electrons       84 beta electrons
       nuclear repulsion energy      1726.0101349980 Hartrees.
 NAtoms=   39 NActive=   39 NUniq=   39 SFac= 1.00D+00 NAtFMM=   60 NAOKFM=F Big=F
 Integral buffers will be    131072 words long.
 Raffenetti 2 integral format.
 Two-electron integral symmetry is turned on.
 Force inversion solution in PCM.
 ------------------------------------------------------------------------------
 Polarizable Continuum Model (PCM)
 =================================
 Model                : PCM (using non-symmetric T matrix).
 Atomic radii         : UFF (Universal Force Field).
 Polarization charges : Total charges.
 Charge compensation  : None.
 Solution method      : Matrix inversion.
 Cavity type          : Scaled VdW (van der Waals Surface) (Alpha=1.100).
 Cavity algorithm     : GePol (No added spheres)
                        Default sphere list used, NSphG=   39.
                        Lebedev-Laikov grids with approx.  5.0 points / Ang**2.
                        Smoothing algorithm: York/Karplus (Gamma=1.0000).
                        Polarization charges: spherical gaussians, with
                                              point-specific exponents (IZeta= 3).
                        Self-potential: point-specific (ISelfS= 7).
                        Self-field    : sphere-specific E.n sum rule (ISelfD= 2).
 1st derivatives      : Analytical E(r).r(x)/FMM algorithm (CHGder, D1EAlg=3).
                        Cavity 1st derivative terms included.
 2nd derivatives      : Analytical E(r).r(xy)/FMM algorithm (CHGder, D2EAlg=3).
                        Cavity 2nd derivative terms included.
 Solvent              : n,n-DiMethylFormamide, Eps=  37.219000 Eps(inf)=   2.046330
 ------------------------------------------------------------------------------
 One-electron integrals computed using PRISM.
 NBasis=   604 RedAO= T EigKep=  1.56D-06  NBF=   604
 NBsUse=   602 1.00D-06 EigRej=  7.14D-07 NBFU=   602
 ExpMin= 3.60D-02 ExpMax= 9.34D+04 ExpMxC= 3.17D+03 IAcc=3 IRadAn=         5 AccDes= 0.00D+00
 Harris functional with IExCor=  402 and IRadAn=       5 diagonalized for initial guess.
 HarFok:  IExCor=  402 AccDes= 0.00D+00 IRadAn=         5 IDoV= 1 UseB2=F ITyADJ=14
 ICtDFT=  3500011 ScaDFX=  1.000000  1.000000  1.000000  1.000000
 FoFCou: FMM=F IPFlag=           0 FMFlag=      100000 FMFlg1=           0
         NFxFlg=           0 DoJE=T BraDBF=F KetDBF=T FulRan=T
         wScrn=  0.000000 ICntrl=     500 IOpCl=  0 I1Cent=   200000004 NGrid=           0
         NMat0=    1 NMatS0=      1 NMatT0=    0 NMatD0=    1 NMtDS0=    0 NMtDT0=    0
 Petite list used in FoFCou.
 Requested convergence on RMS density matrix=1.00D-08 within 128 cycles.
 Requested convergence on MAX density matrix=1.00D-06.
 Requested convergence on             energy=1.00D-06.
 No special actions if energy rises.
 Inv3:  Mode=1 IEnd=    33848643.
 Iteration    1 A*A^-1 deviation from unit magnitude is 8.88D-15 for   2840.
 Iteration    1 A*A^-1 deviation from orthogonality  is 7.11D-15 for   2319   1530.
 Iteration    1 A^-1*A deviation from unit magnitude is 1.10D-14 for   1920.
 Iteration    1 A^-1*A deviation from orthogonality  is 1.78D-09 for   2767   2734.
 Iteration    2 A*A^-1 deviation from unit magnitude is 9.55D-15 for   1827.
 Iteration    2 A*A^-1 deviation from orthogonality  is 1.02D-14 for   1996    957.
 Iteration    2 A^-1*A deviation from unit magnitude is 1.78D-15 for    704.
 Iteration    2 A^-1*A deviation from orthogonality  is 9.44D-16 for   1872    220.
 Error on total polarization charges =  0.04401
 SCF Done:  E(RB3LYP) =  -1585.26446363     A.U. after   16 cycles
            NFock= 16  Conv=0.45D-08     -V/T= 2.0030
 DoSCS=F DFT=T ScalE2(SS,OS)=  1.000000  1.000000
 Range of M.O.s used for correlation:     1   602
 NBasis=   604 NAE=    84 NBE=    84 NFC=     0 NFV=     0
 NROrb=    602 NOA=    84 NOB=    84 NVA=   518 NVB=   518

 **** Warning!!: The largest alpha MO coefficient is  0.12092922D+03

 PrsmSu:  requested number of processors reduced to:  31 ShMem   1 Linda.
 Symmetrizing basis deriv contribution to polar:
 IMax=3 JMax=2 DiffMx= 0.00D+00
 G2DrvN: will do    20 centers at a time, making    2 passes.
 Calling FoFCou, ICntrl=  3107 FMM=F I1Cent=   0 AccDes= 0.00D+00.
 Calling FoFCou, ICntrl=  3107 FMM=F I1Cent=   0 AccDes= 0.00D+00.
 NEqPCM:  Using equilibrium solvation (IEInf=0, Eps=  37.2190, EpsInf=   2.0463)
 G2PCM: DoFxE=T DoFxN=T DoGrad=T DoDP/DQ/DG/TGxP=FFFF NFrqRd=   0 IEInf=0 SqF1=F DoCFld=F IF1Alg=4.
 End of G2Drv F.D. properties file   721 does not exist.
 End of G2Drv F.D. properties file   722 does not exist.
 End of G2Drv F.D. properties file   788 does not exist.
          IDoAtm=111111111111111111111111111111111111111
 NEqPCM:  Using equilibrium solvation (IEInf=0, Eps=  37.2190, EpsInf=   2.0463)
          Differentiating once with respect to nuclear coordinates.
          There are   120 degrees of freedom in the 1st order CPHF.  IDoFFX=6 NUNeed=     0.
    117 vectors produced by pass  0 Test12= 4.35D-14 1.00D-09 XBig12= 2.67D-01 1.89D-01.
 AX will form    48 AO Fock derivatives at one time.
    117 vectors produced by pass  1 Test12= 4.35D-14 1.00D-09 XBig12= 2.41D-02 4.97D-02.
    114 vectors produced by pass  2 Test12= 4.35D-14 1.00D-09 XBig12= 3.40D-04 3.85D-03.
    114 vectors produced by pass  3 Test12= 4.35D-14 1.00D-09 XBig12= 1.96D-06 2.47D-04.
    114 vectors produced by pass  4 Test12= 4.35D-14 1.00D-09 XBig12= 5.71D-09 1.04D-05.
    114 vectors produced by pass  5 Test12= 4.35D-14 1.00D-09 XBig12= 1.47D-11 2.90D-07.
    114 vectors produced by pass  6 Test12= 4.35D-14 1.00D-09 XBig12= 1.01D-12 8.33D-08.
     80 vectors produced by pass  7 Test12= 4.35D-14 1.00D-09 XBig12= 5.85D-14 2.35D-08.
     32 vectors produced by pass  8 Test12= 4.35D-14 1.00D-09 XBig12= 7.86D-14 2.19D-08.
     19 vectors produced by pass  9 Test12= 4.35D-14 1.00D-09 XBig12= 2.34D-14 8.78D-09.
     14 vectors produced by pass 10 Test12= 4.35D-14 1.00D-09 XBig12= 1.76D-14 8.57D-09.
     12 vectors produced by pass 11 Test12= 4.35D-14 1.00D-09 XBig12= 1.49D-14 7.58D-09.
     12 vectors produced by pass 12 Test12= 4.35D-14 1.00D-09 XBig12= 3.02D-14 1.06D-08.
     12 vectors produced by pass 13 Test12= 4.35D-14 1.00D-09 XBig12= 3.71D-14 1.35D-08.
     12 vectors produced by pass 14 Test12= 4.35D-14 1.00D-09 XBig12= 1.69D-14 7.56D-09.
     12 vectors produced by pass 15 Test12= 4.35D-14 1.00D-09 XBig12= 2.58D-14 1.15D-08.
     12 vectors produced by pass 16 Test12= 4.35D-14 1.00D-09 XBig12= 5.17D-14 1.35D-08.
     12 vectors produced by pass 17 Test12= 4.35D-14 1.00D-09 XBig12= 3.28D-14 1.32D-08.
     12 vectors produced by pass 18 Test12= 4.35D-14 1.00D-09 XBig12= 5.51D-14 1.82D-08.
     10 vectors produced by pass 19 Test12= 4.35D-14 1.00D-09 XBig12= 1.10D-14 6.90D-09.
     10 vectors produced by pass 20 Test12= 4.35D-14 1.00D-09 XBig12= 2.52D-14 9.59D-09.
     10 vectors produced by pass 21 Test12= 4.35D-14 1.00D-09 XBig12= 2.24D-14 7.77D-09.
     10 vectors produced by pass 22 Test12= 4.35D-14 1.00D-09 XBig12= 3.58D-14 1.32D-08.
     10 vectors produced by pass 23 Test12= 4.35D-14 1.00D-09 XBig12= 3.90D-14 1.09D-08.
     10 vectors produced by pass 24 Test12= 4.35D-14 1.00D-09 XBig12= 1.73D-14 7.90D-09.
     10 vectors produced by pass 25 Test12= 4.35D-14 1.00D-09 XBig12= 3.68D-14 1.09D-08.
     10 vectors produced by pass 26 Test12= 4.35D-14 1.00D-09 XBig12= 1.84D-14 8.32D-09.
     10 vectors produced by pass 27 Test12= 4.35D-14 1.00D-09 XBig12= 1.92D-14 8.15D-09.
     10 vectors produced by pass 28 Test12= 4.35D-14 1.00D-09 XBig12= 1.04D-14 5.29D-09.
     10 vectors produced by pass 29 Test12= 4.35D-14 1.00D-09 XBig12= 2.45D-14 9.15D-09.
     10 vectors produced by pass 30 Test12= 4.35D-14 1.00D-09 XBig12= 2.02D-14 7.29D-09.
     10 vectors produced by pass 31 Test12= 4.35D-14 1.00D-09 XBig12= 8.02D-15 5.46D-09.
     10 vectors produced by pass 32 Test12= 4.35D-14 1.00D-09 XBig12= 2.34D-14 9.44D-09.
     10 vectors produced by pass 33 Test12= 4.35D-14 1.00D-09 XBig12= 1.71D-14 6.50D-09.
     10 vectors produced by pass 34 Test12= 4.35D-14 1.00D-09 XBig12= 1.82D-14 8.60D-09.
     10 vectors produced by pass 35 Test12= 4.35D-14 1.00D-09 XBig12= 1.22D-14 6.06D-09.
     10 vectors produced by pass 36 Test12= 4.35D-14 1.00D-09 XBig12= 9.04D-15 6.06D-09.
     10 vectors produced by pass 37 Test12= 4.35D-14 1.00D-09 XBig12= 1.07D-14 6.18D-09.
     10 vectors produced by pass 38 Test12= 4.35D-14 1.00D-09 XBig12= 2.80D-14 8.33D-09.
     10 vectors produced by pass 39 Test12= 4.35D-14 1.00D-09 XBig12= 1.66D-14 6.83D-09.
     10 vectors produced by pass 40 Test12= 4.35D-14 1.00D-09 XBig12= 1.87D-14 8.97D-09.
     10 vectors produced by pass 41 Test12= 4.35D-14 1.00D-09 XBig12= 1.25D-14 5.90D-09.
     10 vectors produced by pass 42 Test12= 4.35D-14 1.00D-09 XBig12= 1.53D-14 5.83D-09.
     10 vectors produced by pass 43 Test12= 4.35D-14 1.00D-09 XBig12= 2.38D-14 7.41D-09.
     10 vectors produced by pass 44 Test12= 4.35D-14 1.00D-09 XBig12= 1.32D-14 6.17D-09.
     10 vectors produced by pass 45 Test12= 4.35D-14 1.00D-09 XBig12= 1.63D-14 7.38D-09.
     10 vectors produced by pass 46 Test12= 4.35D-14 1.00D-09 XBig12= 1.59D-14 6.56D-09.
     10 vectors produced by pass 47 Test12= 4.35D-14 1.00D-09 XBig12= 7.80D-15 4.67D-09.
     10 vectors produced by pass 48 Test12= 4.35D-14 1.00D-09 XBig12= 1.04D-14 5.18D-09.
     10 vectors produced by pass 49 Test12= 4.35D-14 1.00D-09 XBig12= 1.84D-14 6.82D-09.
     10 vectors produced by pass 50 Test12= 4.35D-14 1.00D-09 XBig12= 9.99D-15 5.90D-09.
     10 vectors produced by pass 51 Test12= 4.35D-14 1.00D-09 XBig12= 1.22D-14 6.23D-09.
     10 vectors produced by pass 52 Test12= 4.35D-14 1.00D-09 XBig12= 1.12D-14 5.37D-09.
     10 vectors produced by pass 53 Test12= 4.35D-14 1.00D-09 XBig12= 1.21D-14 5.47D-09.
     10 vectors produced by pass 54 Test12= 4.35D-14 1.00D-09 XBig12= 8.01D-15 5.34D-09.
     10 vectors produced by pass 55 Test12= 4.35D-14 1.00D-09 XBig12= 9.73D-15 5.46D-09.
     10 vectors produced by pass 56 Test12= 4.35D-14 1.00D-09 XBig12= 8.32D-15 4.78D-09.
     10 vectors produced by pass 57 Test12= 4.35D-14 1.00D-09 XBig12= 6.12D-15 3.80D-09.
     10 vectors produced by pass 58 Test12= 4.35D-14 1.00D-09 XBig12= 5.46D-15 3.55D-09.
     10 vectors produced by pass 59 Test12= 4.35D-14 1.00D-09 XBig12= 8.65D-15 5.16D-09.
     10 vectors produced by pass 60 Test12= 4.35D-14 1.00D-09 XBig12= 5.28D-15 3.95D-09.
     10 vectors produced by pass 61 Test12= 4.35D-14 1.00D-09 XBig12= 6.54D-15 4.53D-09.
     10 vectors produced by pass 62 Test12= 4.35D-14 1.00D-09 XBig12= 6.81D-15 5.25D-09.
     10 vectors produced by pass 63 Test12= 4.35D-14 1.00D-09 XBig12= 6.35D-15 4.33D-09.
     10 vectors produced by pass 64 Test12= 4.35D-14 1.00D-09 XBig12= 6.74D-15 4.48D-09.
     10 vectors produced by pass 65 Test12= 4.35D-14 1.00D-09 XBig12= 7.55D-15 4.03D-09.
     10 vectors produced by pass 66 Test12= 4.35D-14 1.00D-09 XBig12= 3.80D-15 3.13D-09.
     10 vectors produced by pass 67 Test12= 4.35D-14 1.00D-09 XBig12= 8.23D-15 5.10D-09.
     10 vectors produced by pass 68 Test12= 4.35D-14 1.00D-09 XBig12= 4.26D-15 3.58D-09.
     10 vectors produced by pass 69 Test12= 4.35D-14 1.00D-09 XBig12= 6.19D-15 3.64D-09.
     10 vectors produced by pass 70 Test12= 4.35D-14 1.00D-09 XBig12= 3.61D-15 2.99D-09.
     10 vectors produced by pass 71 Test12= 4.35D-14 1.00D-09 XBig12= 6.28D-15 3.72D-09.
     10 vectors produced by pass 72 Test12= 4.35D-14 1.00D-09 XBig12= 5.01D-15 3.48D-09.
      9 vectors produced by pass 73 Test12= 4.35D-14 1.00D-09 XBig12= 3.25D-15 3.27D-09.
      9 vectors produced by pass 74 Test12= 4.35D-14 1.00D-09 XBig12= 5.59D-15 3.52D-09.
      9 vectors produced by pass 75 Test12= 4.35D-14 1.00D-09 XBig12= 5.79D-15 3.81D-09.
      9 vectors produced by pass 76 Test12= 4.35D-14 1.00D-09 XBig12= 2.54D-15 2.43D-09.
      9 vectors produced by pass 77 Test12= 4.35D-14 1.00D-09 XBig12= 3.95D-15 3.06D-09.
      9 vectors produced by pass 78 Test12= 4.35D-14 1.00D-09 XBig12= 5.76D-15 3.47D-09.
      9 vectors produced by pass 79 Test12= 4.35D-14 1.00D-09 XBig12= 4.62D-15 3.42D-09.
      9 vectors produced by pass 80 Test12= 4.35D-14 1.00D-09 XBig12= 6.39D-15 3.40D-09.
      9 vectors produced by pass 81 Test12= 4.35D-14 1.00D-09 XBig12= 7.65D-15 4.08D-09.
      8 vectors produced by pass 82 Test12= 4.35D-14 1.00D-09 XBig12= 4.05D-15 3.07D-09.
      7 vectors produced by pass 83 Test12= 4.35D-14 1.00D-09 XBig12= 3.27D-15 2.33D-09.
      7 vectors produced by pass 84 Test12= 4.35D-14 1.00D-09 XBig12= 4.70D-15 3.38D-09.
      7 vectors produced by pass 85 Test12= 4.35D-14 1.00D-09 XBig12= 7.25D-15 3.64D-09.
      7 vectors produced by pass 86 Test12= 4.35D-14 1.00D-09 XBig12= 4.08D-15 3.08D-09.
      7 vectors produced by pass 87 Test12= 4.35D-14 1.00D-09 XBig12= 4.77D-15 3.19D-09.
      6 vectors produced by pass 88 Test12= 4.35D-14 1.00D-09 XBig12= 3.91D-15 2.61D-09.
      5 vectors produced by pass 89 Test12= 4.35D-14 1.00D-09 XBig12= 3.55D-15 2.54D-09.
      5 vectors produced by pass 90 Test12= 4.35D-14 1.00D-09 XBig12= 4.38D-15 3.44D-09.
      5 vectors produced by pass 91 Test12= 4.35D-14 1.00D-09 XBig12= 3.75D-15 3.33D-09.
      1 vectors produced by pass 92 Test12= 4.35D-14 1.00D-09 XBig12= 6.47D-16 1.23D-09.
 InvSVY:  IOpt=1 It=  1 EMax= 1.22D-15
 Solved reduced A of dimension  1731 with   120 vectors.
 End of Minotr F.D. properties file   721 does not exist.
 End of Minotr F.D. properties file   722 does not exist.
 End of Minotr F.D. properties file   788 does not exist.

 **********************************************************************

            Population analysis using the SCF density.

 **********************************************************************

 Orbital symmetries:
       Occupied  (A) (A) (A) (A) (A) (A) (A) (A) (A) (A) (A) (A)
                 (A) (A) (A) (A) (A) (A) (A) (A) (A) (A) (A) (A)
                 (A) (A) (A) (A) (A) (A) (A) (A) (A) (A) (A) (A)
                 (A) (A) (A) (A) (A) (A) (A) (A) (A) (A) (A) (A)
                 (A) (A) (A) (A) (A) (A) (A) (A) (A) (A) (A) (A)
                 (A) (A) (A) (A) (A) (A) (A) (A) (A) (A) (A) (A)
                 (A) (A) (A) (A) (A) (A) (A) (A) (A) (A) (A) (A)
       Virtual   (A) (A) (A) (A) (A) (A) (A) (A) (A) (A) (A) (A)
                 (A) (A) (A) (A) (A) (A) (A) (A) (A) (A) (A) (A)
                 (A) (A) (A) (A) (A) (A) (A) (A) (A) (A) (A) (A)
                 (A) (A) (A) (A) (A) (A) (A) (A) (A) (A) (A) (A)
                 (A) (A) (A) (A) (A) (A) (A) (A) (A) (A) (A) (A)
                 (A) (A) (A) (A) (A) (A) (A) (A) (A) (A) (A) (A)
                 (A) (A) (A) (A) (A) (A) (A) (A) (A) (A) (A) (A)
                 (A) (A) (A) (A) (A) (A) (A) (A) (A) (A) (A) (A)
                 (A) (A) (A) (A) (A) (A) (A) (A) (A) (A) (A) (A)
                 (A) (A) (A) (A) (A) (A) (A) (A) (A) (A) (A) (A)
                 (A) (A) (A) (A) (A) (A) (A) (A) (A) (A) (A) (A)
                 (A) (A) (A) (A) (A) (A) (A) (A) (A) (A) (A) (A)
                 (A) (A) (A) (A) (A) (A) (A) (A) (A) (A) (A) (A)
                 (A) (A) (A) (A) (A) (A) (A) (A) (A) (A) (A) (A)
                 (A) (A) (A) (A) (A) (A) (A) (A) (A) (A) (A) (A)
                 (A) (A) (A) (A) (A) (A) (A) (A) (A) (A) (A) (A)
                 (A) (A) (A) (A) (A) (A) (A) (A) (A) (A) (A) (A)
                 (A) (A) (A) (A) (A) (A) (A) (A) (A) (A) (A) (A)
                 (A) (A) (A) (A) (A) (A) (A) (A) (A) (A) (A) (A)
                 (A) (A) (A) (A) (A) (A) (A) (A) (A) (A) (A) (A)
                 (A) (A) (A) (A) (A) (A) (A) (A) (A) (A) (A) (A)
                 (A) (A) (A) (A) (A) (A) (A) (A) (A) (A) (A) (A)
                 (A) (A) (A) (A) (A) (A) (A) (A) (A) (A) (A) (A)
                 (A) (A) (A) (A) (A) (A) (A) (A) (A) (A) (A) (A)
                 (A) (A) (A) (A) (A) (A) (A) (A) (A) (A) (A) (A)
                 (A) (A) (A) (A) (A) (A) (A) (A) (A) (A) (A) (A)
                 (A) (A) (A) (A) (A) (A) (A) (A) (A) (A) (A) (A)
                 (A) (A) (A) (A) (A) (A) (A) (A) (A) (A) (A) (A)
                 (A) (A) (A) (A) (A) (A) (A) (A) (A) (A) (A) (A)
                 (A) (A) (A) (A) (A) (A) (A) (A) (A) (A) (A) (A)
                 (A) (A) (A) (A) (A) (A) (A) (A) (A) (A) (A) (A)
                 (A) (A) (A) (A) (A) (A) (A) (A) (A) (A) (A) (A)
                 (A) (A) (A) (A) (A) (A) (A) (A) (A) (A) (A) (A)
                 (A) (A) (A) (A) (A) (A) (A) (A) (A) (A) (A) (A)
                 (A) (A) (A) (A) (A) (A) (A) (A) (A) (A) (A) (A)
                 (A) (A) (A) (A) (A) (A) (A) (A) (A) (A) (A) (A)
                 (A) (A) (A) (A) (A) (A) (A) (A) (A) (A) (A) (A)
                 (A) (A) (A) (A) (A) (A) (A) (A) (A) (A) (A) (A)
                 (A) (A) (A) (A) (A) (A) (A) (A) (A) (A) (A) (A)
                 (A) (A) (A) (A) (A) (A) (A) (A) (A) (A) (A) (A)
                 (A) (A) (A) (A) (A) (A) (A) (A) (A) (A) (A) (A)
                 (A) (A) (A) (A) (A) (A) (A) (A) (A) (A) (A) (A)
                 (A) (A) (A) (A) (A) (A) (A) (A) (A) (A) (A) (A)
                 (A) (A)
 The electronic state is 1-A.
 Alpha  occ. eigenvalues --  -88.87793 -88.82524 -19.19395 -14.30908 -10.31895
 Alpha  occ. eigenvalues --  -10.24125 -10.21116 -10.20316 -10.19264 -10.18915
 Alpha  occ. eigenvalues --  -10.18885 -10.18416 -10.18314 -10.18227 -10.18193
 Alpha  occ. eigenvalues --  -10.18137 -10.17856 -10.17817 -10.17732 -10.17652
 Alpha  occ. eigenvalues --  -10.17543  -7.96402  -7.91322  -5.92775  -5.92353
 Alpha  occ. eigenvalues --   -5.91860  -5.87676  -5.87256  -5.86799  -1.10938
 Alpha  occ. eigenvalues --   -0.92698  -0.87192  -0.86205  -0.83666  -0.78769
 Alpha  occ. eigenvalues --   -0.77683  -0.75631  -0.75405  -0.75095  -0.71803
 Alpha  occ. eigenvalues --   -0.70294  -0.66686  -0.61721  -0.61262  -0.60172
 Alpha  occ. eigenvalues --   -0.59772  -0.57323  -0.53040  -0.52753  -0.50767
 Alpha  occ. eigenvalues --   -0.50074  -0.49112  -0.47144  -0.46877  -0.46028
 Alpha  occ. eigenvalues --   -0.45677  -0.45530  -0.43856  -0.43506  -0.43003
 Alpha  occ. eigenvalues --   -0.42948  -0.42889  -0.42125  -0.41103  -0.38530
 Alpha  occ. eigenvalues --   -0.38028  -0.37260  -0.37038  -0.35922  -0.35343
 Alpha  occ. eigenvalues --   -0.35096  -0.34812  -0.34040  -0.32983  -0.31118
 Alpha  occ. eigenvalues --   -0.29151  -0.28813  -0.26800  -0.26529  -0.26102
 Alpha  occ. eigenvalues --   -0.25410  -0.25215  -0.24142  -0.17263
 Alpha virt. eigenvalues --   -0.06015  -0.03269  -0.02196  -0.02045  -0.01903
 Alpha virt. eigenvalues --   -0.01055  -0.00230   0.00069   0.00583   0.00704
 Alpha virt. eigenvalues --    0.01460   0.01748   0.01974   0.02249   0.02492
 Alpha virt. eigenvalues --    0.02821   0.03461   0.03748   0.03961   0.04089
 Alpha virt. eigenvalues --    0.04601   0.04854   0.05391   0.05610   0.05907
 Alpha virt. eigenvalues --    0.06306   0.06460   0.06676   0.07246   0.07475
 Alpha virt. eigenvalues --    0.07612   0.08108   0.08264   0.08384   0.08488
 Alpha virt. eigenvalues --    0.08993   0.09402   0.09524   0.09582   0.10402
 Alpha virt. eigenvalues --    0.10568   0.11006   0.11171   0.11281   0.11536
 Alpha virt. eigenvalues --    0.11673   0.11962   0.12061   0.12235   0.12518
 Alpha virt. eigenvalues --    0.12664   0.12881   0.13189   0.13268   0.13474
 Alpha virt. eigenvalues --    0.13523   0.13723   0.13882   0.14211   0.14425
 Alpha virt. eigenvalues --    0.14641   0.14927   0.14998   0.15359   0.15600
 Alpha virt. eigenvalues --    0.15741   0.16069   0.16445   0.16757   0.16808
 Alpha virt. eigenvalues --    0.17010   0.17271   0.17312   0.17818   0.18062
 Alpha virt. eigenvalues --    0.18247   0.18690   0.18829   0.19193   0.19550
 Alpha virt. eigenvalues --    0.19631   0.20135   0.20273   0.20667   0.20932
 Alpha virt. eigenvalues --    0.21187   0.21193   0.21726   0.22212   0.22303
 Alpha virt. eigenvalues --    0.22813   0.22912   0.23094   0.23501   0.23644
 Alpha virt. eigenvalues --    0.23783   0.23997   0.24471   0.24805   0.25199
 Alpha virt. eigenvalues --    0.25575   0.25636   0.25978   0.26395   0.26818
 Alpha virt. eigenvalues --    0.27101   0.27571   0.28003   0.28130   0.28506
 Alpha virt. eigenvalues --    0.28650   0.29131   0.29412   0.29571   0.30044
 Alpha virt. eigenvalues --    0.30250   0.30525   0.30800   0.30919   0.31316
 Alpha virt. eigenvalues --    0.31686   0.32400   0.32885   0.33184   0.33484
 Alpha virt. eigenvalues --    0.33693   0.33863   0.34400   0.34904   0.35982
 Alpha virt. eigenvalues --    0.36036   0.36313   0.37051   0.37493   0.37915
 Alpha virt. eigenvalues --    0.38143   0.38595   0.38723   0.39149   0.39299
 Alpha virt. eigenvalues --    0.39758   0.40534   0.41497   0.42535   0.43170
 Alpha virt. eigenvalues --    0.43604   0.43970   0.44158   0.47461   0.48885
 Alpha virt. eigenvalues --    0.49450   0.50540   0.50798   0.50997   0.51865
 Alpha virt. eigenvalues --    0.52879   0.53552   0.53907   0.54615   0.54815
 Alpha virt. eigenvalues --    0.55207   0.55538   0.56129   0.56476   0.56924
 Alpha virt. eigenvalues --    0.57277   0.57572   0.57753   0.58361   0.58567
 Alpha virt. eigenvalues --    0.59023   0.59591   0.60161   0.60832   0.61602
 Alpha virt. eigenvalues --    0.61805   0.62339   0.62522   0.63459   0.64037
 Alpha virt. eigenvalues --    0.64247   0.64876   0.65292   0.65480   0.65921
 Alpha virt. eigenvalues --    0.66922   0.67765   0.68647   0.69280   0.69484
 Alpha virt. eigenvalues --    0.69812   0.70274   0.70384   0.70963   0.71906
 Alpha virt. eigenvalues --    0.72435   0.72869   0.73291   0.73621   0.74258
 Alpha virt. eigenvalues --    0.74441   0.74720   0.75020   0.76097   0.76621
 Alpha virt. eigenvalues --    0.77116   0.77399   0.78407   0.78653   0.79027
 Alpha virt. eigenvalues --    0.80658   0.81519   0.82810   0.83287   0.83732
 Alpha virt. eigenvalues --    0.84452   0.84679   0.85345   0.85798   0.86139
 Alpha virt. eigenvalues --    0.86710   0.86845   0.87775   0.88241   0.88596
 Alpha virt. eigenvalues --    0.89279   0.90061   0.90225   0.90419   0.90869
 Alpha virt. eigenvalues --    0.91027   0.91985   0.92317   0.92459   0.94161
 Alpha virt. eigenvalues --    0.94453   0.95006   0.95621   0.98208   0.99467
 Alpha virt. eigenvalues --    0.99917   1.00638   1.01391   1.02018   1.02210
 Alpha virt. eigenvalues --    1.02534   1.03413   1.04413   1.05313   1.05941
 Alpha virt. eigenvalues --    1.06738   1.07411   1.07509   1.08452   1.09042
 Alpha virt. eigenvalues --    1.09772   1.10529   1.11931   1.12702   1.13068
 Alpha virt. eigenvalues --    1.13812   1.14597   1.15261   1.16349   1.17539
 Alpha virt. eigenvalues --    1.19610   1.19814   1.27990   1.28900   1.29945
 Alpha virt. eigenvalues --    1.31027   1.32346   1.35546   1.37149   1.37918
 Alpha virt. eigenvalues --    1.40200   1.41382   1.43456   1.44947   1.45365
 Alpha virt. eigenvalues --    1.47258   1.48469   1.48780   1.49257   1.50432
 Alpha virt. eigenvalues --    1.50798   1.52234   1.52359   1.53005   1.53463
 Alpha virt. eigenvalues --    1.53787   1.54501   1.55200   1.55763   1.56470
 Alpha virt. eigenvalues --    1.56631   1.56746   1.56840   1.57592   1.58301
 Alpha virt. eigenvalues --    1.59304   1.60155   1.61418   1.62524   1.63211
 Alpha virt. eigenvalues --    1.63802   1.64922   1.65468   1.65829   1.66005
 Alpha virt. eigenvalues --    1.66968   1.68773   1.68998   1.69496   1.69906
 Alpha virt. eigenvalues --    1.71299   1.73508   1.73819   1.74237   1.75288
 Alpha virt. eigenvalues --    1.76356   1.77008   1.77326   1.77780   1.77977
 Alpha virt. eigenvalues --    1.78308   1.78920   1.80968   1.81475   1.82810
 Alpha virt. eigenvalues --    1.83677   1.83986   1.84921   1.86284   1.87719
 Alpha virt. eigenvalues --    1.88842   1.89986   1.90787   1.91467   1.91611
 Alpha virt. eigenvalues --    1.92580   1.93619   1.93824   1.94284   1.94706
 Alpha virt. eigenvalues --    1.95678   1.95736   1.96444   1.97749   1.98076
 Alpha virt. eigenvalues --    1.98710   1.99660   2.01027   2.01490   2.03415
 Alpha virt. eigenvalues --    2.03811   2.04130   2.05091   2.07455   2.08035
 Alpha virt. eigenvalues --    2.09935   2.11449   2.11626   2.13857   2.14847
 Alpha virt. eigenvalues --    2.16285   2.18046   2.20373   2.20835   2.22223
 Alpha virt. eigenvalues --    2.24814   2.30112   2.30567   2.33026   2.34125
 Alpha virt. eigenvalues --    2.35167   2.35549   2.38813   2.42490   2.43194
 Alpha virt. eigenvalues --    2.43609   2.46517   2.46656   2.46845   2.47040
 Alpha virt. eigenvalues --    2.48140   2.50349   2.51973   2.52924   2.53422
 Alpha virt. eigenvalues --    2.53718   2.55921   2.57548   2.61969   2.62498
 Alpha virt. eigenvalues --    2.63045   2.63286   2.63820   2.64501   2.66251
 Alpha virt. eigenvalues --    2.66680   2.67077   2.67350   2.68434   2.69700
 Alpha virt. eigenvalues --    2.70950   2.71796   2.72421   2.72975   2.73059
 Alpha virt. eigenvalues --    2.74217   2.74560   2.75098   2.75514   2.76282
 Alpha virt. eigenvalues --    2.77677   2.79629   2.79919   2.81295   2.82768
 Alpha virt. eigenvalues --    2.83001   2.85260   2.85734   2.87114   2.87293
 Alpha virt. eigenvalues --    2.89120   2.92270   2.92593   2.93060   2.93164
 Alpha virt. eigenvalues --    2.93695   2.94406   2.95533   2.96640   2.97124
 Alpha virt. eigenvalues --    2.97471   3.02600   3.03129   3.04097   3.06596
 Alpha virt. eigenvalues --    3.07125   3.08750   3.10137   3.14224   3.17857
 Alpha virt. eigenvalues --    3.18289   3.19287   3.20436   3.20893   3.23747
 Alpha virt. eigenvalues --    3.30635   3.31915   3.35024   3.35897   3.38241
 Alpha virt. eigenvalues --    3.38855   3.49303   3.50562   3.54218   3.54911
 Alpha virt. eigenvalues --    3.62837   3.63158   3.65556   3.68455   3.70460
 Alpha virt. eigenvalues --    3.73340   3.73801   3.82312   3.83614   3.91503
 Alpha virt. eigenvalues --    3.98144   3.99956   4.01295   4.03989   4.04343
 Alpha virt. eigenvalues --    4.04575   4.15119   4.15458   4.15573   4.16455
 Alpha virt. eigenvalues --    4.19239   4.34981   4.35931   4.84193   4.84555
 Alpha virt. eigenvalues --    5.02368   5.04059   5.31170   5.62835   7.92461
 Alpha virt. eigenvalues --    8.00817  17.31068  17.36557  17.39967  17.45210
 Alpha virt. eigenvalues --   17.46201  17.55122  23.57073  23.60334  23.60871
 Alpha virt. eigenvalues --   23.86520  23.87523  23.91210  23.95818  23.96724
 Alpha virt. eigenvalues --   23.96837  23.97059  23.97492  24.07514  24.07953
 Alpha virt. eigenvalues --   24.09090  24.09570  24.18651  24.18987  35.65072
 Alpha virt. eigenvalues --   49.88935 189.09082 189.18625
          Condensed to atoms (all electrons):
               1          2          3          4          5          6
     1  O    8.364600   0.037932  -0.240664  -0.205577   0.010295   0.002037
     2  C    0.037932   6.999147  -0.583626  -0.066570   0.019616  -0.002638
     3  S   -0.240664  -0.583626  17.163375  -0.279548  -0.053780  -0.006932
     4  S   -0.205577  -0.066570  -0.279548  16.608540   0.105755   0.016137
     5  C    0.010295   0.019616  -0.053780   0.105755   5.423766   0.328051
     6  H    0.002037  -0.002638  -0.006932   0.016137   0.328051   0.566612
     7  H    0.004478   0.021353   0.003238  -0.061815   0.394207  -0.022027
     8  H    0.002266  -0.000229   0.021025  -0.049117   0.381271  -0.022807
     9  C    0.022715  -0.008067  -0.125536  -0.000086  -0.004072  -0.000137
    10  N   -0.001347   0.005910   0.013759  -0.000917  -0.000437  -0.000039
    11  C   -0.007262  -0.010271   0.013528  -0.003147  -0.000241  -0.000244
    12  H    0.000170   0.000760  -0.000530  -0.001110   0.000277   0.000003
    13  H   -0.000190  -0.007259   0.005295  -0.000459  -0.000944  -0.000111
    14  H    0.018801   0.106161  -0.097176  -0.000262   0.012823   0.002183
    15  C   -0.271418  -0.759848   0.805037  -0.032098  -0.031181  -0.010047
    16  H   -0.020239  -0.093868   0.063964  -0.025278   0.000930  -0.002085
    17  H   -0.117179  -0.093831   0.105166   0.018738  -0.006758  -0.001726
    18  C   -0.044722  -0.363095  -0.282271  -0.122027  -0.011081  -0.000970
    19  C    0.233802   0.121281  -0.094397  -0.082046   0.004101   0.000552
    20  C   -0.065710   0.271854  -0.188185   0.101621   0.010381   0.002414
    21  C   -0.024550   0.051827  -0.016324   0.035361  -0.000260   0.000245
    22  H    0.016620   0.005998  -0.012748  -0.003462   0.000544   0.000201
    23  C    0.011486   0.131239  -0.027732  -0.004489   0.002742   0.000334
    24  H    0.022306  -0.003001  -0.015288   0.005344  -0.000369   0.000029
    25  C    0.007729   0.018173  -0.004479   0.002677   0.000170   0.000093
    26  H   -0.001103  -0.000427  -0.000249   0.000324  -0.000008  -0.000007
    27  H   -0.000891  -0.000338   0.000204  -0.000395  -0.000000  -0.000007
    28  H    0.000003   0.000124  -0.000077   0.000018   0.000002   0.000002
    29  C   -0.011925  -0.011917   0.097431   0.005046   0.001557  -0.000005
    30  C    0.003689   0.010504  -0.014133  -0.002755   0.000920   0.000146
    31  C   -0.007585  -0.029568   0.046794   0.002919  -0.003875  -0.000471
    32  C    0.000318   0.000362  -0.005058  -0.000232  -0.000020   0.000004
    33  H   -0.000002   0.000138   0.000496  -0.000004   0.000002   0.000003
    34  C   -0.000385  -0.005194   0.008373   0.000544  -0.000200  -0.000025
    35  H   -0.000330   0.002896   0.000046   0.001019   0.000043   0.000004
    36  C   -0.000088  -0.000310   0.001550   0.000018  -0.000014  -0.000002
    37  H    0.000004   0.000031  -0.000062   0.000001  -0.000000  -0.000000
    38  H   -0.000007  -0.000310   0.000467  -0.000032  -0.000015  -0.000002
    39  H    0.000000  -0.000011   0.000094   0.000001  -0.000000   0.000000
               7          8          9         10         11         12
     1  O    0.004478   0.002266   0.022715  -0.001347  -0.007262   0.000170
     2  C    0.021353  -0.000229  -0.008067   0.005910  -0.010271   0.000760
     3  S    0.003238   0.021025  -0.125536   0.013759   0.013528  -0.000530
     4  S   -0.061815  -0.049117  -0.000086  -0.000917  -0.003147  -0.001110
     5  C    0.394207   0.381271  -0.004072  -0.000437  -0.000241   0.000277
     6  H   -0.022027  -0.022807  -0.000137  -0.000039  -0.000244   0.000003
     7  H    0.514674  -0.039570   0.001135  -0.000216  -0.000152   0.000022
     8  H   -0.039570   0.526712   0.002602   0.000436   0.000334  -0.000167
     9  C    0.001135   0.002602  12.500216  -0.066457  -0.341234   0.074782
    10  N   -0.000216   0.000436  -0.066457   6.630835   0.347966  -0.187411
    11  C   -0.000152   0.000334  -0.341234   0.347966   6.385642  -0.187867
    12  H    0.000022  -0.000167   0.074782  -0.187411  -0.187867   2.118564
    13  H    0.000048   0.000212   0.470971  -0.076179  -0.003248   0.069023
    14  H    0.000656  -0.005936   0.495388  -0.080553  -0.072692   0.039384
    15  C   -0.005007  -0.003784  -0.142172  -0.045404  -0.086125  -0.007054
    16  H   -0.002139  -0.000852  -0.018739  -0.037227   0.020958  -0.003059
    17  H    0.001420  -0.002801  -0.000913   0.004604   0.000471   0.000354
    18  C    0.003886   0.000161   0.133555   0.029908   0.254597  -0.030522
    19  C   -0.000009   0.003360   0.018887  -0.003919   0.040598  -0.005117
    20  C    0.000699  -0.001843  -0.029141   0.022125  -0.114576   0.019561
    21  C    0.000663  -0.000326   0.003242   0.001843  -0.000993   0.000577
    22  H   -0.000197   0.000261   0.000701  -0.000178   0.000135  -0.000017
    23  C   -0.000543   0.000798   0.003944   0.005546  -0.092582   0.016856
    24  H    0.000438  -0.000414   0.027511   0.011563  -0.019414  -0.000648
    25  C    0.000162   0.000034  -0.000280  -0.000426  -0.009516   0.001129
    26  H   -0.000009  -0.000008  -0.000061   0.000064   0.000167   0.000008
    27  H   -0.000014   0.000010  -0.000505  -0.000472   0.004474  -0.000679
    28  H    0.000003  -0.000000  -0.000037  -0.000043  -0.000023  -0.000014
    29  C   -0.000807  -0.000054  -5.132304   0.187254   0.247128  -0.246302
    30  C   -0.000003   0.000243   1.093797  -0.040863  -0.235021   0.046981
    31  C   -0.000072   0.000029  -2.055038   0.033930   0.131035   0.039843
    32  C   -0.000010   0.000068   0.181362   0.018292   0.013625   0.030375
    33  H    0.000003   0.000012   0.052676   0.012617  -0.013765   0.003066
    34  C    0.000167  -0.000443  -0.080148  -0.021751  -0.017452   0.012331
    35  H   -0.000154   0.000243  -0.059165   0.001916   0.001379  -0.000366
    36  C    0.000005  -0.000031   0.131862   0.007151  -0.004823   0.005042
    37  H   -0.000000   0.000000  -0.004101  -0.000989   0.002097  -0.000328
    38  H   -0.000001   0.000000   0.000785   0.000260   0.000518  -0.000262
    39  H   -0.000000   0.000001  -0.007706   0.000284  -0.000300  -0.000024
              13         14         15         16         17         18
     1  O   -0.000190   0.018801  -0.271418  -0.020239  -0.117179  -0.044722
     2  C   -0.007259   0.106161  -0.759848  -0.093868  -0.093831  -0.363095
     3  S    0.005295  -0.097176   0.805037   0.063964   0.105166  -0.282271
     4  S   -0.000459  -0.000262  -0.032098  -0.025278   0.018738  -0.122027
     5  C   -0.000944   0.012823  -0.031181   0.000930  -0.006758  -0.011081
     6  H   -0.000111   0.002183  -0.010047  -0.002085  -0.001726  -0.000970
     7  H    0.000048   0.000656  -0.005007  -0.002139   0.001420   0.003886
     8  H    0.000212  -0.005936  -0.003784  -0.000852  -0.002801   0.000161
     9  C    0.470971   0.495388  -0.142172  -0.018739  -0.000913   0.133555
    10  N   -0.076179  -0.080553  -0.045404  -0.037227   0.004604   0.029908
    11  C   -0.003248  -0.072692  -0.086125   0.020958   0.000471   0.254597
    12  H    0.069023   0.039384  -0.007054  -0.003059   0.000354  -0.030522
    13  H    0.522917  -0.053884   0.003102  -0.005142   0.002148   0.007615
    14  H   -0.053884   0.929374  -0.089171  -0.011388  -0.022508  -0.039494
    15  C    0.003102  -0.089171  20.106607   0.116378   0.670170  -7.391179
    16  H   -0.005142  -0.011388   0.116378   0.849787  -0.111120   0.259589
    17  H    0.002148  -0.022508   0.670170  -0.111120   0.633834   0.047298
    18  C    0.007615  -0.039494  -7.391179   0.259589   0.047298  15.473253
    19  C   -0.000088   0.003520  -4.288158   0.154231  -0.314383   0.315928
    20  C   -0.004787   0.064690  -0.539207  -0.156498   0.096037  -1.180594
    21  C    0.000037  -0.001699  -0.332215  -0.060080   0.070194  -0.237297
    22  H   -0.000071   0.001649  -0.106297   0.006935  -0.028033  -0.073079
    23  C   -0.003179   0.031981  -0.136459   0.018852  -0.127939  -1.227998
    24  H    0.002061  -0.000051  -0.106544  -0.047312   0.019318   0.039527
    25  C   -0.000196   0.001992  -0.384506  -0.011855  -0.025686  -0.120855
    26  H    0.000003  -0.000058   0.004819  -0.000028   0.003132   0.016688
    27  H   -0.000012  -0.000148   0.002482   0.004123  -0.000873   0.045033
    28  H   -0.000001   0.000014  -0.014007  -0.001083  -0.000476   0.023602
    29  C   -0.138144  -0.135569   0.161520   0.027073   0.002636  -0.134134
    30  C    0.002796   0.496566   0.008877  -0.077624  -0.014396  -0.013643
    31  C    0.010761  -0.709086   0.019803   0.097291   0.019515  -0.005170
    32  C    0.024097  -0.011099  -0.032046   0.001650  -0.003056   0.026552
    33  H    0.001715   0.010866   0.004561  -0.003979  -0.000230  -0.007261
    34  C    0.000163  -0.013171   0.014356   0.003469   0.005281  -0.015345
    35  H   -0.000919  -0.022353   0.001832   0.000829  -0.000127  -0.002420
    36  C    0.002955  -0.035132  -0.006261   0.005889   0.000416   0.005142
    37  H    0.000031   0.001137  -0.000006  -0.000523  -0.000053   0.000217
    38  H   -0.000174   0.003861   0.000274  -0.000247   0.000106  -0.000227
    39  H    0.000046  -0.001681  -0.000053   0.000132  -0.000030   0.000015
              19         20         21         22         23         24
     1  O    0.233802  -0.065710  -0.024550   0.016620   0.011486   0.022306
     2  C    0.121281   0.271854   0.051827   0.005998   0.131239  -0.003001
     3  S   -0.094397  -0.188185  -0.016324  -0.012748  -0.027732  -0.015288
     4  S   -0.082046   0.101621   0.035361  -0.003462  -0.004489   0.005344
     5  C    0.004101   0.010381  -0.000260   0.000544   0.002742  -0.000369
     6  H    0.000552   0.002414   0.000245   0.000201   0.000334   0.000029
     7  H   -0.000009   0.000699   0.000663  -0.000197  -0.000543   0.000438
     8  H    0.003360  -0.001843  -0.000326   0.000261   0.000798  -0.000414
     9  C    0.018887  -0.029141   0.003242   0.000701   0.003944   0.027511
    10  N   -0.003919   0.022125   0.001843  -0.000178   0.005546   0.011563
    11  C    0.040598  -0.114576  -0.000993   0.000135  -0.092582  -0.019414
    12  H   -0.005117   0.019561   0.000577  -0.000017   0.016856  -0.000648
    13  H   -0.000088  -0.004787   0.000037  -0.000071  -0.003179   0.002061
    14  H    0.003520   0.064690  -0.001699   0.001649   0.031981  -0.000051
    15  C   -4.288158  -0.539207  -0.332215  -0.106297  -0.136459  -0.106544
    16  H    0.154231  -0.156498  -0.060080   0.006935   0.018852  -0.047312
    17  H   -0.314383   0.096037   0.070194  -0.028033  -0.127939   0.019318
    18  C    0.315928  -1.180594  -0.237297  -0.073079  -1.227998   0.039527
    19  C   14.314341  -4.759567  -1.191026   0.563363   1.520395  -0.027855
    20  C   -4.759567  13.389333   1.350017  -0.054437  -2.007838   0.522306
    21  C   -1.191026   1.350017   6.297599  -0.093979  -0.609757   0.030840
    22  H    0.563363  -0.054437  -0.093979   0.520127   0.049288  -0.002545
    23  C    1.520395  -2.007838  -0.609757   0.049288   7.619218  -0.133164
    24  H   -0.027855   0.522306   0.030840  -0.002545  -0.133164   0.547565
    25  C   -0.441585  -0.316854   0.565888   0.027921   0.696056   0.009465
    26  H   -0.087482   0.015402   0.455232  -0.018333  -0.004355  -0.000462
    27  H    0.060281  -0.177561  -0.004423   0.000943   0.463139  -0.020029
    28  H   -0.032171   0.001867  -0.044641   0.000890  -0.055265   0.003064
    29  C   -0.022408   0.037937   0.001194  -0.001280  -0.049814  -0.010141
    30  C    0.023770  -0.041783  -0.003704   0.000804   0.040567  -0.002076
    31  C   -0.021721   0.019749   0.002625  -0.000956  -0.020169  -0.008198
    32  C    0.007258  -0.014936  -0.000993   0.000182   0.010187  -0.004774
    33  H   -0.001045   0.001181  -0.000160  -0.000007   0.003280  -0.000213
    34  C   -0.004582   0.006291   0.000308  -0.000152  -0.001180   0.000473
    35  H   -0.000155   0.000630   0.000148  -0.000018  -0.000349  -0.000834
    36  C    0.001013  -0.002539  -0.000048   0.000009   0.000658  -0.000271
    37  H    0.000088  -0.000160  -0.000020   0.000004   0.000063  -0.000006
    38  H   -0.000031  -0.000071  -0.000012  -0.000004   0.000010   0.000044
    39  H    0.000026  -0.000025  -0.000002   0.000001   0.000001  -0.000020
              25         26         27         28         29         30
     1  O    0.007729  -0.001103  -0.000891   0.000003  -0.011925   0.003689
     2  C    0.018173  -0.000427  -0.000338   0.000124  -0.011917   0.010504
     3  S   -0.004479  -0.000249   0.000204  -0.000077   0.097431  -0.014133
     4  S    0.002677   0.000324  -0.000395   0.000018   0.005046  -0.002755
     5  C    0.000170  -0.000008  -0.000000   0.000002   0.001557   0.000920
     6  H    0.000093  -0.000007  -0.000007   0.000002  -0.000005   0.000146
     7  H    0.000162  -0.000009  -0.000014   0.000003  -0.000807  -0.000003
     8  H    0.000034  -0.000008   0.000010  -0.000000  -0.000054   0.000243
     9  C   -0.000280  -0.000061  -0.000505  -0.000037  -5.132304   1.093797
    10  N   -0.000426   0.000064  -0.000472  -0.000043   0.187254  -0.040863
    11  C   -0.009516   0.000167   0.004474  -0.000023   0.247128  -0.235021
    12  H    0.001129   0.000008  -0.000679  -0.000014  -0.246302   0.046981
    13  H   -0.000196   0.000003  -0.000012  -0.000001  -0.138144   0.002796
    14  H    0.001992  -0.000058  -0.000148   0.000014  -0.135569   0.496566
    15  C   -0.384506   0.004819   0.002482  -0.014007   0.161520   0.008877
    16  H   -0.011855  -0.000028   0.004123  -0.001083   0.027073  -0.077624
    17  H   -0.025686   0.003132  -0.000873  -0.000476   0.002636  -0.014396
    18  C   -0.120855   0.016688   0.045033   0.023602  -0.134134  -0.013643
    19  C   -0.441585  -0.087482   0.060281  -0.032171  -0.022408   0.023770
    20  C   -0.316854   0.015402  -0.177561   0.001867   0.037937  -0.041783
    21  C    0.565888   0.455232  -0.004423  -0.044641   0.001194  -0.003704
    22  H    0.027921  -0.018333   0.000943   0.000890  -0.001280   0.000804
    23  C    0.696056  -0.004355   0.463139  -0.055265  -0.049814   0.040567
    24  H    0.009465  -0.000462  -0.020029   0.003064  -0.010141  -0.002076
    25  C    5.919075  -0.072740  -0.069655   0.457946   0.000626   0.000035
    26  H   -0.072740   0.505972   0.000654  -0.014900   0.000042  -0.000062
    27  H   -0.069655   0.000654   0.503677  -0.015941  -0.000534   0.000361
    28  H    0.457946  -0.014900  -0.015941   0.504819   0.000059  -0.000012
    29  C    0.000626   0.000042  -0.000534   0.000059  13.928495  -0.923277
    30  C    0.000035  -0.000062   0.000361  -0.000012  -0.923277  13.749474
    31  C   -0.000116   0.000040  -0.000106  -0.000001  -0.928843  -7.422377
    32  C    0.000202   0.000008   0.000306  -0.000010  -1.583683  -0.750845
    33  H    0.000709  -0.000010  -0.000125   0.000008  -0.087423   0.513137
    34  C    0.000016  -0.000003  -0.000058   0.000001  -0.292533   0.533150
    35  H    0.000024   0.000001  -0.000001   0.000000  -0.096808  -0.120973
    36  C   -0.000012   0.000002   0.000034  -0.000000  -0.378363  -0.603767
    37  H    0.000012  -0.000000   0.000002   0.000000  -0.004152  -0.080565
    38  H   -0.000002  -0.000000   0.000000  -0.000000   0.040435   0.031169
    39  H    0.000003  -0.000000  -0.000000   0.000000   0.023832  -0.013082
              31         32         33         34         35         36
     1  O   -0.007585   0.000318  -0.000002  -0.000385  -0.000330  -0.000088
     2  C   -0.029568   0.000362   0.000138  -0.005194   0.002896  -0.000310
     3  S    0.046794  -0.005058   0.000496   0.008373   0.000046   0.001550
     4  S    0.002919  -0.000232  -0.000004   0.000544   0.001019   0.000018
     5  C   -0.003875  -0.000020   0.000002  -0.000200   0.000043  -0.000014
     6  H   -0.000471   0.000004   0.000003  -0.000025   0.000004  -0.000002
     7  H   -0.000072  -0.000010   0.000003   0.000167  -0.000154   0.000005
     8  H    0.000029   0.000068   0.000012  -0.000443   0.000243  -0.000031
     9  C   -2.055038   0.181362   0.052676  -0.080148  -0.059165   0.131862
    10  N    0.033930   0.018292   0.012617  -0.021751   0.001916   0.007151
    11  C    0.131035   0.013625  -0.013765  -0.017452   0.001379  -0.004823
    12  H    0.039843   0.030375   0.003066   0.012331  -0.000366   0.005042
    13  H    0.010761   0.024097   0.001715   0.000163  -0.000919   0.002955
    14  H   -0.709086  -0.011099   0.010866  -0.013171  -0.022353  -0.035132
    15  C    0.019803  -0.032046   0.004561   0.014356   0.001832  -0.006261
    16  H    0.097291   0.001650  -0.003979   0.003469   0.000829   0.005889
    17  H    0.019515  -0.003056  -0.000230   0.005281  -0.000127   0.000416
    18  C   -0.005170   0.026552  -0.007261  -0.015345  -0.002420   0.005142
    19  C   -0.021721   0.007258  -0.001045  -0.004582  -0.000155   0.001013
    20  C    0.019749  -0.014936   0.001181   0.006291   0.000630  -0.002539
    21  C    0.002625  -0.000993  -0.000160   0.000308   0.000148  -0.000048
    22  H   -0.000956   0.000182  -0.000007  -0.000152  -0.000018   0.000009
    23  C   -0.020169   0.010187   0.003280  -0.001180  -0.000349   0.000658
    24  H   -0.008198  -0.004774  -0.000213   0.000473  -0.000834  -0.000271
    25  C   -0.000116   0.000202   0.000709   0.000016   0.000024  -0.000012
    26  H    0.000040   0.000008  -0.000010  -0.000003   0.000001   0.000002
    27  H   -0.000106   0.000306  -0.000125  -0.000058  -0.000001   0.000034
    28  H   -0.000001  -0.000010   0.000008   0.000001   0.000000  -0.000000
    29  C   -0.928843  -1.583683  -0.087423  -0.292533  -0.096808  -0.378363
    30  C   -7.422377  -0.750845   0.513137   0.533150  -0.120973  -0.603767
    31  C   16.157474   1.000548  -0.070426  -0.252976   0.609557  -0.257580
    32  C    1.000548   7.041188  -0.091401  -0.438368   0.027993   0.681291
    33  H   -0.070426  -0.091401   0.498641   0.014919  -0.003342  -0.000823
    34  C   -0.252976  -0.438368   0.014919   6.080992  -0.054050   0.537735
    35  H    0.609557   0.027993  -0.003342  -0.054050   0.525881   0.018890
    36  C   -0.257580   0.681291  -0.000823   0.537735   0.018890   5.886559
    37  H    0.016818   0.428289  -0.010986   0.007583   0.000626  -0.052436
    38  H   -0.112612  -0.005986   0.000747   0.429804  -0.019660  -0.063063
    39  H   -0.014354  -0.072319   0.000275  -0.058519   0.000887   0.479203
              37         38         39
     1  O    0.000004  -0.000007   0.000000
     2  C    0.000031  -0.000310  -0.000011
     3  S   -0.000062   0.000467   0.000094
     4  S    0.000001  -0.000032   0.000001
     5  C   -0.000000  -0.000015  -0.000000
     6  H   -0.000000  -0.000002   0.000000
     7  H   -0.000000  -0.000001  -0.000000
     8  H    0.000000   0.000000   0.000001
     9  C   -0.004101   0.000785  -0.007706
    10  N   -0.000989   0.000260   0.000284
    11  C    0.002097   0.000518  -0.000300
    12  H   -0.000328  -0.000262  -0.000024
    13  H    0.000031  -0.000174   0.000046
    14  H    0.001137   0.003861  -0.001681
    15  C   -0.000006   0.000274  -0.000053
    16  H   -0.000523  -0.000247   0.000132
    17  H   -0.000053   0.000106  -0.000030
    18  C    0.000217  -0.000227   0.000015
    19  C    0.000088  -0.000031   0.000026
    20  C   -0.000160  -0.000071  -0.000025
    21  C   -0.000020  -0.000012  -0.000002
    22  H    0.000004  -0.000004   0.000001
    23  C    0.000063   0.000010   0.000001
    24  H   -0.000006   0.000044  -0.000020
    25  C    0.000012  -0.000002   0.000003
    26  H   -0.000000  -0.000000  -0.000000
    27  H    0.000002   0.000000  -0.000000
    28  H    0.000000  -0.000000   0.000000
    29  C   -0.004152   0.040435   0.023832
    30  C   -0.080565   0.031169  -0.013082
    31  C    0.016818  -0.112612  -0.014354
    32  C    0.428289  -0.005986  -0.072319
    33  H   -0.010986   0.000747   0.000275
    34  C    0.007583   0.429804  -0.058519
    35  H    0.000626  -0.019660   0.000887
    36  C   -0.052436  -0.063063   0.479203
    37  H    0.505509   0.000317  -0.014757
    38  H    0.000317   0.513368  -0.015435
    39  H   -0.014757  -0.015435   0.518961
 Mulliken charges:
               1
     1  O    0.261920
     2  C    0.235070
     3  S   -0.301047
     4  S    0.037365
     5  C   -0.584193
     6  H    0.151237
     7  H    0.185488
     8  H    0.188307
     9  C   -1.140232
    10  N    0.228563
    11  C   -0.243704
    12  H   -0.807632
    13  H    0.168992
    14  H    0.182062
    15  C   -1.099573
    16  H    0.058287
    17  H    0.171279
    18  C    0.620819
    19  C   -0.009049
    20  C   -0.277782
    21  C   -0.245332
    22  H    0.199218
    23  C   -0.123830
    24  H    0.161775
    25  C   -0.251373
    26  H    0.197750
    27  H    0.207043
    28  H    0.186281
    29  C    1.428155
    30  C   -0.196024
    31  C   -0.287430
    32  C   -0.479319
    33  H    0.172150
    34  C   -0.399421
    35  H    0.187181
    36  C   -0.359862
    37  H    0.206312
    38  H    0.195987
    39  H    0.174560
 Sum of Mulliken charges =  -1.00000
 Mulliken charges with hydrogens summed into heavy atoms:
               1
     1  O    0.261920
     2  C    0.235070
     3  S   -0.301047
     4  S    0.037365
     5  C   -0.059161
     9  C   -0.789177
    10  N    0.228563
    11  C   -1.051336
    15  C   -0.870006
    18  C    0.620819
    19  C    0.190169
    20  C   -0.116006
    21  C   -0.047582
    23  C    0.083213
    25  C   -0.065092
    29  C    1.428155
    30  C   -0.023874
    31  C   -0.100249
    32  C   -0.273007
    34  C   -0.203435
    36  C   -0.185302
 APT charges:
               1
     1  O    0.239408
     2  C   -0.131980
     3  S   -0.314917
     4  S    0.074771
     5  C   -1.500353
     6  H    1.040667
     7  H    0.419087
     8  H    0.082227
     9  C   -1.285812
    10  N    0.012596
    11  C    0.155927
    12  H   -1.078438
    13  H    0.537689
    14  H   -0.019757
    15  C   -0.498313
    16  H   -0.101288
    17  H    0.383791
    18  C   -1.109783
    19  C   -0.219332
    20  C    0.044975
    21  C   -0.622328
    22  H    0.410699
    23  C   -0.304456
    24  H   -0.008057
    25  C   -0.871161
    26  H    1.061677
    27  H    0.676406
    28  H    1.199508
    29  C   -0.181303
    30  C   -0.708731
    31  C    0.069478
    32  C   -0.350854
    33  H    0.171421
    34  C   -0.432825
    35  H    0.222459
    36  C   -1.001825
    37  H    0.846009
    38  H    0.887863
    39  H    1.204852
 Sum of APT charges =  -1.00000
 APT charges with hydrogens summed into heavy atoms:
               1
     1  O    0.239408
     2  C   -0.131980
     3  S   -0.314917
     4  S    0.074771
     5  C    0.041627
     9  C   -0.767880
    10  N    0.012596
    11  C   -0.922511
    15  C   -0.215809
    18  C   -1.109783
    19  C    0.191367
    20  C    0.036918
    21  C    0.439349
    23  C    0.371950
    25  C    0.328347
    29  C   -0.181303
    30  C   -0.537310
    31  C    0.291938
    32  C    0.495155
    34  C    0.455039
    36  C    0.203027
 Electronic spatial extent (au):  <R**2>=          10540.5112
 Charge=             -1.0000 electrons
 Dipole moment (field-independent basis, Debye):
    X=              8.9939    Y=              1.8674    Z=            -17.6505  Tot=             19.8977
 Quadrupole moment (field-independent basis, Debye-Ang):
   XX=           -159.4654   YY=           -128.3849   ZZ=           -216.9446
   XY=             -0.4838   XZ=             35.3251   YZ=              7.4639
 Traceless Quadrupole moment (field-independent basis, Debye-Ang):
   XX=              8.7995   YY=             39.8801   ZZ=            -48.6796
   XY=             -0.4838   XZ=             35.3251   YZ=              7.4639
 Octapole moment (field-independent basis, Debye-Ang**2):
  XXX=             68.7845  YYY=             57.4826  ZZZ=           -355.0049  XYY=             77.5072
  XXY=             -8.4934  XXZ=           -148.9289  XZZ=            173.6693  YZZ=             10.5442
  YYZ=              3.3309  XYZ=             15.3214
 Hexadecapole moment (field-independent basis, Debye-Ang**3):
 XXXX=          -9061.9254 YYYY=          -4229.5762 ZZZZ=          -2831.5340 XXXY=             79.7593
 XXXZ=            481.6118 YYYX=            117.5447 YYYZ=             37.5416 ZZZX=            731.1106
 ZZZY=             39.8942 XXYY=          -1906.9892 XXZZ=          -2033.0991 YYZZ=          -1070.4592
 XXYZ=             51.0992 YYXZ=             89.0944 ZZXY=            -28.8556
 N-N= 1.726010134998D+03 E-N=-7.196914089264D+03  KE= 1.580567660684D+03
  Exact polarizability:   0.000   0.000   0.000   0.000   0.000   0.000
 Approx polarizability: 415.375 -35.588 447.260  39.089 -21.076 425.985
 D2PCM: PCM CHGder 2nd derivatives, FixD1E=F FixD2E=F DoIter=F DoCFld=F I1PDM=0
 Calling FoFJK, ICntrl=    100147 FMM=F ISym2X=0 I1Cent= 0 IOpClX= 0 NMat=1 NMatS=1 NMatT=0.
 ***** Axes restored to original set *****
 -------------------------------------------------------------------
 Center     Atomic                   Forces (Hartrees/Bohr)
 Number     Number              X              Y              Z
 -------------------------------------------------------------------
      1        8           0.000002775    0.000015220   -0.000007344
      2        6          -0.000005410   -0.000009102   -0.000005909
      3       16           0.000003792   -0.000006740    0.000004415
      4       16           0.000000426    0.000004033   -0.000006692
      5        6          -0.000000180   -0.000000374   -0.000001384
      6        1          -0.000003598   -0.000004261   -0.000002093
      7        1           0.000000478   -0.000002436    0.000001575
      8        1           0.000008766   -0.000000638   -0.000003447
      9        6          -0.000012760    0.000016951   -0.000010647
     10        7          -0.000020471    0.000014801   -0.000000567
     11        6          -0.000014929   -0.000015422    0.000008211
     12        1           0.000009766    0.000016698    0.000004139
     13        1           0.000017334   -0.000010600   -0.000032530
     14        1          -0.000010668   -0.000014655    0.000004228
     15        6           0.000002615   -0.000006022   -0.000003078
     16        1           0.000004712    0.000000805   -0.000002235
     17        1           0.000001500   -0.000005391    0.000004303
     18        6          -0.000001075   -0.000005945    0.000005848
     19        6           0.000001881   -0.000004368   -0.000005468
     20        6           0.000007851    0.000005986   -0.000013737
     21        6          -0.000007604   -0.000008430    0.000008673
     22        1          -0.000004688   -0.000003819    0.000006190
     23        6          -0.000002879    0.000003822   -0.000000186
     24        1           0.000005083   -0.000004896   -0.000004109
     25        6          -0.000004312    0.000003374   -0.000006115
     26        1          -0.000003410   -0.000000606    0.000001709
     27        1           0.000002094    0.000005673   -0.000008027
     28        1          -0.000002271    0.000004266   -0.000002538
     29        6          -0.000035700    0.000065487   -0.000057326
     30        6          -0.000016191   -0.000003057   -0.000009776
     31        6           0.000025077   -0.000066335    0.000058682
     32        6          -0.000026129    0.000072293   -0.000050513
     33        1          -0.000045782    0.000062726   -0.000059472
     34        6           0.000012835    0.000004559    0.000014150
     35        1           0.000001609   -0.000023324    0.000012744
     36        6           0.000039537   -0.000058147    0.000069006
     37        1          -0.000001240    0.000026145   -0.000010425
     38        1           0.000042738   -0.000063788    0.000068758
     39        1           0.000028428   -0.000004484    0.000030986
 -------------------------------------------------------------------
 Cartesian Forces:  Max     0.000072293 RMS     0.000023661

 GradGradGradGradGradGradGradGradGradGradGradGradGradGradGradGradGradGrad
 Berny optimization.
 Search for a saddle point.
 Step number   1 out of a maximum of  127
 All quantities printed in internal units (Hartrees-Bohrs-Radians)
 Swapping is turned off.
 Second derivative matrix not updated -- analytic derivatives used.
 ITU=  0
     Eigenvalues ---   -0.02892   0.00003   0.00004   0.00006   0.00007
     Eigenvalues ---    0.00011   0.00027   0.00038   0.00043   0.00084
     Eigenvalues ---    0.00108   0.00147   0.00170   0.00219   0.00464
     Eigenvalues ---    0.00593   0.00621   0.00839   0.00965   0.01200
     Eigenvalues ---    0.01233   0.01483   0.01485   0.01949   0.02359
     Eigenvalues ---    0.02489   0.02549   0.03078   0.03183   0.03902
     Eigenvalues ---    0.04010   0.04768   0.05011   0.05116   0.05190
     Eigenvalues ---    0.05202   0.05319   0.05376   0.05400   0.05812
     Eigenvalues ---    0.05958   0.06790   0.07172   0.07268   0.07354
     Eigenvalues ---    0.08457   0.09192   0.09244   0.09331   0.10120
     Eigenvalues ---    0.10181   0.10378   0.10494   0.10565   0.11449
     Eigenvalues ---    0.11632   0.12096   0.12648   0.13225   0.15116
     Eigenvalues ---    0.15187   0.16753   0.16931   0.18267   0.18283
     Eigenvalues ---    0.19874   0.20121   0.20492   0.21637   0.21691
     Eigenvalues ---    0.24075   0.24237   0.25430   0.28482   0.29443
     Eigenvalues ---    0.29889   0.31520   0.34981   0.37224   0.40594
     Eigenvalues ---    0.41154   0.44324   0.48959   0.54399   0.57405
     Eigenvalues ---    0.60277   0.60629   0.66675   0.67248   0.67708
     Eigenvalues ---    0.74996   0.77902   0.78362   0.78616   0.80968
     Eigenvalues ---    0.82842   0.84602   0.88824   0.90218   0.92469
     Eigenvalues ---    0.98570   0.99796   1.07091   1.07664   1.09433
     Eigenvalues ---    1.10179   1.24378   1.24782   1.25223   1.25852
     Eigenvalues ---    1.81412
 Eigenvectors required to have negative eigenvalues:
                          Z12       Z11       Y12       Y11       X11
   1                    0.61441  -0.46720   0.32056  -0.31354   0.30917
                          X12       Y10       X10       Y9        Z9
   1                   -0.30285   0.05499  -0.05035   0.02927  -0.02834
 RFO step:  Lambda0=7.075874921D-10 Lambda=-1.84148158D-06.
 Linear search not attempted -- option 19 set.
 B after Tr=     0.000479   -0.000435   -0.000270
         Rot=    1.000000    0.000017    0.000029    0.000019 Ang=   0.00 deg.
 Variable       Old X    -DE/DX   Delta X   Delta X   Delta X     New X
                                 (Linear)    (Quad)   (Total)
    X1        4.31176   0.00000   0.00000   0.01596   0.01650   4.32826
    Y1        1.14484   0.00002   0.00000  -0.00021  -0.00082   1.14402
    Z1       -0.27067  -0.00001   0.00000  -0.00443  -0.00448  -0.27515
    X2        3.64837  -0.00001   0.00000   0.01134   0.01198   3.66035
    Y2        3.55649  -0.00001   0.00000  -0.00128  -0.00188   3.55461
    Z2       -0.48662  -0.00001   0.00000  -0.00235  -0.00253  -0.48915
    X3        1.11811   0.00000   0.00000   0.00741   0.00818   1.12630
    Y3        4.66754  -0.00001   0.00000  -0.00522  -0.00577   4.66177
    Z3       -1.95278   0.00000   0.00000   0.00152   0.00116  -1.95162
    X4        5.99619   0.00000   0.00000   0.01007   0.01069   6.00688
    Y4        5.34403   0.00000   0.00000   0.00211   0.00148   5.34551
    Z4        1.08614  -0.00001   0.00000  -0.00432  -0.00443   1.08172
    X5        4.91697  -0.00000   0.00000   0.00368   0.00445   4.92143
    Y5        8.58351  -0.00000   0.00000   0.00034  -0.00026   8.58325
    Z5        0.70098  -0.00000   0.00000  -0.00109  -0.00137   0.69960
    X6        6.33715  -0.00000   0.00000   0.00265   0.00341   6.34056
    Y6        9.73185  -0.00000   0.00000   0.00232   0.00170   9.73354
    Z6        1.65572  -0.00000   0.00000  -0.00198  -0.00222   1.65351
    X7        4.82788   0.00000   0.00000   0.00048   0.00139   4.82928
    Y7        9.08619  -0.00000   0.00000   0.00141   0.00074   9.08693
    Z7       -1.29098   0.00000   0.00000  -0.00067  -0.00097  -1.29195
    X8        3.08365   0.00001   0.00000   0.00427   0.00500   3.08865
    Y8        8.84538  -0.00000   0.00000  -0.00357  -0.00407   8.84131
    Z8        1.59482  -0.00000   0.00000   0.00119   0.00080   1.59562
    X9       -4.83530  -0.00001   0.00000  -0.00525  -0.00487  -4.84017
    Y9        1.08129   0.00002   0.00000  -0.00741  -0.00757   1.07371
    Z9        2.44201  -0.00001   0.00000  -0.01559  -0.01618   2.42582
   X10       -3.07874  -0.00002   0.00000  -0.01174  -0.01148  -3.09022
   Y10       -0.88492   0.00001   0.00000  -0.01355  -0.01376  -0.89867
   Z10        3.09990  -0.00000   0.00000  -0.01749  -0.01792   3.08198
   X11       -2.28010  -0.00001   0.00000  -0.01072  -0.01060  -2.29070
   Y11       -1.89577  -0.00002   0.00000  -0.01281  -0.01298  -1.90875
   Z11        4.97951   0.00001   0.00000  -0.01743  -0.01777   4.96175
   X12       -4.21641   0.00001   0.00000   0.00320   0.00322  -4.21319
   Y12        0.00492   0.00002   0.00000  -0.00078  -0.00079   0.00413
   Z12        7.71241   0.00000   0.00000  -0.01726  -0.01777   7.69463
   X13       -5.58330   0.00002   0.00000   0.00430   0.00460  -5.57871
   Y13        1.78931  -0.00001   0.00000  -0.00013  -0.00021   1.78911
   Z13        4.26399  -0.00003   0.00000  -0.01458  -0.01524   4.24874
   X14       -3.80177  -0.00001   0.00000  -0.00171  -0.00122  -3.80300
   Y14        2.61556  -0.00001   0.00000  -0.01385  -0.01408   2.60148
   Z14        1.52154   0.00000   0.00000  -0.02238  -0.02297   1.49857
   X15        2.71548   0.00000   0.00000   0.01773   0.01826   2.73374
   Y15       -0.84645  -0.00001   0.00000  -0.00226  -0.00285  -0.84930
   Z15       -1.36981  -0.00000   0.00000  -0.00314  -0.00322  -1.37303
   X16        0.88102   0.00000   0.00000   0.01660   0.01707   0.89810
   Y16       -0.76232   0.00000   0.00000  -0.00133  -0.00181  -0.76413
   Z16       -0.43503  -0.00000   0.00000  -0.00557  -0.00576  -0.44080
   X17        2.48707   0.00000   0.00000   0.01987   0.02053   2.50760
   Y17       -0.42911  -0.00001   0.00000  -0.00526  -0.00591  -0.43502
   Z17       -3.37431   0.00000   0.00000  -0.00402  -0.00413  -3.37844
   X18        4.02829  -0.00000   0.00000   0.01757   0.01797   4.04627
   Y18       -3.32116  -0.00001   0.00000  -0.00139  -0.00201  -3.32318
   Z18       -0.92880   0.00001   0.00000   0.00199   0.00207  -0.92673
   X19        5.81520   0.00000   0.00000   0.01994   0.02042   5.83561
   Y19       -4.21785  -0.00000   0.00000  -0.00368  -0.00444  -4.22228
   Z19       -2.65981  -0.00001   0.00000   0.00565   0.00587  -2.65394
   X20        3.48526   0.00001   0.00000   0.01466   0.01488   3.50014
   Y20       -4.75354   0.00001   0.00000   0.00152   0.00099  -4.75255
   Z20        1.22620  -0.00001   0.00000   0.00314   0.00325   1.22945
   X21        7.05093  -0.00001   0.00000   0.01945   0.01981   7.07074
   Y21       -6.50539  -0.00001   0.00000  -0.00304  -0.00383  -6.50922
   Z21       -2.23906   0.00001   0.00000   0.01050   0.01087  -2.22819
   X22        6.23380  -0.00000   0.00000   0.02213   0.02274   6.25654
   Y22       -3.12554  -0.00000   0.00000  -0.00600  -0.00683  -3.13237
   Z22       -4.34403   0.00001   0.00000   0.00472   0.00493  -4.33910
   X23        4.71889  -0.00000   0.00000   0.01419   0.01430   4.73319
   Y23       -7.04363   0.00000   0.00000   0.00221   0.00164  -7.04198
   Z23        1.64773  -0.00000   0.00000   0.00802   0.00827   1.65599
   X24        2.08621   0.00001   0.00000   0.01251   0.01267   2.09889
   Y24       -4.07955  -0.00000   0.00000   0.00301   0.00258  -4.07697
   Z24        2.56610  -0.00000   0.00000   0.00014   0.00014   2.56624
   X25        6.50502  -0.00000   0.00000   0.01659   0.01677   6.52179
   Y25       -7.92081   0.00000   0.00000  -0.00007  -0.00076  -7.92157
   Z25       -0.08160  -0.00001   0.00000   0.01168   0.01207  -0.06954
   X26        8.42919  -0.00000   0.00000   0.02130   0.02171   8.45090
   Y26       -7.18591  -0.00000   0.00000  -0.00488  -0.00576  -7.19168
   Z26       -3.59351   0.00000   0.00000   0.01331   0.01379  -3.57973
   X27        4.28218   0.00000   0.00000   0.01189   0.01186   4.29404
   Y27       -8.14384   0.00001   0.00000   0.00448   0.00399  -8.13985
   Z27        3.32004  -0.00001   0.00000   0.00888   0.00914   3.32919
   X28        7.46090  -0.00000   0.00000   0.01623   0.01631   7.47722
   Y28       -9.70356   0.00000   0.00000   0.00043  -0.00029  -9.70385
   Z28        0.24442  -0.00000   0.00000   0.01541   0.01592   0.26034
   X29       -6.97033  -0.00004   0.00000  -0.01552  -0.01508  -6.98541
   Y29        0.21334   0.00007   0.00000  -0.00068  -0.00082   0.21252
   Z29        0.73795  -0.00006   0.00000  -0.00589  -0.00658   0.73136
   X30       -7.90443  -0.00002   0.00000  -0.01118  -0.01084  -7.91526
   Y30       -2.25677  -0.00000   0.00000  -0.00247  -0.00257  -2.25934
   Z30        0.82295  -0.00001   0.00000  -0.01632  -0.01698   0.80597
   X31       -8.11803   0.00003   0.00000  -0.02953  -0.02892  -8.14694
   Y31        1.95164  -0.00007   0.00000   0.00852   0.00837   1.96001
   Z31       -0.89217   0.00006   0.00000   0.01412   0.01330  -0.87886
   X32       -9.94553  -0.00003   0.00000  -0.02052  -0.02011  -9.96564
   Y32       -2.97225   0.00007   0.00000   0.00456   0.00449  -2.96777
   Z32       -0.68501  -0.00005   0.00000  -0.00703  -0.00778  -0.69279
   X33       -7.02417  -0.00005   0.00000  -0.00084  -0.00062  -7.02479
   Y33       -3.62686   0.00006   0.00000  -0.00934  -0.00943  -3.63629
   Z33        2.06536  -0.00006   0.00000  -0.03172  -0.03228   2.03308
   X34      -10.16401   0.00001   0.00000  -0.03880  -0.03813 -10.20214
   Y34        1.24357   0.00000   0.00000   0.01559   0.01547   1.25905
   Z34       -2.39462   0.00001   0.00000   0.02387   0.02296  -2.37166
   X35       -7.40425   0.00000   0.00000  -0.03308  -0.03239  -7.43664
   Y35        3.87220  -0.00002   0.00000   0.01022   0.01004   3.88224
   Z35       -0.99038   0.00001   0.00000   0.02228   0.02144  -0.96894
   X36      -11.08512   0.00004   0.00000  -0.03444  -0.03387 -11.11900
   Y36       -1.22501  -0.00006   0.00000   0.01353   0.01344  -1.21157
   Z36       -2.29699   0.00007   0.00000   0.01329   0.01241  -2.28458
   X37      -10.64348  -0.00000   0.00000  -0.01686  -0.01653 -10.66001
   Y37       -4.89748   0.00003   0.00000   0.00293   0.00289  -4.89459
   Z37       -0.60044  -0.00001   0.00000  -0.01546  -0.01619  -0.61663
   X38      -11.02745   0.00004   0.00000  -0.04969  -0.04890 -11.07635
   Y38        2.61473  -0.00006   0.00000   0.02277   0.02264   2.63736
   Z38       -3.64979   0.00007   0.00000   0.03966   0.03864  -3.61115
   X39      -12.66932   0.00003   0.00000  -0.04177  -0.04116 -12.71048
   Y39       -1.78252  -0.00000   0.00000   0.01909   0.01903  -1.76349
   Z39       -3.47084   0.00003   0.00000   0.02072   0.01977  -3.45108
         Item               Value     Threshold  Converged?
 Maximum Force            0.000072     0.000450     YES
 RMS     Force            0.000024     0.000300     YES
 Maximum Displacement     0.048899     0.001800     NO 
 RMS     Displacement     0.014725     0.001200     NO 
 Predicted change in Energy=-9.277948D-07
 GradGradGradGradGradGradGradGradGradGradGradGradGradGradGradGradGradGrad

                          Input orientation:                          
 ---------------------------------------------------------------------
 Center     Atomic      Atomic             Coordinates (Angstroms)
 Number     Number       Type             X           Y           Z
 ---------------------------------------------------------------------
      1          8           0        2.290415    0.605388   -0.145602
      2          6           0        1.936973    1.881017   -0.258846
      3         16           0        0.596010    2.466903   -1.032752
      4         16           0        3.178702    2.828722    0.572421
      5          6           0        2.604308    4.542059    0.370215
      6          1           0        3.355279    5.150770    0.874997
      7          1           0        2.555542    4.808599   -0.683672
      8          1           0        1.634441    4.678621    0.844365
      9          6           0       -2.561307    0.568185    1.283691
     10          7           0       -1.635275   -0.475558    1.630915
     11          6           0       -1.212187   -1.010066    2.625643
     12          1           0       -2.229524    0.002185    4.071824
     13          1           0       -2.952124    0.946754    2.248338
     14          1           0       -2.012458    1.376644    0.793011
     15          6           0        1.446634   -0.449432   -0.726576
     16          1           0        0.475251   -0.404362   -0.233260
     17          1           0        1.326966   -0.230201   -1.787793
     18          6           0        2.141192   -1.758549   -0.490402
     19          6           0        3.088073   -2.234337   -1.404405
     20          6           0        1.852194   -2.514940    0.650594
     21          6           0        3.741673   -3.444533   -1.179106
     22          1           0        3.310817   -1.657580   -2.296155
     23          6           0        2.504695   -3.726457    0.876314
     24          1           0        1.110684   -2.157439    1.357996
     25          6           0        3.451181   -4.191917   -0.036797
     26          1           0        4.472024   -3.805671   -1.894309
     27          1           0        2.272307   -4.307421    1.761729
     28          1           0        3.956773   -5.135057    0.137765
     29          6           0       -3.696518    0.112460    0.387021
     30          6           0       -4.188576   -1.195592    0.426502
     31          6           0       -4.311177    1.037193   -0.465075
     32          6           0       -5.273589   -1.570474   -0.366610
     33          1           0       -3.717358   -1.924241    1.075861
     34          6           0       -5.398742    0.666258   -1.255027
     35          1           0       -3.935299    2.054392   -0.512741
     36          6           0       -5.883920   -0.641133   -1.208948
     37          1           0       -5.641036   -2.590106   -0.326306
     38          1           0       -5.861351    1.395632   -1.910936
     39          1           0       -6.726095   -0.933200   -1.826231
 ---------------------------------------------------------------------
                    Distance matrix (angstroms):
                    1          2          3          4          5
     1  O    0.000000
     2  C    1.328523   0.000000
     3  S    2.668947   1.655408   0.000000
     4  S    2.499565   1.769474   3.062318   0.000000
     5  C    3.982709   2.814640   3.210585   1.818334   0.000000
     6  H    4.778708   3.740117   4.296070   2.348326   1.090546
     7  H    4.245797   3.022224   3.073299   2.426109   1.088163
     8  H    4.242824   3.022447   3.081169   2.425040   1.088168
     9  C    5.058010   4.933302   4.351975   6.209962   6.581010
    10  N    4.442465   4.678204   4.553222   5.934058   6.688790
    11  C    4.749496   5.157116   5.361226   6.183197   7.104835
    12  H    6.211312   6.296381   6.333655   7.034490   7.594624
    13  H    5.773361   5.573338   5.066129   6.628539   6.879499
    14  H    4.471079   4.118107   3.365440   5.394936   5.613657
    15  C    1.470423   2.426973   3.053246   3.928581   5.240052
    16  H    2.078966   2.712977   2.982940   4.290757   5.418869
    17  H    2.079239   2.677131   2.894607   4.284454   5.391017
    18  C    2.393607   3.652638   4.531685   4.821730   6.375955
    19  C    3.207005   4.424192   5.333869   5.436048   7.021598
    20  C    3.249987   4.489845   5.406515   5.506402   7.102501
    21  C    4.424493   5.697833   6.697887   6.537470   8.214600
    22  H    3.284376   4.308102   5.096835   5.326640   6.785588
    23  C    4.455908   5.749319   6.756132   6.596743   8.284590
    24  H    3.359433   4.427873   5.231167   5.454872   6.934688
    25  C    4.936937   6.262799   7.313262   7.052288   8.784372
    26  H    5.222531   6.437363   7.423674   7.195319   8.848787
    27  H    5.270098   6.518584   7.517351   7.291128   8.964365
    28  H    5.984125   7.311784   8.393725   8.013495   9.773933
    29  C    6.030757   5.939794   5.097543   7.394667   7.702080
    30  C    6.748938   6.888947   6.199642   8.396022   8.891968
    31  C    6.623408   6.308245   5.142646   7.770731   7.797803
    32  C    7.873842   7.994787   7.155163   9.574755   9.998362
    33  H    6.632068   6.944990   6.506422   8.390456   9.070526
    34  C    7.769020   7.502049   6.263288   9.032627   9.039472
    35  H    6.402649   5.880315   4.579666   7.237829   7.052273
    36  C    8.336923   8.272262   7.188910   9.866321  10.070217
    37  H    8.552880   8.798961   8.060592  10.390341  10.924222
    38  H    8.378077   7.986167   6.604267   9.483847   9.315097
    39  H    9.299958   9.242579   8.111937  10.863268  11.038988
                    6          7          8          9         10
     6  H    0.000000
     7  H    1.784968   0.000000
     8  H    1.784698   1.788915   0.000000
     9  C    7.494872   6.930640   5.890076   0.000000
    10  N    7.558611   7.130398   6.154288   1.437880   0.000000
    11  C    7.866537   7.681420   6.605861   2.472213   1.205897
    12  H    8.241217   8.283310   6.871374   2.864284   2.557227
    13  H    7.703451   7.337910   6.077380   1.107518   2.034276
    14  H    6.562268   5.901317   4.919915   1.093438   2.067608
    15  C    6.129455   5.373863   5.366568   4.597859   3.880284
    16  H    6.354705   5.630758   5.323693   3.530959   2.816831
    17  H    6.337140   5.302639   5.578469   5.018974   4.530192
    18  C    7.146818   6.583044   6.593599   5.538464   4.517494
    19  C    7.733490   7.099717   7.413433   6.855325   5.883578
    20  C    7.814904   7.477244   7.199464   5.420836   4.157228
    21  C    8.845783   8.352637   8.632525   7.867326   6.754450
    22  H    7.510780   6.706863   7.267774   7.228497   6.425175
    23  C    8.917884   8.676596   8.450071   6.653892   5.317624
    24  H    7.660379   7.401466   6.875307   4.573627   3.231640
    25  C    9.387564   9.068070   9.097440   7.781533   6.516488
    26  H    9.441081   8.907535   9.356036   8.871191   7.798458
    27  H    9.561198   9.442565   9.055240   6.882142   5.474439
    28  H   10.329740  10.075440  10.109440   8.736445   7.430439
    29  C    8.680468   7.892297   7.034068   1.516709   2.478257
    30  C    9.868496   9.097578   8.281819   2.548272   2.913487
    31  C    8.802946   7.837290   7.094012   2.517975   3.720489
    32  C   11.007910  10.103881   9.393537   3.828032   4.292584
    33  H   10.005914   9.368904   8.502537   2.755329   2.596505
    34  C   10.063833   8.986438   8.364937   3.808641   4.878123
    35  H    8.041511   7.053077   6.304785   2.706258   4.035594
    36  C   11.101882  10.059822   9.436188   4.326137   5.113045
    37  H   11.928871  11.047735  10.350721   4.695916   4.934384
    38  H   10.334832   9.165076   8.634616   4.666969   5.822867
    39  H   12.080787  10.973718  10.417446   5.410289   6.170716
                   11         12         13         14         15
    11  C    0.000000
    12  H    2.037417   0.000000
    13  H    2.645541   2.177031   0.000000
    14  H    3.113737   3.561864   1.784868   0.000000
    15  C    4.315206   6.061579   5.490767   4.196310   0.000000
    16  H    3.374559   5.100474   4.441931   3.227059   1.090402
    17  H    5.151107   6.858407   5.998850   4.516000   1.090213
    18  C    4.638438   6.558754   6.384452   5.359980   1.500658
    19  C    6.019332   7.954116   7.742471   6.624443   2.517868
    20  C    3.944095   5.890769   6.133318   5.486369   2.515432
    21  C    6.703988   8.666448   8.708484   7.761637   3.800344
    22  H    6.715723   8.602405   8.164522   6.861977   2.719997
    23  C    4.924849   6.821062   7.314249   6.815663   3.798374
    24  H    2.884289   4.815167   5.189907   4.750049   2.715804
    25  C    6.241774   8.169557   8.522329   7.845304   4.301185
    26  H    7.781749   9.747064   9.739869   8.725055   4.667004
    27  H    4.874483   6.646482   7.425485   7.183747   4.664491
    28  H    7.065637   8.952002   9.443294   8.857952   5.385440
    29  C    3.527519   3.967620   2.171329   2.144538   5.292242
    30  C    3.705339   4.308240   3.072059   3.389132   5.800167
    31  C    4.831930   5.097841   3.036085   2.642369   5.952379
    32  C    5.075689   5.607075   4.308549   4.545899   6.822588
    33  H    3.084384   3.860125   3.194198   3.725926   5.664861
    34  C    5.949530   6.233801   4.282310   4.020699   6.955803
    35  H    5.162915   5.304664   3.133217   2.421083   5.939702
    36  C    6.055188   6.454071   4.803087   4.802862   7.348909
    37  H    5.552047   6.140190   5.135019   5.491316   7.414699
    38  H    6.926952   7.136195   5.095552   4.703792   7.629785
    39  H    7.087191   7.475370   5.863377   5.866359   8.260555
                   16         17         18         19         20
    16  H    0.000000
    17  H    1.781102   0.000000
    18  C    2.162244   2.163801   0.000000
    19  C    3.398121   2.695375   1.399414   0.000000
    20  C    2.670526   3.382548   1.399114   2.414365   0.000000
    21  C    4.561444   4.066109   2.424540   1.393745   2.789637
    22  H    3.723779   2.496299   2.153825   1.085118   3.397937
    23  C    4.047977   4.550640   2.423368   2.787191   1.394447
    24  H    2.451356   3.695540   2.153517   3.398064   1.085385
    25  C    4.820822   4.824258   2.800555   2.415433   2.416923
    26  H    5.504741   4.763057   3.405061   2.150445   3.873762
    27  H    4.737432   5.487851   3.403827   3.871377   2.150373
    28  H    5.885416   5.889080   3.884808   3.398103   3.399597
    29  C    4.249178   5.484763   6.192689   7.399144   6.144990
    30  C    4.776256   6.021320   6.420560   7.575014   6.187229
    31  C    5.004170   5.928282   7.032060   8.144578   7.200660
    32  C    5.867433   6.883562   7.418199   8.451931   7.259718
    33  H    4.647774   6.042805   6.066567   7.249950   5.616910
    34  C    6.057560   6.806073   7.957068   8.970050   8.144169
    35  H    5.057325   5.876781   7.173755   8.277440   7.465066
    36  C    6.437942   7.245745   8.134332   9.114449   8.174137
    37  H    6.495776   7.500544   7.828249   8.802625   7.557015
    38  H    6.797581   7.370916   8.718226   9.670856   9.019578
    39  H    7.394364   8.083779   9.005243   9.909026   9.067723
                   21         22         23         24         25
    21  C    0.000000
    22  H    2.150961   0.000000
    23  C    2.415439   3.872292   0.000000
    24  H    3.874996   4.294562   2.153393   0.000000
    25  C    1.395650   3.398126   1.395084   3.400363   0.000000
    26  H    1.084135   2.474706   3.398972   4.959109   2.154451
    27  H    3.398841   4.956469   1.084197   2.476851   2.153550
    28  H    2.153668   4.293491   2.153633   4.295974   1.084255
    29  C    8.392355   7.709424   7.309702   5.404112   8.354452
    30  C    8.397890   7.991696   7.169902   5.465802   8.219397
    31  C    9.243597   8.289116   8.423052   6.551781   9.369162
    32  C    9.243765   8.799021   8.166690   6.639107   9.116049
    33  H    7.939351   7.799798   6.480875   4.841897   7.600546
    34  C   10.022552   9.074172   9.289935   7.561335  10.168927
    35  H    9.466684   8.334597   8.764771   6.833822   9.685194
    36  C   10.025567   9.314418   9.178040   7.603478  10.056148
    37  H    9.460049   9.213337   8.312071   6.972072   9.236775
    38  H   10.778722   9.674667  10.197808   8.480537  11.020724
    39  H   10.784235  10.073984  10.015664   8.547114  10.835047
                   26         27         28         29         30
    26  H    0.000000
    27  H    4.296176   0.000000
    28  H    2.482353   2.481868   0.000000
    29  C    9.342445   7.553280   9.282856   0.000000
    30  C    9.338344   7.294472   9.052594   1.398099   0.000000
    31  C   10.131172   8.767315  10.335331   1.399645   2.407337
    32  C   10.114689   8.304291   9.907584   2.426393   1.395283
    33  H    8.912219   6.482750   8.371478   2.150136   1.083809
    34  C   10.855360   9.627216  11.095980   2.429111   2.785413
    35  H   10.340800   9.174979  10.695612   2.153529   3.392451
    36  C   10.850327   9.422879  10.901754   2.810650   2.419982
    37  H   10.305833   8.362419   9.940325   3.404975   2.149657
    38  H   11.568598  10.591019  11.968401   3.407879   3.869914
    39  H   11.560864  10.258170  11.646310   3.894898   3.403330
                   31         32         33         34         35
    31  C    0.000000
    32  C    2.781342   0.000000
    33  H    3.390752   2.151216   0.000000
    34  C    1.394423   2.409963   3.869209   0.000000
    35  H    1.085472   3.866786   4.289601   2.149319   0.000000
    36  C    2.417364   1.394889   3.400105   1.395275   3.398188
    37  H    3.865887   1.084569   2.471838   3.394869   4.951329
    38  H    2.149891   3.395320   4.953708   1.084532   2.469532
    39  H    3.401033   2.155548   4.296138   2.155552   4.294124
                   36         37         38         39
    36  C    0.000000
    37  H    2.153265   0.000000
    38  H    2.154462   4.294846   0.000000
    39  H    1.084250   2.484445   2.485642   0.000000
 Stoichiometry    C17H18NOS2(1-)
 Framework group  C1[X(C17H18NOS2)]
 Deg. of freedom   111
 Full point group                 C1      NOp   1
 Largest Abelian subgroup         C1      NOp   1
 Largest concise Abelian subgroup C1      NOp   1
                         Standard orientation:                         
 ---------------------------------------------------------------------
 Center     Atomic      Atomic             Coordinates (Angstroms)
 Number     Number       Type             X           Y           Z
 ---------------------------------------------------------------------
      1          8           0        2.288815    0.609373   -0.145015
      2          6           0        1.933444    1.884572   -0.257051
      3         16           0        0.591511    2.469150   -1.030265
      4         16           0        3.173846    2.833381    0.574937
      5          6           0        2.596856    4.546037    0.374365
      6          1           0        3.346971    5.155413    0.879616
      7          1           0        2.547566    4.813467   -0.679272
      8          1           0        1.626841    4.680708    0.848752
      9          6           0       -2.562677    0.563576    1.284809
     10          7           0       -1.635038   -0.479092    1.630970
     11          6           0       -1.211030   -1.013874    2.625160
     12          1           0       -2.229716   -0.004474    4.072385
     13          1           0       -2.953949    0.940676    2.249848
     14          1           0       -2.015102    1.373306    0.794804
     15          6           0        1.446550   -0.446182   -0.726855
     16          1           0        0.475159   -0.403022   -0.233384
     17          1           0        1.326428   -0.226161   -1.787857
     18          6           0        2.143101   -1.754470   -0.491959
     19          6           0        3.090588   -2.227999   -1.406507
     20          6           0        1.855374   -2.512337    0.648379
     21          6           0        3.746031   -3.437418   -1.182391
     22          1           0        3.312360   -1.650094   -2.297755
     23          6           0        2.509721   -3.723079    0.872915
     24          1           0        1.113411   -2.156597    1.356193
     25          6           0        3.456796   -4.186281   -0.040732
     26          1           0        4.476839   -3.796804   -1.898010
     27          1           0        2.278309   -4.305200    1.757825
     28          1           0        3.963825   -5.128820    0.132908
     29          6           0       -3.697308    0.106966    0.387856
     30          6           0       -4.187397   -1.201859    0.426197
     31          6           0       -4.313456    1.031554   -0.463323
     32          6           0       -5.271940   -1.577645   -0.367130
     33          1           0       -3.715008   -1.930393    1.074835
     34          6           0       -5.400556    0.659708   -1.253487
     35          1           0       -3.939112    2.049359   -0.510102
     36          6           0       -5.883765   -0.648451   -1.208548
     37          1           0       -5.637850   -2.597864   -0.327716
     38          1           0       -5.864337    1.388986   -1.908675
     39          1           0       -6.725573   -0.941219   -1.825999
 ---------------------------------------------------------------------
 Rotational constants (GHZ):      0.2481437      0.1412351      0.1026487
 Standard basis: 6-311++G(d,p) (5D, 7F)
 There are   625 symmetry adapted cartesian basis functions of A   symmetry.
 There are   604 symmetry adapted basis functions of A   symmetry.
   604 basis functions,   946 primitive gaussians,   625 cartesian basis functions
    84 alpha electrons       84 beta electrons
       nuclear repulsion energy      1725.1203318869 Hartrees.
 NAtoms=   39 NActive=   39 NUniq=   39 SFac= 1.00D+00 NAtFMM=   60 NAOKFM=F Big=F
 Integral buffers will be    131072 words long.
 Raffenetti 2 integral format.
 Two-electron integral symmetry is turned on.
 ------------------------------------------------------------------------------
 Polarizable Continuum Model (PCM)
 =================================
 Model                : PCM (using non-symmetric T matrix).
 Atomic radii         : UFF (Universal Force Field).
 Polarization charges : Total charges.
 Charge compensation  : None.
 Solution method      : Matrix inversion.
 Cavity type          : Scaled VdW (van der Waals Surface) (Alpha=1.100).
 Cavity algorithm     : GePol (No added spheres)
                        Default sphere list used, NSphG=   39.
                        Lebedev-Laikov grids with approx.  5.0 points / Ang**2.
                        Smoothing algorithm: York/Karplus (Gamma=1.0000).
                        Polarization charges: spherical gaussians, with
                                              point-specific exponents (IZeta= 3).
                        Self-potential: point-specific (ISelfS= 7).
                        Self-field    : sphere-specific E.n sum rule (ISelfD= 2).
 1st derivatives      : Analytical E(r).r(x)/FMM algorithm (CHGder, D1EAlg=3).
                        Cavity 1st derivative terms included.
 Solvent              : n,n-DiMethylFormamide, Eps=  37.219000 Eps(inf)=   2.046330
 ------------------------------------------------------------------------------
 One-electron integrals computed using PRISM.
 NBasis=   604 RedAO= T EigKep=  1.56D-06  NBF=   604
 NBsUse=   602 1.00D-06 EigRej=  7.13D-07 NBFU=   602
 Initial guess from the checkpoint file:  "/scratch/srahman/32855347/Gau-48874.chk"
 B after Tr=    -0.000000   -0.000000    0.000000
         Rot=    1.000000   -0.000413   -0.000013   -0.000701 Ang=  -0.09 deg.
 ExpMin= 3.60D-02 ExpMax= 9.34D+04 ExpMxC= 3.17D+03 IAcc=3 IRadAn=         5 AccDes= 0.00D+00
 Harris functional with IExCor=  402 and IRadAn=       5 diagonalized for initial guess.
 HarFok:  IExCor=  402 AccDes= 0.00D+00 IRadAn=         5 IDoV= 1 UseB2=F ITyADJ=14
 ICtDFT=  3500011 ScaDFX=  1.000000  1.000000  1.000000  1.000000
 FoFCou: FMM=F IPFlag=           0 FMFlag=      100000 FMFlg1=           0
         NFxFlg=           0 DoJE=T BraDBF=F KetDBF=T FulRan=T
         wScrn=  0.000000 ICntrl=     500 IOpCl=  0 I1Cent=   200000004 NGrid=           0
         NMat0=    1 NMatS0=      1 NMatT0=    0 NMatD0=    1 NMtDS0=    0 NMtDT0=    0
 Petite list used in FoFCou.
 Requested convergence on RMS density matrix=1.00D-08 within 128 cycles.
 Requested convergence on MAX density matrix=1.00D-06.
 Requested convergence on             energy=1.00D-06.
 No special actions if energy rises.
 Inv3:  Mode=1 IEnd=    33808347.
 Iteration    1 A*A^-1 deviation from unit magnitude is 9.88D-15 for   2869.
 Iteration    1 A*A^-1 deviation from orthogonality  is 7.67D-15 for   2956   2832.
 Iteration    1 A^-1*A deviation from unit magnitude is 1.15D-14 for   2869.
 Iteration    1 A^-1*A deviation from orthogonality  is 2.46D-11 for   2099   2098.
 Error on total polarization charges =  0.04398
 SCF Done:  E(RB3LYP) =  -1585.26446415     A.U. after   11 cycles
            NFock= 11  Conv=0.90D-08     -V/T= 2.0030
 D1PCM: PCM CHGder 1st derivatives, ID1Alg=3 FixD1E=F DoIter=F DoCFld=F I1PDM=0.
 Calling FoFJK, ICntrl=      2127 FMM=F ISym2X=0 I1Cent= 0 IOpClX= 0 NMat=1 NMatS=1 NMatT=0.
 ***** Axes restored to original set *****
 -------------------------------------------------------------------
 Center     Atomic                   Forces (Hartrees/Bohr)
 Number     Number              X              Y              Z
 -------------------------------------------------------------------
      1        8           0.000001328    0.000004605   -0.000003616
      2        6          -0.000002127   -0.000003338   -0.000003324
      3       16           0.000001268   -0.000002957    0.000000244
      4       16           0.000001495    0.000000436   -0.000005259
      5        6           0.000001244   -0.000000514   -0.000002915
      6        1          -0.000000391   -0.000001410   -0.000001644
      7        1           0.000000486   -0.000001077   -0.000000141
      8        1           0.000003013   -0.000000048   -0.000001502
      9        6          -0.000003960    0.000010839   -0.000002977
     10        7          -0.000004268    0.000004293    0.000001131
     11        6          -0.000006044   -0.000006674    0.000004593
     12        1           0.000004868    0.000007457    0.000001586
     13        1           0.000006819   -0.000003368   -0.000012011
     14        1          -0.000004177   -0.000005875    0.000002803
     15        6           0.000001042   -0.000002470   -0.000002212
     16        1           0.000002293    0.000000390   -0.000001634
     17        1           0.000000058   -0.000002238    0.000000798
     18        6           0.000000017   -0.000001803   -0.000000803
     19        6          -0.000000725   -0.000002026   -0.000002608
     20        6           0.000001755    0.000000966   -0.000003587
     21        6          -0.000003131   -0.000002937   -0.000000070
     22        1          -0.000001839   -0.000000297   -0.000000178
     23        6          -0.000000831    0.000000727   -0.000000921
     24        1           0.000002343   -0.000001961   -0.000001204
     25        6          -0.000003164   -0.000000763   -0.000000518
     26        1          -0.000001806   -0.000000369   -0.000000199
     27        1           0.000000238    0.000000573   -0.000001170
     28        1          -0.000001178    0.000000663   -0.000000867
     29        6          -0.000014607    0.000025950   -0.000019769
     30        6          -0.000005629   -0.000000481   -0.000001355
     31        6           0.000011768   -0.000024356    0.000022627
     32        6          -0.000012920    0.000028240   -0.000016137
     33        1          -0.000016857    0.000023598   -0.000020712
     34        6           0.000003772    0.000002761    0.000006526
     35        1           0.000001128   -0.000007578    0.000005074
     36        6           0.000014978   -0.000022510    0.000027237
     37        1          -0.000001403    0.000009174   -0.000002570
     38        1           0.000015793   -0.000023654    0.000025407
     39        1           0.000009351   -0.000001966    0.000011881
 -------------------------------------------------------------------
 Cartesian Forces:  Max     0.000028240 RMS     0.000008925

 GradGradGradGradGradGradGradGradGradGradGradGradGradGradGradGradGradGrad
 Berny optimization.
 Search for a saddle point.
 Step number   2 out of a maximum of  127
 All quantities printed in internal units (Hartrees-Bohrs-Radians)
 Swapping is turned off.
 Update second derivatives using D2CorN and points    1    2
 ITU=  0  0
     Eigenvalues ---   -0.02892   0.00002   0.00004   0.00006   0.00007
     Eigenvalues ---    0.00011   0.00027   0.00038   0.00043   0.00084
     Eigenvalues ---    0.00107   0.00147   0.00170   0.00219   0.00464
     Eigenvalues ---    0.00593   0.00621   0.00839   0.00965   0.01200
     Eigenvalues ---    0.01232   0.01483   0.01485   0.01949   0.02359
     Eigenvalues ---    0.02489   0.02549   0.03078   0.03183   0.03902
     Eigenvalues ---    0.04010   0.04768   0.05011   0.05115   0.05190
     Eigenvalues ---    0.05202   0.05319   0.05376   0.05400   0.05812
     Eigenvalues ---    0.05957   0.06790   0.07172   0.07268   0.07354
     Eigenvalues ---    0.08458   0.09192   0.09245   0.09331   0.10120
     Eigenvalues ---    0.10181   0.10378   0.10494   0.10565   0.11449
     Eigenvalues ---    0.11633   0.12096   0.12648   0.13224   0.15116
     Eigenvalues ---    0.15187   0.16752   0.16931   0.18267   0.18283
     Eigenvalues ---    0.19874   0.20121   0.20493   0.21638   0.21691
     Eigenvalues ---    0.24076   0.24237   0.25430   0.28482   0.29443
     Eigenvalues ---    0.29890   0.31519   0.34980   0.37224   0.40590
     Eigenvalues ---    0.41154   0.44324   0.48957   0.54399   0.57406
     Eigenvalues ---    0.60276   0.60629   0.66673   0.67248   0.67709
     Eigenvalues ---    0.74996   0.77903   0.78362   0.78616   0.80969
     Eigenvalues ---    0.82839   0.84603   0.88824   0.90218   0.92469
     Eigenvalues ---    0.98570   0.99796   1.07090   1.07664   1.09432
     Eigenvalues ---    1.10178   1.24379   1.24782   1.25223   1.25852
     Eigenvalues ---    1.81412
 Eigenvectors required to have negative eigenvalues:
                          Z12       Z11       Y12       Y11       X11
   1                    0.61443  -0.46716   0.32058  -0.31353   0.30919
                          X12       Y10       X10       Y9        Z9
   1                   -0.30282   0.05498  -0.05034   0.02927  -0.02831
 RFO step:  Lambda0=4.100882654D-11 Lambda=-2.78656022D-07.
 Linear search not attempted -- option 19 set.
 B after Tr=     0.000309   -0.000185   -0.000089
         Rot=    1.000000   -0.000015    0.000015    0.000003 Ang=  -0.00 deg.
 Variable       Old X    -DE/DX   Delta X   Delta X   Delta X     New X
                                 (Linear)    (Quad)   (Total)
    X1        4.32826   0.00000   0.00000   0.00983   0.01015   4.33841
    Y1        1.14402   0.00000   0.00000   0.00053   0.00033   1.14435
    Z1       -0.27515  -0.00000   0.00000  -0.00218  -0.00211  -0.27725
    X2        3.66035  -0.00000   0.00000   0.00741   0.00776   3.66811
    Y2        3.55461  -0.00000   0.00000   0.00003  -0.00017   3.55444
    Z2       -0.48915  -0.00000   0.00000  -0.00057  -0.00044  -0.48959
    X3        1.12630   0.00000   0.00000   0.00541   0.00581   1.13210
    Y3        4.66177  -0.00000   0.00000  -0.00172  -0.00185   4.65992
    Z3       -1.95162   0.00000   0.00000   0.00162   0.00170  -1.94992
    X4        6.00688   0.00000   0.00000   0.00669   0.00700   6.01388
    Y4        5.34551   0.00000   0.00000   0.00144   0.00118   5.34670
    Z4        1.08172  -0.00001   0.00000  -0.00111  -0.00086   1.08086
    X5        4.92143   0.00000   0.00000   0.00344   0.00378   4.92521
    Y5        8.58325  -0.00000   0.00000   0.00062   0.00038   8.58363
    Z5        0.69960  -0.00000   0.00000   0.00119   0.00150   0.70111
    X6        6.34056  -0.00000   0.00000   0.00295   0.00327   6.34383
    Y6        9.73354  -0.00000   0.00000   0.00144   0.00117   9.73471
    Z6        1.65351  -0.00000   0.00000   0.00092   0.00131   1.65481
    X7        4.82928   0.00000   0.00000   0.00177   0.00218   4.83145
    Y7        9.08693  -0.00000   0.00000   0.00155   0.00137   9.08830
    Z7       -1.29195  -0.00000   0.00000   0.00150   0.00183  -1.29012
    X8        3.08865   0.00000   0.00000   0.00376   0.00407   3.09272
    Y8        8.84131  -0.00000   0.00000  -0.00153  -0.00178   8.83953
    Z8        1.59562  -0.00000   0.00000   0.00245   0.00271   1.59833
    X9       -4.84017  -0.00000   0.00000  -0.00376  -0.00352  -4.84369
    Y9        1.07371   0.00001   0.00000  -0.00482  -0.00504   1.06867
    Z9        2.42582  -0.00000   0.00000  -0.00902  -0.00922   2.41660
   X10       -3.09022  -0.00000   0.00000  -0.00749  -0.00728  -3.09750
   Y10       -0.89867   0.00000   0.00000  -0.00850  -0.00875  -0.90743
   Z10        3.08198   0.00000   0.00000  -0.01024  -0.01045   3.07153
   X11       -2.29070  -0.00001   0.00000  -0.00708  -0.00693  -2.29763
   Y11       -1.90875  -0.00001   0.00000  -0.00835  -0.00867  -1.91741
   Z11        4.96175   0.00000   0.00000  -0.01027  -0.01048   4.95127
   X12       -4.21319   0.00000   0.00000   0.00098   0.00105  -4.21214
   Y12        0.00413   0.00001   0.00000  -0.00158  -0.00196   0.00216
   Z12        7.69463   0.00000   0.00000  -0.01014  -0.01036   7.68428
   X13       -5.57871   0.00001   0.00000   0.00194   0.00213  -5.57657
   Y13        1.78911  -0.00000   0.00000  -0.00067  -0.00094   1.78816
   Z13        4.24874  -0.00001   0.00000  -0.00832  -0.00853   4.24021
   X14       -3.80300  -0.00000   0.00000  -0.00177  -0.00149  -3.80449
   Y14        2.60148  -0.00001   0.00000  -0.00860  -0.00881   2.59267
   Z14        1.49857   0.00000   0.00000  -0.01307  -0.01320   1.48537
   X15        2.73374   0.00000   0.00000   0.01088   0.01122   2.74497
   Y15       -0.84930  -0.00000   0.00000  -0.00025  -0.00041  -0.84972
   Z15       -1.37303  -0.00000   0.00000  -0.00219  -0.00222  -1.37525
   X16        0.89810   0.00000   0.00000   0.01011   0.01042   0.90852
   Y16       -0.76413   0.00000   0.00000   0.00014  -0.00004  -0.76417
   Z16       -0.44080  -0.00000   0.00000  -0.00382  -0.00390  -0.44470
   X17        2.50760   0.00000   0.00000   0.01238   0.01279   2.52039
   Y17       -0.43502  -0.00000   0.00000  -0.00141  -0.00151  -0.43653
   Z17       -3.37844   0.00000   0.00000  -0.00262  -0.00264  -3.38108
   X18        4.04627   0.00000   0.00000   0.01058   0.01090   4.05717
   Y18       -3.32318  -0.00000   0.00000   0.00005  -0.00014  -3.32331
   Z18       -0.92673  -0.00000   0.00000   0.00023   0.00017  -0.92655
   X19        5.83561  -0.00000   0.00000   0.01226   0.01262   5.84823
   Y19       -4.22228  -0.00000   0.00000  -0.00077  -0.00092  -4.22320
   Z19       -2.65394  -0.00000   0.00000   0.00239   0.00236  -2.65158
   X20        3.50014   0.00000   0.00000   0.00843   0.00867   3.50881
   Y20       -4.75255   0.00000   0.00000   0.00104   0.00079  -4.75176
   Z20        1.22945  -0.00000   0.00000   0.00034   0.00022   1.22966
   X21        7.07074  -0.00000   0.00000   0.01180   0.01213   7.08287
   Y21       -6.50922  -0.00000   0.00000  -0.00060  -0.00076  -6.50999
   Z21       -2.22819  -0.00000   0.00000   0.00468   0.00461  -2.22357
   X22        6.25654  -0.00000   0.00000   0.01389   0.01431   6.27085
   Y22       -3.13237  -0.00000   0.00000  -0.00156  -0.00166  -3.13403
   Z22       -4.33910  -0.00000   0.00000   0.00229   0.00230  -4.33680
   X23        4.73319  -0.00000   0.00000   0.00798   0.00819   4.74138
   Y23       -7.04198   0.00000   0.00000   0.00123   0.00096  -7.04102
   Z23        1.65599  -0.00000   0.00000   0.00263   0.00248   1.65847
   X24        2.09889   0.00000   0.00000   0.00698   0.00719   2.10607
   Y24       -4.07697  -0.00000   0.00000   0.00152   0.00125  -4.07572
   Z24        2.56624  -0.00000   0.00000  -0.00142  -0.00157   2.56467
   X25        6.52179  -0.00000   0.00000   0.00966   0.00992   6.53171
   Y25       -7.92157  -0.00000   0.00000   0.00041   0.00019  -7.92139
   Z25       -0.06954  -0.00000   0.00000   0.00479   0.00467  -0.06486
   X26        8.45090  -0.00000   0.00000   0.01310   0.01347   8.46437
   Y26       -7.19168  -0.00000   0.00000  -0.00126  -0.00139  -7.19307
   Z26       -3.57973  -0.00000   0.00000   0.00634   0.00630  -3.57343
   X27        4.29404   0.00000   0.00000   0.00628   0.00643   4.30047
   Y27       -8.13985   0.00000   0.00000   0.00199   0.00168  -8.13816
   Z27        3.32919  -0.00000   0.00000   0.00268   0.00249   3.33167
   X28        7.47722  -0.00000   0.00000   0.00930   0.00954   7.48676
   Y28       -9.70385   0.00000   0.00000   0.00055   0.00031  -9.70355
   Z28        0.26034  -0.00000   0.00000   0.00654   0.00640   0.26674
   X29       -6.98541  -0.00001   0.00000  -0.00983  -0.00954  -6.99495
   Y29        0.21252   0.00003   0.00000  -0.00116  -0.00132   0.21120
   Z29        0.73136  -0.00002   0.00000  -0.00317  -0.00346   0.72790
   X30       -7.91526  -0.00001   0.00000  -0.01304  -0.01277  -7.92803
   Y30       -2.25934  -0.00000   0.00000   0.00015  -0.00001  -2.25935
   Z30        0.80597  -0.00000   0.00000  -0.00202  -0.00242   0.80355
   X31       -8.14694   0.00001   0.00000  -0.01227  -0.01192  -8.15887
   Y31        1.96001  -0.00002   0.00000   0.00142   0.00131   1.96132
   Z31       -0.87886   0.00002   0.00000   0.00151   0.00123  -0.87764
   X32       -9.96564  -0.00001   0.00000  -0.01856  -0.01825  -9.98389
   Y32       -2.96777   0.00003   0.00000   0.00394   0.00384  -2.96393
   Z32       -0.69279  -0.00002   0.00000   0.00370   0.00322  -0.68958
   X33       -7.02479  -0.00002   0.00000  -0.01134  -0.01111  -7.03590
   Y33       -3.63629   0.00002   0.00000  -0.00179  -0.00199  -3.63828
   Z33        2.03308  -0.00002   0.00000  -0.00558  -0.00599   2.02710
   X34      -10.20214   0.00000   0.00000  -0.01774  -0.01735 -10.21950
   Y34        1.25905   0.00000   0.00000   0.00522   0.00517   1.26422
   Z34       -2.37166   0.00001   0.00000   0.00731   0.00695  -2.36471
   X35       -7.43664   0.00000   0.00000  -0.00988  -0.00951  -7.44615
   Y35        3.88224  -0.00001   0.00000   0.00046   0.00035   3.88259
   Z35       -0.96894   0.00001   0.00000   0.00067   0.00046  -0.96848
   X36      -11.11900   0.00001   0.00000  -0.02095  -0.02058 -11.13958
   Y36       -1.21157  -0.00002   0.00000   0.00647   0.00643  -1.20514
   Z36       -2.28458   0.00003   0.00000   0.00843   0.00797  -2.27661
   X37      -10.66001  -0.00000   0.00000  -0.02100  -0.02071 -10.68072
   Y37       -4.89459   0.00001   0.00000   0.00489   0.00479  -4.88980
   Z37       -0.61663  -0.00000   0.00000   0.00450   0.00395  -0.61268
   X38      -11.07635   0.00002   0.00000  -0.01960  -0.01917 -11.09551
   Y38        2.63736  -0.00002   0.00000   0.00720   0.00719   2.64455
   Z38       -3.61115   0.00003   0.00000   0.01095   0.01060  -3.60054
   X39      -12.71048   0.00001   0.00000  -0.02529  -0.02488 -12.73536
   Y39       -1.76349  -0.00000   0.00000   0.00944   0.00944  -1.75405
   Z39       -3.45108   0.00001   0.00000   0.01295   0.01242  -3.43866
         Item               Value     Threshold  Converged?
 Maximum Force            0.000028     0.000450     YES
 RMS     Force            0.000009     0.000300     YES
 Maximum Displacement     0.024883     0.001800     NO 
 RMS     Displacement     0.007729     0.001200     NO 
 Predicted change in Energy=-1.248705D-07
 GradGradGradGradGradGradGradGradGradGradGradGradGradGradGradGradGradGrad

                          Input orientation:                          
 ---------------------------------------------------------------------
 Center     Atomic      Atomic             Coordinates (Angstroms)
 Number     Number       Type             X           Y           Z
 ---------------------------------------------------------------------
      1          8           0        2.295787    0.605562   -0.146716
      2          6           0        1.941081    1.880929   -0.259079
      3         16           0        0.599082    2.465923   -1.031854
      4         16           0        3.182408    2.829349    0.571968
      5          6           0        2.606310    4.542261    0.371010
      6          1           0        3.357009    5.151387    0.875689
      7          1           0        2.556694    4.809322   -0.682704
      8          1           0        1.636598    4.677679    0.845800
      9          6           0       -2.563168    0.565516    1.278811
     10          7           0       -1.639127   -0.480191    1.625385
     11          6           0       -1.215855   -1.014652    2.620097
     12          1           0       -2.228968    0.001145    4.066344
     13          1           0       -2.950996    0.946256    2.243824
     14          1           0       -2.013248    1.371984    0.786025
     15          6           0        1.452573   -0.449651   -0.727752
     16          1           0        0.480768   -0.404382   -0.235324
     17          1           0        1.333734   -0.231000   -1.789190
     18          6           0        2.146960   -1.758621   -0.490311
     19          6           0        3.094751   -2.234823   -1.403157
     20          6           0        1.856783   -2.514521    0.650709
     21          6           0        3.748093   -3.444936   -1.176664
     22          1           0        3.318392   -1.658458   -2.294935
     23          6           0        2.509029   -3.725948    0.877626
     24          1           0        1.114486   -2.156779    1.357167
     25          6           0        3.456430   -4.191818   -0.034324
     26          1           0        4.479153   -3.806407   -1.890975
     27          1           0        2.275711   -4.306530    1.763045
     28          1           0        3.961822   -5.134895    0.141150
     29          6           0       -3.701566    0.111760    0.385188
     30          6           0       -4.195333   -1.195596    0.425222
     31          6           0       -4.317486    1.037886   -0.464426
     32          6           0       -5.283248   -1.568443   -0.364908
     33          1           0       -3.723239   -1.925293    1.072693
     34          6           0       -5.407925    0.668994   -1.251351
     35          1           0       -3.940333    2.054579   -0.512495
     36          6           0       -5.894812   -0.637732   -1.204731
     37          1           0       -5.651993   -2.587572   -0.324217
     38          1           0       -5.871493    1.399437   -1.905325
     39          1           0       -6.739262   -0.928206   -1.819661
 ---------------------------------------------------------------------
                    Distance matrix (angstroms):
                    1          2          3          4          5
     1  O    0.000000
     2  C    1.328534   0.000000
     3  S    2.668936   1.655403   0.000000
     4  S    2.499566   1.769473   3.062335   0.000000
     5  C    3.982720   2.814646   3.210634   1.818334   0.000000
     6  H    4.778706   3.740114   4.296115   2.348316   1.090543
     7  H    4.245816   3.022238   3.073381   2.426111   1.088162
     8  H    4.242848   3.022463   3.081216   2.425044   1.088167
     9  C    5.063910   4.937983   4.353223   6.215803   6.584991
    10  N    4.450028   4.684440   4.555226   5.942216   6.694939
    11  C    4.755206   5.161423   5.361450   6.189983   7.109615
    12  H    6.211973   6.295410   6.329662   7.035083   7.593230
    13  H    5.775768   5.574097   5.063844   6.630218   6.879124
    14  H    4.474951   4.121648   3.365361   5.400423   5.618114
    15  C    1.470404   2.426911   3.053112   3.928542   5.239997
    16  H    2.078974   2.712144   2.981125   4.290407   5.418011
    17  H    2.079207   2.677751   2.895973   4.284670   5.391654
    18  C    2.393652   3.652695   4.531663   4.821832   6.376048
    19  C    3.206988   4.424848   5.335095   5.436418   7.022471
    20  C    3.250158   4.489410   5.405335   5.506399   7.101985
    21  C    4.424536   5.698429   6.698917   6.537918   8.215490
    22  H    3.284258   4.309171   5.099073   5.327105   6.786990
    23  C    4.456089   5.749064   6.755241   6.596877   8.284286
    24  H    3.359712   4.427030   5.228999   5.454751   6.933626
    25  C    4.937062   6.262990   7.313345   7.052621   8.784710
    26  H    5.222547   6.438221   7.425305   7.195895   8.850105
    27  H    5.270317   6.518099   7.515894   7.291196   8.963714
    28  H    5.984262   7.312001   8.393831   8.013881   9.774333
    29  C    6.041110   5.948487   5.103495   7.403328   7.708362
    30  C    6.760616   6.898467   6.206143   8.405521   8.898780
    31  C    6.635000   6.318429   5.151107   7.780222   7.804970
    32  C    7.887691   8.006265   7.163988   9.585699  10.006368
    33  H    6.642354   6.953090   6.511095   8.399125   9.076608
    34  C    7.782764   7.514071   6.273855   9.043530   9.047774
    35  H    6.412694   5.889431   4.587508   7.246362   7.058873
    36  C    8.351712   8.284873   7.199529   9.877916  10.078907
    37  H    8.567078   8.810591   8.069356  10.401578  10.932403
    38  H    8.392104   7.998641   6.615790   9.494985   9.323743
    39  H    9.315756   9.256079   8.123549  10.875599  11.048293
                    6          7          8          9         10
     6  H    0.000000
     7  H    1.784966   0.000000
     8  H    1.784687   1.788920   0.000000
     9  C    7.499415   6.933284   5.893676   0.000000
    10  N    7.565586   7.135204   6.159687   1.437870   0.000000
    11  C    7.872362   7.685005   6.609633   2.472091   1.205926
    12  H    8.240656   8.280978   6.869096   2.863659   2.556927
    13  H    7.703626   7.336382   6.076513   1.107531   2.034261
    14  H    6.567464   5.903967   4.924690   1.093454   2.067618
    15  C    6.129398   5.373817   5.366512   4.602504   3.885460
    16  H    6.354029   5.629594   5.322792   3.535372   2.821691
    17  H    6.337611   5.303281   5.579429   5.023237   4.534239
    18  C    7.146914   6.583523   6.593302   5.542266   4.521616
    19  C    7.734210   7.101305   7.413953   6.859074   5.887308
    20  C    7.814565   7.477068   7.198214   5.423754   4.160514
    21  C    8.846574   8.354412   8.632825   7.870521   6.757465
    22  H    7.511880   6.709073   7.269064   7.232598   6.429170
    23  C    8.917743   8.676851   8.448852   6.656185   5.319895
    24  H    7.659635   7.400513   6.873421   4.576262   3.235007
    25  C    9.387943   9.069203   9.096944   7.784094   6.518858
    26  H    9.442230   8.909913   9.356804   8.874432   7.801401
    27  H    9.560795   9.442426   9.053498   6.883754   5.475927
    28  H   10.330196  10.076734  10.108898   8.738676   7.432352
    29  C    8.686882   7.897677   7.039586   1.516709   2.478336
    30  C    9.875474   9.103649   8.287561   2.548351   2.913140
    31  C    8.809919   7.843834   7.100416   2.517864   3.720951
    32  C   11.015862  10.111457   9.400219   3.828110   4.292456
    33  H   10.012398   9.374115   8.507560   2.755427   2.595633
    34  C   10.071753   8.994489   8.372150   3.808552   4.878532
    35  H    8.047887   7.058962   6.310926   2.706043   4.036229
    36  C   11.110276  10.068310   9.443538   4.326157   5.113241
    37  H   11.937059  11.055547  10.357431   4.696010   4.934076
    38  H   10.342941   9.173683   8.642163   4.666814   5.823387
    39  H   12.089709  10.983019  10.425242   5.410314   6.170935
                   11         12         13         14         15
    11  C    0.000000
    12  H    2.037124   0.000000
    13  H    2.645271   2.176267   0.000000
    14  H    3.113789   3.561773   1.784880   0.000000
    15  C    4.318313   6.061380   5.492745   4.197831   0.000000
    16  H    3.377038   5.100144   4.443805   3.227807   1.090386
    17  H    5.153283   6.858135   6.000837   4.517031   1.090220
    18  C    4.640760   6.558097   6.386002   5.360695   1.500652
    19  C    6.021354   7.953425   7.744081   6.625195   2.517888
    20  C    3.945782   5.889694   6.134308   5.486380   2.515399
    21  C    6.705405   8.665441   8.709771   7.761953   3.800351
    22  H    6.717993   8.601940   8.166401   6.863110   2.720029
    23  C    4.925657   6.819660   7.314907   6.815298   3.798350
    24  H    2.886163   4.814038   5.190678   4.749851   2.715783
    25  C    6.242642   8.168241   8.523196   7.845141   4.301174
    26  H    7.783109   9.746076   9.741227   8.725441   4.667021
    27  H    4.874632   6.644801   7.425724   7.182984   4.664456
    28  H    7.066110   8.950527   9.443976   8.857584   5.385428
    29  C    3.527375   3.966319   2.171236   2.144587   5.302732
    30  C    3.705065   4.307731   3.072982   3.388826   5.812454
    31  C    4.831905   5.095549   3.034849   2.642870   5.964535
    32  C    5.075492   5.606088   4.309129   4.545729   6.837736
    33  H    3.083942   3.860823   3.195888   3.725357   5.675223
    34  C    5.949472   6.231346   4.281311   4.021060   6.970793
    35  H    5.162954   5.301993   3.131208   2.421931   5.949869
    36  C    6.055082   6.452194   4.802874   4.802979   7.365253
    37  H    5.551791   6.139673   5.135968   5.491010   7.430236
    38  H    6.926920   7.133305   5.094125   4.704272   7.645113
    39  H    7.087097   7.473386   5.863146   5.866488   8.278131
                   16         17         18         19         20
    16  H    0.000000
    17  H    1.781043   0.000000
    18  C    2.162216   2.163805   0.000000
    19  C    3.398125   2.695461   1.399415   0.000000
    20  C    2.670423   3.382478   1.399112   2.414365   0.000000
    21  C    4.561415   4.066166   2.424534   1.393746   2.789627
    22  H    3.723818   2.496455   2.153823   1.085118   3.397936
    23  C    4.047876   4.550592   2.423370   2.787202   1.394443
    24  H    2.451228   3.695437   2.153533   3.398076   1.085387
    25  C    4.820751   4.824259   2.800550   2.415439   2.416913
    26  H    5.504729   4.763146   3.405057   2.150445   3.873752
    27  H    4.737305   5.487772   3.403826   3.871386   2.150370
    28  H    5.885340   5.889079   3.884803   3.398105   3.399588
    29  C    4.259502   5.495421   6.202425   7.409085   6.153300
    30  C    4.788346   6.033626   6.432719   7.587376   6.198267
    31  C    5.015562   5.941494   7.043449   8.156782   7.210043
    32  C    5.881811   6.899404   7.433699   8.468345   7.273691
    33  H    4.658085   6.052601   6.077006   7.260208   5.626891
    34  C    6.071338   6.822699   7.971749   8.986138   8.156505
    35  H    5.066502   5.888090   7.183044   8.287620   7.472367
    36  C    6.453079   7.263532   8.150883   9.132487   8.188542
    37  H    6.510375   7.516646   7.844643   8.820095   7.572156
    38  H    6.811306   7.388309   8.733338   9.687804   9.032089
    39  H    7.410354   8.103104   9.023398   9.929176   9.083563
                   21         22         23         24         25
    21  C    0.000000
    22  H    2.150971   0.000000
    23  C    2.415441   3.872303   0.000000
    24  H    3.874988   4.294575   2.153370   0.000000
    25  C    1.395651   3.398136   1.395083   3.400343   0.000000
    26  H    1.084136   2.474719   3.398973   4.959101   2.154451
    27  H    3.398845   4.956478   1.084196   2.476815   2.153554
    28  H    2.153666   4.293498   2.153633   4.295951   1.084254
    29  C    8.401600   7.719880   7.317239   5.411596   8.362636
    30  C    8.409732   8.004347   7.180238   5.476000   8.230310
    31  C    9.255082   8.302269   8.431875   6.559756   9.379155
    32  C    9.259875   8.815969   8.180360   6.651517   9.130901
    33  H    7.949197   7.810038   6.490114   4.851608   7.609880
    34  C   10.038061   9.091463   9.301947   7.571737  10.182604
    35  H    9.476164   8.345827   8.771613   6.839764   9.693205
    36  C   10.043247   9.333465   9.192271   7.615845  10.072096
    37  H    9.477519   9.231186   8.327221   6.985548   9.253163
    38  H   10.795153   9.693117  10.210168   8.490844  11.035077
    39  H   10.804258  10.095324  10.031631   8.560549  10.853144
                   26         27         28         29         30
    26  H    0.000000
    27  H    4.296178   0.000000
    28  H    2.482347   2.481875   0.000000
    29  C    9.351851   7.559604   9.290557   0.000000
    30  C    9.350284   7.303567   9.062999   1.398066   0.000000
    31  C   10.143129   8.774660  10.344896   1.399611   2.407247
    32  C   10.131230   8.316439   9.922045   2.426405   1.395306
    33  H    8.921948   6.491092   8.380303   2.150050   1.083766
    34  C   10.871644   9.637463  11.109291   2.429081   2.785314
    35  H   10.350802   9.180468  10.703263   2.153461   3.392341
    36  C   10.868790   9.435318  10.917376   2.810678   2.419956
    37  H   10.323779   8.376155   9.956448   3.404969   2.149678
    38  H   11.586065  10.601506  11.982472   3.407807   3.869775
    39  H   11.581968  10.272225  11.664228   3.894931   3.403318
                   31         32         33         34         35
    31  C    0.000000
    32  C    2.781285   0.000000
    33  H    3.390619   2.151201   0.000000
    34  C    1.394413   2.409865   3.869067   0.000000
    35  H    1.085458   3.866715   4.289445   2.149320   0.000000
    36  C    2.417375   1.394825   3.400030   1.395266   3.398193
    37  H    3.865814   1.084553   2.471855   3.394757   4.951242
    38  H    2.149848   3.395177   4.953526   1.084492   2.469527
    39  H    3.401055   2.155502   4.296079   2.155570   4.294146
                   36         37         38         39
    36  C    0.000000
    37  H    2.153171   0.000000
    38  H    2.154398   4.294685   0.000000
    39  H    1.084255   2.484351   2.485615   0.000000
 Stoichiometry    C17H18NOS2(1-)
 Framework group  C1[X(C17H18NOS2)]
 Deg. of freedom   111
 Full point group                 C1      NOp   1
 Largest Abelian subgroup         C1      NOp   1
 Largest concise Abelian subgroup C1      NOp   1
                         Standard orientation:                         
 ---------------------------------------------------------------------
 Center     Atomic      Atomic             Coordinates (Angstroms)
 Number     Number       Type             X           Y           Z
 ---------------------------------------------------------------------
      1          8           0        2.293544    0.610528   -0.145711
      2          6           0        1.936499    1.885395   -0.256324
      3         16           0        0.593363    2.468976   -1.028192
      4         16           0        3.176167    2.834961    0.575890
      5          6           0        2.596923    4.547086    0.377290
      6          1           0        3.346554    5.156902    0.882723
      7          1           0        2.546724    4.815475   -0.676059
      8          1           0        1.627008    4.680094    0.852348
      9          6           0       -2.565200    0.559686    1.280192
     10          7           0       -1.639218   -0.484797    1.625275
     11          6           0       -1.214881   -1.019823    2.619229
     12          1           0       -2.229716   -0.007827    4.066933
     13          1           0       -2.953635    0.938417    2.245752
     14          1           0       -2.016798    1.367820    0.788444
     15          6           0        1.452206   -0.445440   -0.728093
     16          1           0        0.480365   -0.402610   -0.235517
     17          1           0        1.332871   -0.225577   -1.789224
     18          6           0        2.149005   -1.753459   -0.492476
     19          6           0        3.097580   -2.226698   -1.406046
     20          6           0        1.860313   -2.511423    0.647551
     21          6           0        3.753153   -3.435920   -1.181242
     22          1           0        3.320088   -1.648726   -2.297067
     23          6           0        2.514791   -3.721961    0.872778
     24          1           0        1.117428   -2.155989    1.354555
     25          6           0        3.462959   -4.184871   -0.039883
     26          1           0        4.484807   -3.795092   -1.896104
     27          1           0        2.282615   -4.304161    1.757435
     28          1           0        3.970088   -5.127259    0.134277
     29          6           0       -3.702848    0.105055    0.386060
     30          6           0       -4.194223   -1.203254    0.424376
     31          6           0       -4.320536    1.031197   -0.462252
     32          6           0       -5.281526   -1.577023   -0.366159
     33          1           0       -3.720738   -1.932958    1.070822
     34          6           0       -5.410371    0.661375   -1.249577
     35          1           0       -3.945246    2.048642   -0.508985
     36          6           0       -5.894867   -0.646300   -1.204673
     37          1           0       -5.648406   -2.596878   -0.326808
     38          1           0       -5.875332    1.391849   -1.902524
     39          1           0       -6.738841   -0.937488   -1.819919
 ---------------------------------------------------------------------
 Rotational constants (GHZ):      0.2483000      0.1408572      0.1024213
 Standard basis: 6-311++G(d,p) (5D, 7F)
 There are   625 symmetry adapted cartesian basis functions of A   symmetry.
 There are   604 symmetry adapted basis functions of A   symmetry.
   604 basis functions,   946 primitive gaussians,   625 cartesian basis functions
    84 alpha electrons       84 beta electrons
       nuclear repulsion energy      1724.5388320441 Hartrees.
 NAtoms=   39 NActive=   39 NUniq=   39 SFac= 1.00D+00 NAtFMM=   60 NAOKFM=F Big=F
 Integral buffers will be    131072 words long.
 Raffenetti 2 integral format.
 Two-electron integral symmetry is turned on.
 ------------------------------------------------------------------------------
 Polarizable Continuum Model (PCM)
 =================================
 Model                : PCM (using non-symmetric T matrix).
 Atomic radii         : UFF (Universal Force Field).
 Polarization charges : Total charges.
 Charge compensation  : None.
 Solution method      : Matrix inversion.
 Cavity type          : Scaled VdW (van der Waals Surface) (Alpha=1.100).
 Cavity algorithm     : GePol (No added spheres)
                        Default sphere list used, NSphG=   39.
                        Lebedev-Laikov grids with approx.  5.0 points / Ang**2.
                        Smoothing algorithm: York/Karplus (Gamma=1.0000).
                        Polarization charges: spherical gaussians, with
                                              point-specific exponents (IZeta= 3).
                        Self-potential: point-specific (ISelfS= 7).
                        Self-field    : sphere-specific E.n sum rule (ISelfD= 2).
 1st derivatives      : Analytical E(r).r(x)/FMM algorithm (CHGder, D1EAlg=3).
                        Cavity 1st derivative terms included.
 Solvent              : n,n-DiMethylFormamide, Eps=  37.219000 Eps(inf)=   2.046330
 ------------------------------------------------------------------------------
 One-electron integrals computed using PRISM.
 NBasis=   604 RedAO= T EigKep=  1.55D-06  NBF=   604
 NBsUse=   602 1.00D-06 EigRej=  7.13D-07 NBFU=   602
 Initial guess from the checkpoint file:  "/scratch/srahman/32855347/Gau-48874.chk"
 B after Tr=    -0.000000    0.000000    0.000000
         Rot=    1.000000   -0.000241    0.000039   -0.000145 Ang=  -0.03 deg.
 ExpMin= 3.60D-02 ExpMax= 9.34D+04 ExpMxC= 3.17D+03 IAcc=3 IRadAn=         5 AccDes= 0.00D+00
 Harris functional with IExCor=  402 and IRadAn=       5 diagonalized for initial guess.
 HarFok:  IExCor=  402 AccDes= 0.00D+00 IRadAn=         5 IDoV= 1 UseB2=F ITyADJ=14
 ICtDFT=  3500011 ScaDFX=  1.000000  1.000000  1.000000  1.000000
 FoFCou: FMM=F IPFlag=           0 FMFlag=      100000 FMFlg1=           0
         NFxFlg=           0 DoJE=T BraDBF=F KetDBF=T FulRan=T
         wScrn=  0.000000 ICntrl=     500 IOpCl=  0 I1Cent=   200000004 NGrid=           0
         NMat0=    1 NMatS0=      1 NMatT0=    0 NMatD0=    1 NMtDS0=    0 NMtDT0=    0
 Petite list used in FoFCou.
 Requested convergence on RMS density matrix=1.00D-08 within 128 cycles.
 Requested convergence on MAX density matrix=1.00D-06.
 Requested convergence on             energy=1.00D-06.
 No special actions if energy rises.
 Inv3:  Mode=1 IEnd=    33727827.
 Iteration    1 A*A^-1 deviation from unit magnitude is 8.99D-15 for   2559.
 Iteration    1 A*A^-1 deviation from orthogonality  is 8.44D-15 for   2705   1088.
 Iteration    1 A^-1*A deviation from unit magnitude is 1.67D-14 for   2559.
 Iteration    1 A^-1*A deviation from orthogonality  is 4.34D-11 for   3136   2094.
 Error on total polarization charges =  0.04397
 SCF Done:  E(RB3LYP) =  -1585.26446411     A.U. after   10 cycles
            NFock= 10  Conv=0.72D-08     -V/T= 2.0030
 D1PCM: PCM CHGder 1st derivatives, ID1Alg=3 FixD1E=F DoIter=F DoCFld=F I1PDM=0.
 Calling FoFJK, ICntrl=      2127 FMM=F ISym2X=0 I1Cent= 0 IOpClX= 0 NMat=1 NMatS=1 NMatT=0.
 ***** Axes restored to original set *****
 -------------------------------------------------------------------
 Center     Atomic                   Forces (Hartrees/Bohr)
 Number     Number              X              Y              Z
 -------------------------------------------------------------------
      1        8          -0.000001161    0.000001395   -0.000002318
      2        6          -0.000000689   -0.000001135   -0.000002565
      3       16           0.000002467   -0.000002318   -0.000001003
      4       16           0.000000449    0.000000106   -0.000005333
      5        6           0.000000582   -0.000001196   -0.000002967
      6        1           0.000000528   -0.000000586   -0.000001525
      7        1           0.000000281   -0.000001002   -0.000000233
      8        1           0.000002595   -0.000000413   -0.000001859
      9        6          -0.000004848    0.000007205   -0.000000783
     10        7          -0.000004184    0.000006534    0.000001451
     11        6          -0.000001997    0.000000885    0.000003533
     12        1           0.000002359    0.000002037   -0.000001363
     13        1           0.000006290   -0.000006921   -0.000010615
     14        1          -0.000007357   -0.000008015    0.000003415
     15        6          -0.000000319   -0.000001074   -0.000001600
     16        1           0.000002138   -0.000000140   -0.000001791
     17        1          -0.000000383   -0.000000814    0.000000910
     18        6          -0.000000222   -0.000001653   -0.000001317
     19        6          -0.000002100   -0.000001499   -0.000000538
     20        6           0.000000327   -0.000000564   -0.000001426
     21        6          -0.000002367   -0.000001111   -0.000001112
     22        1          -0.000001166   -0.000001054    0.000000183
     23        6           0.000000037   -0.000000067   -0.000001651
     24        1           0.000002056   -0.000001597   -0.000001469
     25        6          -0.000002142   -0.000000110   -0.000000759
     26        1          -0.000002103   -0.000000097    0.000000222
     27        1           0.000000217    0.000000446   -0.000001214
     28        1          -0.000001259    0.000000609   -0.000000688
     29        6          -0.000000277    0.000015674   -0.000003026
     30        6          -0.000014967   -0.000010180   -0.000006033
     31        6          -0.000008313   -0.000008648   -0.000001420
     32        6           0.000008564    0.000011527    0.000007292
     33        1          -0.000006269    0.000003238   -0.000005626
     34        6           0.000015053    0.000013141    0.000011578
     35        1           0.000000359    0.000004371   -0.000000638
     36        6          -0.000000351   -0.000012442    0.000009095
     37        1          -0.000000659   -0.000003712    0.000002758
     38        1           0.000006675   -0.000002813    0.000008461
     39        1           0.000012155    0.000001991    0.000011978
 -------------------------------------------------------------------
 Cartesian Forces:  Max     0.000015674 RMS     0.000005048

 GradGradGradGradGradGradGradGradGradGradGradGradGradGradGradGradGradGrad
 Berny optimization.
 Search for a saddle point.
 Step number   3 out of a maximum of  127
 All quantities printed in internal units (Hartrees-Bohrs-Radians)
 Swapping is turned off.
 Update second derivatives using D2CorN and points    1    3
 ITU=  0  0  0
     Eigenvalues ---   -0.02892   0.00002   0.00004   0.00006   0.00007
     Eigenvalues ---    0.00011   0.00026   0.00038   0.00043   0.00084
     Eigenvalues ---    0.00107   0.00147   0.00170   0.00219   0.00464
     Eigenvalues ---    0.00593   0.00621   0.00839   0.00965   0.01200
     Eigenvalues ---    0.01232   0.01483   0.01485   0.01949   0.02359
     Eigenvalues ---    0.02489   0.02549   0.03078   0.03183   0.03902
     Eigenvalues ---    0.04010   0.04768   0.05011   0.05116   0.05190
     Eigenvalues ---    0.05202   0.05319   0.05376   0.05400   0.05812
     Eigenvalues ---    0.05957   0.06790   0.07171   0.07268   0.07354
     Eigenvalues ---    0.08459   0.09192   0.09245   0.09331   0.10120
     Eigenvalues ---    0.10181   0.10378   0.10494   0.10565   0.11449
     Eigenvalues ---    0.11633   0.12096   0.12648   0.13224   0.15116
     Eigenvalues ---    0.15187   0.16752   0.16931   0.18267   0.18283
     Eigenvalues ---    0.19874   0.20121   0.20493   0.21638   0.21691
     Eigenvalues ---    0.24076   0.24237   0.25429   0.28483   0.29443
     Eigenvalues ---    0.29890   0.31518   0.34980   0.37224   0.40589
     Eigenvalues ---    0.41154   0.44324   0.48956   0.54399   0.57406
     Eigenvalues ---    0.60276   0.60629   0.66673   0.67248   0.67709
     Eigenvalues ---    0.74996   0.77903   0.78362   0.78616   0.80970
     Eigenvalues ---    0.82838   0.84603   0.88824   0.90218   0.92469
     Eigenvalues ---    0.98570   0.99796   1.07089   1.07665   1.09432
     Eigenvalues ---    1.10178   1.24379   1.24782   1.25222   1.25852
     Eigenvalues ---    1.81412
 Eigenvectors required to have negative eigenvalues:
                          Z12       Z11       Y12       Y11       X11
   1                    0.61447  -0.46711   0.32059  -0.31351   0.30922
                          X12       Y10       X10       Y9        Z9
   1                   -0.30280   0.05499  -0.05032   0.02928  -0.02827
 RFO step:  Lambda0=1.950106743D-10 Lambda=-2.30537699D-08.
 Linear search not attempted -- option 19 set.
 B after Tr=    -0.000076   -0.000000    0.000025
         Rot=    1.000000    0.000002   -0.000004    0.000000 Ang=   0.00 deg.
 Variable       Old X    -DE/DX   Delta X   Delta X   Delta X     New X
                                 (Linear)    (Quad)   (Total)
    X1        4.33841  -0.00000   0.00000  -0.00182  -0.00190   4.33651
    Y1        1.14435   0.00000   0.00000  -0.00032  -0.00032   1.14403
    Z1       -0.27725  -0.00000   0.00000   0.00005   0.00003  -0.27722
    X2        3.66811  -0.00000   0.00000  -0.00161  -0.00169   3.66642
    Y2        3.55444  -0.00000   0.00000  -0.00027  -0.00028   3.55416
    Z2       -0.48959  -0.00000   0.00000  -0.00006  -0.00008  -0.48967
    X3        1.13210   0.00000   0.00000  -0.00104  -0.00113   1.13097
    Y3        4.65992  -0.00000   0.00000  -0.00006  -0.00007   4.65985
    Z3       -1.94992  -0.00000   0.00000  -0.00088  -0.00089  -1.95081
    X4        6.01388   0.00000   0.00000  -0.00207  -0.00213   6.01175
    Y4        5.34670   0.00000   0.00000  -0.00047  -0.00047   5.34623
    Z4        1.08086  -0.00001   0.00000   0.00083   0.00078   1.08164
    X5        4.92521   0.00000   0.00000  -0.00176  -0.00182   4.92339
    Y5        8.58363  -0.00000   0.00000  -0.00040  -0.00040   8.58323
    Z5        0.70111  -0.00000   0.00000   0.00060   0.00054   0.70165
    X6        6.34383   0.00000   0.00000  -0.00198  -0.00204   6.34179
    Y6        9.73471  -0.00000   0.00000  -0.00052  -0.00051   9.73420
    Z6        1.65481  -0.00000   0.00000   0.00107   0.00100   1.65581
    X7        4.83145   0.00000   0.00000  -0.00112  -0.00120   4.83025
    Y7        9.08830  -0.00000   0.00000  -0.00034  -0.00035   9.08795
    Z7       -1.29012  -0.00000   0.00000   0.00059   0.00053  -1.28959
    X8        3.09272   0.00000   0.00000  -0.00201  -0.00207   3.09065
    Y8        8.83953  -0.00000   0.00000  -0.00033  -0.00032   8.83921
    Z8        1.59833  -0.00000   0.00000   0.00005   0.00000   1.59833
    X9       -4.84369  -0.00000   0.00000   0.00099   0.00094  -4.84275
    Y9        1.06867   0.00001   0.00000   0.00142   0.00144   1.07011
    Z9        2.41660  -0.00000   0.00000   0.00138   0.00145   2.41805
   X10       -3.09750  -0.00000   0.00000   0.00127   0.00123  -3.09628
   Y10       -0.90743   0.00001   0.00000   0.00208   0.00210  -0.90533
   Z10        3.07153   0.00000   0.00000   0.00251   0.00257   3.07410
   X11       -2.29763  -0.00000   0.00000   0.00099   0.00096  -2.29668
   Y11       -1.91741   0.00000   0.00000   0.00269   0.00272  -1.91470
   Z11        4.95127   0.00000   0.00000   0.00294   0.00299   4.95426
   X12       -4.21214   0.00000   0.00000  -0.00008  -0.00009  -4.21223
   Y12        0.00216   0.00000   0.00000   0.00308   0.00312   0.00528
   Z12        7.68428  -0.00000   0.00000   0.00215   0.00222   7.68649
   X13       -5.57657   0.00001   0.00000  -0.00000  -0.00004  -5.57662
   Y13        1.78816  -0.00001   0.00000   0.00151   0.00153   1.78970
   Z13        4.24021  -0.00001   0.00000   0.00089   0.00095   4.24117
   X14       -3.80449  -0.00001   0.00000   0.00092   0.00086  -3.80363
   Y14        2.59267  -0.00001   0.00000   0.00155   0.00156   2.59423
   Z14        1.48537   0.00000   0.00000   0.00158   0.00162   1.48700
   X15        2.74497  -0.00000   0.00000  -0.00163  -0.00172   2.74325
   Y15       -0.84972  -0.00000   0.00000  -0.00019  -0.00019  -0.84991
   Z15       -1.37525  -0.00000   0.00000  -0.00046  -0.00046  -1.37571
   X16        0.90852   0.00000   0.00000  -0.00177  -0.00185   0.90667
   Y16       -0.76417  -0.00000   0.00000  -0.00029  -0.00030  -0.76447
   Z16       -0.44470  -0.00000   0.00000  -0.00072  -0.00070  -0.44540
   X17        2.52039  -0.00000   0.00000  -0.00133  -0.00143   2.51896
   Y17       -0.43653  -0.00000   0.00000   0.00004   0.00003  -0.43650
   Z17       -3.38108   0.00000   0.00000  -0.00044  -0.00044  -3.38152
   X18        4.05717  -0.00000   0.00000  -0.00170  -0.00179   4.05538
   Y18       -3.32331  -0.00000   0.00000  -0.00024  -0.00025  -3.32356
   Z18       -0.92655  -0.00000   0.00000  -0.00057  -0.00056  -0.92712
   X19        5.84823  -0.00000   0.00000  -0.00181  -0.00191   5.84632
   Y19       -4.22320  -0.00000   0.00000  -0.00025  -0.00027  -4.22347
   Z19       -2.65158  -0.00000   0.00000  -0.00066  -0.00067  -2.65225
   X20        3.50881   0.00000   0.00000  -0.00165  -0.00172   3.50709
   Y20       -4.75176  -0.00000   0.00000  -0.00028  -0.00028  -4.75204
   Z20        1.22966  -0.00000   0.00000  -0.00059  -0.00057   1.22909
   X21        7.08287  -0.00000   0.00000  -0.00189  -0.00199   7.08088
   Y21       -6.50999  -0.00000   0.00000  -0.00031  -0.00033  -6.51031
   Z21       -2.22357  -0.00000   0.00000  -0.00079  -0.00080  -2.22437
   X22        6.27085  -0.00000   0.00000  -0.00184  -0.00196   6.26890
   Y22       -3.13403  -0.00000   0.00000  -0.00021  -0.00024  -3.13427
   Z22       -4.33680   0.00000   0.00000  -0.00064  -0.00066  -4.33746
   X23        4.74138   0.00000   0.00000  -0.00173  -0.00179   4.73959
   Y23       -7.04102  -0.00000   0.00000  -0.00034  -0.00033  -7.04135
   Z23        1.65847  -0.00000   0.00000  -0.00071  -0.00069   1.65778
   X24        2.10607   0.00000   0.00000  -0.00153  -0.00158   2.10449
   Y24       -4.07572  -0.00000   0.00000  -0.00026  -0.00025  -4.07597
   Z24        2.56467  -0.00000   0.00000  -0.00048  -0.00046   2.56422
   X25        6.53171  -0.00000   0.00000  -0.00185  -0.00193   6.52978
   Y25       -7.92139  -0.00000   0.00000  -0.00036  -0.00036  -7.92175
   Z25       -0.06486  -0.00000   0.00000  -0.00082  -0.00081  -0.06567
   X26        8.46437  -0.00000   0.00000  -0.00198  -0.00209   8.46228
   Y26       -7.19307  -0.00000   0.00000  -0.00032  -0.00034  -7.19341
   Z26       -3.57343   0.00000   0.00000  -0.00087  -0.00089  -3.57431
   X27        4.30047   0.00000   0.00000  -0.00169  -0.00174   4.29873
   Y27       -8.13816   0.00000   0.00000  -0.00037  -0.00035  -8.13851
   Z27        3.33167  -0.00000   0.00000  -0.00072  -0.00069   3.33098
   X28        7.48676  -0.00000   0.00000  -0.00191  -0.00199   7.48477
   Y28       -9.70355   0.00000   0.00000  -0.00041  -0.00041  -9.70395
   Z28        0.26674  -0.00000   0.00000  -0.00092  -0.00091   0.26583
   X29       -6.99495  -0.00000   0.00000   0.00210   0.00203  -6.99292
   Y29        0.21120   0.00002   0.00000   0.00051   0.00052   0.21171
   Z29        0.72790  -0.00000   0.00000   0.00055   0.00063   0.72853
   X30       -7.92803  -0.00001   0.00000   0.00313   0.00306  -7.92497
   Y30       -2.25935  -0.00001   0.00000   0.00009   0.00010  -2.25925
   Z30        0.80355  -0.00001   0.00000   0.00013   0.00023   0.80378
   X31       -8.15887  -0.00001   0.00000   0.00213   0.00204  -8.15682
   Y31        1.96132  -0.00001   0.00000   0.00003   0.00003   1.96135
   Z31       -0.87764  -0.00000   0.00000   0.00005   0.00014  -0.87750
   X32       -9.98389   0.00001   0.00000   0.00418   0.00410  -9.97980
   Y32       -2.96393   0.00001   0.00000  -0.00080  -0.00080  -2.96473
   Z32       -0.68958   0.00001   0.00000  -0.00078  -0.00065  -0.69023
   X33       -7.03590  -0.00001   0.00000   0.00314   0.00308  -7.03282
   Y33       -3.63828   0.00000   0.00000   0.00046   0.00047  -3.63781
   Z33        2.02710  -0.00001   0.00000   0.00049   0.00060   2.02769
   X34      -10.21950   0.00002   0.00000   0.00316   0.00306 -10.21643
   Y34        1.26422   0.00001   0.00000  -0.00086  -0.00087   1.26334
   Z34       -2.36471   0.00001   0.00000  -0.00084  -0.00074  -2.36545
   X35       -7.44615   0.00000   0.00000   0.00134   0.00125  -7.44490
   Y35        3.88259   0.00000   0.00000   0.00035   0.00035   3.88294
   Z35       -0.96848  -0.00000   0.00000   0.00036   0.00043  -0.96804
   X36      -11.13958  -0.00000   0.00000   0.00420   0.00410 -11.13548
   Y36       -1.20514  -0.00001   0.00000  -0.00129  -0.00129  -1.20643
   Z36       -2.27661   0.00001   0.00000  -0.00127  -0.00114  -2.27776
   X37      -10.68072  -0.00000   0.00000   0.00499   0.00491 -10.67581
   Y37       -4.88980  -0.00000   0.00000  -0.00113  -0.00113  -4.89093
   Z37       -0.61268   0.00000   0.00000  -0.00110  -0.00096  -0.61364
   X38      -11.09551   0.00001   0.00000   0.00317   0.00306 -11.09245
   Y38        2.64455  -0.00000   0.00000  -0.00123  -0.00124   2.64331
   Z38       -3.60054   0.00001   0.00000  -0.00122  -0.00111  -3.60165
   X39      -12.73536   0.00001   0.00000   0.00502   0.00492 -12.73044
   Y39       -1.75405   0.00000   0.00000  -0.00198  -0.00199  -1.75605
   Z39       -3.43866   0.00001   0.00000  -0.00198  -0.00184  -3.44050
         Item               Value     Threshold  Converged?
 Maximum Force            0.000016     0.000450     YES
 RMS     Force            0.000005     0.000300     YES
 Maximum Displacement     0.004915     0.001800     NO 
 RMS     Displacement     0.001578     0.001200     NO 
 Predicted change in Energy=-1.588358D-08
 GradGradGradGradGradGradGradGradGradGradGradGradGradGradGradGradGradGrad

                          Input orientation:                          
 ---------------------------------------------------------------------
 Center     Atomic      Atomic             Coordinates (Angstroms)
 Number     Number       Type             X           Y           Z
 ---------------------------------------------------------------------
      1          8           0        2.294781    0.605393   -0.146701
      2          6           0        1.940184    1.880783   -0.259124
      3         16           0        0.598483    2.465884   -1.032324
      4         16           0        3.181280    2.829101    0.572380
      5          6           0        2.605346    4.542047    0.371297
      6          1           0        3.355929    5.151116    0.876217
      7          1           0        2.556058    4.809137   -0.682423
      8          1           0        1.635503    4.677511    0.845802
      9          6           0       -2.562671    0.566277    1.279576
     10          7           0       -1.638479   -0.479080    1.626745
     11          6           0       -1.215349   -1.013214    2.621681
     12          1           0       -2.229017    0.002796    4.067516
     13          1           0       -2.951018    0.947067    2.244329
     14          1           0       -2.012794    1.372807    0.786884
     15          6           0        1.451663   -0.449754   -0.727994
     16          1           0        0.479791   -0.404538   -0.235694
     17          1           0        1.332976   -0.230986   -1.789421
     18          6           0        2.146014   -1.758751   -0.490608
     19          6           0        3.093738   -2.234964   -1.403511
     20          6           0        1.855872   -2.514669    0.650408
     21          6           0        3.747042   -3.445110   -1.177086
     22          1           0        3.317356   -1.658585   -2.295283
     23          6           0        2.508082   -3.726124    0.877260
     24          1           0        1.113650   -2.156909    1.356926
     25          6           0        3.455411   -4.192009   -0.034753
     26          1           0        4.478048   -3.806589   -1.891445
     27          1           0        2.274791   -4.306717    1.762678
     28          1           0        3.960771   -5.135111    0.140669
     29          6           0       -3.700492    0.112032    0.385522
     30          6           0       -4.193712   -1.195545    0.425344
     31          6           0       -4.316405    1.037900   -0.464353
     32          6           0       -5.281080   -1.568868   -0.365254
     33          1           0       -3.721608   -1.925045    1.073010
     34          6           0       -5.406303    0.668532   -1.251742
     35          1           0       -3.939670    2.054763   -0.512267
     36          6           0       -5.892642   -0.638416   -1.205336
     37          1           0       -5.649396   -2.588168   -0.324727
     38          1           0       -5.869872    1.398780   -1.905911
     39          1           0       -6.736661   -0.929261   -1.820634
 ---------------------------------------------------------------------
                    Distance matrix (angstroms):
                    1          2          3          4          5
     1  O    0.000000
     2  C    1.328532   0.000000
     3  S    2.668929   1.655398   0.000000
     4  S    2.499567   1.769470   3.062326   0.000000
     5  C    3.982715   2.814640   3.210624   1.818329   0.000000
     6  H    4.778702   3.740109   4.296104   2.348313   1.090543
     7  H    4.245789   3.022208   3.073331   2.426103   1.088160
     8  H    4.242858   3.022479   3.081243   2.425037   1.088163
     9  C    5.062671   4.936723   4.352733   6.213974   6.583321
    10  N    4.448790   4.683192   4.554938   5.940187   6.693125
    11  C    4.754455   5.160586   5.361517   6.188163   7.107944
    12  H    6.211884   6.295148   6.330081   7.033867   7.591963
    13  H    5.775135   5.573416   5.063815   6.628917   6.877886
    14  H    4.473892   4.120462   3.364981   5.398630   5.616405
    15  C    1.470403   2.426910   3.053110   3.928541   5.239991
    16  H    2.078960   2.712193   2.981281   4.290391   5.418038
    17  H    2.079213   2.677700   2.895822   4.284678   5.391611
    18  C    2.393655   3.652692   4.531650   4.821837   6.376043
    19  C    3.207107   4.424894   5.334984   5.436595   7.022561
    20  C    3.250048   4.489360   5.405416   5.506239   7.101891
    21  C    4.424628   5.698467   6.698823   6.538076   8.215573
    22  H    3.284458   4.309254   5.098881   5.327413   6.787153
    23  C    4.456011   5.749024   6.755298   6.596751   8.284208
    24  H    3.359506   4.426933   5.229161   5.454439   6.933443
    25  C    4.937070   6.262991   7.313325   7.052641   8.784715
    26  H    5.222678   6.438278   7.425162   7.196139   8.850239
    27  H    5.270195   6.518036   7.515994   7.290982   8.963583
    28  H    5.984270   7.312002   8.393809   8.013904   9.774342
    29  C    6.039037   5.946534   5.102165   7.401092   7.706415
    30  C    6.758044   6.896156   6.204514   8.402970   8.896633
    31  C    6.632929   6.316445   5.149549   7.778078   7.803076
    32  C    7.884723   8.003625   7.161946   9.582945  10.004075
    33  H    6.639861   6.950884   6.509675   8.396570   9.074471
    34  C    7.780218   7.511705   6.271847   9.041131   9.045711
    35  H    6.411139   5.887872   4.586318   7.244584   7.057231
    36  C    8.348753   8.282201   7.197313   9.875222  10.076645
    37  H    8.563906   8.807812   8.067225  10.398675  10.930013
    38  H    8.389627   7.996325   6.613734   9.492686   9.321755
    39  H    9.312581   9.253232   8.121132  10.872781  11.045944
                    6          7          8          9         10
     6  H    0.000000
     7  H    1.784965   0.000000
     8  H    1.784683   1.788915   0.000000
     9  C    7.497551   6.932004   5.891949   0.000000
    10  N    7.563499   7.133837   6.157862   1.437856   0.000000
    11  C    7.870337   7.683774   6.607984   2.472107   1.205916
    12  H    8.239006   8.280083   6.867817   2.863817   2.557011
    13  H    7.702165   7.335486   6.075217   1.107503   2.034224
    14  H    6.565576   5.902680   4.922865   1.093436   2.067599
    15  C    6.129394   5.373797   5.366514   4.601906   3.885182
    16  H    6.354039   5.629641   5.322831   3.534841   2.821578
    17  H    6.337585   5.303226   5.579360   5.022991   4.534456
    18  C    7.146914   6.583470   6.593336   5.541753   4.521408
    19  C    7.734345   7.101298   7.414052   6.858635   5.887228
    20  C    7.814437   7.476953   7.198207   5.423247   4.160210
    21  C    8.846702   8.354383   8.632939   7.870127   6.757413
    22  H    7.512119   6.709122   7.269192   7.232175   6.429140
    23  C    8.917636   8.676727   8.448873   6.655757   5.319679
    24  H    7.659382   7.400357   6.873345   4.575703   3.234520
    25  C    9.387958   9.069120   9.097022   7.783704   6.518752
    26  H    9.442435   8.909911   9.356950   8.874066   7.801402
    27  H    9.560611   9.442267   9.053490   6.883349   5.475669
    28  H   10.330215  10.076644  10.108987   8.738319   7.432270
    29  C    8.684827   7.896057   7.037634   1.516677   2.478296
    30  C    9.873220   9.101799   8.285488   2.548337   2.913057
    31  C    8.807973   7.842227   7.098484   2.517797   3.720915
    32  C   11.013509  10.109415   9.398033   3.828062   4.292347
    33  H   10.010110   9.372291   8.505527   2.755447   2.595547
    34  C   10.069681   8.992659   8.370103   3.808447   4.878443
    35  H    8.046183   7.057621   6.309177   2.705997   4.036239
    36  C   11.107998  10.066271   9.441357   4.326059   5.113118
    37  H   11.934600  11.053395  10.355191   4.695975   4.933959
    38  H   10.340970   9.171900   8.640176   4.666687   5.823290
    39  H   12.087364  10.980864  10.422999   5.410188   6.170782
                   11         12         13         14         15
    11  C    0.000000
    12  H    2.037214   0.000000
    13  H    2.645306   2.176452   0.000000
    14  H    3.113759   3.561774   1.784844   0.000000
    15  C    4.318653   6.062106   5.492670   4.197505   0.000000
    16  H    3.377658   5.101096   4.443850   3.227631   1.090385
    17  H    5.153995   6.859021   6.000963   4.517043   1.090217
    18  C    4.641221   6.558997   6.386006   5.360441   1.500650
    19  C    6.021883   7.954334   7.744104   6.624992   2.517878
    20  C    3.946224   5.890720   6.134362   5.486135   2.515403
    21  C    6.705973   8.666440   8.709840   7.761779   3.800343
    22  H    6.718516   8.602771   8.166396   6.862914   2.720014
    23  C    4.926136   6.820754   7.315010   6.815100   3.798350
    24  H    2.886499   4.815085   5.190730   4.749578   2.715791
    25  C    6.243186   8.169316   8.523301   7.844968   4.301170
    26  H    7.783702   9.747069   9.741298   8.725286   4.667008
    27  H    4.875051   6.645936   7.425855   7.182795   4.664456
    28  H    7.066659   8.951630   9.444104   8.857430   5.385422
    29  C    3.527396   3.966643   2.171212   2.144521   5.300964
    30  C    3.705102   4.308302   3.073073   3.388738   5.810048
    31  C    4.831896   5.095731   3.034714   2.642798   5.962653
    32  C    5.075500   5.606663   4.309181   4.545610   6.834752
    33  H    3.084015   3.861537   3.196064   3.725284   5.672991
    34  C    5.949434   6.231601   4.281182   4.020933   6.968255
    35  H    5.162949   5.302011   3.131014   2.421923   5.948582
    36  C    6.055047   6.452618   4.802822   4.802831   7.362219
    37  H    5.551807   6.140349   5.136066   5.490891   7.427011
    38  H    6.926859   7.133472   5.093942   4.704133   7.642607
    39  H    7.087037   7.473814   5.863073   5.866310   8.274808
                   16         17         18         19         20
    16  H    0.000000
    17  H    1.781043   0.000000
    18  C    2.162215   2.163796   0.000000
    19  C    3.398084   2.695392   1.399411   0.000000
    20  C    2.670473   3.382513   1.399111   2.414358   0.000000
    21  C    4.561384   4.066111   2.424530   1.393745   2.789619
    22  H    3.723751   2.496337   2.153817   1.085116   3.397928
    23  C    4.047908   4.550610   2.423368   2.787197   1.394440
    24  H    2.451330   3.695508   2.153529   3.398066   1.085382
    25  C    4.820749   4.824240   2.800547   2.415435   2.416907
    26  H    5.504681   4.763068   3.405049   2.150441   3.873742
    27  H    4.737353   5.487805   3.403823   3.871380   2.150366
    28  H    5.885337   5.889057   3.884798   3.398100   3.399580
    29  C    4.257642   5.493982   6.200731   7.407469   6.151659
    30  C    4.785843   6.031571   6.430264   7.584987   6.195822
    31  C    5.013622   5.939813   7.041648   8.154991   7.208359
    32  C    5.878783   6.896661   7.430579   8.465178   7.270640
    33  H    4.655791   6.050799   6.074664   7.257971   5.624459
    34  C    6.068767   6.820272   7.969223   8.983542   8.154148
    35  H    5.065204   5.886983   7.181846   8.286429   7.471268
    36  C    6.450023   7.260628   8.147759   9.129253   8.185572
    37  H    6.507157   7.513665   7.841165   8.816514   7.568708
    38  H    6.808803   7.385846   8.730837   9.685185   9.029782
    39  H    7.407061   8.099853   9.019919   9.925503   9.080264
                   21         22         23         24         25
    21  C    0.000000
    22  H    2.150969   0.000000
    23  C    2.415436   3.872296   0.000000
    24  H    3.874975   4.294564   2.153359   0.000000
    25  C    1.395648   3.398131   1.395080   3.400330   0.000000
    26  H    1.084133   2.474715   3.398966   4.959085   2.154446
    27  H    3.398838   4.956470   1.084194   2.476804   2.153550
    28  H    2.153663   4.293493   2.153629   4.295936   1.084252
    29  C    8.400045   7.718290   7.315712   5.409961   8.361121
    30  C    8.407372   8.002023   7.177890   5.473587   8.227975
    31  C    9.253353   8.300461   8.430271   6.558151   9.377506
    32  C    9.256692   8.812842   8.177325   6.648629   9.127780
    33  H    7.946965   7.807907   6.487776   4.849132   7.607619
    34  C   10.035504   9.088822   9.299631   7.569547  10.180171
    35  H    9.475027   8.344611   8.770573   6.838721   9.692131
    36  C   10.040011   9.330209   9.189304   7.613089  10.068981
    37  H    9.473854   9.227669   8.323711   6.982315   9.249535
    38  H   10.792566   9.690421  10.207879   8.488733  11.032636
    39  H   10.800541  10.091604  10.028278   8.557534  10.849573
                   26         27         28         29         30
    26  H    0.000000
    27  H    4.296170   0.000000
    28  H    2.482344   2.481870   0.000000
    29  C    9.350330   7.558168   9.289102   0.000000
    30  C    9.347967   7.301328   9.060729   1.398073   0.000000
    31  C   10.141403   8.773167  10.343295   1.399595   2.407258
    32  C   10.128042   8.313549   9.918965   2.426386   1.395273
    33  H    8.919784   6.488821   8.378110   2.150062   1.083754
    34  C   10.869053   9.635301  11.106896   2.429015   2.785278
    35  H   10.349664   9.179506  10.702223   2.153470   3.392367
    36  C   10.865508   9.432523  10.914290   2.810609   2.419891
    37  H   10.320091   8.372778   9.952830   3.404961   2.149656
    38  H   11.583415  10.599376  11.980056   3.407725   3.869726
    39  H   11.578157  10.269060  11.660658   3.894835   3.403221
                   31         32         33         34         35
    31  C    0.000000
    32  C    2.781305   0.000000
    33  H    3.390621   2.151143   0.000000
    34  C    1.394378   2.409876   3.869019   0.000000
    35  H    1.085466   3.866742   4.289467   2.149295   0.000000
    36  C    2.417357   1.394807   3.399950   1.395275   3.398184
    37  H    3.865841   1.084560   2.471794   3.394782   4.951276
    38  H    2.149787   3.395178   4.953465   1.084479   2.469460
    39  H    3.401009   2.155445   4.295964   2.155559   4.294110
                   36         37         38         39
    36  C    0.000000
    37  H    2.153177   0.000000
    38  H    2.154412   4.294706   0.000000
    39  H    1.084228   2.484322   2.485633   0.000000
 Stoichiometry    C17H18NOS2(1-)
 Framework group  C1[X(C17H18NOS2)]
 Deg. of freedom   111
 Full point group                 C1      NOp   1
 Largest Abelian subgroup         C1      NOp   1
 Largest concise Abelian subgroup C1      NOp   1
                         Standard orientation:                         
 ---------------------------------------------------------------------
 Center     Atomic      Atomic             Coordinates (Angstroms)
 Number     Number       Type             X           Y           Z
 ---------------------------------------------------------------------
      1          8           0        2.292599    0.610543   -0.145782
      2          6           0        1.935552    1.885383   -0.256669
      3         16           0        0.592675    2.468829   -1.029078
      4         16           0        3.174891    2.835091    0.575869
      5          6           0        2.595663    4.547168    0.376856
      6          1           0        3.345116    5.157075    0.882443
      7          1           0        2.545786    4.815410   -0.676543
      8          1           0        1.625598    4.680212    0.851590
      9          6           0       -2.564663    0.560435    1.280799
     10          7           0       -1.638445   -0.483561    1.626663
     11          6           0       -1.214220   -1.018061    2.620934
     12          1           0       -2.229723   -0.005707    4.068046
     13          1           0       -2.953667    0.939339    2.246030
     14          1           0       -2.016368    1.368600    0.789022
     15          6           0        1.451460   -0.445528   -0.728263
     16          1           0        0.479539   -0.402757   -0.235840
     17          1           0        1.332275   -0.225731   -1.789422
     18          6           0        2.148334   -1.753474   -0.492478
     19          6           0        3.096900   -2.226790   -1.406012
     20          6           0        1.859725   -2.511296    0.647663
     21          6           0        3.752537   -3.435949   -1.181068
     22          1           0        3.319348   -1.648927   -2.297118
     23          6           0        2.514270   -3.721767    0.873034
     24          1           0        1.116871   -2.155795    1.354658
     25          6           0        3.462422   -4.184757   -0.039599
     26          1           0        4.484180   -3.795181   -1.895907
     27          1           0        2.282157   -4.303854    1.757780
     28          1           0        3.969600   -5.127097    0.134669
     29          6           0       -3.701679    0.105072    0.386289
     30          6           0       -4.192391   -1.203494    0.424599
     31          6           0       -4.319427    1.030764   -0.462444
     32          6           0       -5.279101   -1.577962   -0.366363
     33          1           0       -3.718843   -1.932855    1.071365
     34          6           0       -5.408674    0.660242   -1.250191
     35          1           0       -3.944644    2.048402   -0.509181
     36          6           0       -5.892506   -0.647689   -1.205298
     37          1           0       -5.645462   -2.598013   -0.327016
     38          1           0       -5.873689    1.390375   -1.903461
     39          1           0       -6.736013   -0.939421   -1.820879
 ---------------------------------------------------------------------
 Rotational constants (GHZ):      0.2482648      0.1409333      0.1024685
 Standard basis: 6-311++G(d,p) (5D, 7F)
 There are   625 symmetry adapted cartesian basis functions of A   symmetry.
 There are   604 symmetry adapted basis functions of A   symmetry.
   604 basis functions,   946 primitive gaussians,   625 cartesian basis functions
    84 alpha electrons       84 beta electrons
       nuclear repulsion energy      1724.6559903587 Hartrees.
 NAtoms=   39 NActive=   39 NUniq=   39 SFac= 1.00D+00 NAtFMM=   60 NAOKFM=F Big=F
 Integral buffers will be    131072 words long.
 Raffenetti 2 integral format.
 Two-electron integral symmetry is turned on.
 ------------------------------------------------------------------------------
 Polarizable Continuum Model (PCM)
 =================================
 Model                : PCM (using non-symmetric T matrix).
 Atomic radii         : UFF (Universal Force Field).
 Polarization charges : Total charges.
 Charge compensation  : None.
 Solution method      : Matrix inversion.
 Cavity type          : Scaled VdW (van der Waals Surface) (Alpha=1.100).
 Cavity algorithm     : GePol (No added spheres)
                        Default sphere list used, NSphG=   39.
                        Lebedev-Laikov grids with approx.  5.0 points / Ang**2.
                        Smoothing algorithm: York/Karplus (Gamma=1.0000).
                        Polarization charges: spherical gaussians, with
                                              point-specific exponents (IZeta= 3).
                        Self-potential: point-specific (ISelfS= 7).
                        Self-field    : sphere-specific E.n sum rule (ISelfD= 2).
 1st derivatives      : Analytical E(r).r(x)/FMM algorithm (CHGder, D1EAlg=3).
                        Cavity 1st derivative terms included.
 Solvent              : n,n-DiMethylFormamide, Eps=  37.219000 Eps(inf)=   2.046330
 ------------------------------------------------------------------------------
 One-electron integrals computed using PRISM.
 NBasis=   604 RedAO= T EigKep=  1.55D-06  NBF=   604
 NBsUse=   602 1.00D-06 EigRej=  7.13D-07 NBFU=   602
 Initial guess from the checkpoint file:  "/scratch/srahman/32855347/Gau-48874.chk"
 B after Tr=    -0.000000    0.000000   -0.000000
         Rot=    1.000000    0.000085    0.000002   -0.000047 Ang=   0.01 deg.
 Requested convergence on RMS density matrix=1.00D-08 within 128 cycles.
 Requested convergence on MAX density matrix=1.00D-06.
 Requested convergence on             energy=1.00D-06.
 No special actions if energy rises.
 Inv3:  Mode=1 IEnd=    33707712.
 Iteration    1 A*A^-1 deviation from unit magnitude is 1.03D-14 for   1856.
 Iteration    1 A*A^-1 deviation from orthogonality  is 6.88D-15 for   2116    904.
 Iteration    1 A^-1*A deviation from unit magnitude is 7.99D-15 for   2144.
 Iteration    1 A^-1*A deviation from orthogonality  is 2.34D-11 for   2787   2774.
 Error on total polarization charges =  0.04397
 SCF Done:  E(RB3LYP) =  -1585.26446410     A.U. after    9 cycles
            NFock=  9  Conv=0.50D-08     -V/T= 2.0030
 D1PCM: PCM CHGder 1st derivatives, ID1Alg=3 FixD1E=F DoIter=F DoCFld=F I1PDM=0.
 Calling FoFJK, ICntrl=      2127 FMM=F ISym2X=0 I1Cent= 0 IOpClX= 0 NMat=1 NMatS=1 NMatT=0.
 ***** Axes restored to original set *****
 -------------------------------------------------------------------
 Center     Atomic                   Forces (Hartrees/Bohr)
 Number     Number              X              Y              Z
 -------------------------------------------------------------------
      1        8           0.000000568   -0.000000536   -0.000002278
      2        6           0.000000417   -0.000001182   -0.000001833
      3       16          -0.000000672   -0.000000490   -0.000002204
      4       16           0.000002375   -0.000001332   -0.000004680
      5        6           0.000001742   -0.000000626   -0.000002896
      6        1           0.000000789   -0.000000510   -0.000001524
      7        1           0.000000370   -0.000000291   -0.000001603
      8        1           0.000000521   -0.000000046   -0.000000886
      9        6           0.000002231    0.000001575    0.000001548
     10        7           0.000001782    0.000000003    0.000001837
     11        6           0.000001023    0.000000854   -0.000000269
     12        1           0.000001731   -0.000000010    0.000001354
     13        1           0.000000762    0.000001892    0.000001080
     14        1           0.000000944    0.000000259    0.000000618
     15        6          -0.000000865   -0.000000778   -0.000001002
     16        1           0.000000019   -0.000000143   -0.000000080
     17        1          -0.000000396   -0.000000312   -0.000000223
     18        6          -0.000000829   -0.000000756   -0.000001113
     19        6          -0.000001408   -0.000001367   -0.000001650
     20        6          -0.000000227   -0.000000473   -0.000000722
     21        6          -0.000001713   -0.000001427   -0.000001585
     22        1          -0.000000851   -0.000000637   -0.000000748
     23        6          -0.000000486   -0.000000485   -0.000000817
     24        1           0.000000069    0.000000335   -0.000000073
     25        6          -0.000001180   -0.000001002   -0.000001344
     26        1          -0.000000944   -0.000000756   -0.000000827
     27        1           0.000000002   -0.000000045   -0.000000248
     28        1          -0.000000531   -0.000000429   -0.000000575
     29        6          -0.000000326    0.000000246    0.000001483
     30        6           0.000003030    0.000003191    0.000004589
     31        6           0.000003035    0.000001325    0.000004722
     32        6          -0.000003750    0.000000907    0.000001160
     33        1           0.000000342    0.000001438    0.000001037
     34        6          -0.000003769   -0.000001059    0.000001242
     35        1           0.000000391   -0.000000643    0.000001355
     36        6          -0.000000027    0.000002176    0.000004348
     37        1          -0.000000510    0.000001712    0.000001194
     38        1          -0.000000736   -0.000000478    0.000001436
     39        1          -0.000002922   -0.000000103    0.000000176
 -------------------------------------------------------------------
 Cartesian Forces:  Max     0.000004722 RMS     0.000001544

 GradGradGradGradGradGradGradGradGradGradGradGradGradGradGradGradGradGrad
 Berny optimization.
 Search for a saddle point.
 Step number   4 out of a maximum of  127
 All quantities printed in internal units (Hartrees-Bohrs-Radians)
 Swapping is turned off.
 Update second derivatives using D2CorN and points    1    4
 ITU=  0  0  0  0
     Eigenvalues ---   -0.02892   0.00002   0.00004   0.00006   0.00007
     Eigenvalues ---    0.00011   0.00026   0.00038   0.00043   0.00084
     Eigenvalues ---    0.00107   0.00147   0.00170   0.00219   0.00464
     Eigenvalues ---    0.00593   0.00621   0.00839   0.00965   0.01200
     Eigenvalues ---    0.01232   0.01483   0.01485   0.01949   0.02359
     Eigenvalues ---    0.02489   0.02549   0.03078   0.03183   0.03902
     Eigenvalues ---    0.04010   0.04768   0.05011   0.05116   0.05190
     Eigenvalues ---    0.05202   0.05319   0.05376   0.05400   0.05812
     Eigenvalues ---    0.05957   0.06790   0.07171   0.07268   0.07354
     Eigenvalues ---    0.08459   0.09192   0.09245   0.09331   0.10120
     Eigenvalues ---    0.10181   0.10378   0.10494   0.10565   0.11449
     Eigenvalues ---    0.11633   0.12096   0.12648   0.13224   0.15116
     Eigenvalues ---    0.15187   0.16752   0.16931   0.18267   0.18283
     Eigenvalues ---    0.19874   0.20121   0.20493   0.21638   0.21691
     Eigenvalues ---    0.24076   0.24237   0.25429   0.28483   0.29443
     Eigenvalues ---    0.29890   0.31518   0.34980   0.37224   0.40589
     Eigenvalues ---    0.41154   0.44324   0.48956   0.54399   0.57406
     Eigenvalues ---    0.60276   0.60629   0.66673   0.67248   0.67709
     Eigenvalues ---    0.74996   0.77903   0.78362   0.78616   0.80969
     Eigenvalues ---    0.82838   0.84603   0.88824   0.90218   0.92469
     Eigenvalues ---    0.98570   0.99796   1.07089   1.07665   1.09432
     Eigenvalues ---    1.10178   1.24379   1.24782   1.25222   1.25852
     Eigenvalues ---    1.81412
 Eigenvectors required to have negative eigenvalues:
                          Z12       Z11       Y12       Y11       X11
   1                    0.61447  -0.46711   0.32059  -0.31351   0.30922
                          X12       Y10       X10       Y9        Z9
   1                   -0.30281   0.05499  -0.05032   0.02928  -0.02827
 RFO step:  Lambda0=6.456642512D-12 Lambda= 0.00000000D+00.
 Linear search not attempted -- option 19 set.
 B after Tr=     0.000016   -0.000014   -0.000017
         Rot=    1.000000   -0.000001    0.000002   -0.000001 Ang=  -0.00 deg.
 Variable       Old X    -DE/DX   Delta X   Delta X   Delta X     New X
                                 (Linear)    (Quad)   (Total)
    X1        4.33651   0.00000   0.00000   0.00083   0.00085   4.33736
    Y1        1.14403  -0.00000   0.00000   0.00012   0.00012   1.14415
    Z1       -0.27722  -0.00000   0.00000  -0.00021  -0.00021  -0.27743
    X2        3.66642   0.00000   0.00000   0.00056   0.00057   3.66699
    Y2        3.55416  -0.00000   0.00000   0.00006   0.00005   3.55422
    Z2       -0.48967  -0.00000   0.00000  -0.00010  -0.00010  -0.48977
    X3        1.13097  -0.00000   0.00000   0.00021   0.00023   1.13119
    Y3        4.65985  -0.00000   0.00000  -0.00019  -0.00020   4.65965
    Z3       -1.95081  -0.00000   0.00000   0.00031   0.00031  -1.95050
    X4        6.01175   0.00000   0.00000   0.00064   0.00064   6.01239
    Y4        5.34623  -0.00000   0.00000   0.00028   0.00028   5.34651
    Z4        1.08164  -0.00000   0.00000  -0.00047  -0.00046   1.08118
    X5        4.92339   0.00000   0.00000   0.00027   0.00027   4.92366
    Y5        8.58323  -0.00000   0.00000   0.00018   0.00018   8.58340
    Z5        0.70165  -0.00000   0.00000  -0.00030  -0.00029   0.70136
    X6        6.34179   0.00000   0.00000   0.00030   0.00030   6.34208
    Y6        9.73420  -0.00000   0.00000   0.00031   0.00031   9.73450
    Z6        1.65581  -0.00000   0.00000  -0.00050  -0.00049   1.65532
    X7        4.83025   0.00000   0.00000  -0.00006  -0.00006   4.83019
    Y7        9.08795  -0.00000   0.00000   0.00018   0.00018   9.08813
    Z7       -1.28959  -0.00000   0.00000  -0.00029  -0.00028  -1.28987
    X8        3.09065   0.00000   0.00000   0.00038   0.00037   3.09103
    Y8        8.83921  -0.00000   0.00000   0.00001  -0.00001   8.83921
    Z8        1.59833  -0.00000   0.00000  -0.00004  -0.00003   1.59830
    X9       -4.84275   0.00000   0.00000  -0.00020  -0.00019  -4.84294
    Y9        1.07011   0.00000   0.00000  -0.00089  -0.00091   1.06920
    Z9        2.41805   0.00000   0.00000  -0.00068  -0.00072   2.41733
   X10       -3.09628   0.00000   0.00000  -0.00065  -0.00064  -3.09692
   Y10       -0.90533   0.00000   0.00000  -0.00141  -0.00144  -0.90677
   Z10        3.07410   0.00000   0.00000  -0.00105  -0.00108   3.07302
   X11       -2.29668   0.00000   0.00000  -0.00065  -0.00065  -2.29733
   Y11       -1.91470   0.00000   0.00000  -0.00170  -0.00172  -1.91642
   Z11        4.95426  -0.00000   0.00000  -0.00120  -0.00122   4.95303
   X12       -4.21223   0.00000   0.00000   0.00021   0.00020  -4.21203
   Y12        0.00528  -0.00000   0.00000  -0.00138  -0.00141   0.00388
   Z12        7.68649   0.00000   0.00000  -0.00091  -0.00094   7.68555
   X13       -5.57662   0.00000   0.00000   0.00036   0.00036  -5.57625
   Y13        1.78970   0.00000   0.00000  -0.00069  -0.00072   1.78898
   Z13        4.24117   0.00000   0.00000  -0.00053  -0.00056   4.24061
   X14       -3.80363   0.00000   0.00000   0.00008   0.00008  -3.80355
   Y14        2.59423   0.00000   0.00000  -0.00118  -0.00120   2.59303
   Z14        1.48700   0.00000   0.00000  -0.00086  -0.00089   1.48610
   X15        2.74325  -0.00000   0.00000   0.00085   0.00088   2.74412
   Y15       -0.84991  -0.00000   0.00000  -0.00002  -0.00003  -0.84994
   Z15       -1.37571  -0.00000   0.00000   0.00003   0.00002  -1.37569
   X16        0.90667   0.00000   0.00000   0.00088   0.00089   0.90757
   Y16       -0.76447  -0.00000   0.00000   0.00001  -0.00000  -0.76447
   Z16       -0.44540  -0.00000   0.00000   0.00006   0.00005  -0.44535
   X17        2.51896  -0.00000   0.00000   0.00079   0.00082   2.51978
   Y17       -0.43650  -0.00000   0.00000  -0.00021  -0.00021  -0.43671
   Z17       -3.38152  -0.00000   0.00000  -0.00000  -0.00001  -3.38153
   X18        4.05538  -0.00000   0.00000   0.00092   0.00094   4.05632
   Y18       -3.32356  -0.00000   0.00000   0.00005   0.00004  -3.32352
   Z18       -0.92712  -0.00000   0.00000   0.00022   0.00022  -0.92690
   X19        5.84632  -0.00000   0.00000   0.00093   0.00097   5.84728
   Y19       -4.22347  -0.00000   0.00000  -0.00005  -0.00006  -4.22353
   Z19       -2.65225  -0.00000   0.00000   0.00029   0.00029  -2.65196
   X20        3.50709  -0.00000   0.00000   0.00095   0.00097   3.50806
   Y20       -4.75204  -0.00000   0.00000   0.00021   0.00020  -4.75183
   Z20        1.22909  -0.00000   0.00000   0.00034   0.00033   1.22942
   X21        7.08088  -0.00000   0.00000   0.00098   0.00102   7.08190
   Y21       -6.51031  -0.00000   0.00000   0.00001   0.00001  -6.51031
   Z21       -2.22437  -0.00000   0.00000   0.00048   0.00048  -2.22389
   X22        6.26890  -0.00000   0.00000   0.00090   0.00094   6.26984
   Y22       -3.13427  -0.00000   0.00000  -0.00018  -0.00018  -3.13445
   Z22       -4.33746  -0.00000   0.00000   0.00020   0.00020  -4.33726
   X23        4.73959  -0.00000   0.00000   0.00100   0.00102   4.74060
   Y23       -7.04135  -0.00000   0.00000   0.00027   0.00026  -7.04109
   Z23        1.65778  -0.00000   0.00000   0.00052   0.00051   1.65830
   X24        2.10449   0.00000   0.00000   0.00091   0.00093   2.10542
   Y24       -4.07597   0.00000   0.00000   0.00027   0.00026  -4.07571
   Z24        2.56422  -0.00000   0.00000   0.00027   0.00026   2.56447
   X25        6.52978  -0.00000   0.00000   0.00101   0.00104   6.53082
   Y25       -7.92175  -0.00000   0.00000   0.00017   0.00017  -7.92158
   Z25       -0.06567  -0.00000   0.00000   0.00059   0.00059  -0.06508
   X26        8.46228  -0.00000   0.00000   0.00099   0.00103   8.46331
   Y26       -7.19341  -0.00000   0.00000  -0.00008  -0.00007  -7.19348
   Z26       -3.57431  -0.00000   0.00000   0.00053   0.00053  -3.57378
   X27        4.29873   0.00000   0.00000   0.00101   0.00103   4.29976
   Y27       -8.13851  -0.00000   0.00000   0.00040   0.00039  -8.13813
   Z27        3.33098  -0.00000   0.00000   0.00061   0.00060   3.33158
   X28        7.48477  -0.00000   0.00000   0.00105   0.00108   7.48585
   Y28       -9.70395  -0.00000   0.00000   0.00022   0.00021  -9.70374
   Z28        0.26583  -0.00000   0.00000   0.00074   0.00073   0.26656
   X29       -6.99292  -0.00000   0.00000  -0.00081  -0.00080  -6.99371
   Y29        0.21171   0.00000   0.00000  -0.00023  -0.00025   0.21146
   Z29        0.72853   0.00000   0.00000  -0.00026  -0.00030   0.72823
   X30       -7.92497   0.00000   0.00000  -0.00140  -0.00138  -7.92635
   Y30       -2.25925   0.00000   0.00000   0.00000  -0.00003  -2.25928
   Z30        0.80378   0.00000   0.00000  -0.00028  -0.00032   0.80346
   X31       -8.15682   0.00000   0.00000  -0.00079  -0.00077  -8.15759
   Y31        1.96135   0.00000   0.00000   0.00020   0.00018   1.96152
   Z31       -0.87750   0.00000   0.00000   0.00018   0.00014  -0.87736
   X32       -9.97980  -0.00000   0.00000  -0.00196  -0.00194  -9.98173
   Y32       -2.96473   0.00000   0.00000   0.00065   0.00062  -2.96411
   Z32       -0.69023   0.00000   0.00000   0.00016   0.00011  -0.69012
   X33       -7.03282   0.00000   0.00000  -0.00143  -0.00142  -7.03424
   Y33       -3.63781   0.00000   0.00000  -0.00033  -0.00035  -3.63816
   Z33        2.02769   0.00000   0.00000  -0.00062  -0.00067   2.02703
   X34      -10.21643  -0.00000   0.00000  -0.00134  -0.00132 -10.21775
   Y34        1.26334  -0.00000   0.00000   0.00085   0.00082   1.26416
   Z34       -2.36545   0.00000   0.00000   0.00063   0.00058  -2.36487
   X35       -7.44490   0.00000   0.00000  -0.00033  -0.00032  -7.44522
   Y35        3.88294  -0.00000   0.00000   0.00003   0.00001   3.88294
   Z35       -0.96804   0.00000   0.00000   0.00020   0.00016  -0.96789
   X36      -11.13548  -0.00000   0.00000  -0.00194  -0.00191 -11.13739
   Y36       -1.20643   0.00000   0.00000   0.00107   0.00104  -1.20539
   Z36       -2.27776   0.00000   0.00000   0.00062   0.00056  -2.27719
   X37      -10.67581  -0.00000   0.00000  -0.00242  -0.00239 -10.67821
   Y37       -4.89093   0.00000   0.00000   0.00082   0.00079  -4.89014
   Z37       -0.61364   0.00000   0.00000   0.00015   0.00009  -0.61355
   X38      -11.09245  -0.00000   0.00000  -0.00132  -0.00130 -11.09375
   Y38        2.64331  -0.00000   0.00000   0.00117   0.00115   2.64446
   Z38       -3.60165   0.00000   0.00000   0.00098   0.00092  -3.60072
   X39      -12.73044  -0.00000   0.00000  -0.00238  -0.00235 -12.73280
   Y39       -1.75605  -0.00000   0.00000   0.00158   0.00155  -1.75450
   Z39       -3.44050   0.00000   0.00000   0.00097   0.00091  -3.43959
         Item               Value     Threshold  Converged?
 Maximum Force            0.000005     0.000450     YES
 RMS     Force            0.000002     0.000300     YES
 Maximum Displacement     0.002393     0.001800     NO 
 RMS     Displacement     0.000784     0.001200     YES
 Predicted change in Energy= 2.068169D-10
 GradGradGradGradGradGradGradGradGradGradGradGradGradGradGradGradGradGrad

                          Input orientation:                          
 ---------------------------------------------------------------------
 Center     Atomic      Atomic             Coordinates (Angstroms)
 Number     Number       Type             X           Y           Z
 ---------------------------------------------------------------------
      1          8           0        2.295231    0.605456   -0.146812
      2          6           0        1.940487    1.880810   -0.259177
      3         16           0        0.598602    2.465778   -1.032162
      4         16           0        3.181621    2.829249    0.572135
      5          6           0        2.605491    4.542140    0.371142
      6          1           0        3.356087    5.151278    0.875959
      7          1           0        2.556028    4.809231   -0.682571
      8          1           0        1.635701    4.677507    0.845784
      9          6           0       -2.562773    0.565794    1.279197
     10          7           0       -1.638818   -0.479840    1.626174
     11          6           0       -1.215694   -1.014125    2.621033
     12          1           0       -2.228909    0.002052    4.067020
     13          1           0       -2.950827    0.946688    2.244032
     14          1           0       -2.012750    1.372171    0.786413
     15          6           0        1.452127   -0.449769   -0.727983
     16          1           0        0.480264   -0.404539   -0.235670
     17          1           0        1.333408   -0.231099   -1.789427
     18          6           0        2.146513   -1.758729   -0.490494
     19          6           0        3.094249   -2.234994   -1.403357
     20          6           0        1.856384   -2.514562    0.650581
     21          6           0        3.747579   -3.445107   -1.176833
     22          1           0        3.317854   -1.658682   -2.295177
     23          6           0        2.508620   -3.725984    0.877533
     24          1           0        1.114140   -2.156771    1.357061
     25          6           0        3.455962   -4.191920   -0.034441
     26          1           0        4.478593   -3.806628   -1.891162
     27          1           0        2.275337   -4.306512    1.762994
     28          1           0        3.961343   -5.134997    0.141058
     29          6           0       -3.700914    0.111899    0.385360
     30          6           0       -4.194443   -1.195559    0.425174
     31          6           0       -4.316813    1.037993   -0.464278
     32          6           0       -5.282105   -1.568542   -0.365196
     33          1           0       -3.722357   -1.925232    1.072657
     34          6           0       -5.407001    0.668966   -1.251437
     35          1           0       -3.939839    2.054766   -0.512184
     36          6           0       -5.893653   -0.637864   -1.205037
     37          1           0       -5.650663   -2.587752   -0.324677
     38          1           0       -5.870558    1.399386   -1.905421
     39          1           0       -6.737905   -0.928443   -1.820153
 ---------------------------------------------------------------------
                    Distance matrix (angstroms):
                    1          2          3          4          5
     1  O    0.000000
     2  C    1.328532   0.000000
     3  S    2.668931   1.655400   0.000000
     4  S    2.499566   1.769472   3.062330   0.000000
     5  C    3.982715   2.814642   3.210629   1.818329   0.000000
     6  H    4.778700   3.740109   4.296109   2.348311   1.090543
     7  H    4.245795   3.022218   3.073353   2.426104   1.088161
     8  H    4.242856   3.022474   3.081234   2.425038   1.088164
     9  C    5.063129   4.937126   4.352771   6.214598   6.583832
    10  N    4.449504   4.683871   4.555158   5.941187   6.693993
    11  C    4.755060   5.161176   5.361644   6.189175   7.108836
    12  H    6.211950   6.295203   6.329805   7.034280   7.592321
    13  H    5.775265   5.573472   5.063549   6.629192   6.878056
    14  H    4.474087   4.120686   3.364870   5.399118   5.616876
    15  C    1.470403   2.426907   3.053105   3.928539   5.239989
    16  H    2.078963   2.712125   2.981128   4.290368   5.417974
    17  H    2.079209   2.677754   2.895952   4.284693   5.391666
    18  C    2.393659   3.652697   4.531655   4.821842   6.376051
    19  C    3.207100   4.424947   5.335101   5.436613   7.022626
    20  C    3.250066   4.489324   5.405315   5.506243   7.101851
    21  C    4.424626   5.698514   6.698921   6.538099   8.215638
    22  H    3.284440   4.309343   5.099089   5.327434   6.787260
    23  C    4.456028   5.749002   6.755222   6.596762   8.284183
    24  H    3.359540   4.426866   5.228970   5.454446   6.933367
    25  C    4.937078   6.263004   7.313338   7.052660   8.784737
    26  H    5.222673   6.438347   7.425315   7.196168   8.850337
    27  H    5.270217   6.517995   7.515867   7.290993   8.963532
    28  H    5.984279   7.312017   8.393823   8.013926   9.774367
    29  C    6.039913   5.947258   5.102544   7.401902   7.707008
    30  C    6.759193   6.897083   6.205038   8.403987   8.897371
    31  C    6.633776   6.317136   5.149987   7.778769   7.803541
    32  C    7.886062   8.004693   7.162632   9.584039  10.004838
    33  H    6.640997   6.951801   6.510140   8.397649   9.075278
    34  C    7.781298   7.512572   6.272471   9.041939   9.046229
    35  H    6.411715   5.888337   4.586584   7.245051   7.057523
    36  C    8.350060   8.283244   7.198046   9.876225  10.077313
    37  H    8.565362   8.808967   8.067962  10.399875  10.930855
    38  H    8.390658   7.997144   6.614363   9.493405   9.322180
    39  H    9.313992   9.254352   8.121946  10.873835  11.046632
                    6          7          8          9         10
     6  H    0.000000
     7  H    1.784966   0.000000
     8  H    1.784683   1.788916   0.000000
     9  C    7.498144   6.932346   5.892471   0.000000
    10  N    7.564482   7.134515   6.158711   1.437858   0.000000
    11  C    7.871382   7.684475   6.608831   2.472102   1.205918
    12  H    8.239513   8.280290   6.868148   2.863779   2.556983
    13  H    7.702425   7.335509   6.075389   1.107507   2.034231
    14  H    6.566130   5.902967   4.923410   1.093438   2.067599
    15  C    6.129390   5.373801   5.366508   4.602126   3.885473
    16  H    6.353989   5.629557   5.322760   3.535031   2.821815
    17  H    6.337625   5.303287   5.579438   5.023119   4.534571
    18  C    7.146919   6.583516   6.593307   5.541894   4.521568
    19  C    7.734394   7.101430   7.414086   6.858747   5.887321
    20  C    7.814410   7.476947   7.198101   5.423348   4.160326
    21  C    8.846754   8.354530   8.632952   7.870194   6.757435
    22  H    7.512197   6.709304   7.269289   7.232304   6.429250
    23  C    8.917622   8.676754   8.448767   6.655803   5.319695
    24  H    7.659332   7.400292   6.873194   4.575818   3.234702
    25  C    9.387979   9.069215   9.096971   7.783744   6.518740
    26  H    9.442513   8.910105   9.357001   8.874125   7.801403
    27  H    9.560578   9.442264   9.053343   6.883367   5.475651
    28  H   10.330240  10.076752  10.108931   8.738333   7.432218
    29  C    8.685464   7.896501   7.038198   1.516684   2.478308
    30  C    9.874008   9.102388   8.286157   2.548346   2.913052
    31  C    8.808446   7.842565   7.098926   2.517803   3.720948
    32  C   11.014300  10.110047   9.398705   3.828079   4.292361
    33  H   10.010996   9.372936   8.506258   2.755450   2.595510
    34  C   10.070186   8.993066   8.370567   3.808463   4.878483
    35  H    8.046481   7.057790   6.309477   2.705992   4.036273
    36  C   11.108663  10.066823   9.441939   4.326081   5.113154
    37  H   11.935478  11.054104  10.355920   4.695991   4.933965
    38  H   10.341360   9.172227   8.640552   4.666703   5.823339
    39  H   12.088039  10.981447  10.423588   5.410217   6.170826
                   11         12         13         14         15
    11  C    0.000000
    12  H    2.037179   0.000000
    13  H    2.645298   2.176417   0.000000
    14  H    3.113766   3.561789   1.784847   0.000000
    15  C    4.318758   6.061867   5.492628   4.197408   0.000000
    16  H    3.377665   5.100792   4.443773   3.227455   1.090383
    17  H    5.153951   6.858749   6.000887   4.516879   1.090218
    18  C    4.641171   6.558628   6.385905   5.360270   1.500649
    19  C    6.021781   7.953956   7.743997   6.624814   2.517880
    20  C    3.946094   5.890248   6.134217   5.485922   2.515399
    21  C    6.705784   8.665986   8.709697   7.761565   3.800344
    22  H    6.718454   8.602451   8.166316   6.862769   2.720019
    23  C    4.925899   6.820210   7.314830   6.814856   3.798347
    24  H    2.886414   4.814599   5.190580   4.749369   2.715787
    25  C    6.242939   8.168791   8.523126   7.844726   4.301169
    26  H    7.783500   9.746618   9.741156   8.725073   4.667010
    27  H    4.874766   6.645336   7.425651   7.182537   4.664452
    28  H    7.066369   8.951071   9.443912   8.857172   5.385421
    29  C    3.527389   3.966546   2.171212   2.144534   5.301776
    30  C    3.705086   4.308207   3.073117   3.388734   5.811173
    31  C    4.831901   5.095604   3.034666   2.642841   5.963526
    32  C    5.075494   5.606543   4.309212   4.545622   6.836165
    33  H    3.083981   3.861479   3.196138   3.725259   5.674027
    34  C    5.949443   6.231456   4.281148   4.020979   6.969448
    35  H    5.162955   5.301889   3.130928   2.421975   5.949165
    36  C    6.055054   6.452475   4.802823   4.802867   7.363657
    37  H    5.551797   6.140236   5.136112   5.490894   7.428543
    38  H    6.926874   7.133317   5.093891   4.704189   7.643785
    39  H    7.087051   7.473666   5.863078   5.866353   8.276387
                   16         17         18         19         20
    16  H    0.000000
    17  H    1.781039   0.000000
    18  C    2.162210   2.163798   0.000000
    19  C    3.398084   2.695405   1.399411   0.000000
    20  C    2.670458   3.382506   1.399111   2.414359   0.000000
    21  C    4.561380   4.066121   2.424530   1.393745   2.789619
    22  H    3.723756   2.496358   2.153817   1.085116   3.397928
    23  C    4.047894   4.550607   2.423368   2.787198   1.394440
    24  H    2.451308   3.695495   2.153531   3.398067   1.085383
    25  C    4.820740   4.824243   2.800547   2.415436   2.416906
    26  H    5.504680   4.763082   3.405049   2.150441   3.873741
    27  H    4.737335   5.487798   3.403822   3.871380   2.150365
    28  H    5.885327   5.889061   3.884798   3.398101   3.399580
    29  C    4.258478   5.494701   6.201514   7.408215   6.152414
    30  C    4.786994   6.032560   6.431434   7.586105   6.197023
    31  C    5.014489   5.940674   7.042508   8.155866   7.209155
    32  C    5.880185   6.897986   7.432109   8.466714   7.272193
    33  H    4.656850   6.051642   6.075756   7.258975   5.625639
    34  C    6.069933   6.821485   7.970465   8.984838   8.155323
    35  H    5.065762   5.887585   7.182402   8.287015   7.471746
    36  C    6.451429   7.262051   8.149306   9.130856   8.187087
    37  H    6.508656   7.515088   7.842878   8.818246   7.570485
    38  H    6.809930   7.387087   8.732076   9.686514   9.030934
    39  H    7.408578   8.101440   9.021655   9.927338   9.081966
                   21         22         23         24         25
    21  C    0.000000
    22  H    2.150970   0.000000
    23  C    2.415436   3.872297   0.000000
    24  H    3.874975   4.294566   2.153358   0.000000
    25  C    1.395648   3.398132   1.395080   3.400330   0.000000
    26  H    1.084133   2.474716   3.398965   4.959086   2.154446
    27  H    3.398838   4.956471   1.084194   2.476802   2.153550
    28  H    2.153663   4.293494   2.153629   4.295935   1.084252
    29  C    8.400761   7.719024   7.316412   5.410712   8.361816
    30  C    8.408485   8.003087   7.179049   5.474797   8.229103
    31  C    9.254206   8.301348   8.431041   6.558890   9.378314
    32  C    9.258264   8.814321   8.178896   6.650123   9.129367
    33  H    7.947967   7.808836   6.488903   4.850381   7.608667
    34  C   10.036807   9.090128   9.300815   7.570623  10.181425
    35  H    9.475587   8.345230   8.771032   6.839139   9.692637
    36  C   10.041651   9.331792   9.190853   7.614499  10.070597
    37  H    9.475662   9.229319   8.325550   6.984021   9.251390
    38  H   10.793911   9.691780  10.209058   8.489762  11.033914
    39  H   10.802446  10.093423  10.030053   8.559094  10.851451
                   26         27         28         29         30
    26  H    0.000000
    27  H    4.296170   0.000000
    28  H    2.482343   2.481870   0.000000
    29  C    9.351029   7.558823   9.289767   0.000000
    30  C    9.349046   7.302456   9.061829   1.398071   0.000000
    31  C   10.142264   8.773877  10.344085   1.399595   2.407250
    32  C   10.129602   8.315084   9.920546   2.426393   1.395281
    33  H    8.920732   6.489946   8.379124   2.150055   1.083754
    34  C   10.870380   9.636416  11.108146   2.429026   2.785278
    35  H   10.350243   9.179908  10.702714   2.153463   3.392355
    36  C   10.867167   9.434013  10.915911   2.810626   2.419902
    37  H   10.321887   8.374604   9.954698   3.404965   2.149664
    38  H   11.584806  10.600479  11.981340   3.407736   3.869725
    39  H   11.580105  10.270776  11.662562   3.894858   3.403240
                   31         32         33         34         35
    31  C    0.000000
    32  C    2.781300   0.000000
    33  H    3.390611   2.151154   0.000000
    34  C    1.394386   2.409868   3.869018   0.000000
    35  H    1.085464   3.866735   4.289452   2.149303   0.000000
    36  C    2.417364   1.394806   3.399961   1.395274   3.398190
    37  H    3.865834   1.084558   2.471809   3.394771   4.951268
    38  H    2.149796   3.395168   4.953464   1.084479   2.469475
    39  H    3.401023   2.155453   4.295983   2.155564   4.294123
                   36         37         38         39
    36  C    0.000000
    37  H    2.153170   0.000000
    38  H    2.154405   4.294692   0.000000
    39  H    1.084235   2.484321   2.485629   0.000000
 Stoichiometry    C17H18NOS2(1-)
 Framework group  C1[X(C17H18NOS2)]
 Deg. of freedom   111
 Full point group                 C1      NOp   1
 Largest Abelian subgroup         C1      NOp   1
 Largest concise Abelian subgroup C1      NOp   1
                         Standard orientation:                         
 ---------------------------------------------------------------------
 Center     Atomic      Atomic             Coordinates (Angstroms)
 Number     Number       Type             X           Y           Z
 ---------------------------------------------------------------------
      1          8           0        2.293000    0.610706   -0.145824
      2          6           0        1.935766    1.885511   -0.256522
      3         16           0        0.592683    2.468858   -1.028651
      4         16           0        3.175116    2.835295    0.575913
      5          6           0        2.595636    4.547318    0.377165
      6          1           0        3.345085    5.157267    0.882707
      7          1           0        2.545571    4.815666   -0.676199
      8          1           0        1.625623    4.680187    0.852056
      9          6           0       -2.564804    0.559753    1.280507
     10          7           0       -1.638787   -0.484525    1.626068
     11          6           0       -1.214545   -1.019263    2.620207
     12          1           0       -2.229621   -0.006920    4.067578
     13          1           0       -2.953521    0.938651    2.245860
     14          1           0       -2.016390    1.367832    0.788717
     15          6           0        1.451907   -0.445411   -0.728286
     16          1           0        0.479996   -0.402705   -0.235840
     17          1           0        1.332678   -0.225608   -1.789439
     18          6           0        2.148859   -1.753320   -0.492532
     19          6           0        3.097448   -2.226566   -1.406079
     20          6           0        1.860293   -2.511182    0.647593
     21          6           0        3.753151   -3.435694   -1.181161
     22          1           0        3.319860   -1.648673   -2.297175
     23          6           0        2.514904   -3.721622    0.872938
     24          1           0        1.117409   -2.155745    1.354590
     25          6           0        3.463079   -4.184541   -0.039706
     26          1           0        4.484811   -3.794873   -1.896009
     27          1           0        2.282822   -4.303741    1.757671
     28          1           0        3.970308   -5.126857    0.134541
     29          6           0       -3.702129    0.104792    0.386175
     30          6           0       -4.193109   -1.203674    0.424346
     31          6           0       -4.319898    1.030776   -0.462225
     32          6           0       -5.280106   -1.577758   -0.366419
     33          1           0       -3.719552   -1.933258    1.070855
     34          6           0       -5.409428    0.660639   -1.249774
     35          1           0       -3.944908    2.048342   -0.508853
     36          6           0       -5.893531   -0.647195   -1.205016
     37          1           0       -5.646675   -2.597736   -0.327181
     38          1           0       -5.874458    1.390995   -1.902783
     39          1           0       -6.737265   -0.938626   -1.820440
 ---------------------------------------------------------------------
 Rotational constants (GHZ):      0.2482809      0.1409006      0.1024482
 Standard basis: 6-311++G(d,p) (5D, 7F)
 There are   625 symmetry adapted cartesian basis functions of A   symmetry.
 There are   604 symmetry adapted basis functions of A   symmetry.
   604 basis functions,   946 primitive gaussians,   625 cartesian basis functions
    84 alpha electrons       84 beta electrons
       nuclear repulsion energy      1724.6072949527 Hartrees.
 NAtoms=   39 NActive=   39 NUniq=   39 SFac= 1.00D+00 NAtFMM=   60 NAOKFM=F Big=F
 Integral buffers will be    131072 words long.
 Raffenetti 2 integral format.
 Two-electron integral symmetry is turned on.
 ------------------------------------------------------------------------------
 Polarizable Continuum Model (PCM)
 =================================
 Model                : PCM (using non-symmetric T matrix).
 Atomic radii         : UFF (Universal Force Field).
 Polarization charges : Total charges.
 Charge compensation  : None.
 Solution method      : Matrix inversion.
 Cavity type          : Scaled VdW (van der Waals Surface) (Alpha=1.100).
 Cavity algorithm     : GePol (No added spheres)
                        Default sphere list used, NSphG=   39.
                        Lebedev-Laikov grids with approx.  5.0 points / Ang**2.
                        Smoothing algorithm: York/Karplus (Gamma=1.0000).
                        Polarization charges: spherical gaussians, with
                                              point-specific exponents (IZeta= 3).
                        Self-potential: point-specific (ISelfS= 7).
                        Self-field    : sphere-specific E.n sum rule (ISelfD= 2).
 1st derivatives      : Analytical E(r).r(x)/FMM algorithm (CHGder, D1EAlg=3).
                        Cavity 1st derivative terms included.
 Solvent              : n,n-DiMethylFormamide, Eps=  37.219000 Eps(inf)=   2.046330
 ------------------------------------------------------------------------------
 One-electron integrals computed using PRISM.
 NBasis=   604 RedAO= T EigKep=  1.55D-06  NBF=   604
 NBsUse=   602 1.00D-06 EigRej=  7.13D-07 NBFU=   602
 Initial guess from the checkpoint file:  "/scratch/srahman/32855347/Gau-48874.chk"
 B after Tr=     0.000000   -0.000000    0.000000
         Rot=    1.000000   -0.000051   -0.000000   -0.000017 Ang=  -0.01 deg.
 Requested convergence on RMS density matrix=1.00D-08 within 128 cycles.
 Requested convergence on MAX density matrix=1.00D-06.
 Requested convergence on             energy=1.00D-06.
 No special actions if energy rises.
 Inv3:  Mode=1 IEnd=    33707712.
 Iteration    1 A*A^-1 deviation from unit magnitude is 1.07D-14 for   2341.
 Iteration    1 A*A^-1 deviation from orthogonality  is 7.99D-15 for   2831   1354.
 Iteration    1 A^-1*A deviation from unit magnitude is 1.02D-14 for   1838.
 Iteration    1 A^-1*A deviation from orthogonality  is 3.85D-11 for   2787   2774.
 Error on total polarization charges =  0.04397
 SCF Done:  E(RB3LYP) =  -1585.26446409     A.U. after    8 cycles
            NFock=  8  Conv=0.63D-08     -V/T= 2.0030
 D1PCM: PCM CHGder 1st derivatives, ID1Alg=3 FixD1E=F DoIter=F DoCFld=F I1PDM=0.
 Calling FoFJK, ICntrl=      2127 FMM=F ISym2X=0 I1Cent= 0 IOpClX= 0 NMat=1 NMatS=1 NMatT=0.
 ***** Axes restored to original set *****
 -------------------------------------------------------------------
 Center     Atomic                   Forces (Hartrees/Bohr)
 Number     Number              X              Y              Z
 -------------------------------------------------------------------
      1        8          -0.000000052   -0.000000671   -0.000002106
      2        6           0.000000279   -0.000000578   -0.000002020
      3       16           0.000000491   -0.000001104   -0.000001774
      4       16           0.000001680   -0.000001148   -0.000004960
      5        6           0.000001416   -0.000000726   -0.000003078
      6        1           0.000000776   -0.000000295   -0.000001514
      7        1           0.000000377   -0.000000465   -0.000001085
      8        1           0.000000988   -0.000000150   -0.000001095
      9        6           0.000000608    0.000000899    0.000001131
     10        7           0.000000327    0.000001690    0.000000743
     11        6           0.000001302    0.000000836    0.000001480
     12        1           0.000000997    0.000001107    0.000000245
     13        1           0.000001053   -0.000000218   -0.000000047
     14        1          -0.000000140   -0.000000185    0.000000328
     15        6          -0.000000377   -0.000000680   -0.000001037
     16        1          -0.000000094   -0.000000086   -0.000000281
     17        1          -0.000000484   -0.000000446   -0.000000399
     18        6          -0.000000741   -0.000000775   -0.000001077
     19        6          -0.000001429   -0.000001318   -0.000001613
     20        6          -0.000000156   -0.000000378   -0.000000793
     21        6          -0.000001704   -0.000001388   -0.000001684
     22        1          -0.000000766   -0.000000642   -0.000000763
     23        6          -0.000000456   -0.000000444   -0.000000795
     24        1           0.000000230   -0.000000244   -0.000000185
     25        6          -0.000001146   -0.000001035   -0.000001278
     26        1          -0.000000899   -0.000000711   -0.000000854
     27        1          -0.000000014   -0.000000080   -0.000000216
     28        1          -0.000000555   -0.000000397   -0.000000579
     29        6           0.000000536    0.000001665    0.000002169
     30        6          -0.000001458    0.000000277    0.000001927
     31        6          -0.000001274    0.000000567    0.000001391
     32        6           0.000000723    0.000001764    0.000004543
     33        1          -0.000000247    0.000000337    0.000000875
     34        6           0.000000950    0.000002070    0.000004038
     35        1          -0.000000028    0.000000696    0.000000484
     36        6          -0.000001150    0.000000634    0.000003767
     37        1          -0.000000264    0.000000190    0.000001871
     38        1           0.000000034    0.000000594    0.000001544
     39        1           0.000000670    0.000000838    0.000002697
 -------------------------------------------------------------------
 Cartesian Forces:  Max     0.000004960 RMS     0.000001309

 GradGradGradGradGradGradGradGradGradGradGradGradGradGradGradGradGradGrad
 Berny optimization.
 Search for a saddle point.
 Step number   5 out of a maximum of  127
 All quantities printed in internal units (Hartrees-Bohrs-Radians)
 Swapping is turned off.
 Update second derivatives using D2CorN and points    1    5
 ITU=  0  0  0  0  0
     Eigenvalues ---   -0.02892   0.00003   0.00004   0.00006   0.00007
     Eigenvalues ---    0.00011   0.00026   0.00038   0.00043   0.00084
     Eigenvalues ---    0.00107   0.00147   0.00170   0.00219   0.00464
     Eigenvalues ---    0.00593   0.00621   0.00839   0.00965   0.01200
     Eigenvalues ---    0.01232   0.01483   0.01485   0.01949   0.02359
     Eigenvalues ---    0.02489   0.02549   0.03078   0.03183   0.03902
     Eigenvalues ---    0.04010   0.04768   0.05011   0.05116   0.05190
     Eigenvalues ---    0.05202   0.05319   0.05376   0.05400   0.05812
     Eigenvalues ---    0.05957   0.06790   0.07171   0.07268   0.07354
     Eigenvalues ---    0.08459   0.09192   0.09245   0.09331   0.10120
     Eigenvalues ---    0.10181   0.10378   0.10494   0.10565   0.11449
     Eigenvalues ---    0.11633   0.12096   0.12648   0.13224   0.15116
     Eigenvalues ---    0.15187   0.16752   0.16931   0.18267   0.18283
     Eigenvalues ---    0.19874   0.20121   0.20493   0.21638   0.21691
     Eigenvalues ---    0.24076   0.24237   0.25429   0.28483   0.29443
     Eigenvalues ---    0.29890   0.31518   0.34980   0.37224   0.40589
     Eigenvalues ---    0.41154   0.44324   0.48956   0.54399   0.57406
     Eigenvalues ---    0.60276   0.60629   0.66673   0.67248   0.67709
     Eigenvalues ---    0.74996   0.77903   0.78362   0.78616   0.80969
     Eigenvalues ---    0.82838   0.84603   0.88824   0.90218   0.92469
     Eigenvalues ---    0.98570   0.99796   1.07089   1.07665   1.09432
     Eigenvalues ---    1.10178   1.24379   1.24782   1.25222   1.25852
     Eigenvalues ---    1.81412
 Eigenvectors required to have negative eigenvalues:
                          Z12       Z11       Y12       Y11       X11
   1                    0.61447  -0.46711   0.32059  -0.31350   0.30922
                          X12       Y10       X10       Y9        Z9
   1                   -0.30281   0.05500  -0.05032   0.02929  -0.02827
 RFO step:  Lambda0=1.276385247D-12 Lambda= 0.00000000D+00.
 Linear search not attempted -- option 19 set.
 B after Tr=    -0.000008   -0.000003    0.000004
         Rot=    1.000000    0.000000   -0.000000    0.000000 Ang=   0.00 deg.
 Variable       Old X    -DE/DX   Delta X   Delta X   Delta X     New X
                                 (Linear)    (Quad)   (Total)
    X1        4.33736  -0.00000   0.00000  -0.00021  -0.00022   4.33714
    Y1        1.14415  -0.00000   0.00000  -0.00009  -0.00010   1.14405
    Z1       -0.27743  -0.00000   0.00000   0.00002   0.00002  -0.27742
    X2        3.66699   0.00000   0.00000  -0.00019  -0.00020   3.66679
    Y2        3.55422  -0.00000   0.00000  -0.00008  -0.00009   3.55413
    Z2       -0.48977  -0.00000   0.00000   0.00001   0.00001  -0.48976
    X3        1.13119   0.00000   0.00000  -0.00008  -0.00009   1.13111
    Y3        4.65965  -0.00000   0.00000  -0.00006  -0.00006   4.65959
    Z3       -1.95050  -0.00000   0.00000  -0.00016  -0.00015  -1.95066
    X4        6.01239   0.00000   0.00000  -0.00031  -0.00031   6.01208
    Y4        5.34651  -0.00000   0.00000  -0.00011  -0.00012   5.34638
    Z4        1.08118  -0.00000   0.00000   0.00022   0.00022   1.08140
    X5        4.92366   0.00000   0.00000  -0.00028  -0.00028   4.92338
    Y5        8.58340  -0.00000   0.00000  -0.00011  -0.00012   8.58329
    Z5        0.70136  -0.00000   0.00000   0.00021   0.00021   0.70156
    X6        6.34208   0.00000   0.00000  -0.00035  -0.00035   6.34174
    Y6        9.73450  -0.00000   0.00000  -0.00013  -0.00013   9.73437
    Z6        1.65532  -0.00000   0.00000   0.00032   0.00032   1.65564
    X7        4.83019   0.00000   0.00000  -0.00015  -0.00015   4.83004
    Y7        9.08813  -0.00000   0.00000  -0.00007  -0.00008   9.08805
    Z7       -1.28987  -0.00000   0.00000   0.00021   0.00021  -1.28966
    X8        3.09103   0.00000   0.00000  -0.00034  -0.00034   3.09069
    Y8        8.83921  -0.00000   0.00000  -0.00012  -0.00013   8.83908
    Z8        1.59830  -0.00000   0.00000   0.00009   0.00009   1.59839
    X9       -4.84294   0.00000   0.00000   0.00012   0.00012  -4.84282
    Y9        1.06920   0.00000   0.00000   0.00031   0.00031   1.06950
    Z9        2.41733   0.00000   0.00000   0.00006   0.00007   2.41740
   X10       -3.09692   0.00000   0.00000   0.00018   0.00018  -3.09674
   Y10       -0.90677   0.00000   0.00000   0.00042   0.00042  -0.90634
   Z10        3.07302   0.00000   0.00000   0.00023   0.00024   3.07326
   X11       -2.29733   0.00000   0.00000   0.00018   0.00018  -2.29715
   Y11       -1.91642   0.00000   0.00000   0.00057   0.00057  -1.91585
   Z11        4.95303   0.00000   0.00000   0.00031   0.00032   4.95335
   X12       -4.21203   0.00000   0.00000   0.00004   0.00004  -4.21199
   Y12        0.00388   0.00000   0.00000   0.00068   0.00068   0.00456
   Z12        7.68555   0.00000   0.00000   0.00016   0.00017   7.68573
   X13       -5.57625   0.00000   0.00000   0.00003   0.00002  -5.57623
   Y13        1.78898  -0.00000   0.00000   0.00037   0.00037   1.78935
   Z13        4.24061  -0.00000   0.00000  -0.00000   0.00000   4.24061
   X14       -3.80355  -0.00000   0.00000   0.00008   0.00008  -3.80347
   Y14        2.59303  -0.00000   0.00000   0.00030   0.00030   2.59333
   Z14        1.48610   0.00000   0.00000   0.00002   0.00002   1.48613
   X15        2.74412  -0.00000   0.00000  -0.00014  -0.00015   2.74397
   Y15       -0.84994  -0.00000   0.00000  -0.00007  -0.00007  -0.85001
   Z15       -1.37569  -0.00000   0.00000  -0.00012  -0.00012  -1.37581
   X16        0.90757  -0.00000   0.00000  -0.00019  -0.00020   0.90737
   Y16       -0.76447  -0.00000   0.00000  -0.00010  -0.00010  -0.76457
   Z16       -0.44535  -0.00000   0.00000  -0.00022  -0.00021  -0.44556
   X17        2.51978  -0.00000   0.00000  -0.00004  -0.00005   2.51973
   Y17       -0.43671  -0.00000   0.00000  -0.00002  -0.00003  -0.43674
   Z17       -3.38153  -0.00000   0.00000  -0.00012  -0.00012  -3.38165
   X18        4.05632  -0.00000   0.00000  -0.00015  -0.00016   4.05616
   Y18       -3.32352  -0.00000   0.00000  -0.00007  -0.00008  -3.32359
   Z18       -0.92690  -0.00000   0.00000  -0.00012  -0.00012  -0.92702
   X19        5.84728  -0.00000   0.00000  -0.00010  -0.00011   5.84717
   Y19       -4.22353  -0.00000   0.00000  -0.00005  -0.00005  -4.22358
   Z19       -2.65196  -0.00000   0.00000  -0.00008  -0.00008  -2.65204
   X20        3.50806  -0.00000   0.00000  -0.00021  -0.00022   3.50784
   Y20       -4.75183  -0.00000   0.00000  -0.00010  -0.00011  -4.75194
   Z20        1.22942  -0.00000   0.00000  -0.00015  -0.00015   1.22927
   X21        7.08190  -0.00000   0.00000  -0.00011  -0.00012   7.08177
   Y21       -6.51031  -0.00000   0.00000  -0.00005  -0.00006  -6.51037
   Z21       -2.22389  -0.00000   0.00000  -0.00007  -0.00008  -2.22397
   X22        6.26984  -0.00000   0.00000  -0.00005  -0.00007   6.26977
   Y22       -3.13445  -0.00000   0.00000  -0.00002  -0.00003  -3.13448
   Z22       -4.33726  -0.00000   0.00000  -0.00005  -0.00005  -4.33731
   X23        4.74060  -0.00000   0.00000  -0.00022  -0.00023   4.74038
   Y23       -7.04109  -0.00000   0.00000  -0.00010  -0.00011  -7.04120
   Z23        1.65830  -0.00000   0.00000  -0.00015  -0.00014   1.65815
   X24        2.10542   0.00000   0.00000  -0.00024  -0.00025   2.10517
   Y24       -4.07571  -0.00000   0.00000  -0.00012  -0.00012  -4.07583
   Z24        2.56447  -0.00000   0.00000  -0.00018  -0.00017   2.56430
   X25        6.53082  -0.00000   0.00000  -0.00017  -0.00018   6.53064
   Y25       -7.92158  -0.00000   0.00000  -0.00008  -0.00009  -7.92167
   Z25       -0.06508  -0.00000   0.00000  -0.00011  -0.00011  -0.06519
   X26        8.46331  -0.00000   0.00000  -0.00007  -0.00008   8.46323
   Y26       -7.19348  -0.00000   0.00000  -0.00003  -0.00004  -7.19352
   Z26       -3.57378  -0.00000   0.00000  -0.00004  -0.00005  -3.57382
   X27        4.29976  -0.00000   0.00000  -0.00026  -0.00027   4.29949
   Y27       -8.13813  -0.00000   0.00000  -0.00013  -0.00013  -8.13826
   Z27        3.33158  -0.00000   0.00000  -0.00017  -0.00017   3.33141
   X28        7.48585  -0.00000   0.00000  -0.00017  -0.00019   7.48567
   Y28       -9.70374  -0.00000   0.00000  -0.00008  -0.00009  -9.70383
   Z28        0.26656  -0.00000   0.00000  -0.00011  -0.00011   0.26645
   X29       -6.99371   0.00000   0.00000   0.00022   0.00022  -6.99350
   Y29        0.21146   0.00000   0.00000   0.00013   0.00013   0.21159
   Z29        0.72823   0.00000   0.00000   0.00003   0.00004   0.72827
   X30       -7.92635  -0.00000   0.00000   0.00041   0.00040  -7.92595
   Y30       -2.25928   0.00000   0.00000   0.00006   0.00006  -2.25922
   Z30        0.80346   0.00000   0.00000   0.00003   0.00004   0.80351
   X31       -8.15759  -0.00000   0.00000   0.00013   0.00013  -8.15747
   Y31        1.96152   0.00000   0.00000   0.00003   0.00003   1.96155
   Z31       -0.87736   0.00000   0.00000  -0.00001   0.00000  -0.87736
   X32       -9.98173   0.00000   0.00000   0.00051   0.00050  -9.98123
   Y32       -2.96411   0.00000   0.00000  -0.00011  -0.00011  -2.96422
   Z32       -0.69012   0.00000   0.00000  -0.00001  -0.00000  -0.69012
   X33       -7.03424  -0.00000   0.00000   0.00048   0.00047  -7.03376
   Y33       -3.63816   0.00000   0.00000   0.00013   0.00013  -3.63803
   Z33        2.02703   0.00000   0.00000   0.00006   0.00008   2.02710
   X34      -10.21775   0.00000   0.00000   0.00023   0.00022 -10.21753
   Y34        1.26416   0.00000   0.00000  -0.00014  -0.00013   1.26403
   Z34       -2.36487   0.00000   0.00000  -0.00005  -0.00004  -2.36491
   X35       -7.44522  -0.00000   0.00000  -0.00001  -0.00002  -7.44523
   Y35        3.88294   0.00000   0.00000   0.00008   0.00009   3.88303
   Z35       -0.96789   0.00000   0.00000  -0.00001  -0.00000  -0.96789
   X36      -11.13739  -0.00000   0.00000   0.00042   0.00041 -11.13698
   Y36       -1.20539   0.00000   0.00000  -0.00021  -0.00021  -1.20559
   Z36       -2.27719   0.00000   0.00000  -0.00006  -0.00004  -2.27723
   X37      -10.67821  -0.00000   0.00000   0.00066   0.00064 -10.67756
   Y37       -4.89014   0.00000   0.00000  -0.00017  -0.00016  -4.89030
   Z37       -0.61355   0.00000   0.00000  -0.00002  -0.00000  -0.61355
   X38      -11.09375   0.00000   0.00000   0.00016   0.00015 -11.09360
   Y38        2.64446   0.00000   0.00000  -0.00021  -0.00021   2.64425
   Z38       -3.60072   0.00000   0.00000  -0.00009  -0.00007  -3.60080
   X39      -12.73280   0.00000   0.00000   0.00050   0.00048 -12.73231
   Y39       -1.75450   0.00000   0.00000  -0.00034  -0.00034  -1.75484
   Z39       -3.43959   0.00000   0.00000  -0.00009  -0.00008  -3.43967
         Item               Value     Threshold  Converged?
 Maximum Force            0.000005     0.000450     YES
 RMS     Force            0.000001     0.000300     YES
 Maximum Displacement     0.000678     0.001800     YES
 RMS     Displacement     0.000209     0.001200     YES
 Predicted change in Energy=-8.726492D-10
 Optimization completed.
    -- Stationary point found.
 GradGradGradGradGradGradGradGradGradGradGradGradGradGradGradGradGradGrad

                          Input orientation:                          
 ---------------------------------------------------------------------
 Center     Atomic      Atomic             Coordinates (Angstroms)
 Number     Number       Type             X           Y           Z
 ---------------------------------------------------------------------
      1          8           0        2.295231    0.605456   -0.146812
      2          6           0        1.940487    1.880810   -0.259177
      3         16           0        0.598602    2.465778   -1.032162
      4         16           0        3.181621    2.829249    0.572135
      5          6           0        2.605491    4.542140    0.371142
      6          1           0        3.356087    5.151278    0.875959
      7          1           0        2.556028    4.809231   -0.682571
      8          1           0        1.635701    4.677507    0.845784
      9          6           0       -2.562773    0.565794    1.279197
     10          7           0       -1.638818   -0.479840    1.626174
     11          6           0       -1.215694   -1.014125    2.621033
     12          1           0       -2.228909    0.002052    4.067020
     13          1           0       -2.950827    0.946688    2.244032
     14          1           0       -2.012750    1.372171    0.786413
     15          6           0        1.452127   -0.449769   -0.727983
     16          1           0        0.480264   -0.404539   -0.235670
     17          1           0        1.333408   -0.231099   -1.789427
     18          6           0        2.146513   -1.758729   -0.490494
     19          6           0        3.094249   -2.234994   -1.403357
     20          6           0        1.856384   -2.514562    0.650581
     21          6           0        3.747579   -3.445107   -1.176833
     22          1           0        3.317854   -1.658682   -2.295177
     23          6           0        2.508620   -3.725984    0.877533
     24          1           0        1.114140   -2.156771    1.357061
     25          6           0        3.455962   -4.191920   -0.034441
     26          1           0        4.478593   -3.806628   -1.891162
     27          1           0        2.275337   -4.306512    1.762994
     28          1           0        3.961343   -5.134997    0.141058
     29          6           0       -3.700914    0.111899    0.385360
     30          6           0       -4.194443   -1.195559    0.425174
     31          6           0       -4.316813    1.037993   -0.464278
     32          6           0       -5.282105   -1.568542   -0.365196
     33          1           0       -3.722357   -1.925232    1.072657
     34          6           0       -5.407001    0.668966   -1.251437
     35          1           0       -3.939839    2.054766   -0.512184
     36          6           0       -5.893653   -0.637864   -1.205037
     37          1           0       -5.650663   -2.587752   -0.324677
     38          1           0       -5.870558    1.399386   -1.905421
     39          1           0       -6.737905   -0.928443   -1.820153
 ---------------------------------------------------------------------
                    Distance matrix (angstroms):
                    1          2          3          4          5
     1  O    0.000000
     2  C    1.328532   0.000000
     3  S    2.668931   1.655400   0.000000
     4  S    2.499566   1.769472   3.062330   0.000000
     5  C    3.982715   2.814642   3.210629   1.818329   0.000000
     6  H    4.778700   3.740109   4.296109   2.348311   1.090543
     7  H    4.245795   3.022218   3.073353   2.426104   1.088161
     8  H    4.242856   3.022474   3.081234   2.425038   1.088164
     9  C    5.063129   4.937126   4.352771   6.214598   6.583832
    10  N    4.449504   4.683871   4.555158   5.941187   6.693993
    11  C    4.755060   5.161176   5.361644   6.189175   7.108836
    12  H    6.211950   6.295203   6.329805   7.034280   7.592321
    13  H    5.775265   5.573472   5.063549   6.629192   6.878056
    14  H    4.474087   4.120686   3.364870   5.399118   5.616876
    15  C    1.470403   2.426907   3.053105   3.928539   5.239989
    16  H    2.078963   2.712125   2.981128   4.290368   5.417974
    17  H    2.079209   2.677754   2.895952   4.284693   5.391666
    18  C    2.393659   3.652697   4.531655   4.821842   6.376051
    19  C    3.207100   4.424947   5.335101   5.436613   7.022626
    20  C    3.250066   4.489324   5.405315   5.506243   7.101851
    21  C    4.424626   5.698514   6.698921   6.538099   8.215638
    22  H    3.284440   4.309343   5.099089   5.327434   6.787260
    23  C    4.456028   5.749002   6.755222   6.596762   8.284183
    24  H    3.359540   4.426866   5.228970   5.454446   6.933367
    25  C    4.937078   6.263004   7.313338   7.052660   8.784737
    26  H    5.222673   6.438347   7.425315   7.196168   8.850337
    27  H    5.270217   6.517995   7.515867   7.290993   8.963532
    28  H    5.984279   7.312017   8.393823   8.013926   9.774367
    29  C    6.039913   5.947258   5.102544   7.401902   7.707008
    30  C    6.759193   6.897083   6.205038   8.403987   8.897371
    31  C    6.633776   6.317136   5.149987   7.778769   7.803541
    32  C    7.886062   8.004693   7.162632   9.584039  10.004838
    33  H    6.640997   6.951801   6.510140   8.397649   9.075278
    34  C    7.781298   7.512572   6.272471   9.041939   9.046229
    35  H    6.411715   5.888337   4.586584   7.245051   7.057523
    36  C    8.350060   8.283244   7.198046   9.876225  10.077313
    37  H    8.565362   8.808967   8.067962  10.399875  10.930855
    38  H    8.390658   7.997144   6.614363   9.493405   9.322180
    39  H    9.313992   9.254352   8.121946  10.873835  11.046632
                    6          7          8          9         10
     6  H    0.000000
     7  H    1.784966   0.000000
     8  H    1.784683   1.788916   0.000000
     9  C    7.498144   6.932346   5.892471   0.000000
    10  N    7.564482   7.134515   6.158711   1.437858   0.000000
    11  C    7.871382   7.684475   6.608831   2.472102   1.205918
    12  H    8.239513   8.280290   6.868148   2.863779   2.556983
    13  H    7.702425   7.335509   6.075389   1.107507   2.034231
    14  H    6.566130   5.902967   4.923410   1.093438   2.067599
    15  C    6.129390   5.373801   5.366508   4.602126   3.885473
    16  H    6.353989   5.629557   5.322760   3.535031   2.821815
    17  H    6.337625   5.303287   5.579438   5.023119   4.534571
    18  C    7.146919   6.583516   6.593307   5.541894   4.521568
    19  C    7.734394   7.101430   7.414086   6.858747   5.887321
    20  C    7.814410   7.476947   7.198101   5.423348   4.160326
    21  C    8.846754   8.354530   8.632952   7.870194   6.757435
    22  H    7.512197   6.709304   7.269289   7.232304   6.429250
    23  C    8.917622   8.676754   8.448767   6.655803   5.319695
    24  H    7.659332   7.400292   6.873194   4.575818   3.234702
    25  C    9.387979   9.069215   9.096971   7.783744   6.518740
    26  H    9.442513   8.910105   9.357001   8.874125   7.801403
    27  H    9.560578   9.442264   9.053343   6.883367   5.475651
    28  H   10.330240  10.076752  10.108931   8.738333   7.432218
    29  C    8.685464   7.896501   7.038198   1.516684   2.478308
    30  C    9.874008   9.102388   8.286157   2.548346   2.913052
    31  C    8.808446   7.842565   7.098926   2.517803   3.720948
    32  C   11.014300  10.110047   9.398705   3.828079   4.292361
    33  H   10.010996   9.372936   8.506258   2.755450   2.595510
    34  C   10.070186   8.993066   8.370567   3.808463   4.878483
    35  H    8.046481   7.057790   6.309477   2.705992   4.036273
    36  C   11.108663  10.066823   9.441939   4.326081   5.113154
    37  H   11.935478  11.054104  10.355920   4.695991   4.933965
    38  H   10.341360   9.172227   8.640552   4.666703   5.823339
    39  H   12.088039  10.981447  10.423588   5.410217   6.170826
                   11         12         13         14         15
    11  C    0.000000
    12  H    2.037179   0.000000
    13  H    2.645298   2.176417   0.000000
    14  H    3.113766   3.561789   1.784847   0.000000
    15  C    4.318758   6.061867   5.492628   4.197408   0.000000
    16  H    3.377665   5.100792   4.443773   3.227455   1.090383
    17  H    5.153951   6.858749   6.000887   4.516879   1.090218
    18  C    4.641171   6.558628   6.385905   5.360270   1.500649
    19  C    6.021781   7.953956   7.743997   6.624814   2.517880
    20  C    3.946094   5.890248   6.134217   5.485922   2.515399
    21  C    6.705784   8.665986   8.709697   7.761565   3.800344
    22  H    6.718454   8.602451   8.166316   6.862769   2.720019
    23  C    4.925899   6.820210   7.314830   6.814856   3.798347
    24  H    2.886414   4.814599   5.190580   4.749369   2.715787
    25  C    6.242939   8.168791   8.523126   7.844726   4.301169
    26  H    7.783500   9.746618   9.741156   8.725073   4.667010
    27  H    4.874766   6.645336   7.425651   7.182537   4.664452
    28  H    7.066369   8.951071   9.443912   8.857172   5.385421
    29  C    3.527389   3.966546   2.171212   2.144534   5.301776
    30  C    3.705086   4.308207   3.073117   3.388734   5.811173
    31  C    4.831901   5.095604   3.034666   2.642841   5.963526
    32  C    5.075494   5.606543   4.309212   4.545622   6.836165
    33  H    3.083981   3.861479   3.196138   3.725259   5.674027
    34  C    5.949443   6.231456   4.281148   4.020979   6.969448
    35  H    5.162955   5.301889   3.130928   2.421975   5.949165
    36  C    6.055054   6.452475   4.802823   4.802867   7.363657
    37  H    5.551797   6.140236   5.136112   5.490894   7.428543
    38  H    6.926874   7.133317   5.093891   4.704189   7.643785
    39  H    7.087051   7.473666   5.863078   5.866353   8.276387
                   16         17         18         19         20
    16  H    0.000000
    17  H    1.781039   0.000000
    18  C    2.162210   2.163798   0.000000
    19  C    3.398084   2.695405   1.399411   0.000000
    20  C    2.670458   3.382506   1.399111   2.414359   0.000000
    21  C    4.561380   4.066121   2.424530   1.393745   2.789619
    22  H    3.723756   2.496358   2.153817   1.085116   3.397928
    23  C    4.047894   4.550607   2.423368   2.787198   1.394440
    24  H    2.451308   3.695495   2.153531   3.398067   1.085383
    25  C    4.820740   4.824243   2.800547   2.415436   2.416906
    26  H    5.504680   4.763082   3.405049   2.150441   3.873741
    27  H    4.737335   5.487798   3.403822   3.871380   2.150365
    28  H    5.885327   5.889061   3.884798   3.398101   3.399580
    29  C    4.258478   5.494701   6.201514   7.408215   6.152414
    30  C    4.786994   6.032560   6.431434   7.586105   6.197023
    31  C    5.014489   5.940674   7.042508   8.155866   7.209155
    32  C    5.880185   6.897986   7.432109   8.466714   7.272193
    33  H    4.656850   6.051642   6.075756   7.258975   5.625639
    34  C    6.069933   6.821485   7.970465   8.984838   8.155323
    35  H    5.065762   5.887585   7.182402   8.287015   7.471746
    36  C    6.451429   7.262051   8.149306   9.130856   8.187087
    37  H    6.508656   7.515088   7.842878   8.818246   7.570485
    38  H    6.809930   7.387087   8.732076   9.686514   9.030934
    39  H    7.408578   8.101440   9.021655   9.927338   9.081966
                   21         22         23         24         25
    21  C    0.000000
    22  H    2.150970   0.000000
    23  C    2.415436   3.872297   0.000000
    24  H    3.874975   4.294566   2.153358   0.000000
    25  C    1.395648   3.398132   1.395080   3.400330   0.000000
    26  H    1.084133   2.474716   3.398965   4.959086   2.154446
    27  H    3.398838   4.956471   1.084194   2.476802   2.153550
    28  H    2.153663   4.293494   2.153629   4.295935   1.084252
    29  C    8.400761   7.719024   7.316412   5.410712   8.361816
    30  C    8.408485   8.003087   7.179049   5.474797   8.229103
    31  C    9.254206   8.301348   8.431041   6.558890   9.378314
    32  C    9.258264   8.814321   8.178896   6.650123   9.129367
    33  H    7.947967   7.808836   6.488903   4.850381   7.608667
    34  C   10.036807   9.090128   9.300815   7.570623  10.181425
    35  H    9.475587   8.345230   8.771032   6.839139   9.692637
    36  C   10.041651   9.331792   9.190853   7.614499  10.070597
    37  H    9.475662   9.229319   8.325550   6.984021   9.251390
    38  H   10.793911   9.691780  10.209058   8.489762  11.033914
    39  H   10.802446  10.093423  10.030053   8.559094  10.851451
                   26         27         28         29         30
    26  H    0.000000
    27  H    4.296170   0.000000
    28  H    2.482343   2.481870   0.000000
    29  C    9.351029   7.558823   9.289767   0.000000
    30  C    9.349046   7.302456   9.061829   1.398071   0.000000
    31  C   10.142264   8.773877  10.344085   1.399595   2.407250
    32  C   10.129602   8.315084   9.920546   2.426393   1.395281
    33  H    8.920732   6.489946   8.379124   2.150055   1.083754
    34  C   10.870380   9.636416  11.108146   2.429026   2.785278
    35  H   10.350243   9.179908  10.702714   2.153463   3.392355
    36  C   10.867167   9.434013  10.915911   2.810626   2.419902
    37  H   10.321887   8.374604   9.954698   3.404965   2.149664
    38  H   11.584806  10.600479  11.981340   3.407736   3.869725
    39  H   11.580105  10.270776  11.662562   3.894858   3.403240
                   31         32         33         34         35
    31  C    0.000000
    32  C    2.781300   0.000000
    33  H    3.390611   2.151154   0.000000
    34  C    1.394386   2.409868   3.869018   0.000000
    35  H    1.085464   3.866735   4.289452   2.149303   0.000000
    36  C    2.417364   1.394806   3.399961   1.395274   3.398190
    37  H    3.865834   1.084558   2.471809   3.394771   4.951268
    38  H    2.149796   3.395168   4.953464   1.084479   2.469475
    39  H    3.401023   2.155453   4.295983   2.155564   4.294123
                   36         37         38         39
    36  C    0.000000
    37  H    2.153170   0.000000
    38  H    2.154405   4.294692   0.000000
    39  H    1.084235   2.484321   2.485629   0.000000
 Stoichiometry    C17H18NOS2(1-)
 Framework group  C1[X(C17H18NOS2)]
 Deg. of freedom   111
 Full point group                 C1      NOp   1
 Largest Abelian subgroup         C1      NOp   1
 Largest concise Abelian subgroup C1      NOp   1
                         Standard orientation:                         
 ---------------------------------------------------------------------
 Center     Atomic      Atomic             Coordinates (Angstroms)
 Number     Number       Type             X           Y           Z
 ---------------------------------------------------------------------
      1          8           0        2.293000    0.610706   -0.145824
      2          6           0        1.935766    1.885511   -0.256522
      3         16           0        0.592683    2.468858   -1.028651
      4         16           0        3.175116    2.835295    0.575913
      5          6           0        2.595636    4.547318    0.377165
      6          1           0        3.345085    5.157267    0.882707
      7          1           0        2.545571    4.815666   -0.676199
      8          1           0        1.625623    4.680187    0.852056
      9          6           0       -2.564804    0.559753    1.280507
     10          7           0       -1.638787   -0.484525    1.626068
     11          6           0       -1.214545   -1.019263    2.620207
     12          1           0       -2.229621   -0.006920    4.067578
     13          1           0       -2.953521    0.938651    2.245860
     14          1           0       -2.016390    1.367832    0.788717
     15          6           0        1.451907   -0.445411   -0.728286
     16          1           0        0.479996   -0.402705   -0.235840
     17          1           0        1.332678   -0.225608   -1.789439
     18          6           0        2.148859   -1.753320   -0.492532
     19          6           0        3.097448   -2.226566   -1.406079
     20          6           0        1.860293   -2.511182    0.647593
     21          6           0        3.753151   -3.435694   -1.181161
     22          1           0        3.319860   -1.648673   -2.297175
     23          6           0        2.514904   -3.721622    0.872938
     24          1           0        1.117409   -2.155745    1.354590
     25          6           0        3.463079   -4.184541   -0.039706
     26          1           0        4.484811   -3.794873   -1.896009
     27          1           0        2.282822   -4.303741    1.757671
     28          1           0        3.970308   -5.126857    0.134541
     29          6           0       -3.702129    0.104792    0.386175
     30          6           0       -4.193109   -1.203674    0.424346
     31          6           0       -4.319898    1.030776   -0.462225
     32          6           0       -5.280106   -1.577758   -0.366419
     33          1           0       -3.719552   -1.933258    1.070855
     34          6           0       -5.409428    0.660639   -1.249774
     35          1           0       -3.944908    2.048342   -0.508853
     36          6           0       -5.893531   -0.647195   -1.205016
     37          1           0       -5.646675   -2.597736   -0.327181
     38          1           0       -5.874458    1.390995   -1.902783
     39          1           0       -6.737265   -0.938626   -1.820440
 ---------------------------------------------------------------------
 Rotational constants (GHZ):      0.2482809      0.1409006      0.1024482

 **********************************************************************

            Population analysis using the SCF density.

 **********************************************************************

 Orbital symmetries:
       Occupied  (A) (A) (A) (A) (A) (A) (A) (A) (A) (A) (A) (A)
                 (A) (A) (A) (A) (A) (A) (A) (A) (A) (A) (A) (A)
                 (A) (A) (A) (A) (A) (A) (A) (A) (A) (A) (A) (A)
                 (A) (A) (A) (A) (A) (A) (A) (A) (A) (A) (A) (A)
                 (A) (A) (A) (A) (A) (A) (A) (A) (A) (A) (A) (A)
                 (A) (A) (A) (A) (A) (A) (A) (A) (A) (A) (A) (A)
                 (A) (A) (A) (A) (A) (A) (A) (A) (A) (A) (A) (A)
       Virtual   (A) (A) (A) (A) (A) (A) (A) (A) (A) (A) (A) (A)
                 (A) (A) (A) (A) (A) (A) (A) (A) (A) (A) (A) (A)
                 (A) (A) (A) (A) (A) (A) (A) (A) (A) (A) (A) (A)
                 (A) (A) (A) (A) (A) (A) (A) (A) (A) (A) (A) (A)
                 (A) (A) (A) (A) (A) (A) (A) (A) (A) (A) (A) (A)
                 (A) (A) (A) (A) (A) (A) (A) (A) (A) (A) (A) (A)
                 (A) (A) (A) (A) (A) (A) (A) (A) (A) (A) (A) (A)
                 (A) (A) (A) (A) (A) (A) (A) (A) (A) (A) (A) (A)
                 (A) (A) (A) (A) (A) (A) (A) (A) (A) (A) (A) (A)
                 (A) (A) (A) (A) (A) (A) (A) (A) (A) (A) (A) (A)
                 (A) (A) (A) (A) (A) (A) (A) (A) (A) (A) (A) (A)
                 (A) (A) (A) (A) (A) (A) (A) (A) (A) (A) (A) (A)
                 (A) (A) (A) (A) (A) (A) (A) (A) (A) (A) (A) (A)
                 (A) (A) (A) (A) (A) (A) (A) (A) (A) (A) (A) (A)
                 (A) (A) (A) (A) (A) (A) (A) (A) (A) (A) (A) (A)
                 (A) (A) (A) (A) (A) (A) (A) (A) (A) (A) (A) (A)
                 (A) (A) (A) (A) (A) (A) (A) (A) (A) (A) (A) (A)
                 (A) (A) (A) (A) (A) (A) (A) (A) (A) (A) (A) (A)
                 (A) (A) (A) (A) (A) (A) (A) (A) (A) (A) (A) (A)
                 (A) (A) (A) (A) (A) (A) (A) (A) (A) (A) (A) (A)
                 (A) (A) (A) (A) (A) (A) (A) (A) (A) (A) (A) (A)
                 (A) (A) (A) (A) (A) (A) (A) (A) (A) (A) (A) (A)
                 (A) (A) (A) (A) (A) (A) (A) (A) (A) (A) (A) (A)
                 (A) (A) (A) (A) (A) (A) (A) (A) (A) (A) (A) (A)
                 (A) (A) (A) (A) (A) (A) (A) (A) (A) (A) (A) (A)
                 (A) (A) (A) (A) (A) (A) (A) (A) (A) (A) (A) (A)
                 (A) (A) (A) (A) (A) (A) (A) (A) (A) (A) (A) (A)
                 (A) (A) (A) (A) (A) (A) (A) (A) (A) (A) (A) (A)
                 (A) (A) (A) (A) (A) (A) (A) (A) (A) (A) (A) (A)
                 (A) (A) (A) (A) (A) (A) (A) (A) (A) (A) (A) (A)
                 (A) (A) (A) (A) (A) (A) (A) (A) (A) (A) (A) (A)
                 (A) (A) (A) (A) (A) (A) (A) (A) (A) (A) (A) (A)
                 (A) (A) (A) (A) (A) (A) (A) (A) (A) (A) (A) (A)
                 (A) (A) (A) (A) (A) (A) (A) (A) (A) (A) (A) (A)
                 (A) (A) (A) (A) (A) (A) (A) (A) (A) (A) (A) (A)
                 (A) (A) (A) (A) (A) (A) (A) (A) (A) (A) (A) (A)
                 (A) (A) (A) (A) (A) (A) (A) (A) (A) (A) (A) (A)
                 (A) (A) (A) (A) (A) (A) (A) (A) (A) (A) (A) (A)
                 (A) (A) (A) (A) (A) (A) (A) (A) (A) (A) (A) (A)
                 (A) (A) (A) (A) (A) (A) (A) (A) (A) (A) (A) (A)
                 (A) (A) (A) (A) (A) (A) (A) (A) (A) (A) (A) (A)
                 (A) (A) (A) (A) (A) (A) (A) (A) (A) (A) (A) (A)
                 (A) (A) (A) (A) (A) (A) (A) (A) (A) (A) (A) (A)
                 (A) (A)
 The electronic state is 1-A.
 Alpha  occ. eigenvalues --  -88.87794 -88.82526 -19.19398 -14.30903 -10.31896
 Alpha  occ. eigenvalues --  -10.24133 -10.21110 -10.20316 -10.19267 -10.18912
 Alpha  occ. eigenvalues --  -10.18883 -10.18417 -10.18315 -10.18228 -10.18195
 Alpha  occ. eigenvalues --  -10.18139 -10.17850 -10.17809 -10.17724 -10.17644
 Alpha  occ. eigenvalues --  -10.17534  -7.96403  -7.91324  -5.92776  -5.92354
 Alpha  occ. eigenvalues --   -5.91861  -5.87678  -5.87257  -5.86801  -1.10942
 Alpha  occ. eigenvalues --   -0.92696  -0.87195  -0.86207  -0.83668  -0.78773
 Alpha  occ. eigenvalues --   -0.77682  -0.75634  -0.75408  -0.75093  -0.71806
 Alpha  occ. eigenvalues --   -0.70291  -0.66688  -0.61724  -0.61264  -0.60175
 Alpha  occ. eigenvalues --   -0.59769  -0.57327  -0.53037  -0.52756  -0.50767
 Alpha  occ. eigenvalues --   -0.50078  -0.49114  -0.47145  -0.46861  -0.46019
 Alpha  occ. eigenvalues --   -0.45678  -0.45533  -0.43857  -0.43523  -0.43005
 Alpha  occ. eigenvalues --   -0.42951  -0.42891  -0.42132  -0.41105  -0.38532
 Alpha  occ. eigenvalues --   -0.38030  -0.37256  -0.37040  -0.35914  -0.35346
 Alpha  occ. eigenvalues --   -0.35098  -0.34809  -0.34042  -0.32985  -0.31112
 Alpha  occ. eigenvalues --   -0.29151  -0.28818  -0.26802  -0.26531  -0.26099
 Alpha  occ. eigenvalues --   -0.25410  -0.25207  -0.24144  -0.17262
 Alpha virt. eigenvalues --   -0.06017  -0.03271  -0.02197  -0.02039  -0.01890
 Alpha virt. eigenvalues --   -0.01055  -0.00229   0.00068   0.00585   0.00703
 Alpha virt. eigenvalues --    0.01456   0.01747   0.01971   0.02247   0.02495
 Alpha virt. eigenvalues --    0.02824   0.03464   0.03749   0.03960   0.04090
 Alpha virt. eigenvalues --    0.04600   0.04850   0.05384   0.05606   0.05901
 Alpha virt. eigenvalues --    0.06300   0.06455   0.06677   0.07257   0.07474
 Alpha virt. eigenvalues --    0.07607   0.08101   0.08269   0.08379   0.08484
 Alpha virt. eigenvalues --    0.08994   0.09400   0.09520   0.09581   0.10394
 Alpha virt. eigenvalues --    0.10558   0.11004   0.11166   0.11266   0.11526
 Alpha virt. eigenvalues --    0.11665   0.11960   0.12060   0.12244   0.12518
 Alpha virt. eigenvalues --    0.12663   0.12878   0.13184   0.13279   0.13460
 Alpha virt. eigenvalues --    0.13516   0.13714   0.13882   0.14200   0.14413
 Alpha virt. eigenvalues --    0.14645   0.14928   0.14995   0.15369   0.15585
 Alpha virt. eigenvalues --    0.15722   0.16052   0.16463   0.16734   0.16804
 Alpha virt. eigenvalues --    0.17012   0.17253   0.17307   0.17837   0.18041
 Alpha virt. eigenvalues --    0.18232   0.18695   0.18822   0.19189   0.19549
 Alpha virt. eigenvalues --    0.19632   0.20131   0.20279   0.20682   0.20936
 Alpha virt. eigenvalues --    0.21173   0.21234   0.21736   0.22217   0.22281
 Alpha virt. eigenvalues --    0.22815   0.22892   0.23061   0.23486   0.23644
 Alpha virt. eigenvalues --    0.23764   0.23984   0.24453   0.24747   0.25168
 Alpha virt. eigenvalues --    0.25554   0.25666   0.25975   0.26380   0.26798
 Alpha virt. eigenvalues --    0.27093   0.27578   0.27993   0.28133   0.28477
 Alpha virt. eigenvalues --    0.28647   0.29115   0.29384   0.29572   0.30073
 Alpha virt. eigenvalues --    0.30257   0.30512   0.30773   0.30906   0.31307
 Alpha virt. eigenvalues --    0.31672   0.32396   0.32876   0.33169   0.33471
 Alpha virt. eigenvalues --    0.33713   0.33853   0.34396   0.34915   0.35986
 Alpha virt. eigenvalues --    0.36059   0.36316   0.37047   0.37481   0.37906
 Alpha virt. eigenvalues --    0.38132   0.38579   0.38688   0.39138   0.39296
 Alpha virt. eigenvalues --    0.39729   0.40532   0.41507   0.42532   0.43186
 Alpha virt. eigenvalues --    0.43602   0.43960   0.44142   0.47491   0.48846
 Alpha virt. eigenvalues --    0.49441   0.50511   0.50779   0.51008   0.51836
 Alpha virt. eigenvalues --    0.52862   0.53541   0.53891   0.54610   0.54802
 Alpha virt. eigenvalues --    0.55209   0.55521   0.56096   0.56467   0.56919
 Alpha virt. eigenvalues --    0.57287   0.57546   0.57772   0.58350   0.58552
 Alpha virt. eigenvalues --    0.59019   0.59544   0.60107   0.60772   0.61573
 Alpha virt. eigenvalues --    0.61812   0.62354   0.62523   0.63455   0.64004
 Alpha virt. eigenvalues --    0.64226   0.64928   0.65304   0.65448   0.65866
 Alpha virt. eigenvalues --    0.66926   0.67760   0.68579   0.69252   0.69452
 Alpha virt. eigenvalues --    0.69799   0.70247   0.70377   0.70933   0.71889
 Alpha virt. eigenvalues --    0.72417   0.72836   0.73261   0.73627   0.74209
 Alpha virt. eigenvalues --    0.74418   0.74662   0.75068   0.76110   0.76624
 Alpha virt. eigenvalues --    0.77171   0.77355   0.78378   0.78665   0.79021
 Alpha virt. eigenvalues --    0.80642   0.81503   0.82823   0.83244   0.83699
 Alpha virt. eigenvalues --    0.84453   0.84684   0.85342   0.85792   0.86106
 Alpha virt. eigenvalues --    0.86694   0.86813   0.87777   0.88223   0.88600
 Alpha virt. eigenvalues --    0.89281   0.90016   0.90216   0.90409   0.90862
 Alpha virt. eigenvalues --    0.91022   0.91971   0.92337   0.92435   0.94166
 Alpha virt. eigenvalues --    0.94446   0.94970   0.95619   0.98101   0.99456
 Alpha virt. eigenvalues --    0.99950   1.00657   1.01378   1.02021   1.02189
 Alpha virt. eigenvalues --    1.02473   1.03429   1.04359   1.05316   1.05939
 Alpha virt. eigenvalues --    1.06719   1.07399   1.07519   1.08435   1.09018
 Alpha virt. eigenvalues --    1.09727   1.10526   1.11968   1.12694   1.13061
 Alpha virt. eigenvalues --    1.13809   1.14540   1.15248   1.16367   1.17526
 Alpha virt. eigenvalues --    1.19568   1.19709   1.27950   1.28905   1.29921
 Alpha virt. eigenvalues --    1.31039   1.32289   1.35623   1.37151   1.37933
 Alpha virt. eigenvalues --    1.40091   1.41361   1.43456   1.44980   1.45333
 Alpha virt. eigenvalues --    1.47248   1.48458   1.48763   1.49231   1.50408
 Alpha virt. eigenvalues --    1.50785   1.52186   1.52367   1.53002   1.53452
 Alpha virt. eigenvalues --    1.53740   1.54498   1.55192   1.55765   1.56473
 Alpha virt. eigenvalues --    1.56636   1.56739   1.56845   1.57575   1.58267
 Alpha virt. eigenvalues --    1.59279   1.60158   1.61379   1.62513   1.63202
 Alpha virt. eigenvalues --    1.63782   1.64907   1.65474   1.65816   1.66000
 Alpha virt. eigenvalues --    1.66946   1.68760   1.68983   1.69550   1.69925
 Alpha virt. eigenvalues --    1.71289   1.73502   1.73827   1.74236   1.75258
 Alpha virt. eigenvalues --    1.76358   1.76984   1.77335   1.77792   1.77970
 Alpha virt. eigenvalues --    1.78305   1.78892   1.81002   1.81475   1.82797
 Alpha virt. eigenvalues --    1.83687   1.83983   1.84951   1.86298   1.87732
 Alpha virt. eigenvalues --    1.88899   1.89981   1.90762   1.91486   1.91612
 Alpha virt. eigenvalues --    1.92580   1.93611   1.93824   1.94282   1.94740
 Alpha virt. eigenvalues --    1.95665   1.95716   1.96432   1.97723   1.98050
 Alpha virt. eigenvalues --    1.98710   1.99635   2.01037   2.01485   2.03425
 Alpha virt. eigenvalues --    2.03835   2.04130   2.05096   2.07485   2.08033
 Alpha virt. eigenvalues --    2.09953   2.11410   2.11636   2.13878   2.14844
 Alpha virt. eigenvalues --    2.16264   2.18044   2.20402   2.20865   2.22218
 Alpha virt. eigenvalues --    2.24807   2.30089   2.30537   2.33022   2.34156
 Alpha virt. eigenvalues --    2.35179   2.35572   2.38797   2.42539   2.43200
 Alpha virt. eigenvalues --    2.43608   2.46519   2.46661   2.46863   2.47032
 Alpha virt. eigenvalues --    2.48137   2.50323   2.51968   2.52923   2.53453
 Alpha virt. eigenvalues --    2.53721   2.55872   2.57553   2.61900   2.62480
 Alpha virt. eigenvalues --    2.63025   2.63264   2.63763   2.64491   2.66240
 Alpha virt. eigenvalues --    2.66675   2.67073   2.67310   2.68393   2.69673
 Alpha virt. eigenvalues --    2.70949   2.71779   2.72438   2.72931   2.73044
 Alpha virt. eigenvalues --    2.74187   2.74537   2.75111   2.75488   2.76274
 Alpha virt. eigenvalues --    2.77643   2.79580   2.79934   2.81266   2.82724
 Alpha virt. eigenvalues --    2.82973   2.85205   2.85727   2.87102   2.87294
 Alpha virt. eigenvalues --    2.89083   2.92220   2.92614   2.93112   2.93186
 Alpha virt. eigenvalues --    2.93688   2.94410   2.95570   2.96621   2.97099
 Alpha virt. eigenvalues --    2.97441   3.02667   3.03138   3.04053   3.06580
 Alpha virt. eigenvalues --    3.07129   3.08749   3.10135   3.14215   3.17850
 Alpha virt. eigenvalues --    3.18298   3.19283   3.20425   3.20869   3.23752
 Alpha virt. eigenvalues --    3.30624   3.31874   3.35013   3.35878   3.38233
 Alpha virt. eigenvalues --    3.38853   3.49334   3.50521   3.54267   3.54904
 Alpha virt. eigenvalues --    3.62899   3.63158   3.65533   3.68450   3.70489
 Alpha virt. eigenvalues --    3.73343   3.73801   3.82305   3.83571   3.91495
 Alpha virt. eigenvalues --    3.98189   3.99950   4.01351   4.03988   4.04354
 Alpha virt. eigenvalues --    4.04575   4.15077   4.15459   4.15573   4.16438
 Alpha virt. eigenvalues --    4.19207   4.34980   4.35898   4.84189   4.84577
 Alpha virt. eigenvalues --    5.02459   5.04031   5.31169   5.62830   7.92468
 Alpha virt. eigenvalues --    8.00766  17.31058  17.36548  17.39950  17.45209
 Alpha virt. eigenvalues --   17.46190  17.55127  23.57064  23.60332  23.60827
 Alpha virt. eigenvalues --   23.86544  23.87513  23.91212  23.95843  23.96712
 Alpha virt. eigenvalues --   23.96824  23.97071  23.97478  24.07516  24.07993
 Alpha virt. eigenvalues --   24.09092  24.09605  24.18652  24.19034  35.65090
 Alpha virt. eigenvalues --   49.88924 189.09093 189.18562
          Condensed to atoms (all electrons):
               1          2          3          4          5          6
     1  O    8.363099   0.041217  -0.242153  -0.204312   0.010369   0.002034
     2  C    0.041217   7.006549  -0.590055  -0.065879   0.019508  -0.002592
     3  S   -0.242153  -0.590055  17.166408  -0.279556  -0.053800  -0.007118
     4  S   -0.204312  -0.065879  -0.279556  16.607274   0.107277   0.016345
     5  C    0.010369   0.019508  -0.053800   0.107277   5.422790   0.328120
     6  H    0.002034  -0.002592  -0.007118   0.016345   0.328120   0.566713
     7  H    0.004421   0.021220   0.003156  -0.061574   0.394138  -0.022031
     8  H    0.002271   0.000134   0.021057  -0.049705   0.381547  -0.022842
     9  C    0.021070  -0.010484  -0.119473  -0.000852  -0.004321  -0.000168
    10  N   -0.001280   0.005977   0.013151  -0.000818  -0.000408  -0.000036
    11  C   -0.007092  -0.010755   0.013757  -0.003063  -0.000286  -0.000239
    12  H    0.000158   0.000847  -0.000582  -0.001075   0.000284   0.000004
    13  H   -0.000258  -0.007261   0.005620  -0.000482  -0.000943  -0.000113
    14  H    0.019386   0.109020  -0.102487   0.000744   0.012994   0.002218
    15  C   -0.260275  -0.765124   0.805412  -0.033974  -0.031134  -0.010033
    16  H   -0.025379  -0.095420   0.068647  -0.025568   0.000818  -0.002161
    17  H   -0.116110  -0.093127   0.104100   0.018420  -0.006694  -0.001703
    18  C   -0.054342  -0.366725  -0.276809  -0.122510  -0.011466  -0.001069
    19  C    0.232855   0.119959  -0.094382  -0.080842   0.004084   0.000586
    20  C   -0.064420   0.275751  -0.192191   0.101253   0.010496   0.002400
    21  C   -0.023778   0.052722  -0.016957   0.035400  -0.000207   0.000253
    22  H    0.016692   0.006321  -0.012935  -0.003372   0.000556   0.000201
    23  C    0.011763   0.131934  -0.027779  -0.004296   0.002714   0.000334
    24  H    0.022440  -0.003064  -0.015445   0.005479  -0.000357   0.000030
    25  C    0.007794   0.018307  -0.004664   0.002623   0.000181   0.000092
    26  H   -0.001129  -0.000474  -0.000230   0.000320  -0.000010  -0.000007
    27  H   -0.000893  -0.000359   0.000220  -0.000399  -0.000001  -0.000007
    28  H    0.000006   0.000127  -0.000082   0.000017   0.000002   0.000002
    29  C   -0.011446  -0.011161   0.093409   0.005728   0.001631   0.000007
    30  C    0.003819   0.011511  -0.015799  -0.002384   0.000891   0.000147
    31  C   -0.007510  -0.030515   0.049526   0.002158  -0.003740  -0.000472
    32  C    0.000325   0.000688  -0.005455  -0.000224  -0.000018   0.000004
    33  H   -0.000005   0.000112   0.000537  -0.000000   0.000001   0.000003
    34  C   -0.000364  -0.005326   0.008758   0.000507  -0.000181  -0.000025
    35  H   -0.000321   0.002741   0.000216   0.000941   0.000035   0.000003
    36  C   -0.000091  -0.000328   0.001632   0.000013  -0.000013  -0.000002
    37  H    0.000005   0.000035  -0.000069   0.000001  -0.000000  -0.000000
    38  H   -0.000005  -0.000295   0.000431  -0.000030  -0.000014  -0.000002
    39  H   -0.000000  -0.000010   0.000092   0.000001  -0.000000   0.000000
               7          8          9         10         11         12
     1  O    0.004421   0.002271   0.021070  -0.001280  -0.007092   0.000158
     2  C    0.021220   0.000134  -0.010484   0.005977  -0.010755   0.000847
     3  S    0.003156   0.021057  -0.119473   0.013151   0.013757  -0.000582
     4  S   -0.061574  -0.049705  -0.000852  -0.000818  -0.003063  -0.001075
     5  C    0.394138   0.381547  -0.004321  -0.000408  -0.000286   0.000284
     6  H   -0.022031  -0.022842  -0.000168  -0.000036  -0.000239   0.000004
     7  H    0.514802  -0.039584   0.001057  -0.000211  -0.000149   0.000023
     8  H   -0.039584   0.526583   0.002790   0.000429   0.000349  -0.000172
     9  C    0.001057   0.002790  12.589921  -0.066395  -0.338530   0.068549
    10  N   -0.000211   0.000429  -0.066395   6.627363   0.346869  -0.184314
    11  C   -0.000149   0.000349  -0.338530   0.346869   6.388933  -0.190658
    12  H    0.000023  -0.000172   0.068549  -0.184314  -0.190658   2.116725
    13  H    0.000044   0.000215   0.468256  -0.075151  -0.003723   0.070259
    14  H    0.000694  -0.005978   0.485419  -0.080037  -0.073712   0.039700
    15  C   -0.004762  -0.003965  -0.124689  -0.043110  -0.090339  -0.005404
    16  H   -0.002273  -0.000767  -0.018363  -0.035830   0.022990  -0.003614
    17  H    0.001455  -0.002822  -0.000803   0.004520   0.000314   0.000392
    18  C    0.003657   0.000353   0.121694   0.026030   0.261643  -0.032511
    19  C   -0.000045   0.003429   0.017630  -0.004387   0.041801  -0.005264
    20  C    0.000729  -0.001934  -0.030554   0.023731  -0.118714   0.020653
    21  C    0.000659  -0.000333   0.003100   0.001787  -0.001091   0.000540
    22  H   -0.000202   0.000262   0.000644  -0.000176   0.000138  -0.000017
    23  C   -0.000535   0.000811   0.004801   0.005949  -0.094955   0.017228
    24  H    0.000445  -0.000428   0.026035   0.011276  -0.019033  -0.000731
    25  C    0.000156   0.000035  -0.000603  -0.000332  -0.009408   0.001161
    26  H   -0.000009  -0.000008  -0.000060   0.000062   0.000163   0.000007
    27  H   -0.000014   0.000010  -0.000445  -0.000470   0.004466  -0.000688
    28  H    0.000003  -0.000000  -0.000044  -0.000042  -0.000018  -0.000012
    29  C   -0.000747  -0.000194  -5.175206   0.192034   0.245091  -0.240089
    30  C    0.000006   0.000265   1.093845  -0.042647  -0.229363   0.046031
    31  C   -0.000097  -0.000031  -2.085446   0.032640   0.126200   0.040193
    32  C   -0.000010   0.000070   0.200386   0.015735   0.013511   0.029691
    33  H    0.000003   0.000012   0.050952   0.012917  -0.013549   0.002799
    34  C    0.000160  -0.000445  -0.091636  -0.021501  -0.017881   0.012396
    35  H   -0.000151   0.000237  -0.060266   0.001915   0.001394  -0.000413
    36  C    0.000004  -0.000032   0.131630   0.007249  -0.004506   0.005089
    37  H   -0.000000   0.000000  -0.004290  -0.001011   0.002087  -0.000327
    38  H   -0.000000  -0.000000   0.000887   0.000247   0.000507  -0.000260
    39  H   -0.000000   0.000001  -0.007811   0.000296  -0.000292  -0.000020
              13         14         15         16         17         18
     1  O   -0.000258   0.019386  -0.260275  -0.025379  -0.116110  -0.054342
     2  C   -0.007261   0.109020  -0.765124  -0.095420  -0.093127  -0.366725
     3  S    0.005620  -0.102487   0.805412   0.068647   0.104100  -0.276809
     4  S   -0.000482   0.000744  -0.033974  -0.025568   0.018420  -0.122510
     5  C   -0.000943   0.012994  -0.031134   0.000818  -0.006694  -0.011466
     6  H   -0.000113   0.002218  -0.010033  -0.002161  -0.001703  -0.001069
     7  H    0.000044   0.000694  -0.004762  -0.002273   0.001455   0.003657
     8  H    0.000215  -0.005978  -0.003965  -0.000767  -0.002822   0.000353
     9  C    0.468256   0.485419  -0.124689  -0.018363  -0.000803   0.121694
    10  N   -0.075151  -0.080037  -0.043110  -0.035830   0.004520   0.026030
    11  C   -0.003723  -0.073712  -0.090339   0.022990   0.000314   0.261643
    12  H    0.070259   0.039700  -0.005404  -0.003614   0.000392  -0.032511
    13  H    0.523716  -0.054759   0.003089  -0.005109   0.002118   0.007378
    14  H   -0.054759   0.938905  -0.086032  -0.014016  -0.021976  -0.044053
    15  C    0.003089  -0.086032  19.958679   0.129270   0.666347  -7.295729
    16  H   -0.005109  -0.014016   0.129270   0.843684  -0.110206   0.261938
    17  H    0.002118  -0.021976   0.666347  -0.110206   0.632721   0.048357
    18  C    0.007378  -0.044053  -7.295729   0.261938   0.048357  15.428953
    19  C   -0.000158   0.003091  -4.255443   0.154860  -0.315145   0.305741
    20  C   -0.004504   0.066810  -0.561993  -0.160075   0.098720  -1.179154
    21  C    0.000035  -0.001486  -0.319712  -0.060849   0.069273  -0.242696
    22  H   -0.000072   0.001670  -0.106862   0.006795  -0.028161  -0.073729
    23  C   -0.003060   0.031801  -0.127703   0.018016  -0.127146  -1.238074
    24  H    0.001992   0.000093  -0.102402  -0.047201   0.019358   0.035630
    25  C   -0.000186   0.002001  -0.393963  -0.013187  -0.025759  -0.128365
    26  H    0.000003  -0.000063   0.005601   0.000080   0.003161   0.017405
    27  H   -0.000011  -0.000164   0.002412   0.004262  -0.000883   0.045406
    28  H   -0.000001   0.000016  -0.014353  -0.001093  -0.000481   0.023144
    29  C   -0.136266  -0.130471   0.147689   0.028784   0.003316  -0.124425
    30  C    0.005940   0.493049   0.013724  -0.080043  -0.013448  -0.015728
    31  C    0.007311  -0.704602   0.014053   0.098658   0.018098  -0.001652
    32  C    0.023527  -0.009181  -0.032489   0.000744  -0.003098   0.026506
    33  H    0.001815   0.010466   0.004824  -0.003988  -0.000203  -0.007235
    34  C    0.000457  -0.013631   0.014066   0.003110   0.005028  -0.014724
    35  H   -0.000809  -0.022584   0.001678   0.000913  -0.000168  -0.002227
    36  C    0.002990  -0.035407  -0.005471   0.005517   0.000394   0.004542
    37  H    0.000011   0.001183  -0.000078  -0.000483  -0.000052   0.000243
    38  H   -0.000182   0.003895   0.000225  -0.000222   0.000102  -0.000194
    39  H    0.000049  -0.001715  -0.000042   0.000126  -0.000027   0.000005
              19         20         21         22         23         24
     1  O    0.232855  -0.064420  -0.023778   0.016692   0.011763   0.022440
     2  C    0.119959   0.275751   0.052722   0.006321   0.131934  -0.003064
     3  S   -0.094382  -0.192191  -0.016957  -0.012935  -0.027779  -0.015445
     4  S   -0.080842   0.101253   0.035400  -0.003372  -0.004296   0.005479
     5  C    0.004084   0.010496  -0.000207   0.000556   0.002714  -0.000357
     6  H    0.000586   0.002400   0.000253   0.000201   0.000334   0.000030
     7  H   -0.000045   0.000729   0.000659  -0.000202  -0.000535   0.000445
     8  H    0.003429  -0.001934  -0.000333   0.000262   0.000811  -0.000428
     9  C    0.017630  -0.030554   0.003100   0.000644   0.004801   0.026035
    10  N   -0.004387   0.023731   0.001787  -0.000176   0.005949   0.011276
    11  C    0.041801  -0.118714  -0.001091   0.000138  -0.094955  -0.019033
    12  H   -0.005264   0.020653   0.000540  -0.000017   0.017228  -0.000731
    13  H   -0.000158  -0.004504   0.000035  -0.000072  -0.003060   0.001992
    14  H    0.003091   0.066810  -0.001486   0.001670   0.031801   0.000093
    15  C   -4.255443  -0.561993  -0.319712  -0.106862  -0.127703  -0.102402
    16  H    0.154860  -0.160075  -0.060849   0.006795   0.018016  -0.047201
    17  H   -0.315145   0.098720   0.069273  -0.028161  -0.127146   0.019358
    18  C    0.305741  -1.179154  -0.242696  -0.073729  -1.238074   0.035630
    19  C   14.284856  -4.745497  -1.182644   0.562699   1.499677  -0.029792
    20  C   -4.745497  13.404443   1.333556  -0.053762  -2.004174   0.523249
    21  C   -1.182644   1.333556   6.288764  -0.093390  -0.603321   0.031162
    22  H    0.562699  -0.053762  -0.093390   0.520263   0.049474  -0.002649
    23  C    1.499677  -2.004174  -0.603321   0.049474   7.625512  -0.133186
    24  H   -0.029792   0.523249   0.031162  -0.002649  -0.133186   0.548000
    25  C   -0.429170  -0.315588   0.568351   0.028293   0.701092   0.009329
    26  H   -0.088281   0.015205   0.454744  -0.018397  -0.004598  -0.000443
    27  H    0.059965  -0.177125  -0.004346   0.000942   0.462584  -0.020046
    28  H   -0.031395   0.001915  -0.044339   0.000902  -0.055125   0.002998
    29  C   -0.022463   0.038529   0.001186  -0.001288  -0.049401  -0.009707
    30  C    0.023439  -0.042117  -0.003331   0.000774   0.038525  -0.000990
    31  C   -0.021065   0.020159   0.002310  -0.000902  -0.018927  -0.008639
    32  C    0.007079  -0.013728  -0.000968   0.000190   0.010122  -0.004719
    33  H   -0.001037   0.001076  -0.000154  -0.000009   0.003145  -0.000246
    34  C   -0.004303   0.005886   0.000289  -0.000144  -0.001156   0.000515
    35  H   -0.000118   0.000554   0.000133  -0.000017  -0.000329  -0.000813
    36  C    0.000942  -0.002456  -0.000045   0.000007   0.000642  -0.000314
    37  H    0.000083  -0.000126  -0.000019   0.000004   0.000055   0.000001
    38  H   -0.000031  -0.000061  -0.000010  -0.000003   0.000009   0.000044
    39  H    0.000023  -0.000022  -0.000001   0.000001   0.000001  -0.000020
              25         26         27         28         29         30
     1  O    0.007794  -0.001129  -0.000893   0.000006  -0.011446   0.003819
     2  C    0.018307  -0.000474  -0.000359   0.000127  -0.011161   0.011511
     3  S   -0.004664  -0.000230   0.000220  -0.000082   0.093409  -0.015799
     4  S    0.002623   0.000320  -0.000399   0.000017   0.005728  -0.002384
     5  C    0.000181  -0.000010  -0.000001   0.000002   0.001631   0.000891
     6  H    0.000092  -0.000007  -0.000007   0.000002   0.000007   0.000147
     7  H    0.000156  -0.000009  -0.000014   0.000003  -0.000747   0.000006
     8  H    0.000035  -0.000008   0.000010  -0.000000  -0.000194   0.000265
     9  C   -0.000603  -0.000060  -0.000445  -0.000044  -5.175206   1.093845
    10  N   -0.000332   0.000062  -0.000470  -0.000042   0.192034  -0.042647
    11  C   -0.009408   0.000163   0.004466  -0.000018   0.245091  -0.229363
    12  H    0.001161   0.000007  -0.000688  -0.000012  -0.240089   0.046031
    13  H   -0.000186   0.000003  -0.000011  -0.000001  -0.136266   0.005940
    14  H    0.002001  -0.000063  -0.000164   0.000016  -0.130471   0.493049
    15  C   -0.393963   0.005601   0.002412  -0.014353   0.147689   0.013724
    16  H   -0.013187   0.000080   0.004262  -0.001093   0.028784  -0.080043
    17  H   -0.025759   0.003161  -0.000883  -0.000481   0.003316  -0.013448
    18  C   -0.128365   0.017405   0.045406   0.023144  -0.124425  -0.015728
    19  C   -0.429170  -0.088281   0.059965  -0.031395  -0.022463   0.023439
    20  C   -0.315588   0.015205  -0.177125   0.001915   0.038529  -0.042117
    21  C    0.568351   0.454744  -0.004346  -0.044339   0.001186  -0.003331
    22  H    0.028293  -0.018397   0.000942   0.000902  -0.001288   0.000774
    23  C    0.701092  -0.004598   0.462584  -0.055125  -0.049401   0.038525
    24  H    0.009329  -0.000443  -0.020046   0.002998  -0.009707  -0.000990
    25  C    5.916030  -0.072481  -0.069546   0.457483   0.000879  -0.000139
    26  H   -0.072481   0.505923   0.000648  -0.014862   0.000047  -0.000063
    27  H   -0.069546   0.000648   0.503664  -0.015911  -0.000543   0.000328
    28  H    0.457483  -0.014862  -0.015911   0.504700   0.000060  -0.000012
    29  C    0.000879   0.000047  -0.000543   0.000060  13.911014  -0.901881
    30  C   -0.000139  -0.000063   0.000328  -0.000012  -0.901881  13.695782
    31  C   -0.000034   0.000039  -0.000095  -0.000000  -0.913962  -7.353854
    32  C    0.000259   0.000006   0.000296  -0.000008  -1.607128  -0.779224
    33  H    0.000689  -0.000010  -0.000123   0.000008  -0.086332   0.511827
    34  C    0.000011  -0.000003  -0.000056   0.000001  -0.267976   0.542174
    35  H    0.000024   0.000001  -0.000000   0.000000  -0.096466  -0.119773
    36  C   -0.000015   0.000002   0.000033  -0.000000  -0.375731  -0.609460
    37  H    0.000013  -0.000000   0.000002   0.000000  -0.003756  -0.082245
    38  H   -0.000002  -0.000000   0.000000  -0.000000   0.040592   0.031276
    39  H    0.000002  -0.000000  -0.000000   0.000000   0.023583  -0.013301
              31         32         33         34         35         36
     1  O   -0.007510   0.000325  -0.000005  -0.000364  -0.000321  -0.000091
     2  C   -0.030515   0.000688   0.000112  -0.005326   0.002741  -0.000328
     3  S    0.049526  -0.005455   0.000537   0.008758   0.000216   0.001632
     4  S    0.002158  -0.000224  -0.000000   0.000507   0.000941   0.000013
     5  C   -0.003740  -0.000018   0.000001  -0.000181   0.000035  -0.000013
     6  H   -0.000472   0.000004   0.000003  -0.000025   0.000003  -0.000002
     7  H   -0.000097  -0.000010   0.000003   0.000160  -0.000151   0.000004
     8  H   -0.000031   0.000070   0.000012  -0.000445   0.000237  -0.000032
     9  C   -2.085446   0.200386   0.050952  -0.091636  -0.060266   0.131630
    10  N    0.032640   0.015735   0.012917  -0.021501   0.001915   0.007249
    11  C    0.126200   0.013511  -0.013549  -0.017881   0.001394  -0.004506
    12  H    0.040193   0.029691   0.002799   0.012396  -0.000413   0.005089
    13  H    0.007311   0.023527   0.001815   0.000457  -0.000809   0.002990
    14  H   -0.704602  -0.009181   0.010466  -0.013631  -0.022584  -0.035407
    15  C    0.014053  -0.032489   0.004824   0.014066   0.001678  -0.005471
    16  H    0.098658   0.000744  -0.003988   0.003110   0.000913   0.005517
    17  H    0.018098  -0.003098  -0.000203   0.005028  -0.000168   0.000394
    18  C   -0.001652   0.026506  -0.007235  -0.014724  -0.002227   0.004542
    19  C   -0.021065   0.007079  -0.001037  -0.004303  -0.000118   0.000942
    20  C    0.020159  -0.013728   0.001076   0.005886   0.000554  -0.002456
    21  C    0.002310  -0.000968  -0.000154   0.000289   0.000133  -0.000045
    22  H   -0.000902   0.000190  -0.000009  -0.000144  -0.000017   0.000007
    23  C   -0.018927   0.010122   0.003145  -0.001156  -0.000329   0.000642
    24  H   -0.008639  -0.004719  -0.000246   0.000515  -0.000813  -0.000314
    25  C   -0.000034   0.000259   0.000689   0.000011   0.000024  -0.000015
    26  H    0.000039   0.000006  -0.000010  -0.000003   0.000001   0.000002
    27  H   -0.000095   0.000296  -0.000123  -0.000056  -0.000000   0.000033
    28  H   -0.000000  -0.000008   0.000008   0.000001   0.000000  -0.000000
    29  C   -0.913962  -1.607128  -0.086332  -0.267976  -0.096466  -0.375731
    30  C   -7.353854  -0.779224   0.511827   0.542174  -0.119773  -0.609460
    31  C   16.098330   1.009203  -0.068618  -0.270982   0.609009  -0.257899
    32  C    1.009203   7.078838  -0.090551  -0.448759   0.027987   0.686222
    33  H   -0.068618  -0.090551   0.498866   0.014806  -0.003297  -0.000924
    34  C   -0.270982  -0.448759   0.014806   6.089886  -0.055170   0.537567
    35  H    0.609009   0.027987  -0.003297  -0.055170   0.525682   0.019340
    36  C   -0.257899   0.686222  -0.000924   0.537567   0.019340   5.878552
    37  H    0.017516   0.429243  -0.011069   0.007239   0.000638  -0.052009
    38  H   -0.112927  -0.006179   0.000749   0.430305  -0.019681  -0.062887
    39  H   -0.014390  -0.072144   0.000292  -0.058279   0.000921   0.479280
              37         38         39
     1  O    0.000005  -0.000005  -0.000000
     2  C    0.000035  -0.000295  -0.000010
     3  S   -0.000069   0.000431   0.000092
     4  S    0.000001  -0.000030   0.000001
     5  C   -0.000000  -0.000014  -0.000000
     6  H   -0.000000  -0.000002   0.000000
     7  H   -0.000000  -0.000000  -0.000000
     8  H    0.000000  -0.000000   0.000001
     9  C   -0.004290   0.000887  -0.007811
    10  N   -0.001011   0.000247   0.000296
    11  C    0.002087   0.000507  -0.000292
    12  H   -0.000327  -0.000260  -0.000020
    13  H    0.000011  -0.000182   0.000049
    14  H    0.001183   0.003895  -0.001715
    15  C   -0.000078   0.000225  -0.000042
    16  H   -0.000483  -0.000222   0.000126
    17  H   -0.000052   0.000102  -0.000027
    18  C    0.000243  -0.000194   0.000005
    19  C    0.000083  -0.000031   0.000023
    20  C   -0.000126  -0.000061  -0.000022
    21  C   -0.000019  -0.000010  -0.000001
    22  H    0.000004  -0.000003   0.000001
    23  C    0.000055   0.000009   0.000001
    24  H    0.000001   0.000044  -0.000020
    25  C    0.000013  -0.000002   0.000002
    26  H   -0.000000  -0.000000  -0.000000
    27  H    0.000002   0.000000  -0.000000
    28  H    0.000000  -0.000000   0.000000
    29  C   -0.003756   0.040592   0.023583
    30  C   -0.082245   0.031276  -0.013301
    31  C    0.017516  -0.112927  -0.014390
    32  C    0.429243  -0.006179  -0.072144
    33  H   -0.011069   0.000749   0.000292
    34  C    0.007239   0.430305  -0.058279
    35  H    0.000638  -0.019681   0.000921
    36  C   -0.052009  -0.062887   0.479280
    37  H    0.505566   0.000294  -0.014793
    38  H    0.000294   0.513401  -0.015461
    39  H   -0.014793  -0.015461   0.519000
 Mulliken charges:
               1
     1  O    0.261440
     2  C    0.234271
     3  S   -0.298106
     4  S    0.036414
     5  C   -0.584841
     6  H    0.151126
     7  H    0.185562
     8  H    0.188380
     9  C   -1.148228
    10  N    0.227979
    11  C   -0.242855
    12  H   -0.806577
    13  H    0.168222
    14  H    0.179198
    15  C   -1.091989
    16  H    0.056635
    17  H    0.171817
    18  C    0.614792
    19  C   -0.011335
    20  C   -0.276918
    21  C   -0.244588
    22  H    0.199259
    23  C   -0.122425
    24  H    0.162152
    25  C   -0.251362
    26  H    0.197713
    27  H    0.206888
    28  H    0.186394
    29  C    1.433062
    30  C   -0.207553
    31  C   -0.269042
    32  C   -0.486749
    33  H    0.171455
    34  C   -0.400620
    35  H    0.188238
    36  C   -0.354058
    37  H    0.206108
    38  H    0.195482
    39  H    0.174657
 Sum of Mulliken charges =  -1.00000
 Mulliken charges with hydrogens summed into heavy atoms:
               1
     1  O    0.261440
     2  C    0.234271
     3  S   -0.298106
     4  S    0.036414
     5  C   -0.059774
     9  C   -0.800807
    10  N    0.227979
    11  C   -1.049432
    15  C   -0.863536
    18  C    0.614792
    19  C    0.187924
    20  C   -0.114766
    21  C   -0.046875
    23  C    0.084463
    25  C   -0.064968
    29  C    1.433062
    30  C   -0.036098
    31  C   -0.080804
    32  C   -0.280641
    34  C   -0.205139
    36  C   -0.179401
 Electronic spatial extent (au):  <R**2>=          10585.0177
 Charge=             -1.0000 electrons
 Dipole moment (field-independent basis, Debye):
    X=              9.0147    Y=              1.9324    Z=            -17.5765  Tot=             19.8477
 Quadrupole moment (field-independent basis, Debye-Ang):
   XX=           -159.4102   YY=           -128.4319   ZZ=           -216.4804
   XY=             -0.7334   XZ=             35.1835   YZ=              7.6565
 Traceless Quadrupole moment (field-independent basis, Debye-Ang):
   XX=              8.6973   YY=             39.6756   ZZ=            -48.3729
   XY=             -0.7334   XZ=             35.1835   YZ=              7.6565
 Octapole moment (field-independent basis, Debye-Ang**2):
  XXX=             67.9959  YYY=             58.3097  ZZZ=           -351.4493  XYY=             77.4468
  XXY=             -8.2748  XXZ=           -148.7853  XZZ=            173.1850  YZZ=             11.2949
  YYZ=              3.3590  XYZ=             14.8015
 Hexadecapole moment (field-independent basis, Debye-Ang**3):
 XXXX=          -9125.3907 YYYY=          -4229.0201 ZZZZ=          -2801.4776 XXXY=             72.3302
 XXXZ=            481.6530 YYYX=            117.6642 YYYZ=             39.0381 ZZZX=            722.4919
 ZZZY=             42.9081 XXYY=          -1917.6241 XXZZ=          -2042.6610 YYZZ=          -1068.7449
 XXYZ=             52.3511 YYXZ=             90.3332 ZZXY=            -30.3090
 N-N= 1.724607294953D+03 E-N=-7.194108755755D+03  KE= 1.580570226163D+03
 1\1\GINC-CDR1603\FTS\RB3LYP\6-311++G(d,p)\C17H18N1O1S2(1-)\SRAHMAN\15-
 Dec-2019\0\\# opt=(calcfc,ts,cartesian,noeigentest) freq b3lyp/6-311++
 g(d,p) scrf=(solvent=n,n-dimethylformamide,pcm)\\ts1 b3lyp\\-1,1\O,2.2
 952306055,0.6054557008,-0.1468122322\C,1.9404871818,1.8808100878,-0.25
 91773887\S,0.5986020183,2.4657784012,-1.032161956\S,3.1816209395,2.829
 2486924,0.572135217\C,2.6054905542,4.5421399722,0.3711415335\H,3.35608
 65355,5.1512778433,0.8759585073\H,2.5560283791,4.8092306335,-0.6825709
 144\H,1.6357011747,4.6775073082,0.8457839555\C,-2.5627729406,0.5657941
 511,1.2791972975\N,-1.6388183886,-0.479839885,1.6261735446\C,-1.215694
 1887,-1.0141251731,2.6210325411\H,-2.2289086038,0.0020517407,4.0670204
 685\H,-2.9508265698,0.9466880827,2.2440317815\H,-2.0127495761,1.372170
 8463,0.7864127382\C,1.4521267924,-0.4497693752,-0.7279834295\H,0.48026
 38815,-0.4045387015,-0.2356700682\H,1.3334078942,-0.2310985747,-1.7894
 274419\C,2.1465134807,-1.7587285776,-0.490494107\C,3.0942489926,-2.234
 993983,-1.4033572336\C,1.8563844332,-2.5145616277,0.6505811072\C,3.747
 5790014,-3.4451067186,-1.1768334868\H,3.3178541408,-1.6586815406,-2.29
 51767019\C,2.5086200303,-3.7259837722,0.8775325668\H,1.1141397942,-2.1
 567709238,1.3570614389\C,3.4559623034,-4.1919201473,-0.034440613\H,4.4
 785933211,-3.8066282099,-1.8911616642\H,2.2753372946,-4.3065121638,1.7
 629943991\H,3.9613426262,-5.1349972346,0.1410579609\C,-3.7009136482,0.
 111898674,0.3853603216\C,-4.1944434044,-1.1955586966,0.4251740164\C,-4
 .3168125118,1.0379927456,-0.4642782074\C,-5.2821053948,-1.5685415207,-
 0.3651963109\H,-3.7223570438,-1.9252315494,1.0726567844\C,-5.407001187
 8,0.6689660361,-1.251437279\H,-3.9398390507,2.0547659715,-0.5121839971
 \C,-5.8936531997,-0.6378642863,-1.2050373587\H,-5.6506627262,-2.587752
 0341,-0.3246771377\H,-5.8705578663,1.3993864781,-1.9054213956\H,-6.737
 9050738,-0.9284426696,-1.8201532564\\Version=EM64L-G09RevE.01\State=1-
 A\HF=-1585.2644641\RMSD=6.255e-09\RMSF=1.309e-06\Dipole=3.5486589,0.74
 44722,-6.9158034\Quadrupole=6.4601705,29.5142604,-35.9744309,-0.467181
 4,26.1729843,5.5572796\PG=C01 [X(C17H18N1O1S2)]\\@


 In the beginning there was nothing, which exploded.
 Job cpu time:       1 days  7 hours 38 minutes  0.9 seconds.
 File lengths (MBytes):  RWF=   2532 Int=      0 D2E=      0 Chk=     36 Scr=      1
 Normal termination of Gaussian 09 at Sun Dec 15 13:47:56 2019.
 Link1:  Proceeding to internal job step number  2.
 ----------------------------------------------------------------------
 #N Geom=AllCheck Guess=TCheck SCRF=Check GenChk RB3LYP/6-311++G(d,p) F
 req
 ----------------------------------------------------------------------
 1/5=1,10=4,11=1,29=7,30=1,38=1,40=1/1,3;
 2/12=2,40=1/2;
 3/5=4,6=6,7=1111,11=2,14=-4,16=1,25=1,30=1,70=2,71=2,72=148,74=-5,116=1,140=1/1,2,3;
 4/5=101/1;
 5/5=2,38=6,53=148,98=1/2;
 8/6=4,10=90,11=11/1;
 11/6=1,8=1,9=11,15=111,16=1/1,2,10;
 10/6=1/2;
 6/7=2,8=2,9=2,10=2,18=1,28=1/1;
 7/8=1,10=1,25=1/1,2,3,16;
 1/5=1,10=4,11=1,30=1/3;
 99//99;
 Structure from the checkpoint file:  "/scratch/srahman/32855347/Gau-48874.chk"
 ---------
 ts1 b3lyp
 ---------
 Charge = -1 Multiplicity = 1
 No Z-Matrix found in file; cartesian coordinates used.
  O                                                 2.295230605472      0.605455700784     -0.146812232169
  C                                                 1.940487181827      1.880810087776     -0.259177388676
  S                                                 0.598602018287      2.465778401222     -1.032161956028
  S                                                 3.181620939460      2.829248692436      0.572135217037
  C                                                 2.605490554230      4.542139972235      0.371141533534
  H                                                 3.356086535491      5.151277843333      0.875958507305
  H                                                 2.556028379053      4.809230633463     -0.682570914352
  H                                                 1.635701174661      4.677507308162      0.845783955521
  C                                                -2.562772940586      0.565794151086      1.279197297513
  N                                                -1.638818388592     -0.479839885017      1.626173544628
  C                                                -1.215694188745     -1.014125173149      2.621032541117
  H                                                -2.228908603776      0.002051740690      4.067020468475
  H                                                -2.950826569847      0.946688082667      2.244031781535
  H                                                -2.012749576113      1.372170846269      0.786412738203
  C                                                 1.452126792448     -0.449769375174     -0.727983429541
  H                                                 0.480263881469     -0.404538701533     -0.235670068244
  H                                                 1.333407894193     -0.231098574674     -1.789427441908
  C                                                 2.146513480745     -1.758728577574     -0.490494107023
  C                                                 3.094248992574     -2.234993983017     -1.403357233577
  C                                                 1.856384433231     -2.514561627741      0.650581107226
  C                                                 3.747579001376     -3.445106718621     -1.176833486803
  H                                                 3.317854140793     -1.658681540580     -2.295176701890
  C                                                 2.508620030269     -3.725983772151      0.877532566769
  H                                                 1.114139794205     -2.156770923832      1.357061438929
  C                                                 3.455962303447     -4.191920147334     -0.034440613044
  H                                                 4.478593321075     -3.806628209939     -1.891161664166
  H                                                 2.275337294582     -4.306512163804      1.762994399144
  H                                                 3.961342626161     -5.134997234634      0.141057960897
  C                                                -3.700913648173      0.111898674028      0.385360321581
  C                                                -4.194443404374     -1.195558696583      0.425174016397
  C                                                -4.316812511809      1.037992745605     -0.464278207450
  C                                                -5.282105394753     -1.568541520730     -0.365196310908
  H                                                -3.722357043817     -1.925231549446      1.072656784409
  C                                                -5.407001187774      0.668966036127     -1.251437278994
  H                                                -3.939839050689      2.054765971526     -0.512183997088
  C                                                -5.893653199704     -0.637864286262     -1.205037358731
  H                                                -5.650662726184     -2.587752034085     -0.324677137680
  H                                                -5.870557866282      1.399386478054     -1.905421395595
  H                                                -6.737905073831     -0.928442669584     -1.820153256353
 Recover connectivity data from disk.

 GradGradGradGradGradGradGradGradGradGradGradGradGradGradGradGradGradGrad
 Berny optimization.
 Initialization pass.
 Trust Radius=3.00D-01 FncErr=1.00D-07 GrdErr=1.00D-07
 Number of steps in this run=      2 maximum allowed number of steps=      2.
 Search for a saddle point of order  1.
 GradGradGradGradGradGradGradGradGradGradGradGradGradGradGradGradGradGrad

                          Input orientation:                          
 ---------------------------------------------------------------------
 Center     Atomic      Atomic             Coordinates (Angstroms)
 Number     Number       Type             X           Y           Z
 ---------------------------------------------------------------------
      1          8           0        2.295231    0.605456   -0.146812
      2          6           0        1.940487    1.880810   -0.259177
      3         16           0        0.598602    2.465778   -1.032162
      4         16           0        3.181621    2.829249    0.572135
      5          6           0        2.605491    4.542140    0.371142
      6          1           0        3.356087    5.151278    0.875959
      7          1           0        2.556028    4.809231   -0.682571
      8          1           0        1.635701    4.677507    0.845784
      9          6           0       -2.562773    0.565794    1.279197
     10          7           0       -1.638818   -0.479840    1.626174
     11          6           0       -1.215694   -1.014125    2.621033
     12          1           0       -2.228909    0.002052    4.067020
     13          1           0       -2.950827    0.946688    2.244032
     14          1           0       -2.012750    1.372171    0.786413
     15          6           0        1.452127   -0.449769   -0.727983
     16          1           0        0.480264   -0.404539   -0.235670
     17          1           0        1.333408   -0.231099   -1.789427
     18          6           0        2.146513   -1.758729   -0.490494
     19          6           0        3.094249   -2.234994   -1.403357
     20          6           0        1.856384   -2.514562    0.650581
     21          6           0        3.747579   -3.445107   -1.176833
     22          1           0        3.317854   -1.658682   -2.295177
     23          6           0        2.508620   -3.725984    0.877533
     24          1           0        1.114140   -2.156771    1.357061
     25          6           0        3.455962   -4.191920   -0.034441
     26          1           0        4.478593   -3.806628   -1.891162
     27          1           0        2.275337   -4.306512    1.762994
     28          1           0        3.961343   -5.134997    0.141058
     29          6           0       -3.700914    0.111899    0.385360
     30          6           0       -4.194443   -1.195559    0.425174
     31          6           0       -4.316813    1.037993   -0.464278
     32          6           0       -5.282105   -1.568542   -0.365196
     33          1           0       -3.722357   -1.925232    1.072657
     34          6           0       -5.407001    0.668966   -1.251437
     35          1           0       -3.939839    2.054766   -0.512184
     36          6           0       -5.893653   -0.637864   -1.205037
     37          1           0       -5.650663   -2.587752   -0.324677
     38          1           0       -5.870558    1.399386   -1.905421
     39          1           0       -6.737905   -0.928443   -1.820153
 ---------------------------------------------------------------------
                    Distance matrix (angstroms):
                    1          2          3          4          5
     1  O    0.000000
     2  C    1.328532   0.000000
     3  S    2.668931   1.655400   0.000000
     4  S    2.499566   1.769472   3.062330   0.000000
     5  C    3.982715   2.814642   3.210629   1.818329   0.000000
     6  H    4.778700   3.740109   4.296109   2.348311   1.090543
     7  H    4.245795   3.022218   3.073353   2.426104   1.088161
     8  H    4.242856   3.022474   3.081234   2.425038   1.088164
     9  C    5.063129   4.937126   4.352771   6.214598   6.583832
    10  N    4.449504   4.683871   4.555158   5.941187   6.693993
    11  C    4.755060   5.161176   5.361644   6.189175   7.108836
    12  H    6.211950   6.295203   6.329805   7.034280   7.592321
    13  H    5.775265   5.573472   5.063549   6.629192   6.878056
    14  H    4.474087   4.120686   3.364870   5.399118   5.616876
    15  C    1.470403   2.426907   3.053105   3.928539   5.239989
    16  H    2.078963   2.712125   2.981128   4.290368   5.417974
    17  H    2.079209   2.677754   2.895952   4.284693   5.391666
    18  C    2.393659   3.652697   4.531655   4.821842   6.376051
    19  C    3.207100   4.424947   5.335101   5.436613   7.022626
    20  C    3.250066   4.489324   5.405315   5.506243   7.101851
    21  C    4.424626   5.698514   6.698921   6.538099   8.215638
    22  H    3.284440   4.309343   5.099089   5.327434   6.787260
    23  C    4.456028   5.749002   6.755222   6.596762   8.284183
    24  H    3.359540   4.426866   5.228970   5.454446   6.933367
    25  C    4.937078   6.263004   7.313338   7.052660   8.784737
    26  H    5.222673   6.438347   7.425315   7.196168   8.850337
    27  H    5.270217   6.517995   7.515867   7.290993   8.963532
    28  H    5.984279   7.312017   8.393823   8.013926   9.774367
    29  C    6.039913   5.947258   5.102544   7.401902   7.707008
    30  C    6.759193   6.897083   6.205038   8.403987   8.897371
    31  C    6.633776   6.317136   5.149987   7.778769   7.803541
    32  C    7.886062   8.004693   7.162632   9.584039  10.004838
    33  H    6.640997   6.951801   6.510140   8.397649   9.075278
    34  C    7.781298   7.512572   6.272471   9.041939   9.046229
    35  H    6.411715   5.888337   4.586584   7.245051   7.057523
    36  C    8.350060   8.283244   7.198046   9.876225  10.077313
    37  H    8.565362   8.808967   8.067962  10.399875  10.930855
    38  H    8.390658   7.997144   6.614363   9.493405   9.322180
    39  H    9.313992   9.254352   8.121946  10.873835  11.046632
                    6          7          8          9         10
     6  H    0.000000
     7  H    1.784966   0.000000
     8  H    1.784683   1.788916   0.000000
     9  C    7.498144   6.932346   5.892471   0.000000
    10  N    7.564482   7.134515   6.158711   1.437858   0.000000
    11  C    7.871382   7.684475   6.608831   2.472102   1.205918
    12  H    8.239513   8.280290   6.868148   2.863779   2.556983
    13  H    7.702425   7.335509   6.075389   1.107507   2.034231
    14  H    6.566130   5.902967   4.923410   1.093438   2.067599
    15  C    6.129390   5.373801   5.366508   4.602126   3.885473
    16  H    6.353989   5.629557   5.322760   3.535031   2.821815
    17  H    6.337625   5.303287   5.579438   5.023119   4.534571
    18  C    7.146919   6.583516   6.593307   5.541894   4.521568
    19  C    7.734394   7.101430   7.414086   6.858747   5.887321
    20  C    7.814410   7.476947   7.198101   5.423348   4.160326
    21  C    8.846754   8.354530   8.632952   7.870194   6.757435
    22  H    7.512197   6.709304   7.269289   7.232304   6.429250
    23  C    8.917622   8.676754   8.448767   6.655803   5.319695
    24  H    7.659332   7.400292   6.873194   4.575818   3.234702
    25  C    9.387979   9.069215   9.096971   7.783744   6.518740
    26  H    9.442513   8.910105   9.357001   8.874125   7.801403
    27  H    9.560578   9.442264   9.053343   6.883367   5.475651
    28  H   10.330240  10.076752  10.108931   8.738333   7.432218
    29  C    8.685464   7.896501   7.038198   1.516684   2.478308
    30  C    9.874008   9.102388   8.286157   2.548346   2.913052
    31  C    8.808446   7.842565   7.098926   2.517803   3.720948
    32  C   11.014300  10.110047   9.398705   3.828079   4.292361
    33  H   10.010996   9.372936   8.506258   2.755450   2.595510
    34  C   10.070186   8.993066   8.370567   3.808463   4.878483
    35  H    8.046481   7.057790   6.309477   2.705992   4.036273
    36  C   11.108663  10.066823   9.441939   4.326081   5.113154
    37  H   11.935478  11.054104  10.355920   4.695991   4.933965
    38  H   10.341360   9.172227   8.640552   4.666703   5.823339
    39  H   12.088039  10.981447  10.423588   5.410217   6.170826
                   11         12         13         14         15
    11  C    0.000000
    12  H    2.037179   0.000000
    13  H    2.645298   2.176417   0.000000
    14  H    3.113766   3.561789   1.784847   0.000000
    15  C    4.318758   6.061867   5.492628   4.197408   0.000000
    16  H    3.377665   5.100792   4.443773   3.227455   1.090383
    17  H    5.153951   6.858749   6.000887   4.516879   1.090218
    18  C    4.641171   6.558628   6.385905   5.360270   1.500649
    19  C    6.021781   7.953956   7.743997   6.624814   2.517880
    20  C    3.946094   5.890248   6.134217   5.485922   2.515399
    21  C    6.705784   8.665986   8.709697   7.761565   3.800344
    22  H    6.718454   8.602451   8.166316   6.862769   2.720019
    23  C    4.925899   6.820210   7.314830   6.814856   3.798347
    24  H    2.886414   4.814599   5.190580   4.749369   2.715787
    25  C    6.242939   8.168791   8.523126   7.844726   4.301169
    26  H    7.783500   9.746618   9.741156   8.725073   4.667010
    27  H    4.874766   6.645336   7.425651   7.182537   4.664452
    28  H    7.066369   8.951071   9.443912   8.857172   5.385421
    29  C    3.527389   3.966546   2.171212   2.144534   5.301776
    30  C    3.705086   4.308207   3.073117   3.388734   5.811173
    31  C    4.831901   5.095604   3.034666   2.642841   5.963526
    32  C    5.075494   5.606543   4.309212   4.545622   6.836165
    33  H    3.083981   3.861479   3.196138   3.725259   5.674027
    34  C    5.949443   6.231456   4.281148   4.020979   6.969448
    35  H    5.162955   5.301889   3.130928   2.421975   5.949165
    36  C    6.055054   6.452475   4.802823   4.802867   7.363657
    37  H    5.551797   6.140236   5.136112   5.490894   7.428543
    38  H    6.926874   7.133317   5.093891   4.704189   7.643785
    39  H    7.087051   7.473666   5.863078   5.866353   8.276387
                   16         17         18         19         20
    16  H    0.000000
    17  H    1.781039   0.000000
    18  C    2.162210   2.163798   0.000000
    19  C    3.398084   2.695405   1.399411   0.000000
    20  C    2.670458   3.382506   1.399111   2.414359   0.000000
    21  C    4.561380   4.066121   2.424530   1.393745   2.789619
    22  H    3.723756   2.496358   2.153817   1.085116   3.397928
    23  C    4.047894   4.550607   2.423368   2.787198   1.394440
    24  H    2.451308   3.695495   2.153531   3.398067   1.085383
    25  C    4.820740   4.824243   2.800547   2.415436   2.416906
    26  H    5.504680   4.763082   3.405049   2.150441   3.873741
    27  H    4.737335   5.487798   3.403822   3.871380   2.150365
    28  H    5.885327   5.889061   3.884798   3.398101   3.399580
    29  C    4.258478   5.494701   6.201514   7.408215   6.152414
    30  C    4.786994   6.032560   6.431434   7.586105   6.197023
    31  C    5.014489   5.940674   7.042508   8.155866   7.209155
    32  C    5.880185   6.897986   7.432109   8.466714   7.272193
    33  H    4.656850   6.051642   6.075756   7.258975   5.625639
    34  C    6.069933   6.821485   7.970465   8.984838   8.155323
    35  H    5.065762   5.887585   7.182402   8.287015   7.471746
    36  C    6.451429   7.262051   8.149306   9.130856   8.187087
    37  H    6.508656   7.515088   7.842878   8.818246   7.570485
    38  H    6.809930   7.387087   8.732076   9.686514   9.030934
    39  H    7.408578   8.101440   9.021655   9.927338   9.081966
                   21         22         23         24         25
    21  C    0.000000
    22  H    2.150970   0.000000
    23  C    2.415436   3.872297   0.000000
    24  H    3.874975   4.294566   2.153358   0.000000
    25  C    1.395648   3.398132   1.395080   3.400330   0.000000
    26  H    1.084133   2.474716   3.398965   4.959086   2.154446
    27  H    3.398838   4.956471   1.084194   2.476802   2.153550
    28  H    2.153663   4.293494   2.153629   4.295935   1.084252
    29  C    8.400761   7.719024   7.316412   5.410712   8.361816
    30  C    8.408485   8.003087   7.179049   5.474797   8.229103
    31  C    9.254206   8.301348   8.431041   6.558890   9.378314
    32  C    9.258264   8.814321   8.178896   6.650123   9.129367
    33  H    7.947967   7.808836   6.488903   4.850381   7.608667
    34  C   10.036807   9.090128   9.300815   7.570623  10.181425
    35  H    9.475587   8.345230   8.771032   6.839139   9.692637
    36  C   10.041651   9.331792   9.190853   7.614499  10.070597
    37  H    9.475662   9.229319   8.325550   6.984021   9.251390
    38  H   10.793911   9.691780  10.209058   8.489762  11.033914
    39  H   10.802446  10.093423  10.030053   8.559094  10.851451
                   26         27         28         29         30
    26  H    0.000000
    27  H    4.296170   0.000000
    28  H    2.482343   2.481870   0.000000
    29  C    9.351029   7.558823   9.289767   0.000000
    30  C    9.349046   7.302456   9.061829   1.398071   0.000000
    31  C   10.142264   8.773877  10.344085   1.399595   2.407250
    32  C   10.129602   8.315084   9.920546   2.426393   1.395281
    33  H    8.920732   6.489946   8.379124   2.150055   1.083754
    34  C   10.870380   9.636416  11.108146   2.429026   2.785278
    35  H   10.350243   9.179908  10.702714   2.153463   3.392355
    36  C   10.867167   9.434013  10.915911   2.810626   2.419902
    37  H   10.321887   8.374604   9.954698   3.404965   2.149664
    38  H   11.584806  10.600479  11.981340   3.407736   3.869725
    39  H   11.580105  10.270776  11.662562   3.894858   3.403240
                   31         32         33         34         35
    31  C    0.000000
    32  C    2.781300   0.000000
    33  H    3.390611   2.151154   0.000000
    34  C    1.394386   2.409868   3.869018   0.000000
    35  H    1.085464   3.866735   4.289452   2.149303   0.000000
    36  C    2.417364   1.394806   3.399961   1.395274   3.398190
    37  H    3.865834   1.084558   2.471809   3.394771   4.951268
    38  H    2.149796   3.395168   4.953464   1.084479   2.469475
    39  H    3.401023   2.155453   4.295983   2.155564   4.294123
                   36         37         38         39
    36  C    0.000000
    37  H    2.153170   0.000000
    38  H    2.154405   4.294692   0.000000
    39  H    1.084235   2.484321   2.485629   0.000000
 Stoichiometry    C17H18NOS2(1-)
 Framework group  C1[X(C17H18NOS2)]
 Deg. of freedom   111
 Full point group                 C1      NOp   1
 Largest Abelian subgroup         C1      NOp   1
 Largest concise Abelian subgroup C1      NOp   1
                         Standard orientation:                         
 ---------------------------------------------------------------------
 Center     Atomic      Atomic             Coordinates (Angstroms)
 Number     Number       Type             X           Y           Z
 ---------------------------------------------------------------------
      1          8           0        2.293000    0.610706   -0.145824
      2          6           0        1.935766    1.885511   -0.256522
      3         16           0        0.592683    2.468858   -1.028651
      4         16           0        3.175116    2.835295    0.575913
      5          6           0        2.595636    4.547318    0.377165
      6          1           0        3.345085    5.157267    0.882707
      7          1           0        2.545571    4.815666   -0.676199
      8          1           0        1.625623    4.680187    0.852056
      9          6           0       -2.564804    0.559753    1.280507
     10          7           0       -1.638787   -0.484525    1.626068
     11          6           0       -1.214545   -1.019263    2.620207
     12          1           0       -2.229621   -0.006920    4.067578
     13          1           0       -2.953521    0.938651    2.245860
     14          1           0       -2.016390    1.367832    0.788717
     15          6           0        1.451907   -0.445411   -0.728286
     16          1           0        0.479996   -0.402705   -0.235840
     17          1           0        1.332678   -0.225608   -1.789439
     18          6           0        2.148859   -1.753320   -0.492532
     19          6           0        3.097448   -2.226566   -1.406079
     20          6           0        1.860293   -2.511182    0.647593
     21          6           0        3.753151   -3.435694   -1.181161
     22          1           0        3.319860   -1.648673   -2.297175
     23          6           0        2.514904   -3.721622    0.872938
     24          1           0        1.117409   -2.155745    1.354590
     25          6           0        3.463079   -4.184541   -0.039706
     26          1           0        4.484811   -3.794873   -1.896009
     27          1           0        2.282822   -4.303741    1.757671
     28          1           0        3.970308   -5.126857    0.134541
     29          6           0       -3.702129    0.104792    0.386175
     30          6           0       -4.193109   -1.203674    0.424346
     31          6           0       -4.319898    1.030776   -0.462225
     32          6           0       -5.280106   -1.577758   -0.366419
     33          1           0       -3.719552   -1.933258    1.070855
     34          6           0       -5.409428    0.660639   -1.249774
     35          1           0       -3.944908    2.048342   -0.508853
     36          6           0       -5.893531   -0.647195   -1.205016
     37          1           0       -5.646675   -2.597736   -0.327181
     38          1           0       -5.874458    1.390995   -1.902783
     39          1           0       -6.737265   -0.938626   -1.820440
 ---------------------------------------------------------------------
 Rotational constants (GHZ):      0.2482809      0.1409006      0.1024482
 Standard basis: 6-311++G(d,p) (5D, 7F)
 There are   625 symmetry adapted cartesian basis functions of A   symmetry.
 There are   604 symmetry adapted basis functions of A   symmetry.
   604 basis functions,   946 primitive gaussians,   625 cartesian basis functions
    84 alpha electrons       84 beta electrons
       nuclear repulsion energy      1724.6072949527 Hartrees.
 NAtoms=   39 NActive=   39 NUniq=   39 SFac= 1.00D+00 NAtFMM=   60 NAOKFM=F Big=F
 Integral buffers will be    131072 words long.
 Raffenetti 2 integral format.
 Two-electron integral symmetry is turned on.
 Force inversion solution in PCM.
 ------------------------------------------------------------------------------
 Polarizable Continuum Model (PCM)
 =================================
 Model                : PCM (using non-symmetric T matrix).
 Atomic radii         : UFF (Universal Force Field).
 Polarization charges : Total charges.
 Charge compensation  : None.
 Solution method      : Matrix inversion.
 Cavity type          : Scaled VdW (van der Waals Surface) (Alpha=1.100).
 Cavity algorithm     : GePol (No added spheres)
                        Default sphere list used, NSphG=   39.
                        Lebedev-Laikov grids with approx.  5.0 points / Ang**2.
                        Smoothing algorithm: York/Karplus (Gamma=1.0000).
                        Polarization charges: spherical gaussians, with
                                              point-specific exponents (IZeta= 3).
                        Self-potential: point-specific (ISelfS= 7).
                        Self-field    : sphere-specific E.n sum rule (ISelfD= 2).
 1st derivatives      : Analytical E(r).r(x)/FMM algorithm (CHGder, D1EAlg=3).
                        Cavity 1st derivative terms included.
 2nd derivatives      : Analytical E(r).r(xy)/FMM algorithm (CHGder, D2EAlg=3).
                        Cavity 2nd derivative terms included.
 Solvent              : n,n-DiMethylFormamide, Eps=  37.219000 Eps(inf)=   2.046330
 ------------------------------------------------------------------------------
 One-electron integrals computed using PRISM.
 NBasis=   604 RedAO= T EigKep=  1.55D-06  NBF=   604
 NBsUse=   602 1.00D-06 EigRej=  7.13D-07 NBFU=   602
 Initial guess from the checkpoint file:  "/scratch/srahman/32855347/Gau-48874.chk"
 B after Tr=    -0.000000   -0.000000   -0.000000
         Rot=    1.000000   -0.000000    0.000000    0.000000 Ang=   0.00 deg.
 Requested convergence on RMS density matrix=1.00D-08 within 128 cycles.
 Requested convergence on MAX density matrix=1.00D-06.
 Requested convergence on             energy=1.00D-06.
 No special actions if energy rises.
 Inv3:  Mode=1 IEnd=    33707712.
 Iteration    1 A*A^-1 deviation from unit magnitude is 1.02D-14 for   2341.
 Iteration    1 A*A^-1 deviation from orthogonality  is 7.99D-15 for   1995    955.
 Iteration    1 A^-1*A deviation from unit magnitude is 1.04D-14 for   1838.
 Iteration    1 A^-1*A deviation from orthogonality  is 5.60D-11 for   2787   2774.
 Error on total polarization charges =  0.04397
 SCF Done:  E(RB3LYP) =  -1585.26446409     A.U. after    1 cycles
            NFock=  1  Conv=0.41D-08     -V/T= 2.0030
 DoSCS=F DFT=T ScalE2(SS,OS)=  1.000000  1.000000
 Range of M.O.s used for correlation:     1   602
 NBasis=   604 NAE=    84 NBE=    84 NFC=     0 NFV=     0
 NROrb=    602 NOA=    84 NOB=    84 NVA=   518 NVB=   518

 **** Warning!!: The largest alpha MO coefficient is  0.12503616D+03

 PrsmSu:  requested number of processors reduced to:  31 ShMem   1 Linda.
 Symmetrizing basis deriv contribution to polar:
 IMax=3 JMax=2 DiffMx= 0.00D+00
 G2DrvN: will do    20 centers at a time, making    2 passes.
 Calling FoFCou, ICntrl=  3107 FMM=F I1Cent=   0 AccDes= 0.00D+00.
 Calling FoFCou, ICntrl=  3107 FMM=F I1Cent=   0 AccDes= 0.00D+00.
 NEqPCM:  Using equilibrium solvation (IEInf=0, Eps=  37.2190, EpsInf=   2.0463)
 G2PCM: DoFxE=T DoFxN=T DoGrad=T DoDP/DQ/DG/TGxP=FFFF NFrqRd=   0 IEInf=0 SqF1=F DoCFld=F IF1Alg=4.
 End of G2Drv F.D. properties file   721 does not exist.
 End of G2Drv F.D. properties file   722 does not exist.
 End of G2Drv F.D. properties file   788 does not exist.
          IDoAtm=111111111111111111111111111111111111111
 NEqPCM:  Using equilibrium solvation (IEInf=0, Eps=  37.2190, EpsInf=   2.0463)
          Differentiating once with respect to electric field.
                with respect to dipole field.
          Differentiating once with respect to nuclear coordinates.
          There are   120 degrees of freedom in the 1st order CPHF.  IDoFFX=6 NUNeed=     3.
    120 vectors produced by pass  0 Test12= 4.35D-14 1.00D-09 XBig12= 3.27D+02 6.44D+00.
 AX will form    48 AO Fock derivatives at one time.
    120 vectors produced by pass  1 Test12= 4.35D-14 1.00D-09 XBig12= 6.98D+01 1.52D+00.
    117 vectors produced by pass  2 Test12= 4.35D-14 1.00D-09 XBig12= 8.96D-01 1.39D-01.
    117 vectors produced by pass  3 Test12= 4.35D-14 1.00D-09 XBig12= 6.86D-03 8.28D-03.
    117 vectors produced by pass  4 Test12= 4.35D-14 1.00D-09 XBig12= 1.86D-05 3.24D-04.
    117 vectors produced by pass  5 Test12= 4.35D-14 1.00D-09 XBig12= 2.98D-08 1.56D-05.
     98 vectors produced by pass  6 Test12= 4.35D-14 1.00D-09 XBig12= 4.67D-11 6.02D-07.
     54 vectors produced by pass  7 Test12= 4.35D-14 1.00D-09 XBig12= 1.19D-12 1.06D-07.
     23 vectors produced by pass  8 Test12= 4.35D-14 1.00D-09 XBig12= 3.71D-14 1.42D-08.
     22 vectors produced by pass  9 Test12= 4.35D-14 1.00D-09 XBig12= 5.22D-14 2.21D-08.
     18 vectors produced by pass 10 Test12= 4.35D-14 1.00D-09 XBig12= 1.09D-13 2.32D-08.
     10 vectors produced by pass 11 Test12= 4.35D-14 1.00D-09 XBig12= 4.88D-14 1.55D-08.
      7 vectors produced by pass 12 Test12= 4.35D-14 1.00D-09 XBig12= 3.39D-14 1.04D-08.
      7 vectors produced by pass 13 Test12= 4.35D-14 1.00D-09 XBig12= 3.79D-14 1.44D-08.
      7 vectors produced by pass 14 Test12= 4.35D-14 1.00D-09 XBig12= 2.86D-14 1.11D-08.
      7 vectors produced by pass 15 Test12= 4.35D-14 1.00D-09 XBig12= 4.91D-14 1.41D-08.
      7 vectors produced by pass 16 Test12= 4.35D-14 1.00D-09 XBig12= 3.70D-14 1.16D-08.
      7 vectors produced by pass 17 Test12= 4.35D-14 1.00D-09 XBig12= 6.36D-14 1.50D-08.
      7 vectors produced by pass 18 Test12= 4.35D-14 1.00D-09 XBig12= 3.40D-14 1.30D-08.
      7 vectors produced by pass 19 Test12= 4.35D-14 1.00D-09 XBig12= 4.87D-14 1.19D-08.
      7 vectors produced by pass 20 Test12= 4.35D-14 1.00D-09 XBig12= 3.25D-14 9.22D-09.
      7 vectors produced by pass 21 Test12= 4.35D-14 1.00D-09 XBig12= 3.22D-14 9.60D-09.
      7 vectors produced by pass 22 Test12= 4.35D-14 1.00D-09 XBig12= 3.89D-14 1.22D-08.
      6 vectors produced by pass 23 Test12= 4.35D-14 1.00D-09 XBig12= 2.24D-14 8.02D-09.
      6 vectors produced by pass 24 Test12= 4.35D-14 1.00D-09 XBig12= 2.97D-14 9.03D-09.
      6 vectors produced by pass 25 Test12= 4.35D-14 1.00D-09 XBig12= 4.99D-14 1.44D-08.
      6 vectors produced by pass 26 Test12= 4.35D-14 1.00D-09 XBig12= 2.08D-14 9.11D-09.
      6 vectors produced by pass 27 Test12= 4.35D-14 1.00D-09 XBig12= 3.26D-14 1.27D-08.
      6 vectors produced by pass 28 Test12= 4.35D-14 1.00D-09 XBig12= 4.65D-14 1.47D-08.
      6 vectors produced by pass 29 Test12= 4.35D-14 1.00D-09 XBig12= 1.79D-14 7.34D-09.
      6 vectors produced by pass 30 Test12= 4.35D-14 1.00D-09 XBig12= 3.78D-14 1.05D-08.
      6 vectors produced by pass 31 Test12= 4.35D-14 1.00D-09 XBig12= 5.31D-14 1.67D-08.
      6 vectors produced by pass 32 Test12= 4.35D-14 1.00D-09 XBig12= 1.97D-14 9.39D-09.
      6 vectors produced by pass 33 Test12= 4.35D-14 1.00D-09 XBig12= 3.17D-14 9.88D-09.
      6 vectors produced by pass 34 Test12= 4.35D-14 1.00D-09 XBig12= 2.73D-14 1.30D-08.
      6 vectors produced by pass 35 Test12= 4.35D-14 1.00D-09 XBig12= 2.94D-14 1.12D-08.
      6 vectors produced by pass 36 Test12= 4.35D-14 1.00D-09 XBig12= 2.24D-14 8.36D-09.
      6 vectors produced by pass 37 Test12= 4.35D-14 1.00D-09 XBig12= 2.74D-14 8.18D-09.
      6 vectors produced by pass 38 Test12= 4.35D-14 1.00D-09 XBig12= 3.41D-14 9.49D-09.
      6 vectors produced by pass 39 Test12= 4.35D-14 1.00D-09 XBig12= 3.33D-14 9.87D-09.
      6 vectors produced by pass 40 Test12= 4.35D-14 1.00D-09 XBig12= 4.40D-14 1.16D-08.
      6 vectors produced by pass 41 Test12= 4.35D-14 1.00D-09 XBig12= 1.48D-14 6.90D-09.
      6 vectors produced by pass 42 Test12= 4.35D-14 1.00D-09 XBig12= 3.08D-14 1.15D-08.
      6 vectors produced by pass 43 Test12= 4.35D-14 1.00D-09 XBig12= 2.17D-14 1.08D-08.
      6 vectors produced by pass 44 Test12= 4.35D-14 1.00D-09 XBig12= 2.49D-14 1.02D-08.
      6 vectors produced by pass 45 Test12= 4.35D-14 1.00D-09 XBig12= 1.27D-14 6.93D-09.
      6 vectors produced by pass 46 Test12= 4.35D-14 1.00D-09 XBig12= 3.87D-14 1.14D-08.
      6 vectors produced by pass 47 Test12= 4.35D-14 1.00D-09 XBig12= 3.25D-14 1.04D-08.
      6 vectors produced by pass 48 Test12= 4.35D-14 1.00D-09 XBig12= 1.13D-14 6.19D-09.
      6 vectors produced by pass 49 Test12= 4.35D-14 1.00D-09 XBig12= 1.44D-14 6.38D-09.
      6 vectors produced by pass 50 Test12= 4.35D-14 1.00D-09 XBig12= 3.60D-14 1.02D-08.
      6 vectors produced by pass 51 Test12= 4.35D-14 1.00D-09 XBig12= 1.15D-14 8.94D-09.
      6 vectors produced by pass 52 Test12= 4.35D-14 1.00D-09 XBig12= 1.67D-14 7.40D-09.
      6 vectors produced by pass 53 Test12= 4.35D-14 1.00D-09 XBig12= 2.06D-14 6.98D-09.
      5 vectors produced by pass 54 Test12= 4.35D-14 1.00D-09 XBig12= 9.07D-15 5.06D-09.
      5 vectors produced by pass 55 Test12= 4.35D-14 1.00D-09 XBig12= 2.81D-14 9.92D-09.
      5 vectors produced by pass 56 Test12= 4.35D-14 1.00D-09 XBig12= 2.76D-14 9.56D-09.
      5 vectors produced by pass 57 Test12= 4.35D-14 1.00D-09 XBig12= 3.17D-14 1.00D-08.
      5 vectors produced by pass 58 Test12= 4.35D-14 1.00D-09 XBig12= 2.06D-14 7.84D-09.
      5 vectors produced by pass 59 Test12= 4.35D-14 1.00D-09 XBig12= 3.27D-14 1.07D-08.
      5 vectors produced by pass 60 Test12= 4.35D-14 1.00D-09 XBig12= 2.52D-14 8.61D-09.
      5 vectors produced by pass 61 Test12= 4.35D-14 1.00D-09 XBig12= 1.71D-14 6.86D-09.
      5 vectors produced by pass 62 Test12= 4.35D-14 1.00D-09 XBig12= 1.65D-14 7.39D-09.
      5 vectors produced by pass 63 Test12= 4.35D-14 1.00D-09 XBig12= 2.15D-14 8.09D-09.
      5 vectors produced by pass 64 Test12= 4.35D-14 1.00D-09 XBig12= 1.52D-14 6.65D-09.
      5 vectors produced by pass 65 Test12= 4.35D-14 1.00D-09 XBig12= 2.14D-14 8.06D-09.
      5 vectors produced by pass 66 Test12= 4.35D-14 1.00D-09 XBig12= 2.75D-14 9.06D-09.
      5 vectors produced by pass 67 Test12= 4.35D-14 1.00D-09 XBig12= 2.10D-14 8.17D-09.
      5 vectors produced by pass 68 Test12= 4.35D-14 1.00D-09 XBig12= 2.06D-14 7.22D-09.
      5 vectors produced by pass 69 Test12= 4.35D-14 1.00D-09 XBig12= 6.89D-15 4.37D-09.
      5 vectors produced by pass 70 Test12= 4.35D-14 1.00D-09 XBig12= 1.67D-14 6.72D-09.
      5 vectors produced by pass 71 Test12= 4.35D-14 1.00D-09 XBig12= 1.06D-14 4.65D-09.
      5 vectors produced by pass 72 Test12= 4.35D-14 1.00D-09 XBig12= 1.26D-14 6.10D-09.
      5 vectors produced by pass 73 Test12= 4.35D-14 1.00D-09 XBig12= 2.11D-14 8.68D-09.
      5 vectors produced by pass 74 Test12= 4.35D-14 1.00D-09 XBig12= 9.18D-15 4.55D-09.
      5 vectors produced by pass 75 Test12= 4.35D-14 1.00D-09 XBig12= 1.09D-14 5.69D-09.
      5 vectors produced by pass 76 Test12= 4.35D-14 1.00D-09 XBig12= 1.80D-14 7.13D-09.
      5 vectors produced by pass 77 Test12= 4.35D-14 1.00D-09 XBig12= 3.27D-14 9.70D-09.
      5 vectors produced by pass 78 Test12= 4.35D-14 1.00D-09 XBig12= 1.70D-14 7.09D-09.
      5 vectors produced by pass 79 Test12= 4.35D-14 1.00D-09 XBig12= 1.56D-14 6.26D-09.
      5 vectors produced by pass 80 Test12= 4.35D-14 1.00D-09 XBig12= 2.46D-14 7.60D-09.
      5 vectors produced by pass 81 Test12= 4.35D-14 1.00D-09 XBig12= 9.79D-15 4.84D-09.
      5 vectors produced by pass 82 Test12= 4.35D-14 1.00D-09 XBig12= 7.04D-15 4.24D-09.
      5 vectors produced by pass 83 Test12= 4.35D-14 1.00D-09 XBig12= 1.35D-14 5.97D-09.
      5 vectors produced by pass 84 Test12= 4.35D-14 1.00D-09 XBig12= 1.66D-14 7.31D-09.
      5 vectors produced by pass 85 Test12= 4.35D-14 1.00D-09 XBig12= 1.22D-14 5.77D-09.
      5 vectors produced by pass 86 Test12= 4.35D-14 1.00D-09 XBig12= 1.11D-14 6.99D-09.
      5 vectors produced by pass 87 Test12= 4.35D-14 1.00D-09 XBig12= 1.28D-14 6.07D-09.
      5 vectors produced by pass 88 Test12= 4.35D-14 1.00D-09 XBig12= 8.88D-15 5.18D-09.
      5 vectors produced by pass 89 Test12= 4.35D-14 1.00D-09 XBig12= 5.80D-15 3.85D-09.
      5 vectors produced by pass 90 Test12= 4.35D-14 1.00D-09 XBig12= 1.38D-14 8.57D-09.
      5 vectors produced by pass 91 Test12= 4.35D-14 1.00D-09 XBig12= 6.07D-15 3.95D-09.
      5 vectors produced by pass 92 Test12= 4.35D-14 1.00D-09 XBig12= 2.49D-14 8.41D-09.
      5 vectors produced by pass 93 Test12= 4.35D-14 1.00D-09 XBig12= 6.47D-15 5.13D-09.
      5 vectors produced by pass 94 Test12= 4.35D-14 1.00D-09 XBig12= 1.41D-14 5.89D-09.
      5 vectors produced by pass 95 Test12= 4.35D-14 1.00D-09 XBig12= 1.40D-14 5.55D-09.
      5 vectors produced by pass 96 Test12= 4.35D-14 1.00D-09 XBig12= 1.72D-14 5.84D-09.
      5 vectors produced by pass 97 Test12= 4.35D-14 1.00D-09 XBig12= 8.92D-15 5.05D-09.
      5 vectors produced by pass 98 Test12= 4.35D-14 1.00D-09 XBig12= 6.82D-15 4.38D-09.
      5 vectors produced by pass 99 Test12= 4.35D-14 1.00D-09 XBig12= 6.61D-15 4.14D-09.
      5 vectors produced by pass100 Test12= 4.35D-14 1.00D-09 XBig12= 8.10D-15 4.97D-09.
      5 vectors produced by pass101 Test12= 4.35D-14 1.00D-09 XBig12= 1.13D-14 5.66D-09.
      5 vectors produced by pass102 Test12= 4.35D-14 1.00D-09 XBig12= 1.03D-14 5.15D-09.
      5 vectors produced by pass103 Test12= 4.35D-14 1.00D-09 XBig12= 1.14D-14 6.67D-09.
      5 vectors produced by pass104 Test12= 4.35D-14 1.00D-09 XBig12= 1.19D-14 5.19D-09.
      5 vectors produced by pass105 Test12= 4.35D-14 1.00D-09 XBig12= 1.63D-14 7.57D-09.
      5 vectors produced by pass106 Test12= 4.35D-14 1.00D-09 XBig12= 2.55D-14 8.08D-09.
      5 vectors produced by pass107 Test12= 4.35D-14 1.00D-09 XBig12= 1.05D-14 5.33D-09.
      5 vectors produced by pass108 Test12= 4.35D-14 1.00D-09 XBig12= 1.02D-14 5.04D-09.
      5 vectors produced by pass109 Test12= 4.35D-14 1.00D-09 XBig12= 4.92D-15 3.39D-09.
      5 vectors produced by pass110 Test12= 4.35D-14 1.00D-09 XBig12= 1.08D-14 5.28D-09.
      5 vectors produced by pass111 Test12= 4.35D-14 1.00D-09 XBig12= 1.89D-14 7.36D-09.
      5 vectors produced by pass112 Test12= 4.35D-14 1.00D-09 XBig12= 7.66D-15 4.59D-09.
      5 vectors produced by pass113 Test12= 4.35D-14 1.00D-09 XBig12= 5.97D-15 4.39D-09.
      5 vectors produced by pass114 Test12= 4.35D-14 1.00D-09 XBig12= 6.50D-15 4.76D-09.
      5 vectors produced by pass115 Test12= 4.35D-14 1.00D-09 XBig12= 1.04D-14 5.08D-09.
      5 vectors produced by pass116 Test12= 4.35D-14 1.00D-09 XBig12= 1.48D-14 5.43D-09.
      5 vectors produced by pass117 Test12= 4.35D-14 1.00D-09 XBig12= 8.79D-15 4.70D-09.
      5 vectors produced by pass118 Test12= 4.35D-14 1.00D-09 XBig12= 8.13D-15 4.41D-09.
      4 vectors produced by pass119 Test12= 4.35D-14 1.00D-09 XBig12= 5.11D-15 3.55D-09.
      4 vectors produced by pass120 Test12= 4.35D-14 1.00D-09 XBig12= 4.47D-15 3.30D-09.
      4 vectors produced by pass121 Test12= 4.35D-14 1.00D-09 XBig12= 4.87D-15 3.80D-09.
      4 vectors produced by pass122 Test12= 4.35D-14 1.00D-09 XBig12= 6.71D-15 4.52D-09.
      3 vectors produced by pass123 Test12= 4.35D-14 1.00D-09 XBig12= 4.47D-15 3.21D-09.
      3 vectors produced by pass124 Test12= 4.35D-14 1.00D-09 XBig12= 6.46D-15 4.58D-09.
      3 vectors produced by pass125 Test12= 4.35D-14 1.00D-09 XBig12= 4.01D-15 3.33D-09.
      3 vectors produced by pass126 Test12= 4.35D-14 1.00D-09 XBig12= 7.38D-15 4.40D-09.
      3 vectors produced by pass127 Test12= 4.35D-14 1.00D-09 XBig12= 7.14D-15 4.87D-09.
      3 vectors produced by pass128 Test12= 4.35D-14 1.00D-09 XBig12= 1.32D-14 5.68D-09.
      3 vectors produced by pass129 Test12= 4.35D-14 1.00D-09 XBig12= 4.98D-15 3.23D-09.
      3 vectors produced by pass130 Test12= 4.35D-14 1.00D-09 XBig12= 6.31D-15 4.38D-09.
      3 vectors produced by pass131 Test12= 4.35D-14 1.00D-09 XBig12= 9.67D-15 5.13D-09.
      3 vectors produced by pass132 Test12= 4.35D-14 1.00D-09 XBig12= 6.47D-15 3.75D-09.
      3 vectors produced by pass133 Test12= 4.35D-14 1.00D-09 XBig12= 5.10D-15 3.42D-09.
      3 vectors produced by pass134 Test12= 4.35D-14 1.00D-09 XBig12= 8.22D-15 4.81D-09.
      3 vectors produced by pass135 Test12= 4.35D-14 1.00D-09 XBig12= 2.02D-15 2.07D-09.
      3 vectors produced by pass136 Test12= 4.35D-14 1.00D-09 XBig12= 7.15D-15 4.13D-09.
      3 vectors produced by pass137 Test12= 4.35D-14 1.00D-09 XBig12= 4.88D-15 3.11D-09.
      3 vectors produced by pass138 Test12= 4.35D-14 1.00D-09 XBig12= 3.47D-15 2.73D-09.
      3 vectors produced by pass139 Test12= 4.35D-14 1.00D-09 XBig12= 7.77D-15 4.01D-09.
      3 vectors produced by pass140 Test12= 4.35D-14 1.00D-09 XBig12= 8.82D-15 5.33D-09.
      3 vectors produced by pass141 Test12= 4.35D-14 1.00D-09 XBig12= 6.39D-15 3.67D-09.
      3 vectors produced by pass142 Test12= 4.35D-14 1.00D-09 XBig12= 3.77D-15 2.95D-09.
      3 vectors produced by pass143 Test12= 4.35D-14 1.00D-09 XBig12= 6.33D-15 3.72D-09.
      3 vectors produced by pass144 Test12= 4.35D-14 1.00D-09 XBig12= 1.99D-15 2.20D-09.
      3 vectors produced by pass145 Test12= 4.35D-14 1.00D-09 XBig12= 6.28D-15 3.48D-09.
      3 vectors produced by pass146 Test12= 4.35D-14 1.00D-09 XBig12= 7.92D-15 4.44D-09.
      3 vectors produced by pass147 Test12= 4.35D-14 1.00D-09 XBig12= 2.73D-15 2.39D-09.
      3 vectors produced by pass148 Test12= 4.35D-14 1.00D-09 XBig12= 5.11D-15 3.93D-09.
      3 vectors produced by pass149 Test12= 4.35D-14 1.00D-09 XBig12= 2.18D-15 2.19D-09.
      3 vectors produced by pass150 Test12= 4.35D-14 1.00D-09 XBig12= 5.48D-15 4.06D-09.
      3 vectors produced by pass151 Test12= 4.35D-14 1.00D-09 XBig12= 5.23D-15 3.53D-09.
      3 vectors produced by pass152 Test12= 4.35D-14 1.00D-09 XBig12= 6.37D-15 4.04D-09.
      3 vectors produced by pass153 Test12= 4.35D-14 1.00D-09 XBig12= 3.69D-15 3.00D-09.
      3 vectors produced by pass154 Test12= 4.35D-14 1.00D-09 XBig12= 4.00D-15 3.18D-09.
      3 vectors produced by pass155 Test12= 4.35D-14 1.00D-09 XBig12= 5.43D-15 3.73D-09.
      3 vectors produced by pass156 Test12= 4.35D-14 1.00D-09 XBig12= 2.69D-15 2.48D-09.
      3 vectors produced by pass157 Test12= 4.35D-14 1.00D-09 XBig12= 2.44D-15 2.51D-09.
      3 vectors produced by pass158 Test12= 4.35D-14 1.00D-09 XBig12= 4.39D-15 3.35D-09.
      3 vectors produced by pass159 Test12= 4.35D-14 1.00D-09 XBig12= 4.71D-15 3.31D-09.
      3 vectors produced by pass160 Test12= 4.35D-14 1.00D-09 XBig12= 4.81D-15 3.57D-09.
      3 vectors produced by pass161 Test12= 4.35D-14 1.00D-09 XBig12= 5.96D-15 3.71D-09.
      3 vectors produced by pass162 Test12= 4.35D-14 1.00D-09 XBig12= 5.55D-15 3.54D-09.
      3 vectors produced by pass163 Test12= 4.35D-14 1.00D-09 XBig12= 6.18D-15 4.85D-09.
      3 vectors produced by pass164 Test12= 4.35D-14 1.00D-09 XBig12= 3.12D-15 2.93D-09.
      3 vectors produced by pass165 Test12= 4.35D-14 1.00D-09 XBig12= 1.04D-14 5.07D-09.
      3 vectors produced by pass166 Test12= 4.35D-14 1.00D-09 XBig12= 4.68D-15 3.24D-09.
      3 vectors produced by pass167 Test12= 4.35D-14 1.00D-09 XBig12= 6.06D-15 3.49D-09.
      3 vectors produced by pass168 Test12= 4.35D-14 1.00D-09 XBig12= 4.45D-15 3.97D-09.
      3 vectors produced by pass169 Test12= 4.35D-14 1.00D-09 XBig12= 5.71D-15 3.32D-09.
      3 vectors produced by pass170 Test12= 4.35D-14 1.00D-09 XBig12= 3.28D-15 3.20D-09.
      3 vectors produced by pass171 Test12= 4.35D-14 1.00D-09 XBig12= 2.41D-15 2.35D-09.
      3 vectors produced by pass172 Test12= 4.35D-14 1.00D-09 XBig12= 3.11D-15 2.89D-09.
      3 vectors produced by pass173 Test12= 4.35D-14 1.00D-09 XBig12= 3.22D-15 2.48D-09.
      3 vectors produced by pass174 Test12= 4.35D-14 1.00D-09 XBig12= 6.33D-15 3.67D-09.
      3 vectors produced by pass175 Test12= 4.35D-14 1.00D-09 XBig12= 3.93D-15 3.09D-09.
      3 vectors produced by pass176 Test12= 4.35D-14 1.00D-09 XBig12= 1.67D-15 1.88D-09.
      3 vectors produced by pass177 Test12= 4.35D-14 1.00D-09 XBig12= 4.46D-15 3.40D-09.
      3 vectors produced by pass178 Test12= 4.35D-14 1.00D-09 XBig12= 2.66D-15 2.33D-09.
      3 vectors produced by pass179 Test12= 4.35D-14 1.00D-09 XBig12= 2.98D-15 2.65D-09.
      3 vectors produced by pass180 Test12= 4.35D-14 1.00D-09 XBig12= 4.61D-15 2.79D-09.
      3 vectors produced by pass181 Test12= 4.35D-14 1.00D-09 XBig12= 2.18D-15 1.97D-09.
      3 vectors produced by pass182 Test12= 4.35D-14 1.00D-09 XBig12= 2.77D-15 2.53D-09.
      3 vectors produced by pass183 Test12= 4.35D-14 1.00D-09 XBig12= 5.64D-15 3.99D-09.
      3 vectors produced by pass184 Test12= 4.35D-14 1.00D-09 XBig12= 5.27D-15 3.95D-09.
      3 vectors produced by pass185 Test12= 4.35D-14 1.00D-09 XBig12= 5.09D-15 3.28D-09.
      3 vectors produced by pass186 Test12= 4.35D-14 1.00D-09 XBig12= 2.98D-15 2.49D-09.
      3 vectors produced by pass187 Test12= 4.35D-14 1.00D-09 XBig12= 6.77D-15 4.55D-09.
      3 vectors produced by pass188 Test12= 4.35D-14 1.00D-09 XBig12= 2.96D-15 2.44D-09.
      3 vectors produced by pass189 Test12= 4.35D-14 1.00D-09 XBig12= 3.13D-15 2.70D-09.
      3 vectors produced by pass190 Test12= 4.35D-14 1.00D-09 XBig12= 4.61D-15 4.05D-09.
      3 vectors produced by pass191 Test12= 4.35D-14 1.00D-09 XBig12= 3.10D-15 2.63D-09.
      3 vectors produced by pass192 Test12= 4.35D-14 1.00D-09 XBig12= 2.75D-15 2.54D-09.
      3 vectors produced by pass193 Test12= 4.35D-14 1.00D-09 XBig12= 4.57D-15 4.38D-09.
      3 vectors produced by pass194 Test12= 4.35D-14 1.00D-09 XBig12= 4.27D-15 3.13D-09.
      3 vectors produced by pass195 Test12= 4.35D-14 1.00D-09 XBig12= 2.68D-15 2.41D-09.
      3 vectors produced by pass196 Test12= 4.35D-14 1.00D-09 XBig12= 4.19D-15 3.29D-09.
      3 vectors produced by pass197 Test12= 4.35D-14 1.00D-09 XBig12= 3.22D-15 2.63D-09.
      3 vectors produced by pass198 Test12= 4.35D-14 1.00D-09 XBig12= 3.59D-15 2.86D-09.
      2 vectors produced by pass199 Test12= 4.35D-14 1.00D-09 XBig12= 2.52D-15 2.15D-09.
 InvSVY:  IOpt=1 It=  1 EMax= 1.07D-14
 Solved reduced A of dimension  1767 with   120 vectors.
 Isotropic polarizability for W=    0.000000      390.88 Bohr**3.
 End of Minotr F.D. properties file   721 does not exist.
 End of Minotr F.D. properties file   722 does not exist.
 End of Minotr F.D. properties file   788 does not exist.

 **********************************************************************

            Population analysis using the SCF density.

 **********************************************************************

 Orbital symmetries:
       Occupied  (A) (A) (A) (A) (A) (A) (A) (A) (A) (A) (A) (A)
                 (A) (A) (A) (A) (A) (A) (A) (A) (A) (A) (A) (A)
                 (A) (A) (A) (A) (A) (A) (A) (A) (A) (A) (A) (A)
                 (A) (A) (A) (A) (A) (A) (A) (A) (A) (A) (A) (A)
                 (A) (A) (A) (A) (A) (A) (A) (A) (A) (A) (A) (A)
                 (A) (A) (A) (A) (A) (A) (A) (A) (A) (A) (A) (A)
                 (A) (A) (A) (A) (A) (A) (A) (A) (A) (A) (A) (A)
       Virtual   (A) (A) (A) (A) (A) (A) (A) (A) (A) (A) (A) (A)
                 (A) (A) (A) (A) (A) (A) (A) (A) (A) (A) (A) (A)
                 (A) (A) (A) (A) (A) (A) (A) (A) (A) (A) (A) (A)
                 (A) (A) (A) (A) (A) (A) (A) (A) (A) (A) (A) (A)
                 (A) (A) (A) (A) (A) (A) (A) (A) (A) (A) (A) (A)
                 (A) (A) (A) (A) (A) (A) (A) (A) (A) (A) (A) (A)
                 (A) (A) (A) (A) (A) (A) (A) (A) (A) (A) (A) (A)
                 (A) (A) (A) (A) (A) (A) (A) (A) (A) (A) (A) (A)
                 (A) (A) (A) (A) (A) (A) (A) (A) (A) (A) (A) (A)
                 (A) (A) (A) (A) (A) (A) (A) (A) (A) (A) (A) (A)
                 (A) (A) (A) (A) (A) (A) (A) (A) (A) (A) (A) (A)
                 (A) (A) (A) (A) (A) (A) (A) (A) (A) (A) (A) (A)
                 (A) (A) (A) (A) (A) (A) (A) (A) (A) (A) (A) (A)
                 (A) (A) (A) (A) (A) (A) (A) (A) (A) (A) (A) (A)
                 (A) (A) (A) (A) (A) (A) (A) (A) (A) (A) (A) (A)
                 (A) (A) (A) (A) (A) (A) (A) (A) (A) (A) (A) (A)
                 (A) (A) (A) (A) (A) (A) (A) (A) (A) (A) (A) (A)
                 (A) (A) (A) (A) (A) (A) (A) (A) (A) (A) (A) (A)
                 (A) (A) (A) (A) (A) (A) (A) (A) (A) (A) (A) (A)
                 (A) (A) (A) (A) (A) (A) (A) (A) (A) (A) (A) (A)
                 (A) (A) (A) (A) (A) (A) (A) (A) (A) (A) (A) (A)
                 (A) (A) (A) (A) (A) (A) (A) (A) (A) (A) (A) (A)
                 (A) (A) (A) (A) (A) (A) (A) (A) (A) (A) (A) (A)
                 (A) (A) (A) (A) (A) (A) (A) (A) (A) (A) (A) (A)
                 (A) (A) (A) (A) (A) (A) (A) (A) (A) (A) (A) (A)
                 (A) (A) (A) (A) (A) (A) (A) (A) (A) (A) (A) (A)
                 (A) (A) (A) (A) (A) (A) (A) (A) (A) (A) (A) (A)
                 (A) (A) (A) (A) (A) (A) (A) (A) (A) (A) (A) (A)
                 (A) (A) (A) (A) (A) (A) (A) (A) (A) (A) (A) (A)
                 (A) (A) (A) (A) (A) (A) (A) (A) (A) (A) (A) (A)
                 (A) (A) (A) (A) (A) (A) (A) (A) (A) (A) (A) (A)
                 (A) (A) (A) (A) (A) (A) (A) (A) (A) (A) (A) (A)
                 (A) (A) (A) (A) (A) (A) (A) (A) (A) (A) (A) (A)
                 (A) (A) (A) (A) (A) (A) (A) (A) (A) (A) (A) (A)
                 (A) (A) (A) (A) (A) (A) (A) (A) (A) (A) (A) (A)
                 (A) (A) (A) (A) (A) (A) (A) (A) (A) (A) (A) (A)
                 (A) (A) (A) (A) (A) (A) (A) (A) (A) (A) (A) (A)
                 (A) (A) (A) (A) (A) (A) (A) (A) (A) (A) (A) (A)
                 (A) (A) (A) (A) (A) (A) (A) (A) (A) (A) (A) (A)
                 (A) (A) (A) (A) (A) (A) (A) (A) (A) (A) (A) (A)
                 (A) (A) (A) (A) (A) (A) (A) (A) (A) (A) (A) (A)
                 (A) (A) (A) (A) (A) (A) (A) (A) (A) (A) (A) (A)
                 (A) (A) (A) (A) (A) (A) (A) (A) (A) (A) (A) (A)
                 (A) (A)
 The electronic state is 1-A.
 Alpha  occ. eigenvalues --  -88.87794 -88.82526 -19.19398 -14.30903 -10.31896
 Alpha  occ. eigenvalues --  -10.24133 -10.21110 -10.20316 -10.19267 -10.18912
 Alpha  occ. eigenvalues --  -10.18883 -10.18417 -10.18315 -10.18228 -10.18195
 Alpha  occ. eigenvalues --  -10.18139 -10.17850 -10.17809 -10.17724 -10.17644
 Alpha  occ. eigenvalues --  -10.17534  -7.96403  -7.91324  -5.92776  -5.92354
 Alpha  occ. eigenvalues --   -5.91861  -5.87678  -5.87257  -5.86801  -1.10942
 Alpha  occ. eigenvalues --   -0.92696  -0.87195  -0.86207  -0.83668  -0.78773
 Alpha  occ. eigenvalues --   -0.77682  -0.75634  -0.75408  -0.75093  -0.71806
 Alpha  occ. eigenvalues --   -0.70291  -0.66688  -0.61724  -0.61264  -0.60175
 Alpha  occ. eigenvalues --   -0.59769  -0.57327  -0.53037  -0.52756  -0.50767
 Alpha  occ. eigenvalues --   -0.50078  -0.49114  -0.47145  -0.46861  -0.46019
 Alpha  occ. eigenvalues --   -0.45678  -0.45533  -0.43857  -0.43523  -0.43005
 Alpha  occ. eigenvalues --   -0.42951  -0.42891  -0.42132  -0.41105  -0.38532
 Alpha  occ. eigenvalues --   -0.38030  -0.37256  -0.37040  -0.35914  -0.35346
 Alpha  occ. eigenvalues --   -0.35098  -0.34809  -0.34042  -0.32985  -0.31112
 Alpha  occ. eigenvalues --   -0.29151  -0.28818  -0.26802  -0.26531  -0.26099
 Alpha  occ. eigenvalues --   -0.25410  -0.25207  -0.24144  -0.17262
 Alpha virt. eigenvalues --   -0.06017  -0.03271  -0.02197  -0.02039  -0.01890
 Alpha virt. eigenvalues --   -0.01055  -0.00229   0.00068   0.00585   0.00703
 Alpha virt. eigenvalues --    0.01456   0.01747   0.01971   0.02247   0.02495
 Alpha virt. eigenvalues --    0.02824   0.03464   0.03749   0.03960   0.04090
 Alpha virt. eigenvalues --    0.04600   0.04850   0.05384   0.05606   0.05901
 Alpha virt. eigenvalues --    0.06300   0.06455   0.06677   0.07257   0.07474
 Alpha virt. eigenvalues --    0.07607   0.08101   0.08269   0.08379   0.08484
 Alpha virt. eigenvalues --    0.08994   0.09400   0.09520   0.09581   0.10394
 Alpha virt. eigenvalues --    0.10558   0.11004   0.11166   0.11266   0.11526
 Alpha virt. eigenvalues --    0.11665   0.11960   0.12060   0.12244   0.12518
 Alpha virt. eigenvalues --    0.12663   0.12878   0.13184   0.13279   0.13460
 Alpha virt. eigenvalues --    0.13516   0.13714   0.13882   0.14200   0.14413
 Alpha virt. eigenvalues --    0.14645   0.14928   0.14995   0.15369   0.15585
 Alpha virt. eigenvalues --    0.15722   0.16052   0.16463   0.16734   0.16804
 Alpha virt. eigenvalues --    0.17012   0.17253   0.17307   0.17837   0.18041
 Alpha virt. eigenvalues --    0.18232   0.18695   0.18822   0.19189   0.19549
 Alpha virt. eigenvalues --    0.19632   0.20131   0.20279   0.20682   0.20936
 Alpha virt. eigenvalues --    0.21173   0.21234   0.21736   0.22217   0.22281
 Alpha virt. eigenvalues --    0.22815   0.22892   0.23061   0.23486   0.23644
 Alpha virt. eigenvalues --    0.23764   0.23984   0.24453   0.24747   0.25168
 Alpha virt. eigenvalues --    0.25554   0.25666   0.25975   0.26380   0.26798
 Alpha virt. eigenvalues --    0.27093   0.27578   0.27993   0.28133   0.28477
 Alpha virt. eigenvalues --    0.28647   0.29115   0.29384   0.29572   0.30073
 Alpha virt. eigenvalues --    0.30257   0.30512   0.30773   0.30906   0.31307
 Alpha virt. eigenvalues --    0.31672   0.32396   0.32876   0.33169   0.33471
 Alpha virt. eigenvalues --    0.33713   0.33853   0.34396   0.34915   0.35986
 Alpha virt. eigenvalues --    0.36059   0.36316   0.37047   0.37481   0.37906
 Alpha virt. eigenvalues --    0.38132   0.38579   0.38688   0.39138   0.39296
 Alpha virt. eigenvalues --    0.39729   0.40532   0.41507   0.42532   0.43186
 Alpha virt. eigenvalues --    0.43602   0.43960   0.44142   0.47491   0.48846
 Alpha virt. eigenvalues --    0.49441   0.50511   0.50779   0.51008   0.51836
 Alpha virt. eigenvalues --    0.52862   0.53541   0.53891   0.54610   0.54802
 Alpha virt. eigenvalues --    0.55209   0.55521   0.56096   0.56467   0.56919
 Alpha virt. eigenvalues --    0.57287   0.57546   0.57772   0.58350   0.58552
 Alpha virt. eigenvalues --    0.59019   0.59544   0.60107   0.60772   0.61573
 Alpha virt. eigenvalues --    0.61812   0.62354   0.62523   0.63455   0.64004
 Alpha virt. eigenvalues --    0.64226   0.64928   0.65304   0.65448   0.65866
 Alpha virt. eigenvalues --    0.66926   0.67760   0.68579   0.69252   0.69452
 Alpha virt. eigenvalues --    0.69799   0.70247   0.70377   0.70933   0.71889
 Alpha virt. eigenvalues --    0.72417   0.72836   0.73261   0.73627   0.74209
 Alpha virt. eigenvalues --    0.74418   0.74662   0.75068   0.76110   0.76624
 Alpha virt. eigenvalues --    0.77171   0.77355   0.78378   0.78665   0.79021
 Alpha virt. eigenvalues --    0.80642   0.81503   0.82823   0.83244   0.83699
 Alpha virt. eigenvalues --    0.84453   0.84684   0.85342   0.85792   0.86106
 Alpha virt. eigenvalues --    0.86694   0.86813   0.87777   0.88223   0.88600
 Alpha virt. eigenvalues --    0.89281   0.90016   0.90216   0.90409   0.90862
 Alpha virt. eigenvalues --    0.91022   0.91971   0.92337   0.92435   0.94166
 Alpha virt. eigenvalues --    0.94446   0.94970   0.95619   0.98101   0.99456
 Alpha virt. eigenvalues --    0.99950   1.00657   1.01378   1.02021   1.02189
 Alpha virt. eigenvalues --    1.02473   1.03429   1.04359   1.05316   1.05939
 Alpha virt. eigenvalues --    1.06719   1.07399   1.07519   1.08435   1.09018
 Alpha virt. eigenvalues --    1.09727   1.10526   1.11968   1.12694   1.13061
 Alpha virt. eigenvalues --    1.13809   1.14540   1.15248   1.16367   1.17526
 Alpha virt. eigenvalues --    1.19568   1.19709   1.27950   1.28905   1.29921
 Alpha virt. eigenvalues --    1.31039   1.32289   1.35623   1.37151   1.37933
 Alpha virt. eigenvalues --    1.40091   1.41361   1.43456   1.44980   1.45333
 Alpha virt. eigenvalues --    1.47248   1.48458   1.48763   1.49231   1.50408
 Alpha virt. eigenvalues --    1.50785   1.52186   1.52367   1.53002   1.53452
 Alpha virt. eigenvalues --    1.53740   1.54498   1.55192   1.55765   1.56473
 Alpha virt. eigenvalues --    1.56636   1.56739   1.56845   1.57575   1.58267
 Alpha virt. eigenvalues --    1.59279   1.60158   1.61379   1.62513   1.63202
 Alpha virt. eigenvalues --    1.63782   1.64907   1.65474   1.65816   1.66000
 Alpha virt. eigenvalues --    1.66946   1.68760   1.68983   1.69550   1.69925
 Alpha virt. eigenvalues --    1.71289   1.73502   1.73827   1.74236   1.75258
 Alpha virt. eigenvalues --    1.76358   1.76984   1.77335   1.77792   1.77970
 Alpha virt. eigenvalues --    1.78305   1.78892   1.81002   1.81475   1.82797
 Alpha virt. eigenvalues --    1.83687   1.83983   1.84951   1.86298   1.87732
 Alpha virt. eigenvalues --    1.88899   1.89981   1.90762   1.91486   1.91612
 Alpha virt. eigenvalues --    1.92580   1.93611   1.93824   1.94282   1.94740
 Alpha virt. eigenvalues --    1.95665   1.95716   1.96432   1.97723   1.98050
 Alpha virt. eigenvalues --    1.98710   1.99635   2.01037   2.01485   2.03425
 Alpha virt. eigenvalues --    2.03835   2.04130   2.05096   2.07485   2.08033
 Alpha virt. eigenvalues --    2.09953   2.11410   2.11636   2.13878   2.14844
 Alpha virt. eigenvalues --    2.16264   2.18044   2.20402   2.20865   2.22218
 Alpha virt. eigenvalues --    2.24807   2.30089   2.30537   2.33022   2.34156
 Alpha virt. eigenvalues --    2.35179   2.35572   2.38797   2.42539   2.43200
 Alpha virt. eigenvalues --    2.43608   2.46519   2.46661   2.46863   2.47032
 Alpha virt. eigenvalues --    2.48137   2.50323   2.51968   2.52923   2.53453
 Alpha virt. eigenvalues --    2.53721   2.55872   2.57553   2.61900   2.62480
 Alpha virt. eigenvalues --    2.63025   2.63264   2.63763   2.64491   2.66240
 Alpha virt. eigenvalues --    2.66675   2.67073   2.67310   2.68393   2.69673
 Alpha virt. eigenvalues --    2.70949   2.71779   2.72438   2.72931   2.73044
 Alpha virt. eigenvalues --    2.74187   2.74537   2.75111   2.75488   2.76274
 Alpha virt. eigenvalues --    2.77643   2.79580   2.79934   2.81266   2.82724
 Alpha virt. eigenvalues --    2.82973   2.85205   2.85727   2.87102   2.87294
 Alpha virt. eigenvalues --    2.89083   2.92220   2.92614   2.93112   2.93186
 Alpha virt. eigenvalues --    2.93688   2.94410   2.95570   2.96621   2.97099
 Alpha virt. eigenvalues --    2.97441   3.02667   3.03138   3.04053   3.06580
 Alpha virt. eigenvalues --    3.07129   3.08749   3.10135   3.14215   3.17850
 Alpha virt. eigenvalues --    3.18298   3.19283   3.20425   3.20869   3.23752
 Alpha virt. eigenvalues --    3.30624   3.31874   3.35013   3.35878   3.38233
 Alpha virt. eigenvalues --    3.38853   3.49334   3.50521   3.54267   3.54904
 Alpha virt. eigenvalues --    3.62899   3.63158   3.65533   3.68450   3.70489
 Alpha virt. eigenvalues --    3.73343   3.73801   3.82305   3.83571   3.91495
 Alpha virt. eigenvalues --    3.98189   3.99950   4.01351   4.03988   4.04354
 Alpha virt. eigenvalues --    4.04575   4.15077   4.15459   4.15573   4.16438
 Alpha virt. eigenvalues --    4.19207   4.34980   4.35898   4.84189   4.84577
 Alpha virt. eigenvalues --    5.02459   5.04031   5.31169   5.62830   7.92468
 Alpha virt. eigenvalues --    8.00766  17.31058  17.36548  17.39950  17.45209
 Alpha virt. eigenvalues --   17.46190  17.55127  23.57064  23.60332  23.60827
 Alpha virt. eigenvalues --   23.86544  23.87513  23.91212  23.95843  23.96712
 Alpha virt. eigenvalues --   23.96824  23.97071  23.97478  24.07516  24.07993
 Alpha virt. eigenvalues --   24.09092  24.09605  24.18652  24.19034  35.65090
 Alpha virt. eigenvalues --   49.88924 189.09093 189.18562
          Condensed to atoms (all electrons):
               1          2          3          4          5          6
     1  O    8.363098   0.041217  -0.242153  -0.204312   0.010369   0.002034
     2  C    0.041217   7.006549  -0.590055  -0.065879   0.019508  -0.002592
     3  S   -0.242153  -0.590055  17.166408  -0.279556  -0.053800  -0.007118
     4  S   -0.204312  -0.065879  -0.279556  16.607274   0.107277   0.016345
     5  C    0.010369   0.019508  -0.053800   0.107277   5.422790   0.328120
     6  H    0.002034  -0.002592  -0.007118   0.016345   0.328120   0.566713
     7  H    0.004421   0.021220   0.003156  -0.061574   0.394138  -0.022031
     8  H    0.002271   0.000134   0.021057  -0.049705   0.381547  -0.022842
     9  C    0.021070  -0.010484  -0.119473  -0.000852  -0.004321  -0.000168
    10  N   -0.001280   0.005977   0.013151  -0.000818  -0.000408  -0.000036
    11  C   -0.007092  -0.010755   0.013757  -0.003063  -0.000286  -0.000239
    12  H    0.000158   0.000847  -0.000582  -0.001075   0.000284   0.000004
    13  H   -0.000258  -0.007261   0.005620  -0.000482  -0.000943  -0.000113
    14  H    0.019386   0.109020  -0.102487   0.000744   0.012994   0.002218
    15  C   -0.260275  -0.765124   0.805412  -0.033974  -0.031134  -0.010033
    16  H   -0.025379  -0.095420   0.068647  -0.025568   0.000818  -0.002161
    17  H   -0.116110  -0.093127   0.104100   0.018420  -0.006694  -0.001703
    18  C   -0.054342  -0.366724  -0.276809  -0.122510  -0.011466  -0.001069
    19  C    0.232855   0.119959  -0.094382  -0.080842   0.004084   0.000586
    20  C   -0.064420   0.275751  -0.192191   0.101253   0.010496   0.002400
    21  C   -0.023778   0.052722  -0.016957   0.035400  -0.000207   0.000253
    22  H    0.016692   0.006321  -0.012935  -0.003372   0.000556   0.000201
    23  C    0.011763   0.131934  -0.027779  -0.004296   0.002714   0.000334
    24  H    0.022440  -0.003064  -0.015445   0.005479  -0.000357   0.000030
    25  C    0.007794   0.018307  -0.004664   0.002623   0.000181   0.000092
    26  H   -0.001129  -0.000474  -0.000230   0.000320  -0.000010  -0.000007
    27  H   -0.000893  -0.000359   0.000220  -0.000399  -0.000001  -0.000007
    28  H    0.000006   0.000127  -0.000082   0.000017   0.000002   0.000002
    29  C   -0.011446  -0.011161   0.093409   0.005728   0.001631   0.000007
    30  C    0.003819   0.011511  -0.015799  -0.002384   0.000891   0.000147
    31  C   -0.007510  -0.030515   0.049526   0.002158  -0.003740  -0.000472
    32  C    0.000325   0.000688  -0.005455  -0.000224  -0.000018   0.000004
    33  H   -0.000005   0.000112   0.000537  -0.000000   0.000001   0.000003
    34  C   -0.000364  -0.005326   0.008758   0.000507  -0.000181  -0.000025
    35  H   -0.000321   0.002741   0.000216   0.000941   0.000035   0.000003
    36  C   -0.000091  -0.000328   0.001632   0.000013  -0.000013  -0.000002
    37  H    0.000005   0.000035  -0.000069   0.000001  -0.000000  -0.000000
    38  H   -0.000005  -0.000295   0.000431  -0.000030  -0.000014  -0.000002
    39  H   -0.000000  -0.000010   0.000092   0.000001  -0.000000   0.000000
               7          8          9         10         11         12
     1  O    0.004421   0.002271   0.021070  -0.001280  -0.007092   0.000158
     2  C    0.021220   0.000134  -0.010484   0.005977  -0.010755   0.000847
     3  S    0.003156   0.021057  -0.119473   0.013151   0.013757  -0.000582
     4  S   -0.061574  -0.049705  -0.000852  -0.000818  -0.003063  -0.001075
     5  C    0.394138   0.381547  -0.004321  -0.000408  -0.000286   0.000284
     6  H   -0.022031  -0.022842  -0.000168  -0.000036  -0.000239   0.000004
     7  H    0.514802  -0.039584   0.001057  -0.000211  -0.000149   0.000023
     8  H   -0.039584   0.526583   0.002790   0.000429   0.000349  -0.000172
     9  C    0.001057   0.002790  12.589922  -0.066395  -0.338530   0.068549
    10  N   -0.000211   0.000429  -0.066395   6.627363   0.346869  -0.184314
    11  C   -0.000149   0.000349  -0.338530   0.346869   6.388933  -0.190658
    12  H    0.000023  -0.000172   0.068549  -0.184314  -0.190658   2.116725
    13  H    0.000044   0.000215   0.468256  -0.075151  -0.003723   0.070259
    14  H    0.000694  -0.005978   0.485419  -0.080037  -0.073712   0.039700
    15  C   -0.004762  -0.003965  -0.124689  -0.043110  -0.090339  -0.005404
    16  H   -0.002273  -0.000767  -0.018363  -0.035830   0.022990  -0.003614
    17  H    0.001455  -0.002822  -0.000803   0.004520   0.000314   0.000392
    18  C    0.003657   0.000353   0.121695   0.026030   0.261643  -0.032511
    19  C   -0.000045   0.003429   0.017630  -0.004387   0.041801  -0.005264
    20  C    0.000729  -0.001934  -0.030554   0.023731  -0.118714   0.020653
    21  C    0.000659  -0.000333   0.003100   0.001787  -0.001091   0.000540
    22  H   -0.000202   0.000262   0.000644  -0.000176   0.000138  -0.000017
    23  C   -0.000535   0.000811   0.004801   0.005949  -0.094955   0.017228
    24  H    0.000445  -0.000428   0.026035   0.011276  -0.019033  -0.000731
    25  C    0.000156   0.000035  -0.000603  -0.000332  -0.009408   0.001161
    26  H   -0.000009  -0.000008  -0.000060   0.000062   0.000163   0.000007
    27  H   -0.000014   0.000010  -0.000445  -0.000470   0.004466  -0.000688
    28  H    0.000003  -0.000000  -0.000044  -0.000042  -0.000018  -0.000012
    29  C   -0.000747  -0.000194  -5.175206   0.192034   0.245091  -0.240089
    30  C    0.000006   0.000265   1.093845  -0.042647  -0.229363   0.046031
    31  C   -0.000097  -0.000031  -2.085446   0.032640   0.126200   0.040193
    32  C   -0.000010   0.000070   0.200386   0.015735   0.013511   0.029691
    33  H    0.000003   0.000012   0.050952   0.012917  -0.013549   0.002799
    34  C    0.000160  -0.000445  -0.091636  -0.021501  -0.017881   0.012396
    35  H   -0.000151   0.000237  -0.060266   0.001915   0.001394  -0.000413
    36  C    0.000004  -0.000032   0.131630   0.007249  -0.004506   0.005089
    37  H   -0.000000   0.000000  -0.004290  -0.001011   0.002087  -0.000327
    38  H   -0.000000  -0.000000   0.000887   0.000247   0.000507  -0.000260
    39  H   -0.000000   0.000001  -0.007811   0.000296  -0.000292  -0.000020
              13         14         15         16         17         18
     1  O   -0.000258   0.019386  -0.260275  -0.025379  -0.116110  -0.054342
     2  C   -0.007261   0.109020  -0.765124  -0.095420  -0.093127  -0.366724
     3  S    0.005620  -0.102487   0.805412   0.068647   0.104100  -0.276809
     4  S   -0.000482   0.000744  -0.033974  -0.025568   0.018420  -0.122510
     5  C   -0.000943   0.012994  -0.031134   0.000818  -0.006694  -0.011466
     6  H   -0.000113   0.002218  -0.010033  -0.002161  -0.001703  -0.001069
     7  H    0.000044   0.000694  -0.004762  -0.002273   0.001455   0.003657
     8  H    0.000215  -0.005978  -0.003965  -0.000767  -0.002822   0.000353
     9  C    0.468256   0.485419  -0.124689  -0.018363  -0.000803   0.121695
    10  N   -0.075151  -0.080037  -0.043110  -0.035830   0.004520   0.026030
    11  C   -0.003723  -0.073712  -0.090339   0.022990   0.000314   0.261643
    12  H    0.070259   0.039700  -0.005404  -0.003614   0.000392  -0.032511
    13  H    0.523716  -0.054759   0.003089  -0.005109   0.002118   0.007378
    14  H   -0.054759   0.938905  -0.086032  -0.014016  -0.021976  -0.044053
    15  C    0.003089  -0.086032  19.958679   0.129271   0.666347  -7.295729
    16  H   -0.005109  -0.014016   0.129271   0.843684  -0.110206   0.261938
    17  H    0.002118  -0.021976   0.666347  -0.110206   0.632721   0.048357
    18  C    0.007378  -0.044053  -7.295729   0.261938   0.048357  15.428952
    19  C   -0.000158   0.003091  -4.255443   0.154860  -0.315145   0.305741
    20  C   -0.004504   0.066810  -0.561993  -0.160075   0.098720  -1.179154
    21  C    0.000035  -0.001486  -0.319712  -0.060849   0.069273  -0.242696
    22  H   -0.000072   0.001670  -0.106862   0.006795  -0.028161  -0.073729
    23  C   -0.003060   0.031801  -0.127703   0.018016  -0.127146  -1.238073
    24  H    0.001992   0.000093  -0.102402  -0.047201   0.019358   0.035630
    25  C   -0.000186   0.002001  -0.393963  -0.013187  -0.025759  -0.128365
    26  H    0.000003  -0.000063   0.005601   0.000080   0.003161   0.017405
    27  H   -0.000011  -0.000164   0.002412   0.004262  -0.000883   0.045406
    28  H   -0.000001   0.000016  -0.014353  -0.001093  -0.000481   0.023144
    29  C   -0.136266  -0.130471   0.147689   0.028784   0.003316  -0.124425
    30  C    0.005940   0.493049   0.013724  -0.080043  -0.013448  -0.015728
    31  C    0.007311  -0.704602   0.014053   0.098658   0.018098  -0.001652
    32  C    0.023527  -0.009181  -0.032489   0.000744  -0.003098   0.026506
    33  H    0.001815   0.010466   0.004824  -0.003988  -0.000203  -0.007235
    34  C    0.000457  -0.013631   0.014066   0.003110   0.005028  -0.014724
    35  H   -0.000809  -0.022584   0.001678   0.000913  -0.000168  -0.002227
    36  C    0.002990  -0.035407  -0.005471   0.005517   0.000394   0.004542
    37  H    0.000011   0.001183  -0.000078  -0.000483  -0.000052   0.000243
    38  H   -0.000182   0.003895   0.000225  -0.000222   0.000102  -0.000194
    39  H    0.000049  -0.001715  -0.000042   0.000126  -0.000027   0.000005
              19         20         21         22         23         24
     1  O    0.232855  -0.064420  -0.023778   0.016692   0.011763   0.022440
     2  C    0.119959   0.275751   0.052722   0.006321   0.131934  -0.003064
     3  S   -0.094382  -0.192191  -0.016957  -0.012935  -0.027779  -0.015445
     4  S   -0.080842   0.101253   0.035400  -0.003372  -0.004296   0.005479
     5  C    0.004084   0.010496  -0.000207   0.000556   0.002714  -0.000357
     6  H    0.000586   0.002400   0.000253   0.000201   0.000334   0.000030
     7  H   -0.000045   0.000729   0.000659  -0.000202  -0.000535   0.000445
     8  H    0.003429  -0.001934  -0.000333   0.000262   0.000811  -0.000428
     9  C    0.017630  -0.030554   0.003100   0.000644   0.004801   0.026035
    10  N   -0.004387   0.023731   0.001787  -0.000176   0.005949   0.011276
    11  C    0.041801  -0.118714  -0.001091   0.000138  -0.094955  -0.019033
    12  H   -0.005264   0.020653   0.000540  -0.000017   0.017228  -0.000731
    13  H   -0.000158  -0.004504   0.000035  -0.000072  -0.003060   0.001992
    14  H    0.003091   0.066810  -0.001486   0.001670   0.031801   0.000093
    15  C   -4.255443  -0.561993  -0.319712  -0.106862  -0.127703  -0.102402
    16  H    0.154860  -0.160075  -0.060849   0.006795   0.018016  -0.047201
    17  H   -0.315145   0.098720   0.069273  -0.028161  -0.127146   0.019358
    18  C    0.305741  -1.179154  -0.242696  -0.073729  -1.238073   0.035630
    19  C   14.284856  -4.745498  -1.182644   0.562699   1.499677  -0.029792
    20  C   -4.745498  13.404443   1.333557  -0.053762  -2.004174   0.523249
    21  C   -1.182644   1.333557   6.288764  -0.093391  -0.603321   0.031162
    22  H    0.562699  -0.053762  -0.093391   0.520263   0.049474  -0.002649
    23  C    1.499677  -2.004174  -0.603321   0.049474   7.625512  -0.133186
    24  H   -0.029792   0.523249   0.031162  -0.002649  -0.133186   0.548000
    25  C   -0.429170  -0.315588   0.568351   0.028293   0.701092   0.009329
    26  H   -0.088281   0.015205   0.454744  -0.018397  -0.004598  -0.000443
    27  H    0.059965  -0.177125  -0.004346   0.000942   0.462584  -0.020046
    28  H   -0.031395   0.001915  -0.044339   0.000902  -0.055125   0.002998
    29  C   -0.022463   0.038529   0.001186  -0.001288  -0.049401  -0.009707
    30  C    0.023439  -0.042117  -0.003331   0.000774   0.038525  -0.000990
    31  C   -0.021065   0.020159   0.002310  -0.000902  -0.018927  -0.008639
    32  C    0.007079  -0.013728  -0.000968   0.000190   0.010122  -0.004719
    33  H   -0.001037   0.001076  -0.000154  -0.000009   0.003145  -0.000246
    34  C   -0.004303   0.005886   0.000289  -0.000144  -0.001156   0.000515
    35  H   -0.000118   0.000554   0.000133  -0.000017  -0.000329  -0.000813
    36  C    0.000942  -0.002456  -0.000045   0.000007   0.000642  -0.000314
    37  H    0.000083  -0.000126  -0.000019   0.000004   0.000055   0.000001
    38  H   -0.000031  -0.000061  -0.000010  -0.000003   0.000009   0.000044
    39  H    0.000023  -0.000022  -0.000001   0.000001   0.000001  -0.000020
              25         26         27         28         29         30
     1  O    0.007794  -0.001129  -0.000893   0.000006  -0.011446   0.003819
     2  C    0.018307  -0.000474  -0.000359   0.000127  -0.011161   0.011511
     3  S   -0.004664  -0.000230   0.000220  -0.000082   0.093409  -0.015799
     4  S    0.002623   0.000320  -0.000399   0.000017   0.005728  -0.002384
     5  C    0.000181  -0.000010  -0.000001   0.000002   0.001631   0.000891
     6  H    0.000092  -0.000007  -0.000007   0.000002   0.000007   0.000147
     7  H    0.000156  -0.000009  -0.000014   0.000003  -0.000747   0.000006
     8  H    0.000035  -0.000008   0.000010  -0.000000  -0.000194   0.000265
     9  C   -0.000603  -0.000060  -0.000445  -0.000044  -5.175206   1.093845
    10  N   -0.000332   0.000062  -0.000470  -0.000042   0.192034  -0.042647
    11  C   -0.009408   0.000163   0.004466  -0.000018   0.245091  -0.229363
    12  H    0.001161   0.000007  -0.000688  -0.000012  -0.240089   0.046031
    13  H   -0.000186   0.000003  -0.000011  -0.000001  -0.136266   0.005940
    14  H    0.002001  -0.000063  -0.000164   0.000016  -0.130471   0.493049
    15  C   -0.393963   0.005601   0.002412  -0.014353   0.147689   0.013724
    16  H   -0.013187   0.000080   0.004262  -0.001093   0.028784  -0.080043
    17  H   -0.025759   0.003161  -0.000883  -0.000481   0.003316  -0.013448
    18  C   -0.128365   0.017405   0.045406   0.023144  -0.124425  -0.015728
    19  C   -0.429170  -0.088281   0.059965  -0.031395  -0.022463   0.023439
    20  C   -0.315588   0.015205  -0.177125   0.001915   0.038529  -0.042117
    21  C    0.568351   0.454744  -0.004346  -0.044339   0.001186  -0.003331
    22  H    0.028293  -0.018397   0.000942   0.000902  -0.001288   0.000774
    23  C    0.701092  -0.004598   0.462584  -0.055125  -0.049401   0.038525
    24  H    0.009329  -0.000443  -0.020046   0.002998  -0.009707  -0.000990
    25  C    5.916030  -0.072481  -0.069546   0.457483   0.000879  -0.000139
    26  H   -0.072481   0.505923   0.000648  -0.014862   0.000047  -0.000063
    27  H   -0.069546   0.000648   0.503664  -0.015911  -0.000543   0.000328
    28  H    0.457483  -0.014862  -0.015911   0.504700   0.000060  -0.000012
    29  C    0.000879   0.000047  -0.000543   0.000060  13.911013  -0.901881
    30  C   -0.000139  -0.000063   0.000328  -0.000012  -0.901881  13.695783
    31  C   -0.000034   0.000039  -0.000095  -0.000000  -0.913962  -7.353855
    32  C    0.000259   0.000006   0.000296  -0.000008  -1.607128  -0.779224
    33  H    0.000689  -0.000010  -0.000123   0.000008  -0.086332   0.511827
    34  C    0.000011  -0.000003  -0.000056   0.000001  -0.267976   0.542174
    35  H    0.000024   0.000001  -0.000000   0.000000  -0.096466  -0.119773
    36  C   -0.000015   0.000002   0.000033  -0.000000  -0.375731  -0.609460
    37  H    0.000013  -0.000000   0.000002   0.000000  -0.003756  -0.082245
    38  H   -0.000002  -0.000000   0.000000  -0.000000   0.040592   0.031276
    39  H    0.000002  -0.000000  -0.000000   0.000000   0.023583  -0.013301
              31         32         33         34         35         36
     1  O   -0.007510   0.000325  -0.000005  -0.000364  -0.000321  -0.000091
     2  C   -0.030515   0.000688   0.000112  -0.005326   0.002741  -0.000328
     3  S    0.049526  -0.005455   0.000537   0.008758   0.000216   0.001632
     4  S    0.002158  -0.000224  -0.000000   0.000507   0.000941   0.000013
     5  C   -0.003740  -0.000018   0.000001  -0.000181   0.000035  -0.000013
     6  H   -0.000472   0.000004   0.000003  -0.000025   0.000003  -0.000002
     7  H   -0.000097  -0.000010   0.000003   0.000160  -0.000151   0.000004
     8  H   -0.000031   0.000070   0.000012  -0.000445   0.000237  -0.000032
     9  C   -2.085446   0.200386   0.050952  -0.091636  -0.060266   0.131630
    10  N    0.032640   0.015735   0.012917  -0.021501   0.001915   0.007249
    11  C    0.126200   0.013511  -0.013549  -0.017881   0.001394  -0.004506
    12  H    0.040193   0.029691   0.002799   0.012396  -0.000413   0.005089
    13  H    0.007311   0.023527   0.001815   0.000457  -0.000809   0.002990
    14  H   -0.704602  -0.009181   0.010466  -0.013631  -0.022584  -0.035407
    15  C    0.014053  -0.032489   0.004824   0.014066   0.001678  -0.005471
    16  H    0.098658   0.000744  -0.003988   0.003110   0.000913   0.005517
    17  H    0.018098  -0.003098  -0.000203   0.005028  -0.000168   0.000394
    18  C   -0.001652   0.026506  -0.007235  -0.014724  -0.002227   0.004542
    19  C   -0.021065   0.007079  -0.001037  -0.004303  -0.000118   0.000942
    20  C    0.020159  -0.013728   0.001076   0.005886   0.000554  -0.002456
    21  C    0.002310  -0.000968  -0.000154   0.000289   0.000133  -0.000045
    22  H   -0.000902   0.000190  -0.000009  -0.000144  -0.000017   0.000007
    23  C   -0.018927   0.010122   0.003145  -0.001156  -0.000329   0.000642
    24  H   -0.008639  -0.004719  -0.000246   0.000515  -0.000813  -0.000314
    25  C   -0.000034   0.000259   0.000689   0.000011   0.000024  -0.000015
    26  H    0.000039   0.000006  -0.000010  -0.000003   0.000001   0.000002
    27  H   -0.000095   0.000296  -0.000123  -0.000056  -0.000000   0.000033
    28  H   -0.000000  -0.000008   0.000008   0.000001   0.000000  -0.000000
    29  C   -0.913962  -1.607128  -0.086332  -0.267976  -0.096466  -0.375731
    30  C   -7.353855  -0.779224   0.511827   0.542174  -0.119773  -0.609460
    31  C   16.098330   1.009203  -0.068618  -0.270981   0.609009  -0.257899
    32  C    1.009203   7.078838  -0.090551  -0.448759   0.027987   0.686222
    33  H   -0.068618  -0.090551   0.498866   0.014806  -0.003297  -0.000924
    34  C   -0.270981  -0.448759   0.014806   6.089887  -0.055170   0.537567
    35  H    0.609009   0.027987  -0.003297  -0.055170   0.525682   0.019340
    36  C   -0.257899   0.686222  -0.000924   0.537567   0.019340   5.878552
    37  H    0.017516   0.429243  -0.011069   0.007239   0.000638  -0.052009
    38  H   -0.112927  -0.006179   0.000749   0.430305  -0.019681  -0.062887
    39  H   -0.014390  -0.072144   0.000292  -0.058279   0.000921   0.479280
              37         38         39
     1  O    0.000005  -0.000005  -0.000000
     2  C    0.000035  -0.000295  -0.000010
     3  S   -0.000069   0.000431   0.000092
     4  S    0.000001  -0.000030   0.000001
     5  C   -0.000000  -0.000014  -0.000000
     6  H   -0.000000  -0.000002   0.000000
     7  H   -0.000000  -0.000000  -0.000000
     8  H    0.000000  -0.000000   0.000001
     9  C   -0.004290   0.000887  -0.007811
    10  N   -0.001011   0.000247   0.000296
    11  C    0.002087   0.000507  -0.000292
    12  H   -0.000327  -0.000260  -0.000020
    13  H    0.000011  -0.000182   0.000049
    14  H    0.001183   0.003895  -0.001715
    15  C   -0.000078   0.000225  -0.000042
    16  H   -0.000483  -0.000222   0.000126
    17  H   -0.000052   0.000102  -0.000027
    18  C    0.000243  -0.000194   0.000005
    19  C    0.000083  -0.000031   0.000023
    20  C   -0.000126  -0.000061  -0.000022
    21  C   -0.000019  -0.000010  -0.000001
    22  H    0.000004  -0.000003   0.000001
    23  C    0.000055   0.000009   0.000001
    24  H    0.000001   0.000044  -0.000020
    25  C    0.000013  -0.000002   0.000002
    26  H   -0.000000  -0.000000  -0.000000
    27  H    0.000002   0.000000  -0.000000
    28  H    0.000000  -0.000000   0.000000
    29  C   -0.003756   0.040592   0.023583
    30  C   -0.082245   0.031276  -0.013301
    31  C    0.017516  -0.112927  -0.014390
    32  C    0.429243  -0.006179  -0.072144
    33  H   -0.011069   0.000749   0.000292
    34  C    0.007239   0.430305  -0.058279
    35  H    0.000638  -0.019681   0.000921
    36  C   -0.052009  -0.062887   0.479280
    37  H    0.505566   0.000294  -0.014793
    38  H    0.000294   0.513401  -0.015461
    39  H   -0.014793  -0.015461   0.519000
 Mulliken charges:
               1
     1  O    0.261440
     2  C    0.234272
     3  S   -0.298107
     4  S    0.036414
     5  C   -0.584841
     6  H    0.151126
     7  H    0.185562
     8  H    0.188380
     9  C   -1.148227
    10  N    0.227979
    11  C   -0.242855
    12  H   -0.806577
    13  H    0.168222
    14  H    0.179198
    15  C   -1.091989
    16  H    0.056635
    17  H    0.171817
    18  C    0.614792
    19  C   -0.011335
    20  C   -0.276918
    21  C   -0.244588
    22  H    0.199259
    23  C   -0.122425
    24  H    0.162152
    25  C   -0.251362
    26  H    0.197713
    27  H    0.206888
    28  H    0.186394
    29  C    1.433062
    30  C   -0.207553
    31  C   -0.269042
    32  C   -0.486749
    33  H    0.171455
    34  C   -0.400620
    35  H    0.188238
    36  C   -0.354058
    37  H    0.206108
    38  H    0.195482
    39  H    0.174657
 Sum of Mulliken charges =  -1.00000
 Mulliken charges with hydrogens summed into heavy atoms:
               1
     1  O    0.261440
     2  C    0.234272
     3  S   -0.298107
     4  S    0.036414
     5  C   -0.059774
     9  C   -0.800807
    10  N    0.227979
    11  C   -1.049432
    15  C   -0.863536
    18  C    0.614792
    19  C    0.187924
    20  C   -0.114766
    21  C   -0.046875
    23  C    0.084463
    25  C   -0.064968
    29  C    1.433062
    30  C   -0.036098
    31  C   -0.080804
    32  C   -0.280641
    34  C   -0.205139
    36  C   -0.179401
 APT charges:
               1
     1  O   -1.443049
     2  C    1.698254
     3  S   -0.794600
     4  S   -0.373889
     5  C    0.102541
     6  H    0.032013
     7  H    0.009181
     8  H    0.009211
     9  C    0.586474
    10  N   -1.363016
    11  C    0.704937
    12  H   -1.002603
    13  H    0.059582
    14  H   -0.011773
    15  C    0.863624
    16  H    0.009059
    17  H   -0.034800
    18  C   -0.059239
    19  C   -0.045886
    20  C   -0.062963
    21  C   -0.068100
    22  H    0.048817
    23  C   -0.062391
    24  H    0.107442
    25  C   -0.029827
    26  H    0.041973
    27  H    0.042153
    28  H    0.044237
    29  C    0.092472
    30  C   -0.113404
    31  C   -0.092463
    32  C   -0.010902
    33  H    0.070193
    34  C   -0.024748
    35  H    0.042513
    36  C   -0.085338
    37  H    0.036532
    38  H    0.036643
    39  H    0.041140
 Sum of APT charges =  -1.00000
 APT charges with hydrogens summed into heavy atoms:
               1
     1  O   -1.443049
     2  C    1.698254
     3  S   -0.794600
     4  S   -0.373889
     5  C    0.152946
     9  C    0.634283
    10  N   -1.363016
    11  C   -0.297666
    15  C    0.837883
    18  C   -0.059239
    19  C    0.002931
    20  C    0.044479
    21  C   -0.026127
    23  C   -0.020238
    25  C    0.014410
    29  C    0.092472
    30  C   -0.043211
    31  C   -0.049951
    32  C    0.025629
    34  C    0.011894
    36  C   -0.044198
 Electronic spatial extent (au):  <R**2>=          10585.0177
 Charge=             -1.0000 electrons
 Dipole moment (field-independent basis, Debye):
    X=              9.0147    Y=              1.9324    Z=            -17.5765  Tot=             19.8477
 Quadrupole moment (field-independent basis, Debye-Ang):
   XX=           -159.4102   YY=           -128.4319   ZZ=           -216.4804
   XY=             -0.7333   XZ=             35.1835   YZ=              7.6565
 Traceless Quadrupole moment (field-independent basis, Debye-Ang):
   XX=              8.6973   YY=             39.6756   ZZ=            -48.3729
   XY=             -0.7333   XZ=             35.1835   YZ=              7.6565
 Octapole moment (field-independent basis, Debye-Ang**2):
  XXX=             67.9959  YYY=             58.3097  ZZZ=           -351.4493  XYY=             77.4468
  XXY=             -8.2748  XXZ=           -148.7853  XZZ=            173.1850  YZZ=             11.2949
  YYZ=              3.3590  XYZ=             14.8015
 Hexadecapole moment (field-independent basis, Debye-Ang**3):
 XXXX=          -9125.3908 YYYY=          -4229.0202 ZZZZ=          -2801.4774 XXXY=             72.3304
 XXXZ=            481.6530 YYYX=            117.6643 YYYZ=             39.0381 ZZZX=            722.4918
 ZZZY=             42.9081 XXYY=          -1917.6242 XXZZ=          -2042.6610 YYZZ=          -1068.7449
 XXYZ=             52.3511 YYXZ=             90.3332 ZZXY=            -30.3090
 N-N= 1.724607294953D+03 E-N=-7.194108754806D+03  KE= 1.580570226319D+03
  Exact polarizability: 369.850 -30.925 413.841  30.666  -5.245 388.938
 Approx polarizability: 416.140 -36.018 447.472  39.258 -20.513 424.826
 D2PCM: PCM CHGder 2nd derivatives, FixD1E=F FixD2E=F DoIter=F DoCFld=F I1PDM=0
 Calling FoFJK, ICntrl=    100127 FMM=F ISym2X=0 I1Cent= 0 IOpClX= 0 NMat=1 NMatS=1 NMatT=0.
 Full mass-weighted force constant matrix:
 Low frequencies --- -562.2406   -4.0948   -0.0040   -0.0017    0.0007    5.8990
 Low frequencies ---    7.6003   10.2506   13.0933
 ******    1 imaginary frequencies (negative Signs) ****** 
 Diagonal vibrational polarizability:
     1401.4403441    1926.1885278    1408.6404366
 Harmonic frequencies (cm**-1), IR intensities (KM/Mole), Raman scattering
 activities (A**4/AMU), depolarization ratios for plane and unpolarized
 incident light, reduced masses (AMU), force constants (mDyne/A),
 and normal coordinates:
                      1                      2                      3
                      A                      A                      A
 Frequencies --   -562.2351                 9.1475                12.3103
 Red. masses --      1.3783                 7.5746                 6.4037
 Frc consts  --      0.2567                 0.0004                 0.0006
 IR Inten    --   3062.6789                 2.5727                 3.3913
  Atom  AN      X      Y      Z        X      Y      Z        X      Y      Z
     1   8    -0.00  -0.00   0.00     0.12   0.03  -0.00    -0.00   0.04   0.01
     2   6     0.00   0.00   0.00     0.13   0.04   0.00     0.04   0.06   0.02
     3  16    -0.00  -0.00   0.00     0.11   0.05   0.04     0.01   0.10   0.11
     4  16    -0.00  -0.00  -0.00     0.16   0.03  -0.04     0.14   0.02  -0.08
     5   6    -0.00  -0.00  -0.00     0.18   0.03  -0.03     0.19   0.04  -0.05
     6   1    -0.00  -0.00  -0.00     0.20   0.03  -0.05     0.25   0.01  -0.11
     7   1     0.00  -0.00  -0.00     0.15   0.03  -0.03     0.13   0.03  -0.05
     8   1    -0.00  -0.00  -0.00     0.19   0.04   0.00     0.22   0.08   0.01
     9   6    -0.01   0.01  -0.02    -0.12  -0.06  -0.07    -0.04  -0.02   0.05
    10   7    -0.03   0.02   0.08    -0.12  -0.07  -0.10    -0.02   0.01   0.09
    11   6     0.08  -0.08  -0.11    -0.11  -0.08  -0.11    -0.03   0.03   0.11
    12   1    -0.48   0.53   0.67    -0.07  -0.07  -0.09    -0.09   0.02   0.08
    13   1     0.01   0.02  -0.03    -0.08  -0.05  -0.06    -0.10  -0.03   0.03
    14   1     0.03  -0.02  -0.03    -0.13  -0.07  -0.10    -0.05  -0.00   0.07
    15   6     0.00   0.00  -0.00     0.09   0.04   0.02    -0.08   0.07   0.07
    16   1     0.00   0.00  -0.01     0.10   0.06   0.02    -0.04   0.10   0.13
    17   1     0.00  -0.00  -0.00     0.09   0.04   0.02    -0.14   0.07   0.07
    18   6     0.00  -0.00   0.00     0.08   0.03   0.02    -0.11   0.05   0.03
    19   6     0.00  -0.00   0.00     0.09   0.03   0.03    -0.17   0.02  -0.03
    20   6     0.00  -0.00  -0.00     0.04   0.02   0.00    -0.07   0.05   0.04
    21   6     0.00  -0.00   0.00     0.07   0.02   0.04    -0.20  -0.00  -0.07
    22   1     0.00  -0.00   0.00     0.12   0.04   0.04    -0.20   0.02  -0.03
    23   6     0.00  -0.00   0.00     0.02   0.01   0.01    -0.10   0.03  -0.00
    24   1     0.01  -0.00   0.00     0.03   0.02  -0.01    -0.02   0.07   0.08
    25   6     0.00  -0.00   0.00     0.04   0.01   0.02    -0.16   0.00  -0.06
    26   1     0.00   0.00   0.00     0.08   0.02   0.05    -0.25  -0.02  -0.11
    27   1     0.00   0.00   0.00    -0.00   0.01  -0.01    -0.07   0.03   0.00
    28   1     0.00  -0.00   0.00     0.03   0.01   0.02    -0.18  -0.02  -0.09
    29   6     0.00  -0.00  -0.01    -0.16  -0.05  -0.02     0.01  -0.07   0.00
    30   6     0.00  -0.00  -0.00    -0.18  -0.05   0.00     0.05  -0.08  -0.01
    31   6     0.00   0.00  -0.00    -0.19  -0.05   0.00     0.02  -0.10  -0.04
    32   6    -0.00  -0.00  -0.00    -0.22  -0.04   0.05     0.10  -0.13  -0.06
    33   1    -0.00  -0.01   0.00    -0.16  -0.05  -0.02     0.04  -0.06   0.02
    34   6     0.00   0.00   0.00    -0.23  -0.04   0.05     0.07  -0.14  -0.09
    35   1     0.00  -0.00  -0.00    -0.18  -0.05  -0.02    -0.01  -0.08  -0.03
    36   6     0.00  -0.00   0.00    -0.24  -0.03   0.08     0.11  -0.16  -0.10
    37   1    -0.00   0.00   0.00    -0.22  -0.03   0.07     0.13  -0.14  -0.06
    38   1     0.00   0.00   0.00    -0.25  -0.03   0.07     0.08  -0.16  -0.12
    39   1     0.00   0.00   0.00    -0.27  -0.02   0.11     0.15  -0.19  -0.14
                      4                      5                      6
                      A                      A                      A
 Frequencies --     16.4295                20.1899                25.5250
 Red. masses --      6.2345                 3.7393                 5.3499
 Frc consts  --      0.0010                 0.0009                 0.0021
 IR Inten    --     15.3573                 0.4453                 7.2189
  Atom  AN      X      Y      Z        X      Y      Z        X      Y      Z
     1   8    -0.01  -0.00   0.02     0.00   0.01  -0.00     0.03  -0.03  -0.01
     2   6     0.02   0.01   0.01    -0.00   0.01   0.01    -0.02  -0.03   0.05
     3  16     0.11   0.05  -0.10    -0.01   0.01   0.02    -0.09  -0.05   0.17
     4  16    -0.04  -0.04   0.16    -0.00   0.01   0.00     0.02  -0.02  -0.02
     5   6     0.02  -0.02   0.14    -0.01   0.01   0.02    -0.04  -0.03   0.08
     6   1    -0.02  -0.05   0.22    -0.01   0.01   0.02    -0.02  -0.03   0.04
     7   1     0.12  -0.00   0.14    -0.02   0.01   0.02    -0.13  -0.00   0.09
     8   1    -0.02  -0.01   0.05    -0.01  -0.00   0.03    -0.01  -0.08   0.15
     9   6     0.02   0.11  -0.10     0.01  -0.02   0.00     0.01   0.08  -0.11
    10   7     0.07   0.16  -0.08    -0.01  -0.04   0.01     0.03   0.11  -0.10
    11   6     0.12   0.22  -0.07    -0.03  -0.05   0.01     0.06   0.14  -0.10
    12   1     0.12   0.23  -0.08    -0.02  -0.02   0.00     0.08   0.15  -0.10
    13   1     0.05   0.15  -0.11     0.02  -0.01  -0.00     0.03   0.11  -0.11
    14   1    -0.03   0.10  -0.17     0.03  -0.04  -0.00    -0.01   0.08  -0.15
    15   6     0.02   0.03  -0.07     0.00   0.01  -0.00     0.00  -0.03   0.03
    16   1    -0.02   0.03  -0.14     0.00   0.00   0.00     0.03  -0.03   0.07
    17   1     0.10   0.05  -0.08    -0.00   0.01  -0.00    -0.04  -0.04   0.03
    18   6    -0.02   0.01  -0.05     0.01   0.01  -0.01     0.02  -0.03   0.01
    19   6     0.00  -0.01  -0.02     0.00   0.02  -0.02    -0.11  -0.10  -0.09
    20   6    -0.08   0.01  -0.07     0.01   0.00  -0.02     0.18   0.05   0.10
    21   6    -0.04  -0.02  -0.00     0.01   0.02  -0.03    -0.09  -0.09  -0.11
    22   1     0.05  -0.01  -0.01    -0.00   0.02  -0.02    -0.23  -0.16  -0.16
    23   6    -0.12  -0.01  -0.05     0.02   0.00  -0.03     0.20   0.06   0.09
    24   1    -0.10   0.02  -0.09     0.02  -0.00  -0.01     0.28   0.10   0.18
    25   6    -0.10  -0.02  -0.02     0.02   0.01  -0.03     0.07  -0.01  -0.01
    26   1    -0.02  -0.04   0.02     0.01   0.02  -0.03    -0.20  -0.14  -0.19
    27   1    -0.16  -0.01  -0.06     0.02  -0.00  -0.03     0.32   0.12   0.16
    28   1    -0.12  -0.04  -0.00     0.02   0.01  -0.04     0.08  -0.00  -0.02
    29   6     0.00   0.01  -0.03     0.01  -0.01   0.00    -0.01   0.05  -0.07
    30   6     0.05  -0.00   0.08    -0.15   0.05   0.18     0.01   0.04  -0.02
    31   6    -0.06  -0.07  -0.07     0.16  -0.07  -0.17    -0.05   0.02  -0.07
    32   6     0.03  -0.09   0.15    -0.16   0.06   0.18    -0.01   0.00   0.02
    33   1     0.09   0.06   0.11    -0.27   0.09   0.31     0.04   0.06  -0.02
    34   6    -0.08  -0.16  -0.01     0.16  -0.05  -0.17    -0.07  -0.02  -0.03
    35   1    -0.09  -0.06  -0.16     0.29  -0.12  -0.31    -0.07   0.02  -0.11
    36   6    -0.03  -0.17   0.10    -0.00   0.01   0.01    -0.05  -0.02   0.01
    37   1     0.06  -0.10   0.23    -0.28   0.11   0.32     0.01   0.00   0.05
    38   1    -0.12  -0.22  -0.04     0.28  -0.10  -0.31    -0.10  -0.04  -0.04
    39   1    -0.05  -0.24   0.16    -0.01   0.02   0.01    -0.06  -0.05   0.04
                      7                      8                      9
                      A                      A                      A
 Frequencies --     32.2666                39.3080                41.9904
 Red. masses --      5.7849                 5.0958                 4.9477
 Frc consts  --      0.0035                 0.0046                 0.0051
 IR Inten    --      2.6970                 7.8684                 7.7485
  Atom  AN      X      Y      Z        X      Y      Z        X      Y      Z
     1   8     0.03  -0.02  -0.05    -0.05  -0.04   0.12    -0.10  -0.00   0.16
     2   6    -0.02  -0.02   0.01    -0.01  -0.04   0.03    -0.05   0.01   0.06
     3  16    -0.12  -0.05   0.18     0.04  -0.04  -0.06    -0.02   0.01   0.01
     4  16     0.06  -0.00  -0.11    -0.01  -0.04   0.04    -0.01   0.01   0.00
     5   6    -0.03  -0.02   0.02     0.07  -0.02  -0.12     0.09   0.03  -0.16
     6   1     0.00  -0.01  -0.05     0.07  -0.02  -0.12     0.11   0.03  -0.21
     7   1    -0.17   0.02   0.03     0.14  -0.10  -0.14     0.11  -0.07  -0.19
     8   1     0.02  -0.08   0.14     0.05   0.05  -0.18     0.09   0.12  -0.19
     9   6    -0.01   0.08  -0.02    -0.13   0.10   0.08     0.14  -0.04  -0.14
    10   7     0.01   0.11  -0.01    -0.09   0.13   0.09     0.11  -0.07  -0.15
    11   6     0.03   0.13  -0.00    -0.08   0.15   0.10     0.12  -0.07  -0.15
    12   1     0.02   0.12  -0.01    -0.13   0.10   0.09     0.17  -0.00  -0.14
    13   1    -0.02   0.09  -0.03    -0.18   0.07   0.07     0.20   0.01  -0.14
    14   1    -0.03   0.09  -0.04    -0.15   0.13   0.11     0.15  -0.08  -0.19
    15   6     0.02  -0.02  -0.03    -0.06  -0.05   0.13    -0.11  -0.01   0.18
    16   1     0.03  -0.02  -0.02    -0.03  -0.10   0.19    -0.09  -0.04   0.23
    17   1     0.01  -0.03  -0.03    -0.13  -0.02   0.15    -0.17   0.02   0.19
    18   6     0.02  -0.02  -0.02     0.01  -0.03   0.04    -0.07   0.00   0.10
    19   6     0.17   0.07   0.09     0.01   0.07  -0.01    -0.05   0.09   0.08
    20   6    -0.14  -0.11  -0.12     0.08  -0.12  -0.00    -0.05  -0.08   0.05
    21   6     0.17   0.07   0.10     0.08   0.09  -0.10    -0.01   0.10   0.00
    22   1     0.30   0.14   0.17    -0.04   0.14   0.02    -0.06   0.16   0.12
    23   6    -0.15  -0.12  -0.11     0.14  -0.10  -0.09    -0.02  -0.08  -0.02
    24   1    -0.25  -0.18  -0.20     0.08  -0.19   0.04    -0.06  -0.15   0.07
    25   6     0.00  -0.03   0.00     0.15   0.01  -0.14     0.00   0.01  -0.05
    26   1     0.29   0.14   0.19     0.08   0.17  -0.14     0.00   0.17  -0.02
    27   1    -0.28  -0.19  -0.19     0.20  -0.16  -0.12    -0.00  -0.14  -0.06
    28   1    -0.00  -0.03   0.01     0.20   0.02  -0.21     0.03   0.02  -0.11
    29   6    -0.00   0.04  -0.01    -0.08   0.05   0.03     0.08  -0.02  -0.07
    30   6     0.03   0.03   0.01    -0.04   0.04   0.03     0.05  -0.01  -0.03
    31   6    -0.02   0.01  -0.03    -0.07   0.02  -0.01     0.04  -0.01  -0.04
    32   6     0.04  -0.01   0.02     0.01  -0.01  -0.02    -0.02   0.02   0.04
    33   1     0.05   0.06   0.03    -0.05   0.06   0.06     0.07  -0.02  -0.06
    34   6    -0.01  -0.03  -0.02    -0.02  -0.03  -0.06    -0.02   0.02   0.04
    35   1    -0.05   0.02  -0.05    -0.10   0.03  -0.00     0.07  -0.02  -0.07
    36   6     0.02  -0.04   0.00     0.02  -0.04  -0.06    -0.05   0.03   0.08
    37   1     0.06  -0.02   0.04     0.04  -0.02  -0.02    -0.04   0.03   0.07
    38   1    -0.03  -0.05  -0.04    -0.01  -0.05  -0.09    -0.04   0.03   0.07
    39   1     0.02  -0.07   0.01     0.06  -0.08  -0.10    -0.10   0.05   0.14
                     10                     11                     12
                      A                      A                      A
 Frequencies --     62.2924                80.4349                88.9755
 Red. masses --      5.7092                 3.5101                 3.8555
 Frc consts  --      0.0131                 0.0134                 0.0180
 IR Inten    --      0.5369                73.9617                 9.5945
  Atom  AN      X      Y      Z        X      Y      Z        X      Y      Z
     1   8     0.14   0.06   0.08     0.00   0.00  -0.01    -0.01  -0.00   0.01
     2   6     0.06   0.04   0.03     0.00   0.00  -0.00     0.03   0.00  -0.06
     3  16     0.03  -0.08  -0.00     0.00   0.00  -0.00     0.06   0.01  -0.10
     4  16    -0.03   0.18   0.01     0.00  -0.00  -0.00     0.08   0.01  -0.13
     5   6    -0.18   0.12  -0.08    -0.02  -0.00   0.04    -0.16  -0.03   0.27
     6   1    -0.24   0.21  -0.09    -0.02  -0.00   0.04    -0.18  -0.03   0.31
     7   1    -0.18   0.07  -0.09    -0.03   0.02   0.04    -0.33   0.19   0.34
     8   1    -0.20   0.05  -0.10    -0.02  -0.03   0.05    -0.12  -0.25   0.42
     9   6    -0.01   0.01   0.00     0.13  -0.01  -0.17    -0.01   0.00   0.01
    10   7    -0.00   0.01   0.00    -0.06  -0.08   0.12     0.01   0.01  -0.02
    11   6    -0.00   0.01   0.00    -0.20   0.06   0.25     0.02  -0.01  -0.03
    12   1     0.00   0.01   0.00    -0.17   0.49   0.01     0.01  -0.04  -0.01
    13   1    -0.01   0.01   0.00     0.14   0.28  -0.27    -0.00  -0.02   0.01
    14   1    -0.01   0.01   0.00     0.28  -0.22  -0.33    -0.02   0.02   0.02
    15   6     0.15   0.03   0.11    -0.00   0.00   0.00    -0.07  -0.01   0.12
    16   1     0.16   0.03   0.12     0.01  -0.00   0.01    -0.02   0.00   0.22
    17   1     0.13   0.02   0.11    -0.02   0.00   0.00    -0.18  -0.04   0.13
    18   6     0.12   0.01   0.08     0.00   0.00  -0.01    -0.05  -0.01   0.08
    19   6     0.05  -0.04   0.02     0.00   0.01  -0.02    -0.05   0.05   0.05
    20   6     0.07  -0.04   0.04     0.01  -0.01  -0.01    -0.01  -0.05   0.06
    21   6    -0.10  -0.14  -0.08     0.01   0.01  -0.02    -0.02   0.06  -0.00
    22   1     0.08  -0.01   0.05    -0.00   0.02  -0.01    -0.08   0.09   0.07
    23   6    -0.08  -0.14  -0.07     0.01  -0.01  -0.02     0.02  -0.05   0.00
    24   1     0.12  -0.01   0.07     0.01  -0.01  -0.01    -0.01  -0.09   0.08
    25   6    -0.17  -0.19  -0.14     0.01   0.00  -0.03     0.02   0.01  -0.03
    26   1    -0.17  -0.18  -0.13     0.01   0.02  -0.03    -0.02   0.10  -0.03
    27   1    -0.13  -0.18  -0.11     0.02  -0.01  -0.03     0.04  -0.09  -0.01
    28   1    -0.29  -0.28  -0.23     0.02   0.01  -0.04     0.04   0.02  -0.07
    29   6    -0.01   0.00   0.00     0.08  -0.02  -0.10    -0.00   0.00   0.00
    30   6    -0.00   0.00  -0.00     0.07  -0.02  -0.07    -0.00   0.00   0.00
    31   6    -0.01   0.00  -0.00     0.03  -0.01  -0.05    -0.00   0.00   0.00
    32   6     0.00   0.00  -0.00    -0.01   0.00   0.02    -0.00   0.00   0.00
    33   1    -0.00   0.00   0.00     0.11  -0.02  -0.11    -0.00   0.00   0.01
    34   6    -0.00  -0.00  -0.00    -0.04   0.01   0.04     0.00  -0.00  -0.00
    35   1    -0.01   0.00  -0.00     0.04  -0.02  -0.08    -0.00   0.00   0.00
    36   6    -0.00  -0.00  -0.00    -0.06   0.02   0.08     0.00  -0.00  -0.00
    37   1     0.00  -0.00  -0.00    -0.02   0.01   0.05    -0.00  -0.00   0.00
    38   1    -0.00  -0.00  -0.00    -0.09   0.02   0.08     0.00  -0.00  -0.00
    39   1     0.00  -0.00  -0.01    -0.13   0.03   0.16     0.00  -0.00  -0.00
                     13                     14                     15
                      A                      A                      A
 Frequencies --    114.6996               135.4882               163.3737
 Red. masses --      3.8761                 4.2623                 5.2572
 Frc consts  --      0.0300                 0.0461                 0.0827
 IR Inten    --    126.4294                 3.0588                 3.1935
  Atom  AN      X      Y      Z        X      Y      Z        X      Y      Z
     1   8    -0.00   0.00   0.00    -0.19  -0.03   0.33    -0.11   0.08  -0.06
     2   6    -0.00   0.00   0.00    -0.06  -0.01   0.12    -0.13   0.08  -0.07
     3  16     0.00   0.00  -0.00     0.02  -0.01  -0.02    -0.10   0.17  -0.06
     4  16     0.00  -0.00   0.00     0.05   0.01  -0.08    -0.06  -0.05  -0.03
     5   6     0.00  -0.00   0.01    -0.03  -0.00   0.02     0.18   0.04   0.12
     6   1     0.00  -0.00   0.01     0.11   0.03  -0.24     0.40  -0.10  -0.04
     7   1     0.00   0.00   0.01    -0.36  -0.05   0.02     0.00   0.07   0.13
     8   1     0.00  -0.00   0.01     0.11   0.01   0.31     0.31   0.22   0.33
     9   6    -0.04  -0.12   0.01    -0.00   0.00   0.00    -0.00   0.00  -0.00
    10   7    -0.02  -0.08   0.07    -0.01  -0.00   0.00    -0.00  -0.00   0.00
    11   6     0.31   0.24   0.11    -0.01   0.00   0.01    -0.01   0.00   0.00
    12   1     0.59   0.46   0.13    -0.01   0.00  -0.00    -0.00   0.00  -0.00
    13   1    -0.02  -0.04  -0.02     0.00   0.01   0.00     0.00   0.01  -0.00
    14   1    -0.02  -0.15  -0.02     0.00  -0.00   0.00     0.00  -0.00  -0.00
    15   6    -0.00   0.00   0.00     0.06   0.01  -0.11     0.03  -0.05   0.01
    16   1    -0.00  -0.00  -0.00    -0.11  -0.11  -0.43     0.02  -0.14  -0.00
    17   1     0.00   0.00   0.00     0.40   0.17  -0.12     0.01  -0.15  -0.01
    18   6    -0.00   0.00   0.00     0.05   0.01  -0.08     0.15  -0.00   0.09
    19   6     0.00   0.00   0.00     0.04  -0.04  -0.06     0.14  -0.03   0.08
    20   6    -0.00  -0.00  -0.00     0.02   0.06  -0.06     0.14  -0.03   0.08
    21   6     0.00   0.00   0.00     0.01  -0.06  -0.01     0.03  -0.11   0.01
    22   1     0.01   0.01   0.01     0.07  -0.08  -0.07     0.17  -0.02   0.10
    23   6    -0.01  -0.00  -0.00    -0.01   0.06  -0.00     0.03  -0.10   0.00
    24   1    -0.00   0.00  -0.00     0.01   0.09  -0.08     0.17  -0.01   0.10
    25   6    -0.00   0.00  -0.00    -0.01  -0.00   0.02    -0.05  -0.17  -0.05
    26   1     0.01   0.01   0.01     0.00  -0.10   0.01    -0.02  -0.13  -0.03
    27   1    -0.01  -0.00  -0.01    -0.03   0.10   0.02    -0.01  -0.12  -0.02
    28   1    -0.00   0.00  -0.00    -0.04  -0.01   0.06    -0.17  -0.24  -0.13
    29   6    -0.04  -0.09  -0.00    -0.00   0.00   0.01    -0.00   0.00   0.00
    30   6    -0.10  -0.07  -0.05    -0.00   0.00   0.00    -0.00   0.00   0.00
    31   6     0.02  -0.04   0.02    -0.00   0.00   0.00    -0.00   0.00   0.00
    32   6    -0.11   0.01  -0.09     0.00  -0.00  -0.00     0.00  -0.00   0.00
    33   1    -0.15  -0.11  -0.07    -0.00   0.00   0.01    -0.00   0.00   0.00
    34   6     0.01   0.05  -0.01     0.00  -0.00   0.00    -0.00  -0.00  -0.00
    35   1     0.07  -0.05   0.05    -0.00   0.00   0.01    -0.00   0.00   0.00
    36   6    -0.05   0.07  -0.06     0.00  -0.00  -0.00     0.00  -0.00  -0.00
    37   1    -0.16   0.03  -0.13     0.00  -0.00  -0.00     0.00  -0.00  -0.00
    38   1     0.06   0.09   0.01     0.00  -0.00  -0.00    -0.00  -0.00  -0.00
    39   1    -0.06   0.13  -0.08     0.01  -0.00  -0.01     0.00  -0.00  -0.01
                     16                     17                     18
                      A                      A                      A
 Frequencies --    168.5683               183.6139               210.0654
 Red. masses --      1.1202                 2.5642                 7.3125
 Frc consts  --      0.0188                 0.0509                 0.1901
 IR Inten    --      0.2340                38.3785                 6.3236
  Atom  AN      X      Y      Z        X      Y      Z        X      Y      Z
     1   8    -0.04   0.00   0.04    -0.00  -0.00   0.00    -0.05  -0.03  -0.03
     2   6    -0.02   0.00   0.00    -0.00  -0.00  -0.00     0.03   0.00   0.02
     3  16    -0.01   0.01   0.01    -0.00   0.00  -0.00     0.11   0.30   0.09
     4  16     0.01  -0.00  -0.03     0.00  -0.00  -0.00    -0.00   0.07   0.00
     5   6     0.01   0.00   0.01     0.00  -0.00  -0.00    -0.23  -0.02  -0.14
     6   1    -0.29  -0.05   0.52    -0.00  -0.00   0.01    -0.32   0.14  -0.21
     7   1     0.53   0.22   0.04     0.01   0.00   0.00    -0.29  -0.14  -0.17
     8   1    -0.24  -0.16  -0.46    -0.00  -0.00  -0.01    -0.25  -0.13  -0.16
     9   6     0.00   0.00  -0.00    -0.08  -0.01   0.08    -0.00   0.00   0.00
    10   7    -0.00  -0.00  -0.00     0.10   0.14   0.05    -0.00   0.00   0.00
    11   6    -0.00  -0.00   0.00     0.01   0.03   0.03    -0.00   0.00   0.00
    12   1     0.00   0.00  -0.00    -0.46  -0.38   0.02    -0.00   0.00   0.00
    13   1     0.00   0.00  -0.00    -0.29  -0.26   0.09    -0.00   0.00   0.00
    14   1     0.00  -0.00  -0.00    -0.20   0.18   0.27    -0.00   0.00   0.00
    15   6     0.01  -0.00  -0.01     0.00  -0.00  -0.00    -0.05  -0.09  -0.03
    16   1    -0.01  -0.03  -0.05    -0.00  -0.00  -0.00    -0.04  -0.09  -0.01
    17   1     0.05   0.01  -0.01     0.01   0.00  -0.00    -0.05  -0.08  -0.03
    18   6     0.02   0.00  -0.00     0.00  -0.00  -0.00    -0.05  -0.14  -0.04
    19   6     0.02  -0.01   0.00     0.00  -0.00  -0.00    -0.05  -0.17  -0.04
    20   6     0.01   0.00  -0.00     0.00   0.00  -0.00    -0.04  -0.17  -0.05
[truncated: 230,835 more chars]
