# Supplementary material for: The reaction of arylmethyl isocyanides and arylmethylamines with xanthate esters: a facile and unexpected synthesis of carbamothioates
Source: Beilstein J Org Chem. 2020 Feb 3;16:159–67. doi: 10.3762/bjoc.16.18 (PMC7034244; doi:10.3762/bjoc.16.18)
Supplement: File 2 — DFT output files. [file Beilstein_J_Org_Chem-16-159-s002.zip › DFT_output_files/TS2.out]

 Entering Gaussian System, Link 0=g09
 Initial command:
 /opt/software/gaussian/g09.e01/l1.exe "/localscratch/srahman.25087260.0/Gau-438906.inp" -scrdir="/localscratch/srahman.25087260.0/"
 Entering Link 1 = /opt/software/gaussian/g09.e01/l1.exe PID=    438907.
  
 Copyright (c) 1988,1990,1992,1993,1995,1998,2003,2009,2015,
            Gaussian, Inc.  All Rights Reserved.
  
 This is part of the Gaussian(R) 09 program.  It is based on
 the Gaussian(R) 03 system (copyright 2003, Gaussian, Inc.),
 the Gaussian(R) 98 system (copyright 1998, Gaussian, Inc.),
 the Gaussian(R) 94 system (copyright 1995, Gaussian, Inc.),
 the Gaussian 92(TM) system (copyright 1992, Gaussian, Inc.),
 the Gaussian 90(TM) system (copyright 1990, Gaussian, Inc.),
 the Gaussian 88(TM) system (copyright 1988, Gaussian, Inc.),
 the Gaussian 86(TM) system (copyright 1986, Carnegie Mellon
 University), and the Gaussian 82(TM) system (copyright 1983,
 Carnegie Mellon University). Gaussian is a federally registered
 trademark of Gaussian, Inc.
  
 This software contains proprietary and confidential information,
 including trade secrets, belonging to Gaussian, Inc.
  
 This software is provided under written license and may be
 used, copied, transmitted, or stored only in accord with that
 written license.
  
 The following legend is applicable only to US Government
 contracts under FAR:
  
                    RESTRICTED RIGHTS LEGEND
  
 Use, reproduction and disclosure by the US Government is
 subject to restrictions as set forth in subparagraphs (a)
 and (c) of the Commercial Computer Software - Restricted
 Rights clause in FAR 52.227-19.
  
 Gaussian, Inc.
 340 Quinnipiac St., Bldg. 40, Wallingford CT 06492
  
  
 ---------------------------------------------------------------
 Warning -- This program may not be used in any manner that
 competes with the business of Gaussian, Inc. or will provide
 assistance to any competitor of Gaussian, Inc.  The licensee
 of this program is prohibited from giving any competitor of
 Gaussian, Inc. access to this program.  By using this program,
 the user acknowledges that Gaussian, Inc. is engaged in the
 business of creating and licensing software in the field of
 computational chemistry and represents and warrants to the
 licensee that it is not a competitor of Gaussian, Inc. and that
 it will not use this program in any manner prohibited above.
 ---------------------------------------------------------------
  

 Cite this work as:
 Gaussian 09, Revision E.01,
 M. J. Frisch, G. W. Trucks, H. B. Schlegel, G. E. Scuseria, 
 M. A. Robb, J. R. Cheeseman, G. Scalmani, V. Barone, B. Mennucci, 
 G. A. Petersson, H. Nakatsuji, M. Caricato, X. Li, H. P. Hratchian, 
 A. F. Izmaylov, J. Bloino, G. Zheng, J. L. Sonnenberg, M. Hada, 
 M. Ehara, K. Toyota, R. Fukuda, J. Hasegawa, M. Ishida, T. Nakajima, 
 Y. Honda, O. Kitao, H. Nakai, T. Vreven, J. A. Montgomery, Jr., 
 J. E. Peralta, F. Ogliaro, M. Bearpark, J. J. Heyd, E. Brothers, 
 K. N. Kudin, V. N. Staroverov, T. Keith, R. Kobayashi, J. Normand, 
 K. Raghavachari, A. Rendell, J. C. Burant, S. S. Iyengar, J. Tomasi, 
 M. Cossi, N. Rega, J. M. Millam, M. Klene, J. E. Knox, J. B. Cross, 
 V. Bakken, C. Adamo, J. Jaramillo, R. Gomperts, R. E. Stratmann, 
 O. Yazyev, A. J. Austin, R. Cammi, C. Pomelli, J. W. Ochterski, 
 R. L. Martin, K. Morokuma, V. G. Zakrzewski, G. A. Voth, 
 P. Salvador, J. J. Dannenberg, S. Dapprich, A. D. Daniels, 
 O. Farkas, J. B. Foresman, J. V. Ortiz, J. Cioslowski, 
 and D. J. Fox, Gaussian, Inc., Wallingford CT, 2013.
 
 ******************************************
 Gaussian 09:  EM64L-G09RevE.01 30-Nov-2015
                 9-Aug-2019 
 ******************************************
 %nprocs=48
 Will use up to   48 processors via shared memory.
 %mem=6GB
 ----------------------------------------------------------------------
 # opt=(calcall,ts,cartesian,noeigentest) freq b3lyp/6-311++g(d,p) scrf
 =(solvent=n,n-DiMethylFormamide,pcm)
 ----------------------------------------------------------------------
 1/5=1,10=4,11=1,14=-1,18=10,26=3,38=1/1,3;
 2/12=2,17=6,18=5,29=2,40=1/2;
 3/5=4,6=6,7=1111,11=2,16=1,25=1,30=1,70=2201,71=2,72=148,74=-5,140=1/1,2,3;
 4//1;
 5/5=2,38=5,53=148/2;
 8/6=4,10=90,11=11/1;
 11/6=1,8=1,9=11,15=111,16=1/1,2,10;
 10/6=1/2;
 6/7=2,8=2,9=2,10=2,18=1,28=1/1;
 7/7=1,10=1,25=1/1,2,3,16;
 1/5=1,10=4,11=1,14=-1,18=10,26=3/3(3);
 2/29=1/2;
 7/7=1,8=1,9=1,25=1,44=-1/16;
 99/12=1/99;
 2/29=1/2;
 3/5=4,6=6,7=1111,11=2,16=1,25=1,30=1,70=2205,71=2,72=148,74=-5,140=1/1,2,3;
 4/5=5,16=3,69=1/1;
 5/5=2,38=5,53=148/2;
 8/6=4,10=90,11=11/1;
 11/6=1,8=1,9=11,15=111,16=1/1,2,10;
 10/6=1/2;
 7/7=1,10=1,25=1/1,2,3,16;
 1/5=1,10=4,11=1,14=-1,18=10,26=3/3(-8);
 2/29=1/2;
 6/7=2,8=2,9=2,10=2,18=1,19=2,28=1/1;
 7/7=1,8=1,9=1,25=1,44=-1/16;
 99/12=1/99;
 ---------
 ts1 b3lyp
 ---------
 Symbolic Z-matrix:
 Charge = -1 Multiplicity = 1
 8                    0    -1.14308   1.24001   0.07569 
 6                    0    -0.08592   2.02352   0.35402 
 16                   0     0.72925   2.0583    1.83974 
 16                   0    -0.25885   3.44151  -0.73008 
 6                    0     1.20364   4.44233  -0.32995 
 1                    0     1.11652   5.34156  -0.94195 
 1                    0     1.21394   4.70709   0.72565 
 1                    0     2.11527   3.90666  -0.59462 
 6                    0     2.72022   0.31818  -0.41949 
 7                    0     1.42544   0.74687  -1.03386 
 6                    0     1.16363   0.60145  -2.27516 
 1                    0     2.00313   0.09751  -2.83422 
 1                    0     3.53341   0.54427  -1.11874 
 1                    0     2.86655   0.91416   0.48544 
 6                    0    -1.26266  -0.03539   0.75542 
 1                    0    -0.3681   -0.61341   0.51349 
 1                    0    -1.2917    0.14146   1.8313 
 6                    0    -2.51812  -0.70743   0.27206 
 6                    0    -3.66914  -0.71377   1.06578 
 6                    0    -2.55186  -1.34273  -0.97575 
 6                    0    -4.83512  -1.34053   0.62471 
 1                    0    -3.65144  -0.23092   2.03592 
 6                    0    -3.71584  -1.96553  -1.42156 
 1                    0    -1.6633   -1.34534  -1.5984 
 6                    0    -4.86063  -1.96617  -0.62096 
 1                    0    -5.71905  -1.34175   1.25251 
 1                    0    -3.7295   -2.45563  -2.3898 
 1                    0    -5.76469  -2.45537  -0.96585 
 6                    0     2.74263  -1.15021  -0.06912 
 6                    0     3.2358   -2.09932  -0.97691 
 6                    0     2.23394  -1.60749   1.15523 
 6                    0     3.20618  -3.46194  -0.67914 
 1                    0     3.65112  -1.76681  -1.92249 
 6                    0     2.2058   -2.96869   1.45789 
 1                    0     1.85672  -0.88483   1.87114 
 6                    0     2.68791  -3.9033    0.53938 
 1                    0     3.5938   -4.17856  -1.39586 
 1                    0     1.80913  -3.30057   2.41176 
 1                    0     2.66549  -4.96253   0.77285 
 

 GradGradGradGradGradGradGradGradGradGradGradGradGradGradGradGradGradGrad
 Berny optimization.
 Initialization pass.
 No Z-matrix variables, so optimization will use Cartesian coordinates.
 Trust Radius=3.00D-01 FncErr=1.00D-07 GrdErr=1.00D-06
 Number of steps in this run=    127 maximum allowed number of steps=    234.
 Search for a saddle point of order  1.
 GradGradGradGradGradGradGradGradGradGradGradGradGradGradGradGradGradGrad

 ---------------------------------------------------------------------------------------------------
                            Z-MATRIX (ANGSTROMS AND DEGREES)
   CD    Cent   Atom    N1       Length/X        N2       Alpha/Y        N3        Beta/Z          J
 ---------------------------------------------------------------------------------------------------
      1      1  O        0  -1.143083          1.240011          0.075694
      2      2  C        0  -0.085923          2.023518          0.354020
      3      3  S        0   0.729253          2.058301          1.839737
      4      4  S        0  -0.258845          3.441509         -0.730080
      5      5  C        0   1.203643          4.442334         -0.329948
      6      6  H        0   1.116524          5.341560         -0.941946
      7      7  H        0   1.213940          4.707089          0.725651
      8      8  H        0   2.115271          3.906656         -0.594618
      9      9  C        0   2.720224          0.318178         -0.419488
     10     10  N        0   1.425435          0.746873         -1.033861
     11     11  C        0   1.163629          0.601451         -2.275161
     12     12  H        0   2.003131          0.097508         -2.834218
     13     13  H        0   3.533405          0.544268         -1.118735
     14     14  H        0   2.866553          0.914157          0.485443
     15     15  C        0  -1.262658         -0.035389          0.755424
     16     16  H        0  -0.368102         -0.613406          0.513492
     17     17  H        0  -1.291702          0.141460          1.831301
     18     18  C        0  -2.518117         -0.707434          0.272062
     19     19  C        0  -3.669136         -0.713771          1.065777
     20     20  C        0  -2.551863         -1.342732         -0.975752
     21     21  C        0  -4.835123         -1.340529          0.624706
     22     22  H        0  -3.651444         -0.230923          2.035919
     23     23  C        0  -3.715844         -1.965533         -1.421559
     24     24  H        0  -1.663300         -1.345344         -1.598397
     25     25  C        0  -4.860627         -1.966167         -0.620959
     26     26  H        0  -5.719055         -1.341746          1.252511
     27     27  H        0  -3.729500         -2.455626         -2.389795
     28     28  H        0  -5.764688         -2.455367         -0.965845
     29     29  C        0   2.742628         -1.150214         -0.069115
     30     30  C        0   3.235802         -2.099322         -0.976914
     31     31  C        0   2.233944         -1.607490          1.155232
     32     32  C        0   3.206178         -3.461943         -0.679135
     33     33  H        0   3.651117         -1.766810         -1.922492
     34     34  C        0   2.205796         -2.968689          1.457891
     35     35  H        0   1.856717         -0.884825          1.871137
     36     36  C        0   2.687914         -3.903296          0.539384
     37     37  H        0   3.593795         -4.178559         -1.395862
     38     38  H        0   1.809126         -3.300566          2.411756
     39     39  H        0   2.665494         -4.962526          0.772852
 ---------------------------------------------------------------------------------------------------
                         Z-Matrix orientation:                         
 ---------------------------------------------------------------------
 Center     Atomic      Atomic             Coordinates (Angstroms)
 Number     Number       Type             X           Y           Z
 ---------------------------------------------------------------------
      1          8           0       -1.143083    1.240011    0.075694
      2          6           0       -0.085923    2.023518    0.354020
      3         16           0        0.729253    2.058301    1.839737
      4         16           0       -0.258845    3.441509   -0.730080
      5          6           0        1.203643    4.442334   -0.329948
      6          1           0        1.116524    5.341560   -0.941946
      7          1           0        1.213940    4.707089    0.725651
      8          1           0        2.115271    3.906656   -0.594618
      9          6           0        2.720224    0.318178   -0.419488
     10          7           0        1.425435    0.746873   -1.033861
     11          6           0        1.163629    0.601451   -2.275161
     12          1           0        2.003131    0.097508   -2.834218
     13          1           0        3.533405    0.544268   -1.118735
     14          1           0        2.866553    0.914157    0.485443
     15          6           0       -1.262658   -0.035389    0.755424
     16          1           0       -0.368102   -0.613406    0.513492
     17          1           0       -1.291702    0.141460    1.831301
     18          6           0       -2.518117   -0.707434    0.272062
     19          6           0       -3.669136   -0.713771    1.065777
     20          6           0       -2.551863   -1.342732   -0.975752
     21          6           0       -4.835123   -1.340529    0.624706
     22          1           0       -3.651444   -0.230923    2.035919
     23          6           0       -3.715844   -1.965533   -1.421559
     24          1           0       -1.663300   -1.345344   -1.598397
     25          6           0       -4.860627   -1.966167   -0.620959
     26          1           0       -5.719055   -1.341746    1.252511
     27          1           0       -3.729500   -2.455626   -2.389795
     28          1           0       -5.764688   -2.455367   -0.965845
     29          6           0        2.742628   -1.150214   -0.069115
     30          6           0        3.235802   -2.099322   -0.976914
     31          6           0        2.233944   -1.607490    1.155232
     32          6           0        3.206178   -3.461943   -0.679135
     33          1           0        3.651117   -1.766810   -1.922492
     34          6           0        2.205796   -2.968689    1.457891
     35          1           0        1.856717   -0.884825    1.871137
     36          6           0        2.687914   -3.903296    0.539384
     37          1           0        3.593795   -4.178559   -1.395862
     38          1           0        1.809126   -3.300566    2.411756
     39          1           0        2.665494   -4.962526    0.772852
 ---------------------------------------------------------------------
                    Distance matrix (angstroms):
                    1          2          3          4          5
     1  O    0.000000
     2  C    1.344967   0.000000
     3  S    2.699461   1.695015   0.000000
     4  S    2.505542   1.793286   3.081162   0.000000
     5  C    3.990807   2.825148   3.258250   1.816763   0.000000
     6  H    4.792089   3.759629   4.320594   2.355148   1.091210
     7  H    4.242479   3.004880   2.914136   2.426920   1.088343
     8  H    4.263471   3.048176   3.356121   2.423043   1.089985
     9  C    4.002514   3.373568   3.477944   4.327414   4.395077
    10  N    2.841053   2.416659   3.234514   3.192201   3.768437
    11  C    3.354877   3.239791   4.386739   3.532228   4.305559
    12  H    4.435264   4.270658   5.226216   4.552612   5.078195
    13  H    4.876501   4.178124   4.348347   4.788133   4.609218
    14  H    4.043669   3.156750   2.776910   4.199181   3.984742
    15  C    1.450164   2.405188   3.086581   3.911928   5.225962
    16  H    2.056068   2.656770   3.178228   4.242728   5.361183
    17  H    2.076309   2.679254   2.785428   4.303230   5.421740
    18  C    2.392033   3.657921   4.544481   4.829319   6.382321
    19  C    3.343422   4.564950   5.256351   5.667587   7.230314
    20  C    3.124222   4.379588   5.500884   5.311050   6.927328
    21  C    4.537814   5.826232   6.632543   6.756157   8.415436
    22  H    3.506851   4.541391   4.946670   5.713776   7.142025
    23  C    4.374515   5.678163   6.825407   6.454850   8.151916
    24  H    3.123662   4.201105   5.397210   5.063638   6.582214
    25  C    4.958330   6.298092   7.314241   7.101497   8.827737
    26  H    5.384226   6.623025   7.313401   7.524898   9.158794
    27  H    5.140615   6.392723   7.625284   7.041044   8.727011
    28  H    6.008315   7.351927   8.391410   8.071124   9.825491
    29  C    4.564307   4.272273   4.241693   5.525363   5.806298
    30  C    5.606582   5.459217   5.612677   6.555478   6.880516
    31  C    4.547304   4.382687   4.021277   5.938080   6.314083
    32  C    6.449357   6.480403   6.553851   7.724418   8.161475
    33  H    6.001506   5.789176   6.109266   6.620894   6.861472
    34  C    5.553253   5.602913   5.253248   7.207795   7.689209
    35  H    4.091130   3.812342   3.151849   5.473491   5.800854
    36  C    6.430020   6.546423   6.408425   8.015054   8.521053
    37  H    7.346046   7.420793   7.587696   8.564551   9.009373
    38  H    5.898268   6.014263   5.496434   7.720312   8.236264
    39  H    7.311823   7.520008   7.360658   9.024321   9.581470
                    6          7          8          9         10
     6  H    0.000000
     7  H    1.786875   0.000000
     8  H    1.782437   1.787792   0.000000
     9  C    5.298979   4.779412   3.643324   0.000000
    10  N    4.605977   4.338655   3.263899   1.495898   0.000000
    11  C    4.924258   5.085633   3.828084   2.438597   1.276916
    12  H    5.645073   5.877391   4.420180   2.528604   1.999173
    13  H    5.374624   5.109869   3.686659   1.096050   2.119384
    14  H    4.970104   4.144293   3.268946   1.093391   2.100736
    15  C    6.119898   5.350282   5.364022   4.167586   3.322547
    16  H    6.307459   5.554776   5.275036   3.357984   2.731563
    17  H    6.366435   5.324065   5.627544   4.603567   3.994811
    18  C    7.160640   6.591741   6.596154   5.382410   4.401369
    19  C    7.974994   7.303824   7.587135   6.640395   5.700580
    20  C    7.624826   7.326416   7.034449   5.555444   4.493187
    21  C    9.084427   8.554241   8.793616   7.805442   6.804607
    22  H    7.915413   7.054979   7.569299   6.850452   6.012847
    23  C    8.773564   8.569549   8.316750   6.902351   5.825822
    24  H    7.271385   7.093071   6.547417   4.834503   3.773110
    25  C    9.446282   9.123928   9.118876   7.920109   6.858983
    26  H    9.808535   9.215878   9.609072   8.761984   7.786756
    27  H    9.293886   9.243814   8.823981   7.292122   6.218353
    28  H   10.399217  10.142149  10.134441   8.943422   7.871266
    29  C    6.749013   6.105452   5.122662   1.509781   2.502933
    30  C    7.736878   7.301636   6.121561   2.533940   3.373648
    31  C    7.344119   6.410839   5.786352   2.534642   3.314942
    32  C    9.051927   8.524994   7.449394   3.820063   4.583777
    33  H    7.610161   7.407014   6.025802   2.733635   3.473029
    34  C    8.718140   7.774157   7.175748   3.820037   4.541277
    35  H    6.872350   5.744110   5.394913   2.727604   3.359681
    36  C    9.493733   8.737621   7.912599   4.329125   5.068829
    37  H    9.847618   9.440300   8.258252   4.683703   5.393766
    38  H    9.295878   8.204860   7.815117   4.684160   5.329283
    39  H   10.560020   9.778072   8.990835   5.413918   6.115488
                   11         12         13         14         15
    11  C    0.000000
    12  H    1.127505   0.000000
    13  H    2.637504   2.341840   0.000000
    14  H    3.258630   3.525984   1.776203   0.000000
    15  C    3.934067   4.854747   5.181766   4.245575   0.000000
    16  H    3.405681   4.163569   4.384761   3.577321   1.092184
    17  H    4.806586   5.711823   5.669799   4.438410   1.090702
    18  C    4.664416   5.544239   6.334192   5.627589   1.503815
    19  C    6.020572   6.931288   7.630947   6.760338   2.519456
    20  C    4.390124   5.126027   6.372731   6.048791   2.523522
    21  C    6.940140   7.797039   8.753531   8.026133   3.805652
    22  H    6.516378   7.469961   7.885101   6.797019   2.717388
    23  C    5.579185   6.241668   7.677396   7.433520   3.805632
    24  H    3.498507   4.129382   5.550356   5.474240   2.723411
    25  C    6.754310   7.501229   8.775525   8.320439   4.309027
    26  H    7.974448   8.854658   9.735906   8.910115   4.670454
    27  H    5.770751   6.291189   7.960198   7.945461   4.672821
    28  H    7.685052   8.387312   9.771168   9.378606   5.393268
    29  C    3.229273   3.122413   2.144365   2.141149   4.238516
    30  C    3.643284   3.129715   2.664066   3.369850   5.243754
    31  C    4.218126   4.344652   3.389629   2.684682   3.854552
    32  C    4.819800   4.331443   4.043520   4.541127   5.811173
    33  H    3.452627   2.650054   2.449686   3.687991   5.857836
    34  C    5.269506   5.278715   4.554384   4.056938   4.596508
    35  H    4.458831   4.809031   3.713883   2.485207   3.420067
    36  C    5.526107   5.277931   4.821311   4.821066   5.533028
    37  H    5.433909   4.783705   4.731336   5.477586   6.736396
    38  H    6.132666   6.253382   5.497295   4.753180   4.779192
    39  H    6.519496   6.249290   5.886948   5.887141   6.301378
                   16         17         18         19         20
    16  H    0.000000
    17  H    1.777493   0.000000
    18  C    2.165570   2.157763   0.000000
    19  C    3.348420   2.640007   1.398166   0.000000
    20  C    2.742002   3.416194   1.400636   2.410753   0.000000
    21  C    4.527179   4.025915   2.427691   1.395312   2.788323
    22  H    3.639287   2.397691   2.150043   1.083804   3.393429
    23  C    4.096345   4.571322   2.426049   2.784947   1.393369
    24  H    2.583282   3.756528   2.153197   3.394125   1.085006
    25  C    4.826979   4.815900   2.805218   2.415207   2.417631
    26  H    5.450626   4.704929   3.407292   2.152066   3.872501
    27  H    4.808518   5.523166   3.407214   3.870230   2.150553
    28  H    5.891044   5.880063   3.889461   3.398821   3.400044
    29  C    3.210021   4.642825   5.290359   6.526039   5.375006
    30  C    4.173414   5.779746   6.050196   7.332838   5.836908
    31  C    2.858440   3.993254   4.916520   5.971021   5.245487
    32  C    4.723558   6.286313   6.423367   7.607043   6.142807
    33  H    4.839264   6.493375   6.633083   7.976512   6.289127
    34  C    3.614443   4.695205   5.369806   6.305017   5.585846
    35  H    2.620437   3.311705   4.661296   5.586852   5.267830
    36  C    4.490354   5.819488   6.114553   7.131777   6.025561
    37  H    5.661499   7.276347   7.223998   8.415140   6.781410
    38  H    3.945194   4.669005   5.479750   6.206007   5.858886
    39  H    5.308937   6.544493   6.725059   7.633168   6.586451
                   21         22         23         24         25
    21  C    0.000000
    22  H    2.150312   0.000000
    23  C    2.414667   3.868743   0.000000
    24  H    3.873328   4.289861   2.151475   0.000000
    25  C    1.394186   3.395909   1.396957   3.400545   0.000000
    26  H    1.084194   2.474403   3.398914   4.957503   2.153297
    27  H    3.398979   4.954023   1.085292   2.475524   2.155876
    28  H    2.153325   4.292381   2.155313   4.295772   1.084246
    29  C    7.611827   6.794146   6.648738   4.667867   7.666798
    30  C    8.263219   7.746111   6.967136   4.995590   8.105344
    31  C    7.093972   6.108055   6.493691   4.779090   7.322325
    32  C    8.418012   8.052204   7.120732   5.388585   8.204515
    33  H    8.870524   8.447210   7.386646   5.340946   8.612985
    34  C    7.274589   6.491282   6.660584   5.190958   7.433774
    35  H    6.822168   5.549286   6.562257   4.963896   7.245865
    36  C    7.948027   7.477526   6.971968   5.481450   7.879044
    37  H    9.120514   8.936131   7.637340   5.975381   8.773392
    38  H    7.154113   6.275491   6.855794   5.653491   7.447388
    39  H    8.330670   7.992941   7.383690   6.119255   8.219694
                   26         27         28         29         30
    26  H    0.000000
    27  H    4.297144   0.000000
    28  H    2.482607   2.483873   0.000000
    29  C    8.566415   6.998435   8.653437   0.000000
    30  C    9.259251   7.116082   9.007536   1.402899   0.000000
    31  C    7.958032   6.989221   8.318412   1.402457   2.406588
    32  C    9.374768   7.214060   9.031713   2.435384   1.395094
    33  H    9.902598   7.427405   9.489292   2.154193   1.084974
    34  C    8.092737   7.091943   8.346653   2.434499   2.782982
    35  H    7.614709   7.199221   8.282565   2.149383   3.389435
    36  C    8.817438   7.201322   8.706819   2.820058   2.419434
    37  H   10.089131   7.588613   9.525519   3.414032   2.151024
    38  H    7.864753   7.378699   8.335779   3.413233   3.868007
    39  H    9.145533   7.561933   8.965316   3.904943   3.403655
                   31         32         33         34         35
    31  C    0.000000
    32  C    2.783727   0.000000
    33  H    3.392071   2.148810   0.000000
    34  C    1.394725   2.410590   3.867875   0.000000
    35  H    1.084926   3.868652   4.288285   2.152932   0.000000
    36  C    2.419934   1.395772   3.398995   1.396275   3.402297
    37  H    3.868807   1.085119   2.469242   3.396209   4.953726
    38  H    2.150774   3.395792   4.952882   1.085057   2.475952
    39  H    3.404220   2.156932   4.295222   2.157774   4.299767
                   36         37         38         39
    36  C    0.000000
    37  H    2.154430   0.000000
    38  H    2.154374   4.295797   0.000000
    39  H    1.084886   2.485894   2.486259   0.000000
 Stoichiometry    C17H18NOS2(1-)
 Framework group  C1[X(C17H18NOS2)]
 Deg. of freedom   111
 Full point group                 C1      NOp   1
 Largest Abelian subgroup         C1      NOp   1
 Largest concise Abelian subgroup C1      NOp   1
                         Standard orientation:                         
 ---------------------------------------------------------------------
 Center     Atomic      Atomic             Coordinates (Angstroms)
 Number     Number       Type             X           Y           Z
 ---------------------------------------------------------------------
      1          8           0       -1.143083    1.240011    0.075694
      2          6           0       -0.085923    2.023518    0.354020
      3         16           0        0.729253    2.058301    1.839737
      4         16           0       -0.258845    3.441509   -0.730080
      5          6           0        1.203643    4.442334   -0.329948
      6          1           0        1.116524    5.341560   -0.941946
      7          1           0        1.213940    4.707089    0.725651
      8          1           0        2.115271    3.906656   -0.594618
      9          6           0        2.720224    0.318178   -0.419488
     10          7           0        1.425435    0.746873   -1.033861
     11          6           0        1.163629    0.601451   -2.275161
     12          1           0        2.003131    0.097508   -2.834218
     13          1           0        3.533405    0.544268   -1.118735
     14          1           0        2.866553    0.914157    0.485443
     15          6           0       -1.262658   -0.035389    0.755424
     16          1           0       -0.368102   -0.613406    0.513492
     17          1           0       -1.291702    0.141460    1.831301
     18          6           0       -2.518117   -0.707434    0.272062
     19          6           0       -3.669136   -0.713771    1.065777
     20          6           0       -2.551863   -1.342732   -0.975752
     21          6           0       -4.835123   -1.340529    0.624706
     22          1           0       -3.651444   -0.230923    2.035919
     23          6           0       -3.715844   -1.965533   -1.421559
     24          1           0       -1.663300   -1.345344   -1.598397
     25          6           0       -4.860627   -1.966167   -0.620959
     26          1           0       -5.719055   -1.341746    1.252511
     27          1           0       -3.729500   -2.455626   -2.389795
     28          1           0       -5.764688   -2.455367   -0.965845
     29          6           0        2.742628   -1.150214   -0.069115
     30          6           0        3.235802   -2.099322   -0.976914
     31          6           0        2.233944   -1.607490    1.155232
     32          6           0        3.206178   -3.461943   -0.679135
     33          1           0        3.651117   -1.766810   -1.922492
     34          6           0        2.205796   -2.968689    1.457891
     35          1           0        1.856717   -0.884825    1.871137
     36          6           0        2.687914   -3.903296    0.539384
     37          1           0        3.593795   -4.178559   -1.395862
     38          1           0        1.809126   -3.300566    2.411756
     39          1           0        2.665494   -4.962526    0.772852
 ---------------------------------------------------------------------
 Rotational constants (GHZ):      0.2477524      0.2147590      0.1392113
 Standard basis: 6-311++G(d,p) (5D, 7F)
 There are   625 symmetry adapted cartesian basis functions of A   symmetry.
 There are   604 symmetry adapted basis functions of A   symmetry.
   604 basis functions,   946 primitive gaussians,   625 cartesian basis functions
    84 alpha electrons       84 beta electrons
       nuclear repulsion energy      1855.4797975781 Hartrees.
 NAtoms=   39 NActive=   39 NUniq=   39 SFac= 1.00D+00 NAtFMM=   60 NAOKFM=F Big=F
 Integral buffers will be    131072 words long.
 Raffenetti 2 integral format.
 Two-electron integral symmetry is turned on.
 Force inversion solution in PCM.
 ------------------------------------------------------------------------------
 Polarizable Continuum Model (PCM)
 =================================
 Model                : PCM (using non-symmetric T matrix).
 Atomic radii         : UFF (Universal Force Field).
 Polarization charges : Total charges.
 Charge compensation  : None.
 Solution method      : Matrix inversion.
 Cavity type          : Scaled VdW (van der Waals Surface) (Alpha=1.100).
 Cavity algorithm     : GePol (No added spheres)
                        Default sphere list used, NSphG=   39.
                        Lebedev-Laikov grids with approx.  5.0 points / Ang**2.
                        Smoothing algorithm: York/Karplus (Gamma=1.0000).
                        Polarization charges: spherical gaussians, with
                                              point-specific exponents (IZeta= 3).
                        Self-potential: point-specific (ISelfS= 7).
                        Self-field    : sphere-specific E.n sum rule (ISelfD= 2).
 1st derivatives      : Analytical E(r).r(x)/FMM algorithm (CHGder, D1EAlg=3).
                        Cavity 1st derivative terms included.
 2nd derivatives      : Analytical E(r).r(xy)/FMM algorithm (CHGder, D2EAlg=3).
                        Cavity 2nd derivative terms included.
 Solvent              : n,n-DiMethylFormamide, Eps=  37.219000 Eps(inf)=   2.046330
 ------------------------------------------------------------------------------
 One-electron integrals computed using PRISM.
 NBasis=   604 RedAO= T EigKep=  1.39D-06  NBF=   604
 NBsUse=   602 1.00D-06 EigRej=  5.48D-07 NBFU=   602
 ExpMin= 3.60D-02 ExpMax= 9.34D+04 ExpMxC= 3.17D+03 IAcc=3 IRadAn=         5 AccDes= 0.00D+00
 Harris functional with IExCor=  402 and IRadAn=       5 diagonalized for initial guess.
 HarFok:  IExCor=  402 AccDes= 0.00D+00 IRadAn=         5 IDoV= 1 UseB2=F ITyADJ=14
 ICtDFT=  3500011 ScaDFX=  1.000000  1.000000  1.000000  1.000000
 FoFCou: FMM=F IPFlag=           0 FMFlag=      100000 FMFlg1=           0
         NFxFlg=           0 DoJE=T BraDBF=F KetDBF=T FulRan=T
         wScrn=  0.000000 ICntrl=     500 IOpCl=  0 I1Cent=   200000004 NGrid=           0
         NMat0=    1 NMatS0=      1 NMatT0=    0 NMatD0=    1 NMtDS0=    0 NMtDT0=    0
 Petite list used in FoFCou.
 Requested convergence on RMS density matrix=1.00D-08 within 128 cycles.
 Requested convergence on MAX density matrix=1.00D-06.
 Requested convergence on             energy=1.00D-06.
 No special actions if energy rises.
 Inv3:  Mode=1 IEnd=    29259387.
 Iteration    1 A*A^-1 deviation from unit magnitude is 9.99D-15 for   2228.
 Iteration    1 A*A^-1 deviation from orthogonality  is 9.10D-15 for   2350    277.
 Iteration    1 A^-1*A deviation from unit magnitude is 1.39D-14 for   2166.
 Iteration    1 A^-1*A deviation from orthogonality  is 5.69D-11 for   1819   1784.
 Error on total polarization charges =  0.03140
 SCF Done:  E(RB3LYP) =  -1585.28339771     A.U. after   18 cycles
            NFock= 18  Conv=0.47D-08     -V/T= 2.0030
 DoSCS=F DFT=T ScalE2(SS,OS)=  1.000000  1.000000
 Range of M.O.s used for correlation:     1   602
 NBasis=   604 NAE=    84 NBE=    84 NFC=     0 NFV=     0
 NROrb=    602 NOA=    84 NOB=    84 NVA=   518 NVB=   518

 **** Warning!!: The largest alpha MO coefficient is  0.15423823D+03

 PrsmSu:  requested number of processors reduced to:  30 ShMem   1 Linda.
 Symmetrizing basis deriv contribution to polar:
 IMax=3 JMax=2 DiffMx= 0.00D+00
 G2DrvN: will do    20 centers at a time, making    2 passes.
 Calling FoFCou, ICntrl=  3107 FMM=F I1Cent=   0 AccDes= 0.00D+00.
 Calling FoFCou, ICntrl=  3107 FMM=F I1Cent=   0 AccDes= 0.00D+00.
 NEqPCM:  Using equilibrium solvation (IEInf=0, Eps=  37.2190, EpsInf=   2.0463)
 G2PCM: DoFxE=T DoFxN=T DoGrad=T DoDP/DQ/DG/TGxP=FFFF NFrqRd=   0 IEInf=0 SqF1=F DoCFld=F IF1Alg=4.
 End of G2Drv F.D. properties file   721 does not exist.
 End of G2Drv F.D. properties file   722 does not exist.
 End of G2Drv F.D. properties file   788 does not exist.
          IDoAtm=111111111111111111111111111111111111111
 NEqPCM:  Using equilibrium solvation (IEInf=0, Eps=  37.2190, EpsInf=   2.0463)
          Differentiating once with respect to electric field.
                with respect to dipole field.
          Differentiating once with respect to nuclear coordinates.
          There are   120 degrees of freedom in the 1st order CPHF.  IDoFFX=6 NUNeed=     3.
    120 vectors produced by pass  0 Test12= 4.35D-14 1.00D-09 XBig12= 4.70D+02 9.33D+00.
 AX will form    48 AO Fock derivatives at one time.
    120 vectors produced by pass  1 Test12= 4.35D-14 1.00D-09 XBig12= 9.72D+01 1.44D+00.
    117 vectors produced by pass  2 Test12= 4.35D-14 1.00D-09 XBig12= 1.19D+00 1.04D-01.
    117 vectors produced by pass  3 Test12= 4.35D-14 1.00D-09 XBig12= 9.41D-03 8.94D-03.
    117 vectors produced by pass  4 Test12= 4.35D-14 1.00D-09 XBig12= 2.10D-05 3.39D-04.
    117 vectors produced by pass  5 Test12= 4.35D-14 1.00D-09 XBig12= 3.76D-08 1.56D-05.
     98 vectors produced by pass  6 Test12= 4.35D-14 1.00D-09 XBig12= 8.57D-11 7.31D-07.
     61 vectors produced by pass  7 Test12= 4.35D-14 1.00D-09 XBig12= 2.86D-12 1.52D-07.
     37 vectors produced by pass  8 Test12= 4.35D-14 1.00D-09 XBig12= 8.68D-14 2.28D-08.
     26 vectors produced by pass  9 Test12= 4.35D-14 1.00D-09 XBig12= 5.55D-14 2.05D-08.
     26 vectors produced by pass 10 Test12= 4.35D-14 1.00D-09 XBig12= 3.98D-13 3.89D-08.
     11 vectors produced by pass 11 Test12= 4.35D-14 1.00D-09 XBig12= 1.16D-13 2.60D-08.
      6 vectors produced by pass 12 Test12= 4.35D-14 1.00D-09 XBig12= 5.68D-14 1.68D-08.
      5 vectors produced by pass 13 Test12= 4.35D-14 1.00D-09 XBig12= 8.50D-14 1.68D-08.
      4 vectors produced by pass 14 Test12= 4.35D-14 1.00D-09 XBig12= 8.88D-14 1.80D-08.
      4 vectors produced by pass 15 Test12= 4.35D-14 1.00D-09 XBig12= 7.74D-14 1.76D-08.
      3 vectors produced by pass 16 Test12= 4.35D-14 1.00D-09 XBig12= 2.20D-14 9.54D-09.
      3 vectors produced by pass 17 Test12= 4.35D-14 1.00D-09 XBig12= 3.47D-14 1.25D-08.
      3 vectors produced by pass 18 Test12= 4.35D-14 1.00D-09 XBig12= 2.88D-14 1.18D-08.
      3 vectors produced by pass 19 Test12= 4.35D-14 1.00D-09 XBig12= 8.30D-14 2.29D-08.
      3 vectors produced by pass 20 Test12= 4.35D-14 1.00D-09 XBig12= 4.45D-14 1.35D-08.
      3 vectors produced by pass 21 Test12= 4.35D-14 1.00D-09 XBig12= 5.95D-14 1.62D-08.
      3 vectors produced by pass 22 Test12= 4.35D-14 1.00D-09 XBig12= 6.68D-14 1.96D-08.
      3 vectors produced by pass 23 Test12= 4.35D-14 1.00D-09 XBig12= 2.76D-14 8.99D-09.
      3 vectors produced by pass 24 Test12= 4.35D-14 1.00D-09 XBig12= 1.26D-14 7.47D-09.
      3 vectors produced by pass 25 Test12= 4.35D-14 1.00D-09 XBig12= 6.13D-14 1.52D-08.
      3 vectors produced by pass 26 Test12= 4.35D-14 1.00D-09 XBig12= 2.07D-14 9.75D-09.
      3 vectors produced by pass 27 Test12= 4.35D-14 1.00D-09 XBig12= 3.05D-14 1.28D-08.
      3 vectors produced by pass 28 Test12= 4.35D-14 1.00D-09 XBig12= 1.95D-14 9.07D-09.
      3 vectors produced by pass 29 Test12= 4.35D-14 1.00D-09 XBig12= 3.61D-14 1.29D-08.
      3 vectors produced by pass 30 Test12= 4.35D-14 1.00D-09 XBig12= 3.92D-14 1.18D-08.
      3 vectors produced by pass 31 Test12= 4.35D-14 1.00D-09 XBig12= 6.11D-14 1.45D-08.
      3 vectors produced by pass 32 Test12= 4.35D-14 1.00D-09 XBig12= 8.53D-15 6.51D-09.
      3 vectors produced by pass 33 Test12= 4.35D-14 1.00D-09 XBig12= 2.56D-14 9.92D-09.
      3 vectors produced by pass 34 Test12= 4.35D-14 1.00D-09 XBig12= 1.84D-14 7.58D-09.
      3 vectors produced by pass 35 Test12= 4.35D-14 1.00D-09 XBig12= 2.17D-14 7.68D-09.
      3 vectors produced by pass 36 Test12= 4.35D-14 1.00D-09 XBig12= 5.14D-14 1.37D-08.
      3 vectors produced by pass 37 Test12= 4.35D-14 1.00D-09 XBig12= 3.63D-14 1.04D-08.
      3 vectors produced by pass 38 Test12= 4.35D-14 1.00D-09 XBig12= 3.38D-14 9.27D-09.
      3 vectors produced by pass 39 Test12= 4.35D-14 1.00D-09 XBig12= 5.22D-14 1.30D-08.
      3 vectors produced by pass 40 Test12= 4.35D-14 1.00D-09 XBig12= 3.39D-14 1.30D-08.
      3 vectors produced by pass 41 Test12= 4.35D-14 1.00D-09 XBig12= 3.23D-14 9.79D-09.
      3 vectors produced by pass 42 Test12= 4.35D-14 1.00D-09 XBig12= 7.68D-15 6.35D-09.
      3 vectors produced by pass 43 Test12= 4.35D-14 1.00D-09 XBig12= 3.63D-14 1.02D-08.
      3 vectors produced by pass 44 Test12= 4.35D-14 1.00D-09 XBig12= 6.17D-14 1.54D-08.
      3 vectors produced by pass 45 Test12= 4.35D-14 1.00D-09 XBig12= 1.86D-14 8.31D-09.
      3 vectors produced by pass 46 Test12= 4.35D-14 1.00D-09 XBig12= 1.13D-14 6.73D-09.
      3 vectors produced by pass 47 Test12= 4.35D-14 1.00D-09 XBig12= 1.63D-14 7.98D-09.
      3 vectors produced by pass 48 Test12= 4.35D-14 1.00D-09 XBig12= 4.07D-14 1.18D-08.
      3 vectors produced by pass 49 Test12= 4.35D-14 1.00D-09 XBig12= 3.41D-14 9.99D-09.
      3 vectors produced by pass 50 Test12= 4.35D-14 1.00D-09 XBig12= 1.58D-14 7.54D-09.
      3 vectors produced by pass 51 Test12= 4.35D-14 1.00D-09 XBig12= 3.87D-14 1.18D-08.
      3 vectors produced by pass 52 Test12= 4.35D-14 1.00D-09 XBig12= 2.48D-14 9.69D-09.
      3 vectors produced by pass 53 Test12= 4.35D-14 1.00D-09 XBig12= 2.56D-14 9.26D-09.
      3 vectors produced by pass 54 Test12= 4.35D-14 1.00D-09 XBig12= 7.40D-15 5.36D-09.
      3 vectors produced by pass 55 Test12= 4.35D-14 1.00D-09 XBig12= 2.23D-14 9.50D-09.
      3 vectors produced by pass 56 Test12= 4.35D-14 1.00D-09 XBig12= 3.87D-14 1.34D-08.
      3 vectors produced by pass 57 Test12= 4.35D-14 1.00D-09 XBig12= 1.55D-14 7.48D-09.
      3 vectors produced by pass 58 Test12= 4.35D-14 1.00D-09 XBig12= 2.42D-14 8.87D-09.
      3 vectors produced by pass 59 Test12= 4.35D-14 1.00D-09 XBig12= 1.63D-14 8.51D-09.
      3 vectors produced by pass 60 Test12= 4.35D-14 1.00D-09 XBig12= 1.22D-14 6.92D-09.
      3 vectors produced by pass 61 Test12= 4.35D-14 1.00D-09 XBig12= 2.17D-14 8.34D-09.
      3 vectors produced by pass 62 Test12= 4.35D-14 1.00D-09 XBig12= 1.54D-14 6.61D-09.
      3 vectors produced by pass 63 Test12= 4.35D-14 1.00D-09 XBig12= 3.32D-14 1.07D-08.
      3 vectors produced by pass 64 Test12= 4.35D-14 1.00D-09 XBig12= 9.70D-15 5.82D-09.
      3 vectors produced by pass 65 Test12= 4.35D-14 1.00D-09 XBig12= 1.65D-14 7.48D-09.
      3 vectors produced by pass 66 Test12= 4.35D-14 1.00D-09 XBig12= 2.46D-14 9.39D-09.
      3 vectors produced by pass 67 Test12= 4.35D-14 1.00D-09 XBig12= 8.91D-15 6.05D-09.
      3 vectors produced by pass 68 Test12= 4.35D-14 1.00D-09 XBig12= 3.83D-14 1.21D-08.
      3 vectors produced by pass 69 Test12= 4.35D-14 1.00D-09 XBig12= 1.19D-14 6.71D-09.
      3 vectors produced by pass 70 Test12= 4.35D-14 1.00D-09 XBig12= 4.38D-14 1.19D-08.
      3 vectors produced by pass 71 Test12= 4.35D-14 1.00D-09 XBig12= 1.09D-14 6.69D-09.
      3 vectors produced by pass 72 Test12= 4.35D-14 1.00D-09 XBig12= 2.78D-14 9.00D-09.
      3 vectors produced by pass 73 Test12= 4.35D-14 1.00D-09 XBig12= 8.63D-15 5.16D-09.
      3 vectors produced by pass 74 Test12= 4.35D-14 1.00D-09 XBig12= 1.45D-14 7.22D-09.
      3 vectors produced by pass 75 Test12= 4.35D-14 1.00D-09 XBig12= 1.60D-14 7.63D-09.
      3 vectors produced by pass 76 Test12= 4.35D-14 1.00D-09 XBig12= 2.25D-14 7.61D-09.
      3 vectors produced by pass 77 Test12= 4.35D-14 1.00D-09 XBig12= 1.63D-14 6.67D-09.
      3 vectors produced by pass 78 Test12= 4.35D-14 1.00D-09 XBig12= 1.23D-14 6.19D-09.
      3 vectors produced by pass 79 Test12= 4.35D-14 1.00D-09 XBig12= 2.26D-14 8.28D-09.
      3 vectors produced by pass 80 Test12= 4.35D-14 1.00D-09 XBig12= 1.15D-14 6.46D-09.
      3 vectors produced by pass 81 Test12= 4.35D-14 1.00D-09 XBig12= 2.02D-14 8.95D-09.
      3 vectors produced by pass 82 Test12= 4.35D-14 1.00D-09 XBig12= 2.80D-14 9.18D-09.
      3 vectors produced by pass 83 Test12= 4.35D-14 1.00D-09 XBig12= 1.53D-14 7.39D-09.
      3 vectors produced by pass 84 Test12= 4.35D-14 1.00D-09 XBig12= 3.25D-14 1.05D-08.
      3 vectors produced by pass 85 Test12= 4.35D-14 1.00D-09 XBig12= 9.73D-15 5.05D-09.
      3 vectors produced by pass 86 Test12= 4.35D-14 1.00D-09 XBig12= 2.49D-14 9.58D-09.
      3 vectors produced by pass 87 Test12= 4.35D-14 1.00D-09 XBig12= 6.39D-15 4.71D-09.
      3 vectors produced by pass 88 Test12= 4.35D-14 1.00D-09 XBig12= 2.37D-14 8.74D-09.
      3 vectors produced by pass 89 Test12= 4.35D-14 1.00D-09 XBig12= 9.37D-15 5.44D-09.
      3 vectors produced by pass 90 Test12= 4.35D-14 1.00D-09 XBig12= 8.51D-15 5.62D-09.
      3 vectors produced by pass 91 Test12= 4.35D-14 1.00D-09 XBig12= 1.99D-14 8.21D-09.
      3 vectors produced by pass 92 Test12= 4.35D-14 1.00D-09 XBig12= 1.65D-14 6.32D-09.
      3 vectors produced by pass 93 Test12= 4.35D-14 1.00D-09 XBig12= 2.78D-14 8.01D-09.
      3 vectors produced by pass 94 Test12= 4.35D-14 1.00D-09 XBig12= 1.40D-14 6.86D-09.
      3 vectors produced by pass 95 Test12= 4.35D-14 1.00D-09 XBig12= 1.35D-14 6.10D-09.
      3 vectors produced by pass 96 Test12= 4.35D-14 1.00D-09 XBig12= 8.86D-15 4.98D-09.
      3 vectors produced by pass 97 Test12= 4.35D-14 1.00D-09 XBig12= 2.27D-14 8.39D-09.
      3 vectors produced by pass 98 Test12= 4.35D-14 1.00D-09 XBig12= 1.44D-14 5.78D-09.
      3 vectors produced by pass 99 Test12= 4.35D-14 1.00D-09 XBig12= 7.03D-15 4.70D-09.
      3 vectors produced by pass100 Test12= 4.35D-14 1.00D-09 XBig12= 4.34D-14 1.09D-08.
      3 vectors produced by pass101 Test12= 4.35D-14 1.00D-09 XBig12= 8.93D-15 5.13D-09.
      3 vectors produced by pass102 Test12= 4.35D-14 1.00D-09 XBig12= 1.58D-14 6.16D-09.
      3 vectors produced by pass103 Test12= 4.35D-14 1.00D-09 XBig12= 3.66D-14 1.06D-08.
      3 vectors produced by pass104 Test12= 4.35D-14 1.00D-09 XBig12= 4.38D-15 3.87D-09.
      3 vectors produced by pass105 Test12= 4.35D-14 1.00D-09 XBig12= 2.52D-14 8.55D-09.
      3 vectors produced by pass106 Test12= 4.35D-14 1.00D-09 XBig12= 9.01D-15 5.84D-09.
      3 vectors produced by pass107 Test12= 4.35D-14 1.00D-09 XBig12= 2.14D-14 7.97D-09.
      3 vectors produced by pass108 Test12= 4.35D-14 1.00D-09 XBig12= 2.60D-14 8.96D-09.
      3 vectors produced by pass109 Test12= 4.35D-14 1.00D-09 XBig12= 1.28D-14 5.32D-09.
      3 vectors produced by pass110 Test12= 4.35D-14 1.00D-09 XBig12= 1.11D-14 6.22D-09.
      3 vectors produced by pass111 Test12= 4.35D-14 1.00D-09 XBig12= 2.00D-14 8.42D-09.
      3 vectors produced by pass112 Test12= 4.35D-14 1.00D-09 XBig12= 1.08D-14 5.85D-09.
      3 vectors produced by pass113 Test12= 4.35D-14 1.00D-09 XBig12= 7.52D-15 4.71D-09.
      3 vectors produced by pass114 Test12= 4.35D-14 1.00D-09 XBig12= 1.99D-14 7.64D-09.
      3 vectors produced by pass115 Test12= 4.35D-14 1.00D-09 XBig12= 1.92D-14 7.34D-09.
      3 vectors produced by pass116 Test12= 4.35D-14 1.00D-09 XBig12= 2.35D-14 7.27D-09.
      3 vectors produced by pass117 Test12= 4.35D-14 1.00D-09 XBig12= 1.39D-14 6.71D-09.
      3 vectors produced by pass118 Test12= 4.35D-14 1.00D-09 XBig12= 3.06D-14 9.05D-09.
      3 vectors produced by pass119 Test12= 4.35D-14 1.00D-09 XBig12= 1.03D-14 5.94D-09.
      3 vectors produced by pass120 Test12= 4.35D-14 1.00D-09 XBig12= 1.26D-14 5.65D-09.
      3 vectors produced by pass121 Test12= 4.35D-14 1.00D-09 XBig12= 1.36D-14 5.67D-09.
      3 vectors produced by pass122 Test12= 4.35D-14 1.00D-09 XBig12= 1.37D-14 8.09D-09.
      3 vectors produced by pass123 Test12= 4.35D-14 1.00D-09 XBig12= 4.05D-15 3.29D-09.
      3 vectors produced by pass124 Test12= 4.35D-14 1.00D-09 XBig12= 6.28D-15 4.64D-09.
      3 vectors produced by pass125 Test12= 4.35D-14 1.00D-09 XBig12= 1.97D-14 7.46D-09.
      3 vectors produced by pass126 Test12= 4.35D-14 1.00D-09 XBig12= 1.10D-14 5.49D-09.
      3 vectors produced by pass127 Test12= 4.35D-14 1.00D-09 XBig12= 7.10D-15 4.11D-09.
      3 vectors produced by pass128 Test12= 4.35D-14 1.00D-09 XBig12= 1.29D-14 5.81D-09.
      3 vectors produced by pass129 Test12= 4.35D-14 1.00D-09 XBig12= 3.08D-14 9.52D-09.
      3 vectors produced by pass130 Test12= 4.35D-14 1.00D-09 XBig12= 1.88D-14 7.37D-09.
      3 vectors produced by pass131 Test12= 4.35D-14 1.00D-09 XBig12= 1.29D-14 5.95D-09.
      3 vectors produced by pass132 Test12= 4.35D-14 1.00D-09 XBig12= 2.89D-14 8.53D-09.
      3 vectors produced by pass133 Test12= 4.35D-14 1.00D-09 XBig12= 1.02D-14 6.21D-09.
      3 vectors produced by pass134 Test12= 4.35D-14 1.00D-09 XBig12= 3.94D-14 1.10D-08.
      3 vectors produced by pass135 Test12= 4.35D-14 1.00D-09 XBig12= 1.87D-14 6.78D-09.
      3 vectors produced by pass136 Test12= 4.35D-14 1.00D-09 XBig12= 1.43D-14 5.82D-09.
      3 vectors produced by pass137 Test12= 4.35D-14 1.00D-09 XBig12= 1.83D-14 7.07D-09.
      3 vectors produced by pass138 Test12= 4.35D-14 1.00D-09 XBig12= 1.16D-14 5.38D-09.
      3 vectors produced by pass139 Test12= 4.35D-14 1.00D-09 XBig12= 1.22D-14 5.33D-09.
      3 vectors produced by pass140 Test12= 4.35D-14 1.00D-09 XBig12= 4.03D-15 3.34D-09.
      3 vectors produced by pass141 Test12= 4.35D-14 1.00D-09 XBig12= 1.78D-14 7.00D-09.
      3 vectors produced by pass142 Test12= 4.35D-14 1.00D-09 XBig12= 2.23D-14 7.64D-09.
      3 vectors produced by pass143 Test12= 4.35D-14 1.00D-09 XBig12= 2.97D-14 7.89D-09.
      3 vectors produced by pass144 Test12= 4.35D-14 1.00D-09 XBig12= 8.37D-15 4.32D-09.
      3 vectors produced by pass145 Test12= 4.35D-14 1.00D-09 XBig12= 2.00D-14 6.15D-09.
      3 vectors produced by pass146 Test12= 4.35D-14 1.00D-09 XBig12= 1.54D-14 6.00D-09.
      3 vectors produced by pass147 Test12= 4.35D-14 1.00D-09 XBig12= 5.96D-15 4.49D-09.
      3 vectors produced by pass148 Test12= 4.35D-14 1.00D-09 XBig12= 3.17D-14 8.72D-09.
      3 vectors produced by pass149 Test12= 4.35D-14 1.00D-09 XBig12= 1.28D-14 5.47D-09.
      3 vectors produced by pass150 Test12= 4.35D-14 1.00D-09 XBig12= 1.50D-14 6.36D-09.
      3 vectors produced by pass151 Test12= 4.35D-14 1.00D-09 XBig12= 9.63D-15 4.53D-09.
      3 vectors produced by pass152 Test12= 4.35D-14 1.00D-09 XBig12= 1.63D-14 6.89D-09.
      3 vectors produced by pass153 Test12= 4.35D-14 1.00D-09 XBig12= 8.61D-15 6.28D-09.
      3 vectors produced by pass154 Test12= 4.35D-14 1.00D-09 XBig12= 1.16D-14 4.91D-09.
      3 vectors produced by pass155 Test12= 4.35D-14 1.00D-09 XBig12= 1.97D-14 7.71D-09.
      3 vectors produced by pass156 Test12= 4.35D-14 1.00D-09 XBig12= 5.43D-15 3.58D-09.
      3 vectors produced by pass157 Test12= 4.35D-14 1.00D-09 XBig12= 1.04D-14 5.03D-09.
      3 vectors produced by pass158 Test12= 4.35D-14 1.00D-09 XBig12= 3.93D-15 3.30D-09.
      3 vectors produced by pass159 Test12= 4.35D-14 1.00D-09 XBig12= 3.11D-14 9.64D-09.
      3 vectors produced by pass160 Test12= 4.35D-14 1.00D-09 XBig12= 9.89D-15 4.71D-09.
      3 vectors produced by pass161 Test12= 4.35D-14 1.00D-09 XBig12= 1.29D-14 5.51D-09.
      3 vectors produced by pass162 Test12= 4.35D-14 1.00D-09 XBig12= 8.93D-15 5.19D-09.
      3 vectors produced by pass163 Test12= 4.35D-14 1.00D-09 XBig12= 7.24D-15 4.36D-09.
      3 vectors produced by pass164 Test12= 4.35D-14 1.00D-09 XBig12= 1.17D-14 5.16D-09.
      3 vectors produced by pass165 Test12= 4.35D-14 1.00D-09 XBig12= 1.27D-14 5.55D-09.
      3 vectors produced by pass166 Test12= 4.35D-14 1.00D-09 XBig12= 1.98D-14 6.63D-09.
      3 vectors produced by pass167 Test12= 4.35D-14 1.00D-09 XBig12= 1.01D-14 5.30D-09.
      3 vectors produced by pass168 Test12= 4.35D-14 1.00D-09 XBig12= 1.33D-14 5.90D-09.
      3 vectors produced by pass169 Test12= 4.35D-14 1.00D-09 XBig12= 1.01D-14 4.83D-09.
      3 vectors produced by pass170 Test12= 4.35D-14 1.00D-09 XBig12= 1.16D-14 5.75D-09.
      3 vectors produced by pass171 Test12= 4.35D-14 1.00D-09 XBig12= 1.21D-14 5.92D-09.
      3 vectors produced by pass172 Test12= 4.35D-14 1.00D-09 XBig12= 3.77D-15 3.26D-09.
      3 vectors produced by pass173 Test12= 4.35D-14 1.00D-09 XBig12= 1.24D-14 5.79D-09.
      3 vectors produced by pass174 Test12= 4.35D-14 1.00D-09 XBig12= 8.73D-15 4.52D-09.
      3 vectors produced by pass175 Test12= 4.35D-14 1.00D-09 XBig12= 1.45D-14 6.85D-09.
      3 vectors produced by pass176 Test12= 4.35D-14 1.00D-09 XBig12= 1.08D-14 6.27D-09.
      3 vectors produced by pass177 Test12= 4.35D-14 1.00D-09 XBig12= 1.29D-14 5.61D-09.
      3 vectors produced by pass178 Test12= 4.35D-14 1.00D-09 XBig12= 1.23D-14 6.81D-09.
      3 vectors produced by pass179 Test12= 4.35D-14 1.00D-09 XBig12= 1.38D-14 6.22D-09.
      3 vectors produced by pass180 Test12= 4.35D-14 1.00D-09 XBig12= 7.22D-15 4.13D-09.
      3 vectors produced by pass181 Test12= 4.35D-14 1.00D-09 XBig12= 1.03D-14 5.24D-09.
      3 vectors produced by pass182 Test12= 4.35D-14 1.00D-09 XBig12= 9.81D-15 5.09D-09.
      3 vectors produced by pass183 Test12= 4.35D-14 1.00D-09 XBig12= 1.01D-14 4.90D-09.
      3 vectors produced by pass184 Test12= 4.35D-14 1.00D-09 XBig12= 1.11D-14 5.26D-09.
      3 vectors produced by pass185 Test12= 4.35D-14 1.00D-09 XBig12= 1.43D-14 6.73D-09.
      3 vectors produced by pass186 Test12= 4.35D-14 1.00D-09 XBig12= 6.07D-15 4.38D-09.
      3 vectors produced by pass187 Test12= 4.35D-14 1.00D-09 XBig12= 9.28D-15 4.18D-09.
      3 vectors produced by pass188 Test12= 4.35D-14 1.00D-09 XBig12= 1.10D-14 5.21D-09.
      3 vectors produced by pass189 Test12= 4.35D-14 1.00D-09 XBig12= 3.14D-15 2.53D-09.
      3 vectors produced by pass190 Test12= 4.35D-14 1.00D-09 XBig12= 8.48D-15 5.17D-09.
      3 vectors produced by pass191 Test12= 4.35D-14 1.00D-09 XBig12= 1.44D-15 1.73D-09.
      3 vectors produced by pass192 Test12= 4.35D-14 1.00D-09 XBig12= 1.32D-14 5.60D-09.
      3 vectors produced by pass193 Test12= 4.35D-14 1.00D-09 XBig12= 7.18D-15 4.10D-09.
      3 vectors produced by pass194 Test12= 4.35D-14 1.00D-09 XBig12= 3.52D-15 2.49D-09.
      3 vectors produced by pass195 Test12= 4.35D-14 1.00D-09 XBig12= 9.25D-15 4.60D-09.
      3 vectors produced by pass196 Test12= 4.35D-14 1.00D-09 XBig12= 9.47D-15 5.02D-09.
      3 vectors produced by pass197 Test12= 4.35D-14 1.00D-09 XBig12= 1.00D-14 5.42D-09.
      3 vectors produced by pass198 Test12= 4.35D-14 1.00D-09 XBig12= 6.11D-15 4.00D-09.
      3 vectors produced by pass199 Test12= 4.35D-14 1.00D-09 XBig12= 9.64D-15 4.83D-09.
      3 vectors produced by pass200 Test12= 4.35D-14 1.00D-09 XBig12= 5.11D-15 4.17D-09.
      3 vectors produced by pass201 Test12= 4.35D-14 1.00D-09 XBig12= 1.18D-14 5.05D-09.
      3 vectors produced by pass202 Test12= 4.35D-14 1.00D-09 XBig12= 1.23D-14 5.78D-09.
      3 vectors produced by pass203 Test12= 4.35D-14 1.00D-09 XBig12= 7.05D-15 5.12D-09.
      3 vectors produced by pass204 Test12= 4.35D-14 1.00D-09 XBig12= 1.02D-14 5.41D-09.
      3 vectors produced by pass205 Test12= 4.35D-14 1.00D-09 XBig12= 9.01D-15 4.85D-09.
      3 vectors produced by pass206 Test12= 4.35D-14 1.00D-09 XBig12= 1.73D-14 6.30D-09.
      3 vectors produced by pass207 Test12= 4.35D-14 1.00D-09 XBig12= 7.98D-15 4.85D-09.
      3 vectors produced by pass208 Test12= 4.35D-14 1.00D-09 XBig12= 9.61D-15 4.74D-09.
      3 vectors produced by pass209 Test12= 4.35D-14 1.00D-09 XBig12= 3.82D-15 3.25D-09.
      3 vectors produced by pass210 Test12= 4.35D-14 1.00D-09 XBig12= 9.73D-15 6.02D-09.
      3 vectors produced by pass211 Test12= 4.35D-14 1.00D-09 XBig12= 1.12D-14 5.27D-09.
      3 vectors produced by pass212 Test12= 4.35D-14 1.00D-09 XBig12= 5.20D-15 3.55D-09.
      3 vectors produced by pass213 Test12= 4.35D-14 1.00D-09 XBig12= 3.43D-15 3.17D-09.
      3 vectors produced by pass214 Test12= 4.35D-14 1.00D-09 XBig12= 1.76D-15 1.92D-09.
      3 vectors produced by pass215 Test12= 4.35D-14 1.00D-09 XBig12= 7.30D-15 3.93D-09.
      3 vectors produced by pass216 Test12= 4.35D-14 1.00D-09 XBig12= 6.81D-15 3.59D-09.
      3 vectors produced by pass217 Test12= 4.35D-14 1.00D-09 XBig12= 1.08D-14 5.30D-09.
      3 vectors produced by pass218 Test12= 4.35D-14 1.00D-09 XBig12= 1.38D-14 5.74D-09.
      3 vectors produced by pass219 Test12= 4.35D-14 1.00D-09 XBig12= 7.40D-15 4.27D-09.
      3 vectors produced by pass220 Test12= 4.35D-14 1.00D-09 XBig12= 1.15D-14 5.30D-09.
      3 vectors produced by pass221 Test12= 4.35D-14 1.00D-09 XBig12= 5.73D-15 3.41D-09.
      3 vectors produced by pass222 Test12= 4.35D-14 1.00D-09 XBig12= 5.37D-15 3.75D-09.
      3 vectors produced by pass223 Test12= 4.35D-14 1.00D-09 XBig12= 1.55D-14 6.42D-09.
      3 vectors produced by pass224 Test12= 4.35D-14 1.00D-09 XBig12= 8.80D-15 4.30D-09.
      3 vectors produced by pass225 Test12= 4.35D-14 1.00D-09 XBig12= 8.36D-15 3.61D-09.
      3 vectors produced by pass226 Test12= 4.35D-14 1.00D-09 XBig12= 6.72D-15 3.39D-09.
      3 vectors produced by pass227 Test12= 4.35D-14 1.00D-09 XBig12= 3.11D-15 3.05D-09.
      3 vectors produced by pass228 Test12= 4.35D-14 1.00D-09 XBig12= 1.37D-14 5.55D-09.
      3 vectors produced by pass229 Test12= 4.35D-14 1.00D-09 XBig12= 2.40D-15 2.54D-09.
      3 vectors produced by pass230 Test12= 4.35D-14 1.00D-09 XBig12= 1.39D-14 6.14D-09.
      3 vectors produced by pass231 Test12= 4.35D-14 1.00D-09 XBig12= 8.73D-15 4.14D-09.
      3 vectors produced by pass232 Test12= 4.35D-14 1.00D-09 XBig12= 5.42D-15 3.56D-09.
      3 vectors produced by pass233 Test12= 4.35D-14 1.00D-09 XBig12= 3.54D-15 2.58D-09.
      3 vectors produced by pass234 Test12= 4.35D-14 1.00D-09 XBig12= 4.85D-15 3.13D-09.
      3 vectors produced by pass235 Test12= 4.35D-14 1.00D-09 XBig12= 8.89D-15 4.35D-09.
      3 vectors produced by pass236 Test12= 4.35D-14 1.00D-09 XBig12= 7.26D-15 3.96D-09.
      3 vectors produced by pass237 Test12= 4.35D-14 1.00D-09 XBig12= 3.00D-15 2.51D-09.
      3 vectors produced by pass238 Test12= 4.35D-14 1.00D-09 XBig12= 1.23D-14 5.30D-09.
      3 vectors produced by pass239 Test12= 4.35D-14 1.00D-09 XBig12= 4.18D-15 2.83D-09.
      3 vectors produced by pass240 Test12= 4.35D-14 1.00D-09 XBig12= 1.15D-14 4.72D-09.
      3 vectors produced by pass241 Test12= 4.35D-14 1.00D-09 XBig12= 5.05D-15 3.34D-09.
      3 vectors produced by pass242 Test12= 4.35D-14 1.00D-09 XBig12= 6.32D-15 3.78D-09.
      3 vectors produced by pass243 Test12= 4.35D-14 1.00D-09 XBig12= 7.21D-15 3.83D-09.
      3 vectors produced by pass244 Test12= 4.35D-14 1.00D-09 XBig12= 1.88D-15 1.90D-09.
      3 vectors produced by pass245 Test12= 4.35D-14 1.00D-09 XBig12= 6.48D-15 4.16D-09.
      3 vectors produced by pass246 Test12= 4.35D-14 1.00D-09 XBig12= 8.77D-15 4.35D-09.
      3 vectors produced by pass247 Test12= 4.35D-14 1.00D-09 XBig12= 1.27D-14 5.76D-09.
      3 vectors produced by pass248 Test12= 4.35D-14 1.00D-09 XBig12= 2.94D-15 2.36D-09.
      3 vectors produced by pass249 Test12= 4.35D-14 1.00D-09 XBig12= 7.81D-15 4.28D-09.
      3 vectors produced by pass250 Test12= 4.35D-14 1.00D-09 XBig12= 9.60D-15 4.34D-09.
      3 vectors produced by pass251 Test12= 4.35D-14 1.00D-09 XBig12= 4.66D-15 3.41D-09.
      3 vectors produced by pass252 Test12= 4.35D-14 1.00D-09 XBig12= 7.56D-15 4.21D-09.
      3 vectors produced by pass253 Test12= 4.35D-14 1.00D-09 XBig12= 8.59D-15 4.24D-09.
      3 vectors produced by pass254 Test12= 4.35D-14 1.00D-09 XBig12= 1.06D-14 4.79D-09.
      3 vectors produced by pass255 Test12= 4.35D-14 1.00D-09 XBig12= 9.59D-15 4.79D-09.
      3 vectors produced by pass256 Test12= 4.35D-14 1.00D-09 XBig12= 6.34D-15 3.89D-09.
      3 vectors produced by pass257 Test12= 4.35D-14 1.00D-09 XBig12= 4.26D-15 3.09D-09.
      3 vectors produced by pass258 Test12= 4.35D-14 1.00D-09 XBig12= 8.40D-15 3.65D-09.
      3 vectors produced by pass259 Test12= 4.35D-14 1.00D-09 XBig12= 4.61D-15 2.87D-09.
      3 vectors produced by pass260 Test12= 4.35D-14 1.00D-09 XBig12= 4.82D-15 3.12D-09.
      3 vectors produced by pass261 Test12= 4.35D-14 1.00D-09 XBig12= 7.01D-15 4.29D-09.
      3 vectors produced by pass262 Test12= 4.35D-14 1.00D-09 XBig12= 5.90D-15 4.15D-09.
      3 vectors produced by pass263 Test12= 4.35D-14 1.00D-09 XBig12= 3.49D-15 2.76D-09.
      3 vectors produced by pass264 Test12= 4.35D-14 1.00D-09 XBig12= 3.15D-15 2.88D-09.
      3 vectors produced by pass265 Test12= 4.35D-14 1.00D-09 XBig12= 3.35D-15 2.65D-09.
      3 vectors produced by pass266 Test12= 4.35D-14 1.00D-09 XBig12= 4.63D-15 3.77D-09.
      3 vectors produced by pass267 Test12= 4.35D-14 1.00D-09 XBig12= 5.91D-15 4.29D-09.
      3 vectors produced by pass268 Test12= 4.35D-14 1.00D-09 XBig12= 4.48D-15 3.13D-09.
      3 vectors produced by pass269 Test12= 4.35D-14 1.00D-09 XBig12= 4.35D-15 2.94D-09.
      3 vectors produced by pass270 Test12= 4.35D-14 1.00D-09 XBig12= 6.80D-15 3.96D-09.
      3 vectors produced by pass271 Test12= 4.35D-14 1.00D-09 XBig12= 6.54D-15 3.30D-09.
      3 vectors produced by pass272 Test12= 4.35D-14 1.00D-09 XBig12= 3.66D-15 2.94D-09.
      3 vectors produced by pass273 Test12= 4.35D-14 1.00D-09 XBig12= 5.52D-15 2.96D-09.
      3 vectors produced by pass274 Test12= 4.35D-14 1.00D-09 XBig12= 7.64D-15 4.18D-09.
      3 vectors produced by pass275 Test12= 4.35D-14 1.00D-09 XBig12= 5.95D-15 3.98D-09.
      3 vectors produced by pass276 Test12= 4.35D-14 1.00D-09 XBig12= 5.10D-15 3.93D-09.
      3 vectors produced by pass277 Test12= 4.35D-14 1.00D-09 XBig12= 2.97D-15 2.36D-09.
      3 vectors produced by pass278 Test12= 4.35D-14 1.00D-09 XBig12= 7.24D-15 3.99D-09.
      3 vectors produced by pass279 Test12= 4.35D-14 1.00D-09 XBig12= 4.17D-15 2.77D-09.
      3 vectors produced by pass280 Test12= 4.35D-14 1.00D-09 XBig12= 7.00D-15 3.73D-09.
      3 vectors produced by pass281 Test12= 4.35D-14 1.00D-09 XBig12= 3.42D-15 3.13D-09.
      3 vectors produced by pass282 Test12= 4.35D-14 1.00D-09 XBig12= 4.71D-15 3.49D-09.
      3 vectors produced by pass283 Test12= 4.35D-14 1.00D-09 XBig12= 3.43D-15 2.43D-09.
      3 vectors produced by pass284 Test12= 4.35D-14 1.00D-09 XBig12= 3.97D-15 3.12D-09.
      3 vectors produced by pass285 Test12= 4.35D-14 1.00D-09 XBig12= 5.43D-15 3.79D-09.
      3 vectors produced by pass286 Test12= 4.35D-14 1.00D-09 XBig12= 3.10D-15 2.76D-09.
      3 vectors produced by pass287 Test12= 4.35D-14 1.00D-09 XBig12= 2.78D-15 2.53D-09.
      3 vectors produced by pass288 Test12= 4.35D-14 1.00D-09 XBig12= 3.01D-15 3.27D-09.
      3 vectors produced by pass289 Test12= 4.35D-14 1.00D-09 XBig12= 2.16D-15 2.24D-09.
      3 vectors produced by pass290 Test12= 4.35D-14 1.00D-09 XBig12= 2.60D-15 2.47D-09.
      3 vectors produced by pass291 Test12= 4.35D-14 1.00D-09 XBig12= 2.85D-15 2.51D-09.
      3 vectors produced by pass292 Test12= 4.35D-14 1.00D-09 XBig12= 1.99D-15 2.29D-09.
      3 vectors produced by pass293 Test12= 4.35D-14 1.00D-09 XBig12= 4.31D-15 2.69D-09.
      3 vectors produced by pass294 Test12= 4.35D-14 1.00D-09 XBig12= 1.51D-15 1.91D-09.
      3 vectors produced by pass295 Test12= 4.35D-14 1.00D-09 XBig12= 8.57D-15 4.49D-09.
      3 vectors produced by pass296 Test12= 4.35D-14 1.00D-09 XBig12= 3.87D-15 3.56D-09.
      3 vectors produced by pass297 Test12= 4.35D-14 1.00D-09 XBig12= 5.66D-15 3.65D-09.
      3 vectors produced by pass298 Test12= 4.35D-14 1.00D-09 XBig12= 1.71D-15 2.02D-09.
      3 vectors produced by pass299 Test12= 4.35D-14 1.00D-09 XBig12= 2.52D-15 2.49D-09.
      3 vectors produced by pass300 Test12= 4.35D-14 1.00D-09 XBig12= 1.28D-15 1.58D-09.
      3 vectors produced by pass301 Test12= 4.35D-14 1.00D-09 XBig12= 3.05D-15 2.44D-09.
      3 vectors produced by pass302 Test12= 4.35D-14 1.00D-09 XBig12= 1.72D-15 2.27D-09.
      3 vectors produced by pass303 Test12= 4.35D-14 1.00D-09 XBig12= 4.39D-15 3.28D-09.
      3 vectors produced by pass304 Test12= 4.35D-14 1.00D-09 XBig12= 1.33D-15 1.50D-09.
      3 vectors produced by pass305 Test12= 4.35D-14 1.00D-09 XBig12= 4.66D-15 3.58D-09.
      3 vectors produced by pass306 Test12= 4.35D-14 1.00D-09 XBig12= 4.76D-15 3.39D-09.
      3 vectors produced by pass307 Test12= 4.35D-14 1.00D-09 XBig12= 2.50D-15 2.59D-09.
      3 vectors produced by pass308 Test12= 4.35D-14 1.00D-09 XBig12= 2.07D-15 2.09D-09.
      3 vectors produced by pass309 Test12= 4.35D-14 1.00D-09 XBig12= 3.77D-15 2.66D-09.
      3 vectors produced by pass310 Test12= 4.35D-14 1.00D-09 XBig12= 1.46D-15 1.60D-09.
      3 vectors produced by pass311 Test12= 4.35D-14 1.00D-09 XBig12= 5.50D-15 3.40D-09.
      3 vectors produced by pass312 Test12= 4.35D-14 1.00D-09 XBig12= 2.26D-15 2.18D-09.
      3 vectors produced by pass313 Test12= 4.35D-14 1.00D-09 XBig12= 5.42D-15 3.50D-09.
      3 vectors produced by pass314 Test12= 4.35D-14 1.00D-09 XBig12= 4.37D-15 3.37D-09.
      3 vectors produced by pass315 Test12= 4.35D-14 1.00D-09 XBig12= 2.22D-15 2.26D-09.
      3 vectors produced by pass316 Test12= 4.35D-14 1.00D-09 XBig12= 1.78D-15 2.19D-09.
      3 vectors produced by pass317 Test12= 4.35D-14 1.00D-09 XBig12= 3.63D-15 2.71D-09.
      3 vectors produced by pass318 Test12= 4.35D-14 1.00D-09 XBig12= 3.68D-15 2.58D-09.
      3 vectors produced by pass319 Test12= 4.35D-14 1.00D-09 XBig12= 4.65D-15 3.47D-09.
      3 vectors produced by pass320 Test12= 4.35D-14 1.00D-09 XBig12= 2.26D-15 2.32D-09.
      3 vectors produced by pass321 Test12= 4.35D-14 1.00D-09 XBig12= 3.39D-15 2.74D-09.
      3 vectors produced by pass322 Test12= 4.35D-14 1.00D-09 XBig12= 2.80D-15 2.39D-09.
      3 vectors produced by pass323 Test12= 4.35D-14 1.00D-09 XBig12= 1.88D-15 1.76D-09.
      3 vectors produced by pass324 Test12= 4.35D-14 1.00D-09 XBig12= 2.20D-15 2.24D-09.
      3 vectors produced by pass325 Test12= 4.35D-14 1.00D-09 XBig12= 4.11D-15 2.52D-09.
      3 vectors produced by pass326 Test12= 4.35D-14 1.00D-09 XBig12= 2.65D-15 2.19D-09.
      3 vectors produced by pass327 Test12= 4.35D-14 1.00D-09 XBig12= 1.41D-15 1.64D-09.
      3 vectors produced by pass328 Test12= 4.35D-14 1.00D-09 XBig12= 2.49D-15 2.32D-09.
      3 vectors produced by pass329 Test12= 4.35D-14 1.00D-09 XBig12= 7.05D-15 4.18D-09.
      3 vectors produced by pass330 Test12= 4.35D-14 1.00D-09 XBig12= 2.35D-15 2.09D-09.
      3 vectors produced by pass331 Test12= 4.35D-14 1.00D-09 XBig12= 4.73D-15 3.09D-09.
      3 vectors produced by pass332 Test12= 4.35D-14 1.00D-09 XBig12= 2.04D-15 1.84D-09.
      3 vectors produced by pass333 Test12= 4.35D-14 1.00D-09 XBig12= 2.67D-15 2.31D-09.
      3 vectors produced by pass334 Test12= 4.35D-14 1.00D-09 XBig12= 1.72D-15 1.74D-09.
      3 vectors produced by pass335 Test12= 4.35D-14 1.00D-09 XBig12= 4.85D-15 3.22D-09.
      3 vectors produced by pass336 Test12= 4.35D-14 1.00D-09 XBig12= 1.82D-15 1.87D-09.
      3 vectors produced by pass337 Test12= 4.35D-14 1.00D-09 XBig12= 4.93D-15 3.05D-09.
      3 vectors produced by pass338 Test12= 4.35D-14 1.00D-09 XBig12= 4.19D-15 2.72D-09.
      3 vectors produced by pass339 Test12= 4.35D-14 1.00D-09 XBig12= 4.32D-15 3.21D-09.
      3 vectors produced by pass340 Test12= 4.35D-14 1.00D-09 XBig12= 1.32D-15 2.07D-09.
      3 vectors produced by pass341 Test12= 4.35D-14 1.00D-09 XBig12= 5.91D-15 3.28D-09.
      3 vectors produced by pass342 Test12= 4.35D-14 1.00D-09 XBig12= 2.46D-15 2.13D-09.
      3 vectors produced by pass343 Test12= 4.35D-14 1.00D-09 XBig12= 1.53D-15 1.80D-09.
      3 vectors produced by pass344 Test12= 4.35D-14 1.00D-09 XBig12= 3.74D-15 2.65D-09.
      3 vectors produced by pass345 Test12= 4.35D-14 1.00D-09 XBig12= 2.53D-15 1.99D-09.
      3 vectors produced by pass346 Test12= 4.35D-14 1.00D-09 XBig12= 2.20D-15 2.06D-09.
      3 vectors produced by pass347 Test12= 4.35D-14 1.00D-09 XBig12= 3.39D-15 2.50D-09.
      2 vectors produced by pass348 Test12= 4.35D-14 1.00D-09 XBig12= 1.36D-15 1.90D-09.
 InvSVY:  IOpt=1 It=  1 EMax= 4.97D-14
 Solved reduced A of dimension  1984 with   120 vectors.
 Isotropic polarizability for W=    0.000000      424.12 Bohr**3.
 End of Minotr F.D. properties file   721 does not exist.
 End of Minotr F.D. properties file   722 does not exist.
 End of Minotr F.D. properties file   788 does not exist.

 **********************************************************************

            Population analysis using the SCF density.

 **********************************************************************

 Orbital symmetries:
       Occupied  (A) (A) (A) (A) (A) (A) (A) (A) (A) (A) (A) (A)
                 (A) (A) (A) (A) (A) (A) (A) (A) (A) (A) (A) (A)
                 (A) (A) (A) (A) (A) (A) (A) (A) (A) (A) (A) (A)
                 (A) (A) (A) (A) (A) (A) (A) (A) (A) (A) (A) (A)
                 (A) (A) (A) (A) (A) (A) (A) (A) (A) (A) (A) (A)
                 (A) (A) (A) (A) (A) (A) (A) (A) (A) (A) (A) (A)
                 (A) (A) (A) (A) (A) (A) (A) (A) (A) (A) (A) (A)
       Virtual   (A) (A) (A) (A) (A) (A) (A) (A) (A) (A) (A) (A)
                 (A) (A) (A) (A) (A) (A) (A) (A) (A) (A) (A) (A)
                 (A) (A) (A) (A) (A) (A) (A) (A) (A) (A) (A) (A)
                 (A) (A) (A) (A) (A) (A) (A) (A) (A) (A) (A) (A)
                 (A) (A) (A) (A) (A) (A) (A) (A) (A) (A) (A) (A)
                 (A) (A) (A) (A) (A) (A) (A) (A) (A) (A) (A) (A)
                 (A) (A) (A) (A) (A) (A) (A) (A) (A) (A) (A) (A)
                 (A) (A) (A) (A) (A) (A) (A) (A) (A) (A) (A) (A)
                 (A) (A) (A) (A) (A) (A) (A) (A) (A) (A) (A) (A)
                 (A) (A) (A) (A) (A) (A) (A) (A) (A) (A) (A) (A)
                 (A) (A) (A) (A) (A) (A) (A) (A) (A) (A) (A) (A)
                 (A) (A) (A) (A) (A) (A) (A) (A) (A) (A) (A) (A)
                 (A) (A) (A) (A) (A) (A) (A) (A) (A) (A) (A) (A)
                 (A) (A) (A) (A) (A) (A) (A) (A) (A) (A) (A) (A)
                 (A) (A) (A) (A) (A) (A) (A) (A) (A) (A) (A) (A)
                 (A) (A) (A) (A) (A) (A) (A) (A) (A) (A) (A) (A)
                 (A) (A) (A) (A) (A) (A) (A) (A) (A) (A) (A) (A)
                 (A) (A) (A) (A) (A) (A) (A) (A) (A) (A) (A) (A)
                 (A) (A) (A) (A) (A) (A) (A) (A) (A) (A) (A) (A)
                 (A) (A) (A) (A) (A) (A) (A) (A) (A) (A) (A) (A)
                 (A) (A) (A) (A) (A) (A) (A) (A) (A) (A) (A) (A)
                 (A) (A) (A) (A) (A) (A) (A) (A) (A) (A) (A) (A)
                 (A) (A) (A) (A) (A) (A) (A) (A) (A) (A) (A) (A)
                 (A) (A) (A) (A) (A) (A) (A) (A) (A) (A) (A) (A)
                 (A) (A) (A) (A) (A) (A) (A) (A) (A) (A) (A) (A)
                 (A) (A) (A) (A) (A) (A) (A) (A) (A) (A) (A) (A)
                 (A) (A) (A) (A) (A) (A) (A) (A) (A) (A) (A) (A)
                 (A) (A) (A) (A) (A) (A) (A) (A) (A) (A) (A) (A)
                 (A) (A) (A) (A) (A) (A) (A) (A) (A) (A) (A) (A)
                 (A) (A) (A) (A) (A) (A) (A) (A) (A) (A) (A) (A)
                 (A) (A) (A) (A) (A) (A) (A) (A) (A) (A) (A) (A)
                 (A) (A) (A) (A) (A) (A) (A) (A) (A) (A) (A) (A)
                 (A) (A) (A) (A) (A) (A) (A) (A) (A) (A) (A) (A)
                 (A) (A) (A) (A) (A) (A) (A) (A) (A) (A) (A) (A)
                 (A) (A) (A) (A) (A) (A) (A) (A) (A) (A) (A) (A)
                 (A) (A) (A) (A) (A) (A) (A) (A) (A) (A) (A) (A)
                 (A) (A) (A) (A) (A) (A) (A) (A) (A) (A) (A) (A)
                 (A) (A) (A) (A) (A) (A) (A) (A) (A) (A) (A) (A)
                 (A) (A) (A) (A) (A) (A) (A) (A) (A) (A) (A) (A)
                 (A) (A) (A) (A) (A) (A) (A) (A) (A) (A) (A) (A)
                 (A) (A) (A) (A) (A) (A) (A) (A) (A) (A) (A) (A)
                 (A) (A) (A) (A) (A) (A) (A) (A) (A) (A) (A) (A)
                 (A) (A) (A) (A) (A) (A) (A) (A) (A) (A) (A) (A)
                 (A) (A)
 The electronic state is 1-A.
 Alpha  occ. eigenvalues --  -88.85090 -88.79146 -19.16524 -14.28282 -10.29805
 Alpha  occ. eigenvalues --  -10.22566 -10.18940 -10.18809 -10.18063 -10.18046
 Alpha  occ. eigenvalues --  -10.17986 -10.17963 -10.17910 -10.17867 -10.17824
 Alpha  occ. eigenvalues --  -10.17407 -10.17380 -10.17243 -10.17049 -10.16896
 Alpha  occ. eigenvalues --  -10.13539  -7.93706  -7.87927  -5.90091  -5.89700
 Alpha  occ. eigenvalues --   -5.89111  -5.84335  -5.83731  -5.83491  -1.08100
 Alpha  occ. eigenvalues --   -0.87908  -0.86698  -0.85094  -0.81181  -0.77617
 Alpha  occ. eigenvalues --   -0.75962  -0.75352  -0.74532  -0.72754  -0.69814
 Alpha  occ. eigenvalues --   -0.67275  -0.64717  -0.61400  -0.60517  -0.59447
 Alpha  occ. eigenvalues --   -0.58552  -0.55641  -0.52273  -0.52176  -0.50069
 Alpha  occ. eigenvalues --   -0.48448  -0.47579  -0.45924  -0.45641  -0.45496
 Alpha  occ. eigenvalues --   -0.44512  -0.44262  -0.43006  -0.42575  -0.42444
 Alpha  occ. eigenvalues --   -0.42003  -0.41614  -0.41392  -0.39676  -0.39087
 Alpha  occ. eigenvalues --   -0.37649  -0.36521  -0.36375  -0.35577  -0.35105
 Alpha  occ. eigenvalues --   -0.34527  -0.34252  -0.33897  -0.31696  -0.27653
 Alpha  occ. eigenvalues --   -0.26837  -0.26261  -0.26220  -0.25573  -0.25106
 Alpha  occ. eigenvalues --   -0.24232  -0.22496  -0.21620  -0.14973
 Alpha virt. eigenvalues --   -0.03531  -0.02729  -0.01941  -0.01815  -0.01491
 Alpha virt. eigenvalues --   -0.00594  -0.00022   0.00430   0.00982   0.01483
 Alpha virt. eigenvalues --    0.01970   0.02140   0.02290   0.02808   0.03025
 Alpha virt. eigenvalues --    0.03314   0.03808   0.04077   0.04461   0.04848
 Alpha virt. eigenvalues --    0.05161   0.05477   0.06099   0.06313   0.06722
 Alpha virt. eigenvalues --    0.06952   0.07298   0.07563   0.08140   0.08548
 Alpha virt. eigenvalues --    0.08671   0.09023   0.09168   0.09415   0.09738
 Alpha virt. eigenvalues --    0.10288   0.10511   0.10878   0.10935   0.11125
 Alpha virt. eigenvalues --    0.11441   0.11703   0.11903   0.12023   0.12376
 Alpha virt. eigenvalues --    0.12499   0.12654   0.12863   0.12996   0.13281
 Alpha virt. eigenvalues --    0.13317   0.13397   0.13722   0.13913   0.14252
 Alpha virt. eigenvalues --    0.14308   0.14682   0.14878   0.15018   0.15243
 Alpha virt. eigenvalues --    0.15466   0.15680   0.15839   0.16370   0.16523
 Alpha virt. eigenvalues --    0.17040   0.17133   0.17230   0.17538   0.17750
 Alpha virt. eigenvalues --    0.18112   0.18311   0.18492   0.18808   0.18922
 Alpha virt. eigenvalues --    0.19134   0.19478   0.19939   0.20294   0.20490
 Alpha virt. eigenvalues --    0.20691   0.21140   0.21444   0.21635   0.21995
 Alpha virt. eigenvalues --    0.22355   0.22615   0.22849   0.23251   0.23425
 Alpha virt. eigenvalues --    0.24066   0.24478   0.24773   0.24953   0.25211
 Alpha virt. eigenvalues --    0.25759   0.26093   0.26326   0.26642   0.26770
 Alpha virt. eigenvalues --    0.27019   0.27641   0.27804   0.28009   0.28051
 Alpha virt. eigenvalues --    0.28654   0.28825   0.29155   0.29228   0.29819
 Alpha virt. eigenvalues --    0.29943   0.29969   0.30427   0.30872   0.31059
 Alpha virt. eigenvalues --    0.31233   0.31489   0.32128   0.32497   0.32558
 Alpha virt. eigenvalues --    0.32838   0.33002   0.33518   0.33980   0.34713
 Alpha virt. eigenvalues --    0.35043   0.35950   0.36072   0.36198   0.36734
 Alpha virt. eigenvalues --    0.37156   0.37742   0.37848   0.38335   0.39046
 Alpha virt. eigenvalues --    0.39381   0.39748   0.39972   0.40479   0.40599
 Alpha virt. eigenvalues --    0.40735   0.42212   0.42792   0.44253   0.44892
 Alpha virt. eigenvalues --    0.45561   0.46264   0.47735   0.48220   0.49178
 Alpha virt. eigenvalues --    0.50803   0.51306   0.52997   0.53811   0.54412
 Alpha virt. eigenvalues --    0.54484   0.54741   0.55210   0.56077   0.56195
 Alpha virt. eigenvalues --    0.56555   0.57121   0.57435   0.57653   0.58495
 Alpha virt. eigenvalues --    0.59202   0.59539   0.59655   0.60200   0.60673
 Alpha virt. eigenvalues --    0.61796   0.62039   0.62427   0.62976   0.63467
 Alpha virt. eigenvalues --    0.63990   0.64213   0.64819   0.65799   0.65907
 Alpha virt. eigenvalues --    0.66431   0.66955   0.67831   0.69054   0.69723
 Alpha virt. eigenvalues --    0.69971   0.70775   0.71060   0.71704   0.71859
 Alpha virt. eigenvalues --    0.72413   0.73092   0.73194   0.73876   0.73972
 Alpha virt. eigenvalues --    0.74246   0.74585   0.75637   0.75735   0.76804
 Alpha virt. eigenvalues --    0.77321   0.77863   0.78150   0.78279   0.79206
 Alpha virt. eigenvalues --    0.79777   0.80019   0.80428   0.81104   0.82422
 Alpha virt. eigenvalues --    0.83527   0.84149   0.84777   0.85188   0.85766
 Alpha virt. eigenvalues --    0.86055   0.86216   0.86743   0.87342   0.88365
 Alpha virt. eigenvalues --    0.88640   0.89185   0.89475   0.89942   0.90436
 Alpha virt. eigenvalues --    0.91582   0.92108   0.92285   0.93096   0.93305
 Alpha virt. eigenvalues --    0.94075   0.94746   0.94977   0.95476   0.95712
 Alpha virt. eigenvalues --    0.97094   0.98239   0.98628   1.00316   1.00970
 Alpha virt. eigenvalues --    1.01733   1.02111   1.02713   1.03400   1.03891
 Alpha virt. eigenvalues --    1.05641   1.06023   1.06738   1.07404   1.08024
 Alpha virt. eigenvalues --    1.08417   1.09282   1.09683   1.10816   1.11032
 Alpha virt. eigenvalues --    1.13741   1.14431   1.14793   1.15275   1.16650
 Alpha virt. eigenvalues --    1.17141   1.18975   1.20715   1.21261   1.22077
 Alpha virt. eigenvalues --    1.26958   1.28021   1.29390   1.32074   1.32210
 Alpha virt. eigenvalues --    1.33537   1.35949   1.38523   1.41080   1.41706
 Alpha virt. eigenvalues --    1.43997   1.46051   1.47435   1.47902   1.49926
 Alpha virt. eigenvalues --    1.50722   1.50921   1.51500   1.51863   1.52814
 Alpha virt. eigenvalues --    1.53523   1.54103   1.55160   1.55893   1.56468
 Alpha virt. eigenvalues --    1.56739   1.56820   1.56931   1.57247   1.57495
 Alpha virt. eigenvalues --    1.58926   1.60339   1.61016   1.62887   1.63246
 Alpha virt. eigenvalues --    1.65099   1.65549   1.65739   1.66386   1.66607
 Alpha virt. eigenvalues --    1.67736   1.69169   1.69891   1.70063   1.70834
 Alpha virt. eigenvalues --    1.71784   1.72975   1.73883   1.74349   1.74643
 Alpha virt. eigenvalues --    1.75022   1.75656   1.76324   1.76416   1.77896
 Alpha virt. eigenvalues --    1.78649   1.79397   1.80018   1.80459   1.81898
 Alpha virt. eigenvalues --    1.83867   1.84394   1.85142   1.86602   1.87002
 Alpha virt. eigenvalues --    1.87498   1.88927   1.90398   1.90942   1.91967
 Alpha virt. eigenvalues --    1.92286   1.93269   1.93702   1.94184   1.94349
 Alpha virt. eigenvalues --    1.94976   1.95376   1.95642   1.96027   1.96727
 Alpha virt. eigenvalues --    1.96912   1.98343   1.98459   1.99312   2.00522
 Alpha virt. eigenvalues --    2.00854   2.02820   2.03180   2.03398   2.05355
 Alpha virt. eigenvalues --    2.07877   2.08440   2.08933   2.10710   2.11562
 Alpha virt. eigenvalues --    2.13418   2.14573   2.16781   2.17985   2.19948
 Alpha virt. eigenvalues --    2.22429   2.23410   2.24235   2.25584   2.27418
 Alpha virt. eigenvalues --    2.31139   2.33723   2.34170   2.36074   2.38824
 Alpha virt. eigenvalues --    2.40846   2.41185   2.43542   2.44883   2.46414
 Alpha virt. eigenvalues --    2.47312   2.47771   2.48325   2.48851   2.49104
 Alpha virt. eigenvalues --    2.49907   2.51480   2.52545   2.53603   2.55064
 Alpha virt. eigenvalues --    2.57789   2.58764   2.60489   2.63332   2.63635
 Alpha virt. eigenvalues --    2.64590   2.64905   2.66251   2.67471   2.67978
 Alpha virt. eigenvalues --    2.69000   2.70949   2.71380   2.71569   2.72609
 Alpha virt. eigenvalues --    2.73180   2.73877   2.74711   2.75613   2.76355
 Alpha virt. eigenvalues --    2.77285   2.78039   2.78468   2.78668   2.79440
 Alpha virt. eigenvalues --    2.80328   2.82703   2.83872   2.84626   2.85999
 Alpha virt. eigenvalues --    2.86662   2.87428   2.87812   2.88975   2.90260
 Alpha virt. eigenvalues --    2.91235   2.93920   2.94653   2.95029   2.95258
 Alpha virt. eigenvalues --    2.95909   2.96886   2.98014   2.98458   2.99798
 Alpha virt. eigenvalues --    3.02650   3.05487   3.06371   3.07768   3.08505
 Alpha virt. eigenvalues --    3.10480   3.12450   3.14678   3.19134   3.20143
 Alpha virt. eigenvalues --    3.21133   3.24706   3.25152   3.26728   3.33564
 Alpha virt. eigenvalues --    3.35103   3.35824   3.36775   3.38513   3.39501
 Alpha virt. eigenvalues --    3.49932   3.52145   3.54940   3.55815   3.60923
 Alpha virt. eigenvalues --    3.63214   3.63808   3.69597   3.71241   3.75002
 Alpha virt. eigenvalues --    3.75229   3.77539   3.85205   3.88300   3.95702
 Alpha virt. eigenvalues --    4.00175   4.00951   4.03712   4.04340   4.06685
 Alpha virt. eigenvalues --    4.08743   4.15792   4.16538   4.16845   4.17516
 Alpha virt. eigenvalues --    4.34372   4.36213   4.47600   4.84626   4.84960
 Alpha virt. eigenvalues --    4.95057   5.13147   5.35840   5.64764   8.00611
 Alpha virt. eigenvalues --    8.09481  17.36836  17.43963  17.44992  17.49395
 Alpha virt. eigenvalues --   17.51954  17.59774  23.59542  23.61801  23.64876
 Alpha virt. eigenvalues --   23.89423  23.90172  23.93259  23.96627  23.97393
 Alpha virt. eigenvalues --   23.97605  23.98527  23.99869  24.07957  24.08265
 Alpha virt. eigenvalues --   24.09432  24.10114  24.18792  24.19242  35.63605
 Alpha virt. eigenvalues --   49.93117 189.18816 189.29198
          Condensed to atoms (all electrons):
               1          2          3          4          5          6
     1  O    8.350566  -0.013192  -0.225415  -0.289271   0.057665   0.004867
     2  C   -0.013192   8.949896  -1.660550  -1.083684   0.164054   0.023772
     3  S   -0.225415  -1.660550  18.741255  -0.097651  -0.154662  -0.020021
     4  S   -0.289271  -1.083684  -0.097651  17.709385  -0.201932  -0.052747
     5  C    0.057665   0.164054  -0.154662  -0.201932   5.733201   0.364443
     6  H    0.004867   0.023772  -0.020021  -0.052747   0.364443   0.558164
     7  H    0.008613   0.034354   0.034310  -0.095778   0.354825  -0.016393
     8  H   -0.004313  -0.063068  -0.002804   0.032175   0.359652  -0.024342
     9  C   -0.013675   0.154913  -0.629423  -0.189437   0.053417  -0.001380
    10  N   -0.068616  -0.222125   0.045512   0.147880  -0.021854   0.003003
    11  C    0.071034  -0.192165   0.041043  -0.049156   0.068235   0.009050
    12  H    0.002505   0.020952  -0.010057  -0.001656   0.007248   0.001884
    13  H   -0.010473   0.014043  -0.018406  -0.010736   0.002680  -0.002377
    14  H    0.026102   0.067680  -0.040990   0.007872   0.003237   0.005810
    15  C   -0.857326  -0.060661   0.910949   0.065782  -0.057390  -0.011716
    16  H    0.152030  -0.043866  -0.260664  -0.035194   0.009062   0.001749
    17  H   -0.167251  -0.038230   0.258243   0.053720  -0.011376  -0.003409
    18  C    0.421615  -0.220248  -0.794436  -0.285069   0.095103   0.007684
    19  C    0.106973   0.417024  -0.384264  -0.162785   0.020651   0.000962
    20  C    0.238378  -0.531017   0.305071   0.153089  -0.018932   0.000463
    21  C   -0.033556   0.030307   0.075298   0.020461  -0.002802  -0.000112
    22  H    0.015816  -0.003027  -0.012638  -0.004400   0.000241   0.000149
    23  C   -0.058094   0.022566  -0.030380   0.018604  -0.001611  -0.000032
    24  H    0.025664  -0.004506   0.005603  -0.017054   0.001004   0.000006
    25  C    0.043804  -0.021786  -0.000920  -0.005018   0.001248   0.000167
    26  H   -0.001424   0.000628  -0.000327   0.000482  -0.000001  -0.000004
    27  H   -0.002737   0.000437  -0.000788   0.000844  -0.000065  -0.000011
    28  H    0.000632  -0.000238   0.000085  -0.000071   0.000013   0.000003
    29  C   -0.118707   0.170546   0.545500   0.213602  -0.070765  -0.006156
    30  C   -0.031547   0.073304   0.190157   0.128663  -0.023016   0.001021
    31  C    0.097649  -0.182610  -0.245898  -0.171899   0.029015  -0.000429
    32  C   -0.003730  -0.001994   0.005336   0.001654  -0.000593  -0.000158
    33  H    0.000391   0.000899   0.002838   0.002749  -0.000955   0.000067
    34  C    0.046519  -0.132268  -0.061666  -0.021144   0.004674   0.000597
    35  H   -0.022868   0.016975   0.059907  -0.001558  -0.001719  -0.001123
    36  C    0.002485  -0.018098  -0.007471  -0.003343   0.001221   0.000051
    37  H   -0.000057  -0.000136   0.000411  -0.000108  -0.000031  -0.000007
    38  H    0.000561  -0.000454   0.001421   0.000381  -0.000055   0.000017
    39  H   -0.000085   0.000289  -0.000364  -0.000036   0.000009  -0.000001
               7          8          9         10         11         12
     1  O    0.008613  -0.004313  -0.013675  -0.068616   0.071034   0.002505
     2  C    0.034354  -0.063068   0.154913  -0.222125  -0.192165   0.020952
     3  S    0.034310  -0.002804  -0.629423   0.045512   0.041043  -0.010057
     4  S   -0.095778   0.032175  -0.189437   0.147880  -0.049156  -0.001656
     5  C    0.354825   0.359652   0.053417  -0.021854   0.068235   0.007248
     6  H   -0.016393  -0.024342  -0.001380   0.003003   0.009050   0.001884
     7  H    0.560874  -0.041188   0.001354   0.005454  -0.009774   0.001327
     8  H   -0.041188   0.542005   0.014887  -0.001184  -0.002779  -0.002625
     9  C    0.001354   0.014887  12.088563  -0.067618  -0.244788   0.033580
    10  N    0.005454  -0.001184  -0.067618   7.390113   0.162665  -0.078231
    11  C   -0.009774  -0.002779  -0.244788   0.162665   6.761016   0.156416
    12  H    0.001327  -0.002625   0.033580  -0.078231   0.156416   0.916052
    13  H   -0.001613  -0.002672   0.512493  -0.066203  -0.045359   0.010961
    14  H    0.006763   0.000650   0.254784  -0.040815  -0.006811   0.025992
    15  C   -0.018594   0.004121  -0.277032  -0.113376  -0.299603  -0.035250
    16  H    0.004721  -0.002355   0.216799   0.024019  -0.051857   0.004118
    17  H   -0.007401   0.000547  -0.032881  -0.010847  -0.021514  -0.002303
    18  C    0.008928  -0.002610   0.446658   0.037918   0.325437   0.034386
    19  C    0.002767   0.001129   0.143625   0.070345  -0.021054   0.008582
    20  C    0.002806  -0.003232  -0.246274  -0.088732   0.042787  -0.007878
    21  C    0.000432  -0.000221  -0.021221   0.001192   0.011827   0.000201
    22  H    0.000603  -0.000013   0.003367   0.003093  -0.002205   0.000216
    23  C   -0.000673   0.000433  -0.001993  -0.004293  -0.053708  -0.009234
    24  H    0.000208  -0.000093   0.035757  -0.002314   0.027913  -0.000944
    25  C    0.000501  -0.000161   0.004555  -0.001091   0.009212   0.000774
    26  H   -0.000034   0.000002  -0.000248  -0.000188   0.000568  -0.000002
    27  H   -0.000033   0.000019  -0.001221   0.000139   0.000773  -0.000402
    28  H    0.000010  -0.000003   0.000146   0.000048  -0.000171   0.000022
    29  C   -0.014791  -0.005358  -3.872436  -0.348425  -0.070987  -0.015397
    30  C   -0.002737  -0.005609  -3.186356  -0.101373   0.161453  -0.198104
    31  C    0.010940   0.001976   1.522371   0.306710  -0.200640   0.096679
    32  C   -0.000748   0.000101  -0.504545   0.015647   0.035567  -0.015980
    33  H    0.000242  -0.000106   0.019644  -0.002088  -0.006442  -0.001625
    34  C    0.004224  -0.001252   0.499883   0.066728  -0.003467   0.008555
    35  H   -0.004070   0.001158   0.005352  -0.001414   0.001396  -0.003629
    36  C    0.000201   0.000305   0.360168  -0.012472   0.023727   0.005463
    37  H   -0.000012  -0.000008  -0.021336   0.001534   0.000144  -0.001074
    38  H    0.000083  -0.000056  -0.026916   0.000496   0.000102  -0.000226
    39  H   -0.000006   0.000010   0.007662  -0.000511   0.000311  -0.000086
              13         14         15         16         17         18
     1  O   -0.010473   0.026102  -0.857326   0.152030  -0.167251   0.421615
     2  C    0.014043   0.067680  -0.060661  -0.043866  -0.038230  -0.220248
     3  S   -0.018406  -0.040990   0.910949  -0.260664   0.258243  -0.794436
     4  S   -0.010736   0.007872   0.065782  -0.035194   0.053720  -0.285069
     5  C    0.002680   0.003237  -0.057390   0.009062  -0.011376   0.095103
     6  H   -0.002377   0.005810  -0.011716   0.001749  -0.003409   0.007684
     7  H   -0.001613   0.006763  -0.018594   0.004721  -0.007401   0.008928
     8  H   -0.002672   0.000650   0.004121  -0.002355   0.000547  -0.002610
     9  C    0.512493   0.254784  -0.277032   0.216799  -0.032881   0.446658
    10  N   -0.066203  -0.040815  -0.113376   0.024019  -0.010847   0.037918
    11  C   -0.045359  -0.006811  -0.299603  -0.051857  -0.021514   0.325437
    12  H    0.010961   0.025992  -0.035250   0.004118  -0.002303   0.034386
    13  H    0.633733  -0.071260   0.029885  -0.003382   0.004679  -0.007286
    14  H   -0.071260   0.687867  -0.142843   0.038482  -0.029752   0.082070
    15  C    0.029885  -0.142843  28.279991  -1.067466   1.578007 -13.144523
    16  H   -0.003382   0.038482  -1.067466   1.428690  -0.248712   0.774082
    17  H    0.004679  -0.029752   1.578007  -0.248712   0.807015  -0.723087
    18  C   -0.007286   0.082070 -13.144523   0.774082  -0.723087  20.987605
    19  C    0.004350   0.010744  -6.685689   0.720815  -0.610443   1.220457
    20  C   -0.015954   0.001812  -1.679445  -0.529508   0.089825  -2.071923
    21  C   -0.000429  -0.001617   0.610701  -0.135159   0.132337  -0.443823
    22  H   -0.000062   0.001264  -0.271390   0.028148  -0.052726  -0.033050
    23  C    0.001256  -0.001287   1.935418   0.057550   0.001277  -1.289290
    24  H    0.000141  -0.001137  -0.380404  -0.044293  -0.007559   0.089143
    25  C   -0.000572   0.001992  -1.644248   0.071188  -0.107366  -0.183267
    26  H   -0.000001  -0.000049   0.032827  -0.002821   0.005655   0.027429
    27  H    0.000057  -0.000098   0.065389   0.001146   0.002341   0.044499
    28  H   -0.000009   0.000037  -0.049427  -0.000050  -0.002757   0.008751
    29  C   -0.010205  -0.060760   0.555393  -0.295024   0.134987  -0.485232
    30  C   -0.259713   0.058422   0.544061  -0.213233   0.048218  -0.700894
    31  C    0.158516  -0.032967  -0.252812   0.261901  -0.026147   0.186481
    32  C    0.051775  -0.037303  -0.000967   0.054183   0.003718  -0.000937
    33  H   -0.008316   0.008205   0.001470  -0.004524  -0.000550  -0.007278
    34  C   -0.047818   0.074948  -0.435449   0.093521  -0.117400   0.341996
    35  H    0.010650  -0.031596   0.116030  -0.069036   0.034015  -0.054863
    36  C   -0.003181  -0.005728  -0.057703  -0.032947  -0.017509   0.115580
    37  H    0.001158  -0.000629   0.001627   0.001996   0.000244  -0.001377
    38  H   -0.001646   0.003701  -0.006204  -0.000694  -0.004148   0.000263
    39  H    0.000288  -0.000894   0.003291  -0.005497   0.000491   0.000753
              19         20         21         22         23         24
     1  O    0.106973   0.238378  -0.033556   0.015816  -0.058094   0.025664
     2  C    0.417024  -0.531017   0.030307  -0.003027   0.022566  -0.004506
     3  S   -0.384264   0.305071   0.075298  -0.012638  -0.030380   0.005603
     4  S   -0.162785   0.153089   0.020461  -0.004400   0.018604  -0.017054
     5  C    0.020651  -0.018932  -0.002802   0.000241  -0.001611   0.001004
     6  H    0.000962   0.000463  -0.000112   0.000149  -0.000032   0.000006
     7  H    0.002767   0.002806   0.000432   0.000603  -0.000673   0.000208
     8  H    0.001129  -0.003232  -0.000221  -0.000013   0.000433  -0.000093
     9  C    0.143625  -0.246274  -0.021221   0.003367  -0.001993   0.035757
    10  N    0.070345  -0.088732   0.001192   0.003093  -0.004293  -0.002314
    11  C   -0.021054   0.042787   0.011827  -0.002205  -0.053708   0.027913
    12  H    0.008582  -0.007878   0.000201   0.000216  -0.009234  -0.000944
    13  H    0.004350  -0.015954  -0.000429  -0.000062   0.001256   0.000141
    14  H    0.010744   0.001812  -0.001617   0.001264  -0.001287  -0.001137
    15  C   -6.685689  -1.679445   0.610701  -0.271390   1.935418  -0.380404
    16  H    0.720815  -0.529508  -0.135159   0.028148   0.057550  -0.044293
    17  H   -0.610443   0.089825   0.132337  -0.052726   0.001277  -0.007559
    18  C    1.220457  -2.071923  -0.443823  -0.033050  -1.289290   0.089143
    19  C   20.123446  -7.968724  -2.456354   0.720939   1.188253  -0.006414
    20  C   -7.968724  18.836821   1.471722  -0.060618  -3.528257   0.728597
    21  C   -2.456354   1.471722   7.068026  -0.139239  -0.599440   0.033779
    22  H    0.720939  -0.060618  -0.139239   0.536871   0.023002   0.002022
    23  C    1.188253  -3.528257  -0.599440   0.023002   8.531382  -0.212876
    24  H   -0.006414   0.728597   0.033779   0.002022  -0.212876   0.551194
    25  C   -0.004994   1.054736   0.280535   0.064654  -0.296291   0.064527
    26  H   -0.132004  -0.000966   0.487831  -0.021225   0.007302  -0.000913
    27  H    0.040975  -0.241226   0.007959  -0.000385   0.515502  -0.023717
    28  H   -0.029114   0.042090  -0.043369   0.002600  -0.083983   0.004763
    29  C   -0.210562   0.063516   0.024580  -0.010571   0.030814  -0.015451
    30  C   -0.164201   0.301565   0.014367  -0.003524   0.065061  -0.035141
    31  C    0.117207  -0.116767  -0.019406   0.002186  -0.016314   0.015780
    32  C    0.017262  -0.040355  -0.001163  -0.000115   0.002458  -0.010457
    33  H   -0.001743   0.006946   0.000123   0.000030   0.000180   0.000271
    34  C    0.069042   0.097470  -0.006001   0.009127  -0.024768   0.011720
    35  H   -0.002890  -0.025826   0.002849  -0.002150   0.000631   0.001320
    36  C    0.025488  -0.010317  -0.000955   0.001609  -0.022015   0.007364
    37  H    0.000084  -0.001357   0.000032  -0.000023   0.000211  -0.000668
    38  H   -0.005252   0.009301  -0.000469   0.000233   0.001605  -0.000096
    39  H   -0.000082  -0.001052   0.000045  -0.000023  -0.000316   0.000259
              25         26         27         28         29         30
     1  O    0.043804  -0.001424  -0.002737   0.000632  -0.118707  -0.031547
     2  C   -0.021786   0.000628   0.000437  -0.000238   0.170546   0.073304
     3  S   -0.000920  -0.000327  -0.000788   0.000085   0.545500   0.190157
     4  S   -0.005018   0.000482   0.000844  -0.000071   0.213602   0.128663
     5  C    0.001248  -0.000001  -0.000065   0.000013  -0.070765  -0.023016
     6  H    0.000167  -0.000004  -0.000011   0.000003  -0.006156   0.001021
     7  H    0.000501  -0.000034  -0.000033   0.000010  -0.014791  -0.002737
     8  H   -0.000161   0.000002   0.000019  -0.000003  -0.005358  -0.005609
     9  C    0.004555  -0.000248  -0.001221   0.000146  -3.872436  -3.186356
    10  N   -0.001091  -0.000188   0.000139   0.000048  -0.348425  -0.101373
    11  C    0.009212   0.000568   0.000773  -0.000171  -0.070987   0.161453
    12  H    0.000774  -0.000002  -0.000402   0.000022  -0.015397  -0.198104
    13  H   -0.000572  -0.000001   0.000057  -0.000009  -0.010205  -0.259713
    14  H    0.001992  -0.000049  -0.000098   0.000037  -0.060760   0.058422
    15  C   -1.644248   0.032827   0.065389  -0.049427   0.555393   0.544061
    16  H    0.071188  -0.002821   0.001146  -0.000050  -0.295024  -0.213233
    17  H   -0.107366   0.005655   0.002341  -0.002757   0.134987   0.048218
    18  C   -0.183267   0.027429   0.044499   0.008751  -0.485232  -0.700894
    19  C   -0.004994  -0.132004   0.040975  -0.029114  -0.210562  -0.164201
    20  C    1.054736  -0.000966  -0.241226   0.042090   0.063516   0.301565
    21  C    0.280535   0.487831   0.007959  -0.043369   0.024580   0.014367
    22  H    0.064654  -0.021225  -0.000385   0.002600  -0.010571  -0.003524
    23  C   -0.296291   0.007302   0.515502  -0.083983   0.030814   0.065061
    24  H    0.064527  -0.000913  -0.023717   0.004763  -0.015451  -0.035141
    25  C    6.773544  -0.095920  -0.114721   0.491447  -0.027332  -0.008990
    26  H   -0.095920   0.513178   0.001630  -0.017298   0.001138   0.000202
    27  H   -0.114721   0.001630   0.512341  -0.018382   0.002248   0.001781
    28  H    0.491447  -0.017298  -0.018382   0.509384  -0.000426  -0.000193
    29  C   -0.027332   0.001138   0.002248  -0.000426  13.776912   0.710231
    30  C   -0.008990   0.000202   0.001781  -0.000193   0.710231  14.994411
    31  C    0.006249  -0.000402  -0.001487  -0.000028  -2.830831  -6.454946
    32  C   -0.000831  -0.000005   0.000791  -0.000053  -0.370882  -0.107244
    33  H    0.000104  -0.000004  -0.000040   0.000006  -0.097711   0.544929
    34  C    0.023136  -0.000782  -0.001724   0.000485  -1.911888   0.231536
    35  H   -0.006319   0.000273   0.000383  -0.000148   0.000015  -0.077557
    36  C    0.005530  -0.000143  -0.000596   0.000167  -0.132982  -0.445269
    37  H   -0.000146   0.000002   0.000063  -0.000007  -0.004701  -0.065644
    38  H    0.001013  -0.000049  -0.000050   0.000029   0.025735   0.061075
    39  H   -0.000145   0.000006   0.000003  -0.000003   0.036414  -0.033453
              31         32         33         34         35         36
     1  O    0.097649  -0.003730   0.000391   0.046519  -0.022868   0.002485
     2  C   -0.182610  -0.001994   0.000899  -0.132268   0.016975  -0.018098
     3  S   -0.245898   0.005336   0.002838  -0.061666   0.059907  -0.007471
     4  S   -0.171899   0.001654   0.002749  -0.021144  -0.001558  -0.003343
     5  C    0.029015  -0.000593  -0.000955   0.004674  -0.001719   0.001221
     6  H   -0.000429  -0.000158   0.000067   0.000597  -0.001123   0.000051
     7  H    0.010940  -0.000748   0.000242   0.004224  -0.004070   0.000201
     8  H    0.001976   0.000101  -0.000106  -0.001252   0.001158   0.000305
     9  C    1.522371  -0.504545   0.019644   0.499883   0.005352   0.360168
    10  N    0.306710   0.015647  -0.002088   0.066728  -0.001414  -0.012472
    11  C   -0.200640   0.035567  -0.006442  -0.003467   0.001396   0.023727
    12  H    0.096679  -0.015980  -0.001625   0.008555  -0.003629   0.005463
    13  H    0.158516   0.051775  -0.008316  -0.047818   0.010650  -0.003181
    14  H   -0.032967  -0.037303   0.008205   0.074948  -0.031596  -0.005728
    15  C   -0.252812  -0.000967   0.001470  -0.435449   0.116030  -0.057703
    16  H    0.261901   0.054183  -0.004524   0.093521  -0.069036  -0.032947
    17  H   -0.026147   0.003718  -0.000550  -0.117400   0.034015  -0.017509
    18  C    0.186481  -0.000937  -0.007278   0.341996  -0.054863   0.115580
    19  C    0.117207   0.017262  -0.001743   0.069042  -0.002890   0.025488
    20  C   -0.116767  -0.040355   0.006946   0.097470  -0.025826  -0.010317
    21  C   -0.019406  -0.001163   0.000123  -0.006001   0.002849  -0.000955
    22  H    0.002186  -0.000115   0.000030   0.009127  -0.002150   0.001609
    23  C   -0.016314   0.002458   0.000180  -0.024768   0.000631  -0.022015
    24  H    0.015780  -0.010457   0.000271   0.011720   0.001320   0.007364
    25  C    0.006249  -0.000831   0.000104   0.023136  -0.006319   0.005530
    26  H   -0.000402  -0.000005  -0.000004  -0.000782   0.000273  -0.000143
    27  H   -0.001487   0.000791  -0.000040  -0.001724   0.000383  -0.000596
    28  H   -0.000028  -0.000053   0.000006   0.000485  -0.000148   0.000167
    29  C   -2.830831  -0.370882  -0.097711  -1.911888   0.000015  -0.132982
    30  C   -6.454946  -0.107244   0.544929   0.231536  -0.077557  -0.445269
    31  C   13.279313   0.870837  -0.078102  -0.072105   0.542016  -0.642712
    32  C    0.870837   6.110106  -0.099929  -0.341001   0.050205   0.278016
    33  H   -0.078102  -0.099929   0.525040   0.030195  -0.004815   0.008599
    34  C   -0.072105  -0.341001   0.030195   7.119044  -0.204863   0.541287
    35  H    0.542016   0.050205  -0.004815  -0.204863   0.569089  -0.027539
    36  C   -0.642712   0.278016   0.008599   0.541287  -0.027539   6.079362
    37  H    0.019258   0.452806  -0.014595   0.003745   0.001300  -0.066189
    38  H   -0.124829  -0.000442   0.001669   0.447064  -0.018900  -0.060683
    39  H   -0.005932  -0.056706  -0.000393  -0.087161   0.003612   0.464332
              37         38         39
     1  O   -0.000057   0.000561  -0.000085
     2  C   -0.000136  -0.000454   0.000289
     3  S    0.000411   0.001421  -0.000364
     4  S   -0.000108   0.000381  -0.000036
     5  C   -0.000031  -0.000055   0.000009
     6  H   -0.000007   0.000017  -0.000001
     7  H   -0.000012   0.000083  -0.000006
     8  H   -0.000008  -0.000056   0.000010
     9  C   -0.021336  -0.026916   0.007662
    10  N    0.001534   0.000496  -0.000511
    11  C    0.000144   0.000102   0.000311
    12  H   -0.001074  -0.000226  -0.000086
    13  H    0.001158  -0.001646   0.000288
    14  H   -0.000629   0.003701  -0.000894
    15  C    0.001627  -0.006204   0.003291
    16  H    0.001996  -0.000694  -0.005497
    17  H    0.000244  -0.004148   0.000491
    18  C   -0.001377   0.000263   0.000753
    19  C    0.000084  -0.005252  -0.000082
    20  C   -0.001357   0.009301  -0.001052
    21  C    0.000032  -0.000469   0.000045
    22  H   -0.000023   0.000233  -0.000023
    23  C    0.000211   0.001605  -0.000316
    24  H   -0.000668  -0.000096   0.000259
    25  C   -0.000146   0.001013  -0.000145
    26  H    0.000002  -0.000049   0.000006
    27  H    0.000063  -0.000050   0.000003
    28  H   -0.000007   0.000029  -0.000003
    29  C   -0.004701   0.025735   0.036414
    30  C   -0.065644   0.061075  -0.033453
    31  C    0.019258  -0.124829  -0.005932
    32  C    0.452806  -0.000442  -0.056706
    33  H   -0.014595   0.001669  -0.000393
    34  C    0.003745   0.447064  -0.087161
    35  H    0.001300  -0.018900   0.003612
    36  C   -0.066189  -0.060683   0.464332
    37  H    0.516541   0.000057  -0.014506
    38  H    0.000057   0.513875  -0.015858
    39  H   -0.014506  -0.015858   0.522375
 Mulliken charges:
               1
     1  O    0.248469
     2  C    0.331283
     3  S   -0.563144
     4  S    0.222384
     5  C   -0.763139
     6  H    0.156487
     7  H    0.169305
     8  H    0.206882
     9  C   -1.041195
    10  N   -0.028726
    11  C   -0.628194
    12  H    0.048792
    13  H    0.151006
    14  H    0.138103
    15  C   -1.185424
    16  H    0.102082
    17  H    0.088049
    18  C    1.192355
    19  C   -0.184556
    20  C   -0.258638
    21  C   -0.369268
    22  H    0.201214
    23  C   -0.168654
    24  H    0.157000
    25  C   -0.378797
    26  H    0.195659
    27  H    0.208364
    28  H    0.185013
    29  C    0.695952
    30  C   -0.011714
    31  C   -0.047819
    32  C   -0.354323
    33  H    0.174620
    34  C   -0.254739
    35  H    0.145708
    36  C   -0.353104
    37  H    0.191401
    38  H    0.198347
    39  H    0.182960
 Sum of Mulliken charges =  -1.00000
 Mulliken charges with hydrogens summed into heavy atoms:
               1
     1  O    0.248469
     2  C    0.331283
     3  S   -0.563144
     4  S    0.222384
     5  C   -0.230465
     9  C   -0.752086
    10  N   -0.028726
    11  C   -0.579402
    15  C   -0.995292
    18  C    1.192355
    19  C    0.016657
    20  C   -0.101638
    21  C   -0.173609
    23  C    0.039710
    25  C   -0.193784
    29  C    0.695952
    30  C    0.162906
    31  C    0.097889
    32  C   -0.162923
    34  C   -0.056392
    36  C   -0.170144
 APT charges:
               1
     1  O   -1.516510
     2  C    2.430071
     3  S   -1.189004
     4  S   -0.430683
     5  C    0.123399
     6  H    0.012339
     7  H    0.019042
     8  H   -0.009293
     9  C    0.017070
    10  N   -0.255376
    11  C   -0.517967
    12  H   -0.289200
    13  H   -0.118861
    14  H    0.002731
    15  C    0.796679
    16  H   -0.001994
    17  H   -0.014435
    18  C   -0.018674
    19  C   -0.052120
    20  C   -0.064817
    21  C   -0.055136
    22  H    0.046944
    23  C   -0.053496
    24  H    0.061469
    25  C   -0.043055
    26  H    0.038388
    27  H    0.039309
    28  H    0.042994
    29  C    0.156036
    30  C   -0.141443
    31  C   -0.146667
    32  C    0.016788
    33  H    0.048544
    34  C    0.025332
    35  H    0.080048
    36  C   -0.131485
    37  H    0.029509
    38  H    0.029060
    39  H    0.034465
 Sum of APT charges =  -1.00000
 APT charges with hydrogens summed into heavy atoms:
               1
     1  O   -1.516510
     2  C    2.430071
     3  S   -1.189004
     4  S   -0.430683
     5  C    0.145487
     9  C   -0.099060
    10  N   -0.255376
    11  C   -0.807167
    15  C    0.780250
    18  C   -0.018674
    19  C   -0.005176
    20  C   -0.003348
    21  C   -0.016748
    23  C   -0.014187
    25  C   -0.000061
    29  C    0.156036
    30  C   -0.092899
    31  C   -0.066618
    32  C    0.046297
    34  C    0.054392
    36  C   -0.097019
 Electronic spatial extent (au):  <R**2>=           8137.4538
 Charge=             -1.0000 electrons
 Dipole moment (field-independent basis, Debye):
    X=             -2.0149    Y=             -6.5890    Z=              3.7978  Tot=              7.8675
 Quadrupole moment (field-independent basis, Debye-Ang):
   XX=           -144.8200   YY=           -151.1062   ZZ=           -166.3429
   XY=              8.0536   XZ=             -5.9587   YZ=              0.8297
 Traceless Quadrupole moment (field-independent basis, Debye-Ang):
   XX=              9.2697   YY=              2.9835   ZZ=            -12.2532
   XY=              8.0536   XZ=             -5.9587   YZ=              0.8297
 Octapole moment (field-independent basis, Debye-Ang**2):
  XXX=            -84.9895  YYY=              3.2902  ZZZ=             48.7636  XYY=             24.5587
  XXY=            -15.0168  XXZ=             -8.0255  XZZ=            -21.8691  YZZ=            -47.2399
  YYZ=            -22.4871  XYZ=             -9.7621
 Hexadecapole moment (field-independent basis, Debye-Ang**3):
 XXXX=          -5458.3140 YYYY=          -4438.8671 ZZZZ=          -1505.3544 XXXY=            255.0592
 XXXZ=           -124.5702 YYYX=             21.7369 YYYZ=            -77.0989 ZZZX=              7.4225
 ZZZY=             26.9561 XXYY=          -1715.6662 XXZZ=          -1117.3767 YYZZ=          -1040.6892
 XXYZ=             80.1926 YYXZ=            -12.3612 ZZXY=             -2.1741
 N-N= 1.855479797578D+03 E-N=-7.461576774207D+03  KE= 1.580561485783D+03
  Exact polarizability: 386.486 -16.095 426.316 -27.634  36.358 459.546
 Approx polarizability: 413.387 -10.002 439.263 -31.008  40.098 522.263
 D2PCM: PCM CHGder 2nd derivatives, FixD1E=F FixD2E=F DoIter=F DoCFld=F I1PDM=0
 Calling FoFJK, ICntrl=    100127 FMM=F ISym2X=0 I1Cent= 0 IOpClX= 0 NMat=1 NMatS=1 NMatT=0.
 ***** Axes restored to original set *****
 -------------------------------------------------------------------
 Center     Atomic                   Forces (Hartrees/Bohr)
 Number     Number              X              Y              Z
 -------------------------------------------------------------------
      1        8          -0.000094358   -0.000056922   -0.000064962
      2        6           0.000074746    0.000143929    0.000038841
      3       16           0.000020986   -0.000018771    0.000080717
      4       16          -0.000064452   -0.000104033    0.000016857
      5        6           0.000116565    0.000051480   -0.000070121
      6        1          -0.000004039   -0.000094354    0.000103990
      7        1           0.000033899    0.000001126   -0.000055280
      8        1          -0.000183150    0.000056199    0.000068825
      9        6           0.000063905    0.000096920   -0.000006077
     10        7          -0.000125620   -0.000071316   -0.000887460
     11        6           0.000192468    0.000167244    0.001017911
     12        1           0.000032274    0.000018721    0.000037112
     13        1          -0.000099488   -0.000049505    0.000118305
     14        1          -0.000058344   -0.000148767   -0.000260722
     15        6           0.000004193   -0.000041930    0.000010604
     16        1          -0.000086745    0.000024410    0.000014300
     17        1           0.000003900    0.000034327   -0.000003801
     18        6           0.000115543   -0.000186443   -0.000263525
     19        6          -0.000037897   -0.000313409   -0.000551704
     20        6          -0.000065588    0.000093349    0.000032933
     21        6           0.000070528   -0.000014961   -0.000163321
     22        1          -0.000009143    0.000493266    0.000764084
     23        6          -0.000289598   -0.000313149   -0.000246305
     24        1           0.000049076   -0.000176601    0.000023969
     25        6           0.000311563   -0.000122531   -0.000383804
     26        1          -0.000033630    0.000076061    0.000037638
     27        1          -0.000048381    0.000316492    0.000565552
     28        1          -0.000040788    0.000008060   -0.000026544
     29        6           0.000106619    0.000014179   -0.000082846
     30        6          -0.000063725    0.000117981    0.000050483
     31        6          -0.000016049    0.000011747   -0.000055928
     32        6           0.000002615   -0.000102987    0.000122631
     33        1          -0.000081599   -0.000015074    0.000094969
     34        6           0.000109174   -0.000140889   -0.000096367
     35        1           0.000043860   -0.000068427   -0.000104224
     36        6          -0.000029519   -0.000069552    0.000057634
     37        1          -0.000049575    0.000082266    0.000108996
     38        1           0.000045188   -0.000007889   -0.000034392
     39        1           0.000084587    0.000309752   -0.000008972
 -------------------------------------------------------------------
 Cartesian Forces:  Max     0.001017911 RMS     0.000203677

 GradGradGradGradGradGradGradGradGradGradGradGradGradGradGradGradGradGrad
 Berny optimization.
 Search for a saddle point.
 Step number   1 out of a maximum of  127
 All quantities printed in internal units (Hartrees-Bohrs-Radians)
 Swapping is turned off.
 Second derivative matrix not updated -- analytic derivatives used.
 ITU=  0
     Eigenvalues ---   -0.00629  -0.00038  -0.00003   0.00005   0.00013
     Eigenvalues ---    0.00026   0.00058   0.00086   0.00093   0.00136
     Eigenvalues ---    0.00168   0.00427   0.00568   0.00671   0.00913
     Eigenvalues ---    0.00982   0.00998   0.01208   0.01436   0.01508
     Eigenvalues ---    0.01771   0.01902   0.02239   0.02480   0.02725
     Eigenvalues ---    0.03030   0.03114   0.03513   0.04068   0.04302
     Eigenvalues ---    0.04824   0.05158   0.05195   0.05283   0.05299
     Eigenvalues ---    0.05336   0.05619   0.05737   0.06179   0.06423
     Eigenvalues ---    0.07160   0.07282   0.07413   0.08301   0.08635
     Eigenvalues ---    0.09149   0.09191   0.09262   0.09494   0.10171
     Eigenvalues ---    0.10223   0.10527   0.10697   0.11335   0.12115
     Eigenvalues ---    0.12226   0.12651   0.13685   0.14296   0.15150
     Eigenvalues ---    0.16736   0.18091   0.18326   0.19121   0.19832
     Eigenvalues ---    0.19967   0.21680   0.21951   0.23886   0.24140
     Eigenvalues ---    0.25184   0.26017   0.28931   0.29596   0.30068
     Eigenvalues ---    0.32216   0.33057   0.34711   0.40141   0.41031
     Eigenvalues ---    0.41791   0.45772   0.47527   0.51445   0.55022
     Eigenvalues ---    0.56408   0.59665   0.66859   0.67239   0.69250
     Eigenvalues ---    0.70681   0.74921   0.77954   0.78399   0.81798
     Eigenvalues ---    0.83110   0.85375   0.87165   0.89658   0.92228
     Eigenvalues ---    0.97936   0.99729   1.06419   1.07428   1.08733
     Eigenvalues ---    1.09894   1.19340   1.23739   1.23879   1.24698
     Eigenvalues ---    1.25467
 Eigenvectors required to have negative eigenvalues:
                          X2        X12       Y2        Z2        X11
   1                    0.36490  -0.35650  -0.29159  -0.26467  -0.22412
                          Y10       Z11       Z12       Y16       X1
   1                    0.21126   0.19563   0.19403  -0.17541   0.15659
 RFO step:  Lambda0=1.014106989D-08 Lambda=-4.25299389D-04.
 Linear search not attempted -- option 19 set.
 Maximum step size (   0.300) exceeded in Quadratic search.
    -- Step size scaled by   0.392
 B after Tr=    -0.000551   -0.001098    0.001390
         Rot=    1.000000   -0.000363   -0.000072   -0.000111 Ang=  -0.04 deg.
 Variable       Old X    -DE/DX   Delta X   Delta X   Delta X     New X
                                 (Linear)    (Quad)   (Total)
    X1       -2.16011  -0.00009   0.00000   0.00782   0.00677  -2.15334
    Y1        2.34328  -0.00006   0.00000  -0.02445  -0.02613   2.31715
    Z1        0.14304  -0.00006   0.00000  -0.00208   0.00130   0.14435
    X2       -0.16237   0.00007   0.00000   0.00196   0.00065  -0.16172
    Y2        3.82389   0.00014   0.00000  -0.01844  -0.02006   3.80383
    Z2        0.66900   0.00004   0.00000   0.00582   0.01000   0.67900
    X3        1.37809   0.00002   0.00000   0.00120   0.00029   1.37837
    Y3        3.88963  -0.00002   0.00000  -0.02641  -0.02973   3.85989
    Z3        3.47660   0.00008   0.00000   0.00703   0.01103   3.48763
    X4       -0.48915  -0.00006   0.00000  -0.01361  -0.01580  -0.50495
    Y4        6.50351  -0.00010   0.00000  -0.00583  -0.00606   6.49745
    Z4       -1.37965   0.00002   0.00000   0.02507   0.03125  -1.34840
    X5        2.27456   0.00012   0.00000  -0.00222  -0.00473   2.26983
    Y5        8.39479   0.00005   0.00000  -0.01666  -0.01681   8.37799
    Z5       -0.62351  -0.00007   0.00000   0.01047   0.01762  -0.60589
    X6        2.10992  -0.00000   0.00000  -0.00331  -0.00636   2.10356
    Y6       10.09409  -0.00009   0.00000  -0.01383  -0.01318  10.08090
    Z6       -1.78002   0.00010   0.00000   0.01504   0.02345  -1.75657
    X7        2.29401   0.00003   0.00000   0.01324   0.01091   2.30492
    Y7        8.89511   0.00000   0.00000  -0.02042  -0.02201   8.87310
    Z7        1.37128  -0.00006   0.00000   0.01120   0.01871   1.38999
    X8        3.99728  -0.00018   0.00000  -0.01023  -0.01258   3.98470
    Y8        7.38251   0.00006   0.00000  -0.02315  -0.02255   7.35996
    Z8       -1.12367   0.00007   0.00000  -0.00315   0.00302  -1.12065
    X9        5.14048   0.00006   0.00000   0.00713   0.00633   5.14681
    Y9        0.60127   0.00010   0.00000   0.00973   0.01037   0.61164
    Z9       -0.79272  -0.00001   0.00000  -0.01036  -0.00926  -0.80198
   X10        2.69368  -0.00013   0.00000   0.01357   0.01242   2.70610
   Y10        1.41139  -0.00007   0.00000   0.02282   0.02376   1.43514
   Z10       -1.95371  -0.00089   0.00000  -0.01250  -0.01045  -1.96417
   X11        2.19894   0.00019   0.00000   0.02508   0.02364   2.22258
   Y11        1.13658   0.00017   0.00000   0.05309   0.05562   1.19220
   Z11       -4.29943   0.00102   0.00000  -0.01808  -0.01614  -4.31557
   X12        3.78537   0.00003   0.00000   0.03084   0.02946   3.81483
   Y12        0.18426   0.00002   0.00000   0.06650   0.07016   0.25442
   Z12       -5.35590   0.00004   0.00000  -0.02160  -0.02057  -5.37647
   X13        6.67717  -0.00010   0.00000   0.01071   0.00962   6.68679
   Y13        1.02852  -0.00005   0.00000   0.00247   0.00441   1.03293
   Z13       -2.11410   0.00012   0.00000  -0.00842  -0.00724  -2.12134
   X14        5.41700  -0.00006   0.00000   0.01085   0.01004   5.42704
   Y14        1.72751  -0.00015   0.00000   0.00736   0.00681   1.73432
   Z14        0.91735  -0.00026   0.00000  -0.00980  -0.00793   0.90943
   X15       -2.38608   0.00000   0.00000   0.00533   0.00501  -2.38107
   Y15       -0.06688  -0.00004   0.00000  -0.02366  -0.02632  -0.09320
   Z15        1.42754   0.00001   0.00000  -0.00039   0.00127   1.42882
   X16       -0.69561  -0.00009   0.00000   0.00112   0.00097  -0.69464
   Y16       -1.15917   0.00002   0.00000  -0.02931  -0.03127  -1.19044
   Z16        0.97036   0.00001   0.00000  -0.00195  -0.00132   0.96903
   X17       -2.44096   0.00000   0.00000   0.00981   0.00970  -2.43126
   Y17        0.26732   0.00003   0.00000  -0.02129  -0.02544   0.24188
   Z17        3.46066  -0.00000   0.00000  -0.00067   0.00125   3.46191
   X18       -4.75855   0.00012   0.00000   0.00043   0.00025  -4.75830
   Y18       -1.33686  -0.00019   0.00000  -0.01693  -0.01947  -1.35632
   Z18        0.51412  -0.00026   0.00000   0.00321   0.00430   0.51842
   X19       -6.93366  -0.00004   0.00000  -0.01754  -0.01751  -6.95117
   Y19       -1.34883  -0.00031   0.00000   0.04506   0.04097  -1.30786
   Z19        2.01403  -0.00055   0.00000  -0.02172  -0.02028   1.99375
   X20       -4.82232  -0.00007   0.00000   0.01082   0.01059  -4.81173
   Y20       -2.53740   0.00009   0.00000  -0.06666  -0.06751  -2.60490
   Z20       -1.84390   0.00003   0.00000   0.02886   0.02905  -1.81485
   X21       -9.13706   0.00007   0.00000  -0.02420  -0.02403  -9.16109
   Y21       -2.53323  -0.00001   0.00000   0.05916   0.05518  -2.47805
   Z21        1.18052  -0.00016   0.00000  -0.02355  -0.02264   1.15788
   X22       -6.90023  -0.00001   0.00000  -0.02625  -0.02618  -6.92641
   Y22       -0.43638   0.00049   0.00000   0.08323   0.07782  -0.35856
   Z22        3.84733   0.00076   0.00000  -0.03946  -0.03733   3.81000
   X23       -7.02193  -0.00029   0.00000   0.00319   0.00310  -7.01883
   Y23       -3.71432  -0.00031   0.00000  -0.05028  -0.05101  -3.76533
   Z23       -2.68636  -0.00025   0.00000   0.02540   0.02507  -2.66129
   X24       -3.14318   0.00005   0.00000   0.02654   0.02616  -3.11703
   Y24       -2.54233  -0.00018   0.00000  -0.12337  -0.12300  -2.66533
   Z24       -3.02053   0.00002   0.00000   0.05227   0.05217  -2.96836
   X25       -9.18525   0.00031   0.00000  -0.01437  -0.01427  -9.19952
   Y25       -3.71552  -0.00012   0.00000   0.01291   0.01062  -3.70490
   Z25       -1.17344  -0.00038   0.00000  -0.00096  -0.00094  -1.17438
   X26      -10.80745  -0.00003   0.00000  -0.03757  -0.03725 -10.84469
   Y26       -2.53553   0.00008   0.00000   0.10578   0.10057  -2.43496
   Z26        2.36690   0.00004   0.00000  -0.04221  -0.04103   2.32588
   X27       -7.04773  -0.00005   0.00000   0.01120   0.01106  -7.03667
   Y27       -4.64046   0.00032   0.00000  -0.08518  -0.08460  -4.72506
   Z27       -4.51606   0.00057   0.00000   0.04379   0.04276  -4.47330
   X28      -10.89368  -0.00004   0.00000  -0.02061  -0.02040 -10.91408
   Y28       -4.63997   0.00001   0.00000   0.02555   0.02334  -4.61663
   Z28       -1.82518  -0.00003   0.00000  -0.00257  -0.00296  -1.82814
   X29        5.18282   0.00011   0.00000  -0.00242  -0.00251   5.18031
   Y29       -2.17359   0.00001   0.00000   0.00906   0.00922  -2.16437
   Z29       -0.13061  -0.00008   0.00000  -0.00915  -0.01008  -0.14068
   X30        6.11478  -0.00006   0.00000  -0.00984  -0.00977   6.10501
   Y30       -3.96714   0.00012   0.00000   0.00568   0.00729  -3.95985
   Z30       -1.84610   0.00005   0.00000  -0.00937  -0.01173  -1.85783
   X31        4.22154  -0.00002   0.00000   0.00446   0.00489   4.22643
   Y31       -3.03772   0.00001   0.00000   0.01274   0.01100  -3.02671
   Z31        2.18307  -0.00006   0.00000  -0.00500  -0.00641   2.17666
   X32        6.05880   0.00000   0.00000  -0.00707  -0.00635   6.05245
   Y32       -6.54212  -0.00010   0.00000   0.00675   0.00794  -6.53419
   Z32       -1.28338   0.00012   0.00000  -0.00430  -0.00853  -1.29190
   X33        6.89961  -0.00008   0.00000  -0.01633  -0.01666   6.88295
   Y33       -3.33879  -0.00002   0.00000   0.00240   0.00548  -3.33331
   Z33       -3.63298   0.00009   0.00000  -0.01329  -0.01531  -3.64830
   X34        4.16835   0.00011   0.00000   0.00695   0.00804   4.17639
   Y34       -5.61001  -0.00014   0.00000   0.01367   0.01150  -5.59851
   Z34        2.75501  -0.00010   0.00000   0.00004  -0.00324   2.75178
   X35        3.50869   0.00004   0.00000   0.00897   0.00930   3.51799
   Y35       -1.67208  -0.00007   0.00000   0.01475   0.01187  -1.66020
   Z35        3.53594  -0.00010   0.00000  -0.00500  -0.00532   3.53062
   X36        5.07942  -0.00003   0.00000   0.00202   0.00325   5.08268
   Y36       -7.37616  -0.00007   0.00000   0.01081   0.01011  -7.36605
   Z36        1.01929   0.00006   0.00000   0.00091  -0.00378   1.01551
   X37        6.79129  -0.00005   0.00000  -0.01129  -0.01047   6.78082
   Y37       -7.89633   0.00008   0.00000   0.00447   0.00681  -7.88952
   Z37       -2.63780   0.00011   0.00000  -0.00408  -0.00939  -2.64719
   X38        3.41875   0.00005   0.00000   0.01327   0.01476   3.43351
   Y38       -6.23717  -0.00001   0.00000   0.01688   0.01324  -6.22393
   Z38        4.55756  -0.00003   0.00000   0.00375   0.00013   4.55769
   X39        5.03705   0.00008   0.00000   0.00590   0.00765   5.04470
   Y39       -9.37782   0.00031   0.00000   0.01209   0.01105  -9.36676
   Z39        1.46048  -0.00001   0.00000   0.00564  -0.00050   1.45998
         Item               Value     Threshold  Converged?
 Maximum Force            0.001018     0.000450     NO 
 RMS     Force            0.000204     0.000300     YES
 Maximum Displacement     0.123003     0.001800     NO 
 RMS     Displacement     0.027618     0.001200     NO 
 Predicted change in Energy=-6.637692D-05
 GradGradGradGradGradGradGradGradGradGradGradGradGradGradGradGradGradGrad

                          Input orientation:                          
 ---------------------------------------------------------------------
 Center     Atomic      Atomic             Coordinates (Angstroms)
 Number     Number       Type             X           Y           Z
 ---------------------------------------------------------------------
      1          8           0       -1.139501    1.226184    0.076384
      2          6           0       -0.085577    2.012901    0.359309
      3         16           0        0.729405    2.042568    1.845574
      4         16           0       -0.267206    3.438304   -0.713544
      5          6           0        1.201141    4.433440   -0.320622
      6          1           0        1.113157    5.334585   -0.929537
      7          1           0        1.219711    4.695442    0.735550
      8          1           0        2.108612    3.894724   -0.593022
      9          6           0        2.723573    0.323664   -0.424388
     10          7           0        1.432007    0.759445   -1.039392
     11          6           0        1.176139    0.630884   -2.283703
     12          1           0        2.018720    0.134634   -2.845105
     13          1           0        3.538496    0.546601   -1.122565
     14          1           0        2.871867    0.917762    0.481247
     15          6           0       -1.260009   -0.049318    0.756097
     16          1           0       -0.367588   -0.629954    0.512791
     17          1           0       -1.286567    0.127996    1.831962
     18          6           0       -2.517983   -0.717736    0.274338
     19          6           0       -3.678402   -0.692090    1.055046
     20          6           0       -2.546257   -1.378456   -0.960378
     21          6           0       -4.847839   -1.311327    0.612725
     22          1           0       -3.665297   -0.189740    2.016163
     23          6           0       -3.714205   -1.992526   -1.408295
     24          1           0       -1.649459   -1.410434   -1.570789
     25          6           0       -4.868178   -1.960548   -0.621454
     26          1           0       -5.738764   -1.288524    1.230801
     27          1           0       -3.723647   -2.500394   -2.367167
     28          1           0       -5.775481   -2.443014   -0.967413
     29          6           0        2.741302   -1.145337   -0.074447
     30          6           0        3.230631   -2.095462   -0.983122
     31          6           0        2.236533   -1.601666    1.151838
     32          6           0        3.202817   -3.457744   -0.683646
     33          1           0        3.642299   -1.763910   -1.930596
     34          6           0        2.210051   -2.962602    1.456178
     35          1           0        1.861638   -0.878542    1.868322
     36          6           0        2.689636   -3.897948    0.537386
     37          1           0        3.588257   -4.174956   -1.400831
     38          1           0        1.816937   -3.293561    2.411826
     39          1           0        2.669540   -4.956677    0.772588
 ---------------------------------------------------------------------
                    Distance matrix (angstroms):
                    1          2          3          4          5
     1  O    0.000000
     2  C    1.345261   0.000000
     3  S    2.699874   1.695304   0.000000
     4  S    2.505665   1.793258   3.080649   0.000000
     5  C    3.990327   2.824351   3.260554   1.816791   0.000000
     6  H    4.792213   3.759211   4.322717   2.355406   1.091137
     7  H    4.246897   3.006885   2.917241   2.427178   1.088342
     8  H    4.256695   3.043462   3.358489   2.422264   1.089918
     9  C    3.998581   3.370315   3.476214   4.327742   4.383929
    10  N    2.841734   2.414659   3.234669   3.189011   3.750756
    11  C    3.359551   3.238428   4.386725   3.525656   4.279457
    12  H    4.438574   4.268984   5.225420   4.547884   5.051850
    13  H    4.876778   4.180896   4.351869   4.797147   4.605851
    14  H    4.043526   3.156053   2.777898   4.199338   3.974206
    15  C    1.450323   2.406134   3.085565   3.912673   5.226060
    16  H    2.057073   2.662287   3.181521   4.250258   5.365953
    17  H    2.075982   2.676556   2.780272   4.298469   5.418410
    18  C    2.391281   3.657895   4.542420   4.828516   6.381260
    19  C    3.329200   4.550761   5.247099   5.641305   7.209263
    20  C    3.136557   4.392929   5.505155   5.334433   6.944813
    21  C    4.525306   5.813248   6.623758   6.730541   8.394263
    22  H    3.485288   4.517875   4.932109   5.671069   7.107502
    23  C    4.381035   5.686371   6.827540   6.469806   8.163131
    24  H    3.150396   4.229685   5.408674   5.114269   6.621156
    25  C    4.954318   6.294718   7.310546   7.094013   8.821010
    26  H    5.367463   6.604350   7.301461   7.487411   9.127436
    27  H    5.151324   6.406174   7.629899   7.067502   8.747568
    28  H    6.003736   7.347815   8.387304   8.061975   9.817190
    29  C    4.550548   4.260734   4.230478   5.519903   5.792707
    30  C    5.590522   5.447752   5.601870   6.552107   6.869083
    31  C    4.533314   4.368683   4.004141   5.928715   6.297832
    32  C    6.432150   6.467554   6.539736   7.719937   8.149189
    33  H    5.986170   5.779708   6.101941   6.620307   6.852621
    34  C    5.537983   5.588261   5.234087   7.198340   7.673094
    35  H    4.080165   3.798580   3.132946   5.461975   5.783156
    36  C    6.413387   6.532354   6.390899   8.008016   8.506693
    37  H    7.328449   7.408423   7.574285   8.561465   8.998315
    38  H    5.884123   5.999244   5.475184   7.709059   8.219004
    39  H    7.295290   7.505764   7.341992   9.017138   9.566902
                    6          7          8          9         10
     6  H    0.000000
     7  H    1.786721   0.000000
     8  H    1.782518   1.787847   0.000000
     9  C    5.287527   4.766498   3.627546   0.000000
    10  N    4.587553   4.322911   3.238367   1.495418   0.000000
    11  C    4.895154   5.063440   3.792172   2.438440   1.276835
    12  H    5.615063   5.853244   4.383861   2.528323   1.998805
    13  H    5.370690   5.103159   3.678983   1.096017   2.118848
    14  H    4.959001   4.130999   3.255598   1.093215   2.100143
    15  C    6.120432   5.353707   5.359403   4.171520   3.335390
    16  H    6.312578   5.561383   5.275140   3.367932   2.752861
    17  H    6.363421   5.324013   5.621035   4.605499   4.004254
    18  C    7.159964   6.594359   6.590333   5.389493   4.417054
    19  C    7.951001   7.288285   7.566012   6.648741   5.710508
    20  C    7.645730   7.345129   7.043379   5.563776   4.517018
    21  C    9.059812   8.538825   8.772059   7.815054   6.815721
    22  H    7.875846   7.026257   7.538483   6.858391   6.018296
    23  C    8.787445   8.583036   8.320432   6.912148   5.847473
    24  H    7.317003   7.129731   6.574484   4.841976   3.806073
    25  C    9.438763   9.121735   9.108272   7.930393   6.874981
    26  H    9.771462   9.190947   9.579860   8.772112   7.795378
    27  H    9.319246   9.265188   8.835179   7.301804   6.242621
    28  H   10.389698  10.138558  10.122550   8.954512   7.887256
    29  C    6.735830   6.089829   5.106019   1.510210   2.504708
    30  C    7.726070   7.287936   6.106835   2.534060   3.374716
    31  C    7.328415   6.392245   5.768120   2.535467   3.320180
    32  C    9.040585   8.510068   7.433995   3.820462   4.587701
    33  H    7.601796   7.395977   6.013438   2.733255   3.470872
    34  C    8.702765   7.755367   7.157684   3.820965   4.548280
    35  H    6.855012   5.724032   5.376177   2.728507   3.364875
    36  C    9.480337   8.720452   7.895641   4.329915   5.075348
    37  H    9.837663   9.426457   8.243886   4.683877   5.397070
    38  H    9.279273   8.184788   7.796514   4.685127   5.337221
    39  H   10.546546   9.760470   8.973675   5.414579   6.122810
                   11         12         13         14         15
    11  C    0.000000
    12  H    1.127554   0.000000
    13  H    2.633643   2.333790   0.000000
    14  H    3.256186   3.522182   1.776054   0.000000
    15  C    3.954476   4.873660   5.187498   4.252432   0.000000
    16  H    3.434121   4.189812   4.395016   3.590332   1.092131
    17  H    4.822501   5.727122   5.673244   4.443054   1.090702
    18  C    4.691362   5.571277   6.342777   5.636323   1.503786
    19  C    6.038549   6.953550   7.639369   6.769556   2.520149
    20  C    4.432253   5.165332   6.384072   6.058627   2.523357
    21  C    6.960588   7.822853   8.763204   8.036167   3.806015
    22  H    6.527004   7.486334   7.892303   6.805662   2.718988
    23  C    5.618192   6.281375   7.689635   7.444225   3.805749
    24  H    3.557981   4.179313   5.562892   5.483952   2.723731
    25  C    6.783241   7.534174   8.786869   8.331201   4.309215
    26  H    7.990729   8.877891   9.745439   8.920342   4.671213
    27  H    5.815477   6.336134   7.973201   7.956008   4.672480
    28  H    7.714045   8.421376   9.783253   9.389891   5.393492
    29  C    3.238133   3.136398   2.143997   2.140612   4.231022
    30  C    3.653137   3.147862   2.663592   3.369363   5.232345
    31  C    4.232217   4.363225   3.388668   2.683442   3.846063
    32  C    4.835751   4.356509   4.042290   4.539995   5.797158
    33  H    3.455671   2.660226   2.449928   3.688077   5.847287
    34  C    5.288556   5.303821   4.552932   4.055332   4.584611
    35  H    4.470748   4.823649   3.713259   2.484199   3.416041
    36  C    5.546128   5.305948   4.819752   4.819483   5.519011
    37  H    5.449209   4.808528   4.730012   5.476424   6.721526
    38  H    6.153038   6.279216   5.495683   4.751342   4.768034
    39  H    6.541559   6.279548   5.884960   5.885138   6.286796
                   16         17         18         19         20
    16  H    0.000000
    17  H    1.777420   0.000000
    18  C    2.165355   2.158203   0.000000
    19  C    3.355501   2.645187   1.398834   0.000000
    20  C    2.734425   3.413704   1.400668   2.411386   0.000000
    21  C    4.532869   4.029993   2.427980   1.395236   2.788626
    22  H    3.650863   2.406916   2.151527   1.084562   3.394862
    23  C    4.092312   4.570481   2.426374   2.785760   1.393490
    24  H    2.567810   3.751956   2.153754   3.395238   1.085299
    25  C    4.828281   4.817593   2.805431   2.415616   2.417647
    26  H    5.458827   4.710625   3.407940   2.152142   3.873171
    27  H    4.801650   5.520912   3.407204   3.870859   2.150360
    28  H    5.892665   5.881916   3.889708   3.399090   3.400179
    29  C    3.205568   4.634598   5.288153   6.534048   5.366330
    30  C    4.163250   5.768322   6.043666   7.338823   5.821259
    31  C    2.852026   3.983281   4.914952   5.985244   5.233198
    32  C    4.709103   6.272191   6.415055   7.617287   6.119794
    33  H    4.830651   6.483045   6.626106   7.978441   6.275996
    34  C    3.602145   4.681810   5.365676   6.323766   5.565225
    35  H    2.620822   3.305395   4.663445   5.602520   5.261273
    36  C    4.475154   5.804682   6.107555   7.148245   6.000476
    37  H    5.646034   7.261560   7.214203   8.424133   6.756233
    38  H    3.933610   4.655645   5.476793   6.229547   5.837538
    39  H    5.292653   6.528932   6.717683   7.652637   6.558306
                   21         22         23         24         25
    21  C    0.000000
    22  H    2.150814   0.000000
    23  C    2.415300   3.870315   0.000000
    24  H    3.873912   4.291844   2.151375   0.000000
    25  C    1.394668   3.397014   1.397066   3.400591   0.000000
    26  H    1.084567   2.474548   3.399894   4.958446   2.154155
    27  H    3.399623   4.955412   1.085106   2.474770   2.156130
    28  H    2.153618   4.293232   2.155498   4.295852   1.084279
    29  C    7.621995   6.806491   6.646086   4.646299   7.672546
    30  C    8.271836   7.757662   6.958601   4.962851   8.108003
    31  C    7.110785   6.129616   6.489864   4.748705   7.331458
    32  C    8.432126   8.070924   7.107544   5.340700   8.208924
    33  H    8.874444   8.453158   7.378565   5.315741   8.612824
    34  C    7.297393   6.520895   6.651546   5.144665   7.444595
    35  H    6.839657   5.571653   6.562561   4.943500   7.256731
    36  C    7.969304   7.504849   6.958843   5.427695   7.887774
    37  H    9.133591   8.953873   7.621615   5.924958   8.776236
    38  H    7.182287   6.312301   6.846864   5.605648   7.461130
    39  H    8.356143   8.024982   7.368490   6.059786   8.230269
                   26         27         28         29         30
    26  H    0.000000
    27  H    4.298220   0.000000
    28  H    2.483211   2.484477   0.000000
    29  C    8.581124   6.992018   8.661232   0.000000
    30  C    9.273762   7.102221   9.012830   1.402809   0.000000
    31  C    7.981833   6.979602   8.330153   1.402427   2.406267
    32  C    9.398005   7.192126   9.039914   2.435436   1.395088
    33  H    9.910841   7.415536   9.491232   2.154001   1.084944
    34  C    8.126315   7.073923   8.361369   2.434644   2.782751
    35  H    7.638104   7.194802   8.295454   2.149264   3.389066
    36  C    8.850302   7.177728   8.720061   2.820262   2.419416
    37  H   10.111889   7.563194   9.532421   3.413975   2.150971
    38  H    7.905923   7.359752   8.353891   3.413337   3.867770
    39  H    9.185036   7.534204   8.981341   3.904989   3.403512
                   31         32         33         34         35
    31  C    0.000000
    32  C    2.783475   0.000000
    33  H    3.391740   2.148744   0.000000
    34  C    1.394801   2.410311   3.867614   0.000000
    35  H    1.084806   3.868279   4.287937   2.152803   0.000000
    36  C    2.419868   1.395727   3.398914   1.396084   3.402026
    37  H    3.868475   1.085040   2.469153   3.395844   4.953274
    38  H    2.150846   3.395521   4.952616   1.085051   2.475825
    39  H    3.404030   2.156804   4.295024   2.157489   4.299363
                   36         37         38         39
    36  C    0.000000
    37  H    2.154284   0.000000
    38  H    2.154161   4.295438   0.000000
    39  H    1.084727   2.485735   2.485958   0.000000
 Stoichiometry    C17H18NOS2(1-)
 Framework group  C1[X(C17H18NOS2)]
 Deg. of freedom   111
 Full point group                 C1      NOp   1
 Largest Abelian subgroup         C1      NOp   1
 Largest concise Abelian subgroup C1      NOp   1
                         Standard orientation:                         
 ---------------------------------------------------------------------
 Center     Atomic      Atomic             Coordinates (Angstroms)
 Number     Number       Type             X           Y           Z
 ---------------------------------------------------------------------
      1          8           0       -1.136375    1.230150    0.071266
      2          6           0       -0.080998    2.015262    0.353232
      3         16           0        0.732882    2.046571    1.840066
      4         16           0       -0.258749    3.438604   -0.723000
      5          6           0        1.211409    4.431502   -0.331185
      6          1           0        1.125823    5.331444   -0.942215
      7          1           0        1.229711    4.695864    0.724403
      8          1           0        2.117942    3.890236   -0.601646
      9          6           0        2.725155    0.318266   -0.424414
     10          7           0        1.435003    0.755398   -1.041422
     11          6           0        1.179835    0.624553   -2.285640
     12          1           0        2.021795    0.125234   -2.845249
     13          1           0        3.541098    0.537878   -1.122454
     14          1           0        2.874007    0.914105    0.479986
     15          6           0       -1.260134   -0.043544    0.753780
     16          1           0       -0.368764   -0.626631    0.512497
     17          1           0       -1.287156    0.136272    1.829218
     18          6           0       -2.519153   -0.710374    0.272551
     19          6           0       -3.680126   -0.680481    1.052285
     20          6           0       -2.547871   -1.373838   -0.960682
     21          6           0       -4.850534   -1.298229    0.610453
     22          1           0       -3.666702   -0.175976    2.012269
     23          6           0       -3.716775   -1.986435   -1.408121
     24          1           0       -1.650665   -1.409115   -1.570313
     25          6           0       -4.871292   -1.950210   -0.622263
     26          1           0       -5.741892   -1.272123    1.227774
     27          1           0       -3.726550   -2.496462   -2.365843
     28          1           0       -5.779350   -2.431528   -0.967839
     29          6           0        2.739479   -1.149969   -0.071121
     30          6           0        3.227492   -2.103199   -0.977250
     31          6           0        2.232779   -1.602433    1.155799
     32          6           0        3.196539   -3.464734   -0.674701
     33          1           0        3.640606   -1.774680   -1.925151
     34          6           0        2.203158   -2.962614    1.463210
     35          1           0        1.858867   -0.876884    1.870343
     36          6           0        2.681466   -3.901065    0.546924
     37          1           0        3.581009   -4.184395   -1.389951
     38          1           0        1.808591   -3.290561    2.419298
     39          1           0        2.658928   -4.959212    0.784515
 ---------------------------------------------------------------------
 Rotational constants (GHZ):      0.2484462      0.2145252      0.1392677
 Standard basis: 6-311++G(d,p) (5D, 7F)
 There are   625 symmetry adapted cartesian basis functions of A   symmetry.
 There are   604 symmetry adapted basis functions of A   symmetry.
   604 basis functions,   946 primitive gaussians,   625 cartesian basis functions
    84 alpha electrons       84 beta electrons
       nuclear repulsion energy      1855.7310160636 Hartrees.
 NAtoms=   39 NActive=   39 NUniq=   39 SFac= 1.00D+00 NAtFMM=   60 NAOKFM=F Big=F
 Integral buffers will be    131072 words long.
 Raffenetti 2 integral format.
 Two-electron integral symmetry is turned on.
 Force inversion solution in PCM.
 ------------------------------------------------------------------------------
 Polarizable Continuum Model (PCM)
 =================================
 Model                : PCM (using non-symmetric T matrix).
 Atomic radii         : UFF (Universal Force Field).
 Polarization charges : Total charges.
 Charge compensation  : None.
 Solution method      : Matrix inversion.
 Cavity type          : Scaled VdW (van der Waals Surface) (Alpha=1.100).
 Cavity algorithm     : GePol (No added spheres)
                        Default sphere list used, NSphG=   39.
                        Lebedev-Laikov grids with approx.  5.0 points / Ang**2.
                        Smoothing algorithm: York/Karplus (Gamma=1.0000).
                        Polarization charges: spherical gaussians, with
                                              point-specific exponents (IZeta= 3).
                        Self-potential: point-specific (ISelfS= 7).
                        Self-field    : sphere-specific E.n sum rule (ISelfD= 2).
 1st derivatives      : Analytical E(r).r(x)/FMM algorithm (CHGder, D1EAlg=3).
                        Cavity 1st derivative terms included.
 2nd derivatives      : Analytical E(r).r(xy)/FMM algorithm (CHGder, D2EAlg=3).
                        Cavity 2nd derivative terms included.
 Solvent              : n,n-DiMethylFormamide, Eps=  37.219000 Eps(inf)=   2.046330
 ------------------------------------------------------------------------------
 One-electron integrals computed using PRISM.
 NBasis=   604 RedAO= T EigKep=  1.40D-06  NBF=   604
 NBsUse=   602 1.00D-06 EigRej=  5.48D-07 NBFU=   602
 Initial guess from the checkpoint file:  "/localscratch/srahman.25087260.0/Gau-438907.chk"
 B after Tr=     0.000000   -0.000000    0.000000
         Rot=    1.000000    0.000382    0.000265    0.000856 Ang=   0.11 deg.
 ExpMin= 3.60D-02 ExpMax= 9.34D+04 ExpMxC= 3.17D+03 IAcc=3 IRadAn=         5 AccDes= 0.00D+00
 Harris functional with IExCor=  402 and IRadAn=       5 diagonalized for initial guess.
 HarFok:  IExCor=  402 AccDes= 0.00D+00 IRadAn=         5 IDoV= 1 UseB2=F ITyADJ=14
 ICtDFT=  3500011 ScaDFX=  1.000000  1.000000  1.000000  1.000000
 FoFCou: FMM=F IPFlag=           0 FMFlag=      100000 FMFlg1=           0
         NFxFlg=           0 DoJE=T BraDBF=F KetDBF=T FulRan=T
         wScrn=  0.000000 ICntrl=     500 IOpCl=  0 I1Cent=   200000004 NGrid=           0
         NMat0=    1 NMatS0=      1 NMatT0=    0 NMatD0=    1 NMtDS0=    0 NMtDT0=    0
 Petite list used in FoFCou.
 Requested convergence on RMS density matrix=1.00D-08 within 128 cycles.
 Requested convergence on MAX density matrix=1.00D-06.
 Requested convergence on             energy=1.00D-06.
 No special actions if energy rises.
 Inv3:  Mode=1 IEnd=    28792812.
 Iteration    1 A*A^-1 deviation from unit magnitude is 7.99D-15 for    896.
 Iteration    1 A*A^-1 deviation from orthogonality  is 9.10D-15 for   2189    107.
 Iteration    1 A^-1*A deviation from unit magnitude is 8.10D-15 for   2613.
 Iteration    1 A^-1*A deviation from orthogonality  is 2.60D-09 for   2032   2027.
 Iteration    2 A*A^-1 deviation from unit magnitude is 1.15D-14 for    188.
 Iteration    2 A*A^-1 deviation from orthogonality  is 1.35D-14 for   2417    789.
 Iteration    2 A^-1*A deviation from unit magnitude is 2.00D-15 for    144.
 Iteration    2 A^-1*A deviation from orthogonality  is 1.22D-15 for   1854    127.
 Error on total polarization charges =  0.03141
 SCF Done:  E(RB3LYP) =  -1585.28344748     A.U. after   13 cycles
            NFock= 13  Conv=0.60D-08     -V/T= 2.0030
 DoSCS=F DFT=T ScalE2(SS,OS)=  1.000000  1.000000
 Range of M.O.s used for correlation:     1   602
 NBasis=   604 NAE=    84 NBE=    84 NFC=     0 NFV=     0
 NROrb=    602 NOA=    84 NOB=    84 NVA=   518 NVB=   518

 **** Warning!!: The largest alpha MO coefficient is  0.15720821D+03

 PrsmSu:  requested number of processors reduced to:  30 ShMem   1 Linda.
 Symmetrizing basis deriv contribution to polar:
 IMax=3 JMax=2 DiffMx= 0.00D+00
 G2DrvN: will do    20 centers at a time, making    2 passes.
 Calling FoFCou, ICntrl=  3107 FMM=F I1Cent=   0 AccDes= 0.00D+00.
 Calling FoFCou, ICntrl=  3107 FMM=F I1Cent=   0 AccDes= 0.00D+00.
 NEqPCM:  Using equilibrium solvation (IEInf=0, Eps=  37.2190, EpsInf=   2.0463)
 G2PCM: DoFxE=T DoFxN=T DoGrad=T DoDP/DQ/DG/TGxP=FFFF NFrqRd=   0 IEInf=0 SqF1=F DoCFld=F IF1Alg=4.
 End of G2Drv F.D. properties file   721 does not exist.
 End of G2Drv F.D. properties file   722 does not exist.
 End of G2Drv F.D. properties file   788 does not exist.
          IDoAtm=111111111111111111111111111111111111111
 NEqPCM:  Using equilibrium solvation (IEInf=0, Eps=  37.2190, EpsInf=   2.0463)
          Differentiating once with respect to electric field.
                with respect to dipole field.
          Differentiating once with respect to nuclear coordinates.
          There are   120 degrees of freedom in the 1st order CPHF.  IDoFFX=6 NUNeed=     3.
    120 vectors produced by pass  0 Test12= 4.35D-14 1.00D-09 XBig12= 4.70D+02 9.41D+00.
 AX will form    48 AO Fock derivatives at one time.
    120 vectors produced by pass  1 Test12= 4.35D-14 1.00D-09 XBig12= 9.73D+01 1.44D+00.
    117 vectors produced by pass  2 Test12= 4.35D-14 1.00D-09 XBig12= 1.19D+00 1.05D-01.
    117 vectors produced by pass  3 Test12= 4.35D-14 1.00D-09 XBig12= 9.30D-03 8.77D-03.
    117 vectors produced by pass  4 Test12= 4.35D-14 1.00D-09 XBig12= 2.06D-05 3.45D-04.
    117 vectors produced by pass  5 Test12= 4.35D-14 1.00D-09 XBig12= 3.65D-08 1.54D-05.
     97 vectors produced by pass  6 Test12= 4.35D-14 1.00D-09 XBig12= 8.53D-11 7.39D-07.
     64 vectors produced by pass  7 Test12= 4.35D-14 1.00D-09 XBig12= 3.00D-12 1.33D-07.
     39 vectors produced by pass  8 Test12= 4.35D-14 1.00D-09 XBig12= 1.18D-13 2.51D-08.
      8 vectors produced by pass  9 Test12= 4.35D-14 1.00D-09 XBig12= 7.19D-16 1.77D-09.
      8 vectors produced by pass 10 Test12= 4.35D-14 1.00D-09 XBig12= 5.65D-14 1.84D-08.
      8 vectors produced by pass 11 Test12= 4.35D-14 1.00D-09 XBig12= 1.12D-13 2.57D-08.
      8 vectors produced by pass 12 Test12= 4.35D-14 1.00D-09 XBig12= 9.55D-14 2.05D-08.
      8 vectors produced by pass 13 Test12= 4.35D-14 1.00D-09 XBig12= 1.32D-13 2.31D-08.
      8 vectors produced by pass 14 Test12= 4.35D-14 1.00D-09 XBig12= 1.02D-13 2.04D-08.
      8 vectors produced by pass 15 Test12= 4.35D-14 1.00D-09 XBig12= 2.65D-14 9.04D-09.
      8 vectors produced by pass 16 Test12= 4.35D-14 1.00D-09 XBig12= 4.61D-14 1.17D-08.
      8 vectors produced by pass 17 Test12= 4.35D-14 1.00D-09 XBig12= 3.35D-14 1.09D-08.
      8 vectors produced by pass 18 Test12= 4.35D-14 1.00D-09 XBig12= 1.33D-14 7.74D-09.
      8 vectors produced by pass 19 Test12= 4.35D-14 1.00D-09 XBig12= 3.61D-14 1.56D-08.
      8 vectors produced by pass 20 Test12= 4.35D-14 1.00D-09 XBig12= 4.59D-14 1.25D-08.
      8 vectors produced by pass 21 Test12= 4.35D-14 1.00D-09 XBig12= 5.12D-14 1.34D-08.
      8 vectors produced by pass 22 Test12= 4.35D-14 1.00D-09 XBig12= 2.24D-14 8.95D-09.
      8 vectors produced by pass 23 Test12= 4.35D-14 1.00D-09 XBig12= 2.47D-14 9.47D-09.
      8 vectors produced by pass 24 Test12= 4.35D-14 1.00D-09 XBig12= 5.14D-14 1.48D-08.
      8 vectors produced by pass 25 Test12= 4.35D-14 1.00D-09 XBig12= 1.67D-14 8.46D-09.
      8 vectors produced by pass 26 Test12= 4.35D-14 1.00D-09 XBig12= 2.58D-14 1.11D-08.
      8 vectors produced by pass 27 Test12= 4.35D-14 1.00D-09 XBig12= 3.93D-14 1.20D-08.
      8 vectors produced by pass 28 Test12= 4.35D-14 1.00D-09 XBig12= 1.77D-14 9.21D-09.
      8 vectors produced by pass 29 Test12= 4.35D-14 1.00D-09 XBig12= 2.36D-14 9.06D-09.
      8 vectors produced by pass 30 Test12= 4.35D-14 1.00D-09 XBig12= 7.35D-14 1.45D-08.
      7 vectors produced by pass 31 Test12= 4.35D-14 1.00D-09 XBig12= 1.20D-14 5.60D-09.
      7 vectors produced by pass 32 Test12= 4.35D-14 1.00D-09 XBig12= 2.42D-14 8.34D-09.
      7 vectors produced by pass 33 Test12= 4.35D-14 1.00D-09 XBig12= 5.52D-14 1.32D-08.
      7 vectors produced by pass 34 Test12= 4.35D-14 1.00D-09 XBig12= 1.49D-14 7.42D-09.
      7 vectors produced by pass 35 Test12= 4.35D-14 1.00D-09 XBig12= 2.18D-14 9.37D-09.
      7 vectors produced by pass 36 Test12= 4.35D-14 1.00D-09 XBig12= 2.07D-14 9.09D-09.
      7 vectors produced by pass 37 Test12= 4.35D-14 1.00D-09 XBig12= 1.43D-14 5.88D-09.
      7 vectors produced by pass 38 Test12= 4.35D-14 1.00D-09 XBig12= 1.81D-14 8.09D-09.
      7 vectors produced by pass 39 Test12= 4.35D-14 1.00D-09 XBig12= 3.46D-14 8.89D-09.
      7 vectors produced by pass 40 Test12= 4.35D-14 1.00D-09 XBig12= 3.29D-14 1.09D-08.
      7 vectors produced by pass 41 Test12= 4.35D-14 1.00D-09 XBig12= 9.49D-15 5.29D-09.
      7 vectors produced by pass 42 Test12= 4.35D-14 1.00D-09 XBig12= 5.06D-14 1.27D-08.
      7 vectors produced by pass 43 Test12= 4.35D-14 1.00D-09 XBig12= 1.39D-14 6.11D-09.
      7 vectors produced by pass 44 Test12= 4.35D-14 1.00D-09 XBig12= 6.63D-15 5.21D-09.
      7 vectors produced by pass 45 Test12= 4.35D-14 1.00D-09 XBig12= 2.45D-14 8.74D-09.
      7 vectors produced by pass 46 Test12= 4.35D-14 1.00D-09 XBig12= 1.40D-14 6.49D-09.
      7 vectors produced by pass 47 Test12= 4.35D-14 1.00D-09 XBig12= 3.27D-14 1.07D-08.
      7 vectors produced by pass 48 Test12= 4.35D-14 1.00D-09 XBig12= 4.29D-14 1.21D-08.
      7 vectors produced by pass 49 Test12= 4.35D-14 1.00D-09 XBig12= 1.10D-14 6.88D-09.
      7 vectors produced by pass 50 Test12= 4.35D-14 1.00D-09 XBig12= 1.77D-14 7.93D-09.
      7 vectors produced by pass 51 Test12= 4.35D-14 1.00D-09 XBig12= 3.96D-14 9.37D-09.
      7 vectors produced by pass 52 Test12= 4.35D-14 1.00D-09 XBig12= 1.63D-14 6.18D-09.
      7 vectors produced by pass 53 Test12= 4.35D-14 1.00D-09 XBig12= 1.76D-14 6.85D-09.
      7 vectors produced by pass 54 Test12= 4.35D-14 1.00D-09 XBig12= 2.50D-14 9.50D-09.
      7 vectors produced by pass 55 Test12= 4.35D-14 1.00D-09 XBig12= 1.28D-14 7.10D-09.
      7 vectors produced by pass 56 Test12= 4.35D-14 1.00D-09 XBig12= 1.88D-14 8.91D-09.
      7 vectors produced by pass 57 Test12= 4.35D-14 1.00D-09 XBig12= 2.30D-14 6.97D-09.
      7 vectors produced by pass 58 Test12= 4.35D-14 1.00D-09 XBig12= 1.74D-14 8.27D-09.
      7 vectors produced by pass 59 Test12= 4.35D-14 1.00D-09 XBig12= 9.24D-15 6.30D-09.
      7 vectors produced by pass 60 Test12= 4.35D-14 1.00D-09 XBig12= 1.18D-14 5.21D-09.
      7 vectors produced by pass 61 Test12= 4.35D-14 1.00D-09 XBig12= 1.29D-14 6.18D-09.
      7 vectors produced by pass 62 Test12= 4.35D-14 1.00D-09 XBig12= 1.69D-14 6.88D-09.
      7 vectors produced by pass 63 Test12= 4.35D-14 1.00D-09 XBig12= 2.18D-14 7.14D-09.
      7 vectors produced by pass 64 Test12= 4.35D-14 1.00D-09 XBig12= 1.70D-14 9.07D-09.
      7 vectors produced by pass 65 Test12= 4.35D-14 1.00D-09 XBig12= 1.64D-14 6.91D-09.
      7 vectors produced by pass 66 Test12= 4.35D-14 1.00D-09 XBig12= 1.49D-14 6.62D-09.
      7 vectors produced by pass 67 Test12= 4.35D-14 1.00D-09 XBig12= 5.73D-15 4.46D-09.
      7 vectors produced by pass 68 Test12= 4.35D-14 1.00D-09 XBig12= 1.49D-14 6.38D-09.
      7 vectors produced by pass 69 Test12= 4.35D-14 1.00D-09 XBig12= 2.74D-14 9.65D-09.
      7 vectors produced by pass 70 Test12= 4.35D-14 1.00D-09 XBig12= 7.06D-15 5.17D-09.
      6 vectors produced by pass 71 Test12= 4.35D-14 1.00D-09 XBig12= 4.95D-15 3.42D-09.
      6 vectors produced by pass 72 Test12= 4.35D-14 1.00D-09 XBig12= 3.00D-15 2.51D-09.
      6 vectors produced by pass 73 Test12= 4.35D-14 1.00D-09 XBig12= 1.74D-14 6.67D-09.
      6 vectors produced by pass 74 Test12= 4.35D-14 1.00D-09 XBig12= 8.06D-15 5.68D-09.
      6 vectors produced by pass 75 Test12= 4.35D-14 1.00D-09 XBig12= 2.08D-14 7.00D-09.
      6 vectors produced by pass 76 Test12= 4.35D-14 1.00D-09 XBig12= 1.50D-14 6.89D-09.
      6 vectors produced by pass 77 Test12= 4.35D-14 1.00D-09 XBig12= 6.61D-15 4.08D-09.
      6 vectors produced by pass 78 Test12= 4.35D-14 1.00D-09 XBig12= 9.71D-15 6.12D-09.
      6 vectors produced by pass 79 Test12= 4.35D-14 1.00D-09 XBig12= 6.96D-15 4.78D-09.
      6 vectors produced by pass 80 Test12= 4.35D-14 1.00D-09 XBig12= 1.44D-14 6.25D-09.
      6 vectors produced by pass 81 Test12= 4.35D-14 1.00D-09 XBig12= 7.60D-15 4.72D-09.
      6 vectors produced by pass 82 Test12= 4.35D-14 1.00D-09 XBig12= 2.18D-14 7.91D-09.
      6 vectors produced by pass 83 Test12= 4.35D-14 1.00D-09 XBig12= 5.66D-15 3.52D-09.
      6 vectors produced by pass 84 Test12= 4.35D-14 1.00D-09 XBig12= 9.13D-15 4.56D-09.
      6 vectors produced by pass 85 Test12= 4.35D-14 1.00D-09 XBig12= 1.46D-14 6.41D-09.
      6 vectors produced by pass 86 Test12= 4.35D-14 1.00D-09 XBig12= 4.03D-15 3.07D-09.
      6 vectors produced by pass 87 Test12= 4.35D-14 1.00D-09 XBig12= 9.53D-15 4.79D-09.
      6 vectors produced by pass 88 Test12= 4.35D-14 1.00D-09 XBig12= 4.48D-15 3.20D-09.
      6 vectors produced by pass 89 Test12= 4.35D-14 1.00D-09 XBig12= 2.51D-14 9.74D-09.
      6 vectors produced by pass 90 Test12= 4.35D-14 1.00D-09 XBig12= 9.49D-15 5.72D-09.
      6 vectors produced by pass 91 Test12= 4.35D-14 1.00D-09 XBig12= 1.84D-14 6.18D-09.
      6 vectors produced by pass 92 Test12= 4.35D-14 1.00D-09 XBig12= 4.21D-15 3.00D-09.
      6 vectors produced by pass 93 Test12= 4.35D-14 1.00D-09 XBig12= 1.75D-14 6.75D-09.
      6 vectors produced by pass 94 Test12= 4.35D-14 1.00D-09 XBig12= 9.36D-15 4.74D-09.
      6 vectors produced by pass 95 Test12= 4.35D-14 1.00D-09 XBig12= 9.27D-15 4.20D-09.
      6 vectors produced by pass 96 Test12= 4.35D-14 1.00D-09 XBig12= 9.83D-15 5.33D-09.
      6 vectors produced by pass 97 Test12= 4.35D-14 1.00D-09 XBig12= 1.27D-14 6.28D-09.
      4 vectors produced by pass 98 Test12= 4.35D-14 1.00D-09 XBig12= 1.61D-15 1.94D-09.
      4 vectors produced by pass 99 Test12= 4.35D-14 1.00D-09 XBig12= 2.85D-15 2.66D-09.
      4 vectors produced by pass100 Test12= 4.35D-14 1.00D-09 XBig12= 6.36D-15 3.92D-09.
      4 vectors produced by pass101 Test12= 4.35D-14 1.00D-09 XBig12= 2.12D-14 7.17D-09.
      4 vectors produced by pass102 Test12= 4.35D-14 1.00D-09 XBig12= 3.69D-15 2.71D-09.
      4 vectors produced by pass103 Test12= 4.35D-14 1.00D-09 XBig12= 5.58D-15 4.44D-09.
      4 vectors produced by pass104 Test12= 4.35D-14 1.00D-09 XBig12= 5.12D-15 3.85D-09.
      4 vectors produced by pass105 Test12= 4.35D-14 1.00D-09 XBig12= 7.83D-15 5.24D-09.
      4 vectors produced by pass106 Test12= 4.35D-14 1.00D-09 XBig12= 2.22D-15 2.29D-09.
      4 vectors produced by pass107 Test12= 4.35D-14 1.00D-09 XBig12= 5.07D-15 3.23D-09.
      4 vectors produced by pass108 Test12= 4.35D-14 1.00D-09 XBig12= 1.24D-14 4.87D-09.
      4 vectors produced by pass109 Test12= 4.35D-14 1.00D-09 XBig12= 7.84D-15 3.78D-09.
      4 vectors produced by pass110 Test12= 4.35D-14 1.00D-09 XBig12= 6.01D-15 4.00D-09.
      4 vectors produced by pass111 Test12= 4.35D-14 1.00D-09 XBig12= 9.28D-15 4.92D-09.
      4 vectors produced by pass112 Test12= 4.35D-14 1.00D-09 XBig12= 8.95D-15 5.77D-09.
      4 vectors produced by pass113 Test12= 4.35D-14 1.00D-09 XBig12= 7.90D-15 4.23D-09.
      4 vectors produced by pass114 Test12= 4.35D-14 1.00D-09 XBig12= 1.04D-14 4.51D-09.
      4 vectors produced by pass115 Test12= 4.35D-14 1.00D-09 XBig12= 5.77D-15 3.69D-09.
      4 vectors produced by pass116 Test12= 4.35D-14 1.00D-09 XBig12= 6.36D-15 3.58D-09.
      4 vectors produced by pass117 Test12= 4.35D-14 1.00D-09 XBig12= 2.31D-15 2.02D-09.
      4 vectors produced by pass118 Test12= 4.35D-14 1.00D-09 XBig12= 6.90D-15 4.68D-09.
      4 vectors produced by pass119 Test12= 4.35D-14 1.00D-09 XBig12= 7.02D-15 5.34D-09.
      4 vectors produced by pass120 Test12= 4.35D-14 1.00D-09 XBig12= 8.72D-15 5.25D-09.
      4 vectors produced by pass121 Test12= 4.35D-14 1.00D-09 XBig12= 7.66D-15 4.25D-09.
      4 vectors produced by pass122 Test12= 4.35D-14 1.00D-09 XBig12= 3.33D-15 2.68D-09.
      4 vectors produced by pass123 Test12= 4.35D-14 1.00D-09 XBig12= 8.25D-15 3.83D-09.
      4 vectors produced by pass124 Test12= 4.35D-14 1.00D-09 XBig12= 4.21D-15 3.67D-09.
      4 vectors produced by pass125 Test12= 4.35D-14 1.00D-09 XBig12= 6.83D-15 4.91D-09.
      4 vectors produced by pass126 Test12= 4.35D-14 1.00D-09 XBig12= 1.20D-14 5.92D-09.
      2 vectors produced by pass127 Test12= 4.35D-14 1.00D-09 XBig12= 1.16D-15 1.54D-09.
 InvSVY:  IOpt=1 It=  1 EMax= 7.82D-14
 Solved reduced A of dimension  1644 with   120 vectors.
 Isotropic polarizability for W=    0.000000      424.08 Bohr**3.
 End of Minotr F.D. properties file   721 does not exist.
 End of Minotr F.D. properties file   722 does not exist.
 End of Minotr F.D. properties file   788 does not exist.
 D2PCM: PCM CHGder 2nd derivatives, FixD1E=F FixD2E=F DoIter=F DoCFld=F I1PDM=0
 Calling FoFJK, ICntrl=    100127 FMM=F ISym2X=0 I1Cent= 0 IOpClX= 0 NMat=1 NMatS=1 NMatT=0.
 ***** Axes restored to original set *****
 -------------------------------------------------------------------
 Center     Atomic                   Forces (Hartrees/Bohr)
 Number     Number              X              Y              Z
 -------------------------------------------------------------------
      1        8          -0.000027407   -0.000013158   -0.000025684
      2        6           0.000020769    0.000082105    0.000026573
      3       16           0.000010114   -0.000032597    0.000042374
      4       16          -0.000046198   -0.000072273    0.000034959
      5        6           0.000066979    0.000022206   -0.000029125
      6        1          -0.000007524   -0.000065822    0.000073423
      7        1           0.000020868   -0.000015934   -0.000049707
      8        1          -0.000146664    0.000034713    0.000043029
      9        6           0.000037265    0.000067048   -0.000026271
     10        7          -0.000093086   -0.000056052   -0.000661586
     11        6           0.000203339   -0.000045812    0.000782367
     12        1           0.000030199    0.000060184    0.000030968
     13        1          -0.000058668   -0.000027450    0.000070521
     14        1          -0.000030483   -0.000084587   -0.000169617
     15        6          -0.000016997   -0.000049202    0.000035023
     16        1          -0.000055776    0.000006024    0.000003256
     17        1           0.000009592    0.000007424   -0.000001683
     18        6          -0.000132897   -0.000197205   -0.000136906
     19        6           0.000215749   -0.000154876   -0.000471937
     20        6           0.000067668    0.000105915    0.000129607
     21        6          -0.000004934   -0.000079596   -0.000231374
     22        1           0.000032871    0.000274310    0.000293714
     23        6          -0.000426575   -0.000237253    0.000018897
     24        1          -0.000266812    0.000019514    0.000208978
     25        6           0.000411890   -0.000018903   -0.000281025
     26        1           0.000146104    0.000075894   -0.000157270
     27        1          -0.000073355    0.000190589    0.000510229
     28        1          -0.000007323    0.000013817   -0.000029222
     29        6           0.000063473    0.000019090   -0.000055925
     30        6          -0.000044095    0.000081587    0.000019132
     31        6           0.000001292    0.000017794   -0.000044307
     32        6          -0.000000518   -0.000053152    0.000072508
     33        1          -0.000060675   -0.000005581    0.000054279
     34        6           0.000077402   -0.000074732   -0.000063556
     35        1           0.000033455   -0.000030001   -0.000068394
     36        6          -0.000009185   -0.000028346    0.000024554
     37        1          -0.000036051    0.000056774    0.000062732
     38        1           0.000039132    0.000007342   -0.000026432
     39        1           0.000057062    0.000200202   -0.000007101
 -------------------------------------------------------------------
 Cartesian Forces:  Max     0.000782367 RMS     0.000158185

 GradGradGradGradGradGradGradGradGradGradGradGradGradGradGradGradGradGrad
 Berny optimization.
 Search for a saddle point.
 Step number   2 out of a maximum of  127
 All quantities printed in internal units (Hartrees-Bohrs-Radians)
 Swapping is turned off.
 Second derivative matrix not updated -- analytic derivatives used.
 ITU=  0  0
     Eigenvalues ---   -0.00667   0.00003   0.00010   0.00016   0.00022
     Eigenvalues ---    0.00038   0.00056   0.00085   0.00096   0.00135
     Eigenvalues ---    0.00188   0.00425   0.00547   0.00672   0.00929
     Eigenvalues ---    0.00978   0.00990   0.01224   0.01470   0.01507
     Eigenvalues ---    0.01766   0.01903   0.02232   0.02491   0.02715
     Eigenvalues ---    0.03057   0.03125   0.03529   0.04073   0.04307
     Eigenvalues ---    0.04828   0.05156   0.05196   0.05290   0.05298
     Eigenvalues ---    0.05343   0.05621   0.05759   0.06180   0.06422
     Eigenvalues ---    0.07158   0.07298   0.07417   0.08339   0.08623
     Eigenvalues ---    0.09161   0.09211   0.09259   0.09481   0.10170
     Eigenvalues ---    0.10223   0.10522   0.10704   0.11344   0.12119
     Eigenvalues ---    0.12234   0.12642   0.13696   0.14255   0.15145
     Eigenvalues ---    0.16726   0.18099   0.18309   0.19130   0.19833
     Eigenvalues ---    0.20009   0.21712   0.21974   0.23895   0.24150
     Eigenvalues ---    0.25158   0.26056   0.28934   0.29594   0.30053
     Eigenvalues ---    0.32223   0.33066   0.34693   0.40132   0.41037
     Eigenvalues ---    0.41851   0.45702   0.47442   0.51411   0.55013
     Eigenvalues ---    0.56452   0.59620   0.66883   0.67127   0.69086
     Eigenvalues ---    0.70659   0.74922   0.77972   0.78252   0.81806
     Eigenvalues ---    0.83144   0.85419   0.87195   0.89649   0.92190
     Eigenvalues ---    0.97984   0.99549   1.06467   1.07349   1.08746
     Eigenvalues ---    1.09824   1.19417   1.23756   1.23941   1.24620
     Eigenvalues ---    1.25287
 Eigenvectors required to have negative eigenvalues:
                          X12       X2        Y2        Z2        X11
   1                    0.37357  -0.36346   0.28517   0.26535   0.24295
                          Z11       Y10       Z12       Y16       X1
   1                   -0.20544  -0.20099  -0.19229   0.16762  -0.15469
 RFO step:  Lambda0=1.956017587D-07 Lambda=-1.12572154D-04.
 Linear search not attempted -- option 19 set.
 Maximum step size (   0.300) exceeded in Quadratic search.
    -- Step size scaled by   0.446
 B after Tr=    -0.000457   -0.001621    0.001090
         Rot=    1.000000   -0.000244   -0.000055   -0.000074 Ang=  -0.03 deg.
 Variable       Old X    -DE/DX   Delta X   Delta X   Delta X     New X
                                 (Linear)    (Quad)   (Total)
    X1       -2.15334  -0.00003   0.00000  -0.00303  -0.00381  -2.15715
    Y1        2.31715  -0.00001   0.00000  -0.01674  -0.01875   2.29840
    Z1        0.14435  -0.00003   0.00000   0.00133   0.00378   0.14812
    X2       -0.16172   0.00002   0.00000  -0.00420  -0.00514  -0.16686
    Y2        3.80383   0.00008   0.00000  -0.01760  -0.01958   3.78425
    Z2        0.67900   0.00003   0.00000   0.00682   0.00977   0.68877
    X3        1.37837   0.00001   0.00000  -0.00490  -0.00554   1.37283
    Y3        3.85989  -0.00003   0.00000  -0.02524  -0.02836   3.83153
    Z3        3.48763   0.00004   0.00000   0.00729   0.01010   3.49773
    X4       -0.50495  -0.00005   0.00000  -0.00729  -0.00884  -0.51379
    Y4        6.49745  -0.00007   0.00000  -0.01116  -0.01221   6.48525
    Z4       -1.34840   0.00003   0.00000   0.01550   0.01980  -1.32860
    X5        2.26983   0.00007   0.00000  -0.00341  -0.00516   2.26467
    Y5        8.37799   0.00002   0.00000  -0.01630  -0.01730   8.36069
    Z5       -0.60589  -0.00003   0.00000   0.01393   0.01885  -0.58704
    X6        2.10356  -0.00001   0.00000  -0.00636  -0.00849   2.09507
    Y6       10.08090  -0.00007   0.00000  -0.01070  -0.01117  10.06974
    Z6       -1.75657   0.00007   0.00000   0.02289   0.02866  -1.72791
    X7        2.30492   0.00002   0.00000   0.00421   0.00260   2.30752
    Y7        8.87310  -0.00002   0.00000  -0.02594  -0.02791   8.84519
    Z7        1.38999  -0.00005   0.00000   0.01613   0.02128   1.41126
    X8        3.98470  -0.00015   0.00000  -0.00632  -0.00798   3.97672
    Y8        7.35996   0.00003   0.00000  -0.01526  -0.01575   7.34421
    Z8       -1.12065   0.00004   0.00000   0.00283   0.00707  -1.11358
    X9        5.14681   0.00004   0.00000   0.00433   0.00370   5.15050
    Y9        0.61164   0.00007   0.00000   0.00586   0.00539   0.61703
    Z9       -0.80198  -0.00003   0.00000  -0.00826  -0.00743  -0.80940
   X10        2.70610  -0.00009   0.00000  -0.00244  -0.00333   2.70278
   Y10        1.43514  -0.00006   0.00000  -0.00555  -0.00582   1.42932
   Z10       -1.96417  -0.00066   0.00000  -0.00146   0.00003  -1.96414
   X11        2.22258   0.00020   0.00000  -0.00824  -0.00935   2.21324
   Y11        1.19220  -0.00005   0.00000  -0.01137  -0.01057   1.18163
   Z11       -4.31557   0.00078   0.00000   0.00093   0.00235  -4.31322
   X12        3.81483   0.00003   0.00000  -0.00718  -0.00826   3.80656
   Y12        0.25442   0.00006   0.00000  -0.00534  -0.00378   0.25064
   Z12       -5.37647   0.00003   0.00000  -0.00270  -0.00190  -5.37837
   X13        6.68679  -0.00006   0.00000  -0.00133  -0.00217   6.68461
   Y13        1.03293  -0.00003   0.00000   0.01184   0.01224   1.04517
   Z13       -2.12134   0.00007   0.00000  -0.01276  -0.01189  -2.13323
   X14        5.42704  -0.00003   0.00000   0.00446   0.00384   5.43088
   Y14        1.73432  -0.00008   0.00000   0.00770   0.00644   1.74076
   Z14        0.90943  -0.00017   0.00000  -0.00978  -0.00843   0.90099
   X15       -2.38107  -0.00002   0.00000  -0.01073  -0.01102  -2.39209
   Y15       -0.09320  -0.00005   0.00000  -0.01647  -0.01914  -0.11234
   Z15        1.42882   0.00004   0.00000   0.00076   0.00206   1.43088
   X16       -0.69464  -0.00006   0.00000  -0.01592  -0.01609  -0.71073
   Y16       -1.19044   0.00001   0.00000  -0.02377  -0.02597  -1.21641
   Z16        0.96903   0.00000   0.00000  -0.00067  -0.00009   0.96894
   X17       -2.43126   0.00001   0.00000  -0.00771  -0.00782  -2.43908
   Y17        0.24188   0.00001   0.00000  -0.01621  -0.01988   0.22200
   Z17        3.46191  -0.00000   0.00000   0.00082   0.00229   3.46419
   X18       -4.75830  -0.00013   0.00000  -0.01734  -0.01754  -4.77584
   Y18       -1.35632  -0.00020   0.00000  -0.00395  -0.00653  -1.36285
   Z18        0.51842  -0.00014   0.00000   0.00096   0.00191   0.52033
   X19       -6.95117   0.00022   0.00000  -0.03260  -0.03266  -6.98383
   Y19       -1.30786  -0.00015   0.00000   0.05463   0.05102  -1.25684
   Z19        1.99375  -0.00047   0.00000  -0.02387  -0.02263   1.97112
   X20       -4.81173   0.00007   0.00000  -0.01079  -0.01105  -4.82278
   Y20       -2.60490   0.00011   0.00000  -0.04431  -0.04577  -2.65067
   Z20       -1.81485   0.00013   0.00000   0.02318   0.02350  -1.79135
   X21       -9.16109  -0.00000   0.00000  -0.04018  -0.04015  -9.20124
   Y21       -2.47805  -0.00008   0.00000   0.07182   0.06830  -2.40975
   Z21        1.15788  -0.00023   0.00000  -0.02723  -0.02631   1.13158
   X22       -6.92641   0.00003   0.00000  -0.03887  -0.03887  -6.96528
   Y22       -0.35856   0.00027   0.00000   0.08865   0.08417  -0.27439
   Z22        3.81000   0.00029   0.00000  -0.04099  -0.03927   3.77072
   X23       -7.01883  -0.00043   0.00000  -0.01781  -0.01799  -7.03682
   Y23       -3.76533  -0.00024   0.00000  -0.02958  -0.03095  -3.79628
   Z23       -2.66129   0.00002   0.00000   0.02069   0.02070  -2.64059
   X24       -3.11703  -0.00027   0.00000  -0.00021  -0.00058  -3.11761
   Y24       -2.66533   0.00002   0.00000  -0.08730  -0.08795  -2.75329
   Z24       -2.96836   0.00021   0.00000   0.04190   0.04199  -2.92637
   X25       -9.19952   0.00041   0.00000  -0.03247  -0.03251  -9.23204
   Y25       -3.70490  -0.00002   0.00000   0.02892   0.02651  -3.67838
   Z25       -1.17438  -0.00028   0.00000  -0.00487  -0.00456  -1.17894
   X26      -10.84469   0.00015   0.00000  -0.05250  -0.05237 -10.89706
   Y26       -2.43496   0.00008   0.00000   0.11860   0.11427  -2.32069
   Z26        2.32588  -0.00016   0.00000  -0.04717  -0.04602   2.27986
   X27       -7.03667  -0.00007   0.00000  -0.01200  -0.01223  -7.04891
   Y27       -4.72506   0.00019   0.00000  -0.06210  -0.06260  -4.78766
   Z27       -4.47330   0.00051   0.00000   0.03864   0.03816  -4.43513
   X28      -10.91408  -0.00001   0.00000  -0.03855  -0.03853 -10.95261
   Y28       -4.61663   0.00001   0.00000   0.04173   0.03940  -4.57723
   Z28       -1.82814  -0.00003   0.00000  -0.00679  -0.00673  -1.83488
   X29        5.18031   0.00006   0.00000   0.01821   0.01805   5.19836
   Y29       -2.16437   0.00002   0.00000   0.00641   0.00563  -2.15874
   Z29       -0.14068  -0.00006   0.00000  -0.00725  -0.00778  -0.14847
   X30        6.10501  -0.00004   0.00000   0.02478   0.02470   6.12971
   Y30       -3.95985   0.00008   0.00000   0.01009   0.01028  -3.94957
   Z30       -1.85783   0.00002   0.00000  -0.00728  -0.00879  -1.86662
   X31        4.22643   0.00000   0.00000   0.02500   0.02522   4.25165
   Y31       -3.02671   0.00002   0.00000   0.00304   0.00099  -3.02572
   Z31        2.17666  -0.00004   0.00000  -0.00579  -0.00663   2.17002
   X32        6.05245  -0.00000   0.00000   0.03943   0.03979   6.09224
   Y32       -6.53419  -0.00005   0.00000   0.01023   0.01014  -6.52405
   Z32       -1.29190   0.00007   0.00000  -0.00508  -0.00783  -1.29974
   X33        6.88295  -0.00006   0.00000   0.01838   0.01802   6.90096
   Y33       -3.33331  -0.00001   0.00000   0.01277   0.01395  -3.31936
   Z33       -3.64830   0.00005   0.00000  -0.00902  -0.01030  -3.65860
   X34        4.17639   0.00008   0.00000   0.04029   0.04096   4.21735
   Y34       -5.59851  -0.00007   0.00000   0.00336   0.00102  -5.59748
   Z34        2.75178  -0.00006   0.00000  -0.00337  -0.00547   2.74631
   X35        3.51799   0.00003   0.00000   0.01829   0.01846   3.53645
   Y35       -1.66020  -0.00003   0.00000   0.00032  -0.00250  -1.66270
   Z35        3.53062  -0.00007   0.00000  -0.00673  -0.00683   3.52378
   X36        5.08268  -0.00001   0.00000   0.04792   0.04866   5.13133
   Y36       -7.36605  -0.00003   0.00000   0.00697   0.00561  -7.36044
   Z36        1.01551   0.00002   0.00000  -0.00287  -0.00593   1.00958
   X37        6.78082  -0.00004   0.00000   0.04431   0.04472   6.82555
   Y37       -7.88952   0.00006   0.00000   0.01305   0.01373  -7.87579
   Z37       -2.64719   0.00006   0.00000  -0.00511  -0.00861  -2.65579
   X38        3.43351   0.00004   0.00000   0.04628   0.04723   3.48075
   Y38       -6.22393   0.00001   0.00000   0.00082  -0.00251  -6.22644
   Z38        4.55769  -0.00003   0.00000  -0.00183  -0.00416   4.55353
   X39        5.04470   0.00006   0.00000   0.06046   0.06154   5.10624
   Y39       -9.36676   0.00020   0.00000   0.00747   0.00589  -9.36088
   Z39        1.45998  -0.00001   0.00000  -0.00066  -0.00469   1.45529
         Item               Value     Threshold  Converged?
 Maximum Force            0.000782     0.000450     NO 
 RMS     Force            0.000158     0.000300     YES
 Maximum Displacement     0.114268     0.001800     NO 
 RMS     Displacement     0.027669     0.001200     NO 
 Predicted change in Energy=-4.393134D-05
 GradGradGradGradGradGradGradGradGradGradGradGradGradGradGradGradGradGrad

                          Input orientation:                          
 ---------------------------------------------------------------------
 Center     Atomic      Atomic             Coordinates (Angstroms)
 Number     Number       Type             X           Y           Z
 ---------------------------------------------------------------------
      1          8           0       -1.141515    1.216261    0.078383
      2          6           0       -0.088296    2.002541    0.364480
      3         16           0        0.726472    2.027561    1.850920
      4         16           0       -0.271887    3.431845   -0.703064
      5          6           0        1.198411    4.424286   -0.310649
      6          1           0        1.108665    5.328675   -0.914371
      7          1           0        1.221088    4.680673    0.746809
      8          1           0        2.104390    3.886389   -0.589281
      9          6           0        2.725530    0.326517   -0.428319
     10          7           0        1.430247    0.756365   -1.039377
     11          6           0        1.171194    0.625292   -2.282458
     12          1           0        2.014347    0.132632   -2.846112
     13          1           0        3.537346    0.553081   -1.128857
     14          1           0        2.873900    0.921171    0.476785
     15          6           0       -1.265838   -0.059445    0.757188
     16          1           0       -0.376102   -0.643697    0.512741
     17          1           0       -1.290704    0.117475    1.833173
     18          6           0       -2.527263   -0.721190    0.275348
     19          6           0       -3.695686   -0.665092    1.043073
     20          6           0       -2.552105   -1.402674   -0.947942
     21          6           0       -4.869088   -1.275187    0.598804
     22          1           0       -3.685869   -0.145200    1.995380
     23          6           0       -3.723727   -2.008903   -1.397341
     24          1           0       -1.649766   -1.456976   -1.548569
     25          6           0       -4.885383   -1.946517   -0.623869
     26          1           0       -5.766477   -1.228056    1.206448
     27          1           0       -3.730122   -2.533519   -2.346972
     28          1           0       -5.795872   -2.422167   -0.970974
     29          6           0        2.750854   -1.142358   -0.078566
     30          6           0        3.243701   -2.090020   -0.987773
     31          6           0        2.249879   -1.601144    1.148327
     32          6           0        3.223876   -3.452378   -0.687791
     33          1           0        3.651833   -1.756530   -1.936048
     34          6           0        2.231724   -2.962061    1.453283
     35          1           0        1.871407   -0.879863    1.864705
     36          6           0        2.715385   -3.894979    0.534248
     37          1           0        3.611923   -4.167690   -1.405386
     38          1           0        1.841931   -3.294889    2.409626
     39          1           0        2.702107   -4.953563    0.770108
 ---------------------------------------------------------------------
                    Distance matrix (angstroms):
                    1          2          3          4          5
     1  O    0.000000
     2  C    1.345124   0.000000
     3  S    2.699901   1.695281   0.000000
     4  S    2.505140   1.793395   3.080839   0.000000
     5  C    3.989740   2.824227   3.261809   1.816783   0.000000
     6  H    4.791746   3.759168   4.323224   2.355534   1.091080
     7  H    4.246273   3.005504   2.915941   2.427071   1.088332
     8  H    4.255733   3.044079   3.362809   2.422034   1.089848
     9  C    4.000303   3.369748   3.476307   4.324703   4.374660
    10  N    2.841629   2.414486   3.234974   3.188818   3.746790
    11  C    3.357296   3.238736   4.387362   3.528981   4.280318
    12  H    4.436934   4.269141   5.226039   4.550200   5.051001
    13  H    4.877394   4.180463   4.353639   4.793624   4.596337
    14  H    4.045906   3.155404   2.779170   4.194222   3.962212
    15  C    1.450399   2.406785   3.085635   3.912721   5.226533
    16  H    2.057660   2.665969   3.184652   4.254302   5.370429
    17  H    2.075782   2.675130   2.778083   4.295990   5.416667
    18  C    2.390148   3.657214   4.541459   4.826149   6.379652
    19  C    3.315706   4.537622   5.240084   5.617498   7.189333
    20  C    3.146733   4.403214   5.509011   5.350882   6.958877
    21  C    4.513640   5.801239   6.617116   6.707106   8.374105
    22  H    3.464418   4.496127   4.920418   5.633128   7.074896
    23  C    4.387170   5.693158   6.829971   6.480660   8.172775
    24  H    3.170409   4.250436   5.417105   5.149175   6.650850
    25  C    4.951047   6.291577   7.308269   7.086424   8.814634
    26  H    5.351401   6.586912   7.291966   7.453284   9.097264
    27  H    5.161791   6.417998   7.634590   7.088539   8.766304
    28  H    6.000196   7.344243   8.384756   8.053300   9.809686
    29  C    4.553927   4.259983   4.227224   5.518179   5.783725
    30  C    5.594488   5.447921   5.599026   6.552206   6.861333
    31  C    4.536971   4.366695   3.997738   5.926038   6.288084
    32  C    6.437379   6.467913   6.535427   7.720953   8.141657
    33  H    5.989291   5.780278   6.100673   6.620805   6.845705
    34  C    5.543235   5.587061   5.226875   7.197217   7.664027
    35  H    4.081958   3.794650   3.124769   5.456920   5.772269
    36  C    6.419366   6.532243   6.384816   8.008564   8.498543
    37  H    7.333735   7.409170   7.570369   8.563303   8.991415
    38  H    5.889491   5.997596   5.466706   7.707529   8.209730
    39  H    7.301961   7.505882   7.335351   9.018311   9.558932
                    6          7          8          9         10
     6  H    0.000000
     7  H    1.786635   0.000000
     8  H    1.782511   1.787805   0.000000
     9  C    5.279403   4.754256   3.617238   0.000000
    10  N    4.585310   4.316758   3.233281   1.495299   0.000000
    11  C    4.898713   5.062120   3.791103   2.437839   1.276534
    12  H    5.617005   5.850044   4.380877   2.527666   1.998626
    13  H    5.361977   5.091188   3.668167   1.095961   2.118772
    14  H    4.947470   4.115647   3.243633   1.093088   2.100010
    15  C    6.120802   5.352909   5.361066   4.181556   3.340968
    16  H    6.317469   5.563696   5.281001   3.383345   2.762633
    17  H    6.361020   5.320908   5.621358   4.613911   4.007905
    18  C    7.157952   6.591854   6.590113   5.402284   4.424202
    19  C    7.927082   7.269088   7.551254   6.661853   5.712471
    20  C    7.662469   7.356377   7.055904   5.577951   4.530887
    21  C    9.035166   8.519649   8.756872   7.829346   6.818539
    22  H    7.836933   6.994727   7.514072   6.870434   6.016412
    23  C    8.799166   8.590634   8.329128   6.927200   5.859889
    24  H    7.352293   7.154111   6.600415   4.855823   3.826832
    25  C    9.430876   9.115229   9.103896   7.945496   6.882253
    26  H    9.734279   9.162446   9.556817   8.786543   7.795800
    27  H    9.342393   9.280653   8.851340   7.316862   6.257999
    28  H   10.380337  10.131083  10.117199   8.970174   7.894590
    29  C    6.728271   6.076934   5.095787   1.510153   2.504458
    30  C    7.720156   7.276127   6.097072   2.533997   3.375379
    31  C    7.319802   6.378155   5.757905   2.535337   3.318990
    32  C    9.035063   8.497986   7.424315   3.820435   4.588489
    33  H    7.596819   7.385379   6.004239   2.733198   3.471902
    34  C    8.695019   7.741568   7.147695   3.820865   4.547791
    35  H    6.844779   5.708956   5.365956   2.728156   3.362374
    36  C    9.473957   8.707464   7.885767   4.329858   5.075715
    37  H    9.833024   9.414965   8.234493   4.683828   5.398147
    38  H    9.271057   8.170679   7.786724   4.685003   5.336456
    39  H   10.540443   9.747433   8.963813   5.414426   6.123327
                   11         12         13         14         15
    11  C    0.000000
    12  H    1.127531   0.000000
    13  H    2.633379   2.333510   0.000000
    14  H    3.255791   3.521686   1.775877   0.000000
    15  C    3.955684   4.876502   5.196434   4.263527   0.000000
    16  H    3.437673   4.195095   4.409330   3.607300   1.092124
    17  H    4.822575   5.728813   5.680971   4.453048   1.090716
    18  C    4.694036   5.576625   6.354136   5.648937   1.503752
    19  C    6.034133   6.954610   7.649704   6.782062   2.520456
    20  C    4.444832   5.178098   6.398368   6.072202   2.523136
    21  C    6.956902   7.825029   8.774708   8.049393   3.806117
    22  H    6.518022   7.483963   7.900840   6.817172   2.719747
    23  C    5.628735   6.293696   7.704481   7.458308   3.805732
    24  H    3.582213   4.199547   5.578765   5.497381   2.723418
    25  C    6.785811   7.541054   8.800304   8.345151   4.309230
    26  H    7.983648   8.877834   9.756393   8.933515   4.671535
    27  H    5.831393   6.352671   7.989179   7.970043   4.672210
    28  H    7.716670   8.428681   9.797243   9.404194   5.393534
    29  C    3.236828   3.134862   2.143873   2.140493   4.243230
    30  C    3.653001   3.147208   2.663102   3.368821   5.244432
    31  C    4.229760   4.360848   3.388779   2.683738   3.858768
    32  C    4.835686   4.355871   4.041844   4.539456   5.810119
    33  H    3.456392   2.660547   2.449278   3.687415   5.858081
    34  C    5.286736   5.301808   4.552835   4.055296   4.598115
    35  H    4.467074   4.820516   3.713501   2.484962   3.426658
    36  C    5.545378   5.304710   4.819417   4.819101   5.532735
    37  H    5.449687   4.808400   4.729451   5.475743   6.734014
    38  H    6.150882   6.276974   5.495649   4.751420   4.780886
    39  H    6.541060   6.278490   5.884455   5.884560   6.300566
                   16         17         18         19         20
    16  H    0.000000
    17  H    1.777476   0.000000
    18  C    2.165608   2.158530   0.000000
    19  C    3.361747   2.649642   1.399199   0.000000
    20  C    2.728485   3.411244   1.400528   2.411627   0.000000
    21  C    4.537963   4.033361   2.428102   1.395157   2.788743
    22  H    3.660775   2.414979   2.152357   1.085023   3.395557
    23  C    4.088862   4.569169   2.426442   2.786078   1.393618
    24  H    2.555903   3.747532   2.153615   3.395508   1.085319
    25  C    4.829372   4.818592   2.805485   2.415807   2.417638
    26  H    5.466155   4.715483   3.408279   2.152161   3.873509
    27  H    4.795710   5.518345   3.407047   3.870996   2.150306
    28  H    5.893918   5.882989   3.889787   3.399188   3.400282
    29  C    3.221205   4.645010   5.306709   6.560772   5.380052
    30  C    4.176885   5.778547   6.064091   7.369521   5.836557
    31  C    2.866435   3.994796   4.935332   6.019718   5.243356
    32  C    4.721208   6.283354   6.439148   7.658014   6.134405
    33  H    4.843473   6.492118   6.644053   8.003276   6.292092
    34  C    3.613888   4.694184   5.390454   6.370128   5.575176
    35  H    2.633416   3.315815   4.679694   5.631494   5.267995
    36  C    4.486490   5.816850   6.133949   7.196729   6.012897
    37  H    5.657038   7.272321   7.238290   8.465476   6.771249
    38  H    3.942925   4.667968   5.501720   6.280804   5.844766
    39  H    5.302504   6.541259   6.745671   7.706961   6.570179
                   21         22         23         24         25
    21  C    0.000000
    22  H    2.151117   0.000000
    23  C    2.415530   3.871096   0.000000
    24  H    3.874054   4.292557   2.151466   0.000000
    25  C    1.394948   3.397653   1.396995   3.400578   0.000000
    26  H    1.084785   2.474656   3.400333   4.958813   2.154663
    27  H    3.399741   4.956012   1.084925   2.474726   2.155987
    28  H    2.153763   4.293711   2.155542   4.295975   1.084304
    29  C    7.651143   6.835713   6.664103   4.650307   7.697801
    30  C    8.306535   7.791050   6.979927   4.966010   8.138490
    31  C    7.147581   6.170119   6.506202   4.743550   7.360158
    32  C    8.478889   8.116736   7.131358   5.336192   8.248138
    33  H    8.902992   8.479056   7.399513   5.324174   8.639558
    34  C    7.348280   6.576205   6.670979   5.132481   7.483255
    35  H    6.869721   5.607149   6.574283   4.937829   7.279077
    36  C    8.024445   7.561204   6.982155   5.416321   7.931545
    37  H    9.182097   9.000189   7.646711   5.920629   8.817516
    38  H    7.238511   6.375634   6.864642   5.589023   7.501796
    39  H    8.419192   8.088750   7.393254   6.044930   8.279825
                   26         27         28         29         30
    26  H    0.000000
    27  H    4.298577   0.000000
    28  H    2.483532   2.484571   0.000000
    29  C    8.614147   7.006001   8.687971   0.000000
    30  C    9.313479   7.118871   9.045689   1.402718   0.000000
    31  C    8.025243   6.989052   8.360599   1.402400   2.406160
    32  C    9.453158   7.208000   9.082806   2.435384   1.395135
    33  H    9.942793   7.434099   9.520167   2.153883   1.084903
    34  C    8.187730   7.083021   8.403024   2.434619   2.782679
    35  H    7.674100   7.200689   8.319071   2.149100   3.388849
    36  C    8.916631   7.190241   8.767917   2.820234   2.419410
    37  H   10.169440   7.580417   9.578213   3.413872   2.150976
    38  H    7.975419   7.365642   8.397984   3.413301   3.867685
    39  H    9.262111   7.546282   9.036314   3.904856   3.403431
                   31         32         33         34         35
    31  C    0.000000
    32  C    2.783355   0.000000
    33  H    3.391606   2.148766   0.000000
    34  C    1.394783   2.410181   3.867503   0.000000
    35  H    1.084751   3.868106   4.287679   2.152822   0.000000
    36  C    2.419807   1.395650   3.398863   1.396026   3.401961
    37  H    3.868303   1.084985   2.469188   3.395655   4.953049
    38  H    2.150829   3.395374   4.952492   1.085037   2.475915
    39  H    3.403861   2.156680   4.294914   2.157329   4.299213
                   36         37         38         39
    36  C    0.000000
    37  H    2.154143   0.000000
    38  H    2.154082   4.295226   0.000000
    39  H    1.084622   2.485585   2.485784   0.000000
 Stoichiometry    C17H18NOS2(1-)
 Framework group  C1[X(C17H18NOS2)]
 Deg. of freedom   111
 Full point group                 C1      NOp   1
 Largest Abelian subgroup         C1      NOp   1
 Largest concise Abelian subgroup C1      NOp   1
                         Standard orientation:                         
 ---------------------------------------------------------------------
 Center     Atomic      Atomic             Coordinates (Angstroms)
 Number     Number       Type             X           Y           Z
 ---------------------------------------------------------------------
      1          8           0       -1.159513    1.201800    0.069029
      2          6           0       -0.118975    2.006004    0.351682
      3         16           0        0.694394    2.051387    1.838407
      4         16           0       -0.324390    3.426807   -0.723207
      5          6           0        1.129865    4.444249   -0.335063
      6          1           0        1.026263    5.344040   -0.943420
      7          1           0        1.147860    4.706322    0.721091
      8          1           0        2.044368    3.919275   -0.610479
      9          6           0        2.721364    0.370485   -0.431102
     10          7           0        1.419849    0.776784   -1.045021
     11          6           0        1.163647    0.635345   -2.287557
     12          1           0        2.014793    0.153168   -2.848254
     13          1           0        3.529940    0.606245   -1.132353
     14          1           0        2.859805    0.971985    0.471047
     15          6           0       -1.264154   -0.072246    0.754241
     16          1           0       -0.365184   -0.643651    0.513236
     17          1           0       -1.292457    0.109716    1.829299
     18          6           0       -2.514714   -0.756202    0.275103
     19          6           0       -3.684342   -0.714612    1.041915
     20          6           0       -2.528082   -1.444189   -0.944722
     21          6           0       -4.847725   -1.345350    0.600132
     22          1           0       -3.683289   -0.189807    1.991573
     23          6           0       -3.689743   -2.071059   -1.391654
     24          1           0       -1.624635   -1.487326   -1.544588
     25          6           0       -4.852707   -2.023047   -0.619124
     26          1           0       -5.746115   -1.309271    1.207053
     27          1           0       -3.687302   -2.600521   -2.338610
     28          1           0       -5.755386   -2.514725   -0.964288
     29          6           0        2.769593   -1.096016   -0.073876
     30          6           0        3.277848   -2.040401   -0.977996
     31          6           0        2.275154   -1.556403    1.155067
     32          6           0        3.279286   -3.401364   -0.671106
     33          1           0        3.681258   -1.705341   -1.927738
     34          6           0        2.278237   -2.915872    1.466924
     35          1           0        1.884941   -0.837545    1.867570
     36          6           0        2.777081   -3.845711    0.552897
     37          1           0        3.678981   -4.114108   -1.384852
     38          1           0        1.893149   -3.249941    2.424740
     39          1           0        2.780323   -4.903162    0.794126
 ---------------------------------------------------------------------
 Rotational constants (GHZ):      0.2495830      0.2131554      0.1389376
 Standard basis: 6-311++G(d,p) (5D, 7F)
 There are   625 symmetry adapted cartesian basis functions of A   symmetry.
 There are   604 symmetry adapted basis functions of A   symmetry.
   604 basis functions,   946 primitive gaussians,   625 cartesian basis functions
    84 alpha electrons       84 beta electrons
       nuclear repulsion energy      1855.1613167816 Hartrees.
 NAtoms=   39 NActive=   39 NUniq=   39 SFac= 1.00D+00 NAtFMM=   60 NAOKFM=F Big=F
 Integral buffers will be    131072 words long.
 Raffenetti 2 integral format.
 Two-electron integral symmetry is turned on.
 Force inversion solution in PCM.
 ------------------------------------------------------------------------------
 Polarizable Continuum Model (PCM)
 =================================
 Model                : PCM (using non-symmetric T matrix).
 Atomic radii         : UFF (Universal Force Field).
 Polarization charges : Total charges.
 Charge compensation  : None.
 Solution method      : Matrix inversion.
 Cavity type          : Scaled VdW (van der Waals Surface) (Alpha=1.100).
 Cavity algorithm     : GePol (No added spheres)
                        Default sphere list used, NSphG=   39.
                        Lebedev-Laikov grids with approx.  5.0 points / Ang**2.
                        Smoothing algorithm: York/Karplus (Gamma=1.0000).
                        Polarization charges: spherical gaussians, with
                                              point-specific exponents (IZeta= 3).
                        Self-potential: point-specific (ISelfS= 7).
                        Self-field    : sphere-specific E.n sum rule (ISelfD= 2).
 1st derivatives      : Analytical E(r).r(x)/FMM algorithm (CHGder, D1EAlg=3).
                        Cavity 1st derivative terms included.
 2nd derivatives      : Analytical E(r).r(xy)/FMM algorithm (CHGder, D2EAlg=3).
                        Cavity 2nd derivative terms included.
 Solvent              : n,n-DiMethylFormamide, Eps=  37.219000 Eps(inf)=   2.046330
 ------------------------------------------------------------------------------
 One-electron integrals computed using PRISM.
 NBasis=   604 RedAO= T EigKep=  1.40D-06  NBF=   604
 NBsUse=   602 1.00D-06 EigRej=  5.48D-07 NBFU=   602
 Initial guess from the checkpoint file:  "/localscratch/srahman.25087260.0/Gau-438907.chk"
 B after Tr=    -0.000000    0.000000    0.000000
         Rot=    0.999958    0.000892   -0.000207   -0.009074 Ang=   1.05 deg.
 ExpMin= 3.60D-02 ExpMax= 9.34D+04 ExpMxC= 3.17D+03 IAcc=3 IRadAn=         5 AccDes= 0.00D+00
 Harris functional with IExCor=  402 and IRadAn=       5 diagonalized for initial guess.
 HarFok:  IExCor=  402 AccDes= 0.00D+00 IRadAn=         5 IDoV= 1 UseB2=F ITyADJ=14
 ICtDFT=  3500011 ScaDFX=  1.000000  1.000000  1.000000  1.000000
 FoFCou: FMM=F IPFlag=           0 FMFlag=      100000 FMFlg1=           0
         NFxFlg=           0 DoJE=T BraDBF=F KetDBF=T FulRan=T
         wScrn=  0.000000 ICntrl=     500 IOpCl=  0 I1Cent=   200000004 NGrid=           0
         NMat0=    1 NMatS0=      1 NMatT0=    0 NMatD0=    1 NMtDS0=    0 NMtDT0=    0
 Petite list used in FoFCou.
 Requested convergence on RMS density matrix=1.00D-08 within 128 cycles.
 Requested convergence on MAX density matrix=1.00D-06.
 Requested convergence on             energy=1.00D-06.
 No special actions if energy rises.
 Inv3:  Mode=1 IEnd=    29184483.
 Iteration    1 A*A^-1 deviation from unit magnitude is 8.22D-15 for   2383.
 Iteration    1 A*A^-1 deviation from orthogonality  is 8.55D-15 for   2169   1391.
 Iteration    1 A^-1*A deviation from unit magnitude is 7.77D-15 for   1111.
 Iteration    1 A^-1*A deviation from orthogonality  is 2.51D-10 for   2621   2588.
 Iteration    2 A*A^-1 deviation from unit magnitude is 9.55D-15 for   1930.
 Iteration    2 A*A^-1 deviation from orthogonality  is 1.20D-14 for   2735    843.
 Iteration    2 A^-1*A deviation from unit magnitude is 2.00D-15 for    320.
 Iteration    2 A^-1*A deviation from orthogonality  is 7.77D-16 for   1988    816.
 Error on total polarization charges =  0.03142
 SCF Done:  E(RB3LYP) =  -1585.28350541     A.U. after   14 cycles
            NFock= 14  Conv=0.12D-08     -V/T= 2.0030
 DoSCS=F DFT=T ScalE2(SS,OS)=  1.000000  1.000000
 Range of M.O.s used for correlation:     1   602
 NBasis=   604 NAE=    84 NBE=    84 NFC=     0 NFV=     0
 NROrb=    602 NOA=    84 NOB=    84 NVA=   518 NVB=   518

 **** Warning!!: The largest alpha MO coefficient is  0.15998338D+03

 PrsmSu:  requested number of processors reduced to:  30 ShMem   1 Linda.
 Symmetrizing basis deriv contribution to polar:
 IMax=3 JMax=2 DiffMx= 0.00D+00
 G2DrvN: will do    20 centers at a time, making    2 passes.
 Calling FoFCou, ICntrl=  3107 FMM=F I1Cent=   0 AccDes= 0.00D+00.
 Calling FoFCou, ICntrl=  3107 FMM=F I1Cent=   0 AccDes= 0.00D+00.
 NEqPCM:  Using equilibrium solvation (IEInf=0, Eps=  37.2190, EpsInf=   2.0463)
 G2PCM: DoFxE=T DoFxN=T DoGrad=T DoDP/DQ/DG/TGxP=FFFF NFrqRd=   0 IEInf=0 SqF1=F DoCFld=F IF1Alg=4.
 End of G2Drv F.D. properties file   721 does not exist.
 End of G2Drv F.D. properties file   722 does not exist.
 End of G2Drv F.D. properties file   788 does not exist.
          IDoAtm=111111111111111111111111111111111111111
 NEqPCM:  Using equilibrium solvation (IEInf=0, Eps=  37.2190, EpsInf=   2.0463)
          Differentiating once with respect to electric field.
                with respect to dipole field.
          Differentiating once with respect to nuclear coordinates.
          There are   120 degrees of freedom in the 1st order CPHF.  IDoFFX=6 NUNeed=     3.
    120 vectors produced by pass  0 Test12= 4.35D-14 1.00D-09 XBig12= 4.68D+02 9.41D+00.
 AX will form    48 AO Fock derivatives at one time.
    120 vectors produced by pass  1 Test12= 4.35D-14 1.00D-09 XBig12= 9.68D+01 1.43D+00.
    117 vectors produced by pass  2 Test12= 4.35D-14 1.00D-09 XBig12= 1.19D+00 1.04D-01.
    117 vectors produced by pass  3 Test12= 4.35D-14 1.00D-09 XBig12= 9.25D-03 8.80D-03.
    117 vectors produced by pass  4 Test12= 4.35D-14 1.00D-09 XBig12= 2.04D-05 3.32D-04.
    117 vectors produced by pass  5 Test12= 4.35D-14 1.00D-09 XBig12= 3.63D-08 1.61D-05.
     97 vectors produced by pass  6 Test12= 4.35D-14 1.00D-09 XBig12= 8.55D-11 7.18D-07.
     62 vectors produced by pass  7 Test12= 4.35D-14 1.00D-09 XBig12= 3.05D-12 1.41D-07.
     34 vectors produced by pass  8 Test12= 4.35D-14 1.00D-09 XBig12= 6.90D-14 2.83D-08.
     21 vectors produced by pass  9 Test12= 4.35D-14 1.00D-09 XBig12= 2.56D-14 1.32D-08.
     21 vectors produced by pass 10 Test12= 4.35D-14 1.00D-09 XBig12= 6.65D-13 5.47D-08.
     14 vectors produced by pass 11 Test12= 4.35D-14 1.00D-09 XBig12= 3.55D-13 6.35D-08.
      5 vectors produced by pass 12 Test12= 4.35D-14 1.00D-09 XBig12= 1.77D-13 2.59D-08.
      4 vectors produced by pass 13 Test12= 4.35D-14 1.00D-09 XBig12= 4.23D-14 1.36D-08.
      4 vectors produced by pass 14 Test12= 4.35D-14 1.00D-09 XBig12= 1.03D-13 2.20D-08.
      4 vectors produced by pass 15 Test12= 4.35D-14 1.00D-09 XBig12= 8.16D-14 1.76D-08.
      4 vectors produced by pass 16 Test12= 4.35D-14 1.00D-09 XBig12= 5.41D-14 1.48D-08.
      4 vectors produced by pass 17 Test12= 4.35D-14 1.00D-09 XBig12= 6.55D-14 1.53D-08.
      4 vectors produced by pass 18 Test12= 4.35D-14 1.00D-09 XBig12= 3.15D-14 1.04D-08.
      4 vectors produced by pass 19 Test12= 4.35D-14 1.00D-09 XBig12= 6.70D-14 1.72D-08.
      4 vectors produced by pass 20 Test12= 4.35D-14 1.00D-09 XBig12= 4.34D-14 1.50D-08.
      3 vectors produced by pass 21 Test12= 4.35D-14 1.00D-09 XBig12= 1.56D-14 7.71D-09.
      3 vectors produced by pass 22 Test12= 4.35D-14 1.00D-09 XBig12= 4.80D-14 1.27D-08.
      3 vectors produced by pass 23 Test12= 4.35D-14 1.00D-09 XBig12= 4.11D-14 1.47D-08.
      3 vectors produced by pass 24 Test12= 4.35D-14 1.00D-09 XBig12= 1.82D-14 8.47D-09.
      3 vectors produced by pass 25 Test12= 4.35D-14 1.00D-09 XBig12= 9.42D-14 2.01D-08.
      3 vectors produced by pass 26 Test12= 4.35D-14 1.00D-09 XBig12= 5.96D-14 1.44D-08.
      3 vectors produced by pass 27 Test12= 4.35D-14 1.00D-09 XBig12= 4.43D-14 1.28D-08.
      3 vectors produced by pass 28 Test12= 4.35D-14 1.00D-09 XBig12= 4.19D-14 1.35D-08.
      3 vectors produced by pass 29 Test12= 4.35D-14 1.00D-09 XBig12= 2.81D-14 1.10D-08.
      3 vectors produced by pass 30 Test12= 4.35D-14 1.00D-09 XBig12= 5.95D-14 1.46D-08.
      3 vectors produced by pass 31 Test12= 4.35D-14 1.00D-09 XBig12= 2.11D-14 1.10D-08.
      3 vectors produced by pass 32 Test12= 4.35D-14 1.00D-09 XBig12= 4.40D-14 1.31D-08.
      3 vectors produced by pass 33 Test12= 4.35D-14 1.00D-09 XBig12= 2.17D-14 9.37D-09.
      3 vectors produced by pass 34 Test12= 4.35D-14 1.00D-09 XBig12= 6.21D-14 1.61D-08.
      3 vectors produced by pass 35 Test12= 4.35D-14 1.00D-09 XBig12= 1.57D-14 7.10D-09.
      3 vectors produced by pass 36 Test12= 4.35D-14 1.00D-09 XBig12= 4.23D-14 1.04D-08.
      3 vectors produced by pass 37 Test12= 4.35D-14 1.00D-09 XBig12= 1.87D-14 6.92D-09.
      3 vectors produced by pass 38 Test12= 4.35D-14 1.00D-09 XBig12= 4.32D-14 1.16D-08.
      3 vectors produced by pass 39 Test12= 4.35D-14 1.00D-09 XBig12= 2.05D-14 1.05D-08.
      3 vectors produced by pass 40 Test12= 4.35D-14 1.00D-09 XBig12= 3.90D-14 1.01D-08.
      3 vectors produced by pass 41 Test12= 4.35D-14 1.00D-09 XBig12= 1.17D-13 1.80D-08.
      3 vectors produced by pass 42 Test12= 4.35D-14 1.00D-09 XBig12= 1.68D-14 9.27D-09.
      3 vectors produced by pass 43 Test12= 4.35D-14 1.00D-09 XBig12= 3.38D-14 1.02D-08.
      3 vectors produced by pass 44 Test12= 4.35D-14 1.00D-09 XBig12= 3.43D-14 1.11D-08.
      3 vectors produced by pass 45 Test12= 4.35D-14 1.00D-09 XBig12= 6.14D-14 1.81D-08.
      3 vectors produced by pass 46 Test12= 4.35D-14 1.00D-09 XBig12= 1.92D-14 9.84D-09.
      3 vectors produced by pass 47 Test12= 4.35D-14 1.00D-09 XBig12= 4.86D-14 1.18D-08.
      3 vectors produced by pass 48 Test12= 4.35D-14 1.00D-09 XBig12= 1.20D-14 8.12D-09.
      3 vectors produced by pass 49 Test12= 4.35D-14 1.00D-09 XBig12= 3.56D-14 1.61D-08.
      3 vectors produced by pass 50 Test12= 4.35D-14 1.00D-09 XBig12= 2.85D-14 1.04D-08.
      3 vectors produced by pass 51 Test12= 4.35D-14 1.00D-09 XBig12= 3.60D-14 1.11D-08.
      3 vectors produced by pass 52 Test12= 4.35D-14 1.00D-09 XBig12= 2.10D-14 9.96D-09.
      3 vectors produced by pass 53 Test12= 4.35D-14 1.00D-09 XBig12= 2.01D-14 8.31D-09.
      3 vectors produced by pass 54 Test12= 4.35D-14 1.00D-09 XBig12= 1.50D-14 6.62D-09.
      3 vectors produced by pass 55 Test12= 4.35D-14 1.00D-09 XBig12= 5.10D-14 1.23D-08.
      3 vectors produced by pass 56 Test12= 4.35D-14 1.00D-09 XBig12= 5.38D-14 1.36D-08.
      3 vectors produced by pass 57 Test12= 4.35D-14 1.00D-09 XBig12= 1.78D-14 8.84D-09.
      3 vectors produced by pass 58 Test12= 4.35D-14 1.00D-09 XBig12= 2.92D-14 1.03D-08.
      3 vectors produced by pass 59 Test12= 4.35D-14 1.00D-09 XBig12= 1.78D-14 6.66D-09.
      3 vectors produced by pass 60 Test12= 4.35D-14 1.00D-09 XBig12= 2.61D-14 1.04D-08.
      3 vectors produced by pass 61 Test12= 4.35D-14 1.00D-09 XBig12= 5.20D-14 1.61D-08.
      3 vectors produced by pass 62 Test12= 4.35D-14 1.00D-09 XBig12= 4.56D-14 1.25D-08.
      3 vectors produced by pass 63 Test12= 4.35D-14 1.00D-09 XBig12= 3.42D-14 1.02D-08.
      3 vectors produced by pass 64 Test12= 4.35D-14 1.00D-09 XBig12= 4.05D-14 1.09D-08.
      3 vectors produced by pass 65 Test12= 4.35D-14 1.00D-09 XBig12= 1.73D-14 7.74D-09.
      3 vectors produced by pass 66 Test12= 4.35D-14 1.00D-09 XBig12= 1.48D-14 5.81D-09.
      3 vectors produced by pass 67 Test12= 4.35D-14 1.00D-09 XBig12= 2.89D-14 9.28D-09.
      3 vectors produced by pass 68 Test12= 4.35D-14 1.00D-09 XBig12= 6.73D-14 1.52D-08.
      3 vectors produced by pass 69 Test12= 4.35D-14 1.00D-09 XBig12= 1.82D-14 7.87D-09.
      3 vectors produced by pass 70 Test12= 4.35D-14 1.00D-09 XBig12= 3.65D-14 1.17D-08.
      3 vectors produced by pass 71 Test12= 4.35D-14 1.00D-09 XBig12= 1.63D-14 6.63D-09.
      3 vectors produced by pass 72 Test12= 4.35D-14 1.00D-09 XBig12= 4.08D-14 1.39D-08.
      3 vectors produced by pass 73 Test12= 4.35D-14 1.00D-09 XBig12= 2.94D-14 1.11D-08.
      3 vectors produced by pass 74 Test12= 4.35D-14 1.00D-09 XBig12= 1.92D-14 8.05D-09.
      3 vectors produced by pass 75 Test12= 4.35D-14 1.00D-09 XBig12= 2.26D-14 9.53D-09.
      3 vectors produced by pass 76 Test12= 4.35D-14 1.00D-09 XBig12= 5.01D-14 1.55D-08.
      3 vectors produced by pass 77 Test12= 4.35D-14 1.00D-09 XBig12= 2.13D-14 1.00D-08.
      3 vectors produced by pass 78 Test12= 4.35D-14 1.00D-09 XBig12= 4.97D-14 1.39D-08.
      3 vectors produced by pass 79 Test12= 4.35D-14 1.00D-09 XBig12= 1.81D-14 7.77D-09.
      3 vectors produced by pass 80 Test12= 4.35D-14 1.00D-09 XBig12= 7.19D-14 1.43D-08.
      1 vectors produced by pass 81 Test12= 4.35D-14 1.00D-09 XBig12= 6.16D-15 5.24D-09.
 InvSVY:  IOpt=1 It=  1 EMax= 2.49D-14
 Solved reduced A of dimension  1175 with   120 vectors.
 Isotropic polarizability for W=    0.000000      424.15 Bohr**3.
 End of Minotr F.D. properties file   721 does not exist.
 End of Minotr F.D. properties file   722 does not exist.
 End of Minotr F.D. properties file   788 does not exist.
 D2PCM: PCM CHGder 2nd derivatives, FixD1E=F FixD2E=F DoIter=F DoCFld=F I1PDM=0
 Calling FoFJK, ICntrl=    100127 FMM=F ISym2X=0 I1Cent= 0 IOpClX= 0 NMat=1 NMatS=1 NMatT=0.
 ***** Axes restored to original set *****
 -------------------------------------------------------------------
 Center     Atomic                   Forces (Hartrees/Bohr)
 Number     Number              X              Y              Z
 -------------------------------------------------------------------
      1        8           0.000018521   -0.000011952   -0.000033704
      2        6          -0.000010070    0.000043088    0.000020147
      3       16          -0.000037659   -0.000007611    0.000054610
      4       16           0.000069948    0.000069509    0.000176168
      5        6           0.000051276    0.000012233   -0.000010543
      6        1          -0.000005179   -0.000044909    0.000050070
      7        1           0.000024788   -0.000019495   -0.000033110
      8        1          -0.000096666    0.000021863    0.000010155
      9        6           0.000026908    0.000034844   -0.000013452
     10        7          -0.000018110   -0.000043230   -0.000382462
     11        6          -0.000010909   -0.000212058    0.000286084
     12        1           0.000005859    0.000041879    0.000018391
     13        1          -0.000042510   -0.000015582    0.000037459
     14        1          -0.000022538   -0.000027515   -0.000105339
     15        6          -0.000035401   -0.000039105    0.000054280
     16        1          -0.000041385   -0.000001981    0.000032674
     17        1           0.000024089    0.000009305   -0.000004323
     18        6          -0.000275026   -0.000152951   -0.000034584
     19        6           0.000328206   -0.000061345   -0.000373811
     20        6           0.000067796    0.000104854    0.000184627
     21        6          -0.000044367   -0.000114458   -0.000231313
     22        1           0.000059615    0.000104062    0.000029429
     23        6          -0.000463558   -0.000150279    0.000131586
     24        1          -0.000300731    0.000090809    0.000242905
     25        6           0.000416846    0.000038707   -0.000180291
     26        1           0.000265627    0.000032143   -0.000248580
     27        1          -0.000085690    0.000142401    0.000405605
     28        1           0.000018743    0.000012049   -0.000032238
     29        6           0.000027786    0.000000509   -0.000044546
     30        6          -0.000018243    0.000062209    0.000023373
     31        6           0.000011041   -0.000003927   -0.000024977
     32        6           0.000003467   -0.000016982    0.000044902
     33        1          -0.000027529   -0.000006974    0.000032241
     34        6           0.000042707   -0.000039408   -0.000034867
     35        1           0.000013243   -0.000011025   -0.000070296
     36        6           0.000006251   -0.000010582    0.000013140
     37        1          -0.000013512    0.000036540    0.000037036
     38        1           0.000027782    0.000008449   -0.000017445
     39        1           0.000038582    0.000125916   -0.000009002
 -------------------------------------------------------------------
 Cartesian Forces:  Max     0.000463558 RMS     0.000125732

 GradGradGradGradGradGradGradGradGradGradGradGradGradGradGradGradGradGrad
 Berny optimization.
 Search for a saddle point.
 Step number   3 out of a maximum of  127
 All quantities printed in internal units (Hartrees-Bohrs-Radians)
 Swapping is turned off.
 Second derivative matrix not updated -- analytic derivatives used.
 ITU=  0  0  0
     Eigenvalues ---   -0.00687   0.00003   0.00007   0.00014   0.00018
     Eigenvalues ---    0.00044   0.00057   0.00072   0.00095   0.00135
     Eigenvalues ---    0.00209   0.00423   0.00522   0.00647   0.00921
     Eigenvalues ---    0.00965   0.00988   0.01214   0.01468   0.01508
     Eigenvalues ---    0.01757   0.01896   0.02232   0.02495   0.02711
     Eigenvalues ---    0.03058   0.03130   0.03535   0.04083   0.04308
     Eigenvalues ---    0.04829   0.05154   0.05197   0.05287   0.05293
     Eigenvalues ---    0.05347   0.05617   0.05770   0.06173   0.06417
     Eigenvalues ---    0.07151   0.07303   0.07412   0.08343   0.08602
     Eigenvalues ---    0.09161   0.09219   0.09252   0.09485   0.10178
     Eigenvalues ---    0.10221   0.10501   0.10699   0.11345   0.12123
     Eigenvalues ---    0.12244   0.12638   0.13705   0.14239   0.15138
     Eigenvalues ---    0.16731   0.18103   0.18317   0.19140   0.19837
     Eigenvalues ---    0.20002   0.21718   0.21967   0.23896   0.24153
     Eigenvalues ---    0.25148   0.26069   0.28918   0.29599   0.30033
     Eigenvalues ---    0.32237   0.33095   0.34690   0.40129   0.41045
     Eigenvalues ---    0.41874   0.45655   0.47409   0.51400   0.55039
     Eigenvalues ---    0.56475   0.59582   0.66898   0.67091   0.69132
     Eigenvalues ---    0.70675   0.74928   0.77989   0.78189   0.81808
     Eigenvalues ---    0.83172   0.85459   0.87228   0.89675   0.92178
     Eigenvalues ---    0.98010   0.99479   1.06491   1.07322   1.08737
     Eigenvalues ---    1.09792   1.19665   1.23769   1.23967   1.24579
     Eigenvalues ---    1.25217
 Eigenvectors required to have negative eigenvalues:
                          X12       X2        Y2        Z2        X11
   1                    0.37060  -0.36273   0.28425   0.26791   0.24275
                          Z11       Y10       Z12       Y16       Z10
   1                   -0.20826  -0.19952  -0.19181   0.16287  -0.15782
 RFO step:  Lambda0=7.206210303D-07 Lambda=-9.82400961D-05.
 Linear search not attempted -- option 19 set.
 Maximum step size (   0.300) exceeded in Quadratic search.
    -- Step size scaled by   0.483
 B after Tr=    -0.000759   -0.001209    0.001969
         Rot=    1.000000   -0.000350   -0.000075   -0.000082 Ang=  -0.04 deg.
 Variable       Old X    -DE/DX   Delta X   Delta X   Delta X     New X
                                 (Linear)    (Quad)   (Total)
    X1       -2.15715   0.00002   0.00000  -0.00698  -0.00809  -2.16524
    Y1        2.29840  -0.00001   0.00000  -0.01013  -0.01180   2.28660
    Z1        0.14812  -0.00003   0.00000   0.00778   0.01167   0.15980
    X2       -0.16686  -0.00001   0.00000  -0.00578  -0.00705  -0.17390
    Y2        3.78425   0.00004   0.00000  -0.01445  -0.01618   3.76807
    Z2        0.68877   0.00002   0.00000   0.01242   0.01706   0.70583
    X3        1.37283  -0.00004   0.00000  -0.00207  -0.00292   1.36991
    Y3        3.83153  -0.00001   0.00000  -0.02798  -0.03142   3.80011
    Z3        3.49773   0.00005   0.00000   0.01034   0.01477   3.51250
    X4       -0.51379   0.00007   0.00000  -0.00539  -0.00741  -0.52120
    Y4        6.48525   0.00007   0.00000  -0.00532  -0.00570   6.47954
    Z4       -1.32860   0.00018   0.00000   0.02396   0.03055  -1.29805
    X5        2.26467   0.00005   0.00000   0.00942   0.00721   2.27188
    Y5        8.36069   0.00001   0.00000  -0.02270  -0.02314   8.33755
    Z5       -0.58704  -0.00001   0.00000   0.01225   0.01971  -0.56733
    X6        2.09507  -0.00001   0.00000   0.00775   0.00509   2.10016
    Y6       10.06974  -0.00004   0.00000  -0.01450  -0.01417  10.05556
    Z6       -1.72791   0.00005   0.00000   0.02499   0.03368  -1.69423
    X7        2.30752   0.00002   0.00000   0.02842   0.02643   2.33395
    Y7        8.84519  -0.00002   0.00000  -0.03600  -0.03782   8.80737
    Z7        1.41126  -0.00003   0.00000   0.01500   0.02279   1.43405
    X8        3.97672  -0.00010   0.00000  -0.00015  -0.00227   3.97445
    Y8        7.34421   0.00002   0.00000  -0.02756  -0.02733   7.31688
    Z8       -1.11358   0.00001   0.00000  -0.00907  -0.00258  -1.11616
    X9        5.15050   0.00003   0.00000  -0.00041  -0.00139   5.14911
    Y9        0.61703   0.00003   0.00000   0.00549   0.00571   0.62273
    Z9       -0.80940  -0.00001   0.00000  -0.01723  -0.01560  -0.82501
   X10        2.70278  -0.00002   0.00000  -0.01171  -0.01300   2.68978
   Y10        1.42932  -0.00004   0.00000  -0.00885  -0.00824   1.42108
   Z10       -1.96414  -0.00038   0.00000  -0.00328  -0.00072  -1.96486
   X11        2.21324  -0.00001   0.00000  -0.02715  -0.02875   2.18448
   Y11        1.18163  -0.00021   0.00000  -0.02207  -0.01990   1.16173
   Z11       -4.31322   0.00029   0.00000   0.00169   0.00414  -4.30908
   X12        3.80656   0.00001   0.00000  -0.03094  -0.03254   3.77402
   Y12        0.25064   0.00004   0.00000  -0.02050  -0.01732   0.23332
   Z12       -5.37837   0.00002   0.00000  -0.00545  -0.00389  -5.38226
   X13        6.68461  -0.00004   0.00000  -0.01076  -0.01202   6.67260
   Y13        1.04517  -0.00002   0.00000   0.00997   0.01136   1.05653
   Z13       -2.13323   0.00004   0.00000  -0.02763  -0.02593  -2.15916
   X14        5.43088  -0.00002   0.00000   0.00480   0.00388   5.43477
   Y14        1.74076  -0.00003   0.00000   0.01069   0.00975   1.75052
   Z14        0.90099  -0.00011   0.00000  -0.02165  -0.01927   0.88172
   X15       -2.39209  -0.00004   0.00000  -0.01655  -0.01707  -2.40916
   Y15       -0.11234  -0.00004   0.00000  -0.00972  -0.01233  -0.12467
   Z15        1.43088   0.00005   0.00000   0.00741   0.00966   1.44054
   X16       -0.71073  -0.00004   0.00000  -0.01973  -0.02014  -0.73087
   Y16       -1.21641  -0.00000   0.00000  -0.01587  -0.01789  -1.23430
   Z16        0.96894   0.00003   0.00000   0.01085   0.01207   0.98101
   X17       -2.43908   0.00002   0.00000  -0.01886  -0.01913  -2.45821
   Y17        0.22200   0.00001   0.00000  -0.00862  -0.01266   0.20933
   Z17        3.46419  -0.00000   0.00000   0.00722   0.00971   3.47390
   X18       -4.77584  -0.00028   0.00000  -0.01964  -0.02010  -4.79593
   Y18       -1.36285  -0.00015   0.00000  -0.00004  -0.00240  -1.36525
   Z18        0.52033  -0.00003   0.00000   0.00261   0.00435   0.52468
   X19       -6.98383   0.00033   0.00000  -0.03485  -0.03512  -7.01895
   Y19       -1.25684  -0.00006   0.00000   0.05088   0.04716  -1.20968
   Z19        1.97112  -0.00037   0.00000  -0.02499  -0.02281   1.94832
   X20       -4.82278   0.00007   0.00000  -0.00895  -0.00953  -4.83231
   Y20       -2.65067   0.00010   0.00000  -0.03762  -0.03838  -2.68905
   Z20       -1.79135   0.00018   0.00000   0.02407   0.02489  -1.76646
   X21       -9.20124  -0.00004   0.00000  -0.03878  -0.03899  -9.24023
   Y21       -2.40975  -0.00011   0.00000   0.06387   0.06037  -2.34938
   Z21        1.13158  -0.00023   0.00000  -0.03168  -0.02996   1.10161
   X22       -6.96528   0.00006   0.00000  -0.04370  -0.04386  -7.00914
   Y22       -0.27439   0.00010   0.00000   0.08152   0.07655  -0.19784
   Z22        3.77072   0.00003   0.00000  -0.04147  -0.03858   3.73214
   X23       -7.03682  -0.00046   0.00000  -0.01254  -0.01307  -7.04990
   Y23       -3.79628  -0.00015   0.00000  -0.02675  -0.02727  -3.82355
   Z23       -2.64059   0.00013   0.00000   0.01825   0.01860  -2.62199
   X24       -3.11761  -0.00030   0.00000   0.00186   0.00113  -3.11648
   Y24       -2.75329   0.00009   0.00000  -0.07512  -0.07482  -2.82811
   Z24       -2.92637   0.00024   0.00000   0.04464   0.04510  -2.88127
   X25       -9.23204   0.00042   0.00000  -0.02741  -0.02775  -9.25978
   Y25       -3.67838   0.00004   0.00000   0.02449   0.02260  -3.65579
   Z25       -1.17894  -0.00018   0.00000  -0.01004  -0.00923  -1.18818
   X26      -10.89706   0.00027   0.00000  -0.05094  -0.05100 -10.94806
   Y26       -2.32069   0.00003   0.00000   0.10445   0.09989  -2.22080
   Z26        2.27986  -0.00025   0.00000  -0.05362  -0.05156   2.22830
   X27       -7.04891  -0.00009   0.00000  -0.00387  -0.00450  -7.05341
   Y27       -4.78766   0.00014   0.00000  -0.05707  -0.05635  -4.84401
   Z27       -4.43513   0.00041   0.00000   0.03560   0.03524  -4.39990
   X28      -10.95261   0.00002   0.00000  -0.03060  -0.03089 -10.98350
   Y28       -4.57723   0.00001   0.00000   0.03405   0.03234  -4.54490
   Z28       -1.83488  -0.00003   0.00000  -0.01470  -0.01426  -1.84913
   X29        5.19836   0.00003   0.00000   0.01690   0.01647   5.21483
   Y29       -2.15874   0.00000   0.00000   0.00731   0.00707  -2.15167
   Z29       -0.14847  -0.00004   0.00000  -0.01179  -0.01212  -0.16058
   X30        6.12971  -0.00002   0.00000   0.02986   0.02947   6.15917
   Y30       -3.94957   0.00006   0.00000   0.00971   0.01082  -3.93875
   Z30       -1.86662   0.00002   0.00000  -0.00696  -0.00868  -1.87530
   X31        4.25165   0.00001   0.00000   0.02020   0.02027   4.27192
   Y31       -3.02572  -0.00000   0.00000   0.00634   0.00431  -3.02141
   Z31        2.17002  -0.00002   0.00000  -0.01079  -0.01158   2.15845
   X32        6.09224   0.00000   0.00000   0.04685   0.04696   6.13920
   Y32       -6.52405  -0.00002   0.00000   0.01070   0.01141  -6.51264
   Z32       -1.29974   0.00004   0.00000  -0.00075  -0.00427  -1.30401
   X33        6.90096  -0.00003   0.00000   0.02695   0.02618   6.92715
   Y33       -3.31936  -0.00001   0.00000   0.01056   0.01306  -3.30630
   Z33       -3.65860   0.00003   0.00000  -0.00785  -0.00924  -3.66784
   X34        4.21735   0.00004   0.00000   0.03752   0.03809   4.25543
   Y34       -5.59748  -0.00004   0.00000   0.00766   0.00522  -5.59226
   Z34        2.74631  -0.00003   0.00000  -0.00454  -0.00713   2.73918
   X35        3.53645   0.00001   0.00000   0.00907   0.00911   3.54556
   Y35       -1.66270  -0.00001   0.00000   0.00508   0.00199  -1.66071
   Z35        3.52378  -0.00007   0.00000  -0.01554  -0.01526   3.50852
   X36        5.13133   0.00001   0.00000   0.05123   0.05183   5.18316
   Y36       -7.36044  -0.00001   0.00000   0.00977   0.00870  -7.35174
   Z36        1.00958   0.00001   0.00000   0.00053  -0.00343   1.00615
   X37        6.82555  -0.00001   0.00000   0.05676   0.05689   6.88244
   Y37       -7.87579   0.00004   0.00000   0.01243   0.01421  -7.86158
   Z37       -2.65579   0.00004   0.00000   0.00299  -0.00159  -2.65739
   X38        3.48075   0.00003   0.00000   0.04048   0.04143   3.52217
   Y38       -6.22644   0.00001   0.00000   0.00695   0.00313  -6.22331
   Z38        4.55353  -0.00002   0.00000  -0.00360  -0.00652   4.54701
   X39        5.10624   0.00004   0.00000   0.06517   0.06616   5.17240
   Y39       -9.36088   0.00013   0.00000   0.01088   0.00950  -9.35138
   Z39        1.45529  -0.00001   0.00000   0.00558   0.00022   1.45552
         Item               Value     Threshold  Converged?
 Maximum Force            0.000464     0.000450     NO 
 RMS     Force            0.000126     0.000300     YES
 Maximum Displacement     0.099891     0.001800     NO 
 RMS     Displacement     0.027620     0.001200     NO 
 Predicted change in Energy=-4.033210D-05
 GradGradGradGradGradGradGradGradGradGradGradGradGradGradGradGradGradGrad

                          Input orientation:                          
 ---------------------------------------------------------------------
 Center     Atomic      Atomic             Coordinates (Angstroms)
 Number     Number       Type             X           Y           Z
 ---------------------------------------------------------------------
      1          8           0       -1.145795    1.210015    0.084561
      2          6           0       -0.092025    1.993977    0.373508
      3         16           0        0.724928    2.010932    1.858736
      4         16           0       -0.275807    3.428827   -0.686899
      5          6           0        1.202225    4.412041   -0.300217
      6          1           0        1.111358    5.321175   -0.896547
      7          1           0        1.235073    4.660658    0.758869
      8          1           0        2.103188    3.871925   -0.590645
      9          6           0        2.724793    0.329536   -0.436576
     10          7           0        1.423368    0.752002   -1.039757
     11          6           0        1.155980    0.614760   -2.280268
     12          1           0        1.997125    0.123465   -2.848168
     13          1           0        3.530987    0.559094   -1.142577
     14          1           0        2.875955    0.926333    0.466587
     15          6           0       -1.274874   -0.065972    0.762298
     16          1           0       -0.386760   -0.653162    0.519125
     17          1           0       -1.300829    0.110774    1.838311
     18          6           0       -2.537899   -0.722462    0.277650
     19          6           0       -3.714270   -0.640135    1.031004
     20          6           0       -2.557150   -1.422986   -0.934772
     21          6           0       -4.889722   -1.243239    0.582949
     22          1           0       -3.709079   -0.104692    1.974965
     23          6           0       -3.730644   -2.023334   -1.387498
     24          1           0       -1.649169   -1.496569   -1.524704
     25          6           0       -4.900066   -1.934560   -0.628756
     26          1           0       -5.793463   -1.175197    1.179164
     27          1           0       -3.732504   -2.563339   -2.328325
     28          1           0       -5.812219   -2.405056   -0.978519
     29          6           0        2.759570   -1.138616   -0.084977
     30          6           0        3.259295   -2.084294   -0.992366
     31          6           0        2.260603   -1.598861    1.142201
     32          6           0        3.248726   -3.446339   -0.690052
     33          1           0        3.665689   -1.749620   -1.940940
     34          6           0        2.251879   -2.959296    1.449510
     35          1           0        1.876229   -0.878808    1.856627
     36          6           0        2.742812   -3.890375    0.532434
     37          1           0        3.642029   -4.160168   -1.406228
     38          1           0        1.863853   -3.293231    2.406175
     39          1           0        2.737118   -4.948537    0.770226
 ---------------------------------------------------------------------
                    Distance matrix (angstroms):
                    1          2          3          4          5
     1  O    0.000000
     2  C    1.344812   0.000000
     3  S    2.699772   1.695170   0.000000
     4  S    2.505026   1.793608   3.080934   0.000000
     5  C    3.989264   2.824185   3.264080   1.816813   0.000000
     6  H    4.791550   3.759177   4.324191   2.355665   1.091050
     7  H    4.246194   3.003478   2.913933   2.427017   1.088372
     8  H    4.254123   3.045528   3.370810   2.421821   1.089866
     9  C    4.003534   3.370618   3.477788   4.321096   4.359319
    10  N    2.841561   2.415831   3.236353   3.190156   3.740550
    11  C    3.353343   3.240722   4.389356   3.536638   4.282766
    12  H    4.433896   4.271131   5.228380   4.556612   5.051317
    13  H    4.878715   4.181343   4.357715   4.789018   4.580165
    14  H    4.049802   3.155541   2.782328   4.186480   3.942021
    15  C    1.450563   2.407006   3.084624   3.913046   5.226620
    16  H    2.058254   2.667474   3.182420   4.257868   5.371450
    17  H    2.075574   2.674567   2.777536   4.293813   5.416593
    18  C    2.389498   3.656573   4.540628   4.824999   6.378525
    19  C    3.303918   4.526755   5.236389   5.597381   7.174159
    20  C    3.156526   4.411811   5.510672   5.367127   6.970158
    21  C    4.503758   5.791488   6.613739   6.687969   8.359067
    22  H    3.445650   4.477963   4.914243   5.599878   7.049698
    23  C    4.393512   5.699077   6.831212   6.492519   8.181041
    24  H    3.188842   4.267530   5.420937   5.181464   6.673941
    25  C    4.948911   6.289292   7.307193   7.081883   8.810518
    26  H    5.337434   6.572605   7.287156   7.424537   9.074439
    27  H    5.172164   6.428228   7.637023   7.109788   8.781839
    28  H    5.997865   7.341667   8.383629   8.048049   9.804862
    29  C    4.560339   4.260862   4.223439   5.517006   5.769008
    30  C    5.605093   5.452455   5.596666   6.556276   6.849306
    31  C    4.540037   4.362824   3.987772   5.920864   6.271498
    32  C    6.449301   6.472158   6.530519   7.725947   8.129839
    33  H    6.001039   5.787193   6.101423   6.627542   6.835693
    34  C    5.548913   5.584495   5.215574   7.194550   7.648525
    35  H    4.078730   3.785045   3.110642   5.445779   5.753203
    36  C    6.429295   6.533541   6.376233   8.010590   8.485095
    37  H    7.347420   7.415129   7.566501   8.570865   8.981018
    38  H    5.892971   5.992643   5.452613   7.702683   8.193506
    39  H    7.312654   7.507326   7.325842   9.021150   9.545793
                    6          7          8          9         10
     6  H    0.000000
     7  H    1.786615   0.000000
     8  H    1.782590   1.787991   0.000000
     9  C    5.266043   4.733601   3.599813   0.000000
    10  N    4.582052   4.306751   3.224559   1.495330   0.000000
    11  C    4.905815   5.060820   3.789612   2.437566   1.276401
    12  H    5.622241   5.846157   4.377055   2.527398   1.998651
    13  H    5.347201   5.070458   3.649396   1.095940   2.118925
    14  H    4.928141   4.089389   3.223573   1.093033   2.099875
    15  C    6.121047   5.351717   5.361790   4.194170   3.346191
    16  H    6.319904   5.560981   5.282788   3.400121   2.771491
    17  H    6.359746   5.319534   5.624359   4.629104   4.014436
    18  C    7.156910   6.591272   6.588020   5.414125   4.427329
    19  C    7.908183   7.257304   7.538650   6.674997   5.711517
    20  C    7.677442   7.366146   7.062100   5.587348   4.537193
    21  C    9.016285   8.508823   8.743170   7.841804   6.816837
    22  H    7.805269   6.973671   7.495217   6.884678   6.013692
    23  C    8.810666   8.598895   8.332026   6.936348   5.864065
    24  H    7.382190   7.172517   6.616145   4.863150   3.838193
    25  C    9.426273   9.113854   9.097378   7.956226   6.882758
    26  H    9.705048   9.145172   9.537439   8.799745   7.792326
    27  H    9.363682   9.294823   8.859315   7.324216   6.263778
    28  H   10.374838  10.129519  10.109629   8.980661   7.894585
    29  C    6.715963   6.055390   5.078589   1.510067   2.504292
    30  C    7.711277   7.256630   6.080667   2.534003   3.378972
    31  C    7.305078   6.354544   5.740822   2.535098   3.314885
    32  C    9.026643   8.478064   7.408045   3.820470   4.591328
    33  H    7.590225   7.368075   5.988863   2.733365   3.478253
    34  C    8.681646   7.718457   7.130913   3.820652   4.544955
    35  H    6.826770   5.683471   5.348843   2.727442   3.354649
    36  C    9.463418   8.685892   7.869163   4.329775   5.075862
    37  H    9.826492   9.396173   8.218743   4.683908   5.402423
    38  H    9.256469   8.146983   7.770308   4.684751   5.332203
    39  H   10.530347   9.725888   8.947312   5.414294   6.123571
                   11         12         13         14         15
    11  C    0.000000
    12  H    1.127567   0.000000
    13  H    2.634027   2.334854   0.000000
    14  H    3.255857   3.522008   1.775766   0.000000
    15  C    3.953436   4.876200   5.207260   4.278025   0.000000
    16  H    3.438644   4.198181   4.424880   3.625310   1.092095
    17  H    4.822095   5.730597   5.695009   4.471273   1.090741
    18  C    4.687840   5.572501   6.363239   5.662511   1.503694
    19  C    6.021513   6.946301   7.658744   6.797313   2.520421
    20  C    4.444108   5.176294   6.406032   6.082906   2.523047
    21  C    6.942671   7.814672   8.782607   8.063890   3.805949
    22  H    6.503339   7.474987   7.910641   6.833805   2.719819
    23  C    5.624559   6.288851   7.711045   7.468957   3.805746
    24  H    3.591301   4.203752   5.586214   5.505674   2.723432
    25  C    6.775117   7.532098   8.807098   8.357690   4.309138
    26  H    7.966578   8.865618   9.764405   8.948910   4.671381
    27  H    5.830943   6.349631   7.994617   7.978790   4.672124
    28  H    7.705169   8.418721   9.803499   9.416520   5.393446
    29  C    3.234986   3.131996   2.143788   2.140510   4.259715
    30  C    3.656162   3.148218   2.661556   3.367399   5.264139
    31  C    4.222985   4.354179   3.389817   2.685464   3.872166
    32  C    4.837448   4.355166   4.040785   4.538396   5.830880
    33  H    3.464690   2.667512   2.446566   3.685185   5.878038
    34  C    5.280730   5.295126   4.553472   4.056319   4.613195
    35  H    4.456838   4.811888   3.714972   2.488011   3.433323
    36  C    5.543065   5.300512   4.819196   4.818998   5.551639
    37  H    5.453836   4.809825   4.727925   5.474194   6.755804
    38  H    6.142982   6.268947   5.496671   4.753007   4.792613
    39  H    6.538790   6.274199   5.884135   5.884349   6.319460
                   16         17         18         19         20
    16  H    0.000000
    17  H    1.777461   0.000000
    18  C    2.165759   2.158769   0.000000
    19  C    3.366677   2.653358   1.399346   0.000000
    20  C    2.723424   3.408922   1.400383   2.411650   0.000000
    21  C    4.541908   4.036018   2.428063   1.395054   2.788669
    22  H    3.668527   2.421728   2.152715   1.085260   3.395793
    23  C    4.085847   4.567742   2.426444   2.786155   1.393724
    24  H    2.546026   3.743629   2.153500   3.395550   1.085294
    25  C    4.830066   4.819161   2.805456   2.415874   2.417562
    26  H    5.471801   4.719317   3.408283   2.152042   3.873479
    27  H    4.790695   5.515866   3.406908   3.870935   2.150315
    28  H    5.894716   5.883584   3.889763   3.399193   3.400272
    29  C    3.240370   4.663351   5.326148   6.588209   5.391709
    30  C    4.198388   5.798774   6.088923   7.403393   5.854202
    31  C    2.879427   4.011386   4.953901   6.052324   5.249332
    32  C    4.741383   6.304294   6.468461   7.701956   6.153214
    33  H    4.865849   6.512303   6.667960   8.032882   6.312114
    34  C    3.625781   4.711499   5.414670   6.414717   5.583172
    35  H    2.638361   3.327658   4.690644   5.656174   5.267152
    36  C    4.502660   5.836569   6.163319   7.246140   6.027462
    37  H    5.677783   7.293821   7.269442   8.511514   6.792957
    38  H    3.949200   4.682407   5.524029   6.328149   5.848505
    39  H    5.317133   6.560674   6.777030   7.762135   6.585271
                   21         22         23         24         25
    21  C    0.000000
    22  H    2.151260   0.000000
    23  C    2.415507   3.871410   0.000000
    24  H    3.873959   4.292812   2.151475   0.000000
    25  C    1.395084   3.397974   1.396824   3.400425   0.000000
    26  H    1.084827   2.474659   3.400340   4.958765   2.154847
    27  H    3.399607   4.956188   1.084787   2.474690   2.155713
    28  H    2.153834   4.293942   2.155442   4.295888   1.084308
    29  C    7.679110   6.867006   6.678485   4.651658   7.720054
    30  C    8.342389   7.828289   7.001363   4.972104   8.168831
    31  C    7.180973   6.209922   6.517253   4.733831   7.384047
    32  C    8.526929   8.165781   7.157023   5.337380   8.288066
    33  H    8.934287   8.510423   7.422059   5.337134   8.667651
    34  C    7.395826   6.630075   6.686944   5.118954   7.517951
    35  H    6.894430   5.639940   6.578094   4.923765   7.294512
    36  C    8.078704   7.618346   7.005542   5.408476   7.974155
    37  H    9.233421   9.050864   7.676114   5.924996   8.861443
    38  H    7.289540   6.435083   6.877717   5.569661   7.537068
    39  H    8.481331   8.152771   7.419200   6.035088   8.328732
                   26         27         28         29         30
    26  H    0.000000
    27  H    4.298484   0.000000
    28  H    2.483647   2.484400   0.000000
    29  C    8.646025   7.014946   8.710789   0.000000
    30  C    9.353845   7.134390   9.077193   1.402636   0.000000
    31  C    8.065285   6.992289   8.385574   1.402411   2.406119
    32  C    9.508587   7.225040   9.125142   2.435359   1.395232
    33  H    9.977001   7.452884   9.549167   2.153828   1.084875
    34  C    8.245218   7.088136   8.439916   2.434599   2.782674
    35  H    7.705256   7.197872   8.335449   2.148864   3.388633
    36  C    8.981004   7.202409   8.813496   2.820222   2.419441
    37  H   10.228529   7.601570   9.625287   3.413827   2.151051
    38  H    8.039037   7.366644   8.436059   3.413284   3.867670
    39  H    9.336816   7.559510   9.089475   3.904788   3.403422
                   31         32         33         34         35
    31  C    0.000000
    32  C    2.783292   0.000000
    33  H    3.391570   2.148821   0.000000
    34  C    1.394739   2.410112   3.867470   0.000000
    35  H    1.084723   3.868015   4.287423   2.152972   0.000000
    36  C    2.419789   1.395560   3.398839   1.396049   3.402057
    37  H    3.868219   1.084964   2.469255   3.395563   4.952938
    38  H    2.150798   3.395282   4.952449   1.085027   2.476206
    39  H    3.403786   2.156560   4.294849   2.157304   4.299313
                   36         37         38         39
    36  C    0.000000
    37  H    2.154017   0.000000
    38  H    2.154079   4.295102   0.000000
    39  H    1.084566   2.485426   2.485751   0.000000
 Stoichiometry    C17H18NOS2(1-)
 Framework group  C1[X(C17H18NOS2)]
 Deg. of freedom   111
 Full point group                 C1      NOp   1
 Largest Abelian subgroup         C1      NOp   1
 Largest concise Abelian subgroup C1      NOp   1
                         Standard orientation:                         
 ---------------------------------------------------------------------
 Center     Atomic      Atomic             Coordinates (Angstroms)
 Number     Number       Type             X           Y           Z
 ---------------------------------------------------------------------
      1          8           0       -1.180816    1.179662    0.069312
      2          6           0       -0.151795    1.998121    0.351727
      3         16           0        0.663533    2.052968    1.836932
      4         16           0       -0.379107    3.417466   -0.721036
      5          6           0        1.067800    4.448966   -0.342513
      6          1           0        0.949303    5.349712   -0.946669
      7          1           0        1.092475    4.707575    0.714401
      8          1           0        1.985088    3.934340   -0.628082
      9          6           0        2.715272    0.414202   -0.443379
     10          7           0        1.401761    0.791236   -1.050460
     11          6           0        1.139319    0.635170   -2.289801
     12          1           0        1.995450    0.165114   -2.853266
     13          1           0        3.514366    0.662368   -1.151155
     14          1           0        2.847572    1.023112    0.454645
     15          6           0       -1.270917   -0.093816    0.757985
     16          1           0       -0.365047   -0.655481    0.520071
     17          1           0       -1.302815    0.091295    1.832429
     18          6           0       -2.512920   -0.792987    0.278732
     19          6           0       -3.691630   -0.740407    1.031092
     20          6           0       -2.510032   -1.504174   -0.927617
     21          6           0       -4.847761   -1.383212    0.587991
     22          1           0       -3.703365   -0.196958    1.970409
     23          6           0       -3.664288   -2.144204   -1.375413
     24          1           0       -1.599933   -1.554865   -1.516695
     25          6           0       -4.836253   -2.084919   -0.617718
     26          1           0       -5.753455   -1.337873    1.183401
     27          1           0       -3.649086   -2.692082   -2.311555
     28          1           0       -5.733336   -2.586239   -0.963615
     29          6           0        2.795016   -1.049108   -0.079143
     30          6           0        3.324027   -1.986737   -0.978246
     31          6           0        2.309847   -1.513911    1.151844
     32          6           0        3.355207   -3.345811   -0.664217
     33          1           0        3.720394   -1.647891   -1.929578
     34          6           0        2.342820   -2.871277    1.470855
     35          1           0        1.903165   -0.799903    1.859960
     36          6           0        2.862599   -3.794668    0.561937
     37          1           0        3.770624   -4.053338   -1.374133
     38          1           0        1.964786   -3.208749    2.430275
     39          1           0        2.889336   -4.850420    0.808831
 ---------------------------------------------------------------------
 Rotational constants (GHZ):      0.2507492      0.2118136      0.1386265
 Standard basis: 6-311++G(d,p) (5D, 7F)
 There are   625 symmetry adapted cartesian basis functions of A   symmetry.
 There are   604 symmetry adapted basis functions of A   symmetry.
   604 basis functions,   946 primitive gaussians,   625 cartesian basis functions
    84 alpha electrons       84 beta electrons
       nuclear repulsion energy      1854.6406806985 Hartrees.
 NAtoms=   39 NActive=   39 NUniq=   39 SFac= 1.00D+00 NAtFMM=   60 NAOKFM=F Big=F
 Integral buffers will be    131072 words long.
 Raffenetti 2 integral format.
 Two-electron integral symmetry is turned on.
 Force inversion solution in PCM.
 ------------------------------------------------------------------------------
 Polarizable Continuum Model (PCM)
 =================================
 Model                : PCM (using non-symmetric T matrix).
 Atomic radii         : UFF (Universal Force Field).
 Polarization charges : Total charges.
 Charge compensation  : None.
 Solution method      : Matrix inversion.
 Cavity type          : Scaled VdW (van der Waals Surface) (Alpha=1.100).
 Cavity algorithm     : GePol (No added spheres)
                        Default sphere list used, NSphG=   39.
                        Lebedev-Laikov grids with approx.  5.0 points / Ang**2.
                        Smoothing algorithm: York/Karplus (Gamma=1.0000).
                        Polarization charges: spherical gaussians, with
                                              point-specific exponents (IZeta= 3).
                        Self-potential: point-specific (ISelfS= 7).
                        Self-field    : sphere-specific E.n sum rule (ISelfD= 2).
 1st derivatives      : Analytical E(r).r(x)/FMM algorithm (CHGder, D1EAlg=3).
                        Cavity 1st derivative terms included.
 2nd derivatives      : Analytical E(r).r(xy)/FMM algorithm (CHGder, D2EAlg=3).
                        Cavity 2nd derivative terms included.
 Solvent              : n,n-DiMethylFormamide, Eps=  37.219000 Eps(inf)=   2.046330
 ------------------------------------------------------------------------------
 One-electron integrals computed using PRISM.
 NBasis=   604 RedAO= T EigKep=  1.40D-06  NBF=   604
 NBsUse=   602 1.00D-06 EigRej=  5.46D-07 NBFU=   602
 Initial guess from the checkpoint file:  "/localscratch/srahman.25087260.0/Gau-438907.chk"
 B after Tr=     0.000000   -0.000000   -0.000000
         Rot=    0.999970    0.001036   -0.000254   -0.007652 Ang=   0.89 deg.
 ExpMin= 3.60D-02 ExpMax= 9.34D+04 ExpMxC= 3.17D+03 IAcc=3 IRadAn=         5 AccDes= 0.00D+00
 Harris functional with IExCor=  402 and IRadAn=       5 diagonalized for initial guess.
 HarFok:  IExCor=  402 AccDes= 0.00D+00 IRadAn=         5 IDoV= 1 UseB2=F ITyADJ=14
 ICtDFT=  3500011 ScaDFX=  1.000000  1.000000  1.000000  1.000000
 FoFCou: FMM=F IPFlag=           0 FMFlag=      100000 FMFlg1=           0
         NFxFlg=           0 DoJE=T BraDBF=F KetDBF=T FulRan=T
         wScrn=  0.000000 ICntrl=     500 IOpCl=  0 I1Cent=   200000004 NGrid=           0
         NMat0=    1 NMatS0=      1 NMatT0=    0 NMatD0=    1 NMtDS0=    0 NMtDT0=    0
 Petite list used in FoFCou.
 Requested convergence on RMS density matrix=1.00D-08 within 128 cycles.
 Requested convergence on MAX density matrix=1.00D-06.
 Requested convergence on             energy=1.00D-06.
 No special actions if energy rises.
 Inv3:  Mode=1 IEnd=    29184483.
 Iteration    1 A*A^-1 deviation from unit magnitude is 9.33D-15 for   2878.
 Iteration    1 A*A^-1 deviation from orthogonality  is 6.88D-15 for   2134   1398.
 Iteration    1 A^-1*A deviation from unit magnitude is 1.24D-14 for   1881.
 Iteration    1 A^-1*A deviation from orthogonality  is 8.76D-08 for   2664   2662.
 Iteration    2 A*A^-1 deviation from unit magnitude is 1.11D-14 for   1881.
 Iteration    2 A*A^-1 deviation from orthogonality  is 9.46D-15 for   1530    587.
 Iteration    2 A^-1*A deviation from unit magnitude is 2.00D-15 for    130.
 Iteration    2 A^-1*A deviation from orthogonality  is 9.99D-16 for   2108    205.
 Error on total polarization charges =  0.03144
 SCF Done:  E(RB3LYP) =  -1585.28354775     A.U. after   14 cycles
            NFock= 14  Conv=0.10D-08     -V/T= 2.0030
 DoSCS=F DFT=T ScalE2(SS,OS)=  1.000000  1.000000
 Range of M.O.s used for correlation:     1   602
 NBasis=   604 NAE=    84 NBE=    84 NFC=     0 NFV=     0
 NROrb=    602 NOA=    84 NOB=    84 NVA=   518 NVB=   518

 **** Warning!!: The largest alpha MO coefficient is  0.16112719D+03

 PrsmSu:  requested number of processors reduced to:  30 ShMem   1 Linda.
 Symmetrizing basis deriv contribution to polar:
 IMax=3 JMax=2 DiffMx= 0.00D+00
 G2DrvN: will do    20 centers at a time, making    2 passes.
 Calling FoFCou, ICntrl=  3107 FMM=F I1Cent=   0 AccDes= 0.00D+00.
 Calling FoFCou, ICntrl=  3107 FMM=F I1Cent=   0 AccDes= 0.00D+00.
 NEqPCM:  Using equilibrium solvation (IEInf=0, Eps=  37.2190, EpsInf=   2.0463)
 G2PCM: DoFxE=T DoFxN=T DoGrad=T DoDP/DQ/DG/TGxP=FFFF NFrqRd=   0 IEInf=0 SqF1=F DoCFld=F IF1Alg=4.
 End of G2Drv F.D. properties file   721 does not exist.
 End of G2Drv F.D. properties file   722 does not exist.
 End of G2Drv F.D. properties file   788 does not exist.
          IDoAtm=111111111111111111111111111111111111111
 NEqPCM:  Using equilibrium solvation (IEInf=0, Eps=  37.2190, EpsInf=   2.0463)
          Differentiating once with respect to electric field.
                with respect to dipole field.
          Differentiating once with respect to nuclear coordinates.
          There are   120 degrees of freedom in the 1st order CPHF.  IDoFFX=6 NUNeed=     3.
    120 vectors produced by pass  0 Test12= 4.35D-14 1.00D-09 XBig12= 4.67D+02 9.42D+00.
 AX will form    48 AO Fock derivatives at one time.
    120 vectors produced by pass  1 Test12= 4.35D-14 1.00D-09 XBig12= 9.64D+01 1.42D+00.
    117 vectors produced by pass  2 Test12= 4.35D-14 1.00D-09 XBig12= 1.19D+00 1.02D-01.
    117 vectors produced by pass  3 Test12= 4.35D-14 1.00D-09 XBig12= 9.28D-03 8.94D-03.
    117 vectors produced by pass  4 Test12= 4.35D-14 1.00D-09 XBig12= 2.04D-05 3.38D-04.
    117 vectors produced by pass  5 Test12= 4.35D-14 1.00D-09 XBig12= 3.65D-08 1.66D-05.
     97 vectors produced by pass  6 Test12= 4.35D-14 1.00D-09 XBig12= 8.63D-11 6.99D-07.
     55 vectors produced by pass  7 Test12= 4.35D-14 1.00D-09 XBig12= 2.82D-12 1.38D-07.
     41 vectors produced by pass  8 Test12= 4.35D-14 1.00D-09 XBig12= 1.08D-13 2.16D-08.
     10 vectors produced by pass  9 Test12= 4.35D-14 1.00D-09 XBig12= 4.10D-16 1.37D-09.
     10 vectors produced by pass 10 Test12= 4.35D-14 1.00D-09 XBig12= 3.37D-14 1.36D-08.
     10 vectors produced by pass 11 Test12= 4.35D-14 1.00D-09 XBig12= 3.24D-13 3.86D-08.
     10 vectors produced by pass 12 Test12= 4.35D-14 1.00D-09 XBig12= 1.61D-13 2.81D-08.
     10 vectors produced by pass 13 Test12= 4.35D-14 1.00D-09 XBig12= 9.67D-14 2.60D-08.
     10 vectors produced by pass 14 Test12= 4.35D-14 1.00D-09 XBig12= 1.16D-13 2.70D-08.
     10 vectors produced by pass 15 Test12= 4.35D-14 1.00D-09 XBig12= 3.32D-14 1.29D-08.
     10 vectors produced by pass 16 Test12= 4.35D-14 1.00D-09 XBig12= 7.22D-14 1.66D-08.
     10 vectors produced by pass 17 Test12= 4.35D-14 1.00D-09 XBig12= 4.68D-14 1.41D-08.
     10 vectors produced by pass 18 Test12= 4.35D-14 1.00D-09 XBig12= 8.02D-14 1.58D-08.
     10 vectors produced by pass 19 Test12= 4.35D-14 1.00D-09 XBig12= 4.19D-14 1.33D-08.
     10 vectors produced by pass 20 Test12= 4.35D-14 1.00D-09 XBig12= 2.49D-14 9.24D-09.
     10 vectors produced by pass 21 Test12= 4.35D-14 1.00D-09 XBig12= 2.43D-14 9.58D-09.
     10 vectors produced by pass 22 Test12= 4.35D-14 1.00D-09 XBig12= 3.20D-14 1.01D-08.
     10 vectors produced by pass 23 Test12= 4.35D-14 1.00D-09 XBig12= 3.60D-14 1.27D-08.
     10 vectors produced by pass 24 Test12= 4.35D-14 1.00D-09 XBig12= 3.09D-14 1.18D-08.
     10 vectors produced by pass 25 Test12= 4.35D-14 1.00D-09 XBig12= 4.20D-14 1.15D-08.
     10 vectors produced by pass 26 Test12= 4.35D-14 1.00D-09 XBig12= 6.05D-14 1.27D-08.
     10 vectors produced by pass 27 Test12= 4.35D-14 1.00D-09 XBig12= 3.66D-14 1.31D-08.
     10 vectors produced by pass 28 Test12= 4.35D-14 1.00D-09 XBig12= 3.37D-14 1.24D-08.
     10 vectors produced by pass 29 Test12= 4.35D-14 1.00D-09 XBig12= 1.62D-14 8.35D-09.
     10 vectors produced by pass 30 Test12= 4.35D-14 1.00D-09 XBig12= 3.92D-14 1.24D-08.
     10 vectors produced by pass 31 Test12= 4.35D-14 1.00D-09 XBig12= 3.13D-14 9.50D-09.
     10 vectors produced by pass 32 Test12= 4.35D-14 1.00D-09 XBig12= 1.55D-14 7.15D-09.
     10 vectors produced by pass 33 Test12= 4.35D-14 1.00D-09 XBig12= 2.07D-14 8.44D-09.
      9 vectors produced by pass 34 Test12= 4.35D-14 1.00D-09 XBig12= 2.03D-14 7.90D-09.
      7 vectors produced by pass 35 Test12= 4.35D-14 1.00D-09 XBig12= 7.82D-15 5.42D-09.
      7 vectors produced by pass 36 Test12= 4.35D-14 1.00D-09 XBig12= 1.98D-14 8.58D-09.
      5 vectors produced by pass 37 Test12= 4.35D-14 1.00D-09 XBig12= 6.24D-15 4.64D-09.
      5 vectors produced by pass 38 Test12= 4.35D-14 1.00D-09 XBig12= 3.09D-14 9.53D-09.
      5 vectors produced by pass 39 Test12= 4.35D-14 1.00D-09 XBig12= 1.55D-14 9.17D-09.
      5 vectors produced by pass 40 Test12= 4.35D-14 1.00D-09 XBig12= 2.01D-14 1.11D-08.
      5 vectors produced by pass 41 Test12= 4.35D-14 1.00D-09 XBig12= 3.84D-14 1.18D-08.
      5 vectors produced by pass 42 Test12= 4.35D-14 1.00D-09 XBig12= 2.30D-14 7.45D-09.
      5 vectors produced by pass 43 Test12= 4.35D-14 1.00D-09 XBig12= 3.40D-14 9.75D-09.
      5 vectors produced by pass 44 Test12= 4.35D-14 1.00D-09 XBig12= 4.63D-14 1.00D-08.
      5 vectors produced by pass 45 Test12= 4.35D-14 1.00D-09 XBig12= 1.32D-14 6.23D-09.
      5 vectors produced by pass 46 Test12= 4.35D-14 1.00D-09 XBig12= 2.65D-14 8.67D-09.
      5 vectors produced by pass 47 Test12= 4.35D-14 1.00D-09 XBig12= 2.26D-14 8.81D-09.
      5 vectors produced by pass 48 Test12= 4.35D-14 1.00D-09 XBig12= 2.13D-14 7.51D-09.
      5 vectors produced by pass 49 Test12= 4.35D-14 1.00D-09 XBig12= 7.33D-15 4.62D-09.
      5 vectors produced by pass 50 Test12= 4.35D-14 1.00D-09 XBig12= 4.12D-14 1.12D-08.
      5 vectors produced by pass 51 Test12= 4.35D-14 1.00D-09 XBig12= 7.32D-15 4.61D-09.
      5 vectors produced by pass 52 Test12= 4.35D-14 1.00D-09 XBig12= 1.12D-14 5.55D-09.
      5 vectors produced by pass 53 Test12= 4.35D-14 1.00D-09 XBig12= 3.37D-14 1.02D-08.
      5 vectors produced by pass 54 Test12= 4.35D-14 1.00D-09 XBig12= 3.02D-14 9.71D-09.
      5 vectors produced by pass 55 Test12= 4.35D-14 1.00D-09 XBig12= 1.60D-14 6.88D-09.
      5 vectors produced by pass 56 Test12= 4.35D-14 1.00D-09 XBig12= 1.19D-14 5.67D-09.
      5 vectors produced by pass 57 Test12= 4.35D-14 1.00D-09 XBig12= 1.99D-14 9.37D-09.
      5 vectors produced by pass 58 Test12= 4.35D-14 1.00D-09 XBig12= 1.52D-14 6.66D-09.
      5 vectors produced by pass 59 Test12= 4.35D-14 1.00D-09 XBig12= 1.50D-14 7.28D-09.
      5 vectors produced by pass 60 Test12= 4.35D-14 1.00D-09 XBig12= 1.75D-14 9.47D-09.
      5 vectors produced by pass 61 Test12= 4.35D-14 1.00D-09 XBig12= 2.39D-14 8.05D-09.
      5 vectors produced by pass 62 Test12= 4.35D-14 1.00D-09 XBig12= 1.08D-14 5.97D-09.
      5 vectors produced by pass 63 Test12= 4.35D-14 1.00D-09 XBig12= 2.61D-14 7.51D-09.
      5 vectors produced by pass 64 Test12= 4.35D-14 1.00D-09 XBig12= 6.19D-15 4.51D-09.
      5 vectors produced by pass 65 Test12= 4.35D-14 1.00D-09 XBig12= 5.55D-15 5.06D-09.
      5 vectors produced by pass 66 Test12= 4.35D-14 1.00D-09 XBig12= 2.63D-14 1.17D-08.
      5 vectors produced by pass 67 Test12= 4.35D-14 1.00D-09 XBig12= 6.53D-15 4.42D-09.
      5 vectors produced by pass 68 Test12= 4.35D-14 1.00D-09 XBig12= 1.32D-14 5.82D-09.
      5 vectors produced by pass 69 Test12= 4.35D-14 1.00D-09 XBig12= 9.16D-15 6.34D-09.
      5 vectors produced by pass 70 Test12= 4.35D-14 1.00D-09 XBig12= 2.32D-14 8.29D-09.
      5 vectors produced by pass 71 Test12= 4.35D-14 1.00D-09 XBig12= 1.20D-14 6.66D-09.
      5 vectors produced by pass 72 Test12= 4.35D-14 1.00D-09 XBig12= 1.04D-14 5.15D-09.
      5 vectors produced by pass 73 Test12= 4.35D-14 1.00D-09 XBig12= 2.38D-14 8.43D-09.
      5 vectors produced by pass 74 Test12= 4.35D-14 1.00D-09 XBig12= 1.99D-14 6.94D-09.
      5 vectors produced by pass 75 Test12= 4.35D-14 1.00D-09 XBig12= 1.86D-14 8.00D-09.
      5 vectors produced by pass 76 Test12= 4.35D-14 1.00D-09 XBig12= 9.56D-15 4.28D-09.
      5 vectors produced by pass 77 Test12= 4.35D-14 1.00D-09 XBig12= 6.54D-15 4.56D-09.
      5 vectors produced by pass 78 Test12= 4.35D-14 1.00D-09 XBig12= 8.24D-15 5.07D-09.
      5 vectors produced by pass 79 Test12= 4.35D-14 1.00D-09 XBig12= 2.33D-14 7.29D-09.
      5 vectors produced by pass 80 Test12= 4.35D-14 1.00D-09 XBig12= 4.69D-15 3.24D-09.
      5 vectors produced by pass 81 Test12= 4.35D-14 1.00D-09 XBig12= 1.95D-14 8.56D-09.
      5 vectors produced by pass 82 Test12= 4.35D-14 1.00D-09 XBig12= 6.43D-15 4.26D-09.
      5 vectors produced by pass 83 Test12= 4.35D-14 1.00D-09 XBig12= 2.48D-14 9.27D-09.
      5 vectors produced by pass 84 Test12= 4.35D-14 1.00D-09 XBig12= 4.98D-15 3.43D-09.
      5 vectors produced by pass 85 Test12= 4.35D-14 1.00D-09 XBig12= 1.67D-14 6.43D-09.
      5 vectors produced by pass 86 Test12= 4.35D-14 1.00D-09 XBig12= 1.08D-14 5.11D-09.
      5 vectors produced by pass 87 Test12= 4.35D-14 1.00D-09 XBig12= 1.23D-14 6.07D-09.
      5 vectors produced by pass 88 Test12= 4.35D-14 1.00D-09 XBig12= 1.12D-14 4.81D-09.
      5 vectors produced by pass 89 Test12= 4.35D-14 1.00D-09 XBig12= 1.36D-14 5.99D-09.
      5 vectors produced by pass 90 Test12= 4.35D-14 1.00D-09 XBig12= 1.10D-14 4.58D-09.
      5 vectors produced by pass 91 Test12= 4.35D-14 1.00D-09 XBig12= 1.31D-14 7.23D-09.
      5 vectors produced by pass 92 Test12= 4.35D-14 1.00D-09 XBig12= 6.91D-15 4.06D-09.
      4 vectors produced by pass 93 Test12= 4.35D-14 1.00D-09 XBig12= 2.84D-15 2.53D-09.
      4 vectors produced by pass 94 Test12= 4.35D-14 1.00D-09 XBig12= 7.70D-15 4.82D-09.
      4 vectors produced by pass 95 Test12= 4.35D-14 1.00D-09 XBig12= 7.23D-15 4.24D-09.
      4 vectors produced by pass 96 Test12= 4.35D-14 1.00D-09 XBig12= 1.23D-14 5.81D-09.
      4 vectors produced by pass 97 Test12= 4.35D-14 1.00D-09 XBig12= 1.14D-14 5.59D-09.
      4 vectors produced by pass 98 Test12= 4.35D-14 1.00D-09 XBig12= 1.59D-14 7.91D-09.
      4 vectors produced by pass 99 Test12= 4.35D-14 1.00D-09 XBig12= 5.11D-15 3.21D-09.
      4 vectors produced by pass100 Test12= 4.35D-14 1.00D-09 XBig12= 1.27D-14 6.53D-09.
      4 vectors produced by pass101 Test12= 4.35D-14 1.00D-09 XBig12= 1.37D-14 5.77D-09.
      4 vectors produced by pass102 Test12= 4.35D-14 1.00D-09 XBig12= 1.14D-14 4.85D-09.
      4 vectors produced by pass103 Test12= 4.35D-14 1.00D-09 XBig12= 1.18D-14 5.32D-09.
      4 vectors produced by pass104 Test12= 4.35D-14 1.00D-09 XBig12= 3.43D-15 2.85D-09.
      4 vectors produced by pass105 Test12= 4.35D-14 1.00D-09 XBig12= 2.08D-14 7.40D-09.
      4 vectors produced by pass106 Test12= 4.35D-14 1.00D-09 XBig12= 1.34D-14 5.77D-09.
      4 vectors produced by pass107 Test12= 4.35D-14 1.00D-09 XBig12= 1.04D-14 4.92D-09.
      4 vectors produced by pass108 Test12= 4.35D-14 1.00D-09 XBig12= 1.12D-14 4.93D-09.
      4 vectors produced by pass109 Test12= 4.35D-14 1.00D-09 XBig12= 7.47D-15 4.08D-09.
      4 vectors produced by pass110 Test12= 4.35D-14 1.00D-09 XBig12= 7.76D-15 4.15D-09.
      4 vectors produced by pass111 Test12= 4.35D-14 1.00D-09 XBig12= 1.42D-14 6.81D-09.
      4 vectors produced by pass112 Test12= 4.35D-14 1.00D-09 XBig12= 1.40D-14 5.27D-09.
      4 vectors produced by pass113 Test12= 4.35D-14 1.00D-09 XBig12= 8.36D-15 5.25D-09.
      4 vectors produced by pass114 Test12= 4.35D-14 1.00D-09 XBig12= 5.97D-15 3.70D-09.
      4 vectors produced by pass115 Test12= 4.35D-14 1.00D-09 XBig12= 9.93D-15 4.31D-09.
      4 vectors produced by pass116 Test12= 4.35D-14 1.00D-09 XBig12= 1.21D-14 5.38D-09.
      4 vectors produced by pass117 Test12= 4.35D-14 1.00D-09 XBig12= 7.24D-15 4.68D-09.
      4 vectors produced by pass118 Test12= 4.35D-14 1.00D-09 XBig12= 7.63D-15 4.08D-09.
      4 vectors produced by pass119 Test12= 4.35D-14 1.00D-09 XBig12= 1.09D-14 6.63D-09.
      4 vectors produced by pass120 Test12= 4.35D-14 1.00D-09 XBig12= 8.26D-15 4.25D-09.
      4 vectors produced by pass121 Test12= 4.35D-14 1.00D-09 XBig12= 1.72D-14 5.77D-09.
      4 vectors produced by pass122 Test12= 4.35D-14 1.00D-09 XBig12= 3.95D-15 3.86D-09.
      4 vectors produced by pass123 Test12= 4.35D-14 1.00D-09 XBig12= 7.18D-15 3.56D-09.
      4 vectors produced by pass124 Test12= 4.35D-14 1.00D-09 XBig12= 3.73D-15 2.95D-09.
      4 vectors produced by pass125 Test12= 4.35D-14 1.00D-09 XBig12= 2.48D-15 2.33D-09.
      4 vectors produced by pass126 Test12= 4.35D-14 1.00D-09 XBig12= 9.04D-15 4.61D-09.
      4 vectors produced by pass127 Test12= 4.35D-14 1.00D-09 XBig12= 6.28D-15 3.88D-09.
      4 vectors produced by pass128 Test12= 4.35D-14 1.00D-09 XBig12= 5.05D-15 3.35D-09.
      4 vectors produced by pass129 Test12= 4.35D-14 1.00D-09 XBig12= 6.99D-15 4.18D-09.
      2 vectors produced by pass130 Test12= 4.35D-14 1.00D-09 XBig12= 9.84D-16 1.39D-09.
 InvSVY:  IOpt=1 It=  1 EMax= 3.91D-14
 Solved reduced A of dimension  1604 with   120 vectors.
 Isotropic polarizability for W=    0.000000      424.31 Bohr**3.
 End of Minotr F.D. properties file   721 does not exist.
 End of Minotr F.D. properties file   722 does not exist.
 End of Minotr F.D. properties file   788 does not exist.
 D2PCM: PCM CHGder 2nd derivatives, FixD1E=F FixD2E=F DoIter=F DoCFld=F I1PDM=0
 Calling FoFJK, ICntrl=    100127 FMM=F ISym2X=0 I1Cent= 0 IOpClX= 0 NMat=1 NMatS=1 NMatT=0.
 ***** Axes restored to original set *****
 -------------------------------------------------------------------
 Center     Atomic                   Forces (Hartrees/Bohr)
 Number     Number              X              Y              Z
 -------------------------------------------------------------------
      1        8           0.000060203   -0.000024398   -0.000016031
      2        6          -0.000025288    0.000028101    0.000010365
      3       16          -0.000033921    0.000002491    0.000042127
      4       16           0.000131554    0.000138903    0.000205842
      5        6           0.000055848    0.000001220    0.000018500
      6        1           0.000005044   -0.000040314    0.000041399
      7        1           0.000020258   -0.000030408   -0.000054131
      8        1          -0.000112279    0.000045738    0.000013014
      9        6           0.000026308    0.000018248   -0.000014782
     10        7           0.000019847   -0.000038237   -0.000248928
     11        6          -0.000105414   -0.000217455    0.000095036
     12        1          -0.000002492    0.000029863    0.000017146
     13        1          -0.000041859   -0.000014746    0.000028374
     14        1          -0.000023295   -0.000011741   -0.000077811
     15        6          -0.000038066   -0.000019004    0.000055628
     16        1          -0.000049086    0.000010939    0.000040573
     17        1           0.000025406    0.000002462   -0.000001542
     18        6          -0.000314494   -0.000113403    0.000000361
     19        6           0.000351212   -0.000013191   -0.000289987
     20        6           0.000053070    0.000105564    0.000203440
     21        6          -0.000063879   -0.000123166   -0.000218036
     22        1           0.000067433    0.000010223   -0.000098868
     23        6          -0.000436400   -0.000096587    0.000168233
     24        1          -0.000278902    0.000085081    0.000228833
     25        6           0.000379207    0.000057883   -0.000105146
     26        1           0.000289963    0.000002910   -0.000264567
     27        1          -0.000083820    0.000112527    0.000319069
     28        1           0.000025803    0.000006837   -0.000032028
     29        6           0.000006536   -0.000020034   -0.000040026
     30        6          -0.000004427    0.000041640    0.000022713
     31        6           0.000011353   -0.000021249   -0.000013051
     32        6           0.000008780    0.000011985    0.000017128
     33        1          -0.000008428   -0.000005568    0.000013888
     34        6           0.000022421   -0.000019892   -0.000027010
     35        1           0.000006411   -0.000029641   -0.000058952
     36        6           0.000010383    0.000001737    0.000014686
     37        1          -0.000001950    0.000031385    0.000024188
     38        1           0.000018672    0.000007067   -0.000011068
     39        1           0.000028289    0.000086232   -0.000008581
 -------------------------------------------------------------------
 Cartesian Forces:  Max     0.000436400 RMS     0.000114965

 GradGradGradGradGradGradGradGradGradGradGradGradGradGradGradGradGradGrad
 Berny optimization.
 Search for a saddle point.
 Step number   4 out of a maximum of  127
 All quantities printed in internal units (Hartrees-Bohrs-Radians)
 Swapping is turned off.
 Second derivative matrix not updated -- analytic derivatives used.
 ITU=  0  0  0  0
     Eigenvalues ---   -0.00666  -0.00002   0.00005   0.00012   0.00018
     Eigenvalues ---    0.00048   0.00059   0.00077   0.00096   0.00134
     Eigenvalues ---    0.00216   0.00428   0.00523   0.00646   0.00923
     Eigenvalues ---    0.00961   0.00991   0.01206   0.01467   0.01502
     Eigenvalues ---    0.01763   0.01907   0.02236   0.02506   0.02739
     Eigenvalues ---    0.03056   0.03134   0.03539   0.04083   0.04315
     Eigenvalues ---    0.04842   0.05152   0.05196   0.05291   0.05302
     Eigenvalues ---    0.05350   0.05626   0.05771   0.06177   0.06418
     Eigenvalues ---    0.07153   0.07305   0.07417   0.08334   0.08609
     Eigenvalues ---    0.09154   0.09232   0.09251   0.09494   0.10179
     Eigenvalues ---    0.10221   0.10497   0.10702   0.11344   0.12125
     Eigenvalues ---    0.12252   0.12638   0.13707   0.14246   0.15134
     Eigenvalues ---    0.16744   0.18104   0.18318   0.19136   0.19814
     Eigenvalues ---    0.20003   0.21705   0.21948   0.23899   0.24156
     Eigenvalues ---    0.25151   0.26077   0.28902   0.29571   0.30020
     Eigenvalues ---    0.32248   0.33132   0.34697   0.40127   0.41056
     Eigenvalues ---    0.41895   0.45635   0.47415   0.51406   0.55043
     Eigenvalues ---    0.56488   0.59556   0.66908   0.67083   0.69229
     Eigenvalues ---    0.70683   0.74948   0.77998   0.78186   0.81791
     Eigenvalues ---    0.83189   0.85470   0.87257   0.89689   0.92185
     Eigenvalues ---    0.98023   0.99456   1.06502   1.07339   1.08725
     Eigenvalues ---    1.09793   1.19781   1.23767   1.23973   1.24577
     Eigenvalues ---    1.25217
 Eigenvectors required to have negative eigenvalues:
                          X12       X2        Y2        Z2        X11
   1                    0.36361  -0.36083   0.28389   0.27128   0.23727
                          Z11       Y10       Z12       Y16       Z10
   1                   -0.20869  -0.19926  -0.19467   0.16119  -0.15839
 RFO step:  Lambda0=6.575627167D-07 Lambda=-9.12466768D-05.
 Linear search not attempted -- option 19 set.
 Maximum step size (   0.300) exceeded in Quadratic search.
    -- Step size scaled by   0.478
 B after Tr=    -0.001001   -0.000598    0.001910
         Rot=    1.000000   -0.000332   -0.000104   -0.000075 Ang=  -0.04 deg.
 Variable       Old X    -DE/DX   Delta X   Delta X   Delta X     New X
                                 (Linear)    (Quad)   (Total)
    X1       -2.16524   0.00006   0.00000  -0.01008  -0.01139  -2.17663
    Y1        2.28660  -0.00002   0.00000  -0.00375  -0.00479   2.28180
    Z1        0.15980  -0.00002   0.00000   0.00863   0.01251   0.17231
    X2       -0.17390  -0.00003   0.00000  -0.00800  -0.00941  -0.18332
    Y2        3.76807   0.00003   0.00000  -0.00898  -0.01009   3.75798
    Z2        0.70583   0.00001   0.00000   0.01237   0.01681   0.72263
    X3        1.36991  -0.00003   0.00000  -0.00497  -0.00581   1.36411
    Y3        3.80011   0.00000   0.00000  -0.02081  -0.02354   3.77657
    Z3        3.51250   0.00004   0.00000   0.01044   0.01457   3.52707
    X4       -0.52120   0.00013   0.00000  -0.00281  -0.00504  -0.52624
    Y4        6.47954   0.00014   0.00000  -0.00190  -0.00173   6.47781
    Z4       -1.29805   0.00021   0.00000   0.02062   0.02693  -1.27112
    X5        2.27188   0.00006   0.00000   0.01585   0.01348   2.28536
    Y5        8.33755   0.00000   0.00000  -0.02434  -0.02422   8.31333
    Z5       -0.56733   0.00002   0.00000   0.00609   0.01304  -0.55429
    X6        2.10016   0.00001   0.00000   0.01997   0.01711   2.11727
    Y6       10.05556  -0.00004   0.00000  -0.01899  -0.01815  10.03741
    Z6       -1.69423   0.00004   0.00000   0.01380   0.02193  -1.67230
    X7        2.33395   0.00002   0.00000   0.03428   0.03226   2.36621
    Y7        8.80737  -0.00003   0.00000  -0.03225  -0.03345   8.77392
    Z7        1.43405  -0.00005   0.00000   0.00728   0.01452   1.44857
    X8        3.97445  -0.00011   0.00000   0.00374   0.00141   3.97586
    Y8        7.31688   0.00005   0.00000  -0.03529  -0.03454   7.28234
    Z8       -1.11616   0.00001   0.00000  -0.01069  -0.00478  -1.12093
    X9        5.14911   0.00003   0.00000  -0.00359  -0.00486   5.14425
    Y9        0.62273   0.00002   0.00000   0.00441   0.00514   0.62788
    Z9       -0.82501  -0.00001   0.00000  -0.01200  -0.01074  -0.83575
   X10        2.68978   0.00002   0.00000  -0.01391  -0.01553   2.67425
   Y10        1.42108  -0.00004   0.00000  -0.00972  -0.00861   1.41247
   Z10       -1.96486  -0.00025   0.00000  -0.00009   0.00221  -1.96265
   X11        2.18448  -0.00011   0.00000  -0.02800  -0.03006   2.15442
   Y11        1.16173  -0.00022   0.00000  -0.02430  -0.02172   1.14001
   Z11       -4.30908   0.00010   0.00000   0.00476   0.00698  -4.30211
   X12        3.77402  -0.00000   0.00000  -0.03186  -0.03401   3.74001
   Y12        0.23332   0.00003   0.00000  -0.02477  -0.02123   0.21208
   Z12       -5.38226   0.00002   0.00000  -0.00073   0.00054  -5.38171
   X13        6.67260  -0.00004   0.00000  -0.01250  -0.01412   6.65848
   Y13        1.05653  -0.00001   0.00000   0.01208   0.01393   1.07046
   Z13       -2.15916   0.00003   0.00000  -0.01951  -0.01827  -2.17743
   X14        5.43477  -0.00002   0.00000  -0.00178  -0.00287   5.43190
   Y14        1.75052  -0.00001   0.00000   0.00742   0.00706   1.75758
   Z14        0.88172  -0.00008   0.00000  -0.01438  -0.01243   0.86929
   X15       -2.40916  -0.00004   0.00000  -0.02070  -0.02138  -2.43054
   Y15       -0.12467  -0.00002   0.00000  -0.00202  -0.00394  -0.12861
   Z15        1.44054   0.00006   0.00000   0.01054   0.01287   1.45341
   X16       -0.73087  -0.00005   0.00000  -0.02296  -0.02357  -0.75444
   Y16       -1.23430   0.00001   0.00000  -0.00795  -0.00932  -1.24362
   Z16        0.98101   0.00004   0.00000   0.01715   0.01840   0.99940
   X17       -2.45821   0.00003   0.00000  -0.02558  -0.02589  -2.48410
   Y17        0.20933   0.00000   0.00000   0.00124  -0.00204   0.20729
   Z17        3.47390  -0.00000   0.00000   0.00994   0.01250   3.48641
   X18       -4.79593  -0.00031   0.00000  -0.02171  -0.02240  -4.81833
   Y18       -1.36525  -0.00011   0.00000   0.00451   0.00283  -1.36242
   Z18        0.52468   0.00000   0.00000   0.00469   0.00670   0.53138
   X19       -7.01895   0.00035   0.00000  -0.03613  -0.03656  -7.05551
   Y19       -1.20968  -0.00001   0.00000   0.05059   0.04765  -1.16203
   Z19        1.94832  -0.00029   0.00000  -0.02369  -0.02109   1.92722
   X20       -4.83231   0.00005   0.00000  -0.00900  -0.00995  -4.84226
   Y20       -2.68905   0.00011   0.00000  -0.03387  -0.03404  -2.72310
   Z20       -1.76646   0.00020   0.00000   0.02733   0.02844  -1.73803
   X21       -9.24023  -0.00006   0.00000  -0.03747  -0.03791  -9.27814
   Y21       -2.34938  -0.00012   0.00000   0.05834   0.05564  -2.29374
   Z21        1.10161  -0.00022   0.00000  -0.02991  -0.02759   1.07402
   X22       -7.00914   0.00007   0.00000  -0.04616  -0.04638  -7.05552
   Y22       -0.19784   0.00001   0.00000   0.08086   0.07675  -0.12108
   Z22        3.73214  -0.00010   0.00000  -0.04090  -0.03761   3.69454
   X23       -7.04990  -0.00044   0.00000  -0.01015  -0.01111  -7.06101
   Y23       -3.82355  -0.00010   0.00000  -0.02782  -0.02776  -3.85131
   Z23       -2.62199   0.00017   0.00000   0.02184   0.02266  -2.59933
   X24       -3.11648  -0.00028   0.00000   0.00149   0.00033  -3.11614
   Y24       -2.82811   0.00009   0.00000  -0.06864  -0.06783  -2.89594
   Z24       -2.88127   0.00023   0.00000   0.04859   0.04923  -2.83205
   X25       -9.25978   0.00038   0.00000  -0.02430  -0.02500  -9.28479
   Y25       -3.65579   0.00006   0.00000   0.01864   0.01743  -3.63835
   Z25       -1.18818  -0.00011   0.00000  -0.00710  -0.00568  -1.19386
   X26      -10.94806   0.00029   0.00000  -0.04887  -0.04910 -10.99715
   Y26       -2.22080   0.00000   0.00000   0.09483   0.09113  -2.12967
   Z26        2.22830  -0.00026   0.00000  -0.05227  -0.04949   2.17880
   X27       -7.05341  -0.00008   0.00000  -0.00005  -0.00122  -7.05463
   Y27       -4.84401   0.00011   0.00000  -0.05856  -0.05733  -4.90134
   Z27       -4.39990   0.00032   0.00000   0.03997   0.04010  -4.35980
   X28      -10.98350   0.00003   0.00000  -0.02540  -0.02610 -11.00961
   Y28       -4.54490   0.00001   0.00000   0.02405   0.02303  -4.52187
   Z28       -1.84913  -0.00003   0.00000  -0.01145  -0.01026  -1.85939
   X29        5.21483   0.00001   0.00000   0.01528   0.01457   5.22940
   Y29       -2.15167  -0.00002   0.00000   0.00544   0.00574  -2.14594
   Z29       -0.16058  -0.00004   0.00000  -0.01075  -0.01135  -0.17193
   X30        6.15917  -0.00000   0.00000   0.03798   0.03718   6.19636
   Y30       -3.93875   0.00004   0.00000   0.01215   0.01373  -3.92502
   Z30       -1.87530   0.00002   0.00000  -0.00499  -0.00697  -1.88227
   X31        4.27192   0.00001   0.00000   0.01094   0.01084   4.28276
   Y31       -3.02141  -0.00002   0.00000  -0.00078  -0.00216  -3.02357
   Z31        2.15845  -0.00001   0.00000  -0.01473  -0.01571   2.14273
   X32        6.13920   0.00001   0.00000   0.05664   0.05635   6.19555
   Y32       -6.51264   0.00001   0.00000   0.01230   0.01350  -6.49914
   Z32       -1.30401   0.00002   0.00000  -0.00303  -0.00672  -1.31073
   X33        6.92715  -0.00001   0.00000   0.04156   0.04030   6.96744
   Y33       -3.30630  -0.00001   0.00000   0.01707   0.01995  -3.28635
   Z33       -3.66784   0.00001   0.00000  -0.00169  -0.00341  -3.67125
   X34        4.25543   0.00002   0.00000   0.02952   0.02992   4.28536
   Y34       -5.59226  -0.00002   0.00000  -0.00029  -0.00205  -5.59431
   Z34        2.73918  -0.00003   0.00000  -0.01290  -0.01558   2.72359
   X35        3.54556   0.00001   0.00000  -0.00670  -0.00672   3.53884
   Y35       -1.66071  -0.00003   0.00000  -0.00561  -0.00799  -1.66870
   Z35        3.50852  -0.00006   0.00000  -0.01947  -0.01940   3.48912
   X36        5.18316   0.00001   0.00000   0.05281   0.05312   5.23628
   Y36       -7.35174   0.00000   0.00000   0.00614   0.00566  -7.34608
   Z36        1.00615   0.00001   0.00000  -0.00705  -0.01110   0.99506
   X37        6.88244  -0.00000   0.00000   0.07425   0.07387   6.95631
   Y37       -7.86158   0.00003   0.00000   0.01747   0.01968  -7.84189
   Z37       -2.65739   0.00002   0.00000   0.00155  -0.00318  -2.66057
   X38        3.52217   0.00002   0.00000   0.02628   0.02715   3.54932
   Y38       -6.22331   0.00001   0.00000  -0.00503  -0.00810  -6.23140
   Z38        4.54701  -0.00001   0.00000  -0.01587  -0.01883   4.52818
   X39        5.17240   0.00003   0.00000   0.06778   0.06849   5.24089
   Y39       -9.35138   0.00009   0.00000   0.00654   0.00577  -9.34561
   Z39        1.45552  -0.00001   0.00000  -0.00536  -0.01074   1.44478
         Item               Value     Threshold  Converged?
 Maximum Force            0.000436     0.000450     YES
 RMS     Force            0.000115     0.000300     YES
 Maximum Displacement     0.091133     0.001800     NO 
 RMS     Displacement     0.027630     0.001200     NO 
 Predicted change in Energy=-3.749410D-05
 GradGradGradGradGradGradGradGradGradGradGradGradGradGradGradGradGradGrad

                          Input orientation:                          
 ---------------------------------------------------------------------
 Center     Atomic      Atomic             Coordinates (Angstroms)
 Number     Number       Type             X           Y           Z
 ---------------------------------------------------------------------
      1          8           0       -1.151823    1.207479    0.091180
      2          6           0       -0.097006    1.988640    0.382401
      3         16           0        0.721855    1.998474    1.866446
      4         16           0       -0.278476    3.427909   -0.672649
      5          6           0        1.209360    4.399225   -0.293317
      6          1           0        1.120411    5.311569   -0.884942
      7          1           0        1.252145    4.642957    0.766551
      8          1           0        2.103933    3.853647   -0.593172
      9          6           0        2.722221    0.332258   -0.442257
     10          7           0        1.415152    0.747445   -1.038590
     11          6           0        1.140071    0.603265   -2.276576
     12          1           0        1.979129    0.112230   -2.847880
     13          1           0        3.523518    0.566465   -1.152245
     14          1           0        2.874439    0.930071    0.460011
     15          6           0       -1.286186   -0.068058    0.769111
     16          1           0       -0.399233   -0.658096    0.528860
     17          1           0       -1.314527    0.109694    1.844927
     18          6           0       -2.549753   -0.720962    0.281196
     19          6           0       -3.733614   -0.614920    1.019843
     20          6           0       -2.562415   -1.441001   -0.919724
     21          6           0       -4.909781   -1.213796    0.568346
     22          1           0       -3.733621   -0.064075    1.955065
     23          6           0       -3.736526   -2.038023   -1.375507
     24          1           0       -1.648992   -1.532463   -1.498654
     25          6           0       -4.913297   -1.925334   -0.631762
     26          1           0       -5.819443   -1.126971    1.152974
     27          1           0       -3.733149   -2.593676   -2.307107
     28          1           0       -5.826033   -2.392868   -0.983946
     29          6           0        2.767277   -1.135580   -0.090980
     30          6           0        3.278972   -2.077030   -0.996056
     31          6           0        2.266338   -1.600002    1.133885
     32          6           0        3.278544   -3.439196   -0.693607
     33          1           0        3.687012   -1.739062   -1.942743
     34          6           0        2.267713   -2.960383    1.441263
     35          1           0        1.872672   -0.883036    1.846362
     36          6           0        2.770921   -3.887378    0.526561
     37          1           0        3.681121   -4.149752   -1.407911
     38          1           0        1.878222   -3.297517    2.396209
     39          1           0        2.773359   -4.945482    0.764544
 ---------------------------------------------------------------------
                    Distance matrix (angstroms):
                    1          2          3          4          5
     1  O    0.000000
     2  C    1.344493   0.000000
     3  S    2.699613   1.694998   0.000000
     4  S    2.505291   1.793756   3.080739   0.000000
     5  C    3.988768   2.823847   3.265860   1.816866   0.000000
     6  H    4.791599   3.759005   4.324995   2.355871   1.091010
     7  H    4.247082   3.002196   2.912777   2.427023   1.088373
     8  H    4.250940   3.045345   3.376615   2.421455   1.089876
     9  C    4.007341   3.372195   3.479633   4.317443   4.341790
    10  N    2.842072   2.417934   3.238050   3.191736   3.732731
    11  C    3.350243   3.243422   4.391599   3.544499   4.283389
    12  H    4.431761   4.273870   5.231015   4.563129   5.049422
    13  H    4.880146   4.181616   4.360328   4.782576   4.558852
    14  H    4.052626   3.155325   2.784450   4.178874   3.921099
    15  C    1.450737   2.407010   3.083331   3.913559   5.226196
    16  H    2.058719   2.667958   3.178575   4.260710   5.370293
    17  H    2.075387   2.674280   2.777553   4.292102   5.416841
    18  C    2.389393   3.656248   4.540018   4.825107   6.377877
    19  C    3.293812   4.517718   5.234288   5.580948   7.162335
    20  C    3.166409   4.419978   5.511729   5.383653   6.980467
    21  C    4.495832   5.783854   6.612039   6.673416   8.348195
    22  H    3.428789   4.462273   4.910522   5.571074   7.029177
    23  C    4.400585   5.705292   6.832330   6.506039   8.189694
    24  H    3.206561   4.283129   5.423313   5.212091   6.693873
    25  C    4.948318   6.288432   7.307000   7.080992   8.809173
    26  H    5.325761   6.561028   7.284643   7.401496   9.057299
    27  H    5.183030   6.438370   7.638942   7.132020   8.796841
    28  H    5.997218   7.340726   8.383522   8.046971   9.803380
    29  C    4.569733   4.264852   4.223454   5.517281   5.753443
    30  C    5.621568   5.461414   5.598437   6.562346   6.835131
    31  C    4.544558   4.362164   3.983855   5.917731   6.256583
    32  C    6.468047   6.481785   6.531369   7.733691   8.116810
    33  H    6.019408   5.798349   6.105019   6.635950   6.821871
    34  C    5.557610   5.586225   5.211595   7.194580   7.634966
    35  H    4.074124   3.777477   3.102883   5.436645   5.737638
    36  C    6.444768   6.540135   6.374732   8.015632   8.472216
    37  H    7.369162   7.426932   7.568312   8.581374   8.968663
    38  H    5.898247   5.991694   5.446591   7.700688   8.180511
    39  H    7.329352   7.514457   7.324027   9.027342   9.533556
                    6          7          8          9         10
     6  H    0.000000
     7  H    1.786567   0.000000
     8  H    1.782690   1.788127   0.000000
     9  C    5.249314   4.712161   3.578439   0.000000
    10  N    4.576211   4.296524   3.212679   1.495467   0.000000
    11  C    4.909700   5.058883   3.785216   2.437492   1.276349
    12  H    5.623491   5.841242   4.370067   2.527374   1.998774
    13  H    5.325635   5.045662   3.623996   1.095907   2.119169
    14  H    4.907447   4.063413   3.201588   1.092995   2.099685
    15  C    6.121110   5.351336   5.359897   4.206541   3.351127
    16  H    6.320210   5.557402   5.280210   3.415750   2.779288
    17  H    6.359293   5.319885   5.625600   4.645006   4.021510
    18  C    7.156914   6.592544   6.583947   5.424607   4.429280
    19  C    7.893861   7.250327   7.526411   6.686755   5.709902
    20  C    7.691659   7.376242   7.065036   5.594622   4.541416
    21  C    9.003091   8.503539   8.730423   7.852328   6.814212
    22  H    7.779769   6.958921   7.477907   6.897980   6.010857
    23  C    8.823094   8.608760   8.332754   6.942953   5.866185
    24  H    7.408576   7.189128   6.626803   4.868332   3.846897
    25  C    9.425630   9.116491   9.090634   7.964532   6.881753
    26  H    9.683463   9.135029   9.520266   8.811023   7.788180
    27  H    9.384695   9.309640   8.864371   7.328749   6.267155
    28  H   10.374065  10.132506  10.102278   8.988458   7.892991
    29  C    6.701363   6.035104   5.058122   1.509959   2.504394
    30  C    7.698255   7.236922   6.059369   2.534036   3.384271
    31  C    7.290996   6.335461   5.722882   2.534893   3.309784
    32  C    9.014990   8.459288   7.387513   3.820542   4.595564
    33  H    7.577452   7.348402   5.967065   2.733614   3.487342
    34  C    8.669067   7.700480   7.113139   3.820434   4.541423
    35  H    6.811684   5.664596   5.333007   2.726986   3.345257
    36  C    9.451833   8.667808   7.849976   4.329701   5.076356
    37  H    9.815667   9.377630   8.197909   4.684058   5.408655
    38  H    9.244274   8.130123   7.754127   4.684496   5.326725
    39  H   10.519512   9.708360   8.928392   5.414197   6.124168
                   11         12         13         14         15
    11  C    0.000000
    12  H    1.127618   0.000000
    13  H    2.635582   2.338085   0.000000
    14  H    3.256339   3.523150   1.775636   0.000000
    15  C    3.951406   4.876208   5.217996   4.289826   0.000000
    16  H    3.439617   4.201474   4.440005   3.639223   1.092039
    17  H    4.822391   5.733290   5.709497   4.487588   1.090771
    18  C    4.680873   5.567413   6.371565   5.672719   1.503644
    19  C    6.008591   6.937108   7.666786   6.809316   2.520284
    20  C    4.441675   5.172613   6.412687   6.089748   2.523073
    21  C    6.927915   7.802950   8.789215   8.074775   3.805715
    22  H    6.488837   7.465579   7.919534   6.847625   2.719640
    23  C    5.618677   6.281734   7.716310   7.475531   3.805826
    24  H    3.597967   4.205792   5.592884   5.510160   2.723759
    25  C    6.763320   7.521195   8.812480   8.366250   4.309043
    26  H    7.949237   8.852128   9.771012   8.960759   4.671088
    27  H    5.828348   6.343854   7.998713   7.983355   4.672204
    28  H    7.692484   8.406564   9.808164   9.424709   5.393344
    29  C    3.232370   3.127092   2.143628   2.140558   4.279010
    30  C    3.660412   3.148286   2.659373   3.365477   5.290789
    31  C    4.213563   4.343809   3.391235   2.687966   3.885915
    32  C    4.839458   4.352241   4.039268   4.537029   5.860108
    33  H    3.476327   2.676456   2.442759   3.682088   5.905853
    34  C    5.271954   5.284031   4.554338   4.057907   4.631148
    35  H    4.443469   4.799770   3.717256   2.492562   3.435556
    36  C    5.539235   5.292508   4.818870   4.819020   5.577288
    37  H    5.459184   4.809862   4.725770   5.472154   6.787767
    38  H    6.131549   6.255959   5.498080   4.755399   4.805240
    39  H    6.534878   6.265848   5.883738   5.884308   6.345800
                   16         17         18         19         20
    16  H    0.000000
    17  H    1.777441   0.000000
    18  C    2.165646   2.158942   0.000000
    19  C    3.370612   2.656655   1.399419   0.000000
    20  C    2.718583   3.406638   1.400295   2.411647   0.000000
    21  C    4.544822   4.038210   2.427978   1.394944   2.788567
    22  H    3.674924   2.427827   2.152878   1.085390   3.395890
    23  C    4.082687   4.566177   2.426467   2.786204   1.393811
    24  H    2.537169   3.740065   2.153548   3.395639   1.085295
    25  C    4.830084   4.819386   2.805414   2.415913   2.417467
    26  H    5.476133   4.722543   3.408183   2.151883   3.873361
    27  H    4.785831   5.513378   3.406874   3.870926   2.150374
    28  H    5.894758   5.883794   3.889712   3.399188   3.400203
    29  C    3.261746   4.686104   5.346142   6.615634   5.402380
    30  C    4.227048   5.826936   6.119176   7.441638   5.876406
    31  C    2.891109   4.031282   4.969358   6.081350   5.249709
    32  C    4.770219   6.335225   6.504466   7.751310   6.177435
    33  H    4.896398   6.540622   6.699229   8.068848   6.339617
    34  C    3.639452   4.735056   5.437714   6.457145   5.586852
    35  H    2.635899   3.338226   4.694023   5.673224   5.256667
    36  C    4.525278   5.865625   6.196447   7.298033   6.043258
    37  H    5.708944   7.326687   7.309820   8.565473   6.823298
    38  H    3.954787   4.701770   5.542461   6.370511   5.844768
    39  H    5.338779   6.590360   6.812907   7.820463   6.602168
                   21         22         23         24         25
    21  C    0.000000
    22  H    2.151325   0.000000
    23  C    2.415460   3.871588   0.000000
    24  H    3.873860   4.293020   2.151408   0.000000
    25  C    1.395192   3.398176   1.396655   3.400226   0.000000
    26  H    1.084810   2.474621   3.400261   4.958651   2.154940
    27  H    3.399524   4.956308   1.084730   2.474567   2.155507
    28  H    2.153913   4.294095   2.155290   4.295683   1.084301
    29  C    7.705716   6.898993   6.690581   4.652149   7.739986
    30  C    8.381420   7.870042   7.025860   4.983370   8.201767
    31  C    7.208722   6.247633   6.520988   4.718541   7.400710
    32  C    8.578671   8.220545   7.186061   5.344562   8.330778
    33  H    8.971418   8.547765   7.451178   5.358436   8.701649
    34  C    7.438345   6.683458   6.695956   5.101239   7.545572
    35  H    6.909732   5.666837   6.570962   4.900306   7.299100
    36  C    8.132833   7.679019   7.027434   5.402105   8.014894
    37  H    9.291342   9.109378   7.712453   5.938732   8.911479
    38  H    7.332118   6.491728   6.880229   5.543159   7.561496
    39  H    8.543689   8.221087   7.443905   6.027267   8.375896
                   26         27         28         29         30
    26  H    0.000000
    27  H    4.298372   0.000000
    28  H    2.483740   2.484198   0.000000
    29  C    8.676362   7.020884   8.730587   0.000000
    30  C    9.396919   7.152316   9.110489   1.402612   0.000000
    31  C    8.099628   6.987250   8.402399   1.402470   2.406165
    32  C    9.567111   7.244455   9.169101   2.435406   1.395340
    33  H   10.016527   7.478096   9.583568   2.153863   1.084867
    34  C    8.297385   7.084850   8.468319   2.434593   2.782711
    35  H    7.727155   7.183511   8.340281   2.148812   3.388604
    36  C    9.044699   7.211537   8.855665   2.820241   2.419470
    37  H   10.293496   7.628980   9.677415   3.413891   2.151168
    38  H    8.093883   7.355546   8.461641   3.413284   3.867706
    39  H    9.411065   7.569721   9.139069   3.904780   3.403435
                   31         32         33         34         35
    31  C    0.000000
    32  C    2.783329   0.000000
    33  H    3.391651   2.148871   0.000000
    34  C    1.394676   2.410127   3.867498   0.000000
    35  H    1.084729   3.868058   4.287415   2.153029   0.000000
    36  C    2.419821   1.395477   3.398816   1.396144   3.402175
    37  H    3.868277   1.084983   2.469313   3.395603   4.953001
    38  H    2.150734   3.395282   4.952476   1.085027   2.476304
    39  H    3.403780   2.156458   4.294799   2.157370   4.299422
                   36         37         38         39
    36  C    0.000000
    37  H    2.153947   0.000000
    38  H    2.154166   4.295123   0.000000
    39  H    1.084539   2.485313   2.485838   0.000000
 Stoichiometry    C17H18NOS2(1-)
 Framework group  C1[X(C17H18NOS2)]
 Deg. of freedom   111
 Full point group                 C1      NOp   1
 Largest Abelian subgroup         C1      NOp   1
 Largest concise Abelian subgroup C1      NOp   1
                         Standard orientation:                         
 ---------------------------------------------------------------------
 Center     Atomic      Atomic             Coordinates (Angstroms)
 Number     Number       Type             X           Y           Z
 ---------------------------------------------------------------------
      1          8           0       -1.201672    1.161952    0.069405
      2          6           0       -0.182785    1.992472    0.351835
      3         16           0        0.633132    2.056374    1.836158
      4         16           0       -0.426543    3.409514   -0.720608
      5          6           0        1.016424    4.450211   -0.352101
      6          1           0        0.887876    5.350547   -0.954740
      7          1           0        1.047165    4.708322    0.704777
      8          1           0        1.934604    3.941192   -0.644802
      9          6           0        2.707912    0.452685   -0.451049
     10          7           0        1.384440    0.802422   -1.053152
     11          6           0        1.117432    0.631338   -2.289478
     12          1           0        1.978050    0.171084   -2.854300
     13          1           0        3.498878    0.713571   -1.163315
     14          1           0        2.832494    1.067451    0.444038
     15          6           0       -1.280248   -0.110040    0.762587
     16          1           0       -0.367783   -0.663093    0.530017
     17          1           0       -1.317662    0.079204    1.836164
     18          6           0       -2.513128   -0.824041    0.281802
     19          6           0       -3.701371   -0.761623    1.018386
     20          6           0       -2.492539   -1.558319   -0.910355
     21          6           0       -4.849369   -1.417347    0.573420
     22          1           0       -3.726825   -0.200115    1.946897
     23          6           0       -3.638561   -2.212152   -1.359628
     24          1           0       -1.575299   -1.616221   -1.487575
     25          6           0       -4.820020   -2.142719   -0.618022
     26          1           0       -5.762653   -1.363842    1.156396
     27          1           0       -3.609533   -2.778269   -2.284457
     28          1           0       -5.710771   -2.654387   -0.965105
     29          6           0        2.817464   -1.007393   -0.082067
     30          6           0        3.371351   -1.936088   -0.975407
     31          6           0        2.336155   -1.478771    1.148001
     32          6           0        3.430844   -3.293204   -0.656552
     33          1           0        3.765128   -1.591797   -1.925849
     34          6           0        2.397364   -2.833965    1.471764
     35          1           0        1.910334   -0.771416    1.851536
     36          6           0        2.942144   -3.748711    0.568619
     37          1           0        3.865286   -3.993783   -1.361987
     38          1           0        2.022072   -3.176502    2.430466
     39          1           0        2.991121   -4.802733    0.819346
 ---------------------------------------------------------------------
 Rotational constants (GHZ):      0.2517647      0.2105098      0.1382445
 Standard basis: 6-311++G(d,p) (5D, 7F)
 There are   625 symmetry adapted cartesian basis functions of A   symmetry.
 There are   604 symmetry adapted basis functions of A   symmetry.
   604 basis functions,   946 primitive gaussians,   625 cartesian basis functions
    84 alpha electrons       84 beta electrons
       nuclear repulsion energy      1853.9610728856 Hartrees.
 NAtoms=   39 NActive=   39 NUniq=   39 SFac= 1.00D+00 NAtFMM=   60 NAOKFM=F Big=F
 Integral buffers will be    131072 words long.
 Raffenetti 2 integral format.
 Two-electron integral symmetry is turned on.
 Force inversion solution in PCM.
 ------------------------------------------------------------------------------
 Polarizable Continuum Model (PCM)
 =================================
 Model                : PCM (using non-symmetric T matrix).
 Atomic radii         : UFF (Universal Force Field).
 Polarization charges : Total charges.
 Charge compensation  : None.
 Solution method      : Matrix inversion.
 Cavity type          : Scaled VdW (van der Waals Surface) (Alpha=1.100).
 Cavity algorithm     : GePol (No added spheres)
                        Default sphere list used, NSphG=   39.
                        Lebedev-Laikov grids with approx.  5.0 points / Ang**2.
                        Smoothing algorithm: York/Karplus (Gamma=1.0000).
                        Polarization charges: spherical gaussians, with
                                              point-specific exponents (IZeta= 3).
                        Self-potential: point-specific (ISelfS= 7).
                        Self-field    : sphere-specific E.n sum rule (ISelfD= 2).
 1st derivatives      : Analytical E(r).r(x)/FMM algorithm (CHGder, D1EAlg=3).
                        Cavity 1st derivative terms included.
 2nd derivatives      : Analytical E(r).r(xy)/FMM algorithm (CHGder, D2EAlg=3).
                        Cavity 2nd derivative terms included.
 Solvent              : n,n-DiMethylFormamide, Eps=  37.219000 Eps(inf)=   2.046330
 ------------------------------------------------------------------------------
 One-electron integrals computed using PRISM.
 NBasis=   604 RedAO= T EigKep=  1.39D-06  NBF=   604
 NBsUse=   602 1.00D-06 EigRej=  5.44D-07 NBFU=   602
 Initial guess from the checkpoint file:  "/localscratch/srahman.25087260.0/Gau-438907.chk"
 B after Tr=    -0.000000   -0.000000   -0.000000
         Rot=    0.999976    0.001042    0.000073   -0.006882 Ang=   0.80 deg.
 ExpMin= 3.60D-02 ExpMax= 9.34D+04 ExpMxC= 3.17D+03 IAcc=3 IRadAn=         5 AccDes= 0.00D+00
 Harris functional with IExCor=  402 and IRadAn=       5 diagonalized for initial guess.
 HarFok:  IExCor=  402 AccDes= 0.00D+00 IRadAn=         5 IDoV= 1 UseB2=F ITyADJ=14
 ICtDFT=  3500011 ScaDFX=  1.000000  1.000000  1.000000  1.000000
 FoFCou: FMM=F IPFlag=           0 FMFlag=      100000 FMFlg1=           0
         NFxFlg=           0 DoJE=T BraDBF=F KetDBF=T FulRan=T
         wScrn=  0.000000 ICntrl=     500 IOpCl=  0 I1Cent=   200000004 NGrid=           0
         NMat0=    1 NMatS0=      1 NMatT0=    0 NMatD0=    1 NMtDS0=    0 NMtDT0=    0
 Petite list used in FoFCou.
 Requested convergence on RMS density matrix=1.00D-08 within 128 cycles.
 Requested convergence on MAX density matrix=1.00D-06.
 Requested convergence on             energy=1.00D-06.
 No special actions if energy rises.
 Inv3:  Mode=1 IEnd=    29109675.
 Iteration    1 A*A^-1 deviation from unit magnitude is 7.99D-15 for   2744.
 Iteration    1 A*A^-1 deviation from orthogonality  is 7.99D-15 for   1928   1578.
 Iteration    1 A^-1*A deviation from unit magnitude is 9.33D-15 for   1876.
 Iteration    1 A^-1*A deviation from orthogonality  is 3.39D-11 for   3002   2005.
 Error on total polarization charges =  0.03146
 SCF Done:  E(RB3LYP) =  -1585.28357980     A.U. after   14 cycles
            NFock= 14  Conv=0.11D-08     -V/T= 2.0030
 DoSCS=F DFT=T ScalE2(SS,OS)=  1.000000  1.000000
 Range of M.O.s used for correlation:     1   602
 NBasis=   604 NAE=    84 NBE=    84 NFC=     0 NFV=     0
 NROrb=    602 NOA=    84 NOB=    84 NVA=   518 NVB=   518

 **** Warning!!: The largest alpha MO coefficient is  0.15847327D+03

 PrsmSu:  requested number of processors reduced to:  30 ShMem   1 Linda.
 Symmetrizing basis deriv contribution to polar:
 IMax=3 JMax=2 DiffMx= 0.00D+00
 G2DrvN: will do    20 centers at a time, making    2 passes.
 Calling FoFCou, ICntrl=  3107 FMM=F I1Cent=   0 AccDes= 0.00D+00.
 Calling FoFCou, ICntrl=  3107 FMM=F I1Cent=   0 AccDes= 0.00D+00.
 NEqPCM:  Using equilibrium solvation (IEInf=0, Eps=  37.2190, EpsInf=   2.0463)
 G2PCM: DoFxE=T DoFxN=T DoGrad=T DoDP/DQ/DG/TGxP=FFFF NFrqRd=   0 IEInf=0 SqF1=F DoCFld=F IF1Alg=4.
 End of G2Drv F.D. properties file   721 does not exist.
 End of G2Drv F.D. properties file   722 does not exist.
 End of G2Drv F.D. properties file   788 does not exist.
          IDoAtm=111111111111111111111111111111111111111
 NEqPCM:  Using equilibrium solvation (IEInf=0, Eps=  37.2190, EpsInf=   2.0463)
          Differentiating once with respect to electric field.
                with respect to dipole field.
          Differentiating once with respect to nuclear coordinates.
          There are   120 degrees of freedom in the 1st order CPHF.  IDoFFX=6 NUNeed=     3.
    120 vectors produced by pass  0 Test12= 4.35D-14 1.00D-09 XBig12= 4.66D+02 9.41D+00.
 AX will form    48 AO Fock derivatives at one time.
    120 vectors produced by pass  1 Test12= 4.35D-14 1.00D-09 XBig12= 9.58D+01 1.39D+00.
    117 vectors produced by pass  2 Test12= 4.35D-14 1.00D-09 XBig12= 1.18D+00 1.02D-01.
    117 vectors produced by pass  3 Test12= 4.35D-14 1.00D-09 XBig12= 9.07D-03 8.72D-03.
    117 vectors produced by pass  4 Test12= 4.35D-14 1.00D-09 XBig12= 1.99D-05 3.24D-04.
    117 vectors produced by pass  5 Test12= 4.35D-14 1.00D-09 XBig12= 3.58D-08 1.74D-05.
     97 vectors produced by pass  6 Test12= 4.35D-14 1.00D-09 XBig12= 8.69D-11 7.61D-07.
     59 vectors produced by pass  7 Test12= 4.35D-14 1.00D-09 XBig12= 3.10D-12 1.40D-07.
     40 vectors produced by pass  8 Test12= 4.35D-14 1.00D-09 XBig12= 1.39D-13 2.62D-08.
     10 vectors produced by pass  9 Test12= 4.35D-14 1.00D-09 XBig12= 6.36D-16 1.90D-09.
     10 vectors produced by pass 10 Test12= 4.35D-14 1.00D-09 XBig12= 4.75D-14 1.63D-08.
     10 vectors produced by pass 11 Test12= 4.35D-14 1.00D-09 XBig12= 1.09D-13 2.66D-08.
     10 vectors produced by pass 12 Test12= 4.35D-14 1.00D-09 XBig12= 2.78D-13 3.69D-08.
     10 vectors produced by pass 13 Test12= 4.35D-14 1.00D-09 XBig12= 5.73D-14 1.54D-08.
     10 vectors produced by pass 14 Test12= 4.35D-14 1.00D-09 XBig12= 3.89D-14 1.53D-08.
     10 vectors produced by pass 15 Test12= 4.35D-14 1.00D-09 XBig12= 5.91D-14 1.57D-08.
     10 vectors produced by pass 16 Test12= 4.35D-14 1.00D-09 XBig12= 8.01D-14 1.72D-08.
     10 vectors produced by pass 17 Test12= 4.35D-14 1.00D-09 XBig12= 3.46D-14 1.25D-08.
     10 vectors produced by pass 18 Test12= 4.35D-14 1.00D-09 XBig12= 6.28D-14 1.76D-08.
     10 vectors produced by pass 19 Test12= 4.35D-14 1.00D-09 XBig12= 1.22D-13 2.50D-08.
     10 vectors produced by pass 20 Test12= 4.35D-14 1.00D-09 XBig12= 3.17D-14 1.25D-08.
     10 vectors produced by pass 21 Test12= 4.35D-14 1.00D-09 XBig12= 4.41D-14 1.46D-08.
     10 vectors produced by pass 22 Test12= 4.35D-14 1.00D-09 XBig12= 4.51D-14 1.34D-08.
     10 vectors produced by pass 23 Test12= 4.35D-14 1.00D-09 XBig12= 3.12D-14 1.04D-08.
     10 vectors produced by pass 24 Test12= 4.35D-14 1.00D-09 XBig12= 4.47D-14 1.35D-08.
     10 vectors produced by pass 25 Test12= 4.35D-14 1.00D-09 XBig12= 2.96D-14 9.98D-09.
     10 vectors produced by pass 26 Test12= 4.35D-14 1.00D-09 XBig12= 4.62D-14 1.50D-08.
     10 vectors produced by pass 27 Test12= 4.35D-14 1.00D-09 XBig12= 2.73D-14 9.52D-09.
     10 vectors produced by pass 28 Test12= 4.35D-14 1.00D-09 XBig12= 2.62D-14 9.76D-09.
     10 vectors produced by pass 29 Test12= 4.35D-14 1.00D-09 XBig12= 3.07D-14 1.12D-08.
     10 vectors produced by pass 30 Test12= 4.35D-14 1.00D-09 XBig12= 3.05D-14 1.03D-08.
     10 vectors produced by pass 31 Test12= 4.35D-14 1.00D-09 XBig12= 4.67D-14 1.33D-08.
      9 vectors produced by pass 32 Test12= 4.35D-14 1.00D-09 XBig12= 1.69D-14 7.82D-09.
      8 vectors produced by pass 33 Test12= 4.35D-14 1.00D-09 XBig12= 1.24D-14 5.96D-09.
      8 vectors produced by pass 34 Test12= 4.35D-14 1.00D-09 XBig12= 4.43D-14 1.13D-08.
      8 vectors produced by pass 35 Test12= 4.35D-14 1.00D-09 XBig12= 1.54D-14 8.20D-09.
      8 vectors produced by pass 36 Test12= 4.35D-14 1.00D-09 XBig12= 4.93D-14 1.10D-08.
      8 vectors produced by pass 37 Test12= 4.35D-14 1.00D-09 XBig12= 2.33D-14 9.47D-09.
      8 vectors produced by pass 38 Test12= 4.35D-14 1.00D-09 XBig12= 2.53D-14 9.55D-09.
      8 vectors produced by pass 39 Test12= 4.35D-14 1.00D-09 XBig12= 1.05D-14 5.71D-09.
      8 vectors produced by pass 40 Test12= 4.35D-14 1.00D-09 XBig12= 3.02D-14 9.87D-09.
      7 vectors produced by pass 41 Test12= 4.35D-14 1.00D-09 XBig12= 6.11D-15 4.62D-09.
      7 vectors produced by pass 42 Test12= 4.35D-14 1.00D-09 XBig12= 2.92D-14 1.10D-08.
      7 vectors produced by pass 43 Test12= 4.35D-14 1.00D-09 XBig12= 1.30D-14 6.83D-09.
      7 vectors produced by pass 44 Test12= 4.35D-14 1.00D-09 XBig12= 1.48D-14 8.21D-09.
      7 vectors produced by pass 45 Test12= 4.35D-14 1.00D-09 XBig12= 1.91D-14 8.47D-09.
      7 vectors produced by pass 46 Test12= 4.35D-14 1.00D-09 XBig12= 2.26D-14 8.52D-09.
      7 vectors produced by pass 47 Test12= 4.35D-14 1.00D-09 XBig12= 7.83D-15 4.78D-09.
      7 vectors produced by pass 48 Test12= 4.35D-14 1.00D-09 XBig12= 3.35D-14 1.07D-08.
      7 vectors produced by pass 49 Test12= 4.35D-14 1.00D-09 XBig12= 3.25D-14 9.27D-09.
      7 vectors produced by pass 50 Test12= 4.35D-14 1.00D-09 XBig12= 2.03D-14 7.27D-09.
      4 vectors produced by pass 51 Test12= 4.35D-14 1.00D-09 XBig12= 3.25D-15 3.24D-09.
      4 vectors produced by pass 52 Test12= 4.35D-14 1.00D-09 XBig12= 2.06D-14 7.47D-09.
      4 vectors produced by pass 53 Test12= 4.35D-14 1.00D-09 XBig12= 2.02D-14 6.84D-09.
      4 vectors produced by pass 54 Test12= 4.35D-14 1.00D-09 XBig12= 9.59D-15 5.46D-09.
      4 vectors produced by pass 55 Test12= 4.35D-14 1.00D-09 XBig12= 1.22D-14 6.31D-09.
      4 vectors produced by pass 56 Test12= 4.35D-14 1.00D-09 XBig12= 2.67D-14 1.06D-08.
      4 vectors produced by pass 57 Test12= 4.35D-14 1.00D-09 XBig12= 7.08D-15 5.60D-09.
      4 vectors produced by pass 58 Test12= 4.35D-14 1.00D-09 XBig12= 1.90D-14 7.00D-09.
      4 vectors produced by pass 59 Test12= 4.35D-14 1.00D-09 XBig12= 3.37D-14 1.23D-08.
      4 vectors produced by pass 60 Test12= 4.35D-14 1.00D-09 XBig12= 1.00D-14 5.15D-09.
      4 vectors produced by pass 61 Test12= 4.35D-14 1.00D-09 XBig12= 5.92D-15 4.37D-09.
      4 vectors produced by pass 62 Test12= 4.35D-14 1.00D-09 XBig12= 2.07D-14 7.25D-09.
      3 vectors produced by pass 63 Test12= 4.35D-14 1.00D-09 XBig12= 4.06D-15 4.12D-09.
      3 vectors produced by pass 64 Test12= 4.35D-14 1.00D-09 XBig12= 1.72D-14 6.70D-09.
      3 vectors produced by pass 65 Test12= 4.35D-14 1.00D-09 XBig12= 1.32D-14 7.54D-09.
      3 vectors produced by pass 66 Test12= 4.35D-14 1.00D-09 XBig12= 2.17D-14 7.21D-09.
      3 vectors produced by pass 67 Test12= 4.35D-14 1.00D-09 XBig12= 2.68D-15 3.02D-09.
      3 vectors produced by pass 68 Test12= 4.35D-14 1.00D-09 XBig12= 1.37D-14 6.21D-09.
      3 vectors produced by pass 69 Test12= 4.35D-14 1.00D-09 XBig12= 5.26D-15 4.48D-09.
      3 vectors produced by pass 70 Test12= 4.35D-14 1.00D-09 XBig12= 1.64D-14 8.30D-09.
      3 vectors produced by pass 71 Test12= 4.35D-14 1.00D-09 XBig12= 1.78D-14 7.52D-09.
      3 vectors produced by pass 72 Test12= 4.35D-14 1.00D-09 XBig12= 5.88D-15 3.96D-09.
      3 vectors produced by pass 73 Test12= 4.35D-14 1.00D-09 XBig12= 1.52D-14 6.62D-09.
      3 vectors produced by pass 74 Test12= 4.35D-14 1.00D-09 XBig12= 1.36D-14 5.76D-09.
      3 vectors produced by pass 75 Test12= 4.35D-14 1.00D-09 XBig12= 1.21D-14 5.93D-09.
      3 vectors produced by pass 76 Test12= 4.35D-14 1.00D-09 XBig12= 8.71D-15 5.19D-09.
      3 vectors produced by pass 77 Test12= 4.35D-14 1.00D-09 XBig12= 2.35D-14 7.99D-09.
      3 vectors produced by pass 78 Test12= 4.35D-14 1.00D-09 XBig12= 1.21D-14 6.33D-09.
      3 vectors produced by pass 79 Test12= 4.35D-14 1.00D-09 XBig12= 1.19D-14 5.92D-09.
      3 vectors produced by pass 80 Test12= 4.35D-14 1.00D-09 XBig12= 1.42D-14 6.36D-09.
      3 vectors produced by pass 81 Test12= 4.35D-14 1.00D-09 XBig12= 2.79D-15 2.61D-09.
      3 vectors produced by pass 82 Test12= 4.35D-14 1.00D-09 XBig12= 1.08D-14 5.99D-09.
      3 vectors produced by pass 83 Test12= 4.35D-14 1.00D-09 XBig12= 2.03D-14 6.53D-09.
      3 vectors produced by pass 84 Test12= 4.35D-14 1.00D-09 XBig12= 9.74D-15 5.16D-09.
      3 vectors produced by pass 85 Test12= 4.35D-14 1.00D-09 XBig12= 3.80D-15 3.12D-09.
      3 vectors produced by pass 86 Test12= 4.35D-14 1.00D-09 XBig12= 6.29D-15 3.77D-09.
      3 vectors produced by pass 87 Test12= 4.35D-14 1.00D-09 XBig12= 1.18D-14 5.73D-09.
      3 vectors produced by pass 88 Test12= 4.35D-14 1.00D-09 XBig12= 3.86D-15 2.97D-09.
      3 vectors produced by pass 89 Test12= 4.35D-14 1.00D-09 XBig12= 1.08D-14 5.32D-09.
      3 vectors produced by pass 90 Test12= 4.35D-14 1.00D-09 XBig12= 2.12D-14 7.20D-09.
      3 vectors produced by pass 91 Test12= 4.35D-14 1.00D-09 XBig12= 1.04D-14 4.89D-09.
      3 vectors produced by pass 92 Test12= 4.35D-14 1.00D-09 XBig12= 9.60D-15 5.25D-09.
      3 vectors produced by pass 93 Test12= 4.35D-14 1.00D-09 XBig12= 1.57D-14 6.31D-09.
      3 vectors produced by pass 94 Test12= 4.35D-14 1.00D-09 XBig12= 6.42D-15 3.77D-09.
      3 vectors produced by pass 95 Test12= 4.35D-14 1.00D-09 XBig12= 1.85D-14 7.00D-09.
      3 vectors produced by pass 96 Test12= 4.35D-14 1.00D-09 XBig12= 1.08D-14 5.85D-09.
      3 vectors produced by pass 97 Test12= 4.35D-14 1.00D-09 XBig12= 1.14D-14 5.56D-09.
      3 vectors produced by pass 98 Test12= 4.35D-14 1.00D-09 XBig12= 1.38D-14 5.92D-09.
      3 vectors produced by pass 99 Test12= 4.35D-14 1.00D-09 XBig12= 1.72D-14 6.22D-09.
      3 vectors produced by pass100 Test12= 4.35D-14 1.00D-09 XBig12= 2.20D-14 8.62D-09.
      3 vectors produced by pass101 Test12= 4.35D-14 1.00D-09 XBig12= 7.73D-15 4.54D-09.
      3 vectors produced by pass102 Test12= 4.35D-14 1.00D-09 XBig12= 1.24D-14 5.93D-09.
      3 vectors produced by pass103 Test12= 4.35D-14 1.00D-09 XBig12= 2.69D-15 2.81D-09.
      3 vectors produced by pass104 Test12= 4.35D-14 1.00D-09 XBig12= 7.32D-15 4.51D-09.
      3 vectors produced by pass105 Test12= 4.35D-14 1.00D-09 XBig12= 1.22D-14 6.28D-09.
      3 vectors produced by pass106 Test12= 4.35D-14 1.00D-09 XBig12= 2.57D-14 9.27D-09.
      3 vectors produced by pass107 Test12= 4.35D-14 1.00D-09 XBig12= 7.84D-15 4.09D-09.
      3 vectors produced by pass108 Test12= 4.35D-14 1.00D-09 XBig12= 4.68D-15 3.37D-09.
      3 vectors produced by pass109 Test12= 4.35D-14 1.00D-09 XBig12= 4.76D-15 3.58D-09.
      3 vectors produced by pass110 Test12= 4.35D-14 1.00D-09 XBig12= 6.26D-15 4.31D-09.
      3 vectors produced by pass111 Test12= 4.35D-14 1.00D-09 XBig12= 1.32D-14 6.81D-09.
      3 vectors produced by pass112 Test12= 4.35D-14 1.00D-09 XBig12= 1.03D-14 5.73D-09.
      3 vectors produced by pass113 Test12= 4.35D-14 1.00D-09 XBig12= 9.42D-15 5.29D-09.
      3 vectors produced by pass114 Test12= 4.35D-14 1.00D-09 XBig12= 9.44D-15 5.00D-09.
      3 vectors produced by pass115 Test12= 4.35D-14 1.00D-09 XBig12= 9.49D-15 6.80D-09.
      3 vectors produced by pass116 Test12= 4.35D-14 1.00D-09 XBig12= 9.07D-15 4.14D-09.
      3 vectors produced by pass117 Test12= 4.35D-14 1.00D-09 XBig12= 7.89D-15 5.13D-09.
      3 vectors produced by pass118 Test12= 4.35D-14 1.00D-09 XBig12= 7.62D-15 4.08D-09.
      3 vectors produced by pass119 Test12= 4.35D-14 1.00D-09 XBig12= 8.78D-15 5.99D-09.
      3 vectors produced by pass120 Test12= 4.35D-14 1.00D-09 XBig12= 1.52D-14 5.94D-09.
      3 vectors produced by pass121 Test12= 4.35D-14 1.00D-09 XBig12= 4.76D-15 3.72D-09.
      3 vectors produced by pass122 Test12= 4.35D-14 1.00D-09 XBig12= 1.75D-14 6.52D-09.
      3 vectors produced by pass123 Test12= 4.35D-14 1.00D-09 XBig12= 1.15D-14 5.27D-09.
      3 vectors produced by pass124 Test12= 4.35D-14 1.00D-09 XBig12= 8.78D-15 4.56D-09.
      3 vectors produced by pass125 Test12= 4.35D-14 1.00D-09 XBig12= 1.22D-14 6.14D-09.
      3 vectors produced by pass126 Test12= 4.35D-14 1.00D-09 XBig12= 7.02D-15 4.03D-09.
      3 vectors produced by pass127 Test12= 4.35D-14 1.00D-09 XBig12= 6.27D-15 4.22D-09.
      3 vectors produced by pass128 Test12= 4.35D-14 1.00D-09 XBig12= 6.54D-15 3.78D-09.
      3 vectors produced by pass129 Test12= 4.35D-14 1.00D-09 XBig12= 9.75D-15 5.45D-09.
      3 vectors produced by pass130 Test12= 4.35D-14 1.00D-09 XBig12= 4.60D-15 3.50D-09.
      3 vectors produced by pass131 Test12= 4.35D-14 1.00D-09 XBig12= 8.78D-15 4.85D-09.
      3 vectors produced by pass132 Test12= 4.35D-14 1.00D-09 XBig12= 1.79D-14 6.14D-09.
      3 vectors produced by pass133 Test12= 4.35D-14 1.00D-09 XBig12= 6.29D-15 4.87D-09.
      3 vectors produced by pass134 Test12= 4.35D-14 1.00D-09 XBig12= 6.65D-15 4.24D-09.
      3 vectors produced by pass135 Test12= 4.35D-14 1.00D-09 XBig12= 1.47D-14 6.50D-09.
      3 vectors produced by pass136 Test12= 4.35D-14 1.00D-09 XBig12= 2.71D-15 2.33D-09.
      3 vectors produced by pass137 Test12= 4.35D-14 1.00D-09 XBig12= 1.19D-14 5.01D-09.
      3 vectors produced by pass138 Test12= 4.35D-14 1.00D-09 XBig12= 7.28D-15 4.65D-09.
      3 vectors produced by pass139 Test12= 4.35D-14 1.00D-09 XBig12= 7.43D-15 4.70D-09.
      3 vectors produced by pass140 Test12= 4.35D-14 1.00D-09 XBig12= 8.33D-15 4.71D-09.
      3 vectors produced by pass141 Test12= 4.35D-14 1.00D-09 XBig12= 1.35D-14 5.32D-09.
      3 vectors produced by pass142 Test12= 4.35D-14 1.00D-09 XBig12= 6.12D-15 3.63D-09.
      3 vectors produced by pass143 Test12= 4.35D-14 1.00D-09 XBig12= 8.80D-15 4.57D-09.
      3 vectors produced by pass144 Test12= 4.35D-14 1.00D-09 XBig12= 1.16D-14 4.47D-09.
      3 vectors produced by pass145 Test12= 4.35D-14 1.00D-09 XBig12= 7.98D-15 3.74D-09.
      3 vectors produced by pass146 Test12= 4.35D-14 1.00D-09 XBig12= 6.31D-15 3.72D-09.
      3 vectors produced by pass147 Test12= 4.35D-14 1.00D-09 XBig12= 5.43D-15 3.79D-09.
      3 vectors produced by pass148 Test12= 4.35D-14 1.00D-09 XBig12= 4.85D-15 2.94D-09.
      3 vectors produced by pass149 Test12= 4.35D-14 1.00D-09 XBig12= 9.18D-15 5.22D-09.
      3 vectors produced by pass150 Test12= 4.35D-14 1.00D-09 XBig12= 1.80D-14 6.60D-09.
      3 vectors produced by pass151 Test12= 4.35D-14 1.00D-09 XBig12= 5.50D-15 3.36D-09.
      3 vectors produced by pass152 Test12= 4.35D-14 1.00D-09 XBig12= 3.11D-15 2.47D-09.
      3 vectors produced by pass153 Test12= 4.35D-14 1.00D-09 XBig12= 9.95D-15 4.05D-09.
      3 vectors produced by pass154 Test12= 4.35D-14 1.00D-09 XBig12= 8.37D-15 4.98D-09.
      3 vectors produced by pass155 Test12= 4.35D-14 1.00D-09 XBig12= 8.13D-15 4.10D-09.
      3 vectors produced by pass156 Test12= 4.35D-14 1.00D-09 XBig12= 3.27D-15 2.42D-09.
      3 vectors produced by pass157 Test12= 4.35D-14 1.00D-09 XBig12= 1.08D-14 5.09D-09.
      3 vectors produced by pass158 Test12= 4.35D-14 1.00D-09 XBig12= 1.95D-14 6.79D-09.
      3 vectors produced by pass159 Test12= 4.35D-14 1.00D-09 XBig12= 1.16D-14 5.25D-09.
      3 vectors produced by pass160 Test12= 4.35D-14 1.00D-09 XBig12= 9.08D-15 4.46D-09.
      3 vectors produced by pass161 Test12= 4.35D-14 1.00D-09 XBig12= 4.38D-15 3.32D-09.
      3 vectors produced by pass162 Test12= 4.35D-14 1.00D-09 XBig12= 6.83D-15 3.62D-09.
      3 vectors produced by pass163 Test12= 4.35D-14 1.00D-09 XBig12= 5.75D-15 4.00D-09.
      3 vectors produced by pass164 Test12= 4.35D-14 1.00D-09 XBig12= 1.39D-14 5.66D-09.
      2 vectors produced by pass165 Test12= 4.35D-14 1.00D-09 XBig12= 2.58D-15 2.47D-09.
 InvSVY:  IOpt=1 It=  1 EMax= 1.78D-14
 Solved reduced A of dimension  1633 with   120 vectors.
 Isotropic polarizability for W=    0.000000      424.51 Bohr**3.
 End of Minotr F.D. properties file   721 does not exist.
 End of Minotr F.D. properties file   722 does not exist.
 End of Minotr F.D. properties file   788 does not exist.
 D2PCM: PCM CHGder 2nd derivatives, FixD1E=F FixD2E=F DoIter=F DoCFld=F I1PDM=0
 Calling FoFJK, ICntrl=    100127 FMM=F ISym2X=0 I1Cent= 0 IOpClX= 0 NMat=1 NMatS=1 NMatT=0.
 ***** Axes restored to original set *****
 -------------------------------------------------------------------
 Center     Atomic                   Forces (Hartrees/Bohr)
 Number     Number              X              Y              Z
 -------------------------------------------------------------------
      1        8           0.000090076   -0.000033445    0.000011157
      2        6          -0.000025392    0.000025810    0.000003441
      3       16          -0.000027927   -0.000005204    0.000029764
      4       16           0.000177954    0.000180099    0.000208656
      5        6           0.000048671   -0.000018698    0.000031666
      6        1           0.000008189   -0.000031528    0.000028830
      7        1           0.000013607   -0.000032406   -0.000054000
      8        1          -0.000116070    0.000056610    0.000022622
      9        6           0.000024138    0.000005521   -0.000019256
     10        7           0.000020273   -0.000044772   -0.000189813
     11        6          -0.000193829   -0.000211835    0.000000556
     12        1           0.000001132    0.000021626    0.000016575
     13        1          -0.000037691   -0.000012090    0.000024223
     14        1          -0.000011271   -0.000019123   -0.000057695
     15        6          -0.000029358    0.000002407    0.000051265
     16        1          -0.000054405    0.000033897    0.000038185
     17        1           0.000021450   -0.000005604   -0.000002643
     18        6          -0.000312966   -0.000102469   -0.000009565
     19        6           0.000349220    0.000010197   -0.000234703
     20        6           0.000051142    0.000121077    0.000213769
     21        6          -0.000075969   -0.000134995   -0.000223551
     22        1           0.000070175   -0.000042355   -0.000165112
     23        6          -0.000405625   -0.000069570    0.000169100
     24        1          -0.000247726    0.000078125    0.000228147
     25        6           0.000340745    0.000075385   -0.000043622
     26        1           0.000280740   -0.000016511   -0.000258727
     27        1          -0.000080771    0.000107640    0.000279354
     28        1           0.000021678    0.000002388   -0.000028881
     29        6           0.000006584   -0.000027101   -0.000043952
     30        6          -0.000001012    0.000040846    0.000032356
     31        6           0.000003025   -0.000029912   -0.000009973
     32        6           0.000017684    0.000022308    0.000001224
     33        1          -0.000003646   -0.000001202    0.000007311
     34        6           0.000019484   -0.000029022   -0.000040980
     35        1           0.000016795   -0.000049699   -0.000053821
     36        6           0.000008566    0.000021534    0.000027076
     37        1          -0.000003517    0.000043818    0.000030955
     38        1           0.000013883    0.000001132   -0.000013639
     39        1           0.000021964    0.000067118   -0.000006303
 -------------------------------------------------------------------
 Cartesian Forces:  Max     0.000405625 RMS     0.000111394

 GradGradGradGradGradGradGradGradGradGradGradGradGradGradGradGradGradGrad
 Berny optimization.
 Search for a saddle point.
 Step number   5 out of a maximum of  127
 All quantities printed in internal units (Hartrees-Bohrs-Radians)
 Swapping is turned off.
 Second derivative matrix not updated -- analytic derivatives used.
 ITU=  0  0  0  0  0
     Eigenvalues ---   -0.00651  -0.00001   0.00006   0.00011   0.00014
     Eigenvalues ---    0.00045   0.00061   0.00084   0.00098   0.00135
     Eigenvalues ---    0.00211   0.00431   0.00522   0.00647   0.00933
     Eigenvalues ---    0.00959   0.00988   0.01204   0.01468   0.01499
     Eigenvalues ---    0.01778   0.01905   0.02238   0.02510   0.02755
     Eigenvalues ---    0.03053   0.03135   0.03535   0.04082   0.04310
     Eigenvalues ---    0.04845   0.05151   0.05195   0.05292   0.05304
     Eigenvalues ---    0.05350   0.05630   0.05767   0.06178   0.06422
     Eigenvalues ---    0.07152   0.07303   0.07425   0.08313   0.08618
     Eigenvalues ---    0.09149   0.09241   0.09260   0.09508   0.10181
     Eigenvalues ---    0.10220   0.10503   0.10705   0.11333   0.12119
     Eigenvalues ---    0.12256   0.12641   0.13697   0.14256   0.15137
     Eigenvalues ---    0.16746   0.18096   0.18320   0.19104   0.19777
     Eigenvalues ---    0.20013   0.21697   0.21929   0.23901   0.24160
     Eigenvalues ---    0.25153   0.26060   0.28908   0.29533   0.30006
     Eigenvalues ---    0.32243   0.33154   0.34706   0.40122   0.41076
     Eigenvalues ---    0.41937   0.45628   0.47395   0.51423   0.55043
     Eigenvalues ---    0.56490   0.59536   0.66906   0.67075   0.69336
     Eigenvalues ---    0.70691   0.74969   0.78013   0.78178   0.81792
     Eigenvalues ---    0.83214   0.85472   0.87282   0.89681   0.92189
     Eigenvalues ---    0.98015   0.99446   1.06495   1.07360   1.08703
     Eigenvalues ---    1.09800   1.19815   1.23754   1.23942   1.24585
     Eigenvalues ---    1.25228
 Eigenvectors required to have negative eigenvalues:
                          X12       X2        Y2        Z2        X11
   1                    0.35912  -0.35824   0.28383   0.27250   0.23376
                          Z11       Y10       Z12       Y16       Y11
   1                   -0.20948  -0.19952  -0.19683   0.16028  -0.15886
 RFO step:  Lambda0=4.910019635D-07 Lambda=-9.21111194D-05.
 Linear search not attempted -- option 19 set.
 Maximum step size (   0.300) exceeded in Quadratic search.
    -- Step size scaled by   0.497
 B after Tr=    -0.000727   -0.000680    0.001682
         Rot=    1.000000   -0.000308   -0.000114   -0.000046 Ang=  -0.04 deg.
 Variable       Old X    -DE/DX   Delta X   Delta X   Delta X     New X
                                 (Linear)    (Quad)   (Total)
    X1       -2.17663   0.00009   0.00000  -0.01014  -0.01104  -2.18767
    Y1        2.28180  -0.00003   0.00000  -0.00159  -0.00259   2.27922
    Z1        0.17231   0.00001   0.00000   0.00966   0.01325   0.18555
    X2       -0.18332  -0.00003   0.00000  -0.00639  -0.00730  -0.19061
    Y2        3.75798   0.00003   0.00000  -0.00824  -0.00939   3.74859
    Z2        0.72263   0.00000   0.00000   0.01158   0.01562   0.73825
    X3        1.36411  -0.00003   0.00000  -0.00229  -0.00256   1.36155
    Y3        3.77657  -0.00001   0.00000  -0.02005  -0.02278   3.75378
    Z3        3.52707   0.00003   0.00000   0.00906   0.01275   3.53982
    X4       -0.52624   0.00018   0.00000  -0.00022  -0.00183  -0.52808
    Y4        6.47781   0.00018   0.00000  -0.00159  -0.00154   6.47627
    Z4       -1.27112   0.00021   0.00000   0.01903   0.02482  -1.24630
    X5        2.28536   0.00005   0.00000   0.01339   0.01177   2.29713
    Y5        8.31333  -0.00002   0.00000  -0.01929  -0.01942   8.29391
    Z5       -0.55429   0.00003   0.00000   0.01073   0.01699  -0.53729
    X6        2.11727   0.00001   0.00000   0.01706   0.01503   2.13230
    Y6       10.03741  -0.00003   0.00000  -0.01446  -0.01393  10.02348
    Z6       -1.67230   0.00003   0.00000   0.01775   0.02512  -1.64718
    X7        2.36621   0.00001   0.00000   0.02623   0.02503   2.39124
    Y7        8.77392  -0.00003   0.00000  -0.02695  -0.02831   8.74561
    Z7        1.44857  -0.00005   0.00000   0.01186   0.01839   1.46696
    X8        3.97586  -0.00012   0.00000   0.00456   0.00291   3.97877
    Y8        7.28234   0.00006   0.00000  -0.02660  -0.02622   7.25612
    Z8       -1.12093   0.00002   0.00000  -0.00174   0.00351  -1.11742
    X9        5.14425   0.00002   0.00000  -0.00611  -0.00709   5.13716
    Y9        0.62788   0.00001   0.00000   0.00195   0.00227   0.63015
    Z9       -0.83575  -0.00002   0.00000  -0.01493  -0.01403  -0.84977
   X10        2.67425   0.00002   0.00000  -0.01747  -0.01877   2.65548
   Y10        1.41247  -0.00004   0.00000  -0.01261  -0.01183   1.40063
   Z10       -1.96265  -0.00019   0.00000  -0.00060   0.00135  -1.96131
   X11        2.15442  -0.00019   0.00000  -0.03378  -0.03559   2.11883
   Y11        1.14001  -0.00021   0.00000  -0.02681  -0.02464   1.11536
   Z11       -4.30211   0.00000   0.00000   0.00483   0.00671  -4.29539
   X12        3.74001   0.00000   0.00000  -0.03862  -0.04059   3.69942
   Y12        0.21208   0.00002   0.00000  -0.02728  -0.02430   0.18778
   Z12       -5.38171   0.00002   0.00000  -0.00210  -0.00114  -5.38285
   X13        6.65848  -0.00004   0.00000  -0.01654  -0.01787   6.64061
   Y13        1.07046  -0.00001   0.00000   0.00865   0.00995   1.08041
   Z13       -2.17743   0.00002   0.00000  -0.02434  -0.02350  -2.20093
   X14        5.43190  -0.00001   0.00000  -0.00216  -0.00286   5.42904
   Y14        1.75758  -0.00002   0.00000   0.00596   0.00526   1.76283
   Z14        0.86929  -0.00006   0.00000  -0.01830  -0.01677   0.85253
   X15       -2.43054  -0.00003   0.00000  -0.02033  -0.02071  -2.45125
   Y15       -0.12861   0.00000   0.00000   0.00003  -0.00178  -0.13040
   Z15        1.45341   0.00005   0.00000   0.01110   0.01326   1.46667
   X16       -0.75444  -0.00005   0.00000  -0.02234  -0.02272  -0.77716
   Y16       -1.24362   0.00003   0.00000  -0.00536  -0.00674  -1.25036
   Z16        0.99940   0.00004   0.00000   0.01769   0.01878   1.01818
   X17       -2.48410   0.00002   0.00000  -0.02555  -0.02550  -2.50959
   Y17        0.20729  -0.00001   0.00000   0.00296  -0.00011   0.20718
   Z17        3.48641  -0.00000   0.00000   0.01055   0.01293   3.49934
   X18       -4.81833  -0.00031   0.00000  -0.02078  -0.02126  -4.83959
   Y18       -1.36242  -0.00010   0.00000   0.00583   0.00437  -1.35805
   Z18        0.53138  -0.00001   0.00000   0.00480   0.00675   0.53813
   X19       -7.05551   0.00035   0.00000  -0.03482  -0.03501  -7.09051
   Y19       -1.16203   0.00001   0.00000   0.05102   0.04851  -1.11352
   Z19        1.92722  -0.00023   0.00000  -0.02508  -0.02247   1.90475
   X20       -4.84226   0.00005   0.00000  -0.00754  -0.00840  -4.85066
   Y20       -2.72310   0.00012   0.00000  -0.03284  -0.03291  -2.75601
   Z20       -1.73803   0.00021   0.00000   0.02856   0.02964  -1.70838
   X21       -9.27814  -0.00008   0.00000  -0.03543  -0.03571  -9.31385
   Y21       -2.29374  -0.00013   0.00000   0.05777   0.05559  -2.23815
   Z21        1.07402  -0.00022   0.00000  -0.03177  -0.02934   1.04467
   X22       -7.05552   0.00007   0.00000  -0.04503  -0.04492  -7.10044
   Y22       -0.12108  -0.00004   0.00000   0.08113   0.07754  -0.04354
   Z22        3.69454  -0.00017   0.00000  -0.04304  -0.03977   3.65477
   X23       -7.06101  -0.00041   0.00000  -0.00804  -0.00899  -7.07000
   Y23       -3.85131  -0.00007   0.00000  -0.02762  -0.02737  -3.87867
   Z23       -2.59933   0.00017   0.00000   0.02253   0.02343  -2.57590
   X24       -3.11614  -0.00025   0.00000   0.00303   0.00194  -3.11420
   Y24       -2.89594   0.00008   0.00000  -0.06731  -0.06656  -2.96250
   Z24       -2.83205   0.00023   0.00000   0.05143   0.05200  -2.78004
   X25       -9.28479   0.00034   0.00000  -0.02187  -0.02254  -9.30732
   Y25       -3.63835   0.00008   0.00000   0.01802   0.01722  -3.62114
   Z25       -1.19386  -0.00004   0.00000  -0.00793  -0.00636  -1.20022
   X26      -10.99715   0.00028   0.00000  -0.04653  -0.04659 -11.04374
   Y26       -2.12967  -0.00002   0.00000   0.09339   0.09038  -2.03929
   Z26        2.17880  -0.00026   0.00000  -0.05530  -0.05235   2.12645
   X27       -7.05463  -0.00008   0.00000   0.00233   0.00108  -7.05355
   Y27       -4.90134   0.00011   0.00000  -0.05839  -0.05706  -4.95840
   Z27       -4.35980   0.00028   0.00000   0.04139   0.04162  -4.31818
   X28      -11.00961   0.00002   0.00000  -0.02241  -0.02315 -11.03275
   Y28       -4.52187   0.00000   0.00000   0.02268   0.02213  -4.49973
   Z28       -1.85939  -0.00003   0.00000  -0.01267  -0.01125  -1.87064
   X29        5.22940   0.00001   0.00000   0.01361   0.01304   5.24244
   Y29       -2.14594  -0.00003   0.00000   0.00348   0.00341  -2.14253
   Z29       -0.17193  -0.00004   0.00000  -0.01213  -0.01296  -0.18489
   X30        6.19636  -0.00000   0.00000   0.03750   0.03671   6.23306
   Y30       -3.92502   0.00004   0.00000   0.00999   0.01105  -3.91397
   Z30       -1.88227   0.00003   0.00000  -0.00511  -0.00726  -1.88953
   X31        4.28276   0.00000   0.00000   0.00927   0.00931   4.29207
   Y31       -3.02357  -0.00003   0.00000  -0.00209  -0.00368  -3.02725
   Z31        2.14273  -0.00001   0.00000  -0.01587  -0.01703   2.12570
   X32        6.19555   0.00002   0.00000   0.05770   0.05727   6.25282
   Y32       -6.49914   0.00002   0.00000   0.01062   0.01133  -6.48781
   Z32       -1.31073   0.00000   0.00000  -0.00158  -0.00532  -1.31604
   X33        6.96744  -0.00000   0.00000   0.04088   0.03962   7.00707
   Y33       -3.28635  -0.00000   0.00000   0.01440   0.01664  -3.26971
   Z33       -3.67125   0.00001   0.00000  -0.00206  -0.00399  -3.67524
   X34        4.28536   0.00002   0.00000   0.02905   0.02946   4.31481
   Y34       -5.59431  -0.00003   0.00000  -0.00114  -0.00309  -5.59740
   Z34        2.72359  -0.00004   0.00000  -0.01263  -0.01538   2.70822
   X35        3.53884   0.00002   0.00000  -0.00905  -0.00883   3.53001
   Y35       -1.66870  -0.00005   0.00000  -0.00683  -0.00932  -1.67802
   Z35        3.48912  -0.00005   0.00000  -0.02137  -0.02152   3.46760
   X36        5.23628   0.00001   0.00000   0.05383   0.05401   5.29029
   Y36       -7.34608   0.00002   0.00000   0.00511   0.00432  -7.34176
   Z36        0.99506   0.00003   0.00000  -0.00541  -0.00945   0.98560
   X37        6.95631  -0.00000   0.00000   0.07641   0.07581   7.03212
   Y37       -7.84189   0.00004   0.00000   0.01571   0.01732  -7.82457
   Z37       -2.66057   0.00003   0.00000   0.00402  -0.00072  -2.66128
   X38        3.54932   0.00001   0.00000   0.02566   0.02654   3.57587
   Y38       -6.23140   0.00000   0.00000  -0.00538  -0.00850  -6.23991
   Z38        4.52818  -0.00001   0.00000  -0.01551  -0.01849   4.50969
   X39        5.24089   0.00002   0.00000   0.06981   0.07028   5.31117
   Y39       -9.34561   0.00007   0.00000   0.00588   0.00481  -9.34080
   Z39        1.44478  -0.00001   0.00000  -0.00255  -0.00783   1.43695
         Item               Value     Threshold  Converged?
 Maximum Force            0.000406     0.000450     YES
 RMS     Force            0.000111     0.000300     YES
 Maximum Displacement     0.090377     0.001800     NO 
 RMS     Displacement     0.027648     0.001200     NO 
 Predicted change in Energy=-3.912201D-05
 GradGradGradGradGradGradGradGradGradGradGradGradGradGradGradGradGradGrad

                          Input orientation:                          
 ---------------------------------------------------------------------
 Center     Atomic      Atomic             Coordinates (Angstroms)
 Number     Number       Type             X           Y           Z
 ---------------------------------------------------------------------
      1          8           0       -1.157665    1.206110    0.098190
      2          6           0       -0.100868    1.983670    0.390667
      3         16           0        0.720499    1.986417    1.873192
      4         16           0       -0.279447    3.427092   -0.659515
      5          6           0        1.215591    4.388946   -0.284324
      6          1           0        1.128363    5.304199   -0.871649
      7          1           0        1.265389    4.627978    0.776282
      8          1           0        2.105473    3.839773   -0.591316
      9          6           0        2.718470    0.333460   -0.449680
     10          7           0        1.405218    0.741183   -1.037878
     11          6           0        1.121237    0.590225   -2.273023
     12          1           0        1.957651    0.099371   -2.848483
     13          1           0        3.514061    0.571729   -1.164682
     14          1           0        2.872925    0.932852    0.451137
     15          6           0       -1.297146   -0.069002    0.776129
     16          1           0       -0.411256   -0.661662    0.538799
     17          1           0       -1.328019    0.109635    1.851769
     18          6           0       -2.561002   -0.718647    0.284767
     19          6           0       -3.752139   -0.589250    1.007951
     20          6           0       -2.566858   -1.458418   -0.904037
     21          6           0       -4.928679   -1.184380    0.552818
     22          1           0       -3.757392   -0.023041    1.934021
     23          6           0       -3.741283   -2.052506   -1.363108
     24          1           0       -1.647963   -1.567687   -1.471136
     25          6           0       -4.925224   -1.916222   -0.635128
     26          1           0       -5.844096   -1.079145    1.125269
     27          1           0       -3.732579   -2.623870   -2.285081
     28          1           0       -5.838281   -2.381155   -0.989900
     29          6           0        2.774179   -1.133778   -0.097837
     30          6           0        3.298395   -2.071183   -0.999897
     31          6           0        2.271264   -1.601952    1.124873
     32          6           0        3.308851   -3.433199   -0.696420
     33          1           0        3.707980   -1.730258   -1.944855
     34          6           0        2.283302   -2.962017    1.433126
     35          1           0        1.868001   -0.887969    1.834974
     36          6           0        2.799503   -3.885094    0.521559
     37          1           0        3.721236   -4.140586   -1.408290
     38          1           0        1.892267   -3.302016    2.386425
     39          1           0        2.810550   -4.942937    0.760402
 ---------------------------------------------------------------------
                    Distance matrix (angstroms):
                    1          2          3          4          5
     1  O    0.000000
     2  C    1.344233   0.000000
     3  S    2.699447   1.694855   0.000000
     4  S    2.505623   1.793945   3.080591   0.000000
     5  C    3.988623   2.823832   3.266824   1.816885   0.000000
     6  H    4.791748   3.759037   4.325296   2.355942   1.090984
     7  H    4.247374   3.001287   2.911695   2.426965   1.088348
     8  H    4.249667   3.045874   3.380367   2.421322   1.089828
     9  C    4.010749   3.373136   3.481363   4.313015   4.328159
    10  N    2.841686   2.419258   3.239410   3.193017   3.729608
    11  C    3.345947   3.245069   4.393296   3.551498   4.288835
    12  H    4.428651   4.275532   5.233135   4.568360   5.052328
    13  H    4.880811   4.180957   4.362799   4.774830   4.541932
    14  H    4.055231   3.154571   2.786607   4.170399   3.902851
    15  C    1.450850   2.406892   3.082075   3.914008   5.226061
    16  H    2.059086   2.667596   3.173924   4.262774   5.369619
    17  H    2.075166   2.674458   2.778344   4.290870   5.417135
    18  C    2.389321   3.655954   4.539683   4.825383   6.377620
    19  C    3.283637   4.509183   5.233277   5.565162   7.150577
    20  C    3.176475   4.427792   5.512405   5.400023   6.991612
    21  C    4.487947   5.776729   6.611396   6.659638   8.337555
    22  H    3.411696   4.447359   4.908476   5.543099   7.008370
    23  C    4.407839   5.711310   6.833304   6.519612   8.199188
    24  H    3.224458   4.297901   5.424556   5.242078   6.714905
    25  C    4.947849   6.287752   7.307288   7.080596   8.808395
    26  H    5.314124   6.550202   7.283610   7.379495   9.040252
    27  H    5.194122   6.448130   7.640411   7.154071   8.812889
    28  H    5.996713   7.339998   8.383947   8.046460   9.802510
    29  C    4.579618   4.268842   4.223526   5.517395   5.741468
    30  C    5.639408   5.470877   5.600385   6.568702   6.825203
    31  C    4.549379   4.361508   3.980106   5.914512   6.244289
    32  C    6.488788   6.492335   6.532588   7.742147   8.107868
    33  H    6.039106   5.809927   6.108699   6.644542   6.812784
    34  C    5.567369   5.588453   5.207976   7.194967   7.624061
    35  H    4.068936   3.769453   3.095208   5.427132   5.723888
    36  C    6.462103   6.547646   6.373680   8.021404   8.462739
    37  H    7.393262   7.439842   7.570516   8.592781   8.960719
    38  H    5.904347   5.991170   5.440953   7.699025   8.169559
    39  H    7.348199   7.522695   7.322743   9.034469   9.524673
                    6          7          8          9         10
     6  H    0.000000
     7  H    1.786540   0.000000
     8  H    1.782660   1.788108   0.000000
     9  C    5.235910   4.696522   3.562311   0.000000
    10  N    4.574428   4.291608   3.207964   1.495610   0.000000
    11  C    4.917871   5.061866   3.788987   2.437553   1.276329
    12  H    5.629017   5.841783   4.371186   2.527430   1.998848
    13  H    5.307891   5.027626   3.604578   1.095886   2.119438
    14  H    4.888961   4.042753   3.182119   1.092977   2.099540
    15  C    6.121239   5.350534   5.359687   4.217791   3.354071
    16  H    6.320704   5.554083   5.279583   3.429657   2.784504
    17  H    6.358798   5.319574   5.627740   4.660562   4.027344
    18  C    7.157052   6.593123   6.581999   5.433155   4.428476
    19  C    7.879399   7.242149   7.515684   6.696631   5.705593
    20  C    7.706407   7.386055   7.071018   5.599283   4.542416
    21  C    8.989912   8.497054   8.719544   7.860517   6.808550
    22  H    7.753830   6.942671   7.461357   6.909842   6.005728
    23  C    8.836068   8.618156   8.336616   6.946625   5.864891
    24  H    7.435738   7.205885   6.641008   4.870675   3.852338
    25  C    9.425304   9.118242   9.086479   7.970039   6.877391
    26  H    9.661778   9.123477   9.504634   8.820060   7.781089
    27  H    9.406425   9.324212   8.873014   7.330111   6.267061
    28  H   10.373658  10.134568  10.097625   8.993273   7.887938
    29  C    6.689922   6.019831   5.042509   1.509862   2.504638
    30  C    7.689067   7.222651   6.043956   2.534040   3.390423
    31  C    7.279234   6.320232   5.708341   2.534764   3.304211
    32  C    9.007073   8.445541   7.372604   3.820622   4.600640
    33  H    7.569002   7.334712   5.951919   2.733791   3.497620
    34  C    8.658881   7.686067   7.098897   3.820275   4.537686
    35  H    6.798222   5.648862   5.319287   2.726689   3.334905
    36  C    9.443349   8.653946   7.835415   4.329672   5.077235
    37  H    9.808922   9.364361   8.183170   4.684182   5.415979
    38  H    9.233934   8.116055   7.740643   4.684313   5.320765
    39  H   10.511763   9.694854   8.914049   5.414161   6.125194
                   11         12         13         14         15
    11  C    0.000000
    12  H    1.127688   0.000000
    13  H    2.637114   2.341094   0.000000
    14  H    3.256816   3.524189   1.775482   0.000000
    15  C    3.947212   4.874409   5.227332   4.301026   0.000000
    16  H    3.438329   4.202924   4.453226   3.651849   1.091958
    17  H    4.821176   5.734815   5.723482   4.504152   1.090810
    18  C    4.670581   5.559194   6.377490   5.681786   1.503598
    19  C    5.992140   6.924448   7.672410   6.820433   2.520196
    20  C    4.435438   5.165148   6.416153   6.094744   2.523015
    21  C    6.909131   7.787066   8.792815   8.084432   3.805518
    22  H    6.471193   7.453124   7.926522   6.861034   2.719492
    23  C    5.608571   6.270148   7.717901   7.480080   3.805841
    24  H    3.601122   4.204357   5.596205   5.512373   2.723845
    25  C    6.747197   7.505699   8.814299   8.373071   4.308923
    26  H    7.927866   8.834413   9.774680   8.971569   4.670872
    27  H    5.821519   6.333417   7.998809   7.985602   4.672225
    28  H    7.675310   8.389510   9.808994   9.431030   5.393219
    29  C    3.230455   3.123048   2.143441   2.140580   4.298052
    30  C    3.666601   3.150583   2.656812   3.363146   5.318082
    31  C    4.204034   4.333637   3.392859   2.690937   3.899373
    32  C    4.843478   4.351571   4.037429   4.535341   5.890792
    33  H    3.490498   2.688446   2.438323   3.678349   5.934207
    34  C    5.263494   5.273550   4.555298   4.059799   4.649816
    35  H    4.429262   4.787239   3.719970   2.498053   3.436570
    36  C    5.536672   5.286006   4.818430   4.819019   5.604453
    37  H    5.467023   4.812653   4.723154   5.469632   6.821557
    38  H    6.120008   6.243235   5.499680   4.758271   4.818484
    39  H    6.532330   6.259102   5.883232   5.884253   6.374061
                   16         17         18         19         20
    16  H    0.000000
    17  H    1.777426   0.000000
    18  C    2.165454   2.159119   0.000000
    19  C    3.374440   2.660230   1.399480   0.000000
    20  C    2.713525   3.404112   1.400196   2.411647   0.000000
    21  C    4.547586   4.040607   2.427890   1.394838   2.788498
    22  H    3.681183   2.434384   2.152965   1.085461   3.395917
    23  C    4.079311   4.564442   2.426465   2.786245   1.393901
    24  H    2.527878   3.735971   2.153533   3.395699   1.085316
    25  C    4.829900   4.819610   2.805341   2.415925   2.417393
    26  H    5.480328   4.726093   3.408094   2.151754   3.873270
    27  H    4.780768   5.510670   3.406844   3.870933   2.150457
    28  H    5.894588   5.884010   3.889635   3.399164   3.400150
    29  C    3.282559   4.709041   5.364968   6.641694   5.411287
    30  C    4.256272   5.855910   6.149167   7.479145   5.897955
    31  C    2.902334   4.051265   4.983654   6.109060   5.248286
    32  C    4.800665   6.367536   6.541154   7.800674   6.202163
    33  H    4.927326   6.569692   6.730135   8.103971   6.366380
    34  C    3.654052   4.759406   5.460652   6.499026   5.589919
    35  H    2.631785   3.348139   4.695517   5.688512   5.243622
    36  C    4.549701   5.896080   6.230367   7.350046   6.059613
    37  H    5.742087   7.361206   7.351369   8.619834   6.854811
    38  H    3.961238   4.721807   5.560789   6.412379   5.840359
    39  H    5.362691   6.621731   6.850140   7.879388   6.620328
                   21         22         23         24         25
    21  C    0.000000
    22  H    2.151359   0.000000
    23  C    2.415435   3.871699   0.000000
    24  H    3.873811   4.293102   2.151443   0.000000
    25  C    1.395285   3.398307   1.396512   3.400122   0.000000
    26  H    1.084787   2.474625   3.400188   4.958581   2.154999
    27  H    3.399479   4.956385   1.084696   2.474601   2.155346
    28  H    2.153978   4.294195   2.155155   4.295589   1.084296
    29  C    7.730455   6.929907   6.700464   4.650760   7.757687
    30  C    8.419151   7.911189   7.049067   4.994200   8.233164
    31  C    7.234694   6.284296   6.522559   4.701147   7.415242
    32  C    8.629872   8.275276   7.214928   5.352600   8.372871
    33  H    9.007122   8.584408   7.478890   5.379309   8.733968
    34  C    7.479813   6.736354   6.703862   5.082690   7.571935
    35  H    6.922907   5.692359   6.561093   4.873847   7.301138
    36  C    8.186551   7.739727   7.049271   5.396402   8.055171
    37  H    9.349125   9.168157   7.749278   5.954163   8.961409
    38  H    7.373724   6.547900   6.881654   5.515606   7.584747
    39  H    8.606132   8.289790   7.469297   6.020831   8.423224
                   26         27         28         29         30
    26  H    0.000000
    27  H    4.298275   0.000000
    28  H    2.483787   2.484026   0.000000
    29  C    8.704806   7.024408   8.747925   0.000000
    30  C    9.438518   7.168805   9.141938   1.402584   0.000000
    31  C    8.132183   6.979845   8.416896   1.402544   2.406205
    32  C    9.624789   7.263649   9.212109   2.435470   1.395455
    33  H   10.054441   7.501748   9.615961   2.153892   1.084867
    34  C    8.348328   7.080270   8.495208   2.434598   2.782733
    35  H    7.747042   7.166219   8.342439   2.148800   3.388587
    36  C    9.107668   7.220526   8.897058   2.820289   2.419503
    37  H   10.357940   7.656928   9.729081   3.413957   2.151281
    38  H    8.147575   7.343143   8.485807   3.413296   3.867729
    39  H    9.484983   7.580605   9.188501   3.904816   3.403471
                   31         32         33         34         35
    31  C    0.000000
    32  C    2.783372   0.000000
    33  H    3.391732   2.148931   0.000000
    34  C    1.394612   2.410131   3.867519   0.000000
    35  H    1.084729   3.868101   4.287434   2.153052   0.000000
    36  C    2.419868   1.395391   3.398801   1.396241   3.402281
    37  H    3.868333   1.084996   2.469364   3.395634   4.953057
    38  H    2.150668   3.395270   4.952498   1.085028   2.476350
    39  H    3.403800   2.156373   4.294777   2.157450   4.299520
                   36         37         38         39
    36  C    0.000000
    37  H    2.153877   0.000000
    38  H    2.154248   4.295136   0.000000
    39  H    1.084528   2.485225   2.485924   0.000000
 Stoichiometry    C17H18NOS2(1-)
 Framework group  C1[X(C17H18NOS2)]
 Deg. of freedom   111
 Full point group                 C1      NOp   1
 Largest Abelian subgroup         C1      NOp   1
 Largest concise Abelian subgroup C1      NOp   1
                         Standard orientation:                         
 ---------------------------------------------------------------------
 Center     Atomic      Atomic             Coordinates (Angstroms)
 Number     Number       Type             X           Y           Z
 ---------------------------------------------------------------------
      1          8           0       -1.221922    1.145677    0.070291
      2          6           0       -0.211914    1.986932    0.351602
      3         16           0        0.605349    2.059594    1.834618
      4         16           0       -0.471041    3.401388   -0.720968
      5          6           0        0.965786    4.452999   -0.359429
      6          1           0        0.827303    5.352587   -0.960937
      7          1           0        0.999953    4.710814    0.697390
      8          1           0        1.886201    3.951053   -0.657105
      9          6           0        2.698790    0.488227   -0.460639
     10          7           0        1.365371    0.810913   -1.056220
     11          6           0        1.092668    0.624907   -2.289123
     12          1           0        1.956832    0.173974   -2.856186
     13          1           0        3.480678    0.760643   -1.178558
     14          1           0        2.817078    1.109301    0.430918
     15          6           0       -1.289321   -0.124730    0.767781
     16          1           0       -0.370522   -0.669241    0.540428
     17          1           0       -1.332260    0.068406    1.840497
     18          6           0       -2.513026   -0.853226    0.285448
     19          6           0       -3.710884   -0.781162    1.005509
     20          6           0       -2.474415   -1.610356   -0.891758
     21          6           0       -4.850604   -1.449678    0.558631
     22          1           0       -3.750185   -0.201976    1.922692
     23          6           0       -3.612075   -2.277770   -1.342588
     24          1           0       -1.549777   -1.675521   -1.456301
     25          6           0       -4.803152   -2.198346   -0.617831
     26          1           0       -5.771547   -1.388259    1.128591
     27          1           0       -3.569041   -2.861843   -2.255591
     28          1           0       -5.687455   -2.720249   -0.966148
     29          6           0        2.837836   -0.967809   -0.086061
     30          6           0        3.416467   -1.887430   -0.973037
     31          6           0        2.360424   -1.445126    1.143319
     32          6           0        3.504393   -3.241768   -0.648488
     33          1           0        3.807506   -1.538203   -1.922808
     34          6           0        2.449808   -2.797353    1.472615
     35          1           0        1.915681   -0.744562    1.841926
     36          6           0        3.019633   -3.703276    0.575904
     37          1           0        3.957867   -3.935253   -1.348957
     38          1           0        2.077221   -3.144463    2.430728
     39          1           0        3.090838   -4.754941    0.831115
 ---------------------------------------------------------------------
 Rotational constants (GHZ):      0.2527143      0.2092868      0.1378632
 Standard basis: 6-311++G(d,p) (5D, 7F)
 There are   625 symmetry adapted cartesian basis functions of A   symmetry.
 There are   604 symmetry adapted basis functions of A   symmetry.
   604 basis functions,   946 primitive gaussians,   625 cartesian basis functions
    84 alpha electrons       84 beta electrons
       nuclear repulsion energy      1853.3088853201 Hartrees.
 NAtoms=   39 NActive=   39 NUniq=   39 SFac= 1.00D+00 NAtFMM=   60 NAOKFM=F Big=F
 Integral buffers will be    131072 words long.
 Raffenetti 2 integral format.
 Two-electron integral symmetry is turned on.
 Force inversion solution in PCM.
 ------------------------------------------------------------------------------
 Polarizable Continuum Model (PCM)
 =================================
 Model                : PCM (using non-symmetric T matrix).
 Atomic radii         : UFF (Universal Force Field).
 Polarization charges : Total charges.
 Charge compensation  : None.
 Solution method      : Matrix inversion.
 Cavity type          : Scaled VdW (van der Waals Surface) (Alpha=1.100).
 Cavity algorithm     : GePol (No added spheres)
                        Default sphere list used, NSphG=   39.
                        Lebedev-Laikov grids with approx.  5.0 points / Ang**2.
                        Smoothing algorithm: York/Karplus (Gamma=1.0000).
                        Polarization charges: spherical gaussians, with
                                              point-specific exponents (IZeta= 3).
                        Self-potential: point-specific (ISelfS= 7).
                        Self-field    : sphere-specific E.n sum rule (ISelfD= 2).
 1st derivatives      : Analytical E(r).r(x)/FMM algorithm (CHGder, D1EAlg=3).
                        Cavity 1st derivative terms included.
 2nd derivatives      : Analytical E(r).r(xy)/FMM algorithm (CHGder, D2EAlg=3).
                        Cavity 2nd derivative terms included.
 Solvent              : n,n-DiMethylFormamide, Eps=  37.219000 Eps(inf)=   2.046330
 ------------------------------------------------------------------------------
 One-electron integrals computed using PRISM.
 NBasis=   604 RedAO= T EigKep=  1.38D-06  NBF=   604
 NBsUse=   602 1.00D-06 EigRej=  5.41D-07 NBFU=   602
 Initial guess from the checkpoint file:  "/localscratch/srahman.25087260.0/Gau-438907.chk"
 B after Tr=     0.000000   -0.000000    0.000000
         Rot=    0.999978    0.001086   -0.000007   -0.006603 Ang=   0.77 deg.
 ExpMin= 3.60D-02 ExpMax= 9.34D+04 ExpMxC= 3.17D+03 IAcc=3 IRadAn=         5 AccDes= 0.00D+00
 Harris functional with IExCor=  402 and IRadAn=       5 diagonalized for initial guess.
 HarFok:  IExCor=  402 AccDes= 0.00D+00 IRadAn=         5 IDoV= 1 UseB2=F ITyADJ=14
 ICtDFT=  3500011 ScaDFX=  1.000000  1.000000  1.000000  1.000000
 FoFCou: FMM=F IPFlag=           0 FMFlag=      100000 FMFlg1=           0
         NFxFlg=           0 DoJE=T BraDBF=F KetDBF=T FulRan=T
         wScrn=  0.000000 ICntrl=     500 IOpCl=  0 I1Cent=   200000004 NGrid=           0
         NMat0=    1 NMatS0=      1 NMatT0=    0 NMatD0=    1 NMtDS0=    0 NMtDT0=    0
 Petite list used in FoFCou.
 Requested convergence on RMS density matrix=1.00D-08 within 128 cycles.
 Requested convergence on MAX density matrix=1.00D-06.
 Requested convergence on             energy=1.00D-06.
 No special actions if energy rises.
 Inv3:  Mode=1 IEnd=    29390700.
 Iteration    1 A*A^-1 deviation from unit magnitude is 8.66D-15 for   1977.
 Iteration    1 A*A^-1 deviation from orthogonality  is 7.72D-15 for   1579   1468.
 Iteration    1 A^-1*A deviation from unit magnitude is 8.44D-15 for   2503.
 Iteration    1 A^-1*A deviation from orthogonality  is 2.80D-09 for   2250   2241.
 Iteration    2 A*A^-1 deviation from unit magnitude is 1.18D-14 for    296.
 Iteration    2 A*A^-1 deviation from orthogonality  is 1.02D-14 for   2355    281.
 Iteration    2 A^-1*A deviation from unit magnitude is 2.44D-15 for   2942.
 Iteration    2 A^-1*A deviation from orthogonality  is 8.88D-16 for   2370    263.
 Error on total polarization charges =  0.03147
 SCF Done:  E(RB3LYP) =  -1585.28361214     A.U. after   13 cycles
            NFock= 13  Conv=0.60D-08     -V/T= 2.0030
 DoSCS=F DFT=T ScalE2(SS,OS)=  1.000000  1.000000
 Range of M.O.s used for correlation:     1   602
 NBasis=   604 NAE=    84 NBE=    84 NFC=     0 NFV=     0
 NROrb=    602 NOA=    84 NOB=    84 NVA=   518 NVB=   518

 **** Warning!!: The largest alpha MO coefficient is  0.15547093D+03

 PrsmSu:  requested number of processors reduced to:  30 ShMem   1 Linda.
 Symmetrizing basis deriv contribution to polar:
 IMax=3 JMax=2 DiffMx= 0.00D+00
 G2DrvN: will do    20 centers at a time, making    2 passes.
 Calling FoFCou, ICntrl=  3107 FMM=F I1Cent=   0 AccDes= 0.00D+00.
 Calling FoFCou, ICntrl=  3107 FMM=F I1Cent=   0 AccDes= 0.00D+00.
 NEqPCM:  Using equilibrium solvation (IEInf=0, Eps=  37.2190, EpsInf=   2.0463)
 G2PCM: DoFxE=T DoFxN=T DoGrad=T DoDP/DQ/DG/TGxP=FFFF NFrqRd=   0 IEInf=0 SqF1=F DoCFld=F IF1Alg=4.
 End of G2Drv F.D. properties file   721 does not exist.
 End of G2Drv F.D. properties file   722 does not exist.
 End of G2Drv F.D. properties file   788 does not exist.
          IDoAtm=111111111111111111111111111111111111111
 NEqPCM:  Using equilibrium solvation (IEInf=0, Eps=  37.2190, EpsInf=   2.0463)
          Differentiating once with respect to electric field.
                with respect to dipole field.
          Differentiating once with respect to nuclear coordinates.
          There are   120 degrees of freedom in the 1st order CPHF.  IDoFFX=6 NUNeed=     3.
    120 vectors produced by pass  0 Test12= 4.35D-14 1.00D-09 XBig12= 4.64D+02 9.39D+00.
 AX will form    48 AO Fock derivatives at one time.
    120 vectors produced by pass  1 Test12= 4.35D-14 1.00D-09 XBig12= 9.51D+01 1.36D+00.
    117 vectors produced by pass  2 Test12= 4.35D-14 1.00D-09 XBig12= 1.17D+00 9.99D-02.
    117 vectors produced by pass  3 Test12= 4.35D-14 1.00D-09 XBig12= 8.87D-03 8.28D-03.
    117 vectors produced by pass  4 Test12= 4.35D-14 1.00D-09 XBig12= 1.96D-05 3.13D-04.
    117 vectors produced by pass  5 Test12= 4.35D-14 1.00D-09 XBig12= 3.58D-08 1.65D-05.
     98 vectors produced by pass  6 Test12= 4.35D-14 1.00D-09 XBig12= 8.59D-11 6.80D-07.
     61 vectors produced by pass  7 Test12= 4.35D-14 1.00D-09 XBig12= 3.86D-12 1.40D-07.
     34 vectors produced by pass  8 Test12= 4.35D-14 1.00D-09 XBig12= 1.55D-13 2.78D-08.
     18 vectors produced by pass  9 Test12= 4.35D-14 1.00D-09 XBig12= 2.90D-14 1.20D-08.
     18 vectors produced by pass 10 Test12= 4.35D-14 1.00D-09 XBig12= 3.74D-13 6.32D-08.
     10 vectors produced by pass 11 Test12= 4.35D-14 1.00D-09 XBig12= 6.84D-14 1.91D-08.
     10 vectors produced by pass 12 Test12= 4.35D-14 1.00D-09 XBig12= 1.59D-13 2.45D-08.
      8 vectors produced by pass 13 Test12= 4.35D-14 1.00D-09 XBig12= 4.28D-14 1.40D-08.
      8 vectors produced by pass 14 Test12= 4.35D-14 1.00D-09 XBig12= 1.02D-13 2.49D-08.
      7 vectors produced by pass 15 Test12= 4.35D-14 1.00D-09 XBig12= 3.42D-14 9.69D-09.
      7 vectors produced by pass 16 Test12= 4.35D-14 1.00D-09 XBig12= 6.14D-14 1.81D-08.
      7 vectors produced by pass 17 Test12= 4.35D-14 1.00D-09 XBig12= 6.41D-14 1.71D-08.
      7 vectors produced by pass 18 Test12= 4.35D-14 1.00D-09 XBig12= 6.83D-14 1.82D-08.
      7 vectors produced by pass 19 Test12= 4.35D-14 1.00D-09 XBig12= 4.27D-14 1.24D-08.
      7 vectors produced by pass 20 Test12= 4.35D-14 1.00D-09 XBig12= 4.45D-14 1.50D-08.
      7 vectors produced by pass 21 Test12= 4.35D-14 1.00D-09 XBig12= 5.34D-14 1.49D-08.
      5 vectors produced by pass 22 Test12= 4.35D-14 1.00D-09 XBig12= 9.21D-15 8.41D-09.
      5 vectors produced by pass 23 Test12= 4.35D-14 1.00D-09 XBig12= 1.62D-14 7.82D-09.
      5 vectors produced by pass 24 Test12= 4.35D-14 1.00D-09 XBig12= 1.70D-14 6.97D-09.
      4 vectors produced by pass 25 Test12= 4.35D-14 1.00D-09 XBig12= 7.94D-15 5.15D-09.
      4 vectors produced by pass 26 Test12= 4.35D-14 1.00D-09 XBig12= 7.82D-14 1.73D-08.
      3 vectors produced by pass 27 Test12= 4.35D-14 1.00D-09 XBig12= 9.62D-15 5.95D-09.
      3 vectors produced by pass 28 Test12= 4.35D-14 1.00D-09 XBig12= 4.08D-14 1.62D-08.
      3 vectors produced by pass 29 Test12= 4.35D-14 1.00D-09 XBig12= 2.49D-14 9.38D-09.
      3 vectors produced by pass 30 Test12= 4.35D-14 1.00D-09 XBig12= 2.36D-14 9.39D-09.
      3 vectors produced by pass 31 Test12= 4.35D-14 1.00D-09 XBig12= 3.74D-14 1.11D-08.
      3 vectors produced by pass 32 Test12= 4.35D-14 1.00D-09 XBig12= 6.60D-14 1.79D-08.
      3 vectors produced by pass 33 Test12= 4.35D-14 1.00D-09 XBig12= 1.72D-14 8.35D-09.
      3 vectors produced by pass 34 Test12= 4.35D-14 1.00D-09 XBig12= 5.01D-14 1.34D-08.
      3 vectors produced by pass 35 Test12= 4.35D-14 1.00D-09 XBig12= 2.06D-14 8.60D-09.
      3 vectors produced by pass 36 Test12= 4.35D-14 1.00D-09 XBig12= 1.69D-14 6.74D-09.
      3 vectors produced by pass 37 Test12= 4.35D-14 1.00D-09 XBig12= 5.12D-14 1.34D-08.
      3 vectors produced by pass 38 Test12= 4.35D-14 1.00D-09 XBig12= 4.31D-14 1.18D-08.
      3 vectors produced by pass 39 Test12= 4.35D-14 1.00D-09 XBig12= 3.53D-14 9.70D-09.
      3 vectors produced by pass 40 Test12= 4.35D-14 1.00D-09 XBig12= 4.69D-14 1.34D-08.
      3 vectors produced by pass 41 Test12= 4.35D-14 1.00D-09 XBig12= 1.82D-14 8.15D-09.
      3 vectors produced by pass 42 Test12= 4.35D-14 1.00D-09 XBig12= 3.75D-14 1.17D-08.
      3 vectors produced by pass 43 Test12= 4.35D-14 1.00D-09 XBig12= 1.20D-14 6.10D-09.
      3 vectors produced by pass 44 Test12= 4.35D-14 1.00D-09 XBig12= 4.13D-14 1.22D-08.
      3 vectors produced by pass 45 Test12= 4.35D-14 1.00D-09 XBig12= 2.69D-14 1.02D-08.
      3 vectors produced by pass 46 Test12= 4.35D-14 1.00D-09 XBig12= 3.92D-14 1.39D-08.
      3 vectors produced by pass 47 Test12= 4.35D-14 1.00D-09 XBig12= 3.48D-14 1.05D-08.
      3 vectors produced by pass 48 Test12= 4.35D-14 1.00D-09 XBig12= 1.86D-14 7.02D-09.
      3 vectors produced by pass 49 Test12= 4.35D-14 1.00D-09 XBig12= 5.11D-14 1.42D-08.
      3 vectors produced by pass 50 Test12= 4.35D-14 1.00D-09 XBig12= 1.22D-14 5.88D-09.
      3 vectors produced by pass 51 Test12= 4.35D-14 1.00D-09 XBig12= 5.15D-14 1.20D-08.
      3 vectors produced by pass 52 Test12= 4.35D-14 1.00D-09 XBig12= 4.42D-14 1.11D-08.
      3 vectors produced by pass 53 Test12= 4.35D-14 1.00D-09 XBig12= 6.91D-15 5.32D-09.
      3 vectors produced by pass 54 Test12= 4.35D-14 1.00D-09 XBig12= 2.69D-14 9.80D-09.
      3 vectors produced by pass 55 Test12= 4.35D-14 1.00D-09 XBig12= 2.15D-14 8.44D-09.
      3 vectors produced by pass 56 Test12= 4.35D-14 1.00D-09 XBig12= 6.19D-15 4.50D-09.
      3 vectors produced by pass 57 Test12= 4.35D-14 1.00D-09 XBig12= 5.52D-14 1.62D-08.
      3 vectors produced by pass 58 Test12= 4.35D-14 1.00D-09 XBig12= 2.05D-14 7.70D-09.
      3 vectors produced by pass 59 Test12= 4.35D-14 1.00D-09 XBig12= 8.59D-15 4.97D-09.
      3 vectors produced by pass 60 Test12= 4.35D-14 1.00D-09 XBig12= 2.67D-14 1.05D-08.
      3 vectors produced by pass 61 Test12= 4.35D-14 1.00D-09 XBig12= 2.13D-14 9.10D-09.
      3 vectors produced by pass 62 Test12= 4.35D-14 1.00D-09 XBig12= 2.39D-14 8.60D-09.
      3 vectors produced by pass 63 Test12= 4.35D-14 1.00D-09 XBig12= 3.33D-14 9.66D-09.
      3 vectors produced by pass 64 Test12= 4.35D-14 1.00D-09 XBig12= 8.94D-15 5.37D-09.
      3 vectors produced by pass 65 Test12= 4.35D-14 1.00D-09 XBig12= 2.68D-14 9.60D-09.
      3 vectors produced by pass 66 Test12= 4.35D-14 1.00D-09 XBig12= 2.90D-14 1.05D-08.
      3 vectors produced by pass 67 Test12= 4.35D-14 1.00D-09 XBig12= 1.77D-14 8.16D-09.
      3 vectors produced by pass 68 Test12= 4.35D-14 1.00D-09 XBig12= 1.66D-14 7.36D-09.
      3 vectors produced by pass 69 Test12= 4.35D-14 1.00D-09 XBig12= 1.68D-14 8.40D-09.
      3 vectors produced by pass 70 Test12= 4.35D-14 1.00D-09 XBig12= 7.46D-15 5.11D-09.
      3 vectors produced by pass 71 Test12= 4.35D-14 1.00D-09 XBig12= 6.53D-15 6.29D-09.
      3 vectors produced by pass 72 Test12= 4.35D-14 1.00D-09 XBig12= 2.35D-14 7.89D-09.
      3 vectors produced by pass 73 Test12= 4.35D-14 1.00D-09 XBig12= 5.28D-15 4.52D-09.
      3 vectors produced by pass 74 Test12= 4.35D-14 1.00D-09 XBig12= 1.92D-14 7.13D-09.
      3 vectors produced by pass 75 Test12= 4.35D-14 1.00D-09 XBig12= 7.89D-15 4.78D-09.
      3 vectors produced by pass 76 Test12= 4.35D-14 1.00D-09 XBig12= 1.92D-14 8.63D-09.
      3 vectors produced by pass 77 Test12= 4.35D-14 1.00D-09 XBig12= 2.34D-14 8.28D-09.
      3 vectors produced by pass 78 Test12= 4.35D-14 1.00D-09 XBig12= 1.28D-14 7.08D-09.
      3 vectors produced by pass 79 Test12= 4.35D-14 1.00D-09 XBig12= 2.78D-14 8.58D-09.
      3 vectors produced by pass 80 Test12= 4.35D-14 1.00D-09 XBig12= 1.79D-14 9.43D-09.
      3 vectors produced by pass 81 Test12= 4.35D-14 1.00D-09 XBig12= 3.29D-14 8.68D-09.
      3 vectors produced by pass 82 Test12= 4.35D-14 1.00D-09 XBig12= 3.18D-15 3.69D-09.
      3 vectors produced by pass 83 Test12= 4.35D-14 1.00D-09 XBig12= 1.22D-14 6.03D-09.
      3 vectors produced by pass 84 Test12= 4.35D-14 1.00D-09 XBig12= 1.75D-14 7.72D-09.
      3 vectors produced by pass 85 Test12= 4.35D-14 1.00D-09 XBig12= 5.06D-14 1.17D-08.
      3 vectors produced by pass 86 Test12= 4.35D-14 1.00D-09 XBig12= 8.43D-15 5.18D-09.
      3 vectors produced by pass 87 Test12= 4.35D-14 1.00D-09 XBig12= 3.52D-14 9.67D-09.
      3 vectors produced by pass 88 Test12= 4.35D-14 1.00D-09 XBig12= 1.10D-14 6.35D-09.
      3 vectors produced by pass 89 Test12= 4.35D-14 1.00D-09 XBig12= 2.92D-14 8.84D-09.
      3 vectors produced by pass 90 Test12= 4.35D-14 1.00D-09 XBig12= 2.44D-14 7.78D-09.
      3 vectors produced by pass 91 Test12= 4.35D-14 1.00D-09 XBig12= 9.55D-15 5.00D-09.
      3 vectors produced by pass 92 Test12= 4.35D-14 1.00D-09 XBig12= 1.52D-14 5.96D-09.
      3 vectors produced by pass 93 Test12= 4.35D-14 1.00D-09 XBig12= 3.32D-14 1.01D-08.
      3 vectors produced by pass 94 Test12= 4.35D-14 1.00D-09 XBig12= 2.04D-14 7.92D-09.
      3 vectors produced by pass 95 Test12= 4.35D-14 1.00D-09 XBig12= 1.92D-14 7.46D-09.
      3 vectors produced by pass 96 Test12= 4.35D-14 1.00D-09 XBig12= 1.44D-14 6.72D-09.
      3 vectors produced by pass 97 Test12= 4.35D-14 1.00D-09 XBig12= 1.33D-14 6.40D-09.
      3 vectors produced by pass 98 Test12= 4.35D-14 1.00D-09 XBig12= 1.30D-14 7.34D-09.
      3 vectors produced by pass 99 Test12= 4.35D-14 1.00D-09 XBig12= 1.26D-14 6.40D-09.
      3 vectors produced by pass100 Test12= 4.35D-14 1.00D-09 XBig12= 2.26D-14 8.27D-09.
      3 vectors produced by pass101 Test12= 4.35D-14 1.00D-09 XBig12= 4.57D-14 1.25D-08.
      3 vectors produced by pass102 Test12= 4.35D-14 1.00D-09 XBig12= 1.07D-14 5.45D-09.
      3 vectors produced by pass103 Test12= 4.35D-14 1.00D-09 XBig12= 5.50D-15 4.79D-09.
      3 vectors produced by pass104 Test12= 4.35D-14 1.00D-09 XBig12= 1.72D-14 7.64D-09.
      3 vectors produced by pass105 Test12= 4.35D-14 1.00D-09 XBig12= 5.74D-15 3.97D-09.
      3 vectors produced by pass106 Test12= 4.35D-14 1.00D-09 XBig12= 1.09D-14 5.42D-09.
      3 vectors produced by pass107 Test12= 4.35D-14 1.00D-09 XBig12= 1.66D-14 7.90D-09.
      3 vectors produced by pass108 Test12= 4.35D-14 1.00D-09 XBig12= 9.63D-15 5.20D-09.
      3 vectors produced by pass109 Test12= 4.35D-14 1.00D-09 XBig12= 8.65D-15 5.13D-09.
      3 vectors produced by pass110 Test12= 4.35D-14 1.00D-09 XBig12= 1.65D-14 6.78D-09.
      3 vectors produced by pass111 Test12= 4.35D-14 1.00D-09 XBig12= 1.93D-14 7.10D-09.
      3 vectors produced by pass112 Test12= 4.35D-14 1.00D-09 XBig12= 3.29D-14 1.04D-08.
      3 vectors produced by pass113 Test12= 4.35D-14 1.00D-09 XBig12= 1.54D-14 6.50D-09.
      3 vectors produced by pass114 Test12= 4.35D-14 1.00D-09 XBig12= 1.04D-14 5.20D-09.
      3 vectors produced by pass115 Test12= 4.35D-14 1.00D-09 XBig12= 1.32D-14 6.42D-09.
      3 vectors produced by pass116 Test12= 4.35D-14 1.00D-09 XBig12= 9.97D-15 7.57D-09.
      3 vectors produced by pass117 Test12= 4.35D-14 1.00D-09 XBig12= 1.88D-14 7.60D-09.
      3 vectors produced by pass118 Test12= 4.35D-14 1.00D-09 XBig12= 9.74D-15 5.44D-09.
      3 vectors produced by pass119 Test12= 4.35D-14 1.00D-09 XBig12= 3.45D-14 1.01D-08.
      3 vectors produced by pass120 Test12= 4.35D-14 1.00D-09 XBig12= 1.71D-14 6.65D-09.
      3 vectors produced by pass121 Test12= 4.35D-14 1.00D-09 XBig12= 1.18D-14 5.14D-09.
      3 vectors produced by pass122 Test12= 4.35D-14 1.00D-09 XBig12= 8.93D-15 4.98D-09.
      3 vectors produced by pass123 Test12= 4.35D-14 1.00D-09 XBig12= 1.26D-14 5.47D-09.
      3 vectors produced by pass124 Test12= 4.35D-14 1.00D-09 XBig12= 2.18D-14 7.25D-09.
      3 vectors produced by pass125 Test12= 4.35D-14 1.00D-09 XBig12= 7.76D-15 5.71D-09.
      3 vectors produced by pass126 Test12= 4.35D-14 1.00D-09 XBig12= 2.06D-14 8.22D-09.
      3 vectors produced by pass127 Test12= 4.35D-14 1.00D-09 XBig12= 1.30D-14 5.13D-09.
      3 vectors produced by pass128 Test12= 4.35D-14 1.00D-09 XBig12= 2.90D-14 8.11D-09.
      3 vectors produced by pass129 Test12= 4.35D-14 1.00D-09 XBig12= 1.88D-14 7.73D-09.
      3 vectors produced by pass130 Test12= 4.35D-14 1.00D-09 XBig12= 1.09D-14 6.20D-09.
      3 vectors produced by pass131 Test12= 4.35D-14 1.00D-09 XBig12= 1.86D-14 8.10D-09.
      3 vectors produced by pass132 Test12= 4.35D-14 1.00D-09 XBig12= 1.35D-14 6.67D-09.
      3 vectors produced by pass133 Test12= 4.35D-14 1.00D-09 XBig12= 1.89D-14 8.19D-09.
      3 vectors produced by pass134 Test12= 4.35D-14 1.00D-09 XBig12= 6.76D-15 4.72D-09.
      3 vectors produced by pass135 Test12= 4.35D-14 1.00D-09 XBig12= 1.01D-14 5.96D-09.
      3 vectors produced by pass136 Test12= 4.35D-14 1.00D-09 XBig12= 4.90D-15 3.40D-09.
      3 vectors produced by pass137 Test12= 4.35D-14 1.00D-09 XBig12= 2.99D-14 7.92D-09.
      3 vectors produced by pass138 Test12= 4.35D-14 1.00D-09 XBig12= 1.62D-14 5.21D-09.
      3 vectors produced by pass139 Test12= 4.35D-14 1.00D-09 XBig12= 1.48D-14 7.92D-09.
      3 vectors produced by pass140 Test12= 4.35D-14 1.00D-09 XBig12= 6.70D-15 4.98D-09.
      3 vectors produced by pass141 Test12= 4.35D-14 1.00D-09 XBig12= 4.19D-15 3.63D-09.
      3 vectors produced by pass142 Test12= 4.35D-14 1.00D-09 XBig12= 1.58D-14 5.76D-09.
      3 vectors produced by pass143 Test12= 4.35D-14 1.00D-09 XBig12= 6.45D-15 4.10D-09.
      3 vectors produced by pass144 Test12= 4.35D-14 1.00D-09 XBig12= 1.53D-14 5.96D-09.
      3 vectors produced by pass145 Test12= 4.35D-14 1.00D-09 XBig12= 5.71D-15 4.34D-09.
      3 vectors produced by pass146 Test12= 4.35D-14 1.00D-09 XBig12= 1.67D-14 6.46D-09.
      3 vectors produced by pass147 Test12= 4.35D-14 1.00D-09 XBig12= 5.98D-15 3.63D-09.
      3 vectors produced by pass148 Test12= 4.35D-14 1.00D-09 XBig12= 1.98D-14 7.22D-09.
      3 vectors produced by pass149 Test12= 4.35D-14 1.00D-09 XBig12= 1.12D-14 5.89D-09.
      3 vectors produced by pass150 Test12= 4.35D-14 1.00D-09 XBig12= 8.29D-15 5.06D-09.
      3 vectors produced by pass151 Test12= 4.35D-14 1.00D-09 XBig12= 1.70D-14 8.48D-09.
      3 vectors produced by pass152 Test12= 4.35D-14 1.00D-09 XBig12= 1.45D-14 5.68D-09.
      3 vectors produced by pass153 Test12= 4.35D-14 1.00D-09 XBig12= 3.25D-14 9.35D-09.
      3 vectors produced by pass154 Test12= 4.35D-14 1.00D-09 XBig12= 5.14D-15 3.87D-09.
      3 vectors produced by pass155 Test12= 4.35D-14 1.00D-09 XBig12= 2.19D-14 6.87D-09.
      3 vectors produced by pass156 Test12= 4.35D-14 1.00D-09 XBig12= 1.17D-14 5.74D-09.
      3 vectors produced by pass157 Test12= 4.35D-14 1.00D-09 XBig12= 4.44D-15 3.01D-09.
      3 vectors produced by pass158 Test12= 4.35D-14 1.00D-09 XBig12= 7.11D-15 4.53D-09.
      3 vectors produced by pass159 Test12= 4.35D-14 1.00D-09 XBig12= 6.45D-15 4.23D-09.
      3 vectors produced by pass160 Test12= 4.35D-14 1.00D-09 XBig12= 7.63D-15 4.52D-09.
      3 vectors produced by pass161 Test12= 4.35D-14 1.00D-09 XBig12= 9.57D-15 4.87D-09.
      3 vectors produced by pass162 Test12= 4.35D-14 1.00D-09 XBig12= 1.50D-14 6.30D-09.
      3 vectors produced by pass163 Test12= 4.35D-14 1.00D-09 XBig12= 5.45D-15 3.52D-09.
      3 vectors produced by pass164 Test12= 4.35D-14 1.00D-09 XBig12= 9.54D-15 5.20D-09.
      3 vectors produced by pass165 Test12= 4.35D-14 1.00D-09 XBig12= 1.16D-14 5.48D-09.
      3 vectors produced by pass166 Test12= 4.35D-14 1.00D-09 XBig12= 1.56D-14 6.19D-09.
      3 vectors produced by pass167 Test12= 4.35D-14 1.00D-09 XBig12= 1.67D-14 6.38D-09.
      3 vectors produced by pass168 Test12= 4.35D-14 1.00D-09 XBig12= 7.07D-15 5.12D-09.
      3 vectors produced by pass169 Test12= 4.35D-14 1.00D-09 XBig12= 1.12D-14 5.23D-09.
      3 vectors produced by pass170 Test12= 4.35D-14 1.00D-09 XBig12= 7.92D-15 3.72D-09.
      3 vectors produced by pass171 Test12= 4.35D-14 1.00D-09 XBig12= 9.02D-15 4.77D-09.
      3 vectors produced by pass172 Test12= 4.35D-14 1.00D-09 XBig12= 1.03D-14 4.77D-09.
      3 vectors produced by pass173 Test12= 4.35D-14 1.00D-09 XBig12= 1.44D-14 5.83D-09.
      3 vectors produced by pass174 Test12= 4.35D-14 1.00D-09 XBig12= 7.50D-15 4.50D-09.
      3 vectors produced by pass175 Test12= 4.35D-14 1.00D-09 XBig12= 1.53D-14 6.19D-09.
      3 vectors produced by pass176 Test12= 4.35D-14 1.00D-09 XBig12= 9.93D-15 4.77D-09.
      3 vectors produced by pass177 Test12= 4.35D-14 1.00D-09 XBig12= 8.33D-15 4.25D-09.
      3 vectors produced by pass178 Test12= 4.35D-14 1.00D-09 XBig12= 1.44D-14 5.30D-09.
      3 vectors produced by pass179 Test12= 4.35D-14 1.00D-09 XBig12= 8.64D-15 4.60D-09.
      3 vectors produced by pass180 Test12= 4.35D-14 1.00D-09 XBig12= 8.85D-15 4.84D-09.
      3 vectors produced by pass181 Test12= 4.35D-14 1.00D-09 XBig12= 1.32D-14 5.56D-09.
      3 vectors produced by pass182 Test12= 4.35D-14 1.00D-09 XBig12= 1.98D-14 6.90D-09.
      3 vectors produced by pass183 Test12= 4.35D-14 1.00D-09 XBig12= 1.27D-14 4.71D-09.
      3 vectors produced by pass184 Test12= 4.35D-14 1.00D-09 XBig12= 9.91D-15 5.37D-09.
      3 vectors produced by pass185 Test12= 4.35D-14 1.00D-09 XBig12= 1.28D-14 5.20D-09.
      3 vectors produced by pass186 Test12= 4.35D-14 1.00D-09 XBig12= 1.26D-14 5.34D-09.
      3 vectors produced by pass187 Test12= 4.35D-14 1.00D-09 XBig12= 1.31D-14 4.89D-09.
      3 vectors produced by pass188 Test12= 4.35D-14 1.00D-09 XBig12= 1.84D-14 6.73D-09.
      3 vectors produced by pass189 Test12= 4.35D-14 1.00D-09 XBig12= 1.44D-14 5.23D-09.
      3 vectors produced by pass190 Test12= 4.35D-14 1.00D-09 XBig12= 1.37D-14 5.16D-09.
      3 vectors produced by pass191 Test12= 4.35D-14 1.00D-09 XBig12= 7.67D-15 4.78D-09.
      3 vectors produced by pass192 Test12= 4.35D-14 1.00D-09 XBig12= 1.34D-14 6.74D-09.
      3 vectors produced by pass193 Test12= 4.35D-14 1.00D-09 XBig12= 1.09D-14 4.63D-09.
      3 vectors produced by pass194 Test12= 4.35D-14 1.00D-09 XBig12= 1.60D-14 5.79D-09.
      3 vectors produced by pass195 Test12= 4.35D-14 1.00D-09 XBig12= 8.28D-15 4.14D-09.
      3 vectors produced by pass196 Test12= 4.35D-14 1.00D-09 XBig12= 1.48D-14 6.20D-09.
      3 vectors produced by pass197 Test12= 4.35D-14 1.00D-09 XBig12= 6.27D-15 4.16D-09.
      3 vectors produced by pass198 Test12= 4.35D-14 1.00D-09 XBig12= 8.06D-15 4.02D-09.
      3 vectors produced by pass199 Test12= 4.35D-14 1.00D-09 XBig12= 9.98D-15 4.99D-09.
      3 vectors produced by pass200 Test12= 4.35D-14 1.00D-09 XBig12= 3.26D-15 3.00D-09.
      3 vectors produced by pass201 Test12= 4.35D-14 1.00D-09 XBig12= 9.12D-15 4.37D-09.
      3 vectors produced by pass202 Test12= 4.35D-14 1.00D-09 XBig12= 7.78D-15 4.38D-09.
      3 vectors produced by pass203 Test12= 4.35D-14 1.00D-09 XBig12= 1.06D-14 4.76D-09.
      3 vectors produced by pass204 Test12= 4.35D-14 1.00D-09 XBig12= 7.38D-15 5.37D-09.
      3 vectors produced by pass205 Test12= 4.35D-14 1.00D-09 XBig12= 8.94D-15 4.75D-09.
      3 vectors produced by pass206 Test12= 4.35D-14 1.00D-09 XBig12= 1.01D-14 4.73D-09.
      3 vectors produced by pass207 Test12= 4.35D-14 1.00D-09 XBig12= 4.51D-15 2.93D-09.
      3 vectors produced by pass208 Test12= 4.35D-14 1.00D-09 XBig12= 6.43D-15 3.93D-09.
      3 vectors produced by pass209 Test12= 4.35D-14 1.00D-09 XBig12= 9.03D-15 4.76D-09.
      3 vectors produced by pass210 Test12= 4.35D-14 1.00D-09 XBig12= 1.62D-14 5.90D-09.
      3 vectors produced by pass211 Test12= 4.35D-14 1.00D-09 XBig12= 6.11D-15 3.60D-09.
      3 vectors produced by pass212 Test12= 4.35D-14 1.00D-09 XBig12= 1.18D-14 6.01D-09.
      3 vectors produced by pass213 Test12= 4.35D-14 1.00D-09 XBig12= 4.07D-15 2.85D-09.
      3 vectors produced by pass214 Test12= 4.35D-14 1.00D-09 XBig12= 8.12D-15 4.55D-09.
      3 vectors produced by pass215 Test12= 4.35D-14 1.00D-09 XBig12= 1.93D-14 6.63D-09.
      3 vectors produced by pass216 Test12= 4.35D-14 1.00D-09 XBig12= 5.48D-15 3.91D-09.
      3 vectors produced by pass217 Test12= 4.35D-14 1.00D-09 XBig12= 1.06D-14 4.56D-09.
      3 vectors produced by pass218 Test12= 4.35D-14 1.00D-09 XBig12= 1.07D-14 4.31D-09.
      3 vectors produced by pass219 Test12= 4.35D-14 1.00D-09 XBig12= 2.22D-15 2.21D-09.
      3 vectors produced by pass220 Test12= 4.35D-14 1.00D-09 XBig12= 8.88D-15 4.36D-09.
      3 vectors produced by pass221 Test12= 4.35D-14 1.00D-09 XBig12= 2.58D-15 2.25D-09.
      3 vectors produced by pass222 Test12= 4.35D-14 1.00D-09 XBig12= 6.28D-15 3.50D-09.
      3 vectors produced by pass223 Test12= 4.35D-14 1.00D-09 XBig12= 3.81D-15 2.83D-09.
      3 vectors produced by pass224 Test12= 4.35D-14 1.00D-09 XBig12= 1.86D-15 2.18D-09.
      3 vectors produced by pass225 Test12= 4.35D-14 1.00D-09 XBig12= 7.25D-15 4.92D-09.
      3 vectors produced by pass226 Test12= 4.35D-14 1.00D-09 XBig12= 9.48D-15 4.44D-09.
      3 vectors produced by pass227 Test12= 4.35D-14 1.00D-09 XBig12= 5.40D-15 3.24D-09.
      3 vectors produced by pass228 Test12= 4.35D-14 1.00D-09 XBig12= 4.80D-15 3.41D-09.
      3 vectors produced by pass229 Test12= 4.35D-14 1.00D-09 XBig12= 4.60D-15 3.70D-09.
      3 vectors produced by pass230 Test12= 4.35D-14 1.00D-09 XBig12= 5.83D-15 3.78D-09.
      3 vectors produced by pass231 Test12= 4.35D-14 1.00D-09 XBig12= 3.33D-15 3.18D-09.
      3 vectors produced by pass232 Test12= 4.35D-14 1.00D-09 XBig12= 8.90D-15 4.97D-09.
      3 vectors produced by pass233 Test12= 4.35D-14 1.00D-09 XBig12= 2.23D-15 2.49D-09.
      3 vectors produced by pass234 Test12= 4.35D-14 1.00D-09 XBig12= 4.34D-15 3.72D-09.
      3 vectors produced by pass235 Test12= 4.35D-14 1.00D-09 XBig12= 7.81D-15 3.92D-09.
      3 vectors produced by pass236 Test12= 4.35D-14 1.00D-09 XBig12= 8.34D-15 4.34D-09.
      3 vectors produced by pass237 Test12= 4.35D-14 1.00D-09 XBig12= 4.78D-15 3.44D-09.
      3 vectors produced by pass238 Test12= 4.35D-14 1.00D-09 XBig12= 3.28D-15 2.50D-09.
      3 vectors produced by pass239 Test12= 4.35D-14 1.00D-09 XBig12= 3.97D-15 2.83D-09.
      3 vectors produced by pass240 Test12= 4.35D-14 1.00D-09 XBig12= 1.01D-14 4.81D-09.
      3 vectors produced by pass241 Test12= 4.35D-14 1.00D-09 XBig12= 1.31D-14 5.27D-09.
      3 vectors produced by pass242 Test12= 4.35D-14 1.00D-09 XBig12= 5.38D-15 2.95D-09.
      3 vectors produced by pass243 Test12= 4.35D-14 1.00D-09 XBig12= 3.56D-15 2.85D-09.
      3 vectors produced by pass244 Test12= 4.35D-14 1.00D-09 XBig12= 4.75D-15 2.96D-09.
      3 vectors produced by pass245 Test12= 4.35D-14 1.00D-09 XBig12= 6.96D-15 3.50D-09.
      3 vectors produced by pass246 Test12= 4.35D-14 1.00D-09 XBig12= 7.80D-15 4.19D-09.
      3 vectors produced by pass247 Test12= 4.35D-14 1.00D-09 XBig12= 5.38D-15 3.26D-09.
      3 vectors produced by pass248 Test12= 4.35D-14 1.00D-09 XBig12= 5.83D-15 3.53D-09.
      3 vectors produced by pass249 Test12= 4.35D-14 1.00D-09 XBig12= 4.78D-15 3.25D-09.
      3 vectors produced by pass250 Test12= 4.35D-14 1.00D-09 XBig12= 3.66D-15 2.43D-09.
      3 vectors produced by pass251 Test12= 4.35D-14 1.00D-09 XBig12= 4.52D-15 2.93D-09.
      3 vectors produced by pass252 Test12= 4.35D-14 1.00D-09 XBig12= 7.10D-15 3.97D-09.
      3 vectors produced by pass253 Test12= 4.35D-14 1.00D-09 XBig12= 4.99D-15 3.26D-09.
      3 vectors produced by pass254 Test12= 4.35D-14 1.00D-09 XBig12= 4.53D-15 2.63D-09.
      3 vectors produced by pass255 Test12= 4.35D-14 1.00D-09 XBig12= 6.04D-15 3.50D-09.
      3 vectors produced by pass256 Test12= 4.35D-14 1.00D-09 XBig12= 3.40D-15 2.56D-09.
      3 vectors produced by pass257 Test12= 4.35D-14 1.00D-09 XBig12= 5.58D-15 4.07D-09.
      3 vectors produced by pass258 Test12= 4.35D-14 1.00D-09 XBig12= 6.08D-15 3.62D-09.
      3 vectors produced by pass259 Test12= 4.35D-14 1.00D-09 XBig12= 6.21D-15 3.96D-09.
      3 vectors produced by pass260 Test12= 4.35D-14 1.00D-09 XBig12= 5.36D-15 3.24D-09.
      3 vectors produced by pass261 Test12= 4.35D-14 1.00D-09 XBig12= 8.38D-15 4.10D-09.
      3 vectors produced by pass262 Test12= 4.35D-14 1.00D-09 XBig12= 2.22D-15 2.25D-09.
      3 vectors produced by pass263 Test12= 4.35D-14 1.00D-09 XBig12= 1.15D-14 5.02D-09.
      3 vectors produced by pass264 Test12= 4.35D-14 1.00D-09 XBig12= 2.13D-15 2.14D-09.
      3 vectors produced by pass265 Test12= 4.35D-14 1.00D-09 XBig12= 5.84D-15 3.53D-09.
      3 vectors produced by pass266 Test12= 4.35D-14 1.00D-09 XBig12= 2.46D-15 2.15D-09.
      3 vectors produced by pass267 Test12= 4.35D-14 1.00D-09 XBig12= 1.43D-15 1.91D-09.
      3 vectors produced by pass268 Test12= 4.35D-14 1.00D-09 XBig12= 4.53D-15 3.20D-09.
      3 vectors produced by pass269 Test12= 4.35D-14 1.00D-09 XBig12= 1.64D-15 1.90D-09.
      2 vectors produced by pass270 Test12= 4.35D-14 1.00D-09 XBig12= 7.34D-16 1.32D-09.
 InvSVY:  IOpt=1 It=  1 EMax= 3.20D-14
 Solved reduced A of dimension  1776 with   120 vectors.
 Isotropic polarizability for W=    0.000000      424.69 Bohr**3.
 End of Minotr F.D. properties file   721 does not exist.
 End of Minotr F.D. properties file   722 does not exist.
 End of Minotr F.D. properties file   788 does not exist.
 D2PCM: PCM CHGder 2nd derivatives, FixD1E=F FixD2E=F DoIter=F DoCFld=F I1PDM=0
 Calling FoFJK, ICntrl=    100127 FMM=F ISym2X=0 I1Cent= 0 IOpClX= 0 NMat=1 NMatS=1 NMatT=0.
 ***** Axes restored to original set *****
 -------------------------------------------------------------------
 Center     Atomic                   Forces (Hartrees/Bohr)
 Number     Number              X              Y              Z
 -------------------------------------------------------------------
      1        8           0.000107544   -0.000029733    0.000028773
      2        6          -0.000024493    0.000026937   -0.000001550
      3       16          -0.000024559   -0.000024445    0.000021023
      4       16           0.000187241    0.000200237    0.000204019
      5        6           0.000030312   -0.000019049    0.000036897
      6        1           0.000007417   -0.000023296    0.000023199
      7        1           0.000006428   -0.000022175   -0.000039053
      8        1          -0.000096366    0.000048947    0.000026830
      9        6           0.000017880   -0.000004062   -0.000024997
     10        7           0.000008191   -0.000067432   -0.000144192
     11        6          -0.000230811   -0.000218689   -0.000068665
     12        1           0.000002483    0.000018932    0.000015782
     13        1          -0.000037048   -0.000012799    0.000026184
     14        1           0.000010095   -0.000022644   -0.000047282
     15        6          -0.000021527    0.000018471    0.000046883
     16        1          -0.000058675    0.000047991    0.000031885
     17        1           0.000015275   -0.000013114   -0.000004133
     18        6          -0.000308117   -0.000094768   -0.000023526
     19        6           0.000344907    0.000017346   -0.000198762
     20        6           0.000056078    0.000124341    0.000213735
     21        6          -0.000081363   -0.000140052   -0.000224277
     22        1           0.000072119   -0.000072002   -0.000196265
     23        6          -0.000382160   -0.000051299    0.000162603
     24        1          -0.000235783    0.000078218    0.000254795
     25        6           0.000315199    0.000081256   -0.000007289
     26        1           0.000269987   -0.000030632   -0.000248583
     27        1          -0.000078156    0.000108233    0.000254461
     28        1           0.000018868   -0.000000597   -0.000026663
     29        6           0.000014530   -0.000008545   -0.000061489
     30        6          -0.000011192    0.000031634    0.000037060
     31        6           0.000000890   -0.000034776   -0.000005253
     32        6           0.000025251    0.000031719   -0.000015372
     33        1          -0.000003533    0.000002576    0.000002810
     34        6           0.000026718   -0.000033962   -0.000055502
     35        1           0.000028147   -0.000057872   -0.000043356
     36        6           0.000003721    0.000034512    0.000035391
     37        1          -0.000006043    0.000053896    0.000034776
     38        1           0.000011300   -0.000002799   -0.000015634
     39        1           0.000019246    0.000059497   -0.000005264
 -------------------------------------------------------------------
 Cartesian Forces:  Max     0.000382160 RMS     0.000109814

 GradGradGradGradGradGradGradGradGradGradGradGradGradGradGradGradGradGrad
 Berny optimization.
 Search for a saddle point.
 Step number   6 out of a maximum of  127
 All quantities printed in internal units (Hartrees-Bohrs-Radians)
 Swapping is turned off.
 Second derivative matrix not updated -- analytic derivatives used.
 ITU=  0  0  0  0  0  0
     Eigenvalues ---   -0.00650   0.00001   0.00006   0.00009   0.00012
     Eigenvalues ---    0.00043   0.00062   0.00086   0.00099   0.00137
     Eigenvalues ---    0.00210   0.00431   0.00518   0.00651   0.00942
     Eigenvalues ---    0.00955   0.00990   0.01190   0.01468   0.01497
     Eigenvalues ---    0.01795   0.01907   0.02242   0.02512   0.02761
     Eigenvalues ---    0.03050   0.03134   0.03527   0.04077   0.04309
     Eigenvalues ---    0.04847   0.05151   0.05195   0.05290   0.05301
     Eigenvalues ---    0.05348   0.05631   0.05761   0.06177   0.06422
     Eigenvalues ---    0.07150   0.07301   0.07427   0.08300   0.08617
     Eigenvalues ---    0.09149   0.09245   0.09257   0.09523   0.10184
     Eigenvalues ---    0.10217   0.10508   0.10702   0.11329   0.12118
     Eigenvalues ---    0.12265   0.12643   0.13686   0.14266   0.15139
     Eigenvalues ---    0.16751   0.18092   0.18327   0.19101   0.19777
     Eigenvalues ---    0.20020   0.21699   0.21927   0.23903   0.24165
     Eigenvalues ---    0.25149   0.26053   0.28901   0.29550   0.30010
     Eigenvalues ---    0.32250   0.33181   0.34715   0.40120   0.41090
     Eigenvalues ---    0.41946   0.45616   0.47358   0.51438   0.55050
     Eigenvalues ---    0.56489   0.59531   0.66905   0.67074   0.69430
     Eigenvalues ---    0.70709   0.74982   0.77989   0.78207   0.81807
     Eigenvalues ---    0.83230   0.85466   0.87312   0.89679   0.92192
     Eigenvalues ---    0.98009   0.99443   1.06491   1.07383   1.08695
     Eigenvalues ---    1.09807   1.19814   1.23740   1.23933   1.24592
     Eigenvalues ---    1.25242
 Eigenvectors required to have negative eigenvalues:
                          X12       X2        Y2        Z2        X11
   1                    0.35697  -0.35625   0.28509   0.27329   0.23095
                          Z11       Y10       Z12       Y11       Y16
   1                   -0.21053  -0.20233  -0.19819  -0.16383   0.15999
 RFO step:  Lambda0=6.224125420D-07 Lambda=-9.73115859D-05.
 Linear search not attempted -- option 19 set.
 Maximum step size (   0.300) exceeded in Quadratic search.
    -- Step size scaled by   0.517
 B after Tr=    -0.000306   -0.000882    0.001602
         Rot=    1.000000   -0.000325   -0.000109   -0.000023 Ang=  -0.04 deg.
 Variable       Old X    -DE/DX   Delta X   Delta X   Delta X     New X
                                 (Linear)    (Quad)   (Total)
    X1       -2.18767   0.00011   0.00000  -0.00815  -0.00852  -2.19619
    Y1        2.27922  -0.00003   0.00000  -0.00098  -0.00209   2.27713
    Z1        0.18555   0.00003   0.00000   0.01168   0.01524   0.20079
    X2       -0.19061  -0.00002   0.00000  -0.00245  -0.00276  -0.19337
    Y2        3.74859   0.00003   0.00000  -0.00918  -0.01056   3.73803
    Z2        0.73825  -0.00000   0.00000   0.01148   0.01555   0.75381
    X3        1.36155  -0.00002   0.00000   0.00343   0.00372   1.36527
    Y3        3.75378  -0.00002   0.00000  -0.02195  -0.02508   3.72871
    Z3        3.53982   0.00002   0.00000   0.00822   0.01195   3.55177
    X4       -0.52808   0.00019   0.00000   0.00225   0.00137  -0.52670
    Y4        6.47627   0.00020   0.00000  -0.00114  -0.00125   6.47501
    Z4       -1.24630   0.00020   0.00000   0.02080   0.02672  -1.21958
    X5        2.29713   0.00003   0.00000   0.01050   0.00970   2.30683
    Y5        8.29391  -0.00002   0.00000  -0.01346  -0.01390   8.28000
    Z5       -0.53729   0.00004   0.00000   0.01945   0.02593  -0.51136
    X6        2.13230   0.00001   0.00000   0.01347   0.01235   2.14464
    Y6       10.02348  -0.00002   0.00000  -0.00907  -0.00880  10.01468
    Z6       -1.64718   0.00002   0.00000   0.02593   0.03357  -1.61361
    X7        2.39124   0.00001   0.00000   0.01737   0.01699   2.40823
    Y7        8.74561  -0.00002   0.00000  -0.02086  -0.02260   8.72301
    Z7        1.46696  -0.00004   0.00000   0.02071   0.02746   1.49442
    X8        3.97877  -0.00010   0.00000   0.00543   0.00455   3.98332
    Y8        7.25612   0.00005   0.00000  -0.01687  -0.01686   7.23926
    Z8       -1.11742   0.00003   0.00000   0.01146   0.01690  -1.10053
    X9        5.13716   0.00002   0.00000  -0.00858  -0.00910   5.12806
    Y9        0.63015  -0.00000   0.00000   0.00046   0.00038   0.63052
    Z9       -0.84977  -0.00002   0.00000  -0.02133  -0.02044  -0.87021
   X10        2.65548   0.00001   0.00000  -0.02096  -0.02176   2.63372
   Y10        1.40063  -0.00007   0.00000  -0.01259  -0.01207   1.38856
   Z10       -1.96131  -0.00014   0.00000  -0.00256  -0.00063  -1.96193
   X11        2.11883  -0.00023   0.00000  -0.04092  -0.04222   2.07662
   Y11        1.11536  -0.00022   0.00000  -0.02395  -0.02195   1.09341
   Z11       -4.29539  -0.00007   0.00000   0.00354   0.00540  -4.28999
   X12        3.69942   0.00000   0.00000  -0.04771  -0.04920   3.65023
   Y12        0.18778   0.00002   0.00000  -0.02375  -0.02097   0.16682
   Z12       -5.38285   0.00002   0.00000  -0.00654  -0.00563  -5.38848
   X13        6.64061  -0.00004   0.00000  -0.02156  -0.02240   6.61821
   Y13        1.08041  -0.00001   0.00000   0.00306   0.00393   1.08435
   Z13       -2.20093   0.00003   0.00000  -0.03478  -0.03391  -2.23484
   X14        5.42904   0.00001   0.00000   0.00093   0.00072   5.42977
   Y14        1.76283  -0.00002   0.00000   0.00648   0.00531   1.76814
   Z14        0.85253  -0.00005   0.00000  -0.02700  -0.02544   0.82709
   X15       -2.45125  -0.00002   0.00000  -0.01801  -0.01799  -2.46924
   Y15       -0.13040   0.00002   0.00000   0.00067  -0.00129  -0.13168
   Z15        1.46667   0.00005   0.00000   0.01291   0.01496   1.48163
   X16       -0.77716  -0.00006   0.00000  -0.01933  -0.01935  -0.79651
   Y16       -1.25036   0.00005   0.00000  -0.00415  -0.00575  -1.25611
   Z16        1.01818   0.00003   0.00000   0.02090   0.02186   1.04005
   X17       -2.50959   0.00002   0.00000  -0.02498  -0.02453  -2.53412
   Y17        0.20718  -0.00001   0.00000   0.00368   0.00040   0.20758
   Z17        3.49934  -0.00000   0.00000   0.01230   0.01459   3.51393
   X18       -4.83959  -0.00031   0.00000  -0.01700  -0.01712  -4.85672
   Y18       -1.35805  -0.00009   0.00000   0.00519   0.00373  -1.35432
   Z18        0.53813  -0.00002   0.00000   0.00467   0.00645   0.54458
   X19       -7.09051   0.00034   0.00000  -0.03272  -0.03257  -7.12308
   Y19       -1.11352   0.00002   0.00000   0.05206   0.04963  -1.06389
   Z19        1.90475  -0.00020   0.00000  -0.03058  -0.02811   1.87664
   X20       -4.85066   0.00006   0.00000  -0.00009  -0.00063  -4.85129
   Y20       -2.75601   0.00012   0.00000  -0.03688  -0.03690  -2.79291
   Z20       -1.70838   0.00021   0.00000   0.03159   0.03243  -1.67595
   X21       -9.31385  -0.00008   0.00000  -0.03158  -0.03156  -9.34542
   Y21       -2.23815  -0.00014   0.00000   0.05741   0.05544  -2.18271
   Z21        1.04467  -0.00022   0.00000  -0.03988  -0.03766   1.00702
   X22       -7.10044   0.00007   0.00000  -0.04561  -0.04513  -7.14557
   Y22       -0.04354  -0.00007   0.00000   0.08445   0.08090   0.03736
   Z22        3.65477  -0.00020   0.00000  -0.05076  -0.04757   3.60720
   X23       -7.07000  -0.00038   0.00000   0.00114   0.00046  -7.06954
   Y23       -3.87867  -0.00005   0.00000  -0.03289  -0.03244  -3.91111
   Z23       -2.57590   0.00016   0.00000   0.02281   0.02341  -2.55249
   X24       -3.11420  -0.00024   0.00000   0.01243   0.01167  -3.10253
   Y24       -2.96250   0.00008   0.00000  -0.07291  -0.07217  -3.03467
   Z24       -2.78004   0.00025   0.00000   0.05970   0.06001  -2.72003
   X25       -9.30732   0.00032   0.00000  -0.01449  -0.01489  -9.32222
   Y25       -3.62114   0.00008   0.00000   0.01458   0.01405  -3.60708
   Z25       -1.20022  -0.00001   0.00000  -0.01313  -0.01184  -1.21206
   X26      -11.04374   0.00027   0.00000  -0.04410  -0.04387 -11.08761
   Y26       -2.03929  -0.00003   0.00000   0.09416   0.09143  -1.94786
   Z26        2.12645  -0.00025   0.00000  -0.06764  -0.06489   2.06156
   X27       -7.05355  -0.00008   0.00000   0.01421   0.01321  -7.04034
   Y27       -4.95840   0.00011   0.00000  -0.06597  -0.06440  -5.02280
   Z27       -4.31818   0.00025   0.00000   0.04389   0.04376  -4.27441
   X28      -11.03275   0.00002   0.00000  -0.01373  -0.01424 -11.04699
   Y28       -4.49973  -0.00000   0.00000   0.01827   0.01810  -4.48163
   Z28       -1.87064  -0.00003   0.00000  -0.01989  -0.01879  -1.88943
   X29        5.24244   0.00001   0.00000   0.00923   0.00898   5.25142
   Y29       -2.14253  -0.00001   0.00000   0.00286   0.00235  -2.14018
   Z29       -0.18489  -0.00006   0.00000  -0.01477  -0.01570  -0.20059
   X30        6.23306  -0.00001   0.00000   0.02094   0.02040   6.25347
   Y30       -3.91397   0.00003   0.00000   0.00533   0.00597  -3.90800
   Z30       -1.88953   0.00004   0.00000  -0.01024  -0.01254  -1.90207
   X31        4.29207   0.00000   0.00000   0.01584   0.01613   4.30820
   Y31       -3.02725  -0.00003   0.00000   0.00236   0.00030  -3.02695
   Z31        2.12570  -0.00001   0.00000  -0.01215  -0.01345   2.11225
   X32        6.25282   0.00003   0.00000   0.04021   0.03991   6.29274
   Y32       -6.48781   0.00003   0.00000   0.00708   0.00734  -6.48047
   Z32       -1.31604  -0.00002   0.00000  -0.00275  -0.00673  -1.32277
   X33        7.00707  -0.00000   0.00000   0.01565   0.01469   7.02176
   Y33       -3.26971   0.00000   0.00000   0.00583   0.00767  -3.26205
   Z33       -3.67524   0.00000   0.00000  -0.01235  -0.01439  -3.68964
   X34        4.31481   0.00003   0.00000   0.03468   0.03522   4.35003
   Y34       -5.59740  -0.00003   0.00000   0.00430   0.00187  -5.59553
   Z34        2.70822  -0.00006   0.00000  -0.00495  -0.00793   2.70028
   X35        3.53001   0.00003   0.00000   0.00657   0.00709   3.53710
   Y35       -1.67802  -0.00006   0.00000   0.00066  -0.00230  -1.68032
   Z35        3.46760  -0.00004   0.00000  -0.01585  -0.01611   3.45149
   X36        5.29029   0.00000   0.00000   0.04744   0.04769   5.33798
   Y36       -7.34176   0.00003   0.00000   0.00662   0.00534  -7.33642
   Z36        0.98560   0.00004   0.00000  -0.00004  -0.00436   0.98124
   X37        7.03212  -0.00001   0.00000   0.04965   0.04912   7.08124
   Y37       -7.82457   0.00005   0.00000   0.00908   0.01025  -7.81432
   Z37       -2.66128   0.00003   0.00000   0.00087  -0.00415  -2.66543
   X38        3.57587   0.00001   0.00000   0.03976   0.04073   3.61659
   Y38       -6.23991  -0.00000   0.00000   0.00398   0.00034  -6.23957
   Z38        4.50969  -0.00002   0.00000  -0.00299  -0.00623   4.50346
   X39        5.31117   0.00002   0.00000   0.06270   0.06314   5.37431
   Y39       -9.34080   0.00006   0.00000   0.00820   0.00663  -9.33417
   Z39        1.43695  -0.00001   0.00000   0.00592   0.00029   1.43724
         Item               Value     Threshold  Converged?
 Maximum Force            0.000382     0.000450     YES
 RMS     Force            0.000110     0.000300     YES
 Maximum Displacement     0.091432     0.001800     NO 
 RMS     Displacement     0.027646     0.001200     NO 
 Predicted change in Energy=-4.249275D-05
 GradGradGradGradGradGradGradGradGradGradGradGradGradGradGradGradGradGrad

                          Input orientation:                          
 ---------------------------------------------------------------------
 Center     Atomic      Atomic             Coordinates (Angstroms)
 Number     Number       Type             X           Y           Z
 ---------------------------------------------------------------------
      1          8           0       -1.162175    1.205003    0.106254
      2          6           0       -0.102328    1.978081    0.398898
      3         16           0        0.722468    1.973147    1.879515
      4         16           0       -0.278720    3.426428   -0.645376
      5          6           0        1.220722    4.381589   -0.270602
      6          1           0        1.134897    5.299541   -0.853885
      7          1           0        1.274380    4.616020    0.790812
      8          1           0        2.107883    3.830853   -0.582375
      9          6           0        2.713654    0.333659   -0.460494
     10          7           0        1.393703    0.734796   -1.038211
     11          6           0        1.098897    0.578610   -2.270166
     12          1           0        1.931617    0.088276   -2.851460
     13          1           0        3.502205    0.573811   -1.182628
     14          1           0        2.873308    0.935660    0.437676
     15          6           0       -1.306666   -0.069683    0.784047
     16          1           0       -0.421495   -0.664703    0.550369
     17          1           0       -1.340998    0.109845    1.859491
     18          6           0       -2.570063   -0.716674    0.288179
     19          6           0       -3.769372   -0.562985    0.993075
     20          6           0       -2.567193   -1.477943   -0.886873
     21          6           0       -4.945382   -1.155041    0.532891
     22          1           0       -3.781273    0.019768    1.908848
     23          6           0       -3.741039   -2.069671   -1.350722
     24          1           0       -1.641790   -1.605878   -1.439380
     25          6           0       -4.933105   -1.908786   -0.641395
     26          1           0       -5.867312   -1.030761    1.090932
     27          1           0       -3.725590   -2.657949   -2.261922
     28          1           0       -5.845816   -2.371574   -0.999842
     29          6           0        2.778933   -1.132536   -0.106147
     30          6           0        3.309192   -2.068024   -1.006531
     31          6           0        2.279802   -1.601792    1.117756
     32          6           0        3.329972   -3.429314   -0.699980
     33          1           0        3.715755   -1.726202   -1.952472
     34          6           0        2.301939   -2.961029    1.428927
     35          1           0        1.871753   -0.889185    1.826450
     36          6           0        2.824737   -3.882266    0.519249
     37          1           0        3.747230   -4.135160   -1.410484
     38          1           0        1.913819   -3.301839    2.383129
     39          1           0        2.843960   -4.939428    0.760554
 ---------------------------------------------------------------------
                    Distance matrix (angstroms):
                    1          2          3          4          5
     1  O    0.000000
     2  C    1.344085   0.000000
     3  S    2.699330   1.694858   0.000000
     4  S    2.506027   1.794250   3.080500   0.000000
     5  C    3.988849   2.824100   3.266780   1.816896   0.000000
     6  H    4.792039   3.759293   4.325097   2.355915   1.090973
     7  H    4.247406   3.001274   2.911126   2.426908   1.088318
     8  H    4.250009   3.046423   3.381028   2.421446   1.089756
     9  C    4.012791   3.372304   3.482583   4.307401   4.318639
    10  N    2.839614   2.418502   3.239938   3.193150   3.730717
    11  C    3.339489   3.244281   4.393892   3.556381   4.298342
    12  H    4.423426   4.274707   5.234206   4.571177   5.059519
    13  H    4.880170   4.179218   4.365982   4.766704   4.531681
    14  H    4.058018   3.153182   2.789515   4.160794   3.886788
    15  C    1.450898   2.406679   3.080680   3.914424   5.226260
    16  H    2.059526   2.666292   3.167576   4.264686   5.369909
    17  H    2.074895   2.675433   2.780322   4.289816   5.417333
    18  C    2.389161   3.655636   4.539631   4.825668   6.377662
    19  C    3.272569   4.500808   5.233963   5.548386   7.137697
    20  C    3.187252   4.435411   5.512241   5.417406   7.004442
    21  C    4.479340   5.769712   6.612374   6.644992   8.325906
    22  H    3.393199   4.432784   4.909199   5.513372   6.985373
    23  C    4.415520   5.717140   6.833865   6.533933   8.210024
    24  H    3.243465   4.312072   5.423486   5.273756   6.738677
    25  C    4.947178   6.286998   7.308208   7.080101   8.807717
    26  H    5.301561   6.539654   7.284952   7.356199   9.021503
    27  H    5.205934   6.457612   7.640928   7.177310   8.830993
    28  H    5.995986   7.339184   8.385086   8.045809   9.801681
    29  C    4.587105   4.269973   4.221039   5.515810   5.732420
    30  C    5.651912   5.475825   5.599238   6.572104   6.819150
    31  C    4.555046   4.359678   3.973130   5.910810   6.232980
    32  C    6.504329   6.498318   6.529890   7.747700   8.102068
    33  H    6.051819   5.816219   6.109753   6.649355   6.808743
    34  C    5.577219   5.588941   5.200370   7.194591   7.613899
    35  H    4.068098   3.762461   3.084902   5.418393   5.709862
    36  C    6.476600   6.551783   6.368338   8.025261   8.455059
    37  H    7.410810   7.447461   7.568666   8.600656   8.956427
    38  H    5.912489   5.989956   5.431245   7.697314   8.158292
    39  H    7.364188   7.527505   7.316864   9.039653   9.517328
                    6          7          8          9         10
     6  H    0.000000
     7  H    1.786529   0.000000
     8  H    1.782544   1.787976   0.000000
     9  C    5.225630   4.687846   3.551364   0.000000
    10  N    4.575790   4.292257   3.209893   1.495639   0.000000
    11  C    4.928928   5.069622   3.800497   2.437694   1.276329
    12  H    5.637584   5.847955   4.380263   2.527551   1.998802
    13  H    5.295729   5.019674   3.593434   1.095885   2.119564
    14  H    4.871720   4.028191   3.163625   1.092980   2.099481
    15  C    6.121487   5.349547   5.361010   4.227829   3.355563
    16  H    6.321905   5.551562   5.281182   3.442053   2.788750
    17  H    6.358098   5.318636   5.630577   4.676818   4.033092
    18  C    7.157225   6.593179   6.581873   5.438876   4.424649
    19  C    7.863352   7.232042   7.505330   6.704211   5.698043
    20  C    7.722748   7.396533   7.080422   5.599200   4.539583
    21  C    8.975219   8.488646   8.709277   7.865359   6.798812
    22  H    7.725116   6.923522   7.443972   6.920721   5.998066
    23  C    8.850248   8.627808   8.343647   6.944895   5.859034
    24  H    7.465761   7.224252   6.659771   4.867228   3.854076
    25  C    9.424743   9.119056   9.084187   7.970835   6.868369
    26  H    9.637736   9.109334   9.488887   8.826184   7.769992
    27  H    9.430193   9.339674   8.885654   7.325211   6.262216
    28  H   10.372929  10.135586  10.094836   8.992981   7.877921
    29  C    6.680836   6.009502   5.031136   1.509818   2.504901
    30  C    7.683220   7.214385   6.034882   2.533950   3.394981
    31  C    7.268189   6.307056   5.695054   2.534772   3.300456
    32  C    9.001942   8.436547   7.363245   3.820624   4.604710
    33  H    7.564971   7.328690   5.945021   2.733721   3.504897
    34  C    8.649290   7.672987   7.086089   3.820260   4.535502
    35  H    6.784356   5.633532   5.304428   2.726584   3.327481
    36  C    9.436452   8.642813   7.824300   4.329695   5.078464
    37  H    9.805492   9.356487   8.174998   4.684133   5.421637
    38  H    9.223270   8.101657   7.727042   4.684311   5.317001
    39  H   10.505417   9.683547   8.902983   5.414184   6.126632
                   11         12         13         14         15
    11  C    0.000000
    12  H    1.127720   0.000000
    13  H    2.637925   2.342540   0.000000
    14  H    3.257058   3.524665   1.775340   0.000000
    15  C    3.941476   4.871174   5.235182   4.313104   0.000000
    16  H    3.436981   4.204350   4.464596   3.664641   1.091870
    17  H    4.819429   5.736161   5.738151   4.523705   1.090867
    18  C    4.656626   5.547108   6.379739   5.690593   1.503548
    19  C    5.970931   6.906943   7.674752   6.832247   2.520310
    20  C    4.425283   5.152857   6.413639   6.097456   2.522717
    21  C    6.884475   7.764843   8.791682   8.093949   3.805435
    22  H    6.449227   7.436554   7.931787   6.876529   2.719717
    23  C    5.593189   6.252038   7.712383   7.481977   3.805702
    24  H    3.601882   4.199209   5.592642   5.510795   2.723202
    25  C    6.724960   7.483118   8.809692   8.378267   4.308741
    26  H    7.900324   8.810107   9.774025   8.982872   4.670904
    27  H    5.809566   6.316114   7.990630   7.984192   4.672070
    28  H    7.651559   8.364677   9.802765   9.435432   5.393037
    29  C    3.230095   3.121710   2.143258   2.140581   4.314419
    30  C    3.672444   3.154538   2.654723   3.361227   5.339070
    31  C    4.198417   4.328076   3.394007   2.693218   3.914265
    32  C    4.848364   4.354045   4.035793   4.533851   5.915055
    33  H    3.501575   2.698825   2.434814   3.675328   5.954603
    34  C    5.259244   5.268503   4.555870   4.061185   4.668809
    35  H    4.419727   4.779316   3.722000   2.502372   3.443913
    36  C    5.537036   5.284369   4.817880   4.818861   5.628001
    37  H    5.474701   4.817705   4.720843   5.467418   6.847330
    38  H    6.113520   6.236515   5.500750   4.760442   4.834813
    39  H    6.532936   6.257542   5.882605   5.884027   6.398645
                   16         17         18         19         20
    16  H    0.000000
    17  H    1.777417   0.000000
    18  C    2.165130   2.159341   0.000000
    19  C    3.378552   2.664653   1.399585   0.000000
    20  C    2.707590   3.401050   1.400103   2.411760   0.000000
    21  C    4.550416   4.043685   2.427795   1.394740   2.788508
    22  H    3.688099   2.442435   2.153124   1.085534   3.396054
    23  C    4.075225   4.562451   2.426476   2.786447   1.393992
    24  H    2.516750   3.730514   2.153332   3.395743   1.085359
    25  C    4.829355   4.820014   2.805210   2.415977   2.417318
    26  H    5.484808   4.730664   3.408065   2.151684   3.873302
    27  H    4.774835   5.507541   3.406876   3.871149   2.150594
    28  H    5.894050   5.884438   3.889505   3.399166   3.400104
    29  C    3.300397   4.730864   5.379609   6.664305   5.413862
    30  C    4.279167   5.880600   6.169932   7.507971   5.907149
    31  C    2.914974   4.073091   4.999283   6.138988   5.246641
    32  C    4.824931   6.394881   6.568508   7.841107   6.214446
    33  H    4.950539   6.593397   6.749161   8.127512   6.377505
    34  C    3.669070   4.783999   5.484054   6.542278   5.592041
    35  H    2.633963   3.364658   4.703803   5.711673   5.235743
    36  C    4.570745   5.923390   6.259252   7.397595   6.068844
    37  H    5.767780   7.389376   7.381037   8.662380   6.870729
    38  H    3.970792   4.744220   5.583645   6.460049   5.839433
    39  H    5.383368   6.649564   6.882328   7.933693   6.631476
                   21         22         23         24         25
    21  C    0.000000
    22  H    2.151415   0.000000
    23  C    2.415572   3.871973   0.000000
    24  H    3.873865   4.293104   2.151701   0.000000
    25  C    1.395431   3.398496   1.396442   3.400190   0.000000
    26  H    1.084809   2.474703   3.400300   4.958657   2.155139
    27  H    3.399647   4.956671   1.084709   2.475006   2.155329
    28  H    2.154067   4.294337   2.155075   4.295733   1.084296
    29  C    7.750736   6.958757   6.703523   4.641589   7.769464
    30  C    8.446380   7.945627   7.058628   4.991308   8.251917
    31  C    7.262571   6.323916   6.524019   4.681650   7.430672
    32  C    8.670281   8.322978   7.229889   5.346966   8.402017
    33  H    9.028762   8.611831   7.488916   5.383403   8.749574
    34  C    7.522509   6.791240   6.711077   5.061286   7.598639
    35  H    6.943868   5.726228   6.556783   4.850183   7.309988
    36  C    8.234846   7.797193   7.063407   5.382196   8.088624
    37  H    9.392514   9.217361   7.768140   5.953120   8.994246
    38  H    7.421641   6.609999   6.887474   5.489099   7.613718
    39  H    8.662982   8.354993   7.487002   6.006182   8.463627
                   26         27         28         29         30
    26  H    0.000000
    27  H    4.298411   0.000000
    28  H    2.483863   2.483992   0.000000
    29  C    8.729312   7.020190   8.759007   0.000000
    30  C    9.470136   7.170228   9.160041   1.402499   0.000000
    31  C    8.167145   6.971544   8.432227   1.402594   2.406160
    32  C    9.672148   7.267436   9.241419   2.435462   1.395535
    33  H   10.078746   7.505833   9.630558   2.153832   1.084870
    34  C    8.401002   7.074273   8.522458   2.434617   2.782709
    35  H    7.775226   7.153569   8.351423   2.148750   3.388461
    36  C    9.165676   7.220848   8.931311   2.820325   2.419540
    37  H   10.408352   7.664864   9.762448   3.413891   2.151304
    38  H    8.208140   7.334441   8.515974   3.413325   3.867706
    39  H    9.553694   7.582842   9.230659   3.904847   3.403526
                   31         32         33         34         35
    31  C    0.000000
    32  C    2.783318   0.000000
    33  H    3.391716   2.148990   0.000000
    34  C    1.394576   2.410060   3.867498   0.000000
    35  H    1.084694   3.868011   4.287330   2.153049   0.000000
    36  C    2.419860   1.395330   3.398814   1.396249   3.402276
    37  H    3.868242   1.084960   2.469377   3.395543   4.952929
    38  H    2.150644   3.395187   4.952478   1.085029   2.476400
    39  H    3.403775   2.156342   4.294807   2.157446   4.299510
                   36         37         38         39
    36  C    0.000000
    37  H    2.153792   0.000000
    38  H    2.154232   4.295034   0.000000
    39  H    1.084523   2.485186   2.485882   0.000000
 Stoichiometry    C17H18NOS2(1-)
 Framework group  C1[X(C17H18NOS2)]
 Deg. of freedom   111
 Full point group                 C1      NOp   1
 Largest Abelian subgroup         C1      NOp   1
 Largest concise Abelian subgroup C1      NOp   1
                         Standard orientation:                         
 ---------------------------------------------------------------------
 Center     Atomic      Atomic             Coordinates (Angstroms)
 Number     Number       Type             X           Y           Z
 ---------------------------------------------------------------------
      1          8           0       -1.238334    1.132657    0.072602
      2          6           0       -0.233942    1.981423    0.350734
      3         16           0        0.586695    2.060997    1.831533
      4         16           0       -0.506449    3.394096   -0.721379
      5          6           0        0.924014    4.455930   -0.364454
      6          1           0        0.777074    5.354546   -0.965386
      7          1           0        0.959773    4.713831    0.692260
      8          1           0        1.847069    3.960835   -0.665149
      9          6           0        2.688702    0.515856   -0.475519
     10          7           0        1.345572    0.815225   -1.061451
     11          6           0        1.064207    0.615716   -2.290291
     12          1           0        1.929316    0.171991   -2.861647
     13          1           0        3.460388    0.795086   -1.201808
     14          1           0        2.805538    1.144471    0.410933
     15          6           0       -1.297120   -0.135631    0.774810
     16          1           0       -0.373180   -0.673534    0.553050
     17          1           0       -1.345445    0.061796    1.846574
     18          6           0       -2.512798   -0.876359    0.290969
     19          6           0       -3.721006   -0.790963    0.992240
     20          6           0       -2.456186   -1.658128   -0.869168
     21          6           0       -4.853292   -1.470272    0.543055
     22          1           0       -3.774053   -0.192864    1.896589
     23          6           0       -3.586329   -2.337034   -1.322024
     24          1           0       -1.523266   -1.733509   -1.418697
     25          6           0       -4.787807   -2.243882   -0.616457
     26          1           0       -5.782507   -1.398195    1.098188
     27          1           0       -3.529375   -2.940315   -2.221691
     28          1           0       -5.666357   -2.774404   -0.966305
     29          6           0        2.852771   -0.935433   -0.092908
     30          6           0        3.446904   -1.849882   -0.974833
     31          6           0        2.384518   -1.413888    1.139605
     32          6           0        3.559538   -3.200470   -0.642054
     33          1           0        3.830972   -1.499485   -1.927019
     34          6           0        2.498357   -2.762247    1.476966
     35          1           0        1.927782   -0.717149    1.834233
     36          6           0        3.084095   -3.663166    0.585469
     37          1           0        4.025005   -3.889874   -1.338618
     38          1           0        2.132607   -3.110222    2.437397
     39          1           0        3.174637   -4.711745    0.847144
 ---------------------------------------------------------------------
 Rotational constants (GHZ):      0.2535423      0.2083672      0.1375901
 Standard basis: 6-311++G(d,p) (5D, 7F)
 There are   625 symmetry adapted cartesian basis functions of A   symmetry.
 There are   604 symmetry adapted basis functions of A   symmetry.
   604 basis functions,   946 primitive gaussians,   625 cartesian basis functions
    84 alpha electrons       84 beta electrons
       nuclear repulsion energy      1852.9151117111 Hartrees.
 NAtoms=   39 NActive=   39 NUniq=   39 SFac= 1.00D+00 NAtFMM=   60 NAOKFM=F Big=F
 Integral buffers will be    131072 words long.
 Raffenetti 2 integral format.
 Two-electron integral symmetry is turned on.
 Force inversion solution in PCM.
 ------------------------------------------------------------------------------
 Polarizable Continuum Model (PCM)
 =================================
 Model                : PCM (using non-symmetric T matrix).
 Atomic radii         : UFF (Universal Force Field).
 Polarization charges : Total charges.
 Charge compensation  : None.
 Solution method      : Matrix inversion.
 Cavity type          : Scaled VdW (van der Waals Surface) (Alpha=1.100).
 Cavity algorithm     : GePol (No added spheres)
                        Default sphere list used, NSphG=   39.
                        Lebedev-Laikov grids with approx.  5.0 points / Ang**2.
                        Smoothing algorithm: York/Karplus (Gamma=1.0000).
                        Polarization charges: spherical gaussians, with
                                              point-specific exponents (IZeta= 3).
                        Self-potential: point-specific (ISelfS= 7).
                        Self-field    : sphere-specific E.n sum rule (ISelfD= 2).
 1st derivatives      : Analytical E(r).r(x)/FMM algorithm (CHGder, D1EAlg=3).
                        Cavity 1st derivative terms included.
 2nd derivatives      : Analytical E(r).r(xy)/FMM algorithm (CHGder, D2EAlg=3).
                        Cavity 2nd derivative terms included.
 Solvent              : n,n-DiMethylFormamide, Eps=  37.219000 Eps(inf)=   2.046330
 ------------------------------------------------------------------------------
 One-electron integrals computed using PRISM.
 NBasis=   604 RedAO= T EigKep=  1.37D-06  NBF=   604
 NBsUse=   602 1.00D-06 EigRej=  5.38D-07 NBFU=   602
 Initial guess from the checkpoint file:  "/localscratch/srahman.25087260.0/Gau-438907.chk"
[truncated: 1,053,002 more chars]
