# Supplementary material for: The reaction of arylmethyl isocyanides and arylmethylamines with xanthate esters: a facile and unexpected synthesis of carbamothioates
Source: Beilstein J Org Chem. 2020 Feb 3;16:159–67. doi: 10.3762/bjoc.16.18 (PMC7034244; doi:10.3762/bjoc.16.18)
Supplement: File 2 — DFT output files. [file Beilstein_J_Org_Chem-16-159-s002.zip › DFT_output_files/TS3.out]

 Entering Gaussian System, Link 0=g09
 Initial command:
 /opt/software/gaussian/g09.e01/l1.exe "/localscratch/srahman.25098643.0/Gau-149605.inp" -scrdir="/localscratch/srahman.25098643.0/"
 Entering Link 1 = /opt/software/gaussian/g09.e01/l1.exe PID=    149606.
  
 Copyright (c) 1988,1990,1992,1993,1995,1998,2003,2009,2015,
            Gaussian, Inc.  All Rights Reserved.
  
 This is part of the Gaussian(R) 09 program.  It is based on
 the Gaussian(R) 03 system (copyright 2003, Gaussian, Inc.),
 the Gaussian(R) 98 system (copyright 1998, Gaussian, Inc.),
 the Gaussian(R) 94 system (copyright 1995, Gaussian, Inc.),
 the Gaussian 92(TM) system (copyright 1992, Gaussian, Inc.),
 the Gaussian 90(TM) system (copyright 1990, Gaussian, Inc.),
 the Gaussian 88(TM) system (copyright 1988, Gaussian, Inc.),
 the Gaussian 86(TM) system (copyright 1986, Carnegie Mellon
 University), and the Gaussian 82(TM) system (copyright 1983,
 Carnegie Mellon University). Gaussian is a federally registered
 trademark of Gaussian, Inc.
  
 This software contains proprietary and confidential information,
 including trade secrets, belonging to Gaussian, Inc.
  
 This software is provided under written license and may be
 used, copied, transmitted, or stored only in accord with that
 written license.
  
 The following legend is applicable only to US Government
 contracts under FAR:
  
                    RESTRICTED RIGHTS LEGEND
  
 Use, reproduction and disclosure by the US Government is
 subject to restrictions as set forth in subparagraphs (a)
 and (c) of the Commercial Computer Software - Restricted
 Rights clause in FAR 52.227-19.
  
 Gaussian, Inc.
 340 Quinnipiac St., Bldg. 40, Wallingford CT 06492
  
  
 ---------------------------------------------------------------
 Warning -- This program may not be used in any manner that
 competes with the business of Gaussian, Inc. or will provide
 assistance to any competitor of Gaussian, Inc.  The licensee
 of this program is prohibited from giving any competitor of
 Gaussian, Inc. access to this program.  By using this program,
 the user acknowledges that Gaussian, Inc. is engaged in the
 business of creating and licensing software in the field of
 computational chemistry and represents and warrants to the
 licensee that it is not a competitor of Gaussian, Inc. and that
 it will not use this program in any manner prohibited above.
 ---------------------------------------------------------------
  

 Cite this work as:
 Gaussian 09, Revision E.01,
 M. J. Frisch, G. W. Trucks, H. B. Schlegel, G. E. Scuseria, 
 M. A. Robb, J. R. Cheeseman, G. Scalmani, V. Barone, B. Mennucci, 
 G. A. Petersson, H. Nakatsuji, M. Caricato, X. Li, H. P. Hratchian, 
 A. F. Izmaylov, J. Bloino, G. Zheng, J. L. Sonnenberg, M. Hada, 
 M. Ehara, K. Toyota, R. Fukuda, J. Hasegawa, M. Ishida, T. Nakajima, 
 Y. Honda, O. Kitao, H. Nakai, T. Vreven, J. A. Montgomery, Jr., 
 J. E. Peralta, F. Ogliaro, M. Bearpark, J. J. Heyd, E. Brothers, 
 K. N. Kudin, V. N. Staroverov, T. Keith, R. Kobayashi, J. Normand, 
 K. Raghavachari, A. Rendell, J. C. Burant, S. S. Iyengar, J. Tomasi, 
 M. Cossi, N. Rega, J. M. Millam, M. Klene, J. E. Knox, J. B. Cross, 
 V. Bakken, C. Adamo, J. Jaramillo, R. Gomperts, R. E. Stratmann, 
 O. Yazyev, A. J. Austin, R. Cammi, C. Pomelli, J. W. Ochterski, 
 R. L. Martin, K. Morokuma, V. G. Zakrzewski, G. A. Voth, 
 P. Salvador, J. J. Dannenberg, S. Dapprich, A. D. Daniels, 
 O. Farkas, J. B. Foresman, J. V. Ortiz, J. Cioslowski, 
 and D. J. Fox, Gaussian, Inc., Wallingford CT, 2013.
 
 ******************************************
 Gaussian 09:  EM64L-G09RevE.01 30-Nov-2015
                 9-Aug-2019 
 ******************************************
 %nprocs=48
 Will use up to   48 processors via shared memory.
 %mem=6GB
 ----------------------------------------------------------------------
 # opt=(calcall,ts,cartesian,noeigentest) freq b3lyp/6-311++g(d,p) scrf
 =(solvent=n,n-DiMethylFormamide,pcm)
 ----------------------------------------------------------------------
 1/5=1,10=4,11=1,14=-1,18=10,26=3,38=1/1,3;
 2/12=2,17=6,18=5,29=2,40=1/2;
 3/5=4,6=6,7=1111,11=2,16=1,25=1,30=1,70=2201,71=2,72=148,74=-5,140=1/1,2,3;
 4//1;
 5/5=2,38=5,53=148/2;
 8/6=4,10=90,11=11/1;
 11/6=1,8=1,9=11,15=111,16=1/1,2,10;
 10/6=1/2;
 6/7=2,8=2,9=2,10=2,18=1,28=1/1;
 7/7=1,10=1,25=1/1,2,3,16;
 1/5=1,10=4,11=1,14=-1,18=10,26=3/3(3);
 2/29=1/2;
 7/7=1,8=1,9=1,25=1,44=-1/16;
 99/12=1/99;
 2/29=1/2;
 3/5=4,6=6,7=1111,11=2,16=1,25=1,30=1,70=2205,71=2,72=148,74=-5,140=1/1,2,3;
 4/5=5,16=3,69=1/1;
 5/5=2,38=5,53=148/2;
 8/6=4,10=90,11=11/1;
 11/6=1,8=1,9=11,15=111,16=1/1,2,10;
 10/6=1/2;
 7/7=1,10=1,25=1/1,2,3,16;
 1/5=1,10=4,11=1,14=-1,18=10,26=3/3(-8);
 2/29=1/2;
 6/7=2,8=2,9=2,10=2,18=1,19=2,28=1/1;
 7/7=1,8=1,9=1,25=1,44=-1/16;
 99/12=1/99;
 ---------
 ts2 b3lyp
 ---------
 Symbolic Z-matrix:
 Charge = -1 Multiplicity = 1
 8                    0    -1.2188   -0.06481   0.09962 
 6                    0    -0.04514   0.45677   0.34212 
 16                   0     0.40063   1.05257   1.88049 
 6                    0     2.23454   0.5278   -0.63291 
 7                    0     0.9425   -0.17333  -0.49401 
 6                    0     0.66409  -1.28755  -1.12536 
 1                    0     1.5711   -1.55307  -1.67382 
 1                    0     2.30445   0.86666  -1.6561 
 1                    0     2.20995   1.40232  -0.00692 
 6                    0    -2.3633    0.38867   0.77411 
 1                    0    -2.22851   0.26564   1.83961 
 1                    0    -2.49118   1.44069   0.5554 
 6                    0    -3.54817  -0.41743   0.29414 
 6                    0    -4.82072  -0.05902   0.73229 
 6                    0    -3.4119   -1.5129   -0.55045 
 6                    0    -5.93778  -0.77903   0.34042 
 1                    0    -4.93849   0.7933    1.38124 
 6                    0    -4.53361  -2.23368  -0.94343 
 1                    0    -2.43472  -1.7905   -0.89847 
 6                    0    -5.7976   -1.8743   -0.50205 
 1                    0    -6.91357  -0.48455   0.68735 
 1                    0    -4.41403  -3.07826  -1.60012 
 1                    0    -6.6627   -2.43531  -0.81172 
 6                    0     3.43325  -0.3276   -0.27513 
 6                    0     4.50055  -0.42977  -1.15809 
 6                    0     3.52067  -0.98435   0.95273 
 6                    0     5.63536  -1.16499  -0.83179 
 1                    0     4.44797   0.0659   -2.11247 
 6                    0     4.64701  -1.72108   1.27829 
 1                    0     2.70464  -0.90753   1.64734 
 6                    0     5.71139  -1.81466   0.38797 
 1                    0     6.44944  -1.23146  -1.53312 
 1                    0     4.69715  -2.22174   2.22982 
 1                    0     6.58494  -2.38895   0.64477 
 16                   0    -0.37713   2.46388  -1.17525 
 6                    0     0.24162   3.91159  -0.26738 
 1                    0     1.17967   4.27433  -0.67995 
 1                    0    -0.47657   4.726    -0.30415 
 1                    0     0.40587   3.65432   0.77573 
 

 GradGradGradGradGradGradGradGradGradGradGradGradGradGradGradGradGradGrad
 Berny optimization.
 Initialization pass.
 No Z-matrix variables, so optimization will use Cartesian coordinates.
 Trust Radius=3.00D-01 FncErr=1.00D-07 GrdErr=1.00D-06
 Number of steps in this run=    127 maximum allowed number of steps=    234.
 Search for a saddle point of order  1.
 GradGradGradGradGradGradGradGradGradGradGradGradGradGradGradGradGradGrad

 ---------------------------------------------------------------------------------------------------
                            Z-MATRIX (ANGSTROMS AND DEGREES)
   CD    Cent   Atom    N1       Length/X        N2       Alpha/Y        N3        Beta/Z          J
 ---------------------------------------------------------------------------------------------------
      1      1  O        0  -1.218802         -0.064807          0.099622
      2      2  C        0  -0.045137          0.456772          0.342120
      3      3  S        0   0.400632          1.052566          1.880494
      4      4  C        0   2.234540          0.527798         -0.632914
      5      5  N        0   0.942496         -0.173331         -0.494012
      6      6  C        0   0.664094         -1.287547         -1.125356
      7      7  H        0   1.571099         -1.553073         -1.673815
      8      8  H        0   2.304446          0.866663         -1.656096
      9      9  H        0   2.209946          1.402320         -0.006920
     10     10  C        0  -2.363296          0.388671          0.774108
     11     11  H        0  -2.228514          0.265644          1.839605
     12     12  H        0  -2.491184          1.440689          0.555397
     13     13  C        0  -3.548166         -0.417434          0.294141
     14     14  C        0  -4.820718         -0.059019          0.732292
     15     15  C        0  -3.411902         -1.512900         -0.550450
     16     16  C        0  -5.937775         -0.779028          0.340420
     17     17  H        0  -4.938488          0.793299          1.381239
     18     18  C        0  -4.533614         -2.233685         -0.943428
     19     19  H        0  -2.434720         -1.790502         -0.898468
     20     20  C        0  -5.797604         -1.874299         -0.502053
     21     21  H        0  -6.913569         -0.484553          0.687353
     22     22  H        0  -4.414032         -3.078263         -1.600122
     23     23  H        0  -6.662696         -2.435305         -0.811721
     24     24  C        0   3.433251         -0.327601         -0.275130
     25     25  C        0   4.500545         -0.429765         -1.158093
     26     26  C        0   3.520673         -0.984351          0.952733
     27     27  C        0   5.635358         -1.164991         -0.831794
     28     28  H        0   4.447968          0.065896         -2.112473
     29     29  C        0   4.647006         -1.721083          1.278286
     30     30  H        0   2.704637         -0.907525          1.647336
     31     31  C        0   5.711386         -1.814661          0.387971
     32     32  H        0   6.449436         -1.231460         -1.533118
     33     33  H        0   4.697148         -2.221736          2.229824
     34     34  H        0   6.584938         -2.388949          0.644771
     35     35  S        0  -0.377133          2.463882         -1.175252
     36     36  C        0   0.241622          3.911591         -0.267382
     37     37  H        0   1.179671          4.274325         -0.679954
     38     38  H        0  -0.476570          4.726001         -0.304152
     39     39  H        0   0.405869          3.654322          0.775726
 ---------------------------------------------------------------------------------------------------
                         Z-Matrix orientation:                         
 ---------------------------------------------------------------------
 Center     Atomic      Atomic             Coordinates (Angstroms)
 Number     Number       Type             X           Y           Z
 ---------------------------------------------------------------------
      1          8           0       -1.218802   -0.064807    0.099622
      2          6           0       -0.045137    0.456772    0.342120
      3         16           0        0.400632    1.052566    1.880494
      4          6           0        2.234540    0.527798   -0.632914
      5          7           0        0.942496   -0.173331   -0.494012
      6          6           0        0.664094   -1.287547   -1.125356
      7          1           0        1.571099   -1.553073   -1.673815
      8          1           0        2.304446    0.866663   -1.656096
      9          1           0        2.209946    1.402320   -0.006920
     10          6           0       -2.363296    0.388671    0.774108
     11          1           0       -2.228514    0.265644    1.839605
     12          1           0       -2.491184    1.440689    0.555397
     13          6           0       -3.548166   -0.417434    0.294141
     14          6           0       -4.820718   -0.059019    0.732292
     15          6           0       -3.411902   -1.512900   -0.550450
     16          6           0       -5.937775   -0.779028    0.340420
     17          1           0       -4.938488    0.793299    1.381239
     18          6           0       -4.533614   -2.233685   -0.943428
     19          1           0       -2.434720   -1.790502   -0.898468
     20          6           0       -5.797604   -1.874299   -0.502053
     21          1           0       -6.913569   -0.484553    0.687353
     22          1           0       -4.414032   -3.078263   -1.600122
     23          1           0       -6.662696   -2.435305   -0.811721
     24          6           0        3.433251   -0.327601   -0.275130
     25          6           0        4.500545   -0.429765   -1.158093
     26          6           0        3.520673   -0.984351    0.952733
     27          6           0        5.635358   -1.164991   -0.831794
     28          1           0        4.447968    0.065896   -2.112473
     29          6           0        4.647006   -1.721083    1.278286
     30          1           0        2.704637   -0.907525    1.647336
     31          6           0        5.711386   -1.814661    0.387971
     32          1           0        6.449436   -1.231460   -1.533118
     33          1           0        4.697148   -2.221736    2.229824
     34          1           0        6.584938   -2.388949    0.644771
     35         16           0       -0.377133    2.463882   -1.175252
     36          6           0        0.241622    3.911591   -0.267382
     37          1           0        1.179671    4.274325   -0.679954
     38          1           0       -0.476570    4.726001   -0.304152
     39          1           0        0.405869    3.654322    0.775726
 ---------------------------------------------------------------------
                    Distance matrix (angstroms):
                    1          2          3          4          5
     1  O    0.000000
     2  C    1.307035   0.000000
     3  S    2.653789   1.708881   0.000000
     4  C    3.579575   2.480456   3.155284   0.000000
     5  N    2.243967   1.439293   2.726668   1.476568   0.000000
     6  C    2.557530   2.387288   3.818465   2.450363   1.310565
     7  H    3.625405   3.273483   4.559875   2.419432   1.921136
     8  H    4.045177   3.111498   4.020763   1.080101   2.070491
     9  H    3.730968   2.470079   2.637855   1.075761   2.079991
    10  C    1.403724   2.359049   3.050270   4.810318   3.585001
    11  H    2.038690   2.654454   2.744691   5.108907   3.961537
    12  H    2.023167   2.645132   3.204547   4.957612   3.936557
    13  C    2.363920   3.610783   4.502268   5.932334   4.565831
    14  C    3.657062   4.819175   5.460447   7.210049   5.893346
    15  C    2.707260   4.001424   5.198704   6.004461   4.556140
    16  C    4.778787   6.020829   6.775099   8.333181   6.957102
    17  H    4.026779   5.013771   5.368676   7.455175   6.247953
    18  C    4.096335   5.388656   6.566640   7.316428   5.868118
    19  H    2.335094   3.507051   4.883123   5.219868   3.766220
    20  C    4.960010   6.263976   7.256804   8.384661   6.951425
    21  H    5.740382   6.941227   7.568610   9.298164   7.950487
    22  H    4.709516   5.946093   7.235981   7.625135   6.193101
    23  H    6.007145   7.313518   8.324894   9.379379   7.940807
    24  C    4.674516   3.618760   3.968420   1.515462   2.505109
    25  C    5.867365   4.868245   5.314095   2.515456   3.628564
    26  C    4.902651   3.894186   3.839847   2.540671   3.065587
    27  C    7.004102   6.022974   6.298922   3.804031   4.808372
    28  H    6.084631   5.134764   5.770462   2.702168   3.868460
    29  C    6.208076   5.256963   5.107590   3.811843   4.388618
    30  H    4.301042   3.335589   3.033934   2.735084   2.868720
    31  C    7.153505   6.188624   6.217131   4.314832   5.119978
    32  H    7.926462   6.967505   7.311467   4.655180   5.703137
    33  H    6.647448   5.764295   5.413237   4.671150   5.070765
    34  H    8.160710   7.221331   7.184475   5.391276   6.167896
    35  S    2.954315   2.537938   3.454608   3.295965   3.026615
    36  C    4.251973   3.519872   3.579480   3.944032   4.150804
    37  H    5.018812   4.137451   4.188380   3.892483   4.457855
    38  H    4.864749   4.339368   4.363059   5.008304   5.104238
    39  H    4.114437   3.258181   2.826601   3.886317   4.068308
                    6          7          8          9         10
     6  C    0.000000
     7  H    1.092689   0.000000
     8  H    2.759177   2.528485   0.000000
     9  H    3.297869   3.452682   1.736560   0.000000
    10  C    3.947501   5.024158   5.284145   4.748898   0.000000
    11  H    4.423864   5.485336   5.755769   4.939799   1.081011
    12  H    4.497108   5.516715   5.312088   4.734796   1.082096
    13  C    4.529371   5.600839   6.301222   6.046321   1.511321
    14  C    5.919738   6.991200   7.571608   7.218877   2.498219
    15  C    4.122505   5.108215   6.289786   6.356029   2.543620
    16  C    6.781723   7.812777   8.638784   8.441817   3.785301
    17  H    6.480884   7.563963   7.854354   7.307394   2.676555
    18  C    5.286250   6.185808   7.541825   7.718366   3.812737
    19  H    3.147553   4.087068   5.485820   5.706303   2.747982
    20  C    6.518154   7.468199   8.630637   8.666155   4.306285
    21  H    7.832732   8.871665   9.606734   9.342421   4.634116
    22  H    5.405500   6.176846   7.791246   8.154201   4.675694
    23  H    7.422774   8.325678   9.592997   9.700456   5.382800
    24  C    3.051657   2.631675   2.146517   2.135659   5.934130
    25  C    3.931312   3.179535   2.598381   3.150965   7.177433
    26  C    3.545480   3.320096   3.422200   2.887064   6.044683
    27  C    4.981432   4.168670   3.987740   4.359467   8.304893
    28  H    4.138105   3.330144   2.333280   3.350839   7.404718
    29  C    4.672155   4.266653   4.560111   4.164932   7.338228
    30  H    3.463532   3.568149   3.771016   2.883863   5.303451
    31  C    5.295580   4.632641   4.793219   4.771267   8.378798
    32  H    5.799965   4.890951   4.647385   5.219133   9.252695
    33  H    5.328740   5.045561   5.510318   4.931833   7.667020
    34  H    6.277167   5.586870   5.849411   5.825717   9.370314
    35  S    3.893567   4.492227   3.158035   3.030659   3.471505
    36  C    5.286363   5.797251   3.931330   3.199778   4.503472
    37  H    5.603447   5.924487   3.718889   3.124557   5.455751
    38  H    6.175617   6.745050   4.945330   4.283990   4.851269
    39  H    5.301213   5.871539   4.158052   2.989773   4.281677
                   11         12         13         14         15
    11  H    0.000000
    12  H    1.760374   0.000000
    13  C    2.143953   2.153622   0.000000
    14  C    2.837441   2.776174   1.392776   0.000000
    15  C    3.205618   3.285469   1.389945   2.396656   0.000000
    16  C    4.134914   4.105161   2.417255   1.385566   2.777094
    17  H    2.798657   2.662785   2.140246   1.077705   3.373491
    18  C    4.393792   4.463073   2.408620   2.760369   1.390036
    19  H    3.430350   3.543657   2.132462   3.369035   1.073808
    20  C    4.775052   4.799975   2.795774   2.402739   2.413405
    21  H    4.882645   4.825086   3.388961   2.136147   3.853742
    22  H    5.271615   5.363258   3.379048   3.836845   2.134581
    23  H    5.829805   5.856095   3.872342   3.379881   3.389212
    24  C    6.072860   6.238233   7.005164   8.319558   6.952471
    25  C    7.399326   7.437669   8.178685   9.518243   8.009321
    26  C    5.949973   6.494699   7.122052   8.395453   7.113334
    27  C    8.427548   8.646071   9.282440  10.630102   9.058317
    28  H    7.761072   7.560385   8.364422   9.696228   8.167623
    29  C    7.178784   7.840480   8.356368   9.627999   8.266415
    30  H    5.074374   5.805428   6.416297   7.628121   6.527541
    31  C    8.335282   8.826522   9.364847  10.682979   9.176387
    32  H    9.429920   9.562268  10.195762  11.555218   9.914173
    33  H    7.369133   8.239489   8.659537   9.874701   8.601690
    34  H    9.281779   9.851401  10.329066  11.641530  10.106079
    35  S    4.165240   2.917410   4.529520   5.454283   5.041329
    36  C    4.881997   3.774990   5.780853   6.510943   6.546256
    37  H    5.833817   4.799038   6.731560   7.535050   7.388592
    38  H    5.249742   3.948515   6.020596   6.545399   6.899328
    39  H    4.422098   3.652620   5.696096   6.411552   6.560053
                   16         17         18         19         20
    16  C    0.000000
    17  H    2.134032   0.000000
    18  C    2.394987   3.838051   0.000000
    19  H    3.850885   4.259336   2.145644   0.000000
    20  C    1.388894   3.376529   1.386233   3.387205   0.000000
    21  H    1.076686   2.452617   3.373884   4.927517   2.142769
    22  H    3.372533   4.914525   1.076503   2.463397   2.137652
    23  H    2.143873   4.266831   2.142659   4.277742   1.076571
    24  C    9.402064   8.607322   8.218924   6.079615   9.362289
    25  C   10.551116   9.850860   9.215001   7.072263  10.419642
    26  C    9.480471   8.654540   8.368262   6.288365   9.473051
    27  C   11.638748  10.979009  10.225584   8.094558  11.459689
    28  H   10.704870  10.041947   9.344707   7.231280  10.551282
    29  C   10.667926   9.910318   9.459522   7.409043  10.596365
    30  H    8.741615   7.834601   7.801477   5.802909   8.822847
    31  C   11.695202  11.009444  10.339644   8.247094  11.543507
    32  H   12.536261  11.928032  11.044436   8.924323  12.307166
    33  H   10.897378  10.131930   9.760975   7.799725  10.850055
    34  H   12.629442  11.977414  11.232483   9.170276  12.446181
    35  S    6.613204   5.489304   6.276720   4.733926   6.975279
    36  C    7.781791   6.266996   7.811807   6.330477   8.366830
    37  H    8.788377   7.334707   8.664020   7.063547   9.301591
    38  H    7.781104   6.181861   8.081182   6.830254   8.480361
    39  H    7.751510   6.092147   7.875443   6.365374   8.407226
                   21         22         23         24         25
    21  H    0.000000
    22  H    4.267032   0.000000
    23  H    2.472973   2.468089   0.000000
    24  C   10.392675   8.420309  10.327560   0.000000
    25  C   11.562468   9.310189  11.347251   1.388948   0.000000
    26  C   10.449576   8.594247  10.436454   1.395210   2.392342
    27  C   12.658846  10.258712  12.363504   2.420821   1.390981
    28  H   11.714373   9.417180  11.462758   2.135491   1.076701
    29  C   11.641525   9.603623  11.523350   2.414145   2.761321
    30  H    9.675245   8.119947   9.804489   2.136133   3.365111
    31  C   12.698358  10.395831  12.447585   2.800170   2.402995
    32  H   13.566807  11.019533  13.187026   3.390703   2.140452
    33  H   11.840852   9.920470  11.761916   3.385259   3.837681
    34  H   13.632250  11.246868  13.327540   3.876661   3.381333
    35  S    7.408614   6.869675   7.977624   4.808495   5.671440
    36  C    8.451885   8.503492   9.394094   5.306346   6.146476
    37  H    9.487728   9.284222  10.321784   5.140061   5.778000
    38  H    8.340738   8.836837   9.476818   6.389557   7.216842
    39  H    8.409059   8.614163   9.464045   5.111267   6.098016
                   26         27         28         29         30
    26  C    0.000000
    27  C    2.772915   0.000000
    28  H    3.370220   2.136613   0.000000
    29  C    1.384697   2.395520   3.837989   0.000000
    30  H    1.074379   3.847272   4.257102   2.137960   0.000000
    31  C    2.409895   1.384080   3.374158   1.390799   3.383701
    32  H    3.849438   1.076567   2.454518   3.375274   4.923793
    33  H    2.132176   3.372010   4.914356   1.076379   2.456938
    34  H    3.384886   2.140098   4.265595   2.145453   4.272761
    35  S    5.622413   7.031126   5.469033   6.983964   5.369422
    36  C    6.017566   7.428501   5.990582   7.315977   5.740772
    37  H    5.983279   7.032948   5.517676   7.197363   5.881613
    38  H    7.082784   8.505166   7.016956   8.385704   6.757588
    39  H    5.590226   7.290916   6.128381   6.865478   5.182131
                   31         32         33         34         35
    31  C    0.000000
    32  H    2.139024   0.000000
    33  H    2.141684   4.267422   0.000000
    34  H    1.076497   2.470089   2.470649   0.000000
    35  S    7.603924   7.770821   7.700512   8.679452   0.000000
    36  C    7.945928   8.160271   7.981569   8.987018   1.817401
    37  H    7.665028   7.668897   7.939664   8.681649   2.438578
    38  H    9.030509   9.217986   9.025488  10.069154   2.426084
    39  H    7.629459   8.107178   7.420076   8.644025   2.415896
                   36         37         38         39
    36  C    0.000000
    37  H    1.087073   0.000000
    38  H    1.086469   1.757377   0.000000
    39  H    1.086848   1.761300   1.758787   0.000000
 Stoichiometry    C17H18NOS2(1-)
 Framework group  C1[X(C17H18NOS2)]
 Deg. of freedom   111
 Full point group                 C1      NOp   1
 Largest Abelian subgroup         C1      NOp   1
 Largest concise Abelian subgroup C1      NOp   1
                         Standard orientation:                         
 ---------------------------------------------------------------------
 Center     Atomic      Atomic             Coordinates (Angstroms)
 Number     Number       Type             X           Y           Z
 ---------------------------------------------------------------------
      1          8           0       -1.218802   -0.064807    0.099622
      2          6           0       -0.045137    0.456772    0.342120
      3         16           0        0.400632    1.052566    1.880494
      4          6           0        2.234540    0.527798   -0.632914
      5          7           0        0.942496   -0.173331   -0.494012
      6          6           0        0.664094   -1.287547   -1.125356
      7          1           0        1.571099   -1.553073   -1.673815
      8          1           0        2.304446    0.866663   -1.656096
      9          1           0        2.209946    1.402320   -0.006920
     10          6           0       -2.363296    0.388671    0.774108
     11          1           0       -2.228514    0.265644    1.839605
     12          1           0       -2.491184    1.440689    0.555397
     13          6           0       -3.548166   -0.417434    0.294141
     14          6           0       -4.820718   -0.059019    0.732292
     15          6           0       -3.411902   -1.512900   -0.550450
     16          6           0       -5.937775   -0.779028    0.340420
     17          1           0       -4.938488    0.793299    1.381239
     18          6           0       -4.533614   -2.233685   -0.943428
     19          1           0       -2.434720   -1.790502   -0.898468
     20          6           0       -5.797604   -1.874299   -0.502053
     21          1           0       -6.913569   -0.484553    0.687353
     22          1           0       -4.414032   -3.078263   -1.600122
     23          1           0       -6.662696   -2.435305   -0.811721
     24          6           0        3.433251   -0.327601   -0.275130
     25          6           0        4.500545   -0.429765   -1.158093
     26          6           0        3.520673   -0.984351    0.952733
     27          6           0        5.635358   -1.164991   -0.831794
     28          1           0        4.447968    0.065896   -2.112473
     29          6           0        4.647006   -1.721083    1.278286
     30          1           0        2.704637   -0.907525    1.647336
     31          6           0        5.711386   -1.814661    0.387971
     32          1           0        6.449436   -1.231460   -1.533118
     33          1           0        4.697148   -2.221736    2.229824
     34          1           0        6.584938   -2.388949    0.644771
     35         16           0       -0.377133    2.463882   -1.175252
     36          6           0        0.241622    3.911591   -0.267382
     37          1           0        1.179671    4.274325   -0.679954
     38          1           0       -0.476570    4.726001   -0.304152
     39          1           0        0.405869    3.654322    0.775726
 ---------------------------------------------------------------------
 Rotational constants (GHZ):      0.4649385      0.1264544      0.1130205
 Standard basis: 6-311++G(d,p) (5D, 7F)
 There are   625 symmetry adapted cartesian basis functions of A   symmetry.
 There are   604 symmetry adapted basis functions of A   symmetry.
   604 basis functions,   946 primitive gaussians,   625 cartesian basis functions
    84 alpha electrons       84 beta electrons
       nuclear repulsion energy      1836.9101403135 Hartrees.
 NAtoms=   39 NActive=   39 NUniq=   39 SFac= 1.00D+00 NAtFMM=   60 NAOKFM=F Big=F
 Integral buffers will be    131072 words long.
 Raffenetti 2 integral format.
 Two-electron integral symmetry is turned on.
 Force inversion solution in PCM.
 ------------------------------------------------------------------------------
 Polarizable Continuum Model (PCM)
 =================================
 Model                : PCM (using non-symmetric T matrix).
 Atomic radii         : UFF (Universal Force Field).
 Polarization charges : Total charges.
 Charge compensation  : None.
 Solution method      : Matrix inversion.
 Cavity type          : Scaled VdW (van der Waals Surface) (Alpha=1.100).
 Cavity algorithm     : GePol (No added spheres)
                        Default sphere list used, NSphG=   39.
                        Lebedev-Laikov grids with approx.  5.0 points / Ang**2.
                        Smoothing algorithm: York/Karplus (Gamma=1.0000).
                        Polarization charges: spherical gaussians, with
                                              point-specific exponents (IZeta= 3).
                        Self-potential: point-specific (ISelfS= 7).
                        Self-field    : sphere-specific E.n sum rule (ISelfD= 2).
 1st derivatives      : Analytical E(r).r(x)/FMM algorithm (CHGder, D1EAlg=3).
                        Cavity 1st derivative terms included.
 2nd derivatives      : Analytical E(r).r(xy)/FMM algorithm (CHGder, D2EAlg=3).
                        Cavity 2nd derivative terms included.
 Solvent              : n,n-DiMethylFormamide, Eps=  37.219000 Eps(inf)=   2.046330
 ------------------------------------------------------------------------------
 One-electron integrals computed using PRISM.
 NBasis=   604 RedAO= T EigKep=  1.24D-06  NBF=   604
 NBsUse=   602 1.00D-06 EigRej=  4.74D-07 NBFU=   602
 ExpMin= 3.60D-02 ExpMax= 9.34D+04 ExpMxC= 3.17D+03 IAcc=3 IRadAn=         5 AccDes= 0.00D+00
 Harris functional with IExCor=  402 and IRadAn=       5 diagonalized for initial guess.
 HarFok:  IExCor=  402 AccDes= 0.00D+00 IRadAn=         5 IDoV= 1 UseB2=F ITyADJ=14
 ICtDFT=  3500011 ScaDFX=  1.000000  1.000000  1.000000  1.000000
 FoFCou: FMM=F IPFlag=           0 FMFlag=      100000 FMFlg1=           0
         NFxFlg=           0 DoJE=T BraDBF=F KetDBF=T FulRan=T
         wScrn=  0.000000 ICntrl=     500 IOpCl=  0 I1Cent=   200000004 NGrid=           0
         NMat0=    1 NMatS0=      1 NMatT0=    0 NMatD0=    1 NMtDS0=    0 NMtDT0=    0
 Petite list used in FoFCou.
 Requested convergence on RMS density matrix=1.00D-08 within 128 cycles.
 Requested convergence on MAX density matrix=1.00D-06.
 Requested convergence on             energy=1.00D-06.
 No special actions if energy rises.
 Inv3:  Mode=1 IEnd=    28072443.
 Iteration    1 A*A^-1 deviation from unit magnitude is 1.27D-14 for   1922.
 Iteration    1 A*A^-1 deviation from orthogonality  is 7.99D-15 for   2359   1105.
 Iteration    1 A^-1*A deviation from unit magnitude is 8.22D-15 for   1922.
 Iteration    1 A^-1*A deviation from orthogonality  is 1.21D-08 for   2450   2398.
 Iteration    2 A*A^-1 deviation from unit magnitude is 1.03D-14 for     97.
 Iteration    2 A*A^-1 deviation from orthogonality  is 1.02D-14 for   2111     52.
 Iteration    2 A^-1*A deviation from unit magnitude is 2.00D-15 for   2704.
 Iteration    2 A^-1*A deviation from orthogonality  is 8.88D-16 for   2670    861.
 Error on total polarization charges =  0.03134
 SCF Done:  E(RB3LYP) =  -1585.29190277     A.U. after   16 cycles
            NFock= 16  Conv=0.33D-08     -V/T= 2.0026
 DoSCS=F DFT=T ScalE2(SS,OS)=  1.000000  1.000000
 Range of M.O.s used for correlation:     1   602
 NBasis=   604 NAE=    84 NBE=    84 NFC=     0 NFV=     0
 NROrb=    602 NOA=    84 NOB=    84 NVA=   518 NVB=   518

 **** Warning!!: The largest alpha MO coefficient is  0.19064233D+03

 PrsmSu:  requested number of processors reduced to:  30 ShMem   1 Linda.
 Symmetrizing basis deriv contribution to polar:
 IMax=3 JMax=2 DiffMx= 0.00D+00
 G2DrvN: will do    20 centers at a time, making    2 passes.
 Calling FoFCou, ICntrl=  3107 FMM=F I1Cent=   0 AccDes= 0.00D+00.
 Calling FoFCou, ICntrl=  3107 FMM=F I1Cent=   0 AccDes= 0.00D+00.
 NEqPCM:  Using equilibrium solvation (IEInf=0, Eps=  37.2190, EpsInf=   2.0463)
 G2PCM: DoFxE=T DoFxN=T DoGrad=T DoDP/DQ/DG/TGxP=FFFF NFrqRd=   0 IEInf=0 SqF1=F DoCFld=F IF1Alg=4.
 End of G2Drv F.D. properties file   721 does not exist.
 End of G2Drv F.D. properties file   722 does not exist.
 End of G2Drv F.D. properties file   788 does not exist.
          IDoAtm=111111111111111111111111111111111111111
 NEqPCM:  Using equilibrium solvation (IEInf=0, Eps=  37.2190, EpsInf=   2.0463)
          Differentiating once with respect to electric field.
                with respect to dipole field.
          Differentiating once with respect to nuclear coordinates.
          There are   120 degrees of freedom in the 1st order CPHF.  IDoFFX=6 NUNeed=     3.
    120 vectors produced by pass  0 Test12= 4.35D-14 1.00D-09 XBig12= 3.79D+02 1.01D+01.
 AX will form    48 AO Fock derivatives at one time.
    120 vectors produced by pass  1 Test12= 4.35D-14 1.00D-09 XBig12= 7.89D+01 1.20D+00.
    117 vectors produced by pass  2 Test12= 4.35D-14 1.00D-09 XBig12= 9.10D-01 1.05D-01.
    117 vectors produced by pass  3 Test12= 4.35D-14 1.00D-09 XBig12= 6.41D-03 8.57D-03.
    117 vectors produced by pass  4 Test12= 4.35D-14 1.00D-09 XBig12= 1.74D-05 2.80D-04.
    117 vectors produced by pass  5 Test12= 4.35D-14 1.00D-09 XBig12= 3.32D-08 1.62D-05.
    102 vectors produced by pass  6 Test12= 4.35D-14 1.00D-09 XBig12= 6.46D-11 6.04D-07.
     72 vectors produced by pass  7 Test12= 4.35D-14 1.00D-09 XBig12= 3.58D-12 1.69D-07.
 PrRfSu:  requested number of processors reduced to:  45 ShMem   1 Linda.
     37 vectors produced by pass  8 Test12= 4.35D-14 1.00D-09 XBig12= 6.44D-14 1.72D-08.
     26 vectors produced by pass  9 Test12= 4.35D-14 1.00D-09 XBig12= 1.93D-14 1.00D-08.
     26 vectors produced by pass 10 Test12= 4.35D-14 1.00D-09 XBig12= 1.01D-13 2.12D-08.
     18 vectors produced by pass 11 Test12= 4.35D-14 1.00D-09 XBig12= 5.16D-14 1.44D-08.
     14 vectors produced by pass 12 Test12= 4.35D-14 1.00D-09 XBig12= 3.40D-14 1.09D-08.
      8 vectors produced by pass 13 Test12= 4.35D-14 1.00D-09 XBig12= 2.53D-14 8.82D-09.
      8 vectors produced by pass 14 Test12= 4.35D-14 1.00D-09 XBig12= 6.02D-14 1.59D-08.
      8 vectors produced by pass 15 Test12= 4.35D-14 1.00D-09 XBig12= 3.31D-14 1.25D-08.
      7 vectors produced by pass 16 Test12= 4.35D-14 1.00D-09 XBig12= 2.99D-14 9.91D-09.
      7 vectors produced by pass 17 Test12= 4.35D-14 1.00D-09 XBig12= 3.10D-14 1.10D-08.
      7 vectors produced by pass 18 Test12= 4.35D-14 1.00D-09 XBig12= 2.23D-14 1.06D-08.
      7 vectors produced by pass 19 Test12= 4.35D-14 1.00D-09 XBig12= 2.84D-14 1.02D-08.
      6 vectors produced by pass 20 Test12= 4.35D-14 1.00D-09 XBig12= 1.65D-14 6.70D-09.
      6 vectors produced by pass 21 Test12= 4.35D-14 1.00D-09 XBig12= 3.19D-14 1.11D-08.
      6 vectors produced by pass 22 Test12= 4.35D-14 1.00D-09 XBig12= 1.70D-14 7.27D-09.
      5 vectors produced by pass 23 Test12= 4.35D-14 1.00D-09 XBig12= 1.56D-14 8.09D-09.
      5 vectors produced by pass 24 Test12= 4.35D-14 1.00D-09 XBig12= 3.60D-14 1.12D-08.
      5 vectors produced by pass 25 Test12= 4.35D-14 1.00D-09 XBig12= 2.83D-14 9.29D-09.
      5 vectors produced by pass 26 Test12= 4.35D-14 1.00D-09 XBig12= 2.74D-14 9.47D-09.
      5 vectors produced by pass 27 Test12= 4.35D-14 1.00D-09 XBig12= 1.70D-14 8.69D-09.
      4 vectors produced by pass 28 Test12= 4.35D-14 1.00D-09 XBig12= 6.16D-15 4.99D-09.
      4 vectors produced by pass 29 Test12= 4.35D-14 1.00D-09 XBig12= 2.09D-14 8.53D-09.
      4 vectors produced by pass 30 Test12= 4.35D-14 1.00D-09 XBig12= 7.17D-14 1.32D-08.
      4 vectors produced by pass 31 Test12= 4.35D-14 1.00D-09 XBig12= 1.51D-14 6.65D-09.
      4 vectors produced by pass 32 Test12= 4.35D-14 1.00D-09 XBig12= 1.85D-14 7.41D-09.
      4 vectors produced by pass 33 Test12= 4.35D-14 1.00D-09 XBig12= 3.57D-14 9.29D-09.
      4 vectors produced by pass 34 Test12= 4.35D-14 1.00D-09 XBig12= 1.79D-14 8.61D-09.
      4 vectors produced by pass 35 Test12= 4.35D-14 1.00D-09 XBig12= 2.14D-14 9.94D-09.
      4 vectors produced by pass 36 Test12= 4.35D-14 1.00D-09 XBig12= 1.03D-14 6.10D-09.
      4 vectors produced by pass 37 Test12= 4.35D-14 1.00D-09 XBig12= 3.60D-14 1.31D-08.
      4 vectors produced by pass 38 Test12= 4.35D-14 1.00D-09 XBig12= 2.36D-14 1.04D-08.
      4 vectors produced by pass 39 Test12= 4.35D-14 1.00D-09 XBig12= 2.47D-14 8.24D-09.
      4 vectors produced by pass 40 Test12= 4.35D-14 1.00D-09 XBig12= 1.63D-14 7.85D-09.
      4 vectors produced by pass 41 Test12= 4.35D-14 1.00D-09 XBig12= 2.14D-14 9.39D-09.
      4 vectors produced by pass 42 Test12= 4.35D-14 1.00D-09 XBig12= 3.40D-14 9.98D-09.
      4 vectors produced by pass 43 Test12= 4.35D-14 1.00D-09 XBig12= 2.19D-14 9.60D-09.
      4 vectors produced by pass 44 Test12= 4.35D-14 1.00D-09 XBig12= 1.58D-14 7.43D-09.
      4 vectors produced by pass 45 Test12= 4.35D-14 1.00D-09 XBig12= 2.76D-14 9.64D-09.
      4 vectors produced by pass 46 Test12= 4.35D-14 1.00D-09 XBig12= 1.31D-14 5.40D-09.
      4 vectors produced by pass 47 Test12= 4.35D-14 1.00D-09 XBig12= 1.54D-14 6.51D-09.
      4 vectors produced by pass 48 Test12= 4.35D-14 1.00D-09 XBig12= 2.71D-14 8.78D-09.
      4 vectors produced by pass 49 Test12= 4.35D-14 1.00D-09 XBig12= 3.82D-14 1.13D-08.
      4 vectors produced by pass 50 Test12= 4.35D-14 1.00D-09 XBig12= 2.03D-14 8.24D-09.
      4 vectors produced by pass 51 Test12= 4.35D-14 1.00D-09 XBig12= 3.19D-14 1.02D-08.
      4 vectors produced by pass 52 Test12= 4.35D-14 1.00D-09 XBig12= 3.01D-14 1.01D-08.
      4 vectors produced by pass 53 Test12= 4.35D-14 1.00D-09 XBig12= 9.72D-15 5.17D-09.
      4 vectors produced by pass 54 Test12= 4.35D-14 1.00D-09 XBig12= 3.70D-14 9.15D-09.
      4 vectors produced by pass 55 Test12= 4.35D-14 1.00D-09 XBig12= 1.28D-14 5.82D-09.
      4 vectors produced by pass 56 Test12= 4.35D-14 1.00D-09 XBig12= 2.01D-14 7.32D-09.
      4 vectors produced by pass 57 Test12= 4.35D-14 1.00D-09 XBig12= 1.83D-14 6.68D-09.
      4 vectors produced by pass 58 Test12= 4.35D-14 1.00D-09 XBig12= 1.12D-14 5.51D-09.
      4 vectors produced by pass 59 Test12= 4.35D-14 1.00D-09 XBig12= 1.63D-14 6.39D-09.
      4 vectors produced by pass 60 Test12= 4.35D-14 1.00D-09 XBig12= 1.91D-14 7.24D-09.
      4 vectors produced by pass 61 Test12= 4.35D-14 1.00D-09 XBig12= 1.41D-14 6.56D-09.
      4 vectors produced by pass 62 Test12= 4.35D-14 1.00D-09 XBig12= 3.03D-14 9.85D-09.
      4 vectors produced by pass 63 Test12= 4.35D-14 1.00D-09 XBig12= 1.95D-14 7.19D-09.
      4 vectors produced by pass 64 Test12= 4.35D-14 1.00D-09 XBig12= 5.10D-15 3.70D-09.
      4 vectors produced by pass 65 Test12= 4.35D-14 1.00D-09 XBig12= 1.55D-14 8.04D-09.
      4 vectors produced by pass 66 Test12= 4.35D-14 1.00D-09 XBig12= 1.22D-14 5.32D-09.
      4 vectors produced by pass 67 Test12= 4.35D-14 1.00D-09 XBig12= 1.31D-14 5.41D-09.
      4 vectors produced by pass 68 Test12= 4.35D-14 1.00D-09 XBig12= 1.89D-14 7.61D-09.
      4 vectors produced by pass 69 Test12= 4.35D-14 1.00D-09 XBig12= 7.00D-15 4.02D-09.
      4 vectors produced by pass 70 Test12= 4.35D-14 1.00D-09 XBig12= 2.42D-14 7.69D-09.
      4 vectors produced by pass 71 Test12= 4.35D-14 1.00D-09 XBig12= 1.79D-14 7.76D-09.
      4 vectors produced by pass 72 Test12= 4.35D-14 1.00D-09 XBig12= 1.01D-14 5.20D-09.
      4 vectors produced by pass 73 Test12= 4.35D-14 1.00D-09 XBig12= 1.05D-14 4.93D-09.
      4 vectors produced by pass 74 Test12= 4.35D-14 1.00D-09 XBig12= 2.27D-14 8.04D-09.
      4 vectors produced by pass 75 Test12= 4.35D-14 1.00D-09 XBig12= 1.88D-14 6.72D-09.
      4 vectors produced by pass 76 Test12= 4.35D-14 1.00D-09 XBig12= 2.34D-14 7.48D-09.
      4 vectors produced by pass 77 Test12= 4.35D-14 1.00D-09 XBig12= 1.67D-14 6.49D-09.
      4 vectors produced by pass 78 Test12= 4.35D-14 1.00D-09 XBig12= 2.68D-14 8.37D-09.
      4 vectors produced by pass 79 Test12= 4.35D-14 1.00D-09 XBig12= 2.31D-14 6.61D-09.
      2 vectors produced by pass 80 Test12= 4.35D-14 1.00D-09 XBig12= 3.03D-15 2.93D-09.
 InvSVY:  IOpt=1 It=  1 EMax= 1.78D-14
 Solved reduced A of dimension  1308 with   120 vectors.
 Isotropic polarizability for W=    0.000000      401.39 Bohr**3.
 End of Minotr F.D. properties file   721 does not exist.
 End of Minotr F.D. properties file   722 does not exist.
 End of Minotr F.D. properties file   788 does not exist.

 **********************************************************************

            Population analysis using the SCF density.

 **********************************************************************

 Orbital symmetries:
       Occupied  (A) (A) (A) (A) (A) (A) (A) (A) (A) (A) (A) (A)
                 (A) (A) (A) (A) (A) (A) (A) (A) (A) (A) (A) (A)
                 (A) (A) (A) (A) (A) (A) (A) (A) (A) (A) (A) (A)
                 (A) (A) (A) (A) (A) (A) (A) (A) (A) (A) (A) (A)
                 (A) (A) (A) (A) (A) (A) (A) (A) (A) (A) (A) (A)
                 (A) (A) (A) (A) (A) (A) (A) (A) (A) (A) (A) (A)
                 (A) (A) (A) (A) (A) (A) (A) (A) (A) (A) (A) (A)
       Virtual   (A) (A) (A) (A) (A) (A) (A) (A) (A) (A) (A) (A)
                 (A) (A) (A) (A) (A) (A) (A) (A) (A) (A) (A) (A)
                 (A) (A) (A) (A) (A) (A) (A) (A) (A) (A) (A) (A)
                 (A) (A) (A) (A) (A) (A) (A) (A) (A) (A) (A) (A)
                 (A) (A) (A) (A) (A) (A) (A) (A) (A) (A) (A) (A)
                 (A) (A) (A) (A) (A) (A) (A) (A) (A) (A) (A) (A)
                 (A) (A) (A) (A) (A) (A) (A) (A) (A) (A) (A) (A)
                 (A) (A) (A) (A) (A) (A) (A) (A) (A) (A) (A) (A)
                 (A) (A) (A) (A) (A) (A) (A) (A) (A) (A) (A) (A)
                 (A) (A) (A) (A) (A) (A) (A) (A) (A) (A) (A) (A)
                 (A) (A) (A) (A) (A) (A) (A) (A) (A) (A) (A) (A)
                 (A) (A) (A) (A) (A) (A) (A) (A) (A) (A) (A) (A)
                 (A) (A) (A) (A) (A) (A) (A) (A) (A) (A) (A) (A)
                 (A) (A) (A) (A) (A) (A) (A) (A) (A) (A) (A) (A)
                 (A) (A) (A) (A) (A) (A) (A) (A) (A) (A) (A) (A)
                 (A) (A) (A) (A) (A) (A) (A) (A) (A) (A) (A) (A)
                 (A) (A) (A) (A) (A) (A) (A) (A) (A) (A) (A) (A)
                 (A) (A) (A) (A) (A) (A) (A) (A) (A) (A) (A) (A)
                 (A) (A) (A) (A) (A) (A) (A) (A) (A) (A) (A) (A)
                 (A) (A) (A) (A) (A) (A) (A) (A) (A) (A) (A) (A)
                 (A) (A) (A) (A) (A) (A) (A) (A) (A) (A) (A) (A)
                 (A) (A) (A) (A) (A) (A) (A) (A) (A) (A) (A) (A)
                 (A) (A) (A) (A) (A) (A) (A) (A) (A) (A) (A) (A)
                 (A) (A) (A) (A) (A) (A) (A) (A) (A) (A) (A) (A)
                 (A) (A) (A) (A) (A) (A) (A) (A) (A) (A) (A) (A)
                 (A) (A) (A) (A) (A) (A) (A) (A) (A) (A) (A) (A)
                 (A) (A) (A) (A) (A) (A) (A) (A) (A) (A) (A) (A)
                 (A) (A) (A) (A) (A) (A) (A) (A) (A) (A) (A) (A)
                 (A) (A) (A) (A) (A) (A) (A) (A) (A) (A) (A) (A)
                 (A) (A) (A) (A) (A) (A) (A) (A) (A) (A) (A) (A)
                 (A) (A) (A) (A) (A) (A) (A) (A) (A) (A) (A) (A)
                 (A) (A) (A) (A) (A) (A) (A) (A) (A) (A) (A) (A)
                 (A) (A) (A) (A) (A) (A) (A) (A) (A) (A) (A) (A)
                 (A) (A) (A) (A) (A) (A) (A) (A) (A) (A) (A) (A)
                 (A) (A) (A) (A) (A) (A) (A) (A) (A) (A) (A) (A)
                 (A) (A) (A) (A) (A) (A) (A) (A) (A) (A) (A) (A)
                 (A) (A) (A) (A) (A) (A) (A) (A) (A) (A) (A) (A)
                 (A) (A) (A) (A) (A) (A) (A) (A) (A) (A) (A) (A)
                 (A) (A) (A) (A) (A) (A) (A) (A) (A) (A) (A) (A)
                 (A) (A) (A) (A) (A) (A) (A) (A) (A) (A) (A) (A)
                 (A) (A) (A) (A) (A) (A) (A) (A) (A) (A) (A) (A)
                 (A) (A) (A) (A) (A) (A) (A) (A) (A) (A) (A) (A)
                 (A) (A) (A) (A) (A) (A) (A) (A) (A) (A) (A) (A)
                 (A) (A)
 The electronic state is 1-A.
 Alpha  occ. eigenvalues --  -88.79172 -88.77569 -19.16610 -14.38096 -10.31386
 Alpha  occ. eigenvalues --  -10.22592 -10.20387 -10.18636 -10.18587 -10.17656
 Alpha  occ. eigenvalues --  -10.17580 -10.17540 -10.17499 -10.17491 -10.17454
 Alpha  occ. eigenvalues --  -10.17371 -10.17351 -10.17241 -10.17222 -10.16938
 Alpha  occ. eigenvalues --  -10.16271  -7.87964  -7.86184  -5.84386  -5.83770
 Alpha  occ. eigenvalues --   -5.83507  -5.82547  -5.82099  -5.81720  -1.11271
 Alpha  occ. eigenvalues --   -0.97565  -0.86836  -0.86595  -0.79784  -0.77637
 Alpha  occ. eigenvalues --   -0.75380  -0.75319  -0.74804  -0.72583  -0.71515
 Alpha  occ. eigenvalues --   -0.69225  -0.64525  -0.61922  -0.61337  -0.60249
 Alpha  occ. eigenvalues --   -0.58799  -0.57946  -0.55523  -0.53100  -0.52189
 Alpha  occ. eigenvalues --   -0.49768  -0.49419  -0.47345  -0.46141  -0.45957
 Alpha  occ. eigenvalues --   -0.45716  -0.44882  -0.44170  -0.43676  -0.42655
 Alpha  occ. eigenvalues --   -0.42384  -0.41095  -0.40615  -0.40252  -0.39881
 Alpha  occ. eigenvalues --   -0.39177  -0.37362  -0.36715  -0.35359  -0.35172
 Alpha  occ. eigenvalues --   -0.34858  -0.34657  -0.33216  -0.31686  -0.31392
 Alpha  occ. eigenvalues --   -0.26243  -0.26136  -0.25895  -0.25316  -0.24302
 Alpha  occ. eigenvalues --   -0.22614  -0.20894  -0.19367  -0.19116
 Alpha virt. eigenvalues --   -0.06045  -0.02100  -0.01826  -0.01646  -0.01280
 Alpha virt. eigenvalues --   -0.00888  -0.00129   0.00020   0.00502   0.01249
 Alpha virt. eigenvalues --    0.01612   0.01899   0.02389   0.02676   0.03439
 Alpha virt. eigenvalues --    0.03772   0.03937   0.04139   0.04473   0.05208
 Alpha virt. eigenvalues --    0.05695   0.06054   0.06285   0.06846   0.06904
 Alpha virt. eigenvalues --    0.07234   0.07715   0.07801   0.08068   0.08552
 Alpha virt. eigenvalues --    0.08865   0.09152   0.09383   0.09911   0.10273
 Alpha virt. eigenvalues --    0.10604   0.10779   0.11204   0.11402   0.11517
 Alpha virt. eigenvalues --    0.11732   0.11957   0.12129   0.12314   0.12415
 Alpha virt. eigenvalues --    0.12508   0.12709   0.12786   0.12995   0.13182
 Alpha virt. eigenvalues --    0.13266   0.13418   0.13865   0.13996   0.14502
 Alpha virt. eigenvalues --    0.14790   0.14937   0.15067   0.15471   0.15675
 Alpha virt. eigenvalues --    0.15909   0.16105   0.16289   0.16390   0.16665
 Alpha virt. eigenvalues --    0.16906   0.17136   0.17498   0.17752   0.17885
 Alpha virt. eigenvalues --    0.18155   0.18257   0.18752   0.19026   0.19362
 Alpha virt. eigenvalues --    0.19400   0.19591   0.19898   0.20225   0.20695
 Alpha virt. eigenvalues --    0.20844   0.21321   0.21384   0.21825   0.21903
 Alpha virt. eigenvalues --    0.22178   0.22648   0.23013   0.23314   0.23621
 Alpha virt. eigenvalues --    0.23950   0.24051   0.24198   0.24672   0.25102
 Alpha virt. eigenvalues --    0.25411   0.25694   0.26190   0.26584   0.26752
 Alpha virt. eigenvalues --    0.27244   0.27358   0.27618   0.28005   0.28397
 Alpha virt. eigenvalues --    0.28882   0.29133   0.29398   0.29883   0.30086
 Alpha virt. eigenvalues --    0.30664   0.30949   0.31284   0.31413   0.31641
 Alpha virt. eigenvalues --    0.31875   0.32261   0.32340   0.32667   0.32985
 Alpha virt. eigenvalues --    0.33417   0.33996   0.34274   0.34353   0.34781
 Alpha virt. eigenvalues --    0.35223   0.36672   0.36914   0.37256   0.37741
 Alpha virt. eigenvalues --    0.37990   0.38229   0.38908   0.39068   0.39330
 Alpha virt. eigenvalues --    0.39880   0.40304   0.40911   0.41482   0.41834
 Alpha virt. eigenvalues --    0.42276   0.43889   0.45155   0.45367   0.45799
 Alpha virt. eigenvalues --    0.47933   0.48680   0.50189   0.50470   0.50697
 Alpha virt. eigenvalues --    0.51611   0.51975   0.53474   0.53953   0.53967
 Alpha virt. eigenvalues --    0.54217   0.54888   0.55411   0.55694   0.55894
 Alpha virt. eigenvalues --    0.56344   0.56674   0.57347   0.57504   0.58204
 Alpha virt. eigenvalues --    0.58472   0.58728   0.59047   0.59646   0.60042
 Alpha virt. eigenvalues --    0.60701   0.61376   0.61567   0.62216   0.62821
 Alpha virt. eigenvalues --    0.63154   0.63611   0.64658   0.64864   0.65439
 Alpha virt. eigenvalues --    0.65976   0.66470   0.66665   0.67515   0.68485
 Alpha virt. eigenvalues --    0.69067   0.69521   0.70072   0.70251   0.71101
 Alpha virt. eigenvalues --    0.71460   0.72345   0.72466   0.72741   0.73409
 Alpha virt. eigenvalues --    0.74396   0.74959   0.75492   0.75935   0.76427
 Alpha virt. eigenvalues --    0.77242   0.77787   0.78385   0.79283   0.79677
 Alpha virt. eigenvalues --    0.80199   0.81372   0.81669   0.82824   0.83481
 Alpha virt. eigenvalues --    0.84282   0.85259   0.85370   0.85539   0.85955
 Alpha virt. eigenvalues --    0.86413   0.86691   0.86906   0.87145   0.87676
 Alpha virt. eigenvalues --    0.88801   0.89934   0.90352   0.90877   0.91641
 Alpha virt. eigenvalues --    0.91838   0.92503   0.92749   0.93402   0.94449
 Alpha virt. eigenvalues --    0.94560   0.95209   0.96057   0.97113   0.97260
 Alpha virt. eigenvalues --    0.98120   0.99883   1.00244   1.00883   1.02045
 Alpha virt. eigenvalues --    1.02290   1.02822   1.03173   1.04048   1.04200
 Alpha virt. eigenvalues --    1.05074   1.06321   1.07244   1.07862   1.08498
 Alpha virt. eigenvalues --    1.09096   1.09208   1.10657   1.11701   1.12711
 Alpha virt. eigenvalues --    1.13342   1.13664   1.14670   1.15677   1.15999
 Alpha virt. eigenvalues --    1.18081   1.18140   1.19026   1.21949   1.24294
 Alpha virt. eigenvalues --    1.26548   1.26682   1.27674   1.32010   1.32467
 Alpha virt. eigenvalues --    1.33054   1.33778   1.38624   1.40925   1.41860
 Alpha virt. eigenvalues --    1.43008   1.44531   1.45929   1.46284   1.49054
 Alpha virt. eigenvalues --    1.50201   1.51799   1.52561   1.52814   1.53780
 Alpha virt. eigenvalues --    1.54155   1.55599   1.55975   1.56467   1.56951
 Alpha virt. eigenvalues --    1.57182   1.57531   1.57718   1.58250   1.59173
 Alpha virt. eigenvalues --    1.59718   1.60383   1.61829   1.62427   1.63162
 Alpha virt. eigenvalues --    1.64697   1.66017   1.66325   1.66593   1.67390
 Alpha virt. eigenvalues --    1.67856   1.68491   1.69396   1.70797   1.72015
 Alpha virt. eigenvalues --    1.72726   1.72906   1.73527   1.74163   1.74565
 Alpha virt. eigenvalues --    1.75473   1.76020   1.76825   1.78626   1.78919
 Alpha virt. eigenvalues --    1.79205   1.80976   1.81633   1.83761   1.84081
 Alpha virt. eigenvalues --    1.84225   1.85356   1.86460   1.87682   1.88203
 Alpha virt. eigenvalues --    1.89492   1.90482   1.90891   1.91502   1.92545
 Alpha virt. eigenvalues --    1.93588   1.93821   1.94251   1.94753   1.95065
 Alpha virt. eigenvalues --    1.95837   1.96084   1.96563   1.96708   1.97752
 Alpha virt. eigenvalues --    1.98727   1.99775   2.00392   2.01022   2.02211
 Alpha virt. eigenvalues --    2.04026   2.04464   2.05918   2.06924   2.08033
 Alpha virt. eigenvalues --    2.09241   2.09259   2.09703   2.11463   2.12787
 Alpha virt. eigenvalues --    2.15151   2.15697   2.18357   2.19335   2.22824
 Alpha virt. eigenvalues --    2.23864   2.24611   2.25343   2.27873   2.28454
 Alpha virt. eigenvalues --    2.31891   2.33185   2.35486   2.36548   2.41278
 Alpha virt. eigenvalues --    2.42735   2.44973   2.45661   2.46416   2.47662
 Alpha virt. eigenvalues --    2.48211   2.49196   2.50049   2.50307   2.50949
 Alpha virt. eigenvalues --    2.52360   2.56054   2.56543   2.57293   2.58166
 Alpha virt. eigenvalues --    2.58442   2.59075   2.59462   2.62558   2.63468
 Alpha virt. eigenvalues --    2.63756   2.65696   2.65987   2.66286   2.67935
 Alpha virt. eigenvalues --    2.68694   2.69442   2.69739   2.71024   2.71846
 Alpha virt. eigenvalues --    2.71984   2.72730   2.73325   2.75002   2.75386
 Alpha virt. eigenvalues --    2.75677   2.76234   2.76874   2.77226   2.80104
 Alpha virt. eigenvalues --    2.80714   2.80976   2.82302   2.84212   2.84476
 Alpha virt. eigenvalues --    2.85460   2.86253   2.88651   2.89552   2.90236
 Alpha virt. eigenvalues --    2.90866   2.92559   2.93242   2.94064   2.94714
 Alpha virt. eigenvalues --    2.96740   2.97260   2.98245   2.99537   3.01567
 Alpha virt. eigenvalues --    3.04714   3.05222   3.07091   3.08140   3.11840
 Alpha virt. eigenvalues --    3.12250   3.17564   3.20267   3.22992   3.24886
 Alpha virt. eigenvalues --    3.25415   3.27499   3.28322   3.30641   3.37844
 Alpha virt. eigenvalues --    3.38664   3.40547   3.41082   3.44355   3.47512
 Alpha virt. eigenvalues --    3.52220   3.53296   3.56975   3.57546   3.65161
 Alpha virt. eigenvalues --    3.66636   3.67119   3.72341   3.74104   3.77973
 Alpha virt. eigenvalues --    3.78718   3.80381   3.85782   3.88540   3.98315
 Alpha virt. eigenvalues --    3.99270   4.02425   4.04126   4.06103   4.06187
 Alpha virt. eigenvalues --    4.15809   4.16969   4.17644   4.18625   4.20962
 Alpha virt. eigenvalues --    4.34919   4.35094   4.82054   4.86189   4.86660
 Alpha virt. eigenvalues --    4.92627   5.10546   5.44646   5.81731   8.03047
 Alpha virt. eigenvalues --    8.11487  17.41482  17.46974  17.49502  17.50547
 Alpha virt. eigenvalues --   17.56653  17.60441  23.62423  23.62920  23.71193
 Alpha virt. eigenvalues --   23.90526  23.91209  23.93996  23.97333  23.99286
 Alpha virt. eigenvalues --   23.99537  24.00549  24.01034  24.11414  24.11634
 Alpha virt. eigenvalues --   24.12749  24.12830  24.22528  24.22838  35.55133
 Alpha virt. eigenvalues --   49.95904 189.21109 189.31786
          Condensed to atoms (all electrons):
               1          2          3          4          5          6
     1  O    8.347945   0.103441  -0.150343  -0.169269  -0.297581  -0.151784
     2  C    0.103441  13.997027  -1.563443  -2.163182  -1.465243  -1.587729
     3  S   -0.150343  -1.563443  18.608277   0.569664   0.057449  -0.003901
     4  C   -0.169269  -2.163182   0.569664  24.367109   0.458857  -0.060467
     5  N   -0.297581  -1.465243   0.057449   0.458857   7.692368   0.891483
     6  C   -0.151784  -1.587729  -0.003901  -0.060467   0.891483   6.758272
     7  H    0.025492   0.188965   0.003540  -0.029475  -0.093412   0.100813
     8  H   -0.001652  -0.056070   0.013399   0.763936  -0.009516  -0.024481
     9  H    0.032583   0.136413   0.023104  -0.056871  -0.109857  -0.011909
    10  C   -0.411645  -2.549392  -0.092028  -0.872072   0.132637   0.168645
    11  H   -0.092147   0.005196   0.116994   0.011344   0.013284  -0.011474
    12  H   -0.012623   0.132970  -0.023820   0.009798  -0.036157  -0.033784
    13  C    0.072568   0.820535  -0.431185   0.277960  -0.081909   0.061183
    14  C   -0.149338  -0.764790  -0.090062  -0.072752   0.103362   0.075072
    15  C    0.472997   0.707786   0.030672   0.032422  -0.258978  -0.085128
    16  C   -0.038499  -0.179841  -0.020974  -0.003063   0.007696   0.019217
    17  H    0.000332  -0.009655  -0.002228   0.000074   0.000234   0.000557
    18  C    0.081972  -0.209918   0.044444  -0.051052   0.008010  -0.033856
    19  H    0.016994   0.042472   0.027937   0.020632  -0.004521   0.020469
    20  C    0.026983   0.088508   0.001085   0.003588  -0.016523  -0.012503
    21  H    0.000189  -0.001100  -0.000120  -0.000028   0.000028   0.000155
    22  H   -0.001649  -0.010496  -0.000977  -0.000866   0.001868   0.003760
    23  H    0.000450   0.002316  -0.000037   0.000106  -0.000157  -0.000259
    24  C    0.107637   1.760777  -0.266077 -14.588176  -0.638275   0.412027
    25  C    0.002441  -0.183864   0.022886  -3.144225   0.073842   0.283260
    26  C   -0.024300   0.112466  -0.260210   0.832627  -0.044456  -0.629210
    27  C   -0.001587  -0.183510   0.035644  -0.194816   0.076208   0.035264
    28  H    0.000006   0.009355  -0.003342  -0.077958  -0.013582  -0.002308
    29  C   -0.000538  -0.246962  -0.041479   1.265049   0.123552  -0.077630
    30  H   -0.010477  -0.062869   0.097728   0.069946   0.024954   0.027236
    31  C    0.001287   0.008494  -0.044876  -0.198975   0.002916  -0.052697
    32  H   -0.000039   0.000491   0.000597   0.007747  -0.000107   0.002209
    33  H    0.000226   0.004096   0.000443  -0.017488  -0.001087   0.000386
    34  H    0.000009   0.001327  -0.001142  -0.019316  -0.000245  -0.001243
    35  S   -0.079108  -0.676221   0.042278  -0.078061   0.214674   0.238402
    36  C   -0.018333  -0.076029  -0.045534  -0.096657   0.039451   0.009828
    37  H   -0.002453  -0.004294   0.002046   0.054536  -0.006465  -0.005094
    38  H    0.003426  -0.025639  -0.000028   0.001598   0.007426   0.002712
    39  H    0.000590   0.108550  -0.035562   0.009896  -0.015589  -0.009032
               7          8          9         10         11         12
     1  O    0.025492  -0.001652   0.032583  -0.411645  -0.092147  -0.012623
     2  C    0.188965  -0.056070   0.136413  -2.549392   0.005196   0.132970
     3  S    0.003540   0.013399   0.023104  -0.092028   0.116994  -0.023820
     4  C   -0.029475   0.763936  -0.056871  -0.872072   0.011344   0.009798
     5  N   -0.093412  -0.009516  -0.109857   0.132637   0.013284  -0.036157
     6  C    0.100813  -0.024481  -0.011909   0.168645  -0.011474  -0.033784
     7  H    0.723824  -0.030948   0.011633  -0.044443  -0.000457   0.003117
     8  H   -0.030948   0.716966  -0.053574   0.084462   0.002356  -0.021717
     9  H    0.011633  -0.053574   0.547866  -0.036831  -0.010228   0.011613
    10  C   -0.044443   0.084462  -0.036831  33.575431   0.663793  -0.318658
    11  H   -0.000457   0.002356  -0.010228   0.663793   0.584360  -0.078650
    12  H    0.003117  -0.021717   0.011613  -0.318658  -0.078650   0.682786
    13  C    0.007359  -0.015374   0.037977 -18.231112  -0.239299   0.428681
    14  C   -0.005509   0.008491  -0.006797   1.920629   0.067739  -0.187099
    15  C    0.018136  -0.029852   0.020590  -9.134837  -0.206873   0.311819
    16  C   -0.000069   0.001442  -0.000450  -0.113256  -0.000175  -0.077235
    17  H   -0.000062   0.000429  -0.000134   0.031664   0.000282  -0.012423
    18  C    0.000913  -0.005925  -0.001748   4.332980   0.075780  -0.045073
    19  H   -0.000738  -0.003124   0.001249  -0.390582  -0.005765   0.006688
    20  C    0.003177  -0.002848   0.001174  -1.454022  -0.045347   0.055956
    21  H    0.000008  -0.000002   0.000003  -0.014964   0.000694   0.000779
    22  H   -0.000606   0.000393  -0.000127   0.073146   0.001625  -0.002506
    23  H    0.000024  -0.000039   0.000019  -0.045516  -0.001366   0.001295
    24  C   -0.021768  -0.510679   0.377887   0.005347  -0.014422   0.034547
    25  C    0.127568  -0.786145   0.233842  -0.170124  -0.004548   0.017132
    26  C   -0.181018   0.814284  -0.258325   0.139473   0.004243  -0.013433
    27  C    0.025229  -0.094294   0.022595  -0.022510  -0.000426   0.000221
    28  H    0.002928  -0.046903   0.012337  -0.003196  -0.000107   0.001156
    29  C    0.021224  -0.015838  -0.005963  -0.049337  -0.000959   0.004272
    30  H   -0.007504   0.000052  -0.012809   0.034486   0.002566  -0.003663
    31  C   -0.000422   0.042517  -0.018930   0.005666  -0.000368   0.000400
    32  H   -0.001271   0.003549  -0.000312   0.000101   0.000023  -0.000056
    33  H    0.000856  -0.002590   0.002426  -0.001189  -0.000018   0.000089
    34  H   -0.000140   0.000056  -0.000469   0.000091  -0.000008   0.000017
    35  S   -0.005140   0.063324  -0.013141  -0.355148  -0.010607   0.071810
    36  C   -0.000969  -0.003346  -0.012428   0.158975   0.014641  -0.021806
    37  H    0.000061  -0.012816   0.002238   0.013225   0.001596  -0.000875
    38  H    0.000071   0.001574  -0.001196  -0.016976  -0.001107  -0.006304
    39  H   -0.000974   0.016385   0.005237  -0.026261  -0.009669   0.010319
              13         14         15         16         17         18
     1  O    0.072568  -0.149338   0.472997  -0.038499   0.000332   0.081972
     2  C    0.820535  -0.764790   0.707786  -0.179841  -0.009655  -0.209918
     3  S   -0.431185  -0.090062   0.030672  -0.020974  -0.002228   0.044444
     4  C    0.277960  -0.072752   0.032422  -0.003063   0.000074  -0.051052
     5  N   -0.081909   0.103362  -0.258978   0.007696   0.000234   0.008010
     6  C    0.061183   0.075072  -0.085128   0.019217   0.000557  -0.033856
     7  H    0.007359  -0.005509   0.018136  -0.000069  -0.000062   0.000913
     8  H   -0.015374   0.008491  -0.029852   0.001442   0.000429  -0.005925
     9  H    0.037977  -0.006797   0.020590  -0.000450  -0.000134  -0.001748
    10  C  -18.231112   1.920629  -9.134837  -0.113256   0.031664   4.332980
    11  H   -0.239299   0.067739  -0.206873  -0.000175   0.000282   0.075780
    12  H    0.428681  -0.187099   0.311819  -0.077235  -0.012423  -0.045073
    13  C   24.000648  -1.532263   3.404625  -0.275126  -0.091503  -3.684646
    14  C   -1.532263  10.997862  -5.529692   0.360095   0.475351   1.664835
    15  C    3.404625  -5.529692  21.015245  -0.060222  -0.048719  -6.721046
    16  C   -0.275126   0.360095  -0.060222   6.604619  -0.057901  -0.568325
    17  H   -0.091503   0.475351  -0.048719  -0.057901   0.516264   0.018630
    18  C   -3.684646   1.664835  -6.721046  -0.568325   0.018630  11.816662
    19  H    0.044552  -0.137921   0.822923  -0.004377  -0.001899  -0.176096
    20  C   -0.149260  -1.302005   1.917208   0.344406  -0.001459  -0.469555
    21  H    0.031813  -0.120904   0.022442   0.480628  -0.017614  -0.009693
    22  H    0.067743   0.074326  -0.295275   0.011481   0.001194   0.539278
    23  H    0.021712  -0.048565   0.085064  -0.076265   0.000620  -0.136237
    24  C    0.044507  -0.002842   0.118782  -0.005929  -0.000161   0.036742
    25  C    0.024371  -0.008771   0.038031  -0.000693  -0.000130   0.003890
    26  C   -0.016464   0.006449  -0.057729   0.000476   0.000396  -0.017281
    27  C    0.006385  -0.000405   0.001411  -0.000013   0.000009  -0.000218
    28  H    0.000243  -0.000204   0.001183  -0.000038  -0.000012   0.000299
    29  C    0.012282  -0.001666  -0.005804  -0.000062  -0.000037  -0.003379
    30  H   -0.039823   0.000225  -0.002556   0.000200  -0.000127   0.003379
    31  C   -0.000746   0.000036   0.000108  -0.000010   0.000004  -0.000225
    32  H   -0.000017   0.000010  -0.000056   0.000000   0.000000   0.000006
    33  H    0.000722  -0.000010   0.000102  -0.000007   0.000000   0.000013
    34  H   -0.000023  -0.000001   0.000018  -0.000000  -0.000000  -0.000003
    35  S    0.130684   0.007861   0.060924   0.007860  -0.001288   0.002128
    36  C   -0.090564   0.021573  -0.035167   0.001454   0.000711   0.001742
    37  H   -0.009747   0.001784  -0.002735   0.000241   0.000095   0.000363
    38  H    0.017173  -0.003063   0.004887  -0.000013   0.000042  -0.001552
    39  H    0.039515   0.000161  -0.003639   0.000152   0.000185  -0.003060
              19         20         21         22         23         24
     1  O    0.016994   0.026983   0.000189  -0.001649   0.000450   0.107637
     2  C    0.042472   0.088508  -0.001100  -0.010496   0.002316   1.760777
     3  S    0.027937   0.001085  -0.000120  -0.000977  -0.000037  -0.266077
     4  C    0.020632   0.003588  -0.000028  -0.000866   0.000106 -14.588176
     5  N   -0.004521  -0.016523   0.000028   0.001868  -0.000157  -0.638275
     6  C    0.020469  -0.012503   0.000155   0.003760  -0.000259   0.412027
     7  H   -0.000738   0.003177   0.000008  -0.000606   0.000024  -0.021768
     8  H   -0.003124  -0.002848  -0.000002   0.000393  -0.000039  -0.510679
     9  H    0.001249   0.001174   0.000003  -0.000127   0.000019   0.377887
    10  C   -0.390582  -1.454022  -0.014964   0.073146  -0.045516   0.005347
    11  H   -0.005765  -0.045347   0.000694   0.001625  -0.001366  -0.014422
    12  H    0.006688   0.055956   0.000779  -0.002506   0.001295   0.034547
    13  C    0.044552  -0.149260   0.031813   0.067743   0.021712   0.044507
    14  C   -0.137921  -1.302005  -0.120904   0.074326  -0.048565  -0.002842
    15  C    0.822923   1.917208   0.022442  -0.295275   0.085064   0.118782
    16  C   -0.004377   0.344406   0.480628   0.011481  -0.076265  -0.005929
    17  H   -0.001899  -0.001459  -0.017614   0.001194   0.000620  -0.000161
    18  C   -0.176096  -0.469555  -0.009693   0.539278  -0.136237   0.036742
    19  H    0.490187   0.090685  -0.000234  -0.021748   0.004863   0.000702
    20  C    0.090685   6.896742  -0.058343  -0.141250   0.534902   0.007805
    21  H   -0.000234  -0.058343   0.515746   0.000396  -0.017882  -0.000043
    22  H   -0.021748  -0.141250   0.000396   0.521902  -0.021324  -0.000400
    23  H    0.004863   0.534902  -0.017882  -0.021324   0.525250   0.000104
    24  C    0.000702   0.007805  -0.000043  -0.000400   0.000104  26.777825
    25  C    0.009593   0.001750  -0.000004  -0.000457   0.000022   2.162113
    26  C   -0.013659  -0.003372  -0.000004   0.000588  -0.000028  -6.445497
    27  C    0.001981   0.000089  -0.000000  -0.000046   0.000002  -0.643939
    28  H    0.000143   0.000071  -0.000000  -0.000018   0.000001  -0.030708
    29  C    0.001145  -0.000170   0.000001  -0.000022  -0.000000  -2.734365
    30  H    0.000812  -0.000267  -0.000003  -0.000010  -0.000011  -0.080022
    31  C   -0.000802  -0.000015  -0.000000   0.000011  -0.000000  -1.207062
    32  H   -0.000006  -0.000002  -0.000000   0.000001  -0.000000   0.017386
    33  H    0.000041   0.000009   0.000000  -0.000002   0.000000   0.111916
    34  H   -0.000014   0.000000  -0.000000   0.000000   0.000000   0.002814
    35  S    0.001729   0.002800   0.000073   0.000305  -0.000008  -0.058842
    36  C   -0.003591  -0.002238  -0.000020   0.000180  -0.000037   0.083463
    37  H   -0.000287  -0.000228  -0.000004   0.000017  -0.000004  -0.019790
    38  H    0.000441   0.000583  -0.000002  -0.000027   0.000011  -0.003234
    39  H   -0.000764   0.000063   0.000016   0.000021   0.000005  -0.022152
              25         26         27         28         29         30
     1  O    0.002441  -0.024300  -0.001587   0.000006  -0.000538  -0.010477
     2  C   -0.183864   0.112466  -0.183510   0.009355  -0.246962  -0.062869
     3  S    0.022886  -0.260210   0.035644  -0.003342  -0.041479   0.097728
     4  C   -3.144225   0.832627  -0.194816  -0.077958   1.265049   0.069946
     5  N    0.073842  -0.044456   0.076208  -0.013582   0.123552   0.024954
     6  C    0.283260  -0.629210   0.035264  -0.002308  -0.077630   0.027236
     7  H    0.127568  -0.181018   0.025229   0.002928   0.021224  -0.007504
     8  H   -0.786145   0.814284  -0.094294  -0.046903  -0.015838   0.000052
     9  H    0.233842  -0.258325   0.022595   0.012337  -0.005963  -0.012809
    10  C   -0.170124   0.139473  -0.022510  -0.003196  -0.049337   0.034486
    11  H   -0.004548   0.004243  -0.000426  -0.000107  -0.000959   0.002566
    12  H    0.017132  -0.013433   0.000221   0.001156   0.004272  -0.003663
    13  C    0.024371  -0.016464   0.006385   0.000243   0.012282  -0.039823
    14  C   -0.008771   0.006449  -0.000405  -0.000204  -0.001666   0.000225
    15  C    0.038031  -0.057729   0.001411   0.001183  -0.005804  -0.002556
    16  C   -0.000693   0.000476  -0.000013  -0.000038  -0.000062   0.000200
    17  H   -0.000130   0.000396   0.000009  -0.000012  -0.000037  -0.000127
    18  C    0.003890  -0.017281  -0.000218   0.000299  -0.003379   0.003379
    19  H    0.009593  -0.013659   0.001981   0.000143   0.001145   0.000812
    20  C    0.001750  -0.003372   0.000089   0.000071  -0.000170  -0.000267
    21  H   -0.000004  -0.000004  -0.000000  -0.000000   0.000001  -0.000003
    22  H   -0.000457   0.000588  -0.000046  -0.000018  -0.000022  -0.000010
    23  H    0.000022  -0.000028   0.000002   0.000001  -0.000000  -0.000011
    24  C    2.162113  -6.445497  -0.643939  -0.030708  -2.734365  -0.080022
    25  C   17.545688 -10.735598   0.968269   0.673758   1.111188  -0.058949
    26  C  -10.735598  24.941689  -0.993412  -0.189199  -2.638096   0.505075
    27  C    0.968269  -0.993412   6.859778  -0.052395  -0.253834   0.047666
    28  H    0.673758  -0.189199  -0.052395   0.533838   0.041089  -0.004167
    29  C    1.111188  -2.638096  -0.253834   0.041089   9.192142  -0.178072
    30  H   -0.058949   0.505075   0.047666  -0.004167  -0.178072   0.559402
    31  C   -1.872588   1.667631   0.275026  -0.006512   0.578671  -0.037702
    32  H   -0.077433   0.002344   0.457412  -0.017662  -0.003406   0.001017
    33  H    0.080971  -0.204132   0.013858   0.001616   0.430469  -0.020837
    34  H   -0.035838   0.019403  -0.068776   0.001130  -0.063460   0.000359
    35  S   -0.000072  -0.330127   0.022834  -0.010248  -0.047930   0.024485
    36  C    0.020296  -0.008996  -0.004747   0.001184   0.009915  -0.002276
    37  H   -0.007365   0.010433  -0.001379  -0.000147  -0.000296  -0.000961
    38  H    0.004560  -0.002140   0.000636   0.000136   0.000567   0.000266
    39  H   -0.021129   0.055387  -0.003655   0.000009   0.004584  -0.007845
              31         32         33         34         35         36
     1  O    0.001287  -0.000039   0.000226   0.000009  -0.079108  -0.018333
     2  C    0.008494   0.000491   0.004096   0.001327  -0.676221  -0.076029
     3  S   -0.044876   0.000597   0.000443  -0.001142   0.042278  -0.045534
     4  C   -0.198975   0.007747  -0.017488  -0.019316  -0.078061  -0.096657
     5  N    0.002916  -0.000107  -0.001087  -0.000245   0.214674   0.039451
     6  C   -0.052697   0.002209   0.000386  -0.001243   0.238402   0.009828
     7  H   -0.000422  -0.001271   0.000856  -0.000140  -0.005140  -0.000969
     8  H    0.042517   0.003549  -0.002590   0.000056   0.063324  -0.003346
     9  H   -0.018930  -0.000312   0.002426  -0.000469  -0.013141  -0.012428
    10  C    0.005666   0.000101  -0.001189   0.000091  -0.355148   0.158975
    11  H   -0.000368   0.000023  -0.000018  -0.000008  -0.010607   0.014641
    12  H    0.000400  -0.000056   0.000089   0.000017   0.071810  -0.021806
    13  C   -0.000746  -0.000017   0.000722  -0.000023   0.130684  -0.090564
    14  C    0.000036   0.000010  -0.000010  -0.000001   0.007861   0.021573
    15  C    0.000108  -0.000056   0.000102   0.000018   0.060924  -0.035167
    16  C   -0.000010   0.000000  -0.000007  -0.000000   0.007860   0.001454
    17  H    0.000004   0.000000   0.000000  -0.000000  -0.001288   0.000711
    18  C   -0.000225   0.000006   0.000013  -0.000003   0.002128   0.001742
    19  H   -0.000802  -0.000006   0.000041  -0.000014   0.001729  -0.003591
    20  C   -0.000015  -0.000002   0.000009   0.000000   0.002800  -0.002238
    21  H   -0.000000  -0.000000   0.000000  -0.000000   0.000073  -0.000020
    22  H    0.000011   0.000001  -0.000002   0.000000   0.000305   0.000180
    23  H   -0.000000  -0.000000   0.000000   0.000000  -0.000008  -0.000037
    24  C   -1.207062   0.017386   0.111916   0.002814  -0.058842   0.083463
    25  C   -1.872588  -0.077433   0.080971  -0.035838  -0.000072   0.020296
    26  C    1.667631   0.002344  -0.204132   0.019403  -0.330127  -0.008996
    27  C    0.275026   0.457412   0.013858  -0.068776   0.022834  -0.004747
    28  H   -0.006512  -0.017662   0.001616   0.001130  -0.010248   0.001184
    29  C    0.578671  -0.003406   0.430469  -0.063460  -0.047930   0.009915
    30  H   -0.037702   0.001017  -0.020837   0.000359   0.024485  -0.002276
    31  C    6.990280  -0.089730  -0.104375   0.509475  -0.017837   0.002244
    32  H   -0.089730   0.515777   0.001200  -0.018930   0.000722  -0.000096
    33  H   -0.104375   0.001200   0.514520  -0.017966   0.000095   0.000020
    34  H    0.509475  -0.018930  -0.017966   0.517438  -0.000307   0.000043
    35  S   -0.017837   0.000722   0.000095  -0.000307  17.359084  -0.103366
    36  C    0.002244  -0.000096   0.000020   0.000043  -0.103366   5.792344
    37  H    0.000574   0.000021  -0.000021   0.000004  -0.030756   0.345464
    38  H    0.000120  -0.000020  -0.000006   0.000003  -0.020597   0.369872
    39  H    0.002319  -0.000068   0.000064   0.000043  -0.176544   0.351781
              37         38         39
     1  O   -0.002453   0.003426   0.000590
     2  C   -0.004294  -0.025639   0.108550
     3  S    0.002046  -0.000028  -0.035562
     4  C    0.054536   0.001598   0.009896
     5  N   -0.006465   0.007426  -0.015589
     6  C   -0.005094   0.002712  -0.009032
     7  H    0.000061   0.000071  -0.000974
     8  H   -0.012816   0.001574   0.016385
     9  H    0.002238  -0.001196   0.005237
    10  C    0.013225  -0.016976  -0.026261
    11  H    0.001596  -0.001107  -0.009669
    12  H   -0.000875  -0.006304   0.010319
    13  C   -0.009747   0.017173   0.039515
    14  C    0.001784  -0.003063   0.000161
    15  C   -0.002735   0.004887  -0.003639
    16  C    0.000241  -0.000013   0.000152
    17  H    0.000095   0.000042   0.000185
    18  C    0.000363  -0.001552  -0.003060
    19  H   -0.000287   0.000441  -0.000764
    20  C   -0.000228   0.000583   0.000063
    21  H   -0.000004  -0.000002   0.000016
    22  H    0.000017  -0.000027   0.000021
    23  H   -0.000004   0.000011   0.000005
    24  C   -0.019790  -0.003234  -0.022152
    25  C   -0.007365   0.004560  -0.021129
    26  C    0.010433  -0.002140   0.055387
    27  C   -0.001379   0.000636  -0.003655
    28  H   -0.000147   0.000136   0.000009
    29  C   -0.000296   0.000567   0.004584
    30  H   -0.000961   0.000266  -0.007845
    31  C    0.000574   0.000120   0.002319
    32  H    0.000021  -0.000020  -0.000068
    33  H   -0.000021  -0.000006   0.000064
    34  H    0.000004   0.000003   0.000043
    35  S   -0.030756  -0.020597  -0.176544
    36  C    0.345464   0.369872   0.351781
    37  H    0.596261  -0.031480  -0.041221
    38  H   -0.031480   0.566106  -0.032141
    39  H   -0.041221  -0.032141   0.666120
 Mulliken charges:
               1
     1  O    0.315795
     2  C   -0.210939
     3  S   -0.620816
     4  C   -0.862120
     5  N    0.163364
     6  C   -0.316461
     7  H    0.159984
     8  H    0.194118
     9  H    0.131314
    10  C   -0.986651
    11  H    0.167503
    12  H    0.110420
    13  C    1.335826
    14  C    0.178795
    15  C   -0.609065
    16  C   -0.357425
    17  H    0.198280
    18  C   -0.493175
    19  H    0.159892
    20  C   -0.318178
    21  H    0.187993
    22  H    0.199570
    23  H    0.170968
    24  C    1.232004
    25  C   -0.297538
    26  C   -0.046280
    27  C   -0.330554
    28  H    0.178222
    29  C   -0.426842
    30  H    0.131097
    31  C   -0.433907
    32  H    0.198597
    33  H    0.205588
    34  H    0.175651
    35  S   -0.236725
    36  C   -0.698980
    37  H    0.149457
    38  H    0.163316
    39  H    0.137903
 Sum of Mulliken charges =  -1.00000
 Mulliken charges with hydrogens summed into heavy atoms:
               1
     1  O    0.315795
     2  C   -0.210939
     3  S   -0.620816
     4  C   -0.536688
     5  N    0.163364
     6  C   -0.156477
    10  C   -0.708728
    13  C    1.335826
    14  C    0.377075
    15  C   -0.449173
    16  C   -0.169432
    18  C   -0.293605
    20  C   -0.147210
    24  C    1.232004
    25  C   -0.119316
    26  C    0.084817
    27  C   -0.131958
    29  C   -0.221254
    31  C   -0.258256
    35  S   -0.236725
    36  C   -0.248304
 APT charges:
               1
     1  O   -1.547409
     2  C    2.537364
     3  S   -1.110965
     4  C    0.356341
     5  N   -0.694063
     6  C   -0.182467
     7  H    0.028996
     8  H   -0.004750
     9  H    0.015216
    10  C    0.640209
    11  H   -0.011616
    12  H    0.014954
    13  C    0.128967
    14  C   -0.102799
    15  C   -0.137868
    16  C   -0.023993
    17  H    0.044179
    18  C   -0.002895
    19  H    0.126932
    20  C   -0.090772
    21  H    0.037713
    22  H    0.033314
    23  H    0.040842
    24  C    0.064396
    25  C   -0.081770
    26  C   -0.115528
    27  C   -0.036612
    28  H    0.043726
    29  C   -0.023421
    30  H    0.101080
    31  C   -0.069004
    32  H    0.037325
    33  H    0.035238
    34  H    0.041880
    35  S   -1.052059
    36  C    0.102508
    37  H   -0.072646
    38  H   -0.060769
    39  H   -0.009773
 Sum of APT charges =  -1.00000
 APT charges with hydrogens summed into heavy atoms:
               1
     1  O   -1.547409
     2  C    2.537364
     3  S   -1.110965
     4  C    0.366807
     5  N   -0.694063
     6  C   -0.153472
    10  C    0.643547
    13  C    0.128967
    14  C   -0.058620
    15  C   -0.010935
    16  C    0.013720
    18  C    0.030419
    20  C   -0.049929
    24  C    0.064396
    25  C   -0.038044
    26  C   -0.014448
    27  C    0.000713
    29  C    0.011817
    31  C   -0.027123
    35  S   -1.052059
    36  C   -0.040680
 Electronic spatial extent (au):  <R**2>=           9628.1399
 Charge=             -1.0000 electrons
 Dipole moment (field-independent basis, Debye):
    X=              2.0449    Y=             -4.1468    Z=              1.3950  Tot=              4.8295
 Quadrupole moment (field-independent basis, Debye-Ang):
   XX=           -134.3459   YY=           -164.8252   ZZ=           -158.5548
   XY=             -0.8957   XZ=            -10.4187   YZ=              4.2647
 Traceless Quadrupole moment (field-independent basis, Debye-Ang):
   XX=             18.2294   YY=            -12.2499   ZZ=             -5.9795
   XY=             -0.8957   XZ=            -10.4187   YZ=              4.2647
 Octapole moment (field-independent basis, Debye-Ang**2):
  XXX=            -12.3169  YYY=            -22.4893  ZZZ=              1.7013  XYY=              6.2590
  XXY=            -36.8816  XXZ=             -4.0569  XZZ=             19.6852  YZZ=            -29.7052
  YYZ=             23.0474  XYZ=            -35.7770
 Hexadecapole moment (field-independent basis, Debye-Ang**3):
 XXXX=          -9471.9785 YYYY=          -2553.6730 ZZZZ=          -1119.2153 XXXY=           -147.7421
 XXXZ=           -184.7892 YYYX=             47.3690 YYYZ=             57.0343 ZZZX=            -36.2833
 ZZZY=             13.9579 XXYY=          -2070.8775 XXZZ=          -1866.6353 YYZZ=           -644.9371
 XXYZ=             46.7969 YYXZ=             48.6126 ZZXY=            -15.3853
 N-N= 1.836910140313D+03 E-N=-7.424327149176D+03  KE= 1.581237887300D+03
  Exact polarizability: 414.336 -19.783 402.244   5.138 -18.053 387.577
 Approx polarizability: 428.813 -21.304 442.750   4.817 -12.407 445.520
 D2PCM: PCM CHGder 2nd derivatives, FixD1E=F FixD2E=F DoIter=F DoCFld=F I1PDM=0
 Calling FoFJK, ICntrl=    100127 FMM=F ISym2X=0 I1Cent= 0 IOpClX= 0 NMat=1 NMatS=1 NMatT=0.
 ***** Axes restored to original set *****
 -------------------------------------------------------------------
 Center     Atomic                   Forces (Hartrees/Bohr)
 Number     Number              X              Y              Z
 -------------------------------------------------------------------
      1        8          -0.008313561   -0.013477358   -0.011636114
      2        6           0.006914699    0.018223856    0.011066087
      3       16           0.002265583    0.001566629    0.003117201
      4        6           0.011081504   -0.003455947    0.001832828
      5        7           0.000737810   -0.009358595   -0.008673120
      6        6          -0.003957145   -0.002070120    0.001953632
      7        1           0.005981601   -0.001870808   -0.003727738
      8        1           0.000413066    0.001504289   -0.006033600
      9        1          -0.000803734    0.006813682    0.005271243
     10        6          -0.010881006   -0.006274998   -0.000438427
     11        1           0.001094400    0.000408975    0.008608999
     12        1          -0.001140962    0.008829501   -0.000688586
     13        6           0.002855397    0.003511726    0.002295099
     14        6          -0.000023399    0.002470906    0.001499787
     15        6          -0.000269437    0.000261806    0.000147001
     16        6          -0.001466479    0.000254056    0.000324952
     17        1          -0.000769767    0.004452315    0.003661383
     18        6           0.000772792   -0.001925804   -0.001697933
     19        1           0.005599537   -0.001889047   -0.002024647
     20        6          -0.001066375   -0.000626834   -0.000353963
     21        1          -0.004887369    0.001528531    0.001868023
     22        1           0.000503103   -0.004686234   -0.003524363
     23        1          -0.004266531   -0.002891275   -0.001566511
     24        6          -0.005346985    0.002804165   -0.000382844
     25        6           0.001279966    0.000533990   -0.002629491
     26        6          -0.000773491    0.001233865   -0.001139360
     27        6           0.000160815    0.000975090   -0.002031876
     28        1          -0.000328350    0.002841474   -0.005397486
     29        6           0.000873823   -0.001493327    0.001855917
     30        1          -0.005169242    0.000027824    0.004774226
     31        6           0.000475634   -0.001082317    0.001697512
     32        1           0.004088364   -0.000268829   -0.003686556
     33        1           0.000391204   -0.002778058    0.005140467
     34        1           0.004362161   -0.002931870    0.001406053
     35       16          -0.002201003   -0.003222031   -0.003315582
     36        6           0.000771567    0.002312181   -0.003159281
     37        1           0.003862657    0.000718564   -0.001329948
     38        1          -0.003352712    0.002769446    0.000444903
     39        1           0.000531867   -0.003739417    0.006472114
 -------------------------------------------------------------------
 Cartesian Forces:  Max     0.018223856 RMS     0.004436773

 GradGradGradGradGradGradGradGradGradGradGradGradGradGradGradGradGradGrad
 Berny optimization.
 Search for a saddle point.
 Step number   1 out of a maximum of  127
 All quantities printed in internal units (Hartrees-Bohrs-Radians)
 Swapping is turned off.
 Second derivative matrix not updated -- analytic derivatives used.
 ITU=  0
     Eigenvalues ---   -0.01468  -0.00197  -0.00127  -0.00106  -0.00093
     Eigenvalues ---   -0.00047  -0.00032  -0.00016  -0.00003   0.00051
     Eigenvalues ---    0.00125   0.00278   0.00381   0.00556   0.00698
     Eigenvalues ---    0.00978   0.00995   0.01313   0.01319   0.01349
     Eigenvalues ---    0.01781   0.01912   0.02324   0.02726   0.02837
     Eigenvalues ---    0.02888   0.03370   0.03858   0.04174   0.04546
     Eigenvalues ---    0.04710   0.04976   0.05035   0.05043   0.05150
     Eigenvalues ---    0.05325   0.05582   0.05967   0.06110   0.06210
     Eigenvalues ---    0.06687   0.06925   0.07246   0.07402   0.08606
     Eigenvalues ---    0.08802   0.08915   0.09909   0.10251   0.10279
     Eigenvalues ---    0.10445   0.10504   0.10717   0.11166   0.12311
     Eigenvalues ---    0.12385   0.12725   0.13718   0.14189   0.14759
     Eigenvalues ---    0.17971   0.18706   0.18838   0.19317   0.19407
     Eigenvalues ---    0.20282   0.21029   0.21351   0.22613   0.24132
     Eigenvalues ---    0.24547   0.28024   0.28207   0.29353   0.30078
     Eigenvalues ---    0.31783   0.35965   0.40525   0.42204   0.44739
     Eigenvalues ---    0.50149   0.55091   0.56048   0.61564   0.65291
     Eigenvalues ---    0.66620   0.70193   0.70291   0.74513   0.76336
     Eigenvalues ---    0.79253   0.79691   0.81069   0.83525   0.84429
     Eigenvalues ---    0.87820   0.92709   0.92977   0.94061   0.94925
     Eigenvalues ---    1.02838   1.03147   1.10356   1.11236   1.11543
     Eigenvalues ---    1.13567   1.14139   1.29118   1.29219   1.30217
     Eigenvalues ---    1.30573
 Eigenvectors required to have negative eigenvalues:
                          Y2        Y35       Z35       Z2        Y38
   1                    0.50696  -0.43429   0.38440  -0.32374  -0.26821
                          Y37       Y36       Z7        Y5        Y3
   1                   -0.19992  -0.19691   0.13976   0.13148   0.10925
 RFO step:  Lambda0=8.883645359D-04 Lambda=-7.12144859D-03.
 Linear search not attempted -- option 19 set.
 Maximum step size (   0.300) exceeded in Quadratic search.
    -- Step size scaled by   0.293
 B after Tr=    -0.000566    0.002474   -0.004057
         Rot=    1.000000    0.000506    0.000060    0.000013 Ang=   0.06 deg.
 Variable       Old X    -DE/DX   Delta X   Delta X   Delta X     New X
                                 (Linear)    (Quad)   (Total)
    X1       -2.30320  -0.00831   0.00000  -0.00896  -0.00955  -2.31275
    Y1       -0.12247  -0.01348   0.00000   0.00951   0.01220  -0.11027
    Z1        0.18826  -0.01164   0.00000  -0.02763  -0.03185   0.15641
    X2       -0.08530   0.00691   0.00000   0.00302   0.00240  -0.08289
    Y2        0.86317   0.01822   0.00000  -0.00675  -0.00362   0.85956
    Z2        0.64651   0.01107   0.00000  -0.00241  -0.00734   0.63917
    X3        0.75708   0.00227   0.00000   0.00602   0.00508   0.76217
    Y3        1.98906   0.00157   0.00000   0.00560   0.01163   2.00070
    Z3        3.55362   0.00312   0.00000  -0.01851  -0.02450   3.52912
    X4        4.22267   0.01108   0.00000   0.01351   0.01311   4.23578
    Y4        0.99739  -0.00346   0.00000   0.00180   0.00295   1.00034
    Z4       -1.19603   0.00183   0.00000  -0.01384  -0.01840  -1.21444
    X5        1.78106   0.00074   0.00000   0.00406   0.00360   1.78466
    Y5       -0.32755  -0.00936   0.00000  -0.00491  -0.00345  -0.33100
    Z5       -0.93355  -0.00867   0.00000  -0.02223  -0.02574  -0.95929
    X6        1.25496  -0.00396   0.00000   0.00848   0.00811   1.26306
    Y6       -2.43311  -0.00207   0.00000  -0.00972  -0.00945  -2.44256
    Z6       -2.12661   0.00195   0.00000  -0.01622  -0.01765  -2.14426
    X7        2.96895   0.00598   0.00000   0.01191   0.01165   2.98060
    Y7       -2.93488  -0.00187   0.00000  -0.00602  -0.00685  -2.94173
    Z7       -3.16305  -0.00373   0.00000  -0.02434  -0.02506  -3.18811
    X8        4.35477   0.00041   0.00000   0.01737   0.01722   4.37200
    Y8        1.63776   0.00150   0.00000  -0.00798  -0.00881   1.62895
    Z8       -3.12957  -0.00603   0.00000  -0.02165  -0.02683  -3.15640
    X9        4.17619  -0.00080   0.00000  -0.00174  -0.00224   4.17396
    Y9        2.65000   0.00681   0.00000   0.01116   0.01350   2.66350
    Z9       -0.01308   0.00527   0.00000  -0.01686  -0.02311  -0.03619
   X10       -4.46598  -0.01088   0.00000  -0.00239  -0.00312  -4.46910
   Y10        0.73448  -0.00627   0.00000  -0.02660  -0.02250   0.71198
   Z10        1.46285  -0.00044   0.00000   0.03106   0.02575   1.48861
   X11       -4.21128   0.00109   0.00000   0.03414   0.03317  -4.17811
   Y11        0.50199   0.00041   0.00000  -0.08042  -0.07430   0.42770
   Z11        3.47635   0.00861   0.00000   0.02699   0.02201   3.49836
   X12       -4.70766  -0.00114   0.00000  -0.01070  -0.01133  -4.71899
   Y12        2.72251   0.00883   0.00000  -0.00735  -0.00360   2.71891
   Z12        1.04955  -0.00069   0.00000   0.09461   0.08724   1.13679
   X13       -6.70506   0.00286   0.00000  -0.00674  -0.00740  -6.71246
   Y13       -0.78884   0.00351   0.00000  -0.00829  -0.00506  -0.79390
   Z13        0.55585   0.00230   0.00000   0.01718   0.01314   0.56898
   X14       -9.10984  -0.00002   0.00000  -0.00987  -0.01061  -9.12044
   Y14       -0.11153   0.00247   0.00000  -0.00147   0.00265  -0.10888
   Z14        1.38383   0.00150   0.00000   0.01183   0.00680   1.39063
   X15       -6.44756  -0.00027   0.00000  -0.00388  -0.00439  -6.45195
   Y15       -2.85897   0.00026   0.00000  -0.00766  -0.00607  -2.86503
   Z15       -1.04020   0.00015   0.00000   0.01015   0.00822  -1.03197
   X16      -11.22077  -0.00147   0.00000  -0.01125  -0.01193 -11.23270
   Y16       -1.47215   0.00025   0.00000  -0.00078   0.00262  -1.46953
   Z16        0.64330   0.00032   0.00000   0.00057  -0.00333   0.63997
   X17       -9.33239  -0.00077   0.00000  -0.01068  -0.01153  -9.34392
   Y17        1.49912   0.00445   0.00000  -0.00011   0.00526   1.50437
   Z17        2.61016   0.00366   0.00000   0.01669   0.01000   2.62016
   X18       -8.56729   0.00077   0.00000  -0.00457  -0.00503  -8.57231
   Y18       -4.22105  -0.00193   0.00000  -0.00526  -0.00438  -4.22543
   Z18       -1.78282  -0.00170   0.00000  -0.00238  -0.00317  -1.78599
   X19       -4.60095   0.00560   0.00000   0.00218   0.00173  -4.59923
   Y19       -3.38356  -0.00189   0.00000  -0.00935  -0.00847  -3.39203
   Z19       -1.69786  -0.00202   0.00000   0.01374   0.01257  -1.68529
   X20      -10.95588  -0.00107   0.00000  -0.00861  -0.00915 -10.96504
   Y20       -3.54191  -0.00063   0.00000  -0.00090   0.00089  -3.54102
   Z20       -0.94874  -0.00035   0.00000  -0.00513  -0.00690  -0.95564
   X21      -13.06475  -0.00489   0.00000  -0.01614  -0.01689 -13.08164
   Y21       -0.91567   0.00153   0.00000   0.00121   0.00532  -0.91035
   Z21        1.29891   0.00187   0.00000  -0.00291  -0.00760   1.29131
   X22       -8.34131   0.00050   0.00000  -0.00273  -0.00308  -8.34439
   Y22       -5.81707  -0.00469   0.00000  -0.00597  -0.00636  -5.82343
   Z22       -3.02379  -0.00352   0.00000  -0.00806  -0.00721  -3.03101
   X23      -12.59067  -0.00427   0.00000  -0.01170  -0.01220 -12.60287
   Y23       -4.60206  -0.00289   0.00000   0.00066   0.00189  -4.60017
   Z23       -1.53393  -0.00157   0.00000  -0.01279  -0.01369  -1.54762
   X24        6.48790  -0.00535   0.00000   0.00610   0.00558   6.49349
   Y24       -0.61908   0.00280   0.00000   0.00191   0.00369  -0.61538
   Z24       -0.51992  -0.00038   0.00000  -0.00091  -0.00356  -0.52348
   X25        8.50480   0.00128   0.00000   0.01086   0.01054   8.51533
   Y25       -0.81214   0.00053   0.00000  -0.00898  -0.00893  -0.82107
   Z25       -2.18848  -0.00263   0.00000  -0.00090  -0.00311  -2.19159
   X26        6.65311  -0.00077   0.00000  -0.00386  -0.00469   6.64842
   Y26       -1.86015   0.00123   0.00000   0.00709   0.01123  -1.84892
   Z26        1.80040  -0.00114   0.00000   0.00607   0.00468   1.80509
   X27       10.64928   0.00016   0.00000   0.00781   0.00738  10.65666
   Y27       -2.20151   0.00098   0.00000  -0.01348  -0.01286  -2.21437
   Z27       -1.57186  -0.00203   0.00000   0.01049   0.00994  -1.56192
   X28        8.40544  -0.00033   0.00000   0.01424   0.01415   8.41959
   Y28        0.12453   0.00284   0.00000  -0.01315  -0.01494   0.10959
   Z28       -3.99200  -0.00540   0.00000  -0.00826  -0.01142  -4.00342
   X29        8.78157   0.00087   0.00000  -0.00580  -0.00674   8.77483
   Y29       -3.25238  -0.00149   0.00000   0.00137   0.00609  -3.24629
   Z29        2.41561   0.00186   0.00000   0.01741   0.01769   2.43330
   X30        5.11102  -0.00517   0.00000  -0.01161  -0.01259   5.09843
   Y30       -1.71497   0.00003   0.00000   0.01200   0.01751  -1.69747
   Z30        3.11301   0.00477   0.00000   0.00450   0.00277   3.11579
   X31       10.79296   0.00048   0.00000  -0.00049  -0.00123  10.79173
   Y31       -3.42921  -0.00108   0.00000  -0.00734  -0.00437  -3.43358
   Z31        0.73316   0.00170   0.00000   0.01972   0.02043   0.75359
   X32       12.18767   0.00409   0.00000   0.01356   0.01328  12.20095
   Y32       -2.32712  -0.00027   0.00000  -0.02270  -0.02345  -2.35057
   Z32       -2.89717  -0.00369   0.00000   0.01189   0.01167  -2.88551
   X33        8.87632   0.00039   0.00000  -0.01200  -0.01317   8.86315
   Y33       -4.19847  -0.00278   0.00000   0.00420   0.01074  -4.18773
   Z33        4.21376   0.00514   0.00000   0.02398   0.02523   4.23899
   X34       12.44373   0.00436   0.00000  -0.00038  -0.00121  12.44252
   Y34       -4.51446  -0.00293   0.00000  -0.01096  -0.00753  -4.52199
   Z34        1.21844   0.00141   0.00000   0.02788   0.02989   1.24833
   X35       -0.71268  -0.00220   0.00000  -0.00714  -0.00731  -0.71999
   Y35        4.65606  -0.00322   0.00000   0.05011   0.05030   4.70636
   Z35       -2.22090  -0.00332   0.00000  -0.04308  -0.05199  -2.27290
   X36        0.45660   0.00077   0.00000   0.00166   0.00134   0.45794
   Y36        7.39184   0.00231   0.00000   0.02679   0.02874   7.42057
   Z36       -0.50528  -0.00316   0.00000   0.00222  -0.00930  -0.51458
   X37        2.22926   0.00386   0.00000  -0.05007  -0.05027   2.17898
   Y37        8.07730   0.00072   0.00000   0.10127   0.10232   8.17963
   Z37       -1.28493  -0.00133   0.00000  -0.05830  -0.07038  -1.35531
   X38       -0.90059  -0.00335   0.00000  -0.04437  -0.04466  -0.94525
   Y38        8.93085   0.00277   0.00000  -0.00364  -0.00159   8.92926
   Z38       -0.57476   0.00044   0.00000   0.13741   0.12420  -0.45056
   X39        0.76698   0.00053   0.00000   0.11254   0.11197   0.87895
   Y39        6.90567  -0.00374   0.00000  -0.05686  -0.05296   6.85271
   Z39        1.46591   0.00647   0.00000  -0.02920  -0.04009   1.42582
         Item               Value     Threshold  Converged?
 Maximum Force            0.018224     0.000450     NO 
 RMS     Force            0.004437     0.000300     NO 
 Maximum Displacement     0.124202     0.001800     NO 
 RMS     Displacement     0.027502     0.001200     NO 
 Predicted change in Energy=-1.740933D-03
 GradGradGradGradGradGradGradGradGradGradGradGradGradGradGradGradGradGrad

                          Input orientation:                          
 ---------------------------------------------------------------------
 Center     Atomic      Atomic             Coordinates (Angstroms)
 Number     Number       Type             X           Y           Z
 ---------------------------------------------------------------------
      1          8           0       -1.223856   -0.058350    0.082767
      2          6           0       -0.043866    0.454857    0.338234
      3         16           0        0.403321    1.058722    1.867532
      4          6           0        2.241478    0.529357   -0.642652
      5          7           0        0.944402   -0.175158   -0.507633
      6          6           0        0.668384   -1.292546   -1.134695
      7          1           0        1.577265   -1.556697   -1.687075
      8          1           0        2.313561    0.862002   -1.670295
      9          1           0        2.208763    1.409462   -0.019151
     10          6           0       -2.364944    0.376762    0.787737
     11          1           0       -2.210962    0.226327    1.851252
     12          1           0       -2.497181    1.438786    0.601565
     13          6           0       -3.552080   -0.420113    0.301092
     14          6           0       -4.826331   -0.057617    0.735891
     15          6           0       -3.414227   -1.516110   -0.546098
     16          6           0       -5.944089   -0.777639    0.338656
     17          1           0       -4.944587    0.796080    1.386530
     18          6           0       -4.536273   -2.236001   -0.945106
     19          1           0       -2.433807   -1.794984   -0.891816
     20          6           0       -5.802448   -1.873829   -0.505704
     21          1           0       -6.922505   -0.481736    0.683333
     22          1           0       -4.415663   -3.081628   -1.603940
     23          1           0       -6.669153   -2.434307   -0.818966
     24          6           0        3.436204   -0.325648   -0.277016
     25          6           0        4.506121   -0.434492   -1.159741
     26          6           0        3.518191   -0.978407    0.955211
     27          6           0        5.639261   -1.171794   -0.826532
     28          1           0        4.455456    0.057991   -2.118517
     29          6           0        4.643439   -1.717862    1.287649
     30          1           0        2.697973   -0.898260    1.648803
     31          6           0        5.710736   -1.816974    0.398782
     32          1           0        6.456464   -1.243869   -1.526944
     33          1           0        4.690176   -2.216051    2.243174
     34          1           0        6.584300   -2.392934    0.660586
     35         16           0       -0.381003    2.490501   -1.202764
     36          6           0        0.242332    3.926798   -0.272303
     37          1           0        1.153069    4.328473   -0.717199
     38          1           0       -0.500202    4.725161   -0.238427
     39          1           0        0.465122    3.626296    0.754514
 ---------------------------------------------------------------------
                    Distance matrix (angstroms):
                    1          2          3          4          5
     1  O    0.000000
     2  C    1.311877   0.000000
     3  S    2.661004   1.703931   0.000000
     4  C    3.588896   2.488068   3.155958   0.000000
     5  N    2.250236   1.445366   2.730684   1.482220   0.000000
     6  C    2.566325   2.393791   3.822575   2.456840   1.310705
     7  H    3.636435   3.282726   4.566595   2.425617   1.923603
     8  H    4.053837   3.123686   4.025410   1.082543   2.074145
     9  H    3.734667   2.472515   2.634807   1.079078   2.085244
    10  C    1.410102   2.365493   3.048659   4.825808   3.596439
    11  H    2.045228   2.652878   2.743652   5.112300   3.960032
    12  H    2.032713   2.656354   3.187481   4.982974   3.959751
    13  C    2.366255   3.615870   4.503985   5.946214   4.575193
    14  C    3.661202   4.826255   5.465903   7.224877   5.904366
    15  C    2.705228   4.003260   5.198947   6.015003   4.560404
    16  C    4.781575   6.027577   6.782279   8.347138   6.966384
    17  H    4.034066   5.023189   5.375915   7.471831   6.261897
    18  C    4.095216   5.391605   6.570063   7.326431   5.871649
    19  H    2.330169   3.505229   4.879235   5.227135   3.766130
    20  C    4.960420   6.268674   7.262484   8.396356   6.957404
    21  H    5.745828   6.950682   7.579121   9.314459   7.962451
    22  H    4.708802   5.949065   7.239905   7.634187   6.195140
    23  H    6.009123   7.319892   8.332972   9.392217   7.947761
    24  C    4.681565   3.619200   3.964081   1.513966   2.506972
    25  C    5.875197   4.872088   5.312911   2.514953   3.630198
    26  C    4.908632   3.888850   3.832054   2.540967   3.067492
    27  C    7.012058   6.024998   6.296685   3.804294   4.810060
    28  H    6.092108   5.141694   5.771468   2.702233   3.869988
    29  C    6.215373   5.252896   5.101400   3.813852   4.391565
    30  H    4.305654   3.326590   3.023747   2.738109   2.871951
    31  C    7.161088   6.187109   6.212528   4.315739   5.122020
    32  H    7.936242   6.972721   7.311971   4.657511   5.706484
    33  H    6.655735   5.759662   5.407622   4.675615   5.075727
    34  H    8.170157   7.221247   7.181584   5.394285   6.171849
    35  S    2.976514   2.575302   3.477337   3.322231   3.057064
    36  C    4.261125   3.536811   3.581992   3.959337   4.168251
    37  H    5.053112   4.189450   4.234882   3.952654   4.513330
    38  H    4.848590   4.333160   4.323678   5.028418   5.115905
    39  H    4.108590   3.238886   2.799118   3.833868   4.034077
                    6          7          8          9         10
     6  C    0.000000
     7  H    1.095885   0.000000
     8  H    2.763250   2.528343   0.000000
     9  H    3.304248   3.461049   1.742691   0.000000
    10  C    3.960229   5.040235   5.307145   4.757766   0.000000
    11  H    4.417408   5.481751   5.768595   4.942893   1.085084
    12  H    4.527203   5.550847   5.351380   4.746795   1.086296
    13  C    4.542569   5.617367   6.319488   6.052868   1.510339
    14  C    5.934310   7.008855   7.590355   7.225992   2.499960
    15  C    4.130877   5.120398   6.302919   6.360398   2.542258
    16  C    6.794166   7.828236   8.655235   8.448695   3.787426
    17  H    6.498029   7.584007   7.875864   7.315914   2.681219
    18  C    5.292873   6.195750   7.552731   7.722844   3.813653
    19  H    3.151987   4.096085   5.495735   5.708194   2.746292
    20  C    6.527265   7.480399   8.643532   8.671576   4.307503
    21  H    7.847563   8.889346   9.625493   9.351480   4.638888
    22  H    5.410041   6.184457   7.799941   8.158705   4.678250
    23  H    7.432547   8.338299   9.606225   9.707300   5.386076
    24  C    3.054723   2.638068   2.147572   2.140961   5.939731
    25  C    3.932570   3.180507   2.597860   3.158949   7.187652
    26  C    3.547927   3.329157   3.425130   2.892387   6.039521
    27  C    4.981884   4.169952   3.988552   4.368417   8.310908
    28  H    4.139296   3.328264   2.331320   3.358786   7.420633
    29  C    4.674366   4.275088   4.564368   4.173191   7.331766
    30  H    3.467356   3.580169   3.776600   2.889114   5.291526
    31  C    5.296403   4.637254   4.795705   4.779997   8.377373
    32  H    5.801560   4.891839   4.649611   5.230351   9.262907
    33  H    5.332699   5.056859   5.517060   4.941647   7.656090
    34  H    6.279487   5.592960   5.853787   5.836573   9.368904
    35  S    3.926485   4.522077   3.182966   3.045731   3.516533
    36  C    5.307239   5.818276   3.954408   3.204359   4.530378
    37  H    5.657303   5.979618   3.777771   3.181570   5.500661
    38  H    6.195296   6.773197   4.989139   4.287241   4.841368
    39  H    5.273085   5.836235   4.115549   2.924584   4.309274
                   11         12         13         14         15
    11  H    0.000000
    12  H    1.764567   0.000000
    13  C    2.149297   2.158379   0.000000
    14  C    2.857413   2.771679   1.394335   0.000000
    15  C    3.198628   3.299926   1.392100   2.400986   0.000000
    16  C    4.151160   4.106438   2.418873   1.387664   2.779987
    17  H    2.830775   2.649346   2.143917   1.079868   3.379833
    18  C    4.392010   4.478185   2.412280   2.766811   1.391560
    19  H    3.414642   3.562509   2.136313   3.375210   1.076344
    20  C    4.781701   4.808768   2.797922   2.406863   2.415200
    21  H    4.905510   4.824788   3.392591   2.139295   3.858684
    22  H    5.267032   5.383211   3.385053   3.845530   2.138399
    23  H    5.838194   5.867206   3.876552   3.385591   3.392946
    24  C    6.060090   6.252215   7.012792   8.328704   6.958306
    25  C    7.390667   7.460402   8.189556   9.530483   8.017379
    26  C    5.922624   6.492502   7.122379   8.398036   7.113471
    27  C    8.411378   8.663503   9.290711  10.640075   9.064373
    28  H    7.760705   7.592404   8.378766   9.711467   8.178155
    29  C    7.147051   7.837320   8.356074   9.630026   8.266155
    30  H    5.040171   5.792074   6.411561   7.625959   6.523674
    31  C    8.308914   8.832383   9.368058  10.688254   9.178686
    32  H    9.417960   9.586185  10.207411  11.568452   9.923040
    33  H    7.331066   8.228658   8.656319   9.873939   8.599495
    34  H    9.253910   9.856920  10.332834  11.647399  10.109177
    35  S    4.219271   2.973200   4.559494   5.478342   5.067997
    36  C    4.921547   3.802470   5.798446   6.525593   6.562822
    37  H    5.894171   4.838776   6.761983   7.556618   7.419476
    38  H    5.247186   3.936213   6.006570   6.522243   6.894901
    39  H    4.463636   3.685625   5.719871   6.447560   6.571551
                   16         17         18         19         20
    16  C    0.000000
    17  H    2.138606   0.000000
    18  C    2.399335   3.846656   0.000000
    19  H    3.856311   4.267141   2.148883   0.000000
    20  C    1.390913   3.383030   1.388323   3.391613   0.000000
    21  H    1.078730   2.457531   3.379847   4.934990   2.146220
    22  H    3.379072   4.925372   1.078746   2.467859   2.141978
    23  H    2.147174   4.274780   2.145790   4.283946   1.078632
    24  C    9.411336   8.617617   8.225338   6.082266   9.370264
    25  C   10.562662   9.864769   9.222602   7.077098  10.429096
    26  C    9.484471   8.657566   8.370612   6.285267   9.476833
    27  C   11.648478  10.990360  10.231720   8.097349  11.467715
    28  H   10.718513  10.059371   9.353635   7.238802  10.562087
    29  C   10.671474   9.912614   9.461542   7.405635  10.599858
    30  H    8.741640   7.832516   7.800784   5.796036   8.823309
    31  C   11.701230  11.015426  10.343250   8.246194  11.548797
    32  H   12.548767  11.942935  11.052743   8.929952  12.317495
    33  H   10.898799  10.130915   9.761808   7.794652  10.852124
    34  H   12.636192  11.983824  11.236994   9.170265  12.452358
    35  S    6.633600   5.513783   6.298609   4.761940   6.994664
    36  C    7.795948   6.281501   7.827376   6.346991   8.380997
    37  H    8.806638   7.354242   8.689814   7.098795   9.321614
    38  H    7.762071   6.150668   8.077564   6.832132   8.469470
    39  H    7.787526   6.137957   7.891083   6.364312   8.433383
                   21         22         23         24         25
    21  H    0.000000
    22  H    4.274964   0.000000
    23  H    2.476615   2.472534   0.000000
    24  C   10.404302   8.426623  10.337234   0.000000
    25  C   11.576383   9.316806  11.357911   1.391320   0.000000
    26  C   10.456038   8.597606  10.442669   1.396853   2.396846
    27  C   12.670985  10.264177  12.372997   2.423096   1.392355
    28  H   11.730289   9.424370  11.474202   2.139434   1.079054
    29  C   11.647500   9.606689  11.529347   2.417406   2.766877
    30  H    9.677770   8.121038   9.807771   2.140479   3.372299
    31  C   12.706794  10.399721  12.454945   2.802544   2.406522
    32  H   13.581715  11.026624  13.198492   3.395205   2.143308
    33  H   11.844633   9.922995  11.766848   3.390786   3.845473
    34  H   13.641371  11.251736  13.335847   3.881144   3.386431
    35  S    7.428513   6.891157   7.996366   4.833091   5.695736
    36  C    8.466599   8.519871   9.409098   5.318283   6.163463
    37  H    9.503394   9.311642  10.340827   5.202625   5.841629
    38  H    8.319098   8.839763   9.468419   6.403706   7.248041
    39  H    8.453285   8.624419   9.492346   5.050667   6.040202
                   26         27         28         29         30
    26  C    0.000000
    27  C    2.776859   0.000000
    28  H    3.376446   2.140792   0.000000
    29  C    1.386900   2.399919   3.845901   0.000000
    30  H    1.077150   3.853996   4.265661   2.141732   0.000000
    31  C    2.412480   1.386636   3.380535   1.392490   3.388706
    32  H    3.855517   1.078699   2.459436   3.381370   4.932654
    33  H    2.136390   3.378510   4.924501   1.078613   2.461447
    34  H    3.389501   2.143782   4.273455   2.148458   4.279505
    35  S    5.647468   7.056737   5.490633   7.011240   5.394000
    36  C    6.024871   7.445109   6.010539   7.325665   5.744737
    37  H    6.045968   7.098649   5.577318   7.263626   5.941669
    38  H    7.078344   8.533051   7.062278   8.384420   6.738904
    39  H    5.528544   7.231396   6.075350   6.804600   5.124157
                   31         32         33         34         35
    31  C    0.000000
    32  H    2.143125   0.000000
    33  H    2.145364   4.275360   0.000000
    34  H    1.078604   2.474264   2.474587   0.000000
    35  S    7.630765   7.797536   7.729358   8.708356   0.000000
    36  C    7.958939   8.180791   7.990340   9.001658   1.821333
    37  H    7.732028   7.735159   8.006606   8.750650   2.442804
    38  H    9.043303   9.256609   9.015476  10.082940   2.436773
    39  H    7.567840   8.051071   7.362079   8.583956   2.415967
                   36         37         38         39
    36  C    0.000000
    37  H    1.090283   0.000000
    38  H    1.090821   1.766321   0.000000
    39  H    1.092836   1.769820   1.767848   0.000000
 Stoichiometry    C17H18NOS2(1-)
 Framework group  C1[X(C17H18NOS2)]
 Deg. of freedom   111
 Full point group                 C1      NOp   1
 Largest Abelian subgroup         C1      NOp   1
 Largest concise Abelian subgroup C1      NOp   1
                         Standard orientation:                         
 ---------------------------------------------------------------------
 Center     Atomic      Atomic             Coordinates (Angstroms)
 Number     Number       Type             X           Y           Z
 ---------------------------------------------------------------------
      1          8           0       -1.223338   -0.061771    0.086909
      2          6           0       -0.043293    0.449753    0.345482
      3         16           0        0.404208    1.043613    1.878601
      4          6           0        2.241851    0.530649   -0.635361
      5          7           0        0.944799   -0.174727   -0.504683
      6          6           0        0.668647   -1.287994   -1.138974
      7          1           0        1.577415   -1.548535   -1.693253
      8          1           0        2.313726    0.869999   -1.660824
      9          1           0        2.209268    1.406663   -0.006117
     10          6           0       -2.364281    0.368732    0.794938
     11          1           0       -2.210083    0.211352    1.857417
     12          1           0       -2.496550    1.431949    0.615734
     13          6           0       -3.551519   -0.424943    0.303340
     14          6           0       -4.825681   -0.065290    0.740756
     15          6           0       -3.413845   -1.515383   -0.551019
     16          6           0       -5.943523   -0.782698    0.339055
     17          1           0       -4.943800    0.784139    1.396982
     18          6           0       -4.535976   -2.232648   -0.954494
     19          1           0       -2.433497   -1.791996   -0.898751
     20          6           0       -5.802059   -1.873349   -0.512477
     21          1           0       -6.921867   -0.489049    0.685856
     22          1           0       -4.415504   -3.073954   -1.618861
     23          1           0       -6.668831   -2.431766   -0.829217
     24          6           0        3.436647   -0.326730   -0.275561
     25          6           0        4.506383   -0.429809   -1.159196
     26          6           0        3.518881   -0.987525    0.952359
     27          6           0        5.639588   -1.169277   -0.831041
     28          1           0        4.455526    0.068925   -2.114724
     29          6           0        4.644193   -1.729140    1.279730
     30          1           0        2.698805   -0.911907    1.646627
     31          6           0        5.711309   -1.822448    0.390018
     32          1           0        6.456648   -1.236778   -1.532076
     33          1           0        4.691122   -2.233560    2.231972
     34          1           0        6.584923   -2.400109    0.647876
     35         16           0       -0.380734    2.495420   -1.182117
     36          6           0        0.242798    3.925606   -0.242421
     37          1           0        1.153446    4.330175   -0.684869
     38          1           0       -0.499726    4.723734   -0.203179
     39          1           0        0.465795    3.618402    0.782366
 ---------------------------------------------------------------------
 Rotational constants (GHZ):      0.4611929      0.1262306      0.1127236
 Standard basis: 6-311++G(d,p) (5D, 7F)
 There are   625 symmetry adapted cartesian basis functions of A   symmetry.
 There are   604 symmetry adapted basis functions of A   symmetry.
   604 basis functions,   946 primitive gaussians,   625 cartesian basis functions
    84 alpha electrons       84 beta electrons
       nuclear repulsion energy      1833.0643237993 Hartrees.
 NAtoms=   39 NActive=   39 NUniq=   39 SFac= 1.00D+00 NAtFMM=   60 NAOKFM=F Big=F
 Integral buffers will be    131072 words long.
 Raffenetti 2 integral format.
 Two-electron integral symmetry is turned on.
 Force inversion solution in PCM.
 ------------------------------------------------------------------------------
 Polarizable Continuum Model (PCM)
 =================================
 Model                : PCM (using non-symmetric T matrix).
 Atomic radii         : UFF (Universal Force Field).
 Polarization charges : Total charges.
 Charge compensation  : None.
 Solution method      : Matrix inversion.
 Cavity type          : Scaled VdW (van der Waals Surface) (Alpha=1.100).
 Cavity algorithm     : GePol (No added spheres)
                        Default sphere list used, NSphG=   39.
                        Lebedev-Laikov grids with approx.  5.0 points / Ang**2.
                        Smoothing algorithm: York/Karplus (Gamma=1.0000).
                        Polarization charges: spherical gaussians, with
                                              point-specific exponents (IZeta= 3).
                        Self-potential: point-specific (ISelfS= 7).
                        Self-field    : sphere-specific E.n sum rule (ISelfD= 2).
 1st derivatives      : Analytical E(r).r(x)/FMM algorithm (CHGder, D1EAlg=3).
                        Cavity 1st derivative terms included.
 2nd derivatives      : Analytical E(r).r(xy)/FMM algorithm (CHGder, D2EAlg=3).
                        Cavity 2nd derivative terms included.
 Solvent              : n,n-DiMethylFormamide, Eps=  37.219000 Eps(inf)=   2.046330
 ------------------------------------------------------------------------------
 One-electron integrals computed using PRISM.
 NBasis=   604 RedAO= T EigKep=  1.24D-06  NBF=   604
 NBsUse=   602 1.00D-06 EigRej=  4.83D-07 NBFU=   602
 Initial guess from the checkpoint file:  "/localscratch/srahman.25098643.0/Gau-149606.chk"
 B after Tr=    -0.000000    0.000000    0.000000
         Rot=    0.999997   -0.002251   -0.000007    0.000032 Ang=  -0.26 deg.
 ExpMin= 3.60D-02 ExpMax= 9.34D+04 ExpMxC= 3.17D+03 IAcc=3 IRadAn=         5 AccDes= 0.00D+00
 Harris functional with IExCor=  402 and IRadAn=       5 diagonalized for initial guess.
 HarFok:  IExCor=  402 AccDes= 0.00D+00 IRadAn=         5 IDoV= 1 UseB2=F ITyADJ=14
 ICtDFT=  3500011 ScaDFX=  1.000000  1.000000  1.000000  1.000000
 FoFCou: FMM=F IPFlag=           0 FMFlag=      100000 FMFlg1=           0
         NFxFlg=           0 DoJE=T BraDBF=F KetDBF=T FulRan=T
         wScrn=  0.000000 ICntrl=     500 IOpCl=  0 I1Cent=   200000004 NGrid=           0
         NMat0=    1 NMatS0=      1 NMatT0=    0 NMatD0=    1 NMtDS0=    0 NMtDT0=    0
 Petite list used in FoFCou.
 Requested convergence on RMS density matrix=1.00D-08 within 128 cycles.
 Requested convergence on MAX density matrix=1.00D-06.
 Requested convergence on             energy=1.00D-06.
 No special actions if energy rises.
 Inv3:  Mode=1 IEnd=    28201068.
 Iteration    1 A*A^-1 deviation from unit magnitude is 9.33D-15 for   2218.
 Iteration    1 A*A^-1 deviation from orthogonality  is 6.44D-15 for   1874   1684.
 Iteration    1 A^-1*A deviation from unit magnitude is 8.22D-15 for   2404.
 Iteration    1 A^-1*A deviation from orthogonality  is 2.60D-11 for   2494   2442.
 Error on total polarization charges =  0.03145
 SCF Done:  E(RB3LYP) =  -1585.29360580     A.U. after   13 cycles
            NFock= 13  Conv=0.58D-08     -V/T= 2.0027
 DoSCS=F DFT=T ScalE2(SS,OS)=  1.000000  1.000000
 Range of M.O.s used for correlation:     1   602
 NBasis=   604 NAE=    84 NBE=    84 NFC=     0 NFV=     0
 NROrb=    602 NOA=    84 NOB=    84 NVA=   518 NVB=   518

 **** Warning!!: The largest alpha MO coefficient is  0.18955599D+03

 PrsmSu:  requested number of processors reduced to:  30 ShMem   1 Linda.
 Symmetrizing basis deriv contribution to polar:
 IMax=3 JMax=2 DiffMx= 0.00D+00
 G2DrvN: will do    20 centers at a time, making    2 passes.
 Calling FoFCou, ICntrl=  3107 FMM=F I1Cent=   0 AccDes= 0.00D+00.
 Calling FoFCou, ICntrl=  3107 FMM=F I1Cent=   0 AccDes= 0.00D+00.
 NEqPCM:  Using equilibrium solvation (IEInf=0, Eps=  37.2190, EpsInf=   2.0463)
 G2PCM: DoFxE=T DoFxN=T DoGrad=T DoDP/DQ/DG/TGxP=FFFF NFrqRd=   0 IEInf=0 SqF1=F DoCFld=F IF1Alg=4.
 End of G2Drv F.D. properties file   721 does not exist.
 End of G2Drv F.D. properties file   722 does not exist.
 End of G2Drv F.D. properties file   788 does not exist.
          IDoAtm=111111111111111111111111111111111111111
 NEqPCM:  Using equilibrium solvation (IEInf=0, Eps=  37.2190, EpsInf=   2.0463)
          Differentiating once with respect to electric field.
                with respect to dipole field.
          Differentiating once with respect to nuclear coordinates.
          There are   120 degrees of freedom in the 1st order CPHF.  IDoFFX=6 NUNeed=     3.
    120 vectors produced by pass  0 Test12= 4.35D-14 1.00D-09 XBig12= 3.85D+02 1.05D+01.
 AX will form    48 AO Fock derivatives at one time.
    120 vectors produced by pass  1 Test12= 4.35D-14 1.00D-09 XBig12= 7.99D+01 1.21D+00.
    117 vectors produced by pass  2 Test12= 4.35D-14 1.00D-09 XBig12= 8.89D-01 1.02D-01.
    117 vectors produced by pass  3 Test12= 4.35D-14 1.00D-09 XBig12= 6.43D-03 9.28D-03.
    117 vectors produced by pass  4 Test12= 4.35D-14 1.00D-09 XBig12= 1.71D-05 2.81D-04.
    117 vectors produced by pass  5 Test12= 4.35D-14 1.00D-09 XBig12= 3.43D-08 1.60D-05.
    103 vectors produced by pass  6 Test12= 4.35D-14 1.00D-09 XBig12= 6.84D-11 7.06D-07.
     69 vectors produced by pass  7 Test12= 4.35D-14 1.00D-09 XBig12= 3.08D-12 1.18D-07.
 PrRfSu:  requested number of processors reduced to:  47 ShMem   1 Linda.
     37 vectors produced by pass  8 Test12= 4.35D-14 1.00D-09 XBig12= 9.41D-14 1.67D-08.
     25 vectors produced by pass  9 Test12= 4.35D-14 1.00D-09 XBig12= 4.64D-14 1.35D-08.
     20 vectors produced by pass 10 Test12= 4.35D-14 1.00D-09 XBig12= 1.51D-13 2.13D-08.
      9 vectors produced by pass 11 Test12= 4.35D-14 1.00D-09 XBig12= 5.21D-14 1.63D-08.
      9 vectors produced by pass 12 Test12= 4.35D-14 1.00D-09 XBig12= 1.14D-13 2.04D-08.
      6 vectors produced by pass 13 Test12= 4.35D-14 1.00D-09 XBig12= 4.33D-14 1.21D-08.
      6 vectors produced by pass 14 Test12= 4.35D-14 1.00D-09 XBig12= 8.03D-14 1.58D-08.
      6 vectors produced by pass 15 Test12= 4.35D-14 1.00D-09 XBig12= 3.02D-14 9.84D-09.
      5 vectors produced by pass 16 Test12= 4.35D-14 1.00D-09 XBig12= 3.63D-14 1.02D-08.
      5 vectors produced by pass 17 Test12= 4.35D-14 1.00D-09 XBig12= 3.79D-14 1.28D-08.
      5 vectors produced by pass 18 Test12= 4.35D-14 1.00D-09 XBig12= 3.20D-14 1.15D-08.
      5 vectors produced by pass 19 Test12= 4.35D-14 1.00D-09 XBig12= 2.70D-14 9.82D-09.
      5 vectors produced by pass 20 Test12= 4.35D-14 1.00D-09 XBig12= 2.83D-14 9.82D-09.
      5 vectors produced by pass 21 Test12= 4.35D-14 1.00D-09 XBig12= 2.91D-14 1.18D-08.
      5 vectors produced by pass 22 Test12= 4.35D-14 1.00D-09 XBig12= 3.83D-14 1.30D-08.
      5 vectors produced by pass 23 Test12= 4.35D-14 1.00D-09 XBig12= 4.21D-14 1.23D-08.
      5 vectors produced by pass 24 Test12= 4.35D-14 1.00D-09 XBig12= 3.14D-14 9.98D-09.
      5 vectors produced by pass 25 Test12= 4.35D-14 1.00D-09 XBig12= 4.19D-14 1.07D-08.
      5 vectors produced by pass 26 Test12= 4.35D-14 1.00D-09 XBig12= 3.03D-14 1.01D-08.
      5 vectors produced by pass 27 Test12= 4.35D-14 1.00D-09 XBig12= 3.33D-14 1.17D-08.
      5 vectors produced by pass 28 Test12= 4.35D-14 1.00D-09 XBig12= 3.97D-14 1.19D-08.
      5 vectors produced by pass 29 Test12= 4.35D-14 1.00D-09 XBig12= 1.94D-14 8.45D-09.
      5 vectors produced by pass 30 Test12= 4.35D-14 1.00D-09 XBig12= 2.10D-14 8.20D-09.
      5 vectors produced by pass 31 Test12= 4.35D-14 1.00D-09 XBig12= 4.75D-14 1.30D-08.
      5 vectors produced by pass 32 Test12= 4.35D-14 1.00D-09 XBig12= 1.25D-14 6.48D-09.
      5 vectors produced by pass 33 Test12= 4.35D-14 1.00D-09 XBig12= 3.60D-14 9.88D-09.
      5 vectors produced by pass 34 Test12= 4.35D-14 1.00D-09 XBig12= 9.28D-14 1.72D-08.
      5 vectors produced by pass 35 Test12= 4.35D-14 1.00D-09 XBig12= 2.95D-14 8.29D-09.
      5 vectors produced by pass 36 Test12= 4.35D-14 1.00D-09 XBig12= 1.93D-14 7.30D-09.
      5 vectors produced by pass 37 Test12= 4.35D-14 1.00D-09 XBig12= 6.40D-14 1.26D-08.
      5 vectors produced by pass 38 Test12= 4.35D-14 1.00D-09 XBig12= 2.42D-14 7.57D-09.
      5 vectors produced by pass 39 Test12= 4.35D-14 1.00D-09 XBig12= 1.62D-14 7.96D-09.
      5 vectors produced by pass 40 Test12= 4.35D-14 1.00D-09 XBig12= 2.79D-14 9.24D-09.
      5 vectors produced by pass 41 Test12= 4.35D-14 1.00D-09 XBig12= 2.67D-14 8.78D-09.
      5 vectors produced by pass 42 Test12= 4.35D-14 1.00D-09 XBig12= 2.52D-14 7.87D-09.
      5 vectors produced by pass 43 Test12= 4.35D-14 1.00D-09 XBig12= 3.00D-14 1.01D-08.
      5 vectors produced by pass 44 Test12= 4.35D-14 1.00D-09 XBig12= 2.05D-14 8.22D-09.
      5 vectors produced by pass 45 Test12= 4.35D-14 1.00D-09 XBig12= 1.46D-14 6.97D-09.
      5 vectors produced by pass 46 Test12= 4.35D-14 1.00D-09 XBig12= 1.94D-14 8.68D-09.
      5 vectors produced by pass 47 Test12= 4.35D-14 1.00D-09 XBig12= 3.66D-14 1.15D-08.
      5 vectors produced by pass 48 Test12= 4.35D-14 1.00D-09 XBig12= 9.37D-15 5.24D-09.
      5 vectors produced by pass 49 Test12= 4.35D-14 1.00D-09 XBig12= 1.75D-14 7.13D-09.
      5 vectors produced by pass 50 Test12= 4.35D-14 1.00D-09 XBig12= 3.03D-14 8.31D-09.
      4 vectors produced by pass 51 Test12= 4.35D-14 1.00D-09 XBig12= 6.83D-15 4.44D-09.
      4 vectors produced by pass 52 Test12= 4.35D-14 1.00D-09 XBig12= 2.56D-14 8.82D-09.
      4 vectors produced by pass 53 Test12= 4.35D-14 1.00D-09 XBig12= 2.68D-14 8.38D-09.
      4 vectors produced by pass 54 Test12= 4.35D-14 1.00D-09 XBig12= 3.83D-14 1.01D-08.
      4 vectors produced by pass 55 Test12= 4.35D-14 1.00D-09 XBig12= 2.31D-14 9.14D-09.
      4 vectors produced by pass 56 Test12= 4.35D-14 1.00D-09 XBig12= 2.15D-14 7.58D-09.
      4 vectors produced by pass 57 Test12= 4.35D-14 1.00D-09 XBig12= 2.45D-14 9.28D-09.
      4 vectors produced by pass 58 Test12= 4.35D-14 1.00D-09 XBig12= 2.84D-14 8.91D-09.
      4 vectors produced by pass 59 Test12= 4.35D-14 1.00D-09 XBig12= 1.40D-14 6.30D-09.
      4 vectors produced by pass 60 Test12= 4.35D-14 1.00D-09 XBig12= 4.58D-14 1.03D-08.
      4 vectors produced by pass 61 Test12= 4.35D-14 1.00D-09 XBig12= 2.45D-14 7.66D-09.
      4 vectors produced by pass 62 Test12= 4.35D-14 1.00D-09 XBig12= 3.26D-14 9.61D-09.
      4 vectors produced by pass 63 Test12= 4.35D-14 1.00D-09 XBig12= 9.96D-15 5.27D-09.
      4 vectors produced by pass 64 Test12= 4.35D-14 1.00D-09 XBig12= 1.59D-14 6.14D-09.
      4 vectors produced by pass 65 Test12= 4.35D-14 1.00D-09 XBig12= 8.54D-15 4.38D-09.
      4 vectors produced by pass 66 Test12= 4.35D-14 1.00D-09 XBig12= 5.84D-15 3.55D-09.
      4 vectors produced by pass 67 Test12= 4.35D-14 1.00D-09 XBig12= 1.41D-14 6.04D-09.
      4 vectors produced by pass 68 Test12= 4.35D-14 1.00D-09 XBig12= 5.00D-15 4.01D-09.
      4 vectors produced by pass 69 Test12= 4.35D-14 1.00D-09 XBig12= 1.11D-14 5.98D-09.
      4 vectors produced by pass 70 Test12= 4.35D-14 1.00D-09 XBig12= 3.18D-14 8.85D-09.
      4 vectors produced by pass 71 Test12= 4.35D-14 1.00D-09 XBig12= 1.49D-14 7.01D-09.
      4 vectors produced by pass 72 Test12= 4.35D-14 1.00D-09 XBig12= 1.82D-14 6.88D-09.
      4 vectors produced by pass 73 Test12= 4.35D-14 1.00D-09 XBig12= 1.35D-14 6.37D-09.
      4 vectors produced by pass 74 Test12= 4.35D-14 1.00D-09 XBig12= 1.47D-14 8.20D-09.
      4 vectors produced by pass 75 Test12= 4.35D-14 1.00D-09 XBig12= 8.65D-15 4.70D-09.
      4 vectors produced by pass 76 Test12= 4.35D-14 1.00D-09 XBig12= 1.36D-14 5.85D-09.
      4 vectors produced by pass 77 Test12= 4.35D-14 1.00D-09 XBig12= 4.41D-15 3.28D-09.
      4 vectors produced by pass 78 Test12= 4.35D-14 1.00D-09 XBig12= 1.21D-14 5.07D-09.
      4 vectors produced by pass 79 Test12= 4.35D-14 1.00D-09 XBig12= 1.09D-14 5.40D-09.
      4 vectors produced by pass 80 Test12= 4.35D-14 1.00D-09 XBig12= 1.41D-14 5.77D-09.
      4 vectors produced by pass 81 Test12= 4.35D-14 1.00D-09 XBig12= 1.73D-14 7.46D-09.
      4 vectors produced by pass 82 Test12= 4.35D-14 1.00D-09 XBig12= 7.57D-15 5.41D-09.
      4 vectors produced by pass 83 Test12= 4.35D-14 1.00D-09 XBig12= 1.53D-14 5.88D-09.
      4 vectors produced by pass 84 Test12= 4.35D-14 1.00D-09 XBig12= 2.25D-15 2.44D-09.
      4 vectors produced by pass 85 Test12= 4.35D-14 1.00D-09 XBig12= 2.14D-14 7.26D-09.
      4 vectors produced by pass 86 Test12= 4.35D-14 1.00D-09 XBig12= 9.05D-15 4.68D-09.
      4 vectors produced by pass 87 Test12= 4.35D-14 1.00D-09 XBig12= 1.46D-14 7.44D-09.
      4 vectors produced by pass 88 Test12= 4.35D-14 1.00D-09 XBig12= 1.57D-14 7.55D-09.
      4 vectors produced by pass 89 Test12= 4.35D-14 1.00D-09 XBig12= 8.33D-15 4.58D-09.
      4 vectors produced by pass 90 Test12= 4.35D-14 1.00D-09 XBig12= 8.81D-15 4.53D-09.
      4 vectors produced by pass 91 Test12= 4.35D-14 1.00D-09 XBig12= 2.05D-14 8.81D-09.
      4 vectors produced by pass 92 Test12= 4.35D-14 1.00D-09 XBig12= 7.67D-15 4.22D-09.
      4 vectors produced by pass 93 Test12= 4.35D-14 1.00D-09 XBig12= 1.68D-14 6.04D-09.
      4 vectors produced by pass 94 Test12= 4.35D-14 1.00D-09 XBig12= 7.59D-15 4.64D-09.
      4 vectors produced by pass 95 Test12= 4.35D-14 1.00D-09 XBig12= 1.16D-14 5.47D-09.
      4 vectors produced by pass 96 Test12= 4.35D-14 1.00D-09 XBig12= 2.78D-14 7.65D-09.
      4 vectors produced by pass 97 Test12= 4.35D-14 1.00D-09 XBig12= 1.59D-14 6.74D-09.
      4 vectors produced by pass 98 Test12= 4.35D-14 1.00D-09 XBig12= 2.37D-14 8.21D-09.
      4 vectors produced by pass 99 Test12= 4.35D-14 1.00D-09 XBig12= 8.30D-15 5.19D-09.
      4 vectors produced by pass100 Test12= 4.35D-14 1.00D-09 XBig12= 7.63D-15 4.87D-09.
      4 vectors produced by pass101 Test12= 4.35D-14 1.00D-09 XBig12= 1.62D-14 6.13D-09.
      4 vectors produced by pass102 Test12= 4.35D-14 1.00D-09 XBig12= 5.70D-15 3.50D-09.
      4 vectors produced by pass103 Test12= 4.35D-14 1.00D-09 XBig12= 1.68D-14 6.31D-09.
      4 vectors produced by pass104 Test12= 4.35D-14 1.00D-09 XBig12= 1.73D-14 7.02D-09.
      4 vectors produced by pass105 Test12= 4.35D-14 1.00D-09 XBig12= 1.93D-14 6.27D-09.
      4 vectors produced by pass106 Test12= 4.35D-14 1.00D-09 XBig12= 2.18D-14 6.97D-09.
      4 vectors produced by pass107 Test12= 4.35D-14 1.00D-09 XBig12= 8.72D-15 4.38D-09.
      4 vectors produced by pass108 Test12= 4.35D-14 1.00D-09 XBig12= 7.19D-15 4.21D-09.
      4 vectors produced by pass109 Test12= 4.35D-14 1.00D-09 XBig12= 9.90D-15 4.68D-09.
      4 vectors produced by pass110 Test12= 4.35D-14 1.00D-09 XBig12= 7.00D-15 4.93D-09.
      4 vectors produced by pass111 Test12= 4.35D-14 1.00D-09 XBig12= 2.20D-14 6.49D-09.
      4 vectors produced by pass112 Test12= 4.35D-14 1.00D-09 XBig12= 1.79D-14 6.33D-09.
      4 vectors produced by pass113 Test12= 4.35D-14 1.00D-09 XBig12= 4.12D-15 3.24D-09.
      4 vectors produced by pass114 Test12= 4.35D-14 1.00D-09 XBig12= 1.22D-14 5.14D-09.
      4 vectors produced by pass115 Test12= 4.35D-14 1.00D-09 XBig12= 1.46D-14 5.72D-09.
      4 vectors produced by pass116 Test12= 4.35D-14 1.00D-09 XBig12= 1.22D-14 6.43D-09.
      4 vectors produced by pass117 Test12= 4.35D-14 1.00D-09 XBig12= 1.42D-14 6.35D-09.
      4 vectors produced by pass118 Test12= 4.35D-14 1.00D-09 XBig12= 8.89D-15 4.13D-09.
      3 vectors produced by pass119 Test12= 4.35D-14 1.00D-09 XBig12= 4.55D-15 3.50D-09.
      3 vectors produced by pass120 Test12= 4.35D-14 1.00D-09 XBig12= 1.06D-14 5.44D-09.
      3 vectors produced by pass121 Test12= 4.35D-14 1.00D-09 XBig12= 1.85D-14 6.95D-09.
      3 vectors produced by pass122 Test12= 4.35D-14 1.00D-09 XBig12= 5.60D-15 3.76D-09.
      3 vectors produced by pass123 Test12= 4.35D-14 1.00D-09 XBig12= 1.13D-14 4.67D-09.
      3 vectors produced by pass124 Test12= 4.35D-14 1.00D-09 XBig12= 1.04D-14 5.50D-09.
      3 vectors produced by pass125 Test12= 4.35D-14 1.00D-09 XBig12= 2.30D-14 6.98D-09.
      3 vectors produced by pass126 Test12= 4.35D-14 1.00D-09 XBig12= 5.70D-15 2.95D-09.
      3 vectors produced by pass127 Test12= 4.35D-14 1.00D-09 XBig12= 1.87D-14 6.06D-09.
      3 vectors produced by pass128 Test12= 4.35D-14 1.00D-09 XBig12= 7.65D-15 4.59D-09.
      3 vectors produced by pass129 Test12= 4.35D-14 1.00D-09 XBig12= 1.07D-14 4.71D-09.
      3 vectors produced by pass130 Test12= 4.35D-14 1.00D-09 XBig12= 2.04D-14 6.54D-09.
      3 vectors produced by pass131 Test12= 4.35D-14 1.00D-09 XBig12= 5.98D-15 3.59D-09.
      3 vectors produced by pass132 Test12= 4.35D-14 1.00D-09 XBig12= 1.03D-14 5.63D-09.
      3 vectors produced by pass133 Test12= 4.35D-14 1.00D-09 XBig12= 7.22D-15 4.05D-09.
      3 vectors produced by pass134 Test12= 4.35D-14 1.00D-09 XBig12= 6.17D-15 4.16D-09.
      3 vectors produced by pass135 Test12= 4.35D-14 1.00D-09 XBig12= 5.38D-15 3.23D-09.
      3 vectors produced by pass136 Test12= 4.35D-14 1.00D-09 XBig12= 1.56D-14 6.33D-09.
      3 vectors produced by pass137 Test12= 4.35D-14 1.00D-09 XBig12= 9.63D-15 4.33D-09.
      3 vectors produced by pass138 Test12= 4.35D-14 1.00D-09 XBig12= 7.89D-15 4.97D-09.
      3 vectors produced by pass139 Test12= 4.35D-14 1.00D-09 XBig12= 6.10D-15 3.89D-09.
      3 vectors produced by pass140 Test12= 4.35D-14 1.00D-09 XBig12= 1.65D-14 5.77D-09.
      3 vectors produced by pass141 Test12= 4.35D-14 1.00D-09 XBig12= 9.20D-15 4.53D-09.
      3 vectors produced by pass142 Test12= 4.35D-14 1.00D-09 XBig12= 1.00D-14 4.78D-09.
      3 vectors produced by pass143 Test12= 4.35D-14 1.00D-09 XBig12= 9.46D-15 4.36D-09.
      3 vectors produced by pass144 Test12= 4.35D-14 1.00D-09 XBig12= 1.02D-14 4.64D-09.
      3 vectors produced by pass145 Test12= 4.35D-14 1.00D-09 XBig12= 4.95D-15 3.45D-09.
      3 vectors produced by pass146 Test12= 4.35D-14 1.00D-09 XBig12= 1.45D-14 5.85D-09.
      3 vectors produced by pass147 Test12= 4.35D-14 1.00D-09 XBig12= 8.20D-15 3.91D-09.
      3 vectors produced by pass148 Test12= 4.35D-14 1.00D-09 XBig12= 1.08D-14 4.70D-09.
      3 vectors produced by pass149 Test12= 4.35D-14 1.00D-09 XBig12= 1.53D-14 7.84D-09.
      3 vectors produced by pass150 Test12= 4.35D-14 1.00D-09 XBig12= 4.66D-15 2.94D-09.
      2 vectors produced by pass151 Test12= 4.35D-14 1.00D-09 XBig12= 2.94D-15 2.47D-09.
 InvSVY:  IOpt=1 It=  1 EMax= 6.04D-14
 Solved reduced A of dimension  1543 with   120 vectors.
 Isotropic polarizability for W=    0.000000      403.72 Bohr**3.
 End of Minotr F.D. properties file   721 does not exist.
 End of Minotr F.D. properties file   722 does not exist.
 End of Minotr F.D. properties file   788 does not exist.
 D2PCM: PCM CHGder 2nd derivatives, FixD1E=F FixD2E=F DoIter=F DoCFld=F I1PDM=0
 Calling FoFJK, ICntrl=    100127 FMM=F ISym2X=0 I1Cent= 0 IOpClX= 0 NMat=1 NMatS=1 NMatT=0.
 ***** Axes restored to original set *****
 -------------------------------------------------------------------
 Center     Atomic                   Forces (Hartrees/Bohr)
 Number     Number              X              Y              Z
 -------------------------------------------------------------------
      1        8          -0.006149547   -0.009513758   -0.008032891
      2        6           0.004861749    0.013200376    0.007596213
      3       16           0.001637591    0.001253940    0.002150067
      4        6           0.007983874   -0.002378857    0.001248311
      5        7           0.000585522   -0.006693345   -0.006262652
      6        6          -0.002711201   -0.001480711    0.001332593
      7        1           0.004392833   -0.001390461   -0.002669091
      8        1           0.000444841    0.001128401   -0.004335665
      9        1          -0.000533511    0.004885229    0.003766185
     10        6          -0.007724044   -0.004355042   -0.000130101
     11        1           0.000768476    0.000266838    0.005839202
     12        1          -0.000783712    0.005918440   -0.000372279
     13        6           0.001954503    0.002517157    0.001708895
     14        6          -0.000113100    0.001768646    0.001097403
     15        6          -0.000268565    0.000146975    0.000116079
     16        6          -0.001142109    0.000195133    0.000237841
     17        1          -0.000641570    0.003193634    0.002665492
     18        6           0.000496587   -0.001384323   -0.001217222
     19        1           0.003943271   -0.001376470   -0.001400799
     20        6          -0.000851613   -0.000452112   -0.000268130
     21        1          -0.003595796    0.001091031    0.001330402
     22        1           0.000302139   -0.003381773   -0.002528134
     23        1          -0.003130987   -0.002072705   -0.001139598
     24        6          -0.003732773    0.002022896   -0.000283973
     25        6           0.000980197    0.000380967   -0.001901283
     26        6          -0.000515433    0.000908565   -0.000817720
     27        6           0.000170644    0.000668408   -0.001466710
     28        1          -0.000166105    0.002028436   -0.003879581
     29        6           0.000649968   -0.001064671    0.001333124
     30        1          -0.003665638    0.000038320    0.003418625
     31        6           0.000377278   -0.000790980    0.001216047
     32        1           0.002981734   -0.000244076   -0.002630295
     33        1           0.000295622   -0.002008714    0.003705241
     34        1           0.003146985   -0.002140256    0.001033383
     35       16          -0.001650944   -0.002134197   -0.002419778
     36        6           0.000531571    0.002404553   -0.001261101
     37        1           0.001833709    0.000411797   -0.000401372
     38        1          -0.001200963    0.000686935    0.000561457
     39        1           0.000238517   -0.002254227    0.003061815
 -------------------------------------------------------------------
 Cartesian Forces:  Max     0.013200376 RMS     0.003118212

 GradGradGradGradGradGradGradGradGradGradGradGradGradGradGradGradGradGrad
 Berny optimization.
 Search for a saddle point.
 Step number   2 out of a maximum of  127
 All quantities printed in internal units (Hartrees-Bohrs-Radians)
 Swapping is turned off.
 Second derivative matrix not updated -- analytic derivatives used.
 ITU=  0  0
     Eigenvalues ---   -0.01284  -0.00077  -0.00065  -0.00057  -0.00045
     Eigenvalues ---   -0.00030  -0.00009   0.00005   0.00031   0.00110
     Eigenvalues ---    0.00158   0.00328   0.00431   0.00603   0.00714
     Eigenvalues ---    0.00993   0.00997   0.01357   0.01363   0.01388
     Eigenvalues ---    0.01863   0.01972   0.02381   0.02757   0.02908
     Eigenvalues ---    0.02960   0.03392   0.03881   0.04212   0.04645
     Eigenvalues ---    0.04789   0.05016   0.05078   0.05085   0.05195
     Eigenvalues ---    0.05359   0.05625   0.06004   0.06146   0.06278
     Eigenvalues ---    0.06634   0.06913   0.07268   0.07415   0.08743
     Eigenvalues ---    0.08911   0.09000   0.09916   0.10230   0.10259
     Eigenvalues ---    0.10529   0.10587   0.10756   0.11216   0.12303
     Eigenvalues ---    0.12414   0.12738   0.13677   0.14171   0.14848
     Eigenvalues ---    0.17910   0.18556   0.18699   0.19497   0.19565
     Eigenvalues ---    0.20195   0.21055   0.21471   0.22568   0.24148
     Eigenvalues ---    0.24541   0.27550   0.28009   0.29462   0.30111
     Eigenvalues ---    0.31635   0.35756   0.40212   0.41771   0.44426
     Eigenvalues ---    0.49591   0.53716   0.55573   0.60938   0.63833
     Eigenvalues ---    0.65799   0.69371   0.69487   0.73423   0.75280
     Eigenvalues ---    0.77266   0.77970   0.79487   0.82227   0.83086
     Eigenvalues ---    0.85965   0.91249   0.91713   0.92351   0.93495
     Eigenvalues ---    1.01779   1.01975   1.09461   1.10138   1.10441
     Eigenvalues ---    1.12473   1.13008   1.27897   1.27945   1.28848
     Eigenvalues ---    1.29278
 Eigenvectors required to have negative eigenvalues:
                          Y2        Y35       Z35       Z2        Y38
   1                    0.49733  -0.44501   0.38646  -0.31522  -0.25757
                          Y37       Y36       Z7        Y5        Y6
   1                   -0.21183  -0.19847   0.13627   0.13571   0.10827
 RFO step:  Lambda0=6.076148898D-04 Lambda=-4.06768029D-03.
 Linear search not attempted -- option 19 set.
 Maximum step size (   0.300) exceeded in Quadratic search.
    -- Step size scaled by   0.293
 B after Tr=    -0.000107    0.000736   -0.001971
         Rot=    1.000000    0.000388    0.000111   -0.000038 Ang=   0.05 deg.
 Variable       Old X    -DE/DX   Delta X   Delta X   Delta X     New X
                                 (Linear)    (Quad)   (Total)
    X1       -2.31275  -0.00615   0.00000   0.00099   0.00086  -2.31189
    Y1       -0.11027  -0.00951   0.00000  -0.02521  -0.02453  -0.13480
    Z1        0.15641  -0.00803   0.00000   0.00246   0.00009   0.15649
    X2       -0.08289   0.00486   0.00000   0.00363   0.00331  -0.07958
    Y2        0.85956   0.01320   0.00000  -0.02223  -0.02100   0.83856
    Z2        0.63917   0.00760   0.00000   0.01767   0.01503   0.65420
    X3        0.76217   0.00164   0.00000  -0.00972  -0.01076   0.75141
    Y3        2.00070   0.00125   0.00000   0.01416   0.01769   2.01839
    Z3        3.52912   0.00215   0.00000  -0.00222  -0.00559   3.52353
    X4        4.23578   0.00798   0.00000   0.01759   0.01767   4.25345
    Y4        1.00034  -0.00238   0.00000   0.00981   0.00994   1.01028
    Z4       -1.21444   0.00125   0.00000   0.02162   0.01980  -1.19463
    X5        1.78466   0.00059   0.00000   0.01563   0.01576   1.80042
    Y5       -0.33100  -0.00669   0.00000  -0.00936  -0.00923  -0.34023
    Z5       -0.95929  -0.00626   0.00000   0.00846   0.00715  -0.95214
    X6        1.26306  -0.00271   0.00000   0.03330   0.03386   1.29692
    Y6       -2.44256  -0.00148   0.00000  -0.01397  -0.01479  -2.45735
    Z6       -2.14426   0.00133   0.00000   0.00852   0.00875  -2.13551
    X7        2.98060   0.00439   0.00000   0.04123   0.04205   3.02265
    Y7       -2.94173  -0.00139   0.00000  -0.00210  -0.00361  -2.94534
    Z7       -3.18811  -0.00267   0.00000   0.00730   0.00829  -3.17982
    X8        4.37200   0.00044   0.00000   0.01353   0.01400   4.38599
    Y8        1.62895   0.00113   0.00000   0.02117   0.01981   1.64875
    Z8       -3.15640  -0.00434   0.00000   0.02156   0.01928  -3.13712
    X9        4.17396  -0.00053   0.00000   0.00127   0.00096   4.17492
    Y9        2.66350   0.00489   0.00000   0.00471   0.00577   2.66927
    Z9       -0.03619   0.00377   0.00000   0.03561   0.03249  -0.00370
   X10       -4.46910  -0.00772   0.00000  -0.00862  -0.00911  -4.47820
   Y10        0.71198  -0.00436   0.00000  -0.01117  -0.00962   0.70236
   Z10        1.48861  -0.00013   0.00000  -0.00246  -0.00596   1.48264
   X11       -4.17811   0.00077   0.00000  -0.01129  -0.01221  -4.19032
   Y11        0.42770   0.00027   0.00000   0.00362   0.00675   0.43445
   Z11        3.49836   0.00584   0.00000   0.00444   0.00121   3.49957
   X12       -4.71899  -0.00078   0.00000   0.00407   0.00350  -4.71549
   Y12        2.71891   0.00592   0.00000  -0.00680  -0.00556   2.71335
   Z12        1.13679  -0.00037   0.00000  -0.01614  -0.02126   1.11553
   X13       -6.71246   0.00195   0.00000  -0.01174  -0.01191  -6.72437
   Y13       -0.79390   0.00252   0.00000  -0.00553  -0.00487  -0.79877
   Z13        0.56898   0.00171   0.00000  -0.00141  -0.00425   0.56473
   X14       -9.12044  -0.00011   0.00000  -0.00850  -0.00891  -9.12936
   Y14       -0.10888   0.00177   0.00000  -0.01854  -0.01741  -0.12629
   Z14        1.39063   0.00110   0.00000   0.02796   0.02407   1.41470
   X15       -6.45195  -0.00027   0.00000  -0.02082  -0.02047  -6.47242
   Y15       -2.86503   0.00015   0.00000   0.01532   0.01473  -2.85031
   Z15       -1.03197   0.00012   0.00000  -0.03440  -0.03559  -1.06757
   X16      -11.23270  -0.00114   0.00000  -0.01357  -0.01371 -11.24641
   Y16       -1.46953   0.00020   0.00000  -0.01262  -0.01223  -1.48176
   Z16        0.63997   0.00024   0.00000   0.02192   0.01861   0.65858
   X17       -9.34392  -0.00064   0.00000  -0.00170  -0.00252  -9.34643
   Y17        1.50437   0.00319   0.00000  -0.03564  -0.03354   1.47083
   Z17        2.62016   0.00267   0.00000   0.05674   0.05155   2.67172
   X18       -8.57231   0.00050   0.00000  -0.02561  -0.02499  -8.59730
   Y18       -4.22543  -0.00138   0.00000   0.02112   0.01978  -4.20565
   Z18       -1.78599  -0.00122   0.00000  -0.03998  -0.04059  -1.82658
   X19       -4.59923   0.00394   0.00000  -0.02266  -0.02212  -4.62135
   Y19       -3.39203  -0.00138   0.00000   0.02345   0.02247  -3.36955
   Z19       -1.68529  -0.00140   0.00000  -0.05611  -0.05649  -1.74177
   X20      -10.96504  -0.00085   0.00000  -0.02229  -0.02191 -10.98695
   Y20       -3.54102  -0.00045   0.00000   0.00827   0.00741  -3.53362
   Z20       -0.95564  -0.00027   0.00000  -0.01158  -0.01324  -0.96888
   X21      -13.08164  -0.00360   0.00000  -0.01214  -0.01247 -13.09411
   Y21       -0.91035   0.00109   0.00000  -0.02483  -0.02407  -0.93442
   Z21        1.29131   0.00133   0.00000   0.04555   0.04140   1.33271
   X22       -8.34439   0.00030   0.00000  -0.03177  -0.03074  -8.37514
   Y22       -5.82343  -0.00338   0.00000   0.03589   0.03358  -5.78986
   Z22       -3.03101  -0.00253   0.00000  -0.06517  -0.06450  -3.09551
   X23      -12.60287  -0.00313   0.00000  -0.02763  -0.02704 -12.62992
   Y23       -4.60017  -0.00207   0.00000   0.01271   0.01126  -4.58891
   Z23       -1.54762  -0.00114   0.00000  -0.01466  -0.01586  -1.56348
   X24        6.49349  -0.00373   0.00000   0.01762   0.01767   6.51116
   Y24       -0.61538   0.00202   0.00000   0.01031   0.01115  -0.60423
   Z24       -0.52348  -0.00028   0.00000   0.01384   0.01379  -0.50970
   X25        8.51533   0.00098   0.00000  -0.00701  -0.00657   8.50877
   Y25       -0.82107   0.00038   0.00000  -0.03231  -0.03264  -0.85371
   Z25       -2.19159  -0.00190   0.00000  -0.01585  -0.01527  -2.20687
   X26        6.64842  -0.00052   0.00000   0.03897   0.03860   6.68701
   Y26       -1.84892   0.00091   0.00000   0.04213   0.04481  -1.80411
   Z26        1.80509  -0.00082   0.00000   0.03208   0.03300   1.83808
   X27       10.65666   0.00017   0.00000  -0.00904  -0.00862  10.64804
   Y27       -2.21437   0.00067   0.00000  -0.04320  -0.04288  -2.25725
   Z27       -1.56192  -0.00147   0.00000  -0.02426  -0.02212  -1.58404
   X28        8.41959  -0.00017   0.00000  -0.02713  -0.02634   8.39325
   Y28        0.10959   0.00203   0.00000  -0.05734  -0.05910   0.05049
   Z28       -4.00342  -0.00388   0.00000  -0.03129  -0.03144  -4.03486
   X29        8.77483   0.00065   0.00000   0.03764   0.03723   8.81206
   Y29       -3.24629  -0.00106   0.00000   0.03110   0.03443  -3.21186
   Z29        2.43330   0.00133   0.00000   0.02414   0.02661   2.45992
   X30        5.09843  -0.00367   0.00000   0.05485   0.05417   5.15260
   Y30       -1.69747   0.00004   0.00000   0.07253   0.07613  -1.62134
   Z30        3.11579   0.00342   0.00000   0.05345   0.05388   3.16967
   X31       10.79173   0.00038   0.00000   0.01318   0.01317  10.80490
   Y31       -3.43358  -0.00079   0.00000  -0.01064  -0.00849  -3.44207
   Z31        0.75359   0.00122   0.00000  -0.00448  -0.00138   0.75221
   X32       12.20095   0.00298   0.00000  -0.02710  -0.02637  12.17458
   Y32       -2.35057  -0.00024   0.00000  -0.07817  -0.07878  -2.42935
   Z32       -2.88551  -0.00263   0.00000  -0.04628  -0.04367  -2.92918
   X33        8.86315   0.00030   0.00000   0.05595   0.05521   8.91836
   Y33       -4.18773  -0.00201   0.00000   0.05559   0.06034  -4.12739
   Z33        4.23899   0.00371   0.00000   0.03952   0.04274   4.28172
   X34       12.44252   0.00315   0.00000   0.01339   0.01335  12.45588
   Y34       -4.52199  -0.00214   0.00000  -0.01896  -0.01630  -4.53829
   Z34        1.24833   0.00103   0.00000  -0.01136  -0.00704   1.24129
   X35       -0.71999  -0.00165   0.00000  -0.01080  -0.01076  -0.73075
   Y35        4.70636  -0.00213   0.00000   0.02784   0.02672   4.73308
   Z35       -2.27290  -0.00242   0.00000  -0.04451  -0.05032  -2.32321
   X36        0.45794   0.00053   0.00000  -0.01300  -0.01357   0.44438
   Y36        7.42057   0.00240   0.00000   0.00527   0.00564   7.42622
   Z36       -0.51458  -0.00126   0.00000   0.00290  -0.00474  -0.51932
   X37        2.17898   0.00183   0.00000  -0.01806  -0.01850   2.16049
   Y37        8.17963   0.00041   0.00000   0.02892   0.02878   8.20840
   Z37       -1.35531  -0.00040   0.00000   0.01007   0.00220  -1.35311
   X38       -0.94525  -0.00120   0.00000  -0.01958  -0.02028  -0.96553
   Y38        8.92926   0.00069   0.00000  -0.00115  -0.00081   8.92845
   Z38       -0.45056   0.00056   0.00000   0.04513   0.03601  -0.41455
   X39        0.87895   0.00024   0.00000  -0.00054  -0.00149   0.87746
   Y39        6.85271  -0.00225   0.00000  -0.03963  -0.03773   6.81497
   Z39        1.42582   0.00306   0.00000  -0.00955  -0.01662   1.40921
         Item               Value     Threshold  Converged?
 Maximum Force            0.013200     0.000450     NO 
 RMS     Force            0.003118     0.000300     NO 
 Maximum Displacement     0.078777     0.001800     NO 
 RMS     Displacement     0.027633     0.001200     NO 
 Predicted change in Energy=-9.324387D-04
 GradGradGradGradGradGradGradGradGradGradGradGradGradGradGradGradGradGrad

                          Input orientation:                          
 ---------------------------------------------------------------------
 Center     Atomic      Atomic             Coordinates (Angstroms)
 Number     Number       Type             X           Y           Z
 ---------------------------------------------------------------------
      1          8           0       -1.223401   -0.071332    0.082813
      2          6           0       -0.042114    0.443747    0.346185
      3         16           0        0.397627    1.068083    1.864572
      4          6           0        2.250830    0.534619   -0.632172
      5          7           0        0.952743   -0.180040   -0.503850
      6          6           0        0.686301   -1.300372   -1.130066
      7          1           0        1.599519   -1.558605   -1.682689
      8          1           0        2.320967    0.872483   -1.660092
      9          1           0        2.209270    1.412515   -0.001955
     10          6           0       -2.369763    0.371671    0.784581
     11          1           0       -2.217423    0.229901    1.851892
     12          1           0       -2.495327    1.435844    0.590314
     13          6           0       -3.558383   -0.422689    0.298844
     14          6           0       -4.831049   -0.066829    0.748626
     15          6           0       -3.425060   -1.508316   -0.564933
     16          6           0       -5.951346   -0.784113    0.348505
     17          1           0       -4.945919    0.778330    1.413811
     18          6           0       -4.549495   -2.225534   -0.966585
     19          1           0       -2.445512   -1.783091   -0.921707
     20          6           0       -5.814043   -1.869910   -0.512710
     21          1           0       -6.929104   -0.494472    0.705242
     22          1           0       -4.431933   -3.063860   -1.638074
     23          1           0       -6.683464   -2.428349   -0.827360
     24          6           0        3.445556   -0.319747   -0.269721
     25          6           0        4.502646   -0.451763   -1.167823
     26          6           0        3.538615   -0.954696    0.972672
     27          6           0        5.634698   -1.194485   -0.838236
     28          1           0        4.441515    0.026718   -2.135154
     29          6           0        4.663141   -1.699644    1.301733
     30          1           0        2.726638   -0.857975    1.677316
     31          6           0        5.717707   -1.821465    0.398050
     32          1           0        6.442509   -1.285556   -1.550054
     33          1           0        4.719391   -2.184122    2.265789
     34          1           0        6.591367   -2.401561    0.656861
     35         16           0       -0.386698    2.504639   -1.229392
     36          6           0        0.235154    3.929784   -0.274814
     37          1           0        1.143280    4.343700   -0.716034
     38          1           0       -0.510935    4.724733   -0.219371
     39          1           0        0.464334    3.606329    0.745720
 ---------------------------------------------------------------------
                    Distance matrix (angstroms):
                    1          2          3          4          5
     1  O    0.000000
     2  C    1.315336   0.000000
     3  S    2.664707   1.699608   0.000000
     4  C    3.598425   2.494601   3.154786   0.000000
     5  N    2.256456   1.449624   2.734115   1.487358   0.000000
     6  C    2.574602   2.398303   3.828938   2.462284   1.310832
     7  H    3.646622   3.289484   4.574614   2.430922   1.925727
     8  H    4.060917   3.129395   4.020044   1.084294   2.077676
     9  H    3.740617   2.475570   2.623853   1.081481   2.089734
    10  C    1.415231   2.369670   3.051200   4.835662   3.606035
    11  H    2.051454   2.654214   2.746124   5.121397   3.970834
    12  H    2.036403   2.657463   3.182478   4.983241   3.962003
    13  C    2.371131   3.621753   4.508206   5.960720   4.588404
    14  C    3.668576   4.832861   5.465566   7.240259   5.918933
    15  C    2.707730   4.010612   5.210880   6.032730   4.575282
    16  C    4.788749   6.035451   6.785171   8.365194   6.982683
    17  H    4.043591   5.029819   5.370348   7.485896   6.276155
    18  C    4.099356   5.400455   6.583113   7.346748   5.888361
    19  H    2.330822   3.513215   4.896527   5.245115   3.780544
    20  C    4.966239   6.277410   7.271047   8.416544   6.974607
    21  H    5.755129   6.959871   7.580674   9.333750   7.980243
    22  H    4.712892   5.959119   7.257143   7.656383   6.212698
    23  H    6.016330   7.330325   8.343464   9.414822   7.966882
    24  C    4.688832   3.622997   3.971290   1.512839   2.507678
    25  C    5.873366   4.873295   5.325085   2.516058   3.621671
    26  C    4.924324   3.894836   3.840954   2.540073   3.076839
    27  C    7.010229   6.026014   6.312788   3.805631   4.802251
    28  H    6.084428   5.141390   5.782324   2.704814   3.856868
    29  C    6.228045   5.258006   5.115830   3.814599   4.397315
    30  H    4.331750   3.336522   3.028046   2.738512   2.892021
    31  C    7.165286   6.189460   6.229240   4.316449   5.119822
    32  H    7.931378   6.973990   7.330749   4.661085   5.696862
    33  H    6.674282   5.767365   5.423602   4.677983   5.086736
    34  H    8.174967   7.224636   7.201348   5.396575   6.170615
    35  S    3.009581   2.616956   3.500210   3.345774   3.086748
    36  C    4.273665   3.551756   3.576688   3.964568   4.178282
    37  H    5.072657   4.212256   4.236176   3.967719   4.532720
    38  H    4.858102   4.343556   4.305739   5.035355   5.126410
    39  H    4.100376   3.227699   2.774701   3.811240   4.017033
                    6          7          8          9         10
     6  C    0.000000
     7  H    1.098200   0.000000
     8  H    2.770264   2.535979   0.000000
     9  H    3.309354   3.467595   1.747435   0.000000
    10  C    3.975064   5.056540   5.313209   4.761255   0.000000
    11  H    4.434571   5.501006   5.774420   4.942766   1.087410
    12  H    4.535344   5.558871   5.345877   4.741790   1.089023
    13  C    4.563930   5.640987   6.331007   6.060056   1.509888
    14  C    5.957538   7.034835   7.604970   7.233113   2.500300
    15  C    4.155226   5.147650   6.315410   6.371332   2.543460
    16  C    6.819901   7.857554   8.672366   8.458348   3.788632
    17  H    6.520293   7.608702   7.890842   7.321429   2.682887
    18  C    5.319419   6.226394   7.568481   7.736073   3.816187
    19  H    3.175639   4.122107   5.506052   5.720562   2.749573
    20  C    6.554387   7.511769   8.661155   8.683821   4.309375
    21  H    7.874784   8.920314   9.645060   9.361977   4.641560
    22  H    5.437304   6.216606   7.816453   8.174374   4.682378
    23  H    7.461729   8.372326   9.626458   9.721844   5.389478
    24  C    3.052098   2.634217   2.149243   2.144955   5.950424
    25  C    3.909738   3.149338   2.599169   3.177161   7.191657
    26  C    3.560434   3.343013   3.428221   2.884570   6.058346
    27  C    4.958125   4.138641   3.991067   4.385130   8.316115
    28  H    4.107676   3.285561   2.331894   3.384359   7.418717
    29  C    4.678495   4.279304   4.568810   4.172124   7.349799
    30  H    3.498583   3.612605   3.781184   2.871019   5.318112
    31  C    5.284101   4.621476   4.799079   4.788294   8.388470
    32  H    5.771528   4.852493   4.653638   5.253237   9.265693
    33  H    5.345901   5.071031   5.523389   4.937526   7.679985
    34  H    6.267019   5.576972   5.858665   5.846707   9.381311
    35  S    3.954656   4.545381   3.190750   3.072196   3.540930
    36  C    5.318789   5.828037   3.951797   3.210644   4.535204
    37  H    5.677658   5.998315   3.785174   3.199701   5.510929
    38  H    6.210042   6.787905   4.993513   4.291570   4.838626
    39  H    5.257714   5.819137   4.087656   2.901145   4.300770
                   11         12         13         14         15
    11  H    0.000000
    12  H    1.767232   0.000000
    13  C    2.153138   2.160830   0.000000
    14  C    2.852418   2.781849   1.395929   0.000000
    15  C    3.212605   3.296526   1.393727   2.404190   0.000000
    16  C    4.150973   4.114699   2.420613   1.389121   2.782258
    17  H    2.817336   2.667559   2.147290   1.081647   3.384848
    18  C    4.405852   4.477637   2.415340   2.771503   1.392867
    19  H    3.434678   3.556717   2.139841   3.380289   1.078101
    20  C    4.789179   4.812333   2.800192   2.410052   2.416758
    21  H    4.903005   4.837117   3.395890   2.141634   3.862583
    22  H    5.285146   5.381774   3.389768   3.851989   2.141294
    23  H    5.847239   5.872161   3.880353   3.389978   3.395957
    24  C    6.072288   6.254267   7.027732   8.342852   6.978911
    25  C    7.398829   7.458267   8.193421   9.536184   8.020492
    26  C    5.942076   6.501488   7.148737   8.419606   7.152865
    27  C    8.421488   8.663527   9.295233  10.645261   9.069310
    28  H    7.763973   7.585091   8.374048   9.711096   8.167308
    29  C    7.167146   7.847361   8.380325   9.649438   8.303014
    30  H    5.065342   5.806213   6.449120   7.655522   6.579819
    31  C    8.323944   8.837475   9.381485  10.699435   9.198673
    32  H    9.426784   9.584994  10.206899  11.569889   9.919122
    33  H    7.356507   8.244000   8.688674   9.899273   8.648802
    34  H    9.270786   9.863981  10.347054  11.658944  10.130127
    35  S    4.245032   2.983282   4.578683   5.502477   5.077101
    36  C    4.922108   3.797856   5.802070   6.533510   6.561575
    37  H    5.900162   4.837524   6.771564   7.569056   7.425541
    38  H    5.235049   3.925581   6.004284   6.523761   6.889299
    39  H    4.451483   3.673520   5.710948   6.444624   6.557804
                   16         17         18         19         20
    16  C    0.000000
    17  H    2.141725   0.000000
    18  C    2.402570   3.853133   0.000000
    19  H    3.860346   4.274057   2.150469   0.000000
    20  C    1.392659   3.387964   1.389803   3.394381   0.000000
    21  H    1.080353   2.460714   3.384393   4.940658   2.149092
    22  H    3.384133   4.933620   1.080513   2.469700   2.145271
    23  H    2.149923   4.280736   2.148101   4.287831   1.080162
    24  C    9.428658   8.628842   8.248544   6.105009   9.391604
    25  C   10.568616   9.871846   9.226485   7.078835  10.434289
    26  C    9.511994   8.670946   8.413873   6.331246   9.514000
    27  C   11.653890  10.996053  10.237056   8.102050  11.473266
    28  H   10.716229  10.063995   9.342187   7.223503  10.554904
    29  C   10.696456   9.924060   9.502341   7.448731  10.634500
    30  H    8.779442   7.849527   7.861459   5.861902   8.874879
    31  C   11.715176  11.022869  10.365372   8.269303  11.567761
    32  H   12.548450  11.947402  11.047540   8.924083  12.314245
    33  H   10.931634  10.144960   9.816425   7.852183  10.898258
    34  H   12.650331  11.991399  11.259901   9.194539  12.471758
    35  S    6.653642   5.545553   6.306543   4.766341   7.007595
    36  C    7.802700   6.294969   7.826835   6.343609   8.383665
    37  H    8.818244   7.370648   8.696281   7.103471   9.330308
    38  H    7.763242   6.157147   8.073072   6.825513   8.467486
    39  H    7.784260   6.141234   7.879155   6.347705   8.425608
                   21         22         23         24         25
    21  H    0.000000
    22  H    4.281208   0.000000
    23  H    2.479735   2.475989   0.000000
    24  C   10.421835   8.453246  10.361187   0.000000
    25  C   11.584261   9.320455  11.364500   1.393361   0.000000
    26  C   10.481243   8.648363  10.483447   1.398342   2.400836
    27  C   12.677596  10.269925  12.379808   2.425019   1.393487
    28  H   11.731601   9.409401  11.467468   2.142852   1.080930
    29  C   11.669978   9.655253  11.567605   2.419937   2.771583
    30  H    9.711355   8.191634   9.863544   2.144174   3.378465
    31  C   12.719949  10.426146  12.476336   2.804237   2.409236
    32  H   13.583526  11.019237  13.195431   3.399083   2.145782
    33  H   11.873401   9.988033  11.817458   3.395197   3.851979
    34  H   13.654393  11.279118  13.357573   3.884409   3.390271
    35  S    7.452553   6.894862   8.009073   4.856367   5.713999
    36  C    8.477095   8.517700   9.412674   5.325901   6.181174
    37  H    9.517947   9.316925  10.350409   5.219905   5.872471
    38  H    8.323935   8.834541   9.467647   6.411172   7.268539
    39  H    8.454651   8.610883   9.485933   5.033177   6.036366
                   26         27         28         29         30
    26  C    0.000000
    27  C    2.780368   0.000000
    28  H    3.381861   2.144066   0.000000
    29  C    1.388448   2.403866   3.852484   0.000000
    30  H    1.079437   3.859799   4.272986   2.144647   0.000000
    31  C    2.414523   1.388668   3.385494   1.394127   3.392834
    32  H    3.860856   1.080526   2.463408   3.386784   4.940287
    33  H    2.139596   3.384101   4.932882   1.080411   2.464960
    34  H    3.393000   2.146523   4.279456   2.150954   4.284870
    35  S    5.676634   7.077692   5.502013   7.041553   5.426693
    36  C    6.027207   7.465296   6.032269   7.333692   5.739421
    37  H    6.054945   7.131567   5.615033   7.278929   5.940755
    38  H    7.076421   8.555053   7.090016   8.387934   6.726510
    39  H    5.505058   7.231140   6.077090   6.789144   5.090766
                   31         32         33         34         35
    31  C    0.000000
    32  H    2.146543   0.000000
    33  H    2.148628   4.282197   0.000000
    34  H    1.080174   2.477518   2.477948   0.000000
    35  S    7.656860   7.817063   7.763564   8.736255   0.000000
    36  C    7.974209   8.207147   7.996430   9.019723   1.824543
    37  H    7.757308   7.775985   8.018248   8.778669   2.446736
    38  H    9.057036   9.286801   9.014688  10.099235   2.442211
    39  H    7.561729   8.058516   7.344756   8.581560   2.416412
                   36         37         38         39
    36  C    0.000000
    37  H    1.091190   0.000000
    38  H    1.091635   1.768697   0.000000
    39  H    1.094823   1.772402   1.770135   0.000000
 Stoichiometry    C17H18NOS2(1-)
 Framework group  C1[X(C17H18NOS2)]
 Deg. of freedom   111
 Full point group                 C1      NOp   1
 Largest Abelian subgroup         C1      NOp   1
 Largest concise Abelian subgroup C1      NOp   1
                         Standard orientation:                         
 ---------------------------------------------------------------------
 Center     Atomic      Atomic             Coordinates (Angstroms)
 Number     Number       Type             X           Y           Z
 ---------------------------------------------------------------------
      1          8           0       -1.222405   -0.076641    0.090098
      2          6           0       -0.041134    0.437253    0.355845
      3         16           0        0.399831    1.051210    1.878104
      4          6           0        2.250744    0.536256   -0.624217
      5          7           0        0.953190   -0.180016   -0.499555
      6          6           0        0.686725   -1.296094   -1.133311
      7          1           0        1.599514   -1.549943   -1.688668
      8          1           0        2.319628    0.881336   -1.649823
      9          1           0        2.209348    1.409702    0.012162
     10          6           0       -2.368288    0.360800    0.796127
     11          1           0       -2.214763    0.211659    1.862264
     12          1           0       -2.494647    1.426233    0.609433
     13          6           0       -3.556966   -0.430818    0.306077
     14          6           0       -4.829364   -0.078829    0.759648
     15          6           0       -3.423932   -1.510306   -0.565405
     16          6           0       -5.949674   -0.793932    0.355679
     17          1           0       -4.944017    0.761595    1.430842
     18          6           0       -4.548382   -2.225334   -0.970899
     19          1           0       -2.444601   -1.782027   -0.925100
     20          6           0       -5.812658   -1.873606   -0.513246
     21          1           0       -6.927224   -0.507344    0.715439
     22          1           0       -4.431048   -3.058880   -1.648353
     23          1           0       -6.682092   -2.430323   -0.830895
     24          6           0        3.446321   -0.319947   -0.268980
     25          6           0        4.502554   -0.445085   -1.169073
     26          6           0        3.541021   -0.963512    0.968848
     27          6           0        5.635361   -1.189453   -0.845853
     28          1           0        4.440155    0.040110   -2.132972
     29          6           0        4.666303   -1.710106    1.291533
     30          1           0        2.729721   -0.872177    1.674988
     31          6           0        5.720000   -1.825012    0.385934
     32          1           0        6.442485   -1.275091   -1.559123
     33          1           0        4.723821   -2.201277    2.252122
     34          1           0        6.594251   -2.406408    0.639782
     35         16           0       -0.388499    2.508911   -1.204932
     36          6           0        0.233546    3.927701   -0.241058
     37          1           0        1.140984    4.345204   -0.680310
     38          1           0       -0.512929    4.721821   -0.179290
     39          1           0        0.463963    3.597250    0.776953
 ---------------------------------------------------------------------
 Rotational constants (GHZ):      0.4585875      0.1256944      0.1123534
 Standard basis: 6-311++G(d,p) (5D, 7F)
 There are   625 symmetry adapted cartesian basis functions of A   symmetry.
 There are   604 symmetry adapted basis functions of A   symmetry.
   604 basis functions,   946 primitive gaussians,   625 cartesian basis functions
    84 alpha electrons       84 beta electrons
       nuclear repulsion energy      1829.2746386062 Hartrees.
 NAtoms=   39 NActive=   39 NUniq=   39 SFac= 1.00D+00 NAtFMM=   60 NAOKFM=F Big=F
 Integral buffers will be    131072 words long.
 Raffenetti 2 integral format.
 Two-electron integral symmetry is turned on.
 Force inversion solution in PCM.
 ------------------------------------------------------------------------------
 Polarizable Continuum Model (PCM)
 =================================
 Model                : PCM (using non-symmetric T matrix).
 Atomic radii         : UFF (Universal Force Field).
 Polarization charges : Total charges.
 Charge compensation  : None.
 Solution method      : Matrix inversion.
 Cavity type          : Scaled VdW (van der Waals Surface) (Alpha=1.100).
 Cavity algorithm     : GePol (No added spheres)
                        Default sphere list used, NSphG=   39.
                        Lebedev-Laikov grids with approx.  5.0 points / Ang**2.
                        Smoothing algorithm: York/Karplus (Gamma=1.0000).
                        Polarization charges: spherical gaussians, with
                                              point-specific exponents (IZeta= 3).
                        Self-potential: point-specific (ISelfS= 7).
                        Self-field    : sphere-specific E.n sum rule (ISelfD= 2).
 1st derivatives      : Analytical E(r).r(x)/FMM algorithm (CHGder, D1EAlg=3).
                        Cavity 1st derivative terms included.
 2nd derivatives      : Analytical E(r).r(xy)/FMM algorithm (CHGder, D2EAlg=3).
                        Cavity 2nd derivative terms included.
 Solvent              : n,n-DiMethylFormamide, Eps=  37.219000 Eps(inf)=   2.046330
 ------------------------------------------------------------------------------
 One-electron integrals computed using PRISM.
 NBasis=   604 RedAO= T EigKep=  1.24D-06  NBF=   604
 NBsUse=   602 1.00D-06 EigRej=  4.91D-07 NBFU=   602
 Initial guess from the checkpoint file:  "/localscratch/srahman.25098643.0/Gau-149606.chk"
 B after Tr=     0.000000    0.000000    0.000000
         Rot=    1.000000    0.000650   -0.000213   -0.000365 Ang=   0.09 deg.
 ExpMin= 3.60D-02 ExpMax= 9.34D+04 ExpMxC= 3.17D+03 IAcc=3 IRadAn=         5 AccDes= 0.00D+00
 Harris functional with IExCor=  402 and IRadAn=       5 diagonalized for initial guess.
 HarFok:  IExCor=  402 AccDes= 0.00D+00 IRadAn=         5 IDoV= 1 UseB2=F ITyADJ=14
 ICtDFT=  3500011 ScaDFX=  1.000000  1.000000  1.000000  1.000000
 FoFCou: FMM=F IPFlag=           0 FMFlag=      100000 FMFlg1=           0
         NFxFlg=           0 DoJE=T BraDBF=F KetDBF=T FulRan=T
         wScrn=  0.000000 ICntrl=     500 IOpCl=  0 I1Cent=   200000004 NGrid=           0
         NMat0=    1 NMatS0=      1 NMatT0=    0 NMatD0=    1 NMtDS0=    0 NMtDT0=    0
 Petite list used in FoFCou.
 Requested convergence on RMS density matrix=1.00D-08 within 128 cycles.
 Requested convergence on MAX density matrix=1.00D-06.
 Requested convergence on             energy=1.00D-06.
 No special actions if energy rises.
 Inv3:  Mode=1 IEnd=    28293123.
 Iteration    1 A*A^-1 deviation from unit magnitude is 7.99D-15 for    573.
 Iteration    1 A*A^-1 deviation from orthogonality  is 8.74D-15 for   2566   2159.
 Iteration    1 A^-1*A deviation from unit magnitude is 7.77D-15 for   2358.
 Iteration    1 A^-1*A deviation from orthogonality  is 2.67D-09 for   2089   1396.
 Iteration    2 A*A^-1 deviation from unit magnitude is 1.18D-14 for     99.
 Iteration    2 A*A^-1 deviation from orthogonality  is 8.10D-15 for   1818    801.
 Iteration    2 A^-1*A deviation from unit magnitude is 1.78D-15 for   2667.
 Iteration    2 A^-1*A deviation from orthogonality  is 1.33D-15 for   1805   1616.
 Error on total polarization charges =  0.03161
 SCF Done:  E(RB3LYP) =  -1585.29453097     A.U. after   14 cycles
            NFock= 14  Conv=0.25D-08     -V/T= 2.0028
 DoSCS=F DFT=T ScalE2(SS,OS)=  1.000000  1.000000
 Range of M.O.s used for correlation:     1   602
 NBasis=   604 NAE=    84 NBE=    84 NFC=     0 NFV=     0
 NROrb=    602 NOA=    84 NOB=    84 NVA=   518 NVB=   518

 **** Warning!!: The largest alpha MO coefficient is  0.20066512D+03

 PrsmSu:  requested number of processors reduced to:  30 ShMem   1 Linda.
 Symmetrizing basis deriv contribution to polar:
 IMax=3 JMax=2 DiffMx= 0.00D+00
 G2DrvN: will do    20 centers at a time, making    2 passes.
 Calling FoFCou, ICntrl=  3107 FMM=F I1Cent=   0 AccDes= 0.00D+00.
 Calling FoFCou, ICntrl=  3107 FMM=F I1Cent=   0 AccDes= 0.00D+00.
 NEqPCM:  Using equilibrium solvation (IEInf=0, Eps=  37.2190, EpsInf=   2.0463)
 G2PCM: DoFxE=T DoFxN=T DoGrad=T DoDP/DQ/DG/TGxP=FFFF NFrqRd=   0 IEInf=0 SqF1=F DoCFld=F IF1Alg=4.
 End of G2Drv F.D. properties file   721 does not exist.
 End of G2Drv F.D. properties file   722 does not exist.
 End of G2Drv F.D. properties file   788 does not exist.
          IDoAtm=111111111111111111111111111111111111111
 NEqPCM:  Using equilibrium solvation (IEInf=0, Eps=  37.2190, EpsInf=   2.0463)
          Differentiating once with respect to electric field.
                with respect to dipole field.
          Differentiating once with respect to nuclear coordinates.
          There are   120 degrees of freedom in the 1st order CPHF.  IDoFFX=6 NUNeed=     3.
    120 vectors produced by pass  0 Test12= 4.35D-14 1.00D-09 XBig12= 3.89D+02 1.09D+01.
 AX will form    48 AO Fock derivatives at one time.
    120 vectors produced by pass  1 Test12= 4.35D-14 1.00D-09 XBig12= 8.18D+01 1.22D+00.
    119 vectors produced by pass  2 Test12= 4.35D-14 1.00D-09 XBig12= 9.17D-01 1.00D-01.
    117 vectors produced by pass  3 Test12= 4.35D-14 1.00D-09 XBig12= 6.79D-03 1.02D-02.
    117 vectors produced by pass  4 Test12= 4.35D-14 1.00D-09 XBig12= 1.82D-05 2.92D-04.
    117 vectors produced by pass  5 Test12= 4.35D-14 1.00D-09 XBig12= 3.50D-08 1.57D-05.
    101 vectors produced by pass  6 Test12= 4.35D-14 1.00D-09 XBig12= 7.05D-11 7.07D-07.
     62 vectors produced by pass  7 Test12= 4.35D-14 1.00D-09 XBig12= 3.49D-12 1.55D-07.
     34 vectors produced by pass  8 Test12= 4.35D-14 1.00D-09 XBig12= 1.20D-13 2.49D-08.
     19 vectors produced by pass  9 Test12= 4.35D-14 1.00D-09 XBig12= 3.40D-14 1.59D-08.
     19 vectors produced by pass 10 Test12= 4.35D-14 1.00D-09 XBig12= 8.74D-14 1.76D-08.
     13 vectors produced by pass 11 Test12= 4.35D-14 1.00D-09 XBig12= 2.81D-14 1.47D-08.
     13 vectors produced by pass 12 Test12= 4.35D-14 1.00D-09 XBig12= 1.05D-13 1.96D-08.
      8 vectors produced by pass 13 Test12= 4.35D-14 1.00D-09 XBig12= 3.17D-14 1.27D-08.
      8 vectors produced by pass 14 Test12= 4.35D-14 1.00D-09 XBig12= 6.57D-14 1.40D-08.
      8 vectors produced by pass 15 Test12= 4.35D-14 1.00D-09 XBig12= 5.08D-14 1.52D-08.
      8 vectors produced by pass 16 Test12= 4.35D-14 1.00D-09 XBig12= 3.41D-14 1.24D-08.
      7 vectors produced by pass 17 Test12= 4.35D-14 1.00D-09 XBig12= 2.74D-14 1.14D-08.
      6 vectors produced by pass 18 Test12= 4.35D-14 1.00D-09 XBig12= 1.39D-14 7.11D-09.
      6 vectors produced by pass 19 Test12= 4.35D-14 1.00D-09 XBig12= 2.38D-14 8.70D-09.
      6 vectors produced by pass 20 Test12= 4.35D-14 1.00D-09 XBig12= 6.23D-14 1.71D-08.
      6 vectors produced by pass 21 Test12= 4.35D-14 1.00D-09 XBig12= 3.30D-14 1.08D-08.
      6 vectors produced by pass 22 Test12= 4.35D-14 1.00D-09 XBig12= 2.77D-14 1.01D-08.
      6 vectors produced by pass 23 Test12= 4.35D-14 1.00D-09 XBig12= 5.52D-14 1.34D-08.
      6 vectors produced by pass 24 Test12= 4.35D-14 1.00D-09 XBig12= 4.31D-14 1.26D-08.
      6 vectors produced by pass 25 Test12= 4.35D-14 1.00D-09 XBig12= 6.07D-14 1.33D-08.
      6 vectors produced by pass 26 Test12= 4.35D-14 1.00D-09 XBig12= 2.66D-14 1.02D-08.
      6 vectors produced by pass 27 Test12= 4.35D-14 1.00D-09 XBig12= 3.16D-14 9.28D-09.
      6 vectors produced by pass 28 Test12= 4.35D-14 1.00D-09 XBig12= 2.39D-14 8.57D-09.
      6 vectors produced by pass 29 Test12= 4.35D-14 1.00D-09 XBig12= 8.09D-15 5.26D-09.
      6 vectors produced by pass 30 Test12= 4.35D-14 1.00D-09 XBig12= 2.87D-14 1.02D-08.
      6 vectors produced by pass 31 Test12= 4.35D-14 1.00D-09 XBig12= 1.51D-14 7.42D-09.
      6 vectors produced by pass 32 Test12= 4.35D-14 1.00D-09 XBig12= 1.71D-14 8.23D-09.
      6 vectors produced by pass 33 Test12= 4.35D-14 1.00D-09 XBig12= 2.57D-14 1.09D-08.
      6 vectors produced by pass 34 Test12= 4.35D-14 1.00D-09 XBig12= 2.50D-14 8.82D-09.
      6 vectors produced by pass 35 Test12= 4.35D-14 1.00D-09 XBig12= 1.32D-14 6.07D-09.
      6 vectors produced by pass 36 Test12= 4.35D-14 1.00D-09 XBig12= 1.30D-14 7.03D-09.
      6 vectors produced by pass 37 Test12= 4.35D-14 1.00D-09 XBig12= 2.03D-14 8.67D-09.
      6 vectors produced by pass 38 Test12= 4.35D-14 1.00D-09 XBig12= 1.39D-14 6.13D-09.
      6 vectors produced by pass 39 Test12= 4.35D-14 1.00D-09 XBig12= 1.93D-14 7.66D-09.
      6 vectors produced by pass 40 Test12= 4.35D-14 1.00D-09 XBig12= 3.88D-14 1.12D-08.
      6 vectors produced by pass 41 Test12= 4.35D-14 1.00D-09 XBig12= 2.43D-14 8.81D-09.
      6 vectors produced by pass 42 Test12= 4.35D-14 1.00D-09 XBig12= 1.05D-14 5.61D-09.
      6 vectors produced by pass 43 Test12= 4.35D-14 1.00D-09 XBig12= 1.03D-14 5.21D-09.
      6 vectors produced by pass 44 Test12= 4.35D-14 1.00D-09 XBig12= 5.63D-14 1.19D-08.
      6 vectors produced by pass 45 Test12= 4.35D-14 1.00D-09 XBig12= 1.14D-14 6.59D-09.
      6 vectors produced by pass 46 Test12= 4.35D-14 1.00D-09 XBig12= 1.18D-14 5.32D-09.
      6 vectors produced by pass 47 Test12= 4.35D-14 1.00D-09 XBig12= 2.18D-14 7.69D-09.
      5 vectors produced by pass 48 Test12= 4.35D-14 1.00D-09 XBig12= 1.33D-14 6.96D-09.
      5 vectors produced by pass 49 Test12= 4.35D-14 1.00D-09 XBig12= 1.50D-14 7.07D-09.
      5 vectors produced by pass 50 Test12= 4.35D-14 1.00D-09 XBig12= 2.34D-14 6.89D-09.
      5 vectors produced by pass 51 Test12= 4.35D-14 1.00D-09 XBig12= 3.57D-14 1.09D-08.
      5 vectors produced by pass 52 Test12= 4.35D-14 1.00D-09 XBig12= 1.33D-14 6.91D-09.
      5 vectors produced by pass 53 Test12= 4.35D-14 1.00D-09 XBig12= 1.39D-14 5.45D-09.
      5 vectors produced by pass 54 Test12= 4.35D-14 1.00D-09 XBig12= 2.24D-14 7.96D-09.
      5 vectors produced by pass 55 Test12= 4.35D-14 1.00D-09 XBig12= 1.45D-14 5.99D-09.
      5 vectors produced by pass 56 Test12= 4.35D-14 1.00D-09 XBig12= 1.44D-14 6.56D-09.
      5 vectors produced by pass 57 Test12= 4.35D-14 1.00D-09 XBig12= 1.23D-14 5.70D-09.
      5 vectors produced by pass 58 Test12= 4.35D-14 1.00D-09 XBig12= 5.40D-15 4.15D-09.
      5 vectors produced by pass 59 Test12= 4.35D-14 1.00D-09 XBig12= 2.30D-14 6.91D-09.
      4 vectors produced by pass 60 Test12= 4.35D-14 1.00D-09 XBig12= 6.34D-15 4.20D-09.
      4 vectors produced by pass 61 Test12= 4.35D-14 1.00D-09 XBig12= 8.69D-15 4.82D-09.
      4 vectors produced by pass 62 Test12= 4.35D-14 1.00D-09 XBig12= 1.93D-14 7.15D-09.
      4 vectors produced by pass 63 Test12= 4.35D-14 1.00D-09 XBig12= 2.03D-14 7.66D-09.
      4 vectors produced by pass 64 Test12= 4.35D-14 1.00D-09 XBig12= 1.57D-14 6.82D-09.
      4 vectors produced by pass 65 Test12= 4.35D-14 1.00D-09 XBig12= 2.77D-14 7.83D-09.
      4 vectors produced by pass 66 Test12= 4.35D-14 1.00D-09 XBig12= 1.01D-14 5.43D-09.
      4 vectors produced by pass 67 Test12= 4.35D-14 1.00D-09 XBig12= 7.75D-15 4.20D-09.
      4 vectors produced by pass 68 Test12= 4.35D-14 1.00D-09 XBig12= 1.99D-14 8.46D-09.
      4 vectors produced by pass 69 Test12= 4.35D-14 1.00D-09 XBig12= 2.53D-14 9.33D-09.
      4 vectors produced by pass 70 Test12= 4.35D-14 1.00D-09 XBig12= 1.22D-14 5.40D-09.
      4 vectors produced by pass 71 Test12= 4.35D-14 1.00D-09 XBig12= 9.20D-15 5.13D-09.
      4 vectors produced by pass 72 Test12= 4.35D-14 1.00D-09 XBig12= 1.64D-14 6.19D-09.
      4 vectors produced by pass 73 Test12= 4.35D-14 1.00D-09 XBig12= 1.44D-14 6.11D-09.
      4 vectors produced by pass 74 Test12= 4.35D-14 1.00D-09 XBig12= 1.60D-14 6.94D-09.
      4 vectors produced by pass 75 Test12= 4.35D-14 1.00D-09 XBig12= 7.35D-15 5.25D-09.
      4 vectors produced by pass 76 Test12= 4.35D-14 1.00D-09 XBig12= 6.49D-15 4.31D-09.
      4 vectors produced by pass 77 Test12= 4.35D-14 1.00D-09 XBig12= 1.71D-14 7.03D-09.
      4 vectors produced by pass 78 Test12= 4.35D-14 1.00D-09 XBig12= 1.09D-14 5.14D-09.
      4 vectors produced by pass 79 Test12= 4.35D-14 1.00D-09 XBig12= 1.17D-14 6.51D-09.
      4 vectors produced by pass 80 Test12= 4.35D-14 1.00D-09 XBig12= 1.01D-14 4.95D-09.
      4 vectors produced by pass 81 Test12= 4.35D-14 1.00D-09 XBig12= 1.36D-14 5.95D-09.
      4 vectors produced by pass 82 Test12= 4.35D-14 1.00D-09 XBig12= 9.98D-15 5.40D-09.
      4 vectors produced by pass 83 Test12= 4.35D-14 1.00D-09 XBig12= 9.61D-15 5.09D-09.
      4 vectors produced by pass 84 Test12= 4.35D-14 1.00D-09 XBig12= 4.60D-15 3.38D-09.
      4 vectors produced by pass 85 Test12= 4.35D-14 1.00D-09 XBig12= 1.62D-14 6.61D-09.
      4 vectors produced by pass 86 Test12= 4.35D-14 1.00D-09 XBig12= 4.06D-15 3.21D-09.
      4 vectors produced by pass 87 Test12= 4.35D-14 1.00D-09 XBig12= 3.99D-15 3.40D-09.
      4 vectors produced by pass 88 Test12= 4.35D-14 1.00D-09 XBig12= 5.50D-15 3.95D-09.
      4 vectors produced by pass 89 Test12= 4.35D-14 1.00D-09 XBig12= 9.84D-15 4.77D-09.
      4 vectors produced by pass 90 Test12= 4.35D-14 1.00D-09 XBig12= 1.18D-14 5.81D-09.
      4 vectors produced by pass 91 Test12= 4.35D-14 1.00D-09 XBig12= 2.06D-14 7.17D-09.
      4 vectors produced by pass 92 Test12= 4.35D-14 1.00D-09 XBig12= 1.15D-14 5.01D-09.
      4 vectors produced by pass 93 Test12= 4.35D-14 1.00D-09 XBig12= 8.70D-15 4.14D-09.
      4 vectors produced by pass 94 Test12= 4.35D-14 1.00D-09 XBig12= 2.68D-14 7.67D-09.
      4 vectors produced by pass 95 Test12= 4.35D-14 1.00D-09 XBig12= 9.89D-15 4.55D-09.
      4 vectors produced by pass 96 Test12= 4.35D-14 1.00D-09 XBig12= 6.82D-15 4.59D-09.
      4 vectors produced by pass 97 Test12= 4.35D-14 1.00D-09 XBig12= 1.12D-14 5.16D-09.
      4 vectors produced by pass 98 Test12= 4.35D-14 1.00D-09 XBig12= 6.75D-15 4.36D-09.
      4 vectors produced by pass 99 Test12= 4.35D-14 1.00D-09 XBig12= 7.76D-15 4.83D-09.
      4 vectors produced by pass100 Test12= 4.35D-14 1.00D-09 XBig12= 1.34D-14 5.73D-09.
      4 vectors produced by pass101 Test12= 4.35D-14 1.00D-09 XBig12= 9.51D-15 5.33D-09.
      4 vectors produced by pass102 Test12= 4.35D-14 1.00D-09 XBig12= 5.09D-15 3.68D-09.
      4 vectors produced by pass103 Test12= 4.35D-14 1.00D-09 XBig12= 7.46D-15 4.37D-09.
      4 vectors produced by pass104 Test12= 4.35D-14 1.00D-09 XBig12= 1.01D-14 5.42D-09.
      2 vectors produced by pass105 Test12= 4.35D-14 1.00D-09 XBig12= 1.54D-15 1.80D-09.
 InvSVY:  IOpt=1 It=  1 EMax= 3.20D-14
 Solved reduced A of dimension  1432 with   120 vectors.
 Isotropic polarizability for W=    0.000000      405.79 Bohr**3.
 End of Minotr F.D. properties file   721 does not exist.
 End of Minotr F.D. properties file   722 does not exist.
 End of Minotr F.D. properties file   788 does not exist.
 D2PCM: PCM CHGder 2nd derivatives, FixD1E=F FixD2E=F DoIter=F DoCFld=F I1PDM=0
 Calling FoFJK, ICntrl=    100127 FMM=F ISym2X=0 I1Cent= 0 IOpClX= 0 NMat=1 NMatS=1 NMatT=0.
 ***** Axes restored to original set *****
 -------------------------------------------------------------------
 Center     Atomic                   Forces (Hartrees/Bohr)
 Number     Number              X              Y              Z
 -------------------------------------------------------------------
      1        8          -0.004397615   -0.006827717   -0.005711432
      2        6           0.003469906    0.009526147    0.005321034
      3       16           0.001140384    0.000962108    0.001446866
      4        6           0.005738584   -0.001622873    0.000895213
      5        7           0.000440640   -0.004808915   -0.004496826
      6        6          -0.001814589   -0.001022460    0.000963970
      7        1           0.003208806   -0.001009336   -0.001872993
      8        1           0.000392914    0.000856361   -0.003064462
      9        1          -0.000340207    0.003465965    0.002692445
     10        6          -0.005527662   -0.003089984   -0.000068848
     11        1           0.000540264    0.000177282    0.004139801
     12        1          -0.000589768    0.004164882   -0.000248117
     13        6           0.001297720    0.001729680    0.001184627
     14        6          -0.000073411    0.001256478    0.000814451
     15        6          -0.000244360    0.000174091    0.000128416
     16        6          -0.000884995    0.000060479    0.000133099
     17        1          -0.000475662    0.002173698    0.001885467
     18        6           0.000232880   -0.000976716   -0.000869589
     19        1           0.002701828   -0.000943089   -0.001004746
     20        6          -0.000637668   -0.000262885   -0.000145585
     21        1          -0.002565869    0.000732926    0.000950312
     22        1           0.000128123   -0.002341207   -0.001783051
     23        1          -0.002298639   -0.001462057   -0.000810608
     24        6          -0.002447426    0.001406200   -0.000247639
     25        6           0.000576053    0.000300141   -0.001270507
     26        6          -0.000339087    0.000740178   -0.000650145
     27        6           0.000190795    0.000383038   -0.000986503
     28        1          -0.000112872    0.001390377   -0.002669173
     29        6           0.000665965   -0.000775152    0.000861281
     30        1          -0.002455782    0.000069538    0.002353932
     31        6           0.000158108   -0.000522574    0.000892785
     32        1           0.002017707   -0.000227747   -0.001758613
     33        1           0.000281520   -0.001382779    0.002561295
     34        1           0.002252459   -0.001557287    0.000746559
     35       16          -0.001208504   -0.001401509   -0.001790860
     36        6           0.000356176    0.001690426   -0.000774303
     37        1           0.001272303    0.000263224   -0.000198702
     38        1          -0.000769659    0.000347813    0.000455563
     39        1           0.000120640   -0.001636749    0.001995585
 -------------------------------------------------------------------
 Cartesian Forces:  Max     0.009526147 RMS     0.002211391

 GradGradGradGradGradGradGradGradGradGradGradGradGradGradGradGradGradGrad
 Berny optimization.
 Search for a saddle point.
 Step number   3 out of a maximum of  127
 All quantities printed in internal units (Hartrees-Bohrs-Radians)
 Swapping is turned off.
 Second derivative matrix not updated -- analytic derivatives used.
 ITU=  0  0  0
     Eigenvalues ---   -0.01158  -0.00061  -0.00040  -0.00028  -0.00021
     Eigenvalues ---   -0.00018   0.00003   0.00010   0.00034   0.00128
     Eigenvalues ---    0.00171   0.00343   0.00446   0.00639   0.00689
     Eigenvalues ---    0.00994   0.01000   0.01379   0.01396   0.01405
     Eigenvalues ---    0.01912   0.01996   0.02426   0.02759   0.02949
     Eigenvalues ---    0.03010   0.03400   0.03873   0.04239   0.04694
     Eigenvalues ---    0.04831   0.05042   0.05109   0.05113   0.05230
     Eigenvalues ---    0.05383   0.05657   0.06025   0.06166   0.06326
     Eigenvalues ---    0.06589   0.06884   0.07279   0.07415   0.08844
     Eigenvalues ---    0.09006   0.09098   0.09863   0.10205   0.10233
     Eigenvalues ---    0.10568   0.10628   0.10768   0.11242   0.12290
     Eigenvalues ---    0.12351   0.12723   0.13620   0.14118   0.14870
     Eigenvalues ---    0.17845   0.18433   0.18585   0.19626   0.19690
     Eigenvalues ---    0.20119   0.21053   0.21554   0.22530   0.24145
     Eigenvalues ---    0.24527   0.27156   0.27872   0.29539   0.30142
     Eigenvalues ---    0.31488   0.35617   0.39950   0.41435   0.44106
     Eigenvalues ---    0.49106   0.53090   0.55324   0.60414   0.62734
     Eigenvalues ---    0.65170   0.68688   0.68846   0.72457   0.74602
     Eigenvalues ---    0.76474   0.76986   0.79163   0.81126   0.82021
     Eigenvalues ---    0.84831   0.88861   0.90826   0.91885   0.93039
     Eigenvalues ---    1.00946   1.01047   1.08674   1.09275   1.09571
     Eigenvalues ---    1.11593   1.12121   1.26930   1.26982   1.27697
     Eigenvalues ---    1.28256
 Eigenvectors required to have negative eigenvalues:
                          Y2        Y35       Z35       Z2        Y38
   1                    0.48234  -0.45664   0.39388  -0.30804  -0.25426
                          Y37       Y36       Y5        Z7        Y6
   1                   -0.21089  -0.19724   0.13725   0.12841   0.11006
 RFO step:  Lambda0=3.392629358D-04 Lambda=-2.40913846D-03.
 Linear search not attempted -- option 19 set.
 Maximum step size (   0.300) exceeded in Quadratic search.
    -- Step size scaled by   0.292
 B after Tr=    -0.000311    0.000535   -0.001607
         Rot=    1.000000    0.000446    0.000123   -0.000050 Ang=   0.05 deg.
 Variable       Old X    -DE/DX   Delta X   Delta X   Delta X     New X
                                 (Linear)    (Quad)   (Total)
    X1       -2.31189  -0.00440   0.00000   0.00151   0.00117  -2.31072
    Y1       -0.13480  -0.00683   0.00000  -0.02813  -0.02768  -0.16248
    Z1        0.15649  -0.00571   0.00000   0.00388   0.00185   0.15834
    X2       -0.07958   0.00347   0.00000   0.00037  -0.00019  -0.07978
    Y2        0.83856   0.00953   0.00000  -0.02006  -0.01893   0.81963
    Z2        0.65420   0.00532   0.00000   0.01935   0.01700   0.67119
    X3        0.75141   0.00114   0.00000  -0.02348  -0.02486   0.72654
    Y3        2.01839   0.00096   0.00000   0.02058   0.02433   2.04272
    Z3        3.52353   0.00145   0.00000   0.00219  -0.00106   3.52247
    X4        4.25345   0.00574   0.00000   0.01781   0.01768   4.27113
    Y4        1.01028  -0.00162   0.00000   0.01249   0.01243   1.02271
    Z4       -1.19463   0.00090   0.00000   0.03886   0.03739  -1.15724
    X5        1.80042   0.00044   0.00000   0.01950   0.01945   1.81988
    Y5       -0.34023  -0.00481   0.00000  -0.00984  -0.00995  -0.35018
    Z5       -0.95214  -0.00450   0.00000   0.02438   0.02354  -0.92860
    X6        1.29692  -0.00181   0.00000   0.04431   0.04477   1.34169
    Y6       -2.45735  -0.00102   0.00000  -0.01947  -0.02068  -2.47802
    Z6       -2.13551   0.00096   0.00000   0.03128   0.03221  -2.10330
    X7        3.02265   0.00321   0.00000   0.05551   0.05627   3.07892
    Y7       -2.94534  -0.00101   0.00000  -0.01035  -0.01231  -2.95764
    Z7       -3.17982  -0.00187   0.00000   0.03954   0.04133  -3.13849
    X8        4.38599   0.00039   0.00000   0.00971   0.00999   4.39598
    Y8        1.64875   0.00086   0.00000   0.03639   0.03461   1.68336
    Z8       -3.13712  -0.00306   0.00000   0.04366   0.04164  -3.09548
    X9        4.17492  -0.00034   0.00000   0.00419   0.00360   4.17851
    Y9        2.66927   0.00347   0.00000  -0.00095   0.00006   2.66933
    Z9       -0.00370   0.00269   0.00000   0.06215   0.05919   0.05549
   X10       -4.47820  -0.00553   0.00000  -0.01074  -0.01148  -4.48969
   Y10        0.70236  -0.00309   0.00000  -0.00755  -0.00616   0.69620
   Z10        1.48264  -0.00007   0.00000  -0.01305  -0.01638   1.46626
   X11       -4.19032   0.00054   0.00000  -0.02102  -0.02223  -4.21256
   Y11        0.43445   0.00018   0.00000   0.01474   0.01797   0.45242
   Z11        3.49957   0.00414   0.00000  -0.00554  -0.00859   3.49098
   X12       -4.71549  -0.00059   0.00000   0.00403   0.00318  -4.71230
   Y12        2.71335   0.00416   0.00000  -0.00616  -0.00514   2.70821
   Z12        1.11553  -0.00025   0.00000  -0.03562  -0.04080   1.07473
   X13       -6.72437   0.00130   0.00000  -0.01475  -0.01511  -6.73948
   Y13       -0.79877   0.00173   0.00000  -0.00302  -0.00267  -0.80144
   Z13        0.56473   0.00118   0.00000  -0.00936  -0.01191   0.55282
   X14       -9.12936  -0.00007   0.00000  -0.00932  -0.00997  -9.13933
   Y14       -0.12629   0.00126   0.00000  -0.01484  -0.01395  -0.14023
   Z14        1.41470   0.00081   0.00000   0.02259   0.01886   1.43356
   X15       -6.47242  -0.00024   0.00000  -0.02875  -0.02850  -6.50093
   Y15       -2.85031   0.00017   0.00000   0.01660   0.01549  -2.83481
   Z15       -1.06757   0.00013   0.00000  -0.03908  -0.03976  -1.10733
   X16      -11.24641  -0.00088   0.00000  -0.01625  -0.01658 -11.26300
   Y16       -1.48176   0.00006   0.00000  -0.00819  -0.00818  -1.48994
   Z16        0.65858   0.00013   0.00000   0.02333   0.02028   0.67886
   X17       -9.34643  -0.00048   0.00000   0.00046  -0.00067  -9.34710
   Y17        1.47083   0.00217   0.00000  -0.03088  -0.02887   1.44196
   Z17        2.67172   0.00189   0.00000   0.04821   0.04302   2.71473
   X18       -8.59730   0.00023   0.00000  -0.03543  -0.03486  -8.63216
   Y18       -4.20565  -0.00098   0.00000   0.02209   0.02009  -4.18556
   Z18       -1.82658  -0.00087   0.00000  -0.03688  -0.03688  -1.86346
   X19       -4.62135   0.00270   0.00000  -0.03386  -0.03339  -4.65473
   Y19       -3.36955  -0.00094   0.00000   0.02347   0.02193  -3.34763
   Z19       -1.74177  -0.00100   0.00000  -0.06470  -0.06447  -1.80624
   X20      -10.98695  -0.00064   0.00000  -0.02939  -0.02911 -11.01606
   Y20       -3.53362  -0.00026   0.00000   0.01032   0.00888  -3.52474
   Z20       -0.96888  -0.00015   0.00000  -0.00554  -0.00671  -0.97560
   X21      -13.09411  -0.00257   0.00000  -0.01242  -0.01297 -13.10708
   Y21       -0.93442   0.00073   0.00000  -0.01857  -0.01812  -0.95254
   Z21        1.33271   0.00095   0.00000   0.04859   0.04460   1.37732
   X22       -8.37514   0.00013   0.00000  -0.04494  -0.04389  -8.41903
   Y22       -5.78986  -0.00234   0.00000   0.03529   0.03216  -5.75770
   Z22       -3.09551  -0.00178   0.00000  -0.05856  -0.05711  -3.15262
   X23      -12.62992  -0.00230   0.00000  -0.03558  -0.03505 -12.66496
   Y23       -4.58891  -0.00146   0.00000   0.01438   0.01224  -4.57667
   Z23       -1.56348  -0.00081   0.00000  -0.00286  -0.00351  -1.56699
   X24        6.51116  -0.00245   0.00000   0.02179   0.02166   6.53282
   Y24       -0.60423   0.00141   0.00000   0.01241   0.01317  -0.59106
   Z24       -0.50970  -0.00025   0.00000   0.01907   0.01960  -0.49009
   X25        8.50877   0.00058   0.00000  -0.00290  -0.00258   8.50619
   Y25       -0.85371   0.00030   0.00000  -0.01416  -0.01474  -0.86845
   Z25       -2.20687  -0.00127   0.00000  -0.00951  -0.00824  -2.21511
   X26        6.68701  -0.00034   0.00000   0.04591   0.04532   6.73233
   Y26       -1.80411   0.00074   0.00000   0.02845   0.03133  -1.77279
   Z26        1.83808  -0.00065   0.00000   0.02739   0.02903   1.86711
   X27       10.64804   0.00019   0.00000  -0.00353  -0.00322  10.64482
   Y27       -2.25725   0.00038   0.00000  -0.02631  -0.02613  -2.28338
   Z27       -1.58404  -0.00099   0.00000  -0.02794  -0.02489  -1.60893
   X28        8.39325  -0.00011   0.00000  -0.02354  -0.02285   8.37039
   Y28        0.05049   0.00139   0.00000  -0.02604  -0.02827   0.02222
   Z28       -4.03486  -0.00267   0.00000  -0.01660  -0.01616  -4.05102
   X29        8.81206   0.00067   0.00000   0.04557   0.04498   8.85704
   Y29       -3.21186  -0.00078   0.00000   0.01605   0.01969  -3.19218
   Z29        2.45992   0.00086   0.00000   0.00926   0.01268   2.47260
   X30        5.15260  -0.00246   0.00000   0.06285   0.06190   5.21450
   Y30       -1.62134   0.00007   0.00000   0.04676   0.05069  -1.57065
   Z30        3.16967   0.00235   0.00000   0.04868   0.04976   3.21942
   X31       10.80490   0.00016   0.00000   0.02034   0.02020  10.82510
   Y31       -3.44207  -0.00052   0.00000  -0.01104  -0.00876  -3.45083
   Z31        0.75221   0.00089   0.00000  -0.01909  -0.01496   0.73725
   X32       12.17458   0.00202   0.00000  -0.02212  -0.02145  12.15313
   Y32       -2.42935  -0.00023   0.00000  -0.04870  -0.04959  -2.47894
   Z32       -2.92918  -0.00176   0.00000  -0.04925  -0.04565  -2.97483
   X33        8.91836   0.00028   0.00000   0.06510   0.06415   8.98250
   Y33       -4.12739  -0.00138   0.00000   0.02736   0.03264  -4.09476
   Z33        4.28172   0.00256   0.00000   0.01624   0.02050   4.30222
   X34       12.45588   0.00225   0.00000   0.02074   0.02059  12.47647
   Y34       -4.53829  -0.00156   0.00000  -0.02113  -0.01826  -4.55655
   Z34        1.24129   0.00075   0.00000  -0.03411  -0.02857   1.21271
   X35       -0.73075  -0.00121   0.00000  -0.00713  -0.00733  -0.73809
   Y35        4.73308  -0.00140   0.00000   0.01333   0.01167   4.74475
   Z35       -2.32321  -0.00179   0.00000  -0.04707  -0.05310  -2.37631
   X36        0.44438   0.00036   0.00000  -0.01275  -0.01368   0.43070
   Y36        7.42622   0.00169   0.00000  -0.00539  -0.00529   7.42093
   Z36       -0.51932  -0.00077   0.00000  -0.00758  -0.01570  -0.53502
   X37        2.16049   0.00127   0.00000   0.00028  -0.00053   2.15995
   Y37        8.20840   0.00026   0.00000  -0.00338  -0.00382   8.20459
   Z37       -1.35311  -0.00020   0.00000   0.01841   0.01002  -1.34309
   X38       -0.96553  -0.00077   0.00000  -0.00810  -0.00920  -0.97473
   Y38        8.92845   0.00035   0.00000  -0.00047  -0.00041   8.92804
   Z38       -0.41455   0.00046   0.00000  -0.00133  -0.01114  -0.42570
   X39        0.87746   0.00012   0.00000  -0.03383  -0.03517   0.84230
   Y39        6.81497  -0.00164   0.00000  -0.03331  -0.03145   6.78352
   Z39        1.40921   0.00200   0.00000  -0.00945  -0.01690   1.39231
         Item               Value     Threshold  Converged?
 Maximum Force            0.009526     0.000450     NO 
 RMS     Force            0.002211     0.000300     NO 
 Maximum Displacement     0.064467     0.001800     NO 
 RMS     Displacement     0.027616     0.001200     NO 
 Predicted change in Energy=-5.756617D-04
 GradGradGradGradGradGradGradGradGradGradGradGradGradGradGradGradGradGrad

                          Input orientation:                          
 ---------------------------------------------------------------------
 Center     Atomic      Atomic             Coordinates (Angstroms)
 Number     Number       Type             X           Y           Z
 ---------------------------------------------------------------------
      1          8           0       -1.222779   -0.085982    0.083791
      2          6           0       -0.042216    0.433731    0.355180
      3         16           0        0.384471    1.080960    1.864011
      4          6           0        2.260184    0.541195   -0.612386
      5          7           0        0.963036   -0.185306   -0.491395
      6          6           0        0.709991   -1.311314   -1.113021
      7          1           0        1.629294   -1.565117   -1.660818
      8          1           0        2.326254    0.890796   -1.638060
      9          1           0        2.211173    1.412548    0.029366
     10          6           0       -2.375839    0.368414    0.775911
     11          1           0       -2.229189    0.239410    1.847348
     12          1           0       -2.493644    1.433125    0.568725
     13          6           0       -3.566380   -0.424104    0.292542
     14          6           0       -4.836325   -0.074209    0.758605
     15          6           0       -3.440142   -1.500119   -0.585974
     16          6           0       -5.960121   -0.788444    0.359237
     17          1           0       -4.946274    0.763055    1.436574
     18          6           0       -4.567943   -2.214902   -0.986101
     19          1           0       -2.463179   -1.771488   -0.955821
     20          6           0       -5.829447   -1.865213   -0.516263
     21          1           0       -6.935970   -0.504062    0.728844
     22          1           0       -4.455159   -3.046841   -1.668292
     23          1           0       -6.702010   -2.421871   -0.829216
     24          6           0        3.457018   -0.312777   -0.259347
     25          6           0        4.501279   -0.459566   -1.172185
     26          6           0        3.562596   -0.938119    0.988031
     27          6           0        5.632996   -1.208314   -0.851407
     28          1           0        4.429421    0.011756   -2.143707
     29          6           0        4.686941   -1.689227    1.308444
     30          1           0        2.759397   -0.831151    1.703646
     31          6           0        5.728395   -1.826101    0.390136
     32          1           0        6.431160   -1.311800   -1.574210
     33          1           0        4.753335   -2.166851    2.276638
     34          1           0        6.602264   -2.411222    0.641740
     35         16           0       -0.390578    2.510815   -1.257490
     36          6           0        0.227915    3.926985   -0.283120
     37          1           0        1.142998    4.341680   -0.710732
     38          1           0       -0.515806    4.724515   -0.225268
     39          1           0        0.445724    3.589687    0.736779
 ---------------------------------------------------------------------
                    Distance matrix (angstroms):
                    1          2          3          4          5
     1  O    0.000000
     2  C    1.318136   0.000000
     3  S    2.667243   1.696330   0.000000
     4  C    3.606806   2.499756   3.153124   0.000000
     5  N    2.262409   1.452731   2.736074   1.491655   0.000000
     6  C    2.582518   2.401377   3.832969   2.466885   1.310857
     7  H    3.655930   3.294478   4.579926   2.435935   1.927519
     8  H    4.063804   3.129147   4.008888   1.085630   2.081153
     9  H    3.747076   2.478305   2.610117   1.083284   2.093364
    10  C    1.419526   2.372147   3.051392   4.842513   3.613968
    11  H    2.056422   2.654652   2.745851   5.127947   3.980000
    12  H    2.039104   2.655916   3.175741   4.978900   3.961289
    13  C    2.377050   3.627608   4.510427   5.974909   4.602955
    14  C    3.676034   4.837793   5.460133   7.253881   5.933586
    15  C    2.713865   4.021374   5.224179   6.054864   4.596266
    16  C    4.797055   6.042792   6.783278   8.383639   7.001247
    17  H    4.051580   5.032659   5.357295   7.495365   6.287798
    18  C    4.106957   5.412624   6.596381   7.372859   5.912337
    19  H    2.336732   3.527432   4.919046   5.270352   3.804026
    20  C    4.974647   6.287814   7.277253   8.440508   6.997181
    21  H    5.764671   6.967275   7.575602   9.352043   7.999055
    22  H    4.720674   5.973516   7.275845   7.686662   6.239417
    23  H    6.025938   7.342350   8.351137   9.441805   7.991826
    24  C    4.697838   3.630365   3.986439   1.512057   2.507995
    25  C    5.872128   4.875876   5.342267   2.517420   3.613566
    26  C    4.944048   3.908599   3.865812   2.538894   3.084338
    27  C    7.009699   6.029941   6.337293   3.807069   4.794234
    28  H    6.076073   5.139847   5.793670   2.707552   3.845099
    29  C    6.244595   5.270729   5.147217   3.814908   4.400985
    30  H    4.363133   3.356683   3.053221   2.737983   2.908991
    31  C    7.172216   6.197420   6.259459   4.317132   5.116439
    32  H    7.926814   6.976676   7.355889   4.664304   5.686989
    33  H    6.697204   5.783799   5.459442   4.679292   5.094594
    34  H    8.182259   7.233601   7.235346   5.398450   6.167624
    35  S    3.038905   2.652609   3.519794   3.364833   3.112594
    36  C    4.282878   3.561351   3.568549   3.962589   4.182669
    37  H    5.082555   4.220541   4.223383   3.962507   4.535868
    38  H    4.871982   4.355691   4.295472   5.035489   5.134603
    39  H    4.089112   3.216171   2.751021   3.795499   4.003322
                    6          7          8          9         10
     6  C    0.000000
     7  H    1.099825   0.000000
     8  H    2.781593   2.552995   0.000000
     9  H    3.313309   3.473009   1.750936   0.000000
    10  C    3.988972   5.071221   5.311292   4.763216   0.000000
    11  H    4.450540   5.518282   5.772732   4.939445   1.089094
    12  H    4.541309   5.564075   5.328737   4.735676   1.091061
    13  C    4.588038   5.666794   6.338716   6.068168   1.509675
    14  C    5.982895   7.062623   7.614314   7.239438   2.500041
    15  C    4.187723   5.182537   6.330457   6.387459   2.545366
    16  C    6.850644   7.891962   8.687523   8.468957   3.789329
    17  H    6.541924   7.632320   7.896794   7.323327   2.683161
    18  C    5.356227   6.267632   7.589491   7.755384   3.818839
    19  H    3.210214   4.157877   5.521945   5.740927   2.754217
    20  C    6.589930   7.552012   8.681560   8.700172   4.311173
    21  H    7.906000   8.955449   9.661089   9.371920   4.643083
    22  H    5.477149   6.262279   7.841777   8.198060   4.686328
    23  H    7.500109   8.416425   9.650779   9.740880   5.392390
    24  C    3.044995   2.621650   2.151294   2.147611   5.963053
    25  C    3.886238   3.115976   2.602163   3.192667   7.195512
    26  C    3.562450   3.338740   3.430718   2.875938   6.084163
    27  C    4.931028   4.100255   3.994951   4.399267   8.323201
    28  H    4.080072   3.249680   2.334888   3.406624   7.413700
    29  C    4.671450   4.263933   4.572882   4.169709   7.375659
    30  H    3.516282   3.624287   3.784139   2.852708   5.354465
    31  C    5.263921   4.590986   4.803090   4.794774   8.404959
    32  H    5.739727   4.809323   4.658944   5.272743   9.268733
    33  H    5.345125   5.062141   5.528543   4.932030   7.713940
    34  H    6.245628   5.545097   5.863879   5.854733   9.399507
    35  S    3.980049   4.566813   3.185981   3.103433   3.558913
    36  C    5.325496   5.833104   3.931582   3.217663   4.534811
    37  H    5.683808   6.002450   3.764124   3.204459   5.511730
    38  H    6.222694   6.798657   4.977016   4.297718   4.841250
    39  H    5.245131   5.807005   4.057125   2.890878   4.282446
                   11         12         13         14         15
    11  H    0.000000
    12  H    1.769115   0.000000
    13  C    2.155401   2.162484   0.000000
    14  C    2.842689   2.792180   1.397284   0.000000
    15  C    3.226983   3.291369   1.394824   2.406333   0.000000
    16  C    4.146181   4.122586   2.422228   1.390160   2.783918
    17  H    2.797408   2.686550   2.149945   1.082932   3.388375
    18  C    4.418354   4.475299   2.417647   2.774634   1.393899
    19  H    3.457777   3.548903   2.142640   3.384057   1.079299
    20  C    4.793533   4.814957   2.802220   2.412317   2.418043
    21  H    4.894649   4.848978   3.398660   2.143400   3.865448
    22  H    5.302275   5.377907   3.393162   3.856379   2.143367
    23  H    5.852567   5.875847   3.883502   3.393151   3.398319
    24  C    6.089008   6.256537   7.045927   8.358988   7.006231
    25  C    7.409814   7.452650   8.199622   9.542919   8.030726
    26  C    5.972418   6.517412   7.181241   8.446352   7.199422
    27  C    8.437602   8.662347   9.303339  10.652935   9.081709
    28  H    7.766429   7.570099   8.370072   9.710039   8.163474
    29  C    7.200202   7.864927   8.411296   9.674875   8.347099
    30  H    5.104188   5.831760   6.494024   7.691623   6.642602
    31  C    8.349428   8.846263   9.400423  10.715326   9.226111
    32  H    9.440071   9.580131  10.208994  11.572808   9.922432
    33  H    7.397974   8.270157   8.728772   9.932027   8.704719
    34  H    9.299135   9.875216  10.366866  11.675471  10.158115
    35  S    4.263776   2.986529   4.593698   5.523735   5.083145
    36  C    4.916753   3.788385   5.801727   6.537681   6.557425
    37  H    5.894407   4.829272   6.774769   7.577027   7.426126
    38  H    5.229492   3.921163   6.006863   6.531665   6.886793
    39  H    4.428642   3.649504   5.692524   6.428425   6.538788
                   16         17         18         19         20
    16  C    0.000000
    17  H    2.143756   0.000000
    18  C    2.404761   3.857553   0.000000
    19  H    3.863206   4.279395   2.151178   0.000000
    20  C    1.393918   3.391365   1.390835   3.396139   0.000000
    21  H    1.081556   2.462794   3.387560   4.944727   2.151143
    22  H    3.387646   4.939301   1.081771   2.470248   2.147576
    23  H    2.151953   4.284876   2.149811   4.290305   1.081283
    24  C    9.449413   8.639958   8.279266   6.136908   9.418837
    25  C   10.578011   9.877079   9.239407   7.090249  10.446530
    26  C    9.544629   8.688847   8.463631   6.386159   9.556824
    27  C   11.663718  11.001914  10.251367   8.116411  11.486142
    28  H   10.716699  10.064120   9.340804   7.217961  10.555376
    29  C   10.727178   9.941275   9.549563   7.500525  10.674969
    30  H    8.822656   7.873385   7.927132   5.935680   8.931155
    31  C   11.734526  11.033917  10.395181   8.301594  11.593395
    32  H   12.552130  11.950558  11.051775   8.927652  12.318604
    33  H   10.970624  10.167226   9.875931   7.917271  10.949272
    34  H   12.669915  12.003189  11.289905   9.227335  12.497462
    35  S    6.672235   5.573778   6.313195   4.767053   7.019995
    36  C    7.806387   6.303970   7.824143   6.337753   8.384244
    37  H    8.827078   7.382189   8.699394   7.101789   9.336934
    38  H    7.770131   6.171219   8.071815   6.820853   8.470182
    39  H    7.768231   6.128067   7.861197   6.329992   8.408556
                   21         22         23         24         25
    21  H    0.000000
    22  H    4.285605   0.000000
    23  H    2.481991   2.478502   0.000000
    24  C   10.441614   8.488980  10.391288   0.000000
    25  C   11.594247   9.335840  11.379014   1.394741   0.000000
    26  C   10.510731   8.705583  10.529295   1.399340   2.403471
    27  C   12.687477  10.286806  12.394579   2.426397   1.394384
    28  H   11.734126   9.408337  11.469924   2.145158   1.082203
    29  C   11.697547   9.709896  11.610967   2.421837   2.774897
    30  H    9.749736   8.266140   9.922903   2.146795   3.382696
    31  C   12.737686  10.460981  12.504268   2.805554   2.411240
    32  H   13.588107  11.024117  13.201038   3.401828   2.147642
    33  H   11.907996  10.056502  11.871659   3.398418   3.856518
    34  H   13.672184  11.314013  13.385348   3.886902   3.393144
    35  S    7.475102   6.897617   8.021781   4.875752   5.723697
    36  C    8.484073   8.513762   9.414353   5.329471   6.188207
    37  H    9.530127   9.319149  10.358755   5.217510   5.877325
    38  H    8.334678   8.831467   9.471257   6.415513   7.276159
    39  H    8.440867   8.593400   9.470019   5.028855   6.040539
                   26         27         28         29         30
    26  C    0.000000
    27  C    2.782641   0.000000
    28  H    3.385473   2.146440   0.000000
    29  C    1.389597   2.406502   3.857072   0.000000
    30  H    1.081054   3.863693   4.278037   2.146604   0.000000
    31  C    2.415921   1.390033   3.389013   1.395224   3.395613
    32  H    3.864372   1.081767   2.466391   3.390345   4.945423
    33  H    2.141996   3.387810   4.938694   1.081634   2.467429
    34  H    3.395516   2.148478   4.283782   2.152727   4.288578
    35  S    5.706584   7.090858   5.501188   7.071462   5.464376
    36  C    6.033670   7.477242   6.036842   7.345600   5.744171
    37  H    6.051160   7.140189   5.621587   7.280690   5.932971
    38  H    7.083141   8.567280   7.095476   8.399818   6.731500
    39  H    5.502640   7.242302   6.080183   6.795709   5.082491
                   31         32         33         34         35
    31  C    0.000000
    32  H    2.148730   0.000000
    33  H    2.150753   4.286635   0.000000
    34  H    1.081351   2.479605   2.480151   0.000000
    35  S    7.678889   7.826162   7.799388   8.759759   0.000000
    36  C    7.987901   8.221437   8.010408   9.036624   1.826874
    37  H    7.763974   7.789229   8.019968   8.788314   2.450075
    38  H    9.070796   9.301456   9.028528  10.116194   2.445738
    39  H    7.573476   8.074075   7.352850   8.597845   2.416707
                   36         37         38         39
    36  C    0.000000
    37  H    1.091880   0.000000
    38  H    1.092026   1.770274   0.000000
    39  H    1.096086   1.773971   1.771415   0.000000
 Stoichiometry    C17H18NOS2(1-)
 Framework group  C1[X(C17H18NOS2)]
 Deg. of freedom   111
 Full point group                 C1      NOp   1
 Largest Abelian subgroup         C1      NOp   1
 Largest concise Abelian subgroup C1      NOp   1
                         Standard orientation:                         
 ---------------------------------------------------------------------
 Center     Atomic      Atomic             Coordinates (Angstroms)
 Number     Number       Type             X           Y           Z
 ---------------------------------------------------------------------
      1          8           0       -1.220987   -0.092952    0.093576
      2          6           0       -0.040543    0.425856    0.367209
      3         16           0        0.388000    1.061174    1.880568
      4          6           0        2.260076    0.543859   -0.603361
      5          7           0        0.963951   -0.185079   -0.486125
      6          6           0        0.711102   -1.306238   -1.116533
      7          1           0        1.629750   -1.554499   -1.667957
      8          1           0        2.323999    0.901933   -1.626244
      9          1           0        2.211187    1.409864    0.045599
     10          6           0       -2.373369    0.354447    0.791361
     11          1           0       -2.224741    0.216828    1.861453
     12          1           0       -2.492719    1.420687    0.593115
     13          6           0       -3.563847   -0.435429    0.303535
     14          6           0       -4.833384   -0.090807    0.774613
     15          6           0       -3.437909   -1.504061   -0.583990
     16          6           0       -5.957062   -0.803016    0.371313
     17          1           0       -4.943110    0.740745    1.459612
     18          6           0       -4.565593   -2.216816   -0.988046
     19          1           0       -2.461277   -1.771281   -0.957713
     20          6           0       -5.826681   -1.872421   -0.513209
     21          1           0       -6.932594   -0.522780    0.744901
     22          1           0       -4.453046   -3.043005   -1.677229
     23          1           0       -6.699154   -2.427482   -0.829232
     24          6           0        3.458467   -0.311623   -0.259375
     25          6           0        4.501328   -0.449738   -1.175162
     26          6           0        3.566879   -0.947052    0.982651
     27          6           0        5.634430   -1.199808   -0.862462
     28          1           0        4.427280    0.029452   -2.142662
     29          6           0        4.692611   -1.699488    1.294978
     30          1           0        2.764786   -0.846865    1.700485
     31          6           0        5.732644   -1.827647    0.373808
     32          1           0        6.431470   -1.296460   -1.587448
     33          1           0        4.761196   -2.184959    2.259108
     34          1           0        6.607597   -2.413821    0.619116
     35         16           0       -0.393989    2.515697   -1.227776
     36          6           0        0.224585    3.924530   -0.242878
     37          1           0        1.138471    4.343754   -0.668632
     38          1           0       -0.519928    4.720716   -0.177222
     39          1           0        0.444516    3.579127    0.773847
 ---------------------------------------------------------------------
 Rotational constants (GHZ):      0.4569842      0.1250582      0.1119120
 Standard basis: 6-311++G(d,p) (5D, 7F)
 There are   625 symmetry adapted cartesian basis functions of A   symmetry.
 There are   604 symmetry adapted basis functions of A   symmetry.
   604 basis functions,   946 primitive gaussians,   625 cartesian basis functions
    84 alpha electrons       84 beta electrons
       nuclear repulsion energy      1825.8812217058 Hartrees.
 NAtoms=   39 NActive=   39 NUniq=   39 SFac= 1.00D+00 NAtFMM=   60 NAOKFM=F Big=F
 Integral buffers will be    131072 words long.
 Raffenetti 2 integral format.
 Two-electron integral symmetry is turned on.
 Force inversion solution in PCM.
 ------------------------------------------------------------------------------
 Polarizable Continuum Model (PCM)
 =================================
 Model                : PCM (using non-symmetric T matrix).
 Atomic radii         : UFF (Universal Force Field).
 Polarization charges : Total charges.
 Charge compensation  : None.
 Solution method      : Matrix inversion.
 Cavity type          : Scaled VdW (van der Waals Surface) (Alpha=1.100).
 Cavity algorithm     : GePol (No added spheres)
                        Default sphere list used, NSphG=   39.
                        Lebedev-Laikov grids with approx.  5.0 points / Ang**2.
                        Smoothing algorithm: York/Karplus (Gamma=1.0000).
                        Polarization charges: spherical gaussians, with
                                              point-specific exponents (IZeta= 3).
                        Self-potential: point-specific (ISelfS= 7).
                        Self-field    : sphere-specific E.n sum rule (ISelfD= 2).
 1st derivatives      : Analytical E(r).r(x)/FMM algorithm (CHGder, D1EAlg=3).
                        Cavity 1st derivative terms included.
 2nd derivatives      : Analytical E(r).r(xy)/FMM algorithm (CHGder, D2EAlg=3).
                        Cavity 2nd derivative terms included.
 Solvent              : n,n-DiMethylFormamide, Eps=  37.219000 Eps(inf)=   2.046330
 ------------------------------------------------------------------------------
 One-electron integrals computed using PRISM.
 NBasis=   604 RedAO= T EigKep=  1.24D-06  NBF=   604
 NBsUse=   602 1.00D-06 EigRej=  4.96D-07 NBFU=   602
 Initial guess from the checkpoint file:  "/localscratch/srahman.25098643.0/Gau-149606.chk"
 B after Tr=    -0.000000    0.000000   -0.000000
         Rot=    1.000000    0.000436   -0.000093   -0.000391 Ang=   0.07 deg.
 ExpMin= 3.60D-02 ExpMax= 9.34D+04 ExpMxC= 3.17D+03 IAcc=3 IRadAn=         5 AccDes= 0.00D+00
 Harris functional with IExCor=  402 and IRadAn=       5 diagonalized for initial guess.
 HarFok:  IExCor=  402 AccDes= 0.00D+00 IRadAn=         5 IDoV= 1 UseB2=F ITyADJ=14
 ICtDFT=  3500011 ScaDFX=  1.000000  1.000000  1.000000  1.000000
 FoFCou: FMM=F IPFlag=           0 FMFlag=      100000 FMFlg1=           0
         NFxFlg=           0 DoJE=T BraDBF=F KetDBF=T FulRan=T
         wScrn=  0.000000 ICntrl=     500 IOpCl=  0 I1Cent=   200000004 NGrid=           0
         NMat0=    1 NMatS0=      1 NMatT0=    0 NMatD0=    1 NMtDS0=    0 NMtDT0=    0
 Petite list used in FoFCou.
 Requested convergence on RMS density matrix=1.00D-08 within 128 cycles.
 Requested convergence on MAX density matrix=1.00D-06.
 Requested convergence on             energy=1.00D-06.
 No special actions if energy rises.
 Inv3:  Mode=1 IEnd=    28403787.
 Iteration    1 A*A^-1 deviation from unit magnitude is 9.55D-15 for   2489.
 Iteration    1 A*A^-1 deviation from orthogonality  is 9.99D-15 for   2093   1578.
 Iteration    1 A^-1*A deviation from unit magnitude is 7.66D-15 for   1013.
 Iteration    1 A^-1*A deviation from orthogonality  is 1.15D-11 for   2465   2447.
 Error on total polarization charges =  0.03176
 SCF Done:  E(RB3LYP) =  -1585.29510088     A.U. after   14 cycles
            NFock= 14  Conv=0.22D-08     -V/T= 2.0028
 DoSCS=F DFT=T ScalE2(SS,OS)=  1.000000  1.000000
 Range of M.O.s used for correlation:     1   602
 NBasis=   604 NAE=    84 NBE=    84 NFC=     0 NFV=     0
 NROrb=    602 NOA=    84 NOB=    84 NVA=   518 NVB=   518

 **** Warning!!: The largest alpha MO coefficient is  0.20345800D+03

 PrsmSu:  requested number of processors reduced to:  30 ShMem   1 Linda.
 Symmetrizing basis deriv contribution to polar:
 IMax=3 JMax=2 DiffMx= 0.00D+00
 G2DrvN: will do    20 centers at a time, making    2 passes.
 Calling FoFCou, ICntrl=  3107 FMM=F I1Cent=   0 AccDes= 0.00D+00.
 Calling FoFCou, ICntrl=  3107 FMM=F I1Cent=   0 AccDes= 0.00D+00.
 NEqPCM:  Using equilibrium solvation (IEInf=0, Eps=  37.2190, EpsInf=   2.0463)
 G2PCM: DoFxE=T DoFxN=T DoGrad=T DoDP/DQ/DG/TGxP=FFFF NFrqRd=   0 IEInf=0 SqF1=F DoCFld=F IF1Alg=4.
 End of G2Drv F.D. properties file   721 does not exist.
 End of G2Drv F.D. properties file   722 does not exist.
 End of G2Drv F.D. properties file   788 does not exist.
          IDoAtm=111111111111111111111111111111111111111
 NEqPCM:  Using equilibrium solvation (IEInf=0, Eps=  37.2190, EpsInf=   2.0463)
          Differentiating once with respect to electric field.
                with respect to dipole field.
          Differentiating once with respect to nuclear coordinates.
          There are   120 degrees of freedom in the 1st order CPHF.  IDoFFX=6 NUNeed=     3.
    120 vectors produced by pass  0 Test12= 4.35D-14 1.00D-09 XBig12= 3.92D+02 1.11D+01.
 AX will form    48 AO Fock derivatives at one time.
    120 vectors produced by pass  1 Test12= 4.35D-14 1.00D-09 XBig12= 8.34D+01 1.23D+00.
    118 vectors produced by pass  2 Test12= 4.35D-14 1.00D-09 XBig12= 9.47D-01 9.85D-02.
    117 vectors produced by pass  3 Test12= 4.35D-14 1.00D-09 XBig12= 7.14D-03 1.09D-02.
    117 vectors produced by pass  4 Test12= 4.35D-14 1.00D-09 XBig12= 1.96D-05 3.17D-04.
    117 vectors produced by pass  5 Test12= 4.35D-14 1.00D-09 XBig12= 3.74D-08 1.57D-05.
    103 vectors produced by pass  6 Test12= 4.35D-14 1.00D-09 XBig12= 7.49D-11 6.99D-07.
     68 vectors produced by pass  7 Test12= 4.35D-14 1.00D-09 XBig12= 3.10D-12 1.27D-07.
 PrRfSu:  requested number of processors reduced to:  47 ShMem   1 Linda.
     34 vectors produced by pass  8 Test12= 4.35D-14 1.00D-09 XBig12= 7.23D-14 2.10D-08.
     19 vectors produced by pass  9 Test12= 4.35D-14 1.00D-09 XBig12= 1.86D-14 1.10D-08.
     17 vectors produced by pass 10 Test12= 4.35D-14 1.00D-09 XBig12= 4.99D-14 1.48D-08.
     12 vectors produced by pass 11 Test12= 4.35D-14 1.00D-09 XBig12= 2.07D-14 1.08D-08.
     12 vectors produced by pass 12 Test12= 4.35D-14 1.00D-09 XBig12= 7.74D-14 1.84D-08.
      9 vectors produced by pass 13 Test12= 4.35D-14 1.00D-09 XBig12= 5.75D-14 1.50D-08.
      7 vectors produced by pass 14 Test12= 4.35D-14 1.00D-09 XBig12= 4.44D-14 1.66D-08.
      6 vectors produced by pass 15 Test12= 4.35D-14 1.00D-09 XBig12= 1.76D-14 9.47D-09.
      6 vectors produced by pass 16 Test12= 4.35D-14 1.00D-09 XBig12= 4.25D-14 1.12D-08.
      6 vectors produced by pass 17 Test12= 4.35D-14 1.00D-09 XBig12= 2.39D-14 1.39D-08.
      6 vectors produced by pass 18 Test12= 4.35D-14 1.00D-09 XBig12= 4.58D-14 1.43D-08.
      6 vectors produced by pass 19 Test12= 4.35D-14 1.00D-09 XBig12= 1.51D-14 7.21D-09.
      6 vectors produced by pass 20 Test12= 4.35D-14 1.00D-09 XBig12= 2.47D-14 1.00D-08.
      6 vectors produced by pass 21 Test12= 4.35D-14 1.00D-09 XBig12= 4.07D-14 1.35D-08.
      6 vectors produced by pass 22 Test12= 4.35D-14 1.00D-09 XBig12= 3.06D-14 1.22D-08.
      6 vectors produced by pass 23 Test12= 4.35D-14 1.00D-09 XBig12= 4.33D-14 1.14D-08.
      6 vectors produced by pass 24 Test12= 4.35D-14 1.00D-09 XBig12= 2.49D-14 1.02D-08.
      6 vectors produced by pass 25 Test12= 4.35D-14 1.00D-09 XBig12= 2.33D-14 8.73D-09.
      6 vectors produced by pass 26 Test12= 4.35D-14 1.00D-09 XBig12= 4.08D-14 1.25D-08.
      6 vectors produced by pass 27 Test12= 4.35D-14 1.00D-09 XBig12= 3.38D-14 1.04D-08.
      6 vectors produced by pass 28 Test12= 4.35D-14 1.00D-09 XBig12= 1.67D-14 6.85D-09.
      6 vectors produced by pass 29 Test12= 4.35D-14 1.00D-09 XBig12= 1.63D-14 7.32D-09.
      6 vectors produced by pass 30 Test12= 4.35D-14 1.00D-09 XBig12= 4.56D-14 1.42D-08.
      6 vectors produced by pass 31 Test12= 4.35D-14 1.00D-09 XBig12= 2.58D-14 9.84D-09.
      6 vectors produced by pass 32 Test12= 4.35D-14 1.00D-09 XBig12= 1.35D-14 7.70D-09.
      6 vectors produced by pass 33 Test12= 4.35D-14 1.00D-09 XBig12= 2.94D-14 8.28D-09.
      6 vectors produced by pass 34 Test12= 4.35D-14 1.00D-09 XBig12= 1.11D-14 5.92D-09.
      6 vectors produced by pass 35 Test12= 4.35D-14 1.00D-09 XBig12= 3.28D-14 1.08D-08.
      6 vectors produced by pass 36 Test12= 4.35D-14 1.00D-09 XBig12= 1.73D-14 7.90D-09.
      6 vectors produced by pass 37 Test12= 4.35D-14 1.00D-09 XBig12= 3.91D-14 9.74D-09.
      6 vectors produced by pass 38 Test12= 4.35D-14 1.00D-09 XBig12= 1.14D-14 5.49D-09.
      6 vectors produced by pass 39 Test12= 4.35D-14 1.00D-09 XBig12= 2.00D-14 1.04D-08.
      6 vectors produced by pass 40 Test12= 4.35D-14 1.00D-09 XBig12= 4.97D-14 1.06D-08.
      6 vectors produced by pass 41 Test12= 4.35D-14 1.00D-09 XBig12= 1.08D-14 6.15D-09.
      6 vectors produced by pass 42 Test12= 4.35D-14 1.00D-09 XBig12= 1.57D-14 6.51D-09.
      6 vectors produced by pass 43 Test12= 4.35D-14 1.00D-09 XBig12= 1.78D-14 7.04D-09.
      6 vectors produced by pass 44 Test12= 4.35D-14 1.00D-09 XBig12= 3.21D-14 9.63D-09.
      6 vectors produced by pass 45 Test12= 4.35D-14 1.00D-09 XBig12= 1.53D-14 7.07D-09.
      6 vectors produced by pass 46 Test12= 4.35D-14 1.00D-09 XBig12= 1.38D-14 6.32D-09.
      6 vectors produced by pass 47 Test12= 4.35D-14 1.00D-09 XBig12= 1.62D-14 5.86D-09.
      6 vectors produced by pass 48 Test12= 4.35D-14 1.00D-09 XBig12= 1.74D-14 8.02D-09.
      6 vectors produced by pass 49 Test12= 4.35D-14 1.00D-09 XBig12= 2.00D-14 6.88D-09.
      6 vectors produced by pass 50 Test12= 4.35D-14 1.00D-09 XBig12= 2.03D-14 7.94D-09.
      6 vectors produced by pass 51 Test12= 4.35D-14 1.00D-09 XBig12= 8.62D-15 4.48D-09.
      6 vectors produced by pass 52 Test12= 4.35D-14 1.00D-09 XBig12= 1.63D-14 6.81D-09.
      6 vectors produced by pass 53 Test12= 4.35D-14 1.00D-09 XBig12= 3.18D-14 9.05D-09.
      6 vectors produced by pass 54 Test12= 4.35D-14 1.00D-09 XBig12= 1.67D-14 6.24D-09.
      4 vectors produced by pass 55 Test12= 4.35D-14 1.00D-09 XBig12= 5.33D-15 4.07D-09.
      4 vectors produced by pass 56 Test12= 4.35D-14 1.00D-09 XBig12= 2.00D-14 7.29D-09.
      4 vectors produced by pass 57 Test12= 4.35D-14 1.00D-09 XBig12= 1.26D-14 5.45D-09.
      4 vectors produced by pass 58 Test12= 4.35D-14 1.00D-09 XBig12= 2.01D-14 7.31D-09.
      4 vectors produced by pass 59 Test12= 4.35D-14 1.00D-09 XBig12= 1.32D-14 5.70D-09.
      4 vectors produced by pass 60 Test12= 4.35D-14 1.00D-09 XBig12= 1.42D-14 6.06D-09.
      4 vectors produced by pass 61 Test12= 4.35D-14 1.00D-09 XBig12= 2.22D-14 7.41D-09.
      4 vectors produced by pass 62 Test12= 4.35D-14 1.00D-09 XBig12= 2.70D-14 7.88D-09.
      4 vectors produced by pass 63 Test12= 4.35D-14 1.00D-09 XBig12= 1.45D-14 7.33D-09.
      4 vectors produced by pass 64 Test12= 4.35D-14 1.00D-09 XBig12= 1.27D-14 5.47D-09.
      4 vectors produced by pass 65 Test12= 4.35D-14 1.00D-09 XBig12= 1.07D-14 5.24D-09.
      4 vectors produced by pass 66 Test12= 4.35D-14 1.00D-09 XBig12= 1.59D-14 6.58D-09.
      4 vectors produced by pass 67 Test12= 4.35D-14 1.00D-09 XBig12= 1.92D-14 7.34D-09.
      4 vectors produced by pass 68 Test12= 4.35D-14 1.00D-09 XBig12= 6.22D-15 4.08D-09.
      4 vectors produced by pass 69 Test12= 4.35D-14 1.00D-09 XBig12= 9.40D-15 4.99D-09.
      4 vectors produced by pass 70 Test12= 4.35D-14 1.00D-09 XBig12= 8.29D-15 4.38D-09.
      4 vectors produced by pass 71 Test12= 4.35D-14 1.00D-09 XBig12= 1.21D-14 5.22D-09.
      4 vectors produced by pass 72 Test12= 4.35D-14 1.00D-09 XBig12= 3.88D-15 3.47D-09.
      4 vectors produced by pass 73 Test12= 4.35D-14 1.00D-09 XBig12= 1.18D-14 6.23D-09.
      4 vectors produced by pass 74 Test12= 4.35D-14 1.00D-09 XBig12= 1.24D-14 6.18D-09.
      4 vectors produced by pass 75 Test12= 4.35D-14 1.00D-09 XBig12= 1.21D-14 5.54D-09.
      4 vectors produced by pass 76 Test12= 4.35D-14 1.00D-09 XBig12= 7.36D-15 3.99D-09.
      4 vectors produced by pass 77 Test12= 4.35D-14 1.00D-09 XBig12= 1.21D-14 5.90D-09.
      4 vectors produced by pass 78 Test12= 4.35D-14 1.00D-09 XBig12= 5.13D-15 3.63D-09.
      4 vectors produced by pass 79 Test12= 4.35D-14 1.00D-09 XBig12= 9.76D-15 5.06D-09.
      4 vectors produced by pass 80 Test12= 4.35D-14 1.00D-09 XBig12= 5.14D-15 4.01D-09.
      4 vectors produced by pass 81 Test12= 4.35D-14 1.00D-09 XBig12= 2.04D-14 6.26D-09.
      4 vectors produced by pass 82 Test12= 4.35D-14 1.00D-09 XBig12= 9.49D-15 6.24D-09.
      4 vectors produced by pass 83 Test12= 4.35D-14 1.00D-09 XBig12= 1.56D-14 6.87D-09.
      4 vectors produced by pass 84 Test12= 4.35D-14 1.00D-09 XBig12= 8.01D-15 4.95D-09.
      4 vectors produced by pass 85 Test12= 4.35D-14 1.00D-09 XBig12= 1.40D-14 6.93D-09.
      4 vectors produced by pass 86 Test12= 4.35D-14 1.00D-09 XBig12= 7.13D-15 4.78D-09.
      4 vectors produced by pass 87 Test12= 4.35D-14 1.00D-09 XBig12= 1.77D-14 6.30D-09.
      4 vectors produced by pass 88 Test12= 4.35D-14 1.00D-09 XBig12= 1.18D-14 5.66D-09.
      4 vectors produced by pass 89 Test12= 4.35D-14 1.00D-09 XBig12= 7.50D-15 4.53D-09.
      4 vectors produced by pass 90 Test12= 4.35D-14 1.00D-09 XBig12= 9.00D-15 4.96D-09.
      4 vectors produced by pass 91 Test12= 4.35D-14 1.00D-09 XBig12= 1.19D-14 4.90D-09.
      4 vectors produced by pass 92 Test12= 4.35D-14 1.00D-09 XBig12= 4.07D-15 3.43D-09.
      4 vectors produced by pass 93 Test12= 4.35D-14 1.00D-09 XBig12= 5.15D-15 3.33D-09.
      4 vectors produced by pass 94 Test12= 4.35D-14 1.00D-09 XBig12= 1.14D-14 5.20D-09.
      4 vectors produced by pass 95 Test12= 4.35D-14 1.00D-09 XBig12= 1.15D-14 5.66D-09.
      4 vectors produced by pass 96 Test12= 4.35D-14 1.00D-09 XBig12= 5.95D-15 4.31D-09.
      4 vectors produced by pass 97 Test12= 4.35D-14 1.00D-09 XBig12= 8.88D-15 4.76D-09.
      4 vectors produced by pass 98 Test12= 4.35D-14 1.00D-09 XBig12= 7.70D-15 4.08D-09.
      4 vectors produced by pass 99 Test12= 4.35D-14 1.00D-09 XBig12= 8.59D-15 5.38D-09.
      4 vectors produced by pass100 Test12= 4.35D-14 1.00D-09 XBig12= 1.00D-14 4.88D-09.
      4 vectors produced by pass101 Test12= 4.35D-14 1.00D-09 XBig12= 5.11D-15 3.79D-09.
      4 vectors produced by pass102 Test12= 4.35D-14 1.00D-09 XBig12= 6.99D-15 3.76D-09.
      4 vectors produced by pass103 Test12= 4.35D-14 1.00D-09 XBig12= 2.34D-14 7.19D-09.
      4 vectors produced by pass104 Test12= 4.35D-14 1.00D-09 XBig12= 7.42D-15 3.65D-09.
      4 vectors produced by pass105 Test12= 4.35D-14 1.00D-09 XBig12= 2.09D-14 7.32D-09.
      4 vectors produced by pass106 Test12= 4.35D-14 1.00D-09 XBig12= 6.61D-15 3.54D-09.
      4 vectors produced by pass107 Test12= 4.35D-14 1.00D-09 XBig12= 5.93D-15 3.79D-09.
      4 vectors produced by pass108 Test12= 4.35D-14 1.00D-09 XBig12= 1.36D-14 6.68D-09.
      4 vectors produced by pass109 Test12= 4.35D-14 1.00D-09 XBig12= 7.83D-15 4.64D-09.
      4 vectors produced by pass110 Test12= 4.35D-14 1.00D-09 XBig12= 1.16D-14 4.74D-09.
      4 vectors produced by pass111 Test12= 4.35D-14 1.00D-09 XBig12= 2.99D-15 3.00D-09.
      4 vectors produced by pass112 Test12= 4.35D-14 1.00D-09 XBig12= 1.69D-14 6.29D-09.
      4 vectors produced by pass113 Test12= 4.35D-14 1.00D-09 XBig12= 7.16D-15 3.50D-09.
      4 vectors produced by pass114 Test12= 4.35D-14 1.00D-09 XBig12= 3.72D-15 3.25D-09.
      4 vectors produced by pass115 Test12= 4.35D-14 1.00D-09 XBig12= 6.18D-15 3.66D-09.
      4 vectors produced by pass116 Test12= 4.35D-14 1.00D-09 XBig12= 1.20D-14 4.87D-09.
      4 vectors produced by pass117 Test12= 4.35D-14 1.00D-09 XBig12= 6.13D-15 3.98D-09.
      4 vectors produced by pass118 Test12= 4.35D-14 1.00D-09 XBig12= 6.36D-15 4.18D-09.
      4 vectors produced by pass119 Test12= 4.35D-14 1.00D-09 XBig12= 1.16D-14 5.39D-09.
      3 vectors produced by pass120 Test12= 4.35D-14 1.00D-09 XBig12= 2.33D-15 2.17D-09.
      3 vectors produced by pass121 Test12= 4.35D-14 1.00D-09 XBig12= 1.13D-14 5.88D-09.
      3 vectors produced by pass122 Test12= 4.35D-14 1.00D-09 XBig12= 8.72D-15 4.34D-09.
      3 vectors produced by pass123 Test12= 4.35D-14 1.00D-09 XBig12= 3.65D-15 3.61D-09.
      3 vectors produced by pass124 Test12= 4.35D-14 1.00D-09 XBig12= 1.04D-14 5.29D-09.
      3 vectors produced by pass125 Test12= 4.35D-14 1.00D-09 XBig12= 4.11D-15 3.33D-09.
      3 vectors produced by pass126 Test12= 4.35D-14 1.00D-09 XBig12= 5.97D-15 4.66D-09.
      3 vectors produced by pass127 Test12= 4.35D-14 1.00D-09 XBig12= 6.74D-15 3.70D-09.
      3 vectors produced by pass128 Test12= 4.35D-14 1.00D-09 XBig12= 5.54D-15 4.26D-09.
      3 vectors produced by pass129 Test12= 4.35D-14 1.00D-09 XBig12= 8.68D-15 4.79D-09.
      3 vectors produced by pass130 Test12= 4.35D-14 1.00D-09 XBig12= 2.37D-15 2.28D-09.
      3 vectors produced by pass131 Test12= 4.35D-14 1.00D-09 XBig12= 6.97D-15 3.93D-09.
      3 vectors produced by pass132 Test12= 4.35D-14 1.00D-09 XBig12= 9.26D-15 5.30D-09.
      3 vectors produced by pass133 Test12= 4.35D-14 1.00D-09 XBig12= 1.35D-14 5.55D-09.
      3 vectors produced by pass134 Test12= 4.35D-14 1.00D-09 XBig12= 6.18D-15 3.58D-09.
      3 vectors produced by pass135 Test12= 4.35D-14 1.00D-09 XBig12= 3.04D-15 3.03D-09.
      3 vectors produced by pass136 Test12= 4.35D-14 1.00D-09 XBig12= 1.27D-14 5.27D-09.
      3 vectors produced by pass137 Test12= 4.35D-14 1.00D-09 XBig12= 3.26D-15 2.84D-09.
      3 vectors produced by pass138 Test12= 4.35D-14 1.00D-09 XBig12= 8.51D-15 4.83D-09.
      3 vectors produced by pass139 Test12= 4.35D-14 1.00D-09 XBig12= 8.02D-15 4.63D-09.
      3 vectors produced by pass140 Test12= 4.35D-14 1.00D-09 XBig12= 2.02D-15 2.03D-09.
      3 vectors produced by pass141 Test12= 4.35D-14 1.00D-09 XBig12= 4.94D-15 3.34D-09.
      3 vectors produced by pass142 Test12= 4.35D-14 1.00D-09 XBig12= 9.22D-15 4.83D-09.
      3 vectors produced by pass143 Test12= 4.35D-14 1.00D-09 XBig12= 9.62D-15 5.58D-09.
      3 vectors produced by pass144 Test12= 4.35D-14 1.00D-09 XBig12= 1.05D-14 5.16D-09.
      3 vectors produced by pass145 Test12= 4.35D-14 1.00D-09 XBig12= 7.28D-15 4.37D-09.
      3 vectors produced by pass146 Test12= 4.35D-14 1.00D-09 XBig12= 9.20D-15 4.45D-09.
      3 vectors produced by pass147 Test12= 4.35D-14 1.00D-09 XBig12= 4.53D-15 3.31D-09.
      3 vectors produced by pass148 Test12= 4.35D-14 1.00D-09 XBig12= 1.18D-14 5.34D-09.
      3 vectors produced by pass149 Test12= 4.35D-14 1.00D-09 XBig12= 9.19D-15 4.11D-09.
      3 vectors produced by pass150 Test12= 4.35D-14 1.00D-09 XBig12= 1.06D-14 4.66D-09.
      3 vectors produced by pass151 Test12= 4.35D-14 1.00D-09 XBig12= 1.37D-14 5.68D-09.
      3 vectors produced by pass152 Test12= 4.35D-14 1.00D-09 XBig12= 7.89D-15 4.06D-09.
      3 vectors produced by pass153 Test12= 4.35D-14 1.00D-09 XBig12= 3.97D-15 2.91D-09.
      3 vectors produced by pass154 Test12= 4.35D-14 1.00D-09 XBig12= 1.03D-14 4.39D-09.
      3 vectors produced by pass155 Test12= 4.35D-14 1.00D-09 XBig12= 8.42D-15 3.97D-09.
      3 vectors produced by pass156 Test12= 4.35D-14 1.00D-09 XBig12= 1.07D-14 4.59D-09.
      3 vectors produced by pass157 Test12= 4.35D-14 1.00D-09 XBig12= 7.93D-15 4.15D-09.
      3 vectors produced by pass158 Test12= 4.35D-14 1.00D-09 XBig12= 5.12D-15 4.00D-09.
      3 vectors produced by pass159 Test12= 4.35D-14 1.00D-09 XBig12= 1.02D-14 5.75D-09.
      3 vectors produced by pass160 Test12= 4.35D-14 1.00D-09 XBig12= 6.83D-15 3.75D-09.
      3 vectors produced by pass161 Test12= 4.35D-14 1.00D-09 XBig12= 7.84D-15 3.75D-09.
      3 vectors produced by pass162 Test12= 4.35D-14 1.00D-09 XBig12= 3.09D-15 2.62D-09.
      3 vectors produced by pass163 Test12= 4.35D-14 1.00D-09 XBig12= 7.43D-15 3.87D-09.
      3 vectors produced by pass164 Test12= 4.35D-14 1.00D-09 XBig12= 7.48D-15 3.82D-09.
      3 vectors produced by pass165 Test12= 4.35D-14 1.00D-09 XBig12= 8.23D-15 4.32D-09.
      3 vectors produced by pass166 Test12= 4.35D-14 1.00D-09 XBig12= 4.35D-15 2.96D-09.
      3 vectors produced by pass167 Test12= 4.35D-14 1.00D-09 XBig12= 5.36D-15 4.15D-09.
      3 vectors produced by pass168 Test12= 4.35D-14 1.00D-09 XBig12= 3.35D-15 2.93D-09.
      3 vectors produced by pass169 Test12= 4.35D-14 1.00D-09 XBig12= 1.22D-14 4.89D-09.
      3 vectors produced by pass170 Test12= 4.35D-14 1.00D-09 XBig12= 4.48D-15 3.13D-09.
      3 vectors produced by pass171 Test12= 4.35D-14 1.00D-09 XBig12= 6.82D-15 3.73D-09.
      3 vectors produced by pass172 Test12= 4.35D-14 1.00D-09 XBig12= 9.42D-15 4.32D-09.
      3 vectors produced by pass173 Test12= 4.35D-14 1.00D-09 XBig12= 4.51D-15 3.39D-09.
      3 vectors produced by pass174 Test12= 4.35D-14 1.00D-09 XBig12= 4.18D-15 3.59D-09.
      3 vectors produced by pass175 Test12= 4.35D-14 1.00D-09 XBig12= 2.56D-15 2.72D-09.
      3 vectors produced by pass176 Test12= 4.35D-14 1.00D-09 XBig12= 1.09D-14 5.00D-09.
      3 vectors produced by pass177 Test12= 4.35D-14 1.00D-09 XBig12= 7.76D-15 3.77D-09.
      3 vectors produced by pass178 Test12= 4.35D-14 1.00D-09 XBig12= 7.81D-15 4.69D-09.
      3 vectors produced by pass179 Test12= 4.35D-14 1.00D-09 XBig12= 7.74D-15 3.98D-09.
      3 vectors produced by pass180 Test12= 4.35D-14 1.00D-09 XBig12= 9.14D-15 4.44D-09.
      3 vectors produced by pass181 Test12= 4.35D-14 1.00D-09 XBig12= 4.92D-15 3.43D-09.
      3 vectors produced by pass182 Test12= 4.35D-14 1.00D-09 XBig12= 7.73D-15 3.73D-09.
      2 vectors produced by pass183 Test12= 4.35D-14 1.00D-09 XBig12= 2.23D-15 2.97D-09.
 InvSVY:  IOpt=1 It=  1 EMax= 1.78D-14
 Solved reduced A of dimension  1681 with   120 vectors.
 Isotropic polarizability for W=    0.000000      407.27 Bohr**3.
 End of Minotr F.D. properties file   721 does not exist.
 End of Minotr F.D. properties file   722 does not exist.
 End of Minotr F.D. properties file   788 does not exist.
 D2PCM: PCM CHGder 2nd derivatives, FixD1E=F FixD2E=F DoIter=F DoCFld=F I1PDM=0
 Calling FoFJK, ICntrl=    100127 FMM=F ISym2X=0 I1Cent= 0 IOpClX= 0 NMat=1 NMatS=1 NMatT=0.
 ***** Axes restored to original set *****
 -------------------------------------------------------------------
 Center     Atomic                   Forces (Hartrees/Bohr)
 Number     Number              X              Y              Z
 -------------------------------------------------------------------
      1        8          -0.003177823   -0.004869048   -0.004057655
      2        6           0.002489394    0.006857876    0.003768065
      3       16           0.000763621    0.000694810    0.000938591
      4        6           0.004125643   -0.001077341    0.000655724
      5        7           0.000323771   -0.003480637   -0.003221473
      6        6          -0.001211274   -0.000676477    0.000722366
      7        1           0.002333877   -0.000724392   -0.001284601
      8        1           0.000321538    0.000622930   -0.002124357
      9        1          -0.000211268    0.002400206    0.001903924
     10        6          -0.003939514   -0.002181724   -0.000028032
     11        1           0.000383373    0.000110344    0.002874184
     12        1          -0.000427973    0.002884553   -0.000165510
     13        6           0.000842983    0.001178919    0.000809037
     14        6          -0.000010311    0.000883455    0.000590851
     15        6          -0.000210957    0.000187676    0.000116969
     16        6          -0.000680335   -0.000020109    0.000061943
     17        1          -0.000329165    0.001458683    0.001317300
     18        6           0.000048808   -0.000677232   -0.000621255
     19        1           0.001847382   -0.000626424   -0.000699601
     20        6          -0.000455473   -0.000138296   -0.000076250
     21        1          -0.001797946    0.000487848    0.000678592
     22        1           0.000007680   -0.001602271   -0.001255085
     23        1          -0.001685938   -0.001021180   -0.000568629
     24        6          -0.001604497    0.001000811   -0.000213658
     25        6           0.000352206    0.000229940   -0.000832891
     26        6          -0.000194555    0.000555848   -0.000484618
     27        6           0.000161864    0.000250629   -0.000686468
     28        1          -0.000069917    0.000974076   -0.001844192
     29        6           0.000593544   -0.000548280    0.000540922
     30        1          -0.001630211    0.000069989    0.001618504
     31        6           0.000043487   -0.000352607    0.000681694
     32        1           0.001366401   -0.000175457   -0.001178390
     33        1           0.000247762   -0.000963784    0.001781703
     34        1           0.001591388   -0.001113320    0.000532102
     35       16          -0.000864490   -0.000914836   -0.001322352
     36        6           0.000301153    0.001144665   -0.000508356
     37        1           0.000854740    0.000133971   -0.000087612
     38        1          -0.000546435    0.000217149    0.000351528
     39        1           0.000047465   -0.001180962    0.001316986
 -------------------------------------------------------------------
 Cartesian Forces:  Max     0.006857876 RMS     0.001564356

 GradGradGradGradGradGradGradGradGradGradGradGradGradGradGradGradGradGrad
 Berny optimization.
 Search for a saddle point.
 Step number   4 out of a maximum of  127
 All quantities printed in internal units (Hartrees-Bohrs-Radians)
 Swapping is turned off.
 Second derivative matrix not updated -- analytic derivatives used.
 ITU=  0  0  0  0
     Eigenvalues ---   -0.01082  -0.00046  -0.00025  -0.00015  -0.00008
     Eigenvalues ---   -0.00006   0.00015   0.00026   0.00041   0.00142
     Eigenvalues ---    0.00190   0.00383   0.00458   0.00666   0.00694
     Eigenvalues ---    0.00998   0.01012   0.01388   0.01419   0.01423
     Eigenvalues ---    0.01939   0.02018   0.02458   0.02751   0.02982
     Eigenvalues ---    0.03049   0.03407   0.03862   0.04265   0.04729
     Eigenvalues ---    0.04863   0.05066   0.05131   0.05135   0.05255
     Eigenvalues ---    0.05403   0.05685   0.06044   0.06178   0.06362
     Eigenvalues ---    0.06572   0.06855   0.07295   0.07413   0.08909
     Eigenvalues ---    0.09087   0.09175   0.09811   0.10187   0.10212
     Eigenvalues ---    0.10603   0.10672   0.10780   0.11267   0.12281
     Eigenvalues ---    0.12312   0.12711   0.13579   0.14083   0.14906
     Eigenvalues ---    0.17803   0.18348   0.18506   0.19709   0.19776
     Eigenvalues ---    0.20051   0.21046   0.21602   0.22499   0.24133
     Eigenvalues ---    0.24512   0.26886   0.27751   0.29577   0.30157
     Eigenvalues ---    0.31358   0.35520   0.39753   0.41195   0.43846
     Eigenvalues ---    0.48720   0.52668   0.55129   0.60012   0.61915
     Eigenvalues ---    0.64683   0.68219   0.68380   0.71634   0.74169
     Eigenvalues ---    0.75801   0.76432   0.78995   0.80359   0.81202
     Eigenvalues ---    0.84001   0.86942   0.90215   0.91571   0.92698
     Eigenvalues ---    1.00346   1.00415   1.08112   1.08647   1.08995
     Eigenvalues ---    1.10966   1.11471   1.26224   1.26287   1.26927
     Eigenvalues ---    1.27497
 Eigenvectors required to have negative eigenvalues:
                          Y2        Y35       Z35       Z2        Y38
   1                    0.46647  -0.46549   0.40445  -0.30517  -0.25160
                          Y37       Y36       Y5        Z7        Y6
   1                   -0.20555  -0.19432   0.13872   0.11982   0.11108
 RFO step:  Lambda0=1.727849155D-04 Lambda=-1.44334215D-03.
 Linear search not attempted -- option 19 set.
 Maximum step size (   0.300) exceeded in Quadratic search.
    -- Step size scaled by   0.293
 B after Tr=    -0.000403    0.000487   -0.002012
         Rot=    1.000000    0.000632    0.000065   -0.000030 Ang=   0.07 deg.
 Variable       Old X    -DE/DX   Delta X   Delta X   Delta X     New X
                                 (Linear)    (Quad)   (Total)
    X1       -2.31072  -0.00318   0.00000  -0.00103  -0.00144  -2.31216
    Y1       -0.16248  -0.00487   0.00000  -0.02226  -0.02171  -0.18420
    Z1        0.15834  -0.00406   0.00000  -0.00355  -0.00563   0.15272
    X2       -0.07978   0.00249   0.00000  -0.00010  -0.00064  -0.08042
    Y2        0.81963   0.00686   0.00000  -0.01744  -0.01611   0.80353
    Z2        0.67119   0.00377   0.00000   0.00437   0.00134   0.67253
    X3        0.72654   0.00076   0.00000  -0.01390  -0.01489   0.71166
    Y3        2.04272   0.00069   0.00000   0.01822   0.02319   2.06590
    Z3        3.52247   0.00094   0.00000  -0.01236  -0.01689   3.50558
    X4        4.27113   0.00413   0.00000   0.01088   0.01057   4.28170
    Y4        1.02271  -0.00108   0.00000  -0.00423  -0.00494   1.01777
    Z4       -1.15724   0.00066   0.00000   0.01294   0.01020  -1.14704
    X5        1.81988   0.00032   0.00000   0.01330   0.01303   1.83291
    Y5       -0.35018  -0.00348   0.00000  -0.01933  -0.01989  -0.37007
    Z5       -0.92860  -0.00322   0.00000   0.01385   0.01254  -0.91606
    X6        1.34169  -0.00121   0.00000   0.03285   0.03286   1.37455
    Y6       -2.47802  -0.00068   0.00000  -0.03625  -0.03829  -2.51631
    Z6       -2.10330   0.00072   0.00000   0.03676   0.03810  -2.06520
    X7        3.07892   0.00233   0.00000   0.04079   0.04096   3.11988
    Y7       -2.95764  -0.00072   0.00000  -0.03646  -0.03970  -2.99734
    Z7       -3.13849  -0.00128   0.00000   0.04580   0.04798  -3.09051
    X8        4.39598   0.00032   0.00000   0.00487   0.00476   4.40074
    Y8        1.68336   0.00062   0.00000  -0.00162  -0.00477   1.67859
    Z8       -3.09548  -0.00212   0.00000   0.01149   0.00793  -3.08756
    X9        4.17851  -0.00021   0.00000   0.00158   0.00101   4.17952
    Y9        2.66933   0.00240   0.00000  -0.00442  -0.00359   2.66574
    Z9        0.05549   0.00190   0.00000   0.01659   0.01175   0.06724
   X10       -4.48969  -0.00394   0.00000  -0.00644  -0.00707  -4.49676
   Y10        0.69620  -0.00218   0.00000  -0.00715  -0.00509   0.69111
   Z10        1.46626  -0.00003   0.00000  -0.01008  -0.01354   1.45272
   X11       -4.21256   0.00038   0.00000  -0.00884  -0.00973  -4.22228
   Y11        0.45242   0.00011   0.00000   0.00620   0.01084   0.46326
   Z11        3.49098   0.00287   0.00000  -0.00601  -0.00915   3.48183
   X12       -4.71230  -0.00043   0.00000   0.00467   0.00397  -4.70833
   Y12        2.70821   0.00288   0.00000  -0.00574  -0.00421   2.70401
   Z12        1.07473  -0.00017   0.00000  -0.02289  -0.02893   1.04580
   X13       -6.73948   0.00084   0.00000  -0.01409  -0.01451  -6.75400
   Y13       -0.80144   0.00118   0.00000  -0.00006   0.00072  -0.80072
   Z13        0.55282   0.00081   0.00000  -0.00263  -0.00450   0.54832
   X14       -9.13933  -0.00001   0.00000  -0.00451  -0.00509  -9.14442
   Y14       -0.14023   0.00088   0.00000  -0.01649  -0.01469  -0.15492
   Z14        1.43356   0.00059   0.00000   0.04108   0.03808   1.47164
   X15       -6.50093  -0.00021   0.00000  -0.03477  -0.03486  -6.53579
   Y15       -2.83481   0.00019   0.00000   0.02627   0.02492  -2.80989
   Z15       -1.10733   0.00012   0.00000  -0.03969  -0.03900  -1.14633
   X16      -11.26300  -0.00068   0.00000  -0.01404  -0.01445 -11.27744
   Y16       -1.48994  -0.00002   0.00000  -0.00708  -0.00635  -1.49629
   Z16        0.67886   0.00006   0.00000   0.04617   0.04459   0.72344
   X17       -9.34710  -0.00033   0.00000   0.01043   0.00958  -9.33752
   Y17        1.44196   0.00146   0.00000  -0.03787  -0.03442   1.40754
   Z17        2.71473   0.00132   0.00000   0.07232   0.06732   2.78205
   X18       -8.63216   0.00005   0.00000  -0.04409  -0.04400  -8.67616
   Y18       -4.18556  -0.00068   0.00000   0.03441   0.03198  -4.15358
   Z18       -1.86346  -0.00062   0.00000  -0.03319  -0.03108  -1.89454
   X19       -4.65473   0.00185   0.00000  -0.04304  -0.04300  -4.69774
   Y19       -3.34763  -0.00063   0.00000   0.03702   0.03485  -3.31277
   Z19       -1.80624  -0.00070   0.00000  -0.07362  -0.07206  -1.87830
   X20      -11.01606  -0.00046   0.00000  -0.03389  -0.03396 -11.05002
   Y20       -3.52474  -0.00014   0.00000   0.01825   0.01685  -3.50789
   Z20       -0.97560  -0.00008   0.00000   0.00970   0.01069  -0.96490
   X21      -13.10708  -0.00180   0.00000  -0.00665  -0.00719 -13.11427
   Y21       -0.95254   0.00049   0.00000  -0.02069  -0.01915  -0.97169
   Z21        1.37732   0.00068   0.00000   0.08046   0.07798   1.45529
   X22       -8.41903   0.00001   0.00000  -0.05912  -0.05877  -8.47780
   Y22       -5.75770  -0.00160   0.00000   0.05308   0.04900  -5.70869
   Z22       -3.15262  -0.00126   0.00000  -0.06088  -0.05678  -3.20940
   X23      -12.66496  -0.00169   0.00000  -0.04184  -0.04177 -12.70673
   Y23       -4.57667  -0.00102   0.00000   0.02447   0.02224  -4.55444
   Z23       -1.56699  -0.00057   0.00000   0.01546   0.01755  -1.54944
   X24        6.53282  -0.00160   0.00000   0.01659   0.01629   6.54910
   Y24       -0.59106   0.00100   0.00000   0.00344   0.00371  -0.58735
   Z24       -0.49009  -0.00021   0.00000   0.00922   0.00880  -0.48130
   X25        8.50619   0.00035   0.00000   0.02863   0.02856   8.53474
   Y25       -0.86845   0.00023   0.00000   0.03289   0.03111  -0.83734
   Z25       -2.21511  -0.00083   0.00000   0.01575   0.01590  -2.19921
   X26        6.73233  -0.00019   0.00000   0.00979   0.00925   6.74159
   Y26       -1.77279   0.00056   0.00000  -0.02149  -0.01824  -1.79103
   Z26        1.86711  -0.00048   0.00000  -0.00157  -0.00045   1.86666
   X27       10.64482   0.00016   0.00000   0.03288   0.03282  10.67764
   Y27       -2.28338   0.00025   0.00000   0.03609   0.03520  -2.24818
   Z27       -1.60893  -0.00069   0.00000   0.01277   0.01499  -1.59394
   X28        8.37039  -0.00007   0.00000   0.03376   0.03387   8.40426
   Y28        0.02222   0.00097   0.00000   0.05290   0.04880   0.07101
   Z28       -4.05102  -0.00184   0.00000   0.02328   0.02226  -4.02875
   X29        8.85704   0.00059   0.00000   0.01411   0.01358   8.87061
   Y29       -3.19218  -0.00055   0.00000  -0.01952  -0.01538  -3.20755
   Z29        2.47260   0.00054   0.00000  -0.00493  -0.00173   2.47087
   X30        5.21450  -0.00163   0.00000  -0.00047  -0.00120   5.21331
   Y30       -1.57065   0.00007   0.00000  -0.04682  -0.04196  -1.61260
   Z30        3.21942   0.00162   0.00000  -0.00650  -0.00579   3.21363
   X31       10.82510   0.00004   0.00000   0.02523   0.02494  10.85004
   Y31       -3.45083  -0.00035   0.00000   0.00925   0.01132  -3.43951
   Z31        0.73725   0.00068   0.00000   0.00200   0.00574   0.74299
   X32       12.15313   0.00137   0.00000   0.04267   0.04279  12.19592
   Y32       -2.47894  -0.00018   0.00000   0.05822   0.05570  -2.42325
   Z32       -2.97483  -0.00118   0.00000   0.01834   0.02097  -2.95385
   X33        8.98250   0.00025   0.00000   0.00785   0.00713   8.98963
   Y33       -4.09476  -0.00096   0.00000  -0.04159  -0.03514  -4.12989
   Z33        4.30222   0.00178   0.00000  -0.01367  -0.00929   4.29293
   X34       12.47647   0.00159   0.00000   0.02857   0.02828  12.50475
   Y34       -4.55655  -0.00111   0.00000   0.00992   0.01270  -4.54385
   Z34        1.21271   0.00053   0.00000  -0.00141   0.00394   1.21666
   X35       -0.73809  -0.00086   0.00000  -0.00521  -0.00558  -0.74367
   Y35        4.74475  -0.00091   0.00000   0.00203  -0.00060   4.74416
   Z35       -2.37631  -0.00132   0.00000  -0.05119  -0.05930  -2.43561
   X36        0.43070   0.00030   0.00000  -0.00337  -0.00415   0.42655
   Y36        7.42093   0.00114   0.00000  -0.01340  -0.01360   7.40732
   Z36       -0.53502  -0.00051   0.00000  -0.02455  -0.03587  -0.57089
   X37        2.15995   0.00085   0.00000   0.00592   0.00520   2.16516
   Y37        8.20459   0.00013   0.00000  -0.01471  -0.01580   8.18878
   Z37       -1.34309  -0.00009   0.00000  -0.00774  -0.01982  -1.36291
   X38       -0.97473  -0.00055   0.00000   0.00204   0.00116  -0.97357
   Y38        8.92804   0.00022   0.00000  -0.00811  -0.00825   8.91979
   Z38       -0.42570   0.00035   0.00000  -0.01833  -0.03174  -0.45744
   X39        0.84230   0.00005   0.00000  -0.01736  -0.01834   0.82396
   Y39        6.78352  -0.00118   0.00000  -0.03351  -0.03125   6.75227
   Z39        1.39231   0.00132   0.00000  -0.02666  -0.03711   1.35520
         Item               Value     Threshold  Converged?
 Maximum Force            0.006858     0.000450     NO 
 RMS     Force            0.001564     0.000300     NO 
 Maximum Displacement     0.077976     0.001800     NO 
 RMS     Displacement     0.027545     0.001200     NO 
 Predicted change in Energy=-3.598751D-04
 GradGradGradGradGradGradGradGradGradGradGradGradGradGradGradGradGradGrad

                          Input orientation:                          
 ---------------------------------------------------------------------
 Center     Atomic      Atomic             Coordinates (Angstroms)
 Number     Number       Type             X           Y           Z
 ---------------------------------------------------------------------
      1          8           0       -1.223541   -0.097472    0.080814
      2          6           0       -0.042554    0.425207    0.355887
      3         16           0        0.376594    1.093229    1.855071
      4          6           0        2.265776    0.538583   -0.606989
      5          7           0        0.969933   -0.195833   -0.484758
      6          6           0        0.727380   -1.331575   -1.092858
      7          1           0        1.650970   -1.586124   -1.635426
      8          1           0        2.328774    0.888270   -1.633865
      9          1           0        2.211706    1.410647    0.035583
     10          6           0       -2.379582    0.365721    0.768744
     11          1           0       -2.234336    0.245146    1.842506
     12          1           0       -2.491541    1.430900    0.553416
     13          6           0       -3.574060   -0.423721    0.290159
     14          6           0       -4.839020   -0.081982    0.778757
     15          6           0       -3.458589   -1.486932   -0.606612
     16          6           0       -5.967766   -0.791803    0.382830
     17          1           0       -4.941204    0.744839    1.472199
     18          6           0       -4.591228   -2.197978   -1.002546
     19          1           0       -2.485935   -1.753045   -0.993952
     20          6           0       -5.847417   -1.856294   -0.510605
     21          1           0       -6.939773   -0.514195    0.770108
     22          1           0       -4.486257   -3.020910   -1.698340
     23          1           0       -6.724111   -2.410104   -0.819927
     24          6           0        3.465636   -0.310815   -0.254690
     25          6           0        4.516392   -0.443102   -1.163771
     26          6           0        3.567493   -0.947773    0.987795
     27          6           0        5.650363   -1.189688   -0.843475
     28          1           0        4.447345    0.037579   -2.131925
     29          6           0        4.694127   -1.697364    1.307527
     30          1           0        2.758763   -0.853354    1.700582
     31          6           0        5.741593   -1.820110    0.393175
     32          1           0        6.453805   -1.282326   -1.563113
     33          1           0        4.757110   -2.185446    2.271721
     34          1           0        6.617228   -2.404504    0.643827
     35         16           0       -0.393532    2.510499   -1.288868
     36          6           0        0.225720    3.919787   -0.302103
     37          1           0        1.145752    4.333318   -0.721221
     38          1           0       -0.515190    4.720148   -0.242066
     39          1           0        0.436019    3.573147    0.717143
 ---------------------------------------------------------------------
                    Distance matrix (angstroms):
                    1          2          3          4          5
     1  O    0.000000
     2  C    1.320450   0.000000
     3  S    2.669492   1.693957   0.000000
     4  C    3.612890   2.503672   3.152520   0.000000
     5  N    2.267350   1.455165   2.736518   1.494495   0.000000
     6  C    2.589713   2.403736   3.833147   2.469862   1.310926
     7  H    3.663930   3.298304   4.581107   2.439272   1.928927
     8  H    4.065803   3.129974   4.003211   1.086611   2.083789
     9  H    3.751985   2.481003   2.603637   1.084582   2.096076
    10  C    1.422753   2.373960   3.050554   4.847873   3.620201
    11  H    2.059770   2.654499   2.745243   5.131972   3.984715
    12  H    2.041347   2.654802   3.167732   4.977433   3.963063
    13  C    2.382269   3.632703   4.511957   5.986200   4.615225
    14  C    3.682262   4.841709   5.453641   7.265227   5.945870
    15  C    2.720036   4.031374   5.236959   6.072155   4.614498
    16  C    4.804266   6.048964   6.780246   8.398862   7.017090
    17  H    4.057889   5.034391   5.342934   7.503741   6.297308
    18  C    4.114257   5.423732   6.608878   7.393493   5.933228
    19  H    2.343007   3.540757   4.940878   5.289618   3.824554
    20  C    4.982315   6.297023   7.282474   8.459825   7.016699
    21  H    5.772703   6.973212   7.569028   9.367330   8.014954
    22  H    4.728340   5.986824   7.293846   7.710446   6.262895
    23  H    6.034557   7.352872   8.357569   9.463518   8.013342
    24  C    4.706003   3.636198   3.995575   1.511706   2.508921
    25  C    5.883475   4.883371   5.348986   2.517734   3.619333
    26  C    4.949711   3.913672   3.885833   2.539106   3.079147
    27  C    7.021240   6.037853   6.348741   3.807660   4.798214
    28  H    6.088793   5.147685   5.794959   2.708446   3.854872
    29  C    6.251662   5.277033   5.169943   3.815982   4.397329
    30  H    4.365060   3.360104   3.080224   2.739600   2.899647
    31  C    7.181792   6.204772   6.277571   4.317993   5.116423
    32  H    7.940279   6.985766   7.366122   4.665777   5.693520
    33  H    6.702827   5.789879   5.487461   4.681244   5.089149
    34  H    8.192499   7.241746   7.255809   5.400133   6.167972
    35  S    3.060467   2.678964   3.533568   3.380138   3.135262
    36  C    4.287814   3.566092   3.558876   3.960723   4.186352
    37  H    5.088094   4.224400   4.210352   3.958221   4.538726
    38  H    4.880110   4.362046   4.283434   5.035120   5.141144
    39  H    4.078296   3.204538   2.729177   3.782845   3.991847
                    6          7          8          9         10
     6  C    0.000000
     7  H    1.100997   0.000000
     8  H    2.790136   2.565549   0.000000
     9  H    3.316080   3.476684   1.753181   0.000000
    10  C    3.999949   5.082822   5.311704   4.765429   0.000000
    11  H    4.458046   5.526768   5.772412   4.938689   1.090229
    12  H    4.550048   5.572599   5.321098   4.731712   1.092477
    13  C    4.608614   5.688585   6.345600   6.074933   1.509649
    14  C    6.004102   7.085951   7.624920   7.245205   2.499875
    15  C    4.216979   5.213051   6.339590   6.400049   2.547191
    16  C    6.877063   7.921455   8.701855   8.477920   3.789967
    17  H    6.559258   7.651633   7.907009   7.326069   2.683373
    18  C    5.389472   6.303963   7.603283   7.770444   3.821177
    19  H    3.242348   4.189671   5.528784   5.756450   2.758183
    20  C    6.621353   7.587097   8.697382   8.713248   4.312768
    21  H    7.932465   8.985349   9.677394   9.380518   4.644309
    22  H    5.513844   6.303025   7.856875   8.216319   4.689760
    23  H    7.534085   8.454938   9.669358   9.755965   5.394813
    24  C    3.040151   2.612634   2.152297   2.149426   5.972578
    25  C    3.892431   3.120833   2.603692   3.191616   7.207167
    26  C    3.541562   3.310868   3.431994   2.882189   6.094338
    27  C    4.931337   4.096278   3.996946   4.399869   8.336580
    28  H    4.097851   3.271488   2.336682   3.403159   7.424856
    29  C    4.650885   4.234873   4.575170   4.176121   7.388096
    30  H    3.486907   3.590697   3.786381   2.863074   5.362560
    31  C    5.252551   4.571998   4.805367   4.798517   8.418574
    32  H    5.745912   4.812977   4.661800   5.272888   9.283445
    33  H    5.318665   5.027234   5.531559   4.940777   7.726562
    34  H    6.233583   5.525257   5.866948   5.859519   9.414475
    35  S    4.007044   4.591559   3.187727   3.122677   3.574665
    36  C    5.334207   5.841588   3.922566   3.217757   4.534942
    37  H    5.692465   6.010890   3.755106   3.201721   5.512694
    38  H    6.236279   6.811958   4.970768   4.297191   4.843421
    39  H    5.236153   5.799032   4.039595   2.879930   4.268238
                   11         12         13         14         15
    11  H    0.000000
    12  H    1.770288   0.000000
    13  C    2.156855   2.163509   0.000000
    14  C    2.832482   2.801829   1.398441   0.000000
    15  C    3.239917   3.285512   1.395690   2.408054   0.000000
    16  C    4.140581   4.129605   2.423612   1.390924   2.785349
    17  H    2.777401   2.704753   2.152170   1.083945   3.391225
    18  C    4.429233   4.471963   2.419443   2.777027   1.394712
    19  H    3.478729   3.540039   2.144774   3.387027   1.080233
    20  C    4.796617   4.816605   2.803862   2.414022   2.419121
    21  H    4.885466   4.859744   3.400965   2.144772   3.867844
    22  H    5.317504   5.372886   3.395824   3.859760   2.145008
    23  H    5.856362   5.878267   3.885978   3.395513   3.400204
    24  C    6.098935   6.258959   7.061652   8.371839   7.032211
    25  C    7.421840   7.454646   8.220079   9.561776   8.062278
    26  C    5.984548   6.523701   7.194659   8.453565   7.224864
    27  C    8.452321   8.666568   9.325332  10.671730   9.116878
    28  H    7.777149   7.569712   8.391796   9.732572   8.194786
    29  C    7.215480   7.873281   8.427344   9.683489   8.377051
    30  H    5.114477   5.839478   6.502194   7.692274   6.661834
    31  C    8.365482   8.853205   9.420292  10.729359   9.260342
    32  H    9.455962   9.584389  10.233763  11.595391   9.960538
    33  H    7.414332   8.280910   8.742920   9.936760   8.733294
    34  H    9.317063   9.883733  10.388019  11.690079  10.194490
    35  S    4.280874   2.993524   4.606380   5.546025   5.083257
    36  C    4.914694   3.782854   5.801307   6.544770   6.549769
    37  H    5.891591   4.824793   6.777089   7.586983   7.422156
    38  H    5.227480   3.918917   6.008273   6.542022   6.879269
    39  H    4.412803   3.631341   5.677852   6.417929   6.521097
                   16         17         18         19         20
    16  C    0.000000
    17  H    2.145186   0.000000
    18  C    2.406543   3.860961   0.000000
    19  H    3.865573   4.283651   2.151812   0.000000
    20  C    1.394938   3.393911   1.391677   3.397624   0.000000
    21  H    1.082520   2.464220   3.390146   4.948063   2.152834
    22  H    3.390436   4.943700   1.082759   2.470816   2.149373
    23  H    2.153504   4.287921   2.151171   4.292336   1.082117
    24  C    9.467146   8.647052   8.308654   6.168285   9.443885
    25  C   10.603354   9.889675   9.276547   7.125824  10.480090
    26  C    9.555704   8.688931   8.490536   6.420263   9.576594
    27  C   11.689442  11.012994  10.292334   8.157167  11.521898
    28  H   10.746460  10.081408   9.379180   7.250634  10.592336
    29  C   10.740161   9.941382   9.581486   7.540106  10.698365
    30  H    8.825676   7.867393   7.945897   5.964630   8.942124
    31  C   11.754429  11.039267  10.433504   8.343910  11.624254
    32  H   12.582636  11.965315  11.097091   8.970200  12.359502
    33  H   10.978757  10.162829   9.905170   7.956965  10.968394
    34  H   12.690587  12.008411  11.330609   9.272233  12.529990
    35  S    6.691177   5.605566   6.314458   4.758459   7.029896
    36  C    7.812008   6.318667   7.817970   6.325563   8.383888
    37  H    8.836737   7.398601   8.697695   7.092767   9.341310
    38  H    7.778347   6.191235   8.065537   6.808186   8.470794
    39  H    7.757126   6.122415   7.844516   6.311417   8.394508
                   21         22         23         24         25
    21  H    0.000000
    22  H    4.289126   0.000000
    23  H    2.483785   2.480461   0.000000
    24  C   10.457730   8.524162  10.419091   0.000000
    25  C   11.618462   9.379687  11.416489   1.395713   0.000000
    26  C   10.518461   8.739343  10.550990   1.399951   2.405065
    27  C   12.711077  10.336113  12.434532   2.427369   1.394945
    28  H   11.764043   9.452597  11.511470   2.146891   1.083118
    29  C   11.706253   9.750203  11.636590   2.423269   2.777062
    30  H    9.748970   8.291036   9.934855   2.148746   3.385570
    31  C   12.754001  10.508342  12.538480   2.806721   2.412747
    32  H   13.616971  11.078173  13.246950   3.403669   2.148800
    33  H   11.910709  10.094514  11.892316   3.400720   3.859573
    34  H   13.688737  11.364554  13.421399   3.888882   3.395294
    35  S    7.499428   6.893080   8.031716   4.891065   5.731210
    36  C    8.494359   8.504439   9.414659   5.328912   6.179575
    37  H    9.544535   9.314448  10.364276   5.212243   5.862700
    38  H    8.348540   8.821230   9.472334   6.415429   7.268116
    39  H    8.432763   8.575835   9.456709   5.020777   6.026404
                   26         27         28         29         30
    26  C    0.000000
    27  C    2.783958   0.000000
    28  H    3.387877   2.147915   0.000000
    29  C    1.390474   2.408097   3.860150   0.000000
    30  H    1.082139   3.866096   4.281727   2.147669   0.000000
    31  C    2.416869   1.391064   3.391492   1.395812   3.397235
    32  H    3.866504   1.082580   2.468113   3.392535   4.948642
    33  H    2.143708   3.390262   4.942660   1.082525   2.468615
    34  H    3.397243   2.150040   4.286836   2.153802   4.290752
    35  S    5.729971   7.100594   5.500925   7.094481   5.494478
    36  C    6.043545   7.471719   6.020125   7.355947   5.762806
    37  H    6.056029   7.128118   5.598569   7.285321   5.947142
    38  H    7.092686   8.561653   7.079885   8.409678   6.749561
    39  H    5.506188   7.232532   6.058727   6.801347   5.094723
                   31         32         33         34         35
    31  C    0.000000
    32  H    2.150237   0.000000
    33  H    2.152118   4.289563   0.000000
    34  H    1.082165   2.481244   2.481545   0.000000
    35  S    7.695662   7.832418   7.826800   8.777433   0.000000
    36  C    7.990913   8.212258   8.026951   9.041174   1.828461
    37  H    7.760690   7.773009   8.030808   8.786277   2.452404
    38  H    9.073359   9.292027   9.044528  10.120122   2.448090
    39  H    7.572404   8.061572   7.365455   8.599130   2.416910
                   36         37         38         39
    36  C    0.000000
    37  H    1.092303   0.000000
    38  H    1.092305   1.771427   0.000000
    39  H    1.096927   1.774957   1.772143   0.000000
 Stoichiometry    C17H18NOS2(1-)
 Framework group  C1[X(C17H18NOS2)]
 Deg. of freedom   111
 Full point group                 C1      NOp   1
 Largest Abelian subgroup         C1      NOp   1
 Largest concise Abelian subgroup C1      NOp   1
                         Standard orientation:                         
 ---------------------------------------------------------------------
 Center     Atomic      Atomic             Coordinates (Angstroms)
 Number     Number       Type             X           Y           Z
 ---------------------------------------------------------------------
      1          8           0       -1.221149   -0.105668    0.092168
      2          6           0       -0.040203    0.413522    0.373943
      3         16           0        0.380909    1.056660    1.883423
      4          6           0        2.266321    0.545448   -0.590899
      5          7           0        0.971427   -0.192250   -0.478789
      6          6           0        0.728940   -1.317850   -1.105488
      7          1           0        1.651830   -1.562288   -1.653866
      8          1           0        2.327168    0.912424   -1.611854
      9          1           0        2.212508    1.406523    0.066347
     10          6           0       -2.376442    0.344700    0.789800
     11          1           0       -2.229192    0.206228    1.861127
     12          1           0       -2.489841    1.413235    0.592618
     13          6           0       -3.570970   -0.437805    0.300078
     14          6           0       -4.835411   -0.105633    0.796553
     15          6           0       -3.456013   -1.485662   -0.614652
     16          6           0       -5.964141   -0.809851    0.390702
     17          1           0       -4.937203    0.709302    1.503984
     18          6           0       -4.588635   -2.191108   -1.020525
     19          1           0       -2.483775   -1.744222   -1.008104
     20          6           0       -5.844300   -1.859038   -0.520723
     21          1           0       -6.935744   -0.539795    0.784283
     22          1           0       -4.484064   -3.002112   -1.730246
     23          1           0       -6.720982   -2.408465   -0.837795
     24          6           0        3.467643   -0.308524   -0.255025
     25          6           0        4.516934   -0.424422   -1.168026
     26          6           0        3.572315   -0.966188    0.976391
     27          6           0        5.652209   -1.175126   -0.862307
     28          1           0        4.445710    0.072407   -2.127835
     29          6           0        4.700255   -1.719895    1.281508
     30          1           0        2.764743   -0.884603    1.692069
     31          6           0        5.746237   -1.826167    0.363402
     32          1           0        6.454480   -1.254820   -1.584796
     33          1           0        4.765415   -2.224062    2.237243
     34          1           0        6.622893   -2.413796    0.602665
     35         16           0       -0.396145    2.525825   -1.234885
     36          6           0        0.223432    3.918949   -0.225628
     37          1           0        1.142315    4.340416   -0.639327
     38          1           0       -0.518169    4.717426   -0.150847
     39          1           0        0.435865    3.555429    0.787276
 ---------------------------------------------------------------------
 Rotational constants (GHZ):      0.4571050      0.1244362      0.1114898
 Standard basis: 6-311++G(d,p) (5D, 7F)
 There are   625 symmetry adapted cartesian basis functions of A   symmetry.
 There are   604 symmetry adapted basis functions of A   symmetry.
   604 basis functions,   946 primitive gaussians,   625 cartesian basis functions
    84 alpha electrons       84 beta electrons
       nuclear repulsion energy      1823.2756177292 Hartrees.
 NAtoms=   39 NActive=   39 NUniq=   39 SFac= 1.00D+00 NAtFMM=   60 NAOKFM=F Big=F
 Integral buffers will be    131072 words long.
 Raffenetti 2 integral format.
 Two-electron integral symmetry is turned on.
 Force inversion solution in PCM.
 ------------------------------------------------------------------------------
 Polarizable Continuum Model (PCM)
 =================================
 Model                : PCM (using non-symmetric T matrix).
 Atomic radii         : UFF (Universal Force Field).
 Polarization charges : Total charges.
 Charge compensation  : None.
 Solution method      : Matrix inversion.
 Cavity type          : Scaled VdW (van der Waals Surface) (Alpha=1.100).
 Cavity algorithm     : GePol (No added spheres)
                        Default sphere list used, NSphG=   39.
                        Lebedev-Laikov grids with approx.  5.0 points / Ang**2.
                        Smoothing algorithm: York/Karplus (Gamma=1.0000).
                        Polarization charges: spherical gaussians, with
                                              point-specific exponents (IZeta= 3).
                        Self-potential: point-specific (ISelfS= 7).
                        Self-field    : sphere-specific E.n sum rule (ISelfD= 2).
 1st derivatives      : Analytical E(r).r(x)/FMM algorithm (CHGder, D1EAlg=3).
                        Cavity 1st derivative terms included.
 2nd derivatives      : Analytical E(r).r(xy)/FMM algorithm (CHGder, D2EAlg=3).
                        Cavity 2nd derivative terms included.
 Solvent              : n,n-DiMethylFormamide, Eps=  37.219000 Eps(inf)=   2.046330
 ------------------------------------------------------------------------------
 One-electron integrals computed using PRISM.
 NBasis=   604 RedAO= T EigKep=  1.25D-06  NBF=   604
 NBsUse=   602 1.00D-06 EigRej=  5.00D-07 NBFU=   602
 Initial guess from the checkpoint file:  "/localscratch/srahman.25098643.0/Gau-149606.chk"
 B after Tr=     0.000000   -0.000000    0.000000
         Rot=    0.999996   -0.002876    0.000110   -0.000004 Ang=  -0.33 deg.
 ExpMin= 3.60D-02 ExpMax= 9.34D+04 ExpMxC= 3.17D+03 IAcc=3 IRadAn=         5 AccDes= 0.00D+00
 Harris functional with IExCor=  402 and IRadAn=       5 diagonalized for initial guess.
 HarFok:  IExCor=  402 AccDes= 0.00D+00 IRadAn=         5 IDoV= 1 UseB2=F ITyADJ=14
 ICtDFT=  3500011 ScaDFX=  1.000000  1.000000  1.000000  1.000000
 FoFCou: FMM=F IPFlag=           0 FMFlag=      100000 FMFlg1=           0
         NFxFlg=           0 DoJE=T BraDBF=F KetDBF=T FulRan=T
         wScrn=  0.000000 ICntrl=     500 IOpCl=  0 I1Cent=   200000004 NGrid=           0
         NMat0=    1 NMatS0=      1 NMatT0=    0 NMatD0=    1 NMtDS0=    0 NMtDT0=    0
 Petite list used in FoFCou.
 Requested convergence on RMS density matrix=1.00D-08 within 128 cycles.
 Requested convergence on MAX density matrix=1.00D-06.
 Requested convergence on             energy=1.00D-06.
 No special actions if energy rises.
 Inv3:  Mode=1 IEnd=    28403787.
 Iteration    1 A*A^-1 deviation from unit magnitude is 8.88D-15 for   1932.
 Iteration    1 A*A^-1 deviation from orthogonality  is 7.55D-15 for   3040   1043.
 Iteration    1 A^-1*A deviation from unit magnitude is 8.44D-15 for   2324.
 Iteration    1 A^-1*A deviation from orthogonality  is 1.30D-10 for   2202   2173.
 Iteration    2 A*A^-1 deviation from unit magnitude is 1.10D-14 for    564.
 Iteration    2 A*A^-1 deviation from orthogonality  is 1.27D-14 for   2518    185.
 Iteration    2 A^-1*A deviation from unit magnitude is 1.55D-15 for   2750.
 Iteration    2 A^-1*A deviation from orthogonality  is 8.88D-16 for   2364    566.
 Error on total polarization charges =  0.03184
 SCF Done:  E(RB3LYP) =  -1585.29545717     A.U. after   13 cycles
            NFock= 13  Conv=0.75D-08     -V/T= 2.0029
 DoSCS=F DFT=T ScalE2(SS,OS)=  1.000000  1.000000
 Range of M.O.s used for correlation:     1   602
 NBasis=   604 NAE=    84 NBE=    84 NFC=     0 NFV=     0
 NROrb=    602 NOA=    84 NOB=    84 NVA=   518 NVB=   518

 **** Warning!!: The largest alpha MO coefficient is  0.20245511D+03

 PrsmSu:  requested number of processors reduced to:  30 ShMem   1 Linda.
 Symmetrizing basis deriv contribution to polar:
 IMax=3 JMax=2 DiffMx= 0.00D+00
 G2DrvN: will do    20 centers at a time, making    2 passes.
 Calling FoFCou, ICntrl=  3107 FMM=F I1Cent=   0 AccDes= 0.00D+00.
 Calling FoFCou, ICntrl=  3107 FMM=F I1Cent=   0 AccDes= 0.00D+00.
 NEqPCM:  Using equilibrium solvation (IEInf=0, Eps=  37.2190, EpsInf=   2.0463)
 G2PCM: DoFxE=T DoFxN=T DoGrad=T DoDP/DQ/DG/TGxP=FFFF NFrqRd=   0 IEInf=0 SqF1=F DoCFld=F IF1Alg=4.
 End of G2Drv F.D. properties file   721 does not exist.
 End of G2Drv F.D. properties file   722 does not exist.
 End of G2Drv F.D. properties file   788 does not exist.
          IDoAtm=111111111111111111111111111111111111111
 NEqPCM:  Using equilibrium solvation (IEInf=0, Eps=  37.2190, EpsInf=   2.0463)
          Differentiating once with respect to electric field.
                with respect to dipole field.
          Differentiating once with respect to nuclear coordinates.
          There are   120 degrees of freedom in the 1st order CPHF.  IDoFFX=6 NUNeed=     3.
    120 vectors produced by pass  0 Test12= 4.35D-14 1.00D-09 XBig12= 3.94D+02 1.13D+01.
 AX will form    48 AO Fock derivatives at one time.
    120 vectors produced by pass  1 Test12= 4.35D-14 1.00D-09 XBig12= 8.42D+01 1.22D+00.
    119 vectors produced by pass  2 Test12= 4.35D-14 1.00D-09 XBig12= 9.58D-01 9.77D-02.
    117 vectors produced by pass  3 Test12= 4.35D-14 1.00D-09 XBig12= 7.30D-03 1.06D-02.
    117 vectors produced by pass  4 Test12= 4.35D-14 1.00D-09 XBig12= 2.07D-05 3.56D-04.
    117 vectors produced by pass  5 Test12= 4.35D-14 1.00D-09 XBig12= 3.93D-08 1.56D-05.
    103 vectors produced by pass  6 Test12= 4.35D-14 1.00D-09 XBig12= 8.02D-11 6.16D-07.
     68 vectors produced by pass  7 Test12= 4.35D-14 1.00D-09 XBig12= 4.04D-12 1.24D-07.
 PrRfSu:  requested number of processors reduced to:  47 ShMem   1 Linda.
     37 vectors produced by pass  8 Test12= 4.35D-14 1.00D-09 XBig12= 8.36D-14 2.24D-08.
     21 vectors produced by pass  9 Test12= 4.35D-14 1.00D-09 XBig12= 2.10D-14 1.18D-08.
     18 vectors produced by pass 10 Test12= 4.35D-14 1.00D-09 XBig12= 2.68D-14 9.89D-09.
     17 vectors produced by pass 11 Test12= 4.35D-14 1.00D-09 XBig12= 6.23D-14 1.87D-08.
      7 vectors produced by pass 12 Test12= 4.35D-14 1.00D-09 XBig12= 2.26D-14 1.07D-08.
      7 vectors produced by pass 13 Test12= 4.35D-14 1.00D-09 XBig12= 5.85D-14 1.74D-08.
      3 vectors produced by pass 14 Test12= 4.35D-14 1.00D-09 XBig12= 2.09D-14 8.48D-09.
      3 vectors produced by pass 15 Test12= 4.35D-14 1.00D-09 XBig12= 3.22D-14 1.41D-08.
      3 vectors produced by pass 16 Test12= 4.35D-14 1.00D-09 XBig12= 3.95D-14 1.21D-08.
      3 vectors produced by pass 17 Test12= 4.35D-14 1.00D-09 XBig12= 1.95D-14 1.01D-08.
      3 vectors produced by pass 18 Test12= 4.35D-14 1.00D-09 XBig12= 2.51D-14 1.05D-08.
      3 vectors produced by pass 19 Test12= 4.35D-14 1.00D-09 XBig12= 5.90D-14 1.70D-08.
      3 vectors produced by pass 20 Test12= 4.35D-14 1.00D-09 XBig12= 2.19D-14 1.04D-08.
      3 vectors produced by pass 21 Test12= 4.35D-14 1.00D-09 XBig12= 4.82D-14 1.28D-08.
      3 vectors produced by pass 22 Test12= 4.35D-14 1.00D-09 XBig12= 3.36D-14 9.83D-09.
      3 vectors produced by pass 23 Test12= 4.35D-14 1.00D-09 XBig12= 1.62D-14 7.15D-09.
      3 vectors produced by pass 24 Test12= 4.35D-14 1.00D-09 XBig12= 2.11D-14 9.02D-09.
      3 vectors produced by pass 25 Test12= 4.35D-14 1.00D-09 XBig12= 2.48D-14 8.91D-09.
      3 vectors produced by pass 26 Test12= 4.35D-14 1.00D-09 XBig12= 1.93D-14 1.15D-08.
      3 vectors produced by pass 27 Test12= 4.35D-14 1.00D-09 XBig12= 2.40D-14 9.10D-09.
      3 vectors produced by pass 28 Test12= 4.35D-14 1.00D-09 XBig12= 7.76D-15 5.95D-09.
      3 vectors produced by pass 29 Test12= 4.35D-14 1.00D-09 XBig12= 1.75D-14 7.94D-09.
      3 vectors produced by pass 30 Test12= 4.35D-14 1.00D-09 XBig12= 1.41D-14 7.39D-09.
      3 vectors produced by pass 31 Test12= 4.35D-14 1.00D-09 XBig12= 1.75D-14 8.16D-09.
      3 vectors produced by pass 32 Test12= 4.35D-14 1.00D-09 XBig12= 1.21D-14 5.93D-09.
      3 vectors produced by pass 33 Test12= 4.35D-14 1.00D-09 XBig12= 1.23D-14 6.54D-09.
      3 vectors produced by pass 34 Test12= 4.35D-14 1.00D-09 XBig12= 2.13D-14 8.80D-09.
      3 vectors produced by pass 35 Test12= 4.35D-14 1.00D-09 XBig12= 2.28D-14 9.42D-09.
      3 vectors produced by pass 36 Test12= 4.35D-14 1.00D-09 XBig12= 3.94D-14 1.10D-08.
      3 vectors produced by pass 37 Test12= 4.35D-14 1.00D-09 XBig12= 2.07D-14 9.30D-09.
      3 vectors produced by pass 38 Test12= 4.35D-14 1.00D-09 XBig12= 4.26D-14 1.00D-08.
      3 vectors produced by pass 39 Test12= 4.35D-14 1.00D-09 XBig12= 5.90D-14 1.40D-08.
      3 vectors produced by pass 40 Test12= 4.35D-14 1.00D-09 XBig12= 1.58D-14 8.79D-09.
      3 vectors produced by pass 41 Test12= 4.35D-14 1.00D-09 XBig12= 4.14D-14 1.12D-08.
      3 vectors produced by pass 42 Test12= 4.35D-14 1.00D-09 XBig12= 4.20D-14 1.10D-08.
      3 vectors produced by pass 43 Test12= 4.35D-14 1.00D-09 XBig12= 2.21D-14 9.02D-09.
      3 vectors produced by pass 44 Test12= 4.35D-14 1.00D-09 XBig12= 3.70D-14 1.11D-08.
      3 vectors produced by pass 45 Test12= 4.35D-14 1.00D-09 XBig12= 1.63D-14 7.81D-09.
      3 vectors produced by pass 46 Test12= 4.35D-14 1.00D-09 XBig12= 2.75D-14 8.16D-09.
      3 vectors produced by pass 47 Test12= 4.35D-14 1.00D-09 XBig12= 2.36D-14 8.40D-09.
      3 vectors produced by pass 48 Test12= 4.35D-14 1.00D-09 XBig12= 5.56D-14 1.54D-08.
      3 vectors produced by pass 49 Test12= 4.35D-14 1.00D-09 XBig12= 2.13D-14 8.84D-09.
      3 vectors produced by pass 50 Test12= 4.35D-14 1.00D-09 XBig12= 3.11D-14 9.21D-09.
      3 vectors produced by pass 51 Test12= 4.35D-14 1.00D-09 XBig12= 2.53D-14 1.05D-08.
      3 vectors produced by pass 52 Test12= 4.35D-14 1.00D-09 XBig12= 2.34D-14 9.52D-09.
      3 vectors produced by pass 53 Test12= 4.35D-14 1.00D-09 XBig12= 1.71D-14 8.32D-09.
      3 vectors produced by pass 54 Test12= 4.35D-14 1.00D-09 XBig12= 2.24D-14 9.37D-09.
      3 vectors produced by pass 55 Test12= 4.35D-14 1.00D-09 XBig12= 1.99D-14 6.96D-09.
      3 vectors produced by pass 56 Test12= 4.35D-14 1.00D-09 XBig12= 2.12D-14 8.69D-09.
      3 vectors produced by pass 57 Test12= 4.35D-14 1.00D-09 XBig12= 1.63D-14 9.18D-09.
      3 vectors produced by pass 58 Test12= 4.35D-14 1.00D-09 XBig12= 2.69D-14 9.85D-09.
      3 vectors produced by pass 59 Test12= 4.35D-14 1.00D-09 XBig12= 2.10D-14 9.00D-09.
      3 vectors produced by pass 60 Test12= 4.35D-14 1.00D-09 XBig12= 4.28D-14 1.10D-08.
      3 vectors produced by pass 61 Test12= 4.35D-14 1.00D-09 XBig12= 4.08D-14 1.23D-08.
      3 vectors produced by pass 62 Test12= 4.35D-14 1.00D-09 XBig12= 1.40D-14 6.97D-09.
      3 vectors produced by pass 63 Test12= 4.35D-14 1.00D-09 XBig12= 1.93D-14 8.24D-09.
      3 vectors produced by pass 64 Test12= 4.35D-14 1.00D-09 XBig12= 4.13D-14 1.10D-08.
      3 vectors produced by pass 65 Test12= 4.35D-14 1.00D-09 XBig12= 1.18D-14 5.36D-09.
      3 vectors produced by pass 66 Test12= 4.35D-14 1.00D-09 XBig12= 2.43D-14 1.06D-08.
      3 vectors produced by pass 67 Test12= 4.35D-14 1.00D-09 XBig12= 5.84D-14 1.29D-08.
      3 vectors produced by pass 68 Test12= 4.35D-14 1.00D-09 XBig12= 1.19D-14 5.95D-09.
      3 vectors produced by pass 69 Test12= 4.35D-14 1.00D-09 XBig12= 2.54D-14 8.66D-09.
      3 vectors produced by pass 70 Test12= 4.35D-14 1.00D-09 XBig12= 3.25D-14 1.10D-08.
      3 vectors produced by pass 71 Test12= 4.35D-14 1.00D-09 XBig12= 2.08D-14 9.34D-09.
      3 vectors produced by pass 72 Test12= 4.35D-14 1.00D-09 XBig12= 3.18D-14 9.12D-09.
      3 vectors produced by pass 73 Test12= 4.35D-14 1.00D-09 XBig12= 3.73D-14 1.01D-08.
      3 vectors produced by pass 74 Test12= 4.35D-14 1.00D-09 XBig12= 1.57D-14 7.44D-09.
      3 vectors produced by pass 75 Test12= 4.35D-14 1.00D-09 XBig12= 2.88D-14 8.55D-09.
      3 vectors produced by pass 76 Test12= 4.35D-14 1.00D-09 XBig12= 2.41D-14 9.32D-09.
      3 vectors produced by pass 77 Test12= 4.35D-14 1.00D-09 XBig12= 3.09D-14 9.53D-09.
      3 vectors produced by pass 78 Test12= 4.35D-14 1.00D-09 XBig12= 1.84D-14 7.44D-09.
      3 vectors produced by pass 79 Test12= 4.35D-14 1.00D-09 XBig12= 3.76D-14 8.69D-09.
      3 vectors produced by pass 80 Test12= 4.35D-14 1.00D-09 XBig12= 1.33D-14 5.70D-09.
      3 vectors produced by pass 81 Test12= 4.35D-14 1.00D-09 XBig12= 2.24D-14 8.47D-09.
      3 vectors produced by pass 82 Test12= 4.35D-14 1.00D-09 XBig12= 3.40D-14 9.50D-09.
      3 vectors produced by pass 83 Test12= 4.35D-14 1.00D-09 XBig12= 4.32D-15 3.42D-09.
      3 vectors produced by pass 84 Test12= 4.35D-14 1.00D-09 XBig12= 2.59D-14 7.80D-09.
      3 vectors produced by pass 85 Test12= 4.35D-14 1.00D-09 XBig12= 1.70D-14 6.64D-09.
      3 vectors produced by pass 86 Test12= 4.35D-14 1.00D-09 XBig12= 3.46D-14 9.53D-09.
      3 vectors produced by pass 87 Test12= 4.35D-14 1.00D-09 XBig12= 4.65D-14 1.03D-08.
      3 vectors produced by pass 88 Test12= 4.35D-14 1.00D-09 XBig12= 2.78D-14 8.42D-09.
      3 vectors produced by pass 89 Test12= 4.35D-14 1.00D-09 XBig12= 1.50D-14 6.46D-09.
      3 vectors produced by pass 90 Test12= 4.35D-14 1.00D-09 XBig12= 1.03D-14 5.60D-09.
      3 vectors produced by pass 91 Test12= 4.35D-14 1.00D-09 XBig12= 9.88D-15 5.23D-09.
      3 vectors produced by pass 92 Test12= 4.35D-14 1.00D-09 XBig12= 2.01D-14 7.11D-09.
      3 vectors produced by pass 93 Test12= 4.35D-14 1.00D-09 XBig12= 1.65D-14 6.81D-09.
      3 vectors produced by pass 94 Test12= 4.35D-14 1.00D-09 XBig12= 2.24D-14 6.91D-09.
      3 vectors produced by pass 95 Test12= 4.35D-14 1.00D-09 XBig12= 1.88D-14 6.12D-09.
      3 vectors produced by pass 96 Test12= 4.35D-14 1.00D-09 XBig12= 1.97D-14 7.63D-09.
      3 vectors produced by pass 97 Test12= 4.35D-14 1.00D-09 XBig12= 2.05D-14 8.01D-09.
      3 vectors produced by pass 98 Test12= 4.35D-14 1.00D-09 XBig12= 7.38D-15 4.78D-09.
      3 vectors produced by pass 99 Test12= 4.35D-14 1.00D-09 XBig12= 1.18D-14 5.22D-09.
      3 vectors produced by pass100 Test12= 4.35D-14 1.00D-09 XBig12= 1.97D-14 6.84D-09.
      3 vectors produced by pass101 Test12= 4.35D-14 1.00D-09 XBig12= 2.25D-14 7.36D-09.
      3 vectors produced by pass102 Test12= 4.35D-14 1.00D-09 XBig12= 1.92D-14 8.10D-09.
      3 vectors produced by pass103 Test12= 4.35D-14 1.00D-09 XBig12= 2.19D-14 7.99D-09.
      3 vectors produced by pass104 Test12= 4.35D-14 1.00D-09 XBig12= 7.73D-15 4.84D-09.
      3 vectors produced by pass105 Test12= 4.35D-14 1.00D-09 XBig12= 5.06D-15 3.66D-09.
      3 vectors produced by pass106 Test12= 4.35D-14 1.00D-09 XBig12= 2.68D-14 9.33D-09.
      3 vectors produced by pass107 Test12= 4.35D-14 1.00D-09 XBig12= 1.02D-14 4.75D-09.
      3 vectors produced by pass108 Test12= 4.35D-14 1.00D-09 XBig12= 1.78D-14 7.61D-09.
      3 vectors produced by pass109 Test12= 4.35D-14 1.00D-09 XBig12= 7.48D-15 4.69D-09.
      3 vectors produced by pass110 Test12= 4.35D-14 1.00D-09 XBig12= 1.50D-14 7.17D-09.
      3 vectors produced by pass111 Test12= 4.35D-14 1.00D-09 XBig12= 1.71D-14 6.40D-09.
      3 vectors produced by pass112 Test12= 4.35D-14 1.00D-09 XBig12= 1.11D-14 5.39D-09.
      3 vectors produced by pass113 Test12= 4.35D-14 1.00D-09 XBig12= 2.88D-14 8.56D-09.
      3 vectors produced by pass114 Test12= 4.35D-14 1.00D-09 XBig12= 4.28D-14 1.01D-08.
      3 vectors produced by pass115 Test12= 4.35D-14 1.00D-09 XBig12= 6.55D-15 4.65D-09.
      3 vectors produced by pass116 Test12= 4.35D-14 1.00D-09 XBig12= 1.85D-14 1.00D-08.
      3 vectors produced by pass117 Test12= 4.35D-14 1.00D-09 XBig12= 2.27D-14 7.60D-09.
      3 vectors produced by pass118 Test12= 4.35D-14 1.00D-09 XBig12= 8.96D-15 5.41D-09.
      3 vectors produced by pass119 Test12= 4.35D-14 1.00D-09 XBig12= 1.49D-14 5.91D-09.
      3 vectors produced by pass120 Test12= 4.35D-14 1.00D-09 XBig12= 4.00D-15 3.15D-09.
      3 vectors produced by pass121 Test12= 4.35D-14 1.00D-09 XBig12= 2.14D-14 7.54D-09.
      3 vectors produced by pass122 Test12= 4.35D-14 1.00D-09 XBig12= 9.36D-15 4.63D-09.
      3 vectors produced by pass123 Test12= 4.35D-14 1.00D-09 XBig12= 9.43D-15 4.92D-09.
      3 vectors produced by pass124 Test12= 4.35D-14 1.00D-09 XBig12= 1.41D-14 5.51D-09.
      3 vectors produced by pass125 Test12= 4.35D-14 1.00D-09 XBig12= 4.03D-15 3.14D-09.
      3 vectors produced by pass126 Test12= 4.35D-14 1.00D-09 XBig12= 2.51D-14 8.51D-09.
      3 vectors produced by pass127 Test12= 4.35D-14 1.00D-09 XBig12= 8.47D-15 4.56D-09.
      3 vectors produced by pass128 Test12= 4.35D-14 1.00D-09 XBig12= 2.96D-14 8.47D-09.
      3 vectors produced by pass129 Test12= 4.35D-14 1.00D-09 XBig12= 5.40D-15 3.87D-09.
      3 vectors produced by pass130 Test12= 4.35D-14 1.00D-09 XBig12= 1.22D-14 5.24D-09.
      3 vectors produced by pass131 Test12= 4.35D-14 1.00D-09 XBig12= 3.74D-14 1.04D-08.
      3 vectors produced by pass132 Test12= 4.35D-14 1.00D-09 XBig12= 4.34D-15 3.55D-09.
      3 vectors produced by pass133 Test12= 4.35D-14 1.00D-09 XBig12= 2.10D-14 7.39D-09.
      3 vectors produced by pass134 Test12= 4.35D-14 1.00D-09 XBig12= 1.65D-14 6.92D-09.
      3 vectors produced by pass135 Test12= 4.35D-14 1.00D-09 XBig12= 6.47D-15 3.85D-09.
      3 vectors produced by pass136 Test12= 4.35D-14 1.00D-09 XBig12= 1.62D-14 5.89D-09.
      3 vectors produced by pass137 Test12= 4.35D-14 1.00D-09 XBig12= 2.24D-14 7.44D-09.
      3 vectors produced by pass138 Test12= 4.35D-14 1.00D-09 XBig12= 8.11D-15 5.05D-09.
      3 vectors produced by pass139 Test12= 4.35D-14 1.00D-09 XBig12= 7.86D-15 5.43D-09.
      3 vectors produced by pass140 Test12= 4.35D-14 1.00D-09 XBig12= 1.32D-14 5.26D-09.
      3 vectors produced by pass141 Test12= 4.35D-14 1.00D-09 XBig12= 9.22D-15 5.55D-09.
      3 vectors produced by pass142 Test12= 4.35D-14 1.00D-09 XBig12= 9.46D-15 4.60D-09.
      3 vectors produced by pass143 Test12= 4.35D-14 1.00D-09 XBig12= 1.06D-14 5.36D-09.
      3 vectors produced by pass144 Test12= 4.35D-14 1.00D-09 XBig12= 1.92D-14 6.10D-09.
      3 vectors produced by pass145 Test12= 4.35D-14 1.00D-09 XBig12= 3.13D-15 2.80D-09.
      3 vectors produced by pass146 Test12= 4.35D-14 1.00D-09 XBig12= 1.14D-14 5.21D-09.
      3 vectors produced by pass147 Test12= 4.35D-14 1.00D-09 XBig12= 7.07D-15 4.24D-09.
      3 vectors produced by pass148 Test12= 4.35D-14 1.00D-09 XBig12= 1.85D-14 7.86D-09.
      3 vectors produced by pass149 Test12= 4.35D-14 1.00D-09 XBig12= 2.25D-14 6.87D-09.
      3 vectors produced by pass150 Test12= 4.35D-14 1.00D-09 XBig12= 1.08D-14 4.96D-09.
      3 vectors produced by pass151 Test12= 4.35D-14 1.00D-09 XBig12= 1.42D-14 6.02D-09.
      3 vectors produced by pass152 Test12= 4.35D-14 1.00D-09 XBig12= 4.98D-15 3.53D-09.
      3 vectors produced by pass153 Test12= 4.35D-14 1.00D-09 XBig12= 1.76D-14 7.11D-09.
      3 vectors produced by pass154 Test12= 4.35D-14 1.00D-09 XBig12= 1.04D-14 4.79D-09.
      3 vectors produced by pass155 Test12= 4.35D-14 1.00D-09 XBig12= 1.75D-14 6.48D-09.
      3 vectors produced by pass156 Test12= 4.35D-14 1.00D-09 XBig12= 7.67D-15 3.95D-09.
      3 vectors produced by pass157 Test12= 4.35D-14 1.00D-09 XBig12= 5.58D-15 3.50D-09.
      3 vectors produced by pass158 Test12= 4.35D-14 1.00D-09 XBig12= 1.93D-14 7.56D-09.
      3 vectors produced by pass159 Test12= 4.35D-14 1.00D-09 XBig12= 1.07D-14 5.04D-09.
      3 vectors produced by pass160 Test12= 4.35D-14 1.00D-09 XBig12= 7.24D-15 4.15D-09.
      3 vectors produced by pass161 Test12= 4.35D-14 1.00D-09 XBig12= 7.89D-15 4.15D-09.
      3 vectors produced by pass162 Test12= 4.35D-14 1.00D-09 XBig12= 1.16D-14 4.56D-09.
      3 vectors produced by pass163 Test12= 4.35D-14 1.00D-09 XBig12= 9.41D-15 5.36D-09.
      3 vectors produced by pass164 Test12= 4.35D-14 1.00D-09 XBig12= 4.04D-15 3.23D-09.
      3 vectors produced by pass165 Test12= 4.35D-14 1.00D-09 XBig12= 7.05D-15 4.22D-09.
      3 vectors produced by pass166 Test12= 4.35D-14 1.00D-09 XBig12= 1.06D-14 4.84D-09.
      3 vectors produced by pass167 Test12= 4.35D-14 1.00D-09 XBig12= 1.73D-14 6.37D-09.
      3 vectors produced by pass168 Test12= 4.35D-14 1.00D-09 XBig12= 3.14D-15 3.42D-09.
      3 vectors produced by pass169 Test12= 4.35D-14 1.00D-09 XBig12= 4.03D-15 3.35D-09.
      3 vectors produced by pass170 Test12= 4.35D-14 1.00D-09 XBig12= 1.89D-14 6.23D-09.
      3 vectors produced by pass171 Test12= 4.35D-14 1.00D-09 XBig12= 3.41D-15 2.91D-09.
      3 vectors produced by pass172 Test12= 4.35D-14 1.00D-09 XBig12= 4.53D-15 3.87D-09.
      3 vectors produced by pass173 Test12= 4.35D-14 1.00D-09 XBig12= 8.43D-15 4.05D-09.
      3 vectors produced by pass174 Test12= 4.35D-14 1.00D-09 XBig12= 1.29D-14 5.21D-09.
      3 vectors produced by pass175 Test12= 4.35D-14 1.00D-09 XBig12= 1.90D-14 7.16D-09.
      3 vectors produced by pass176 Test12= 4.35D-14 1.00D-09 XBig12= 6.50D-15 5.10D-09.
      3 vectors produced by pass177 Test12= 4.35D-14 1.00D-09 XBig12= 1.44D-14 5.06D-09.
      3 vectors produced by pass178 Test12= 4.35D-14 1.00D-09 XBig12= 7.29D-15 4.65D-09.
      3 vectors produced by pass179 Test12= 4.35D-14 1.00D-09 XBig12= 3.20D-15 2.78D-09.
      3 vectors produced by pass180 Test12= 4.35D-14 1.00D-09 XBig12= 1.41D-14 5.82D-09.
      3 vectors produced by pass181 Test12= 4.35D-14 1.00D-09 XBig12= 9.49D-15 5.14D-09.
      3 vectors produced by pass182 Test12= 4.35D-14 1.00D-09 XBig12= 1.25D-14 5.60D-09.
      2 vectors produced by pass183 Test12= 4.35D-14 1.00D-09 XBig12= 2.29D-15 2.50D-09.
 InvSVY:  IOpt=1 It=  1 EMax= 5.68D-14
 Solved reduced A of dimension  1497 with   120 vectors.
 Isotropic polarizability for W=    0.000000      408.29 Bohr**3.
 End of Minotr F.D. properties file   721 does not exist.
 End of Minotr F.D. properties file   722 does not exist.
 End of Minotr F.D. properties file   788 does not exist.
 D2PCM: PCM CHGder 2nd derivatives, FixD1E=F FixD2E=F DoIter=F DoCFld=F I1PDM=0
 Calling FoFJK, ICntrl=    100127 FMM=F ISym2X=0 I1Cent= 0 IOpClX= 0 NMat=1 NMatS=1 NMatT=0.
 ***** Axes restored to original set *****
 -------------------------------------------------------------------
 Center     Atomic                   Forces (Hartrees/Bohr)
 Number     Number              X              Y              Z
 -------------------------------------------------------------------
      1        8          -0.002285414   -0.003473180   -0.002895262
      2        6           0.001784324    0.004906092    0.002662789
      3       16           0.000505685    0.000504416    0.000608736
      4        6           0.002946834   -0.000755283    0.000473296
      5        7           0.000219672   -0.002562623   -0.002341225
      6        6          -0.000842911   -0.000422991    0.000524403
      7        1           0.001691710   -0.000520171   -0.000871762
      8        1           0.000264913    0.000450095   -0.001483912
      9        1          -0.000138953    0.001679580    0.001362432
     10        6          -0.002817737   -0.001548515   -0.000031008
     11        1           0.000269284    0.000059153    0.002009099
     12        1          -0.000316954    0.002006173   -0.000117780
     13        6           0.000484692    0.000775213    0.000525202
     14        6           0.000100574    0.000615328    0.000409427
     15        6          -0.000178185    0.000239649    0.000141056
     16        6          -0.000523441   -0.000109743   -0.000022530
     17        1          -0.000192890    0.000910081    0.000867203
     18        6          -0.000123267   -0.000451294   -0.000423966
     19        1           0.001225634   -0.000350666   -0.000413408
     20        6          -0.000263695   -0.000024073   -0.000009096
     21        1          -0.001185275    0.000294578    0.000455010
     22        1          -0.000081458   -0.001028555   -0.000836805
     23        1          -0.001226110   -0.000698939   -0.000390233
     24        6          -0.001074519    0.000697918   -0.000148453
     25        6           0.000213049    0.000183925   -0.000553083
     26        6          -0.000139340    0.000422986   -0.000364626
     27        6           0.000147787    0.000154646   -0.000438976
     28        1          -0.000033116    0.000689920   -0.001258627
     29        6           0.000493591   -0.000396148    0.000361957
     30        1          -0.001082831    0.000057314    0.001103590
     31        6           0.000006930   -0.000217445    0.000488185
     32        1           0.000952745   -0.000116362   -0.000787257
     33        1           0.000200551   -0.000668183    0.001214380
     34        1           0.001143268   -0.000790934    0.000378756
     35       16          -0.000587514   -0.000633800   -0.000947048
     36        6           0.000218238    0.000769716   -0.000349316
     37        1           0.000588655    0.000066885   -0.000043321
     38        1          -0.000387057    0.000129749    0.000256640
     39        1           0.000022530   -0.000844513    0.000885534
 -------------------------------------------------------------------
 Cartesian Forces:  Max     0.004906092 RMS     0.001104763

 GradGradGradGradGradGradGradGradGradGradGradGradGradGradGradGradGradGrad
 Berny optimization.
 Search for a saddle point.
 Step number   5 out of a maximum of  127
 All quantities printed in internal units (Hartrees-Bohrs-Radians)
 Swapping is turned off.
 Second derivative matrix not updated -- analytic derivatives used.
 ITU=  0  0  0  0  0
     Eigenvalues ---   -0.01007  -0.00035  -0.00011  -0.00005   0.00001
     Eigenvalues ---    0.00005   0.00025   0.00040   0.00059   0.00169
     Eigenvalues ---    0.00210   0.00418   0.00466   0.00669   0.00707
     Eigenvalues ---    0.01003   0.01032   0.01403   0.01438   0.01441
     Eigenvalues ---    0.01948   0.02047   0.02479   0.02760   0.03007
     Eigenvalues ---    0.03082   0.03419   0.03866   0.04291   0.04754
     Eigenvalues ---    0.04899   0.05091   0.05149   0.05155   0.05273
     Eigenvalues ---    0.05418   0.05704   0.06062   0.06189   0.06373
     Eigenvalues ---    0.06564   0.06850   0.07305   0.07414   0.08962
     Eigenvalues ---    0.09135   0.09235   0.09784   0.10175   0.10197
     Eigenvalues ---    0.10637   0.10708   0.10799   0.11306   0.12251
     Eigenvalues ---    0.12308   0.12699   0.13556   0.14065   0.14953
     Eigenvalues ---    0.17795   0.18289   0.18466   0.19764   0.19849
     Eigenvalues ---    0.20011   0.21070   0.21635   0.22486   0.24134
     Eigenvalues ---    0.24501   0.26701   0.27700   0.29589   0.30182
     Eigenvalues ---    0.31252   0.35470   0.39597   0.41020   0.43701
     Eigenvalues ---    0.48456   0.52393   0.54976   0.59763   0.61340
     Eigenvalues ---    0.64337   0.67902   0.68016   0.71025   0.73858
     Eigenvalues ---    0.75292   0.76113   0.78903   0.79867   0.80536
     Eigenvalues ---    0.83426   0.85481   0.89692   0.91349   0.92418
     Eigenvalues ---    0.99866   0.99971   1.07737   1.08149   1.08608
     Eigenvalues ---    1.10548   1.10977   1.25721   1.25763   1.26416
     Eigenvalues ---    1.26886
 Eigenvectors required to have negative eigenvalues:
                          Y35       Y2        Z35       Z2        Y38
   1                    0.47256  -0.45280  -0.41040   0.30227   0.25156
                          Y37       Y36       Y5        Z7        Y6
   1                    0.20208   0.19335  -0.13939  -0.11630  -0.11171
 RFO step:  Lambda0=9.213357620D-05 Lambda=-8.55532002D-04.
 Linear search not attempted -- option 19 set.
 Maximum step size (   0.300) exceeded in Quadratic search.
    -- Step size scaled by   0.301
 B after Tr=    -0.000478   -0.000082   -0.000820
         Rot=    1.000000    0.000340    0.000124   -0.000024 Ang=   0.04 deg.
 Variable       Old X    -DE/DX   Delta X   Delta X   Delta X     New X
                                 (Linear)    (Quad)   (Total)
    X1       -2.31216  -0.00229   0.00000  -0.00271  -0.00321  -2.31537
    Y1       -0.18420  -0.00347   0.00000  -0.02224  -0.02233  -0.20652
    Z1        0.15272  -0.00290   0.00000   0.00433   0.00308   0.15579
    X2       -0.08042   0.00178   0.00000  -0.00322  -0.00391  -0.08432
    Y2        0.80353   0.00491   0.00000  -0.01729  -0.01691   0.78661
    Z2        0.67253   0.00266   0.00000   0.01417   0.01279   0.68532
    X3        0.71166   0.00051   0.00000  -0.02110  -0.02255   0.68911
    Y3        2.06590   0.00050   0.00000   0.01151   0.01385   2.07975
    Z3        3.50558   0.00061   0.00000   0.00251   0.00045   3.50602
    X4        4.28170   0.00295   0.00000   0.00780   0.00755   4.28925
    Y4        1.01777  -0.00076   0.00000  -0.00276  -0.00340   1.01438
    Z4       -1.14704   0.00047   0.00000   0.02662   0.02616  -1.12088
    X5        1.83291   0.00022   0.00000   0.01152   0.01128   1.84419
    Y5       -0.37007  -0.00256   0.00000  -0.01992  -0.02052  -0.39059
    Z5       -0.91606  -0.00234   0.00000   0.02722   0.02712  -0.88894
    X6        1.37455  -0.00084   0.00000   0.03068   0.03082   1.40537
    Y6       -2.51631  -0.00042   0.00000  -0.03516  -0.03655  -2.55286
    Z6       -2.06520   0.00052   0.00000   0.04852   0.04978  -2.01542
    X7        3.11988   0.00169   0.00000   0.03894   0.03936   3.15924
    Y7       -2.99734  -0.00052   0.00000  -0.03593  -0.03792  -3.03526
    Z7       -3.09051  -0.00087   0.00000   0.05978   0.06181  -3.02870
    X8        4.40074   0.00026   0.00000  -0.00332  -0.00312   4.39762
    Y8        1.67859   0.00045   0.00000   0.00803   0.00608   1.68466
    Z8       -3.08756  -0.00148   0.00000   0.02825   0.02737  -3.06019
    X9        4.17952  -0.00014   0.00000  -0.00026  -0.00090   4.17862
    Y9        2.66574   0.00168   0.00000  -0.00907  -0.00888   2.65685
    Z9        0.06724   0.00136   0.00000   0.03720   0.03560   0.10285
   X10       -4.49676  -0.00282   0.00000  -0.00936  -0.01023  -4.50699
   Y10        0.69111  -0.00155   0.00000  -0.00913  -0.00844   0.68267
   Z10        1.45272  -0.00003   0.00000  -0.00556  -0.00796   1.44476
   X11       -4.22228   0.00027   0.00000  -0.01691  -0.01827  -4.24055
   Y11        0.46326   0.00006   0.00000  -0.00181   0.00027   0.46353
   Z11        3.48183   0.00201   0.00000  -0.00223  -0.00441   3.47742
   X12       -4.70833  -0.00032   0.00000   0.00288   0.00201  -4.70632
   Y12        2.70401   0.00201   0.00000  -0.00757  -0.00718   2.69683
   Z12        1.04580  -0.00012   0.00000  -0.01362  -0.01744   1.02837
   X13       -6.75400   0.00048   0.00000  -0.01517  -0.01574  -6.76974
   Y13       -0.80072   0.00078   0.00000   0.00068   0.00064  -0.80008
   Z13        0.54832   0.00053   0.00000  -0.00702  -0.00896   0.53936
   X14       -9.14442   0.00010   0.00000  -0.00806  -0.00890  -9.15332
   Y14       -0.15492   0.00062   0.00000  -0.01610  -0.01561  -0.17053
   Z14        1.47164   0.00041   0.00000   0.02654   0.02357   1.49521
   X15       -6.53579  -0.00018   0.00000  -0.03002  -0.03007  -6.56586
   Y15       -2.80989   0.00024   0.00000   0.02867   0.02746  -2.78243
   Z15       -1.14633   0.00014   0.00000  -0.04297  -0.04351  -1.18984
   X16      -11.27744  -0.00052   0.00000  -0.01469  -0.01528 -11.29272
   Y16       -1.49629  -0.00011   0.00000  -0.00533  -0.00545  -1.50174
   Z16        0.72344  -0.00002   0.00000   0.02241   0.01982   0.74327
   X17       -9.33752  -0.00019   0.00000   0.00256   0.00132  -9.33621
   Y17        1.40754   0.00091   0.00000  -0.03880  -0.03741   1.37014
   Z17        2.78205   0.00087   0.00000   0.05672   0.05266   2.83472
   X18       -8.67616  -0.00012   0.00000  -0.03627  -0.03607  -8.71224
   Y18       -4.15358  -0.00045   0.00000   0.03814   0.03632  -4.11726
   Z18       -1.89454  -0.00042   0.00000  -0.04594  -0.04611  -1.94064
   X19       -4.69774   0.00123   0.00000  -0.03514  -0.03498  -4.73271
   Y19       -3.31277  -0.00035   0.00000   0.04147   0.03983  -3.27294
   Z19       -1.87830  -0.00041   0.00000  -0.06709  -0.06685  -1.94515
   X20      -11.05002  -0.00026   0.00000  -0.02881  -0.02888 -11.07890
   Y20       -3.50789  -0.00002   0.00000   0.02172   0.02043  -3.48745
   Z20       -0.96490  -0.00001   0.00000  -0.01325  -0.01444  -0.97934
   X21      -13.11427  -0.00119   0.00000  -0.00933  -0.01013 -13.12440
   Y21       -0.97169   0.00029   0.00000  -0.01916  -0.01886  -0.99054
   Z21        1.45529   0.00046   0.00000   0.04859   0.04520   1.50049
   X22       -8.47780  -0.00008   0.00000  -0.04712  -0.04651  -8.52431
   Y22       -5.70869  -0.00103   0.00000   0.05827   0.05554  -5.65315
   Z22       -3.20940  -0.00084   0.00000  -0.07299  -0.07206  -3.28146
   X23      -12.70673  -0.00123   0.00000  -0.03442  -0.03429 -12.74102
   Y23       -4.55444  -0.00070   0.00000   0.02926   0.02749  -4.52694
   Z23       -1.54944  -0.00039   0.00000  -0.01488  -0.01577  -1.56520
   X24        6.54910  -0.00107   0.00000   0.01678   0.01645   6.56555
   Y24       -0.58735   0.00070   0.00000   0.00524   0.00516  -0.58219
   Z24       -0.48130  -0.00015   0.00000   0.01219   0.01339  -0.46791
   X25        8.53474   0.00021   0.00000  -0.00337  -0.00326   8.53148
   Y25       -0.83734   0.00018   0.00000  -0.01091  -0.01208  -0.84942
   Z25       -2.19921  -0.00055   0.00000  -0.01051  -0.00864  -2.20785
   X26        6.74159  -0.00014   0.00000   0.04413   0.04327   6.78485
   Y26       -1.79103   0.00042   0.00000   0.02528   0.02681  -1.76422
   Z26        1.86666  -0.00036   0.00000   0.02116   0.02322   1.88988
   X27       10.67764   0.00015   0.00000   0.00288   0.00291  10.68055
   Y27       -2.24818   0.00015   0.00000  -0.00869  -0.00935  -2.25754
   Z27       -1.59394  -0.00044   0.00000  -0.02360  -0.02024  -1.61418
   X28        8.40426  -0.00003   0.00000  -0.02466  -0.02414   8.38012
   Y28        0.07101   0.00069   0.00000  -0.02543  -0.02786   0.04315
   Z28       -4.02875  -0.00126   0.00000  -0.01746  -0.01624  -4.04499
   X29        8.87061   0.00049   0.00000   0.05055   0.04961   8.92023
   Y29       -3.20755  -0.00040   0.00000   0.02745   0.02949  -3.17807
   Z29        2.47087   0.00036   0.00000   0.00841   0.01196   2.48283
   X30        5.21331  -0.00108   0.00000   0.05928   0.05808   5.27138
   Y30       -1.61260   0.00006   0.00000   0.03737   0.03976  -1.57285
   Z30        3.21363   0.00110   0.00000   0.03879   0.04034   3.25398
   X31       10.85004   0.00001   0.00000   0.02954   0.02905  10.87909
   Y31       -3.43951  -0.00022   0.00000   0.01039   0.01133  -3.42818
   Z31        0.74299   0.00049   0.00000  -0.01449  -0.01029   0.73270
   X32       12.19592   0.00095   0.00000  -0.01271  -0.01233  12.18360
   Y32       -2.42325  -0.00012   0.00000  -0.02245  -0.02398  -2.44723
   Z32       -2.95385  -0.00079   0.00000  -0.04071  -0.03685  -2.99071
   X33        8.98963   0.00020   0.00000   0.07217   0.07082   9.06045
   Y33       -4.12989  -0.00067   0.00000   0.04251   0.04580  -4.08410
   Z33        4.29293   0.00121   0.00000   0.01584   0.02004   4.31297
   X34       12.50475   0.00114   0.00000   0.03480   0.03425  12.53900
   Y34       -4.54385  -0.00079   0.00000   0.01166   0.01300  -4.53086
   Z34        1.21666   0.00038   0.00000  -0.02496  -0.01959   1.19706
   X35       -0.74367  -0.00059   0.00000  -0.00238  -0.00248  -0.74615
   Y35        4.74416  -0.00063   0.00000  -0.00624  -0.00804   4.73612
   Z35       -2.43561  -0.00095   0.00000  -0.03147  -0.03570  -2.47130
   X36        0.42655   0.00022   0.00000  -0.00628  -0.00697   0.41958
   Y36        7.40732   0.00077   0.00000  -0.01665  -0.01711   7.39021
   Z36       -0.57089  -0.00035   0.00000  -0.01044  -0.01619  -0.58708
   X37        2.16516   0.00059   0.00000   0.00317   0.00263   2.16779
   Y37        8.18878   0.00007   0.00000  -0.01880  -0.01970   8.16908
   Z37       -1.36291  -0.00004   0.00000   0.00687   0.00103  -1.36188
   X38       -0.97357  -0.00039   0.00000  -0.00239  -0.00318  -0.97675
   Y38        8.91979   0.00013   0.00000  -0.01249  -0.01294   8.90685
   Z38       -0.45744   0.00026   0.00000  -0.01146  -0.01858  -0.47602
   X39        0.82396   0.00002   0.00000  -0.02288  -0.02402   0.79994
   Y39        6.75227  -0.00084   0.00000  -0.02963  -0.02876   6.72351
   Z39        1.35520   0.00089   0.00000  -0.01037  -0.01557   1.33963
         Item               Value     Threshold  Converged?
 Maximum Force            0.004906     0.000450     NO 
 RMS     Force            0.001105     0.000300     NO 
 Maximum Displacement     0.072064     0.001800     NO 
 RMS     Displacement     0.027662     0.001200     NO 
 Predicted change in Energy=-2.185755D-04
 GradGradGradGradGradGradGradGradGradGradGradGradGradGradGradGradGradGrad

                          Input orientation:                          
 ---------------------------------------------------------------------
 Center     Atomic      Atomic             Coordinates (Angstroms)
 Number     Number       Type             X           Y           Z
 ---------------------------------------------------------------------
      1          8           0       -1.225241   -0.109288    0.082441
      2          6           0       -0.044621    0.416257    0.362656
      3         16           0        0.364663    1.100558    1.855308
      4          6           0        2.269773    0.536786   -0.593144
      5          7           0        0.975905   -0.206690   -0.470407
      6          6           0        0.743691   -1.350914   -1.066513
      7          1           0        1.671800   -1.606189   -1.602717
      8          1           0        2.327122    0.891486   -1.619382
      9          1           0        2.211231    1.405947    0.054424
     10          6           0       -2.384995    0.361253    0.764532
     11          1           0       -2.244002    0.245288    1.840173
     12          1           0       -2.490476    1.427102    0.544189
     13          6           0       -3.582392   -0.423384    0.285415
     14          6           0       -4.843731   -0.090243    0.791231
     15          6           0       -3.474504   -1.472399   -0.629639
     16          6           0       -5.975851   -0.794686    0.393319
     17          1           0       -4.940508    0.725045    1.500068
     18          6           0       -4.610317   -2.178758   -1.026945
     19          1           0       -2.504444   -1.731967   -1.029327
     20          6           0       -5.862701   -1.845482   -0.518244
     21          1           0       -6.945135   -0.524173    0.794028
     22          1           0       -4.510871   -2.991517   -1.736474
     23          1           0       -6.742256   -2.395555   -0.828269
     24          6           0        3.474339   -0.308083   -0.247606
     25          6           0        4.514666   -0.449496   -1.168343
     26          6           0        3.590389   -0.933584    1.000082
     27          6           0        5.651905   -1.194637   -0.854186
     28          1           0        4.434571    0.022835   -2.140519
     29          6           0        4.720382   -1.681761    1.313855
     30          1           0        2.789495   -0.832314    1.721931
     31          6           0        5.756966   -1.814114    0.387729
     32          1           0        6.447282   -1.295017   -1.582614
     33          1           0        4.794586   -2.161210    2.282327
     34          1           0        6.635351   -2.397627    0.633458
     35         16           0       -0.394843    2.506247   -1.307758
     36          6           0        0.222031    3.910733   -0.310671
     37          1           0        1.147144    4.322893   -0.720678
     38          1           0       -0.516872    4.713302   -0.251900
     39          1           0        0.423309    3.557926    0.708903
 ---------------------------------------------------------------------
                    Distance matrix (angstroms):
                    1          2          3          4          5
     1  O    0.000000
     2  C    1.322340   0.000000
     3  S    2.671064   1.692274   0.000000
     4  C    3.617866   2.506890   3.153126   0.000000
     5  N    2.271601   1.457234   2.737054   1.497303   0.000000
     6  C    2.595848   2.405588   3.832808   2.473139   1.310921
     7  H    3.670602   3.301375   4.581815   2.443184   1.930024
     8  H    4.064116   3.127216   3.996052   1.087320   2.086126
     9  H    3.755804   2.482612   2.597356   1.085455   2.098113
    10  C    1.425372   2.375264   3.049095   4.851903   3.625366
    11  H    2.062333   2.655101   2.745332   5.136163   3.988842
    12  H    2.043165   2.652729   3.158715   4.974551   3.964149
    13  C    2.386632   3.636865   4.512893   5.995133   4.625612
    14  C    3.687304   4.844757   5.447718   7.274035   5.955959
    15  C    2.724759   4.039278   5.247311   6.085628   4.629634
    16  C    4.809856   6.053662   6.777277   8.410484   7.029842
    17  H    4.063125   5.035749   5.330295   7.510335   6.305144
    18  C    4.119730   5.432373   6.619042   7.409318   5.950181
    19  H    2.346375   3.550101   4.957428   5.303833   3.840792
    20  C    4.988108   6.304086   7.286491   8.474546   7.032385
    21  H    5.778898   6.977649   7.563016   9.378934   8.027606
    22  H    4.734032   5.997221   7.308681   7.728729   6.281950
    23  H    6.041015   7.360904   8.362577   9.480009   8.030517
    24  C    4.715348   3.644196   4.009564   1.511350   2.510397
    25  C    5.884449   4.886777   5.363550   2.518561   3.615094
    26  C    4.971099   3.929590   3.908255   2.538578   3.086461
    27  C    7.024983   6.043682   6.369004   3.808514   4.794612
    28  H    6.082145   5.146244   5.804504   2.710141   3.847639
    29  C    6.272120   5.292609   5.196803   3.816291   4.402332
    30  H    4.396453   3.382125   3.103804   2.739364   2.913221
    31  C    7.193807   6.215593   6.302860   4.318490   5.116518
    32  H    7.940150   6.989802   7.386227   4.667562   5.688359
    33  H    6.729651   5.809165   5.517762   4.682114   5.097060
    34  H    8.205427   7.253503   7.283663   5.401259   6.168311
    35  S    3.076238   2.698332   3.543698   3.389636   3.152798
    36  C    4.290653   3.568730   3.550900   3.956837   4.188916
    37  H    5.090917   4.225603   4.198978   3.951097   4.539723
    38  H    4.885790   4.366383   4.274266   5.032408   5.146111
    39  H    4.069230   3.195142   2.712257   3.772538   3.983525
                    6          7          8          9         10
     6  C    0.000000
     7  H    1.101846   0.000000
     8  H    2.800228   2.582267   0.000000
     9  H    3.318201   3.479952   1.754915   0.000000
    10  C    4.009104   5.092374   5.307376   4.766648   0.000000
    11  H    4.463518   5.533079   5.768992   4.938130   1.091022
    12  H    4.557584   5.579838   5.308217   4.727194   1.093487
    13  C    4.626339   5.707065   6.346612   6.079957   1.509625
    14  C    6.021610   7.105013   7.628628   7.249410   2.499989
    15  C    4.242497   5.239200   6.342429   6.409399   2.548141
    16  C    6.898750   7.945393   8.708244   8.484454   3.790547
    17  H    6.573208   7.667108   7.910570   7.328089   2.684028
    18  C    5.417775   6.334377   7.609562   7.781580   3.822709
    19  H    3.270621   4.217298   5.529439   5.767028   2.759306
    20  C    6.647526   7.615907   8.704981   8.722850   4.313888
    21  H    7.953813   9.009256   9.685214   9.386768   4.645398
    22  H    5.545344   6.337384   7.864450   8.229925   4.692063
    23  H    7.562237   8.486413   9.679055   9.767062   5.396548
    24  C    3.035547   2.602028   2.153333   2.150480   5.983663
    25  C    3.878554   3.099760   2.605191   3.200569   7.211008
    26  C    3.542410   3.302718   3.433411   2.875717   6.118602
    27  C    4.915289   4.070738   3.998952   4.407589   8.344626
    28  H    4.082067   3.252054   2.338264   3.416725   7.420264
    29  C    4.646470   4.219710   4.577463   4.173241   7.413638
    30  H    3.497096   3.591853   3.788092   2.850400   5.395976
    31  C    5.240449   4.549033   4.807556   4.801262   8.435978
    32  H    5.727167   4.785652   4.664533   5.283865   9.287703
    33  H    5.317994   5.015318   5.534498   4.935776   7.759697
    34  H    6.220705   5.501245   5.869786   5.863044   9.433729
    35  S    4.028915   4.611956   3.180198   3.139717   3.585539
    36  C    5.341195   5.848729   3.906403   3.219343   4.533371
    37  H    5.698637   6.017247   3.738257   3.200256   5.511483
    38  H    6.247186   6.822826   4.956267   4.298253   4.843899
    39  H    5.229863   5.793997   4.019368   2.873330   4.255395
                   11         12         13         14         15
    11  H    0.000000
    12  H    1.771161   0.000000
    13  C    2.157703   2.164150   0.000000
    14  C    2.823375   2.810902   1.399217   0.000000
    15  C    3.250316   3.279221   1.396207   2.409151   0.000000
    16  C    4.135412   4.136054   2.424491   1.391500   2.786122
    17  H    2.759889   2.721993   2.153776   1.084671   3.393167
    18  C    4.437996   4.468156   2.420796   2.778874   1.395302
    19  H    3.494481   3.529288   2.145439   3.388503   1.080807
    20  C    4.798794   4.817724   2.805002   2.415344   2.419728
    21  H    4.877206   4.869690   3.402482   2.145741   3.869268
    22  H    5.329916   5.367273   3.397855   3.862316   2.146360
    23  H    5.859089   5.879964   3.887736   3.397299   3.401452
    24  C    6.112648   6.262334   7.077772   8.385518   7.056061
    25  C    7.430578   7.451604   8.226570   9.568102   8.072383
    26  C    6.011290   6.538929   7.226329   8.478751   7.270421
    27  C    8.466303   8.667602   9.336260  10.681079   9.133395
    28  H    7.778093   7.558829   8.387846   9.731126   8.189746
    29  C    7.245217   7.890113   8.460334   9.709702   8.424794
    30  H    5.148912   5.862605   6.544596   7.725478   6.721404
    31  C    8.388458   8.862859   9.442892  10.747526   9.293645
    32  H    9.467123   9.582105  10.239318  11.600585   9.969025
    33  H    7.451742   8.304772   8.785298   9.970427   8.793853
    34  H    9.342594   9.895314  10.412542  11.709749  10.230378
    35  S    4.294275   2.997655   4.613177   5.562383   5.076788
    36  C    4.913547   3.775831   5.797717   6.548583   6.537906
    37  H    5.889371   4.818482   6.775535   7.592905   7.413050
    38  H    5.227131   3.915096   6.005969   6.548578   6.866817
    39  H    4.400897   3.613542   5.663551   6.407622   6.502984
                   16         17         18         19         20
    16  C    0.000000
    17  H    2.146255   0.000000
    18  C    2.407798   3.863534   0.000000
    19  H    3.866923   4.285926   2.152749   0.000000
    20  C    1.395680   3.395825   1.392234   3.398820   0.000000
    21  H    1.083168   2.465272   3.391897   4.950063   2.153967
    22  H    3.392382   4.946982   1.083466   2.472301   2.150565
    23  H    2.154631   4.290174   2.152124   4.294162   1.082735
    24  C    9.484390   8.656291   8.334773   6.195512   9.466633
    25  C   10.611734   9.894458   9.288469   7.136664  10.491003
    26  C    9.586470   8.705013   8.538786   6.473245   9.617576
    27  C   11.701322  11.019388  10.310748   8.175905  11.537876
    28  H   10.745490  10.081621   9.375342   7.243204  10.590381
    29  C   10.772358   9.957921   9.632667   7.595468  10.741742
    30  H    8.865547   7.888444   8.007898   6.033621   8.994742
    31  C   11.777023  11.050819  10.469710   8.382464  11.654974
    32  H   12.589237  11.969350  11.106766   8.979446  12.368167
    33  H   11.019894  10.184030   9.970145   8.026652  11.023640
    34  H   12.714933  12.020924  11.369692   9.313636  12.563144
    35  S    6.703542   5.632019   6.308593   4.742405   7.032662
    36  C    7.813470   6.330813   7.806826   6.307947   8.378607
    37  H    8.841247   7.411864   8.689857   7.077477   9.339579
    38  H    7.781690   6.208393   8.053414   6.789428   8.465605
    39  H    7.745584   6.117327   7.826883   6.290958   8.379536
                   21         22         23         24         25
    21  H    0.000000
    22  H    4.291488   0.000000
    23  H    2.484970   2.481751   0.000000
    24  C   10.473639   8.554596  10.443827   0.000000
    25  C   11.626844   9.393879  11.428959   1.396437   0.000000
    26  C   10.545489   8.795126  10.594516   1.400515   2.406386
    27  C   12.722088  10.358051  12.452232   2.428108   1.395436
    28  H   11.764713   9.448307  11.510520   2.148179   1.083807
    29  C   11.734330   9.809995  11.682905   2.424412   2.778867
    30  H    9.783607   8.361702   9.990071   2.150094   3.387691
    31  C   12.773895  10.551161  12.571686   2.807520   2.413887
    32  H   13.623489  11.089765  13.256852   3.405096   2.149774
    33  H   11.946379  10.170138  11.951128   3.402601   3.862052
    34  H   13.710040  11.410852  13.457230   3.890304   3.396911
    35  S    7.517131   6.881199   8.034128   4.900505   5.732289
    36  C    8.500413   8.489660   9.409488   5.327278   6.178504
    37  H    9.553709   9.302987  10.362998   5.204380   5.858012
    38  H    8.357492   8.804558   9.466967   6.414366   7.267099
    39  H    8.424057   8.556939   9.442042   5.016943   6.026831
                   26         27         28         29         30
    26  C    0.000000
    27  C    2.785014   0.000000
    28  H    3.389801   2.149137   0.000000
    29  C    1.391081   2.409445   3.862645   0.000000
    30  H    1.082937   3.867951   4.284398   2.148583   0.000000
    31  C    2.417512   1.391813   3.393397   1.396329   3.398516
    32  H    3.868176   1.083194   2.469615   3.394302   4.951112
    33  H    2.145067   3.392193   4.945829   1.083197   2.469899
    34  H    3.398475   2.151148   4.289174   2.154649   4.292503
    35  S    5.748099   7.103903   5.494003   7.111806   5.519512
    36  C    6.044114   7.472867   6.017440   7.358684   5.763666
    37  H    6.046570   7.124172   5.595858   7.277583   5.936313
    38  H    7.093967   8.562727   7.077016   8.412921   6.751439
    39  H    5.503530   7.236596   6.058572   6.803317   5.089132
                   31         32         33         34         35
    31  C    0.000000
    32  H    2.151336   0.000000
    33  H    2.153173   4.291790   0.000000
    34  H    1.082788   2.482356   2.482555   0.000000
    35  S    7.706164   7.831975   7.848824   8.788625   0.000000
    36  C    7.993569   8.214099   8.031214   9.045300   1.829562
    37  H    7.755120   7.771442   8.022809   8.781770   2.454096
    38  H    9.076196   9.293554   9.049465  10.124399   2.449657
    39  H    7.576930   8.067860   7.368327   8.606031   2.417090
                   36         37         38         39
    36  C    0.000000
    37  H    1.092618   0.000000
    38  H    1.092496   1.772320   0.000000
    39  H    1.097506   1.775616   1.772562   0.000000
 Stoichiometry    C17H18NOS2(1-)
 Framework group  C1[X(C17H18NOS2)]
 Deg. of freedom   111
 Full point group                 C1      NOp   1
 Largest Abelian subgroup         C1      NOp   1
 Largest concise Abelian subgroup C1      NOp   1
                         Standard orientation:                         
 ---------------------------------------------------------------------
 Center     Atomic      Atomic             Coordinates (Angstroms)
 Number     Number       Type             X           Y           Z
 ---------------------------------------------------------------------
      1          8           0       -1.221973   -0.118029    0.095629
      2          6           0       -0.041407    0.404525    0.381606
      3         16           0        0.370724    1.064297    1.884483
      4          6           0        2.270331    0.544580   -0.577953
      5          7           0        0.977878   -0.202809   -0.464405
      6          6           0        0.745808   -1.337217   -1.079039
      7          1           0        1.672903   -1.582051   -1.621825
      8          1           0        2.324508    0.916540   -1.598235
      9          1           0        2.212184    1.402661    0.084262
     10          6           0       -2.380652    0.339242    0.788487
     11          1           0       -2.236711    0.205454    1.861665
     12          1           0       -2.488269    1.408479    0.586337
     13          6           0       -3.578128   -0.439054    0.299329
     14          6           0       -4.838644   -0.116358    0.813891
     15          6           0       -3.471061   -1.472400   -0.633478
     16          6           0       -5.970752   -0.815736    0.407106
     17          1           0       -4.934789    0.686771    1.536559
     18          6           0       -4.606857   -2.173709   -1.039680
     19          1           0       -2.501656   -1.723755   -1.039948
     20          6           0       -5.858411   -1.850913   -0.522254
     21          1           0       -6.939394   -0.553454    0.814777
     22          1           0       -4.508049   -2.974295   -1.763005
     23          1           0       -6.737955   -2.397035   -0.839219
     24          6           0        3.477026   -0.304146   -0.249728
     25          6           0        4.515179   -0.428511   -1.175367
     26          6           0        3.597217   -0.950322    0.986982
     27          6           0        5.654319   -1.177098   -0.876673
     28          1           0        4.431878    0.059947   -2.139269
     29          6           0        4.729116   -1.701949    1.285260
     30          1           0        2.798042   -0.862394    1.712475
     31          6           0        5.763498   -1.817171    0.354395
     32          1           0        6.447959   -1.264035   -1.608715
     33          1           0        4.806526   -2.197472    2.245355
     34          1           0        6.643372   -2.403396    0.588047
     35         16           0       -0.399015    2.521723   -1.252587
     36          6           0        0.218367    3.910209   -0.233645
     37          1           0        1.141811    4.330591   -0.639040
     38          1           0       -0.521560    4.710559   -0.159520
     39          1           0        0.422797    3.540645    0.779345
 ---------------------------------------------------------------------
 Rotational constants (GHZ):      0.4575759      0.1237998      0.1111516
 Standard basis: 6-311++G(d,p) (5D, 7F)
 There are   625 symmetry adapted cartesian basis functions of A   symmetry.
 There are   604 symmetry adapted basis functions of A   symmetry.
   604 basis functions,   946 primitive gaussians,   625 cartesian basis functions
    84 alpha electrons       84 beta electrons
       nuclear repulsion energy      1821.1094352092 Hartrees.
 NAtoms=   39 NActive=   39 NUniq=   39 SFac= 1.00D+00 NAtFMM=   60 NAOKFM=F Big=F
 Integral buffers will be    131072 words long.
 Raffenetti 2 integral format.
 Two-electron integral symmetry is turned on.
 Force inversion solution in PCM.
 ------------------------------------------------------------------------------
 Polarizable Continuum Model (PCM)
 =================================
 Model                : PCM (using non-symmetric T matrix).
 Atomic radii         : UFF (Universal Force Field).
 Polarization charges : Total charges.
 Charge compensation  : None.
 Solution method      : Matrix inversion.
 Cavity type          : Scaled VdW (van der Waals Surface) (Alpha=1.100).
 Cavity algorithm     : GePol (No added spheres)
                        Default sphere list used, NSphG=   39.
                        Lebedev-Laikov grids with approx.  5.0 points / Ang**2.
                        Smoothing algorithm: York/Karplus (Gamma=1.0000).
                        Polarization charges: spherical gaussians, with
                                              point-specific exponents (IZeta= 3).
                        Self-potential: point-specific (ISelfS= 7).
                        Self-field    : sphere-specific E.n sum rule (ISelfD= 2).
 1st derivatives      : Analytical E(r).r(x)/FMM algorithm (CHGder, D1EAlg=3).
                        Cavity 1st derivative terms included.
 2nd derivatives      : Analytical E(r).r(xy)/FMM algorithm (CHGder, D2EAlg=3).
                        Cavity 2nd derivative terms included.
 Solvent              : n,n-DiMethylFormamide, Eps=  37.219000 Eps(inf)=   2.046330
 ------------------------------------------------------------------------------
 One-electron integrals computed using PRISM.
 NBasis=   604 RedAO= T EigKep=  1.25D-06  NBF=   604
 NBsUse=   602 1.00D-06 EigRej=  5.02D-07 NBFU=   602
 Initial guess from the checkpoint file:  "/localscratch/srahman.25098643.0/Gau-149606.chk"
 B after Tr=    -0.000000   -0.000000   -0.000000
         Rot=    1.000000    0.000819   -0.000169   -0.000299 Ang=   0.10 deg.
 ExpMin= 3.60D-02 ExpMax= 9.34D+04 ExpMxC= 3.17D+03 IAcc=3 IRadAn=         5 AccDes= 0.00D+00
 Harris functional with IExCor=  402 and IRadAn=       5 diagonalized for initial guess.
 HarFok:  IExCor=  402 AccDes= 0.00D+00 IRadAn=         5 IDoV= 1 UseB2=F ITyADJ=14
 ICtDFT=  3500011 ScaDFX=  1.000000  1.000000  1.000000  1.000000
 FoFCou: FMM=F IPFlag=           0 FMFlag=      100000 FMFlg1=           0
         NFxFlg=           0 DoJE=T BraDBF=F KetDBF=T FulRan=T
         wScrn=  0.000000 ICntrl=     500 IOpCl=  0 I1Cent=   200000004 NGrid=           0
         NMat0=    1 NMatS0=      1 NMatT0=    0 NMatD0=    1 NMtDS0=    0 NMtDT0=    0
 Petite list used in FoFCou.
 Requested convergence on RMS density matrix=1.00D-08 within 128 cycles.
 Requested convergence on MAX density matrix=1.00D-06.
 Requested convergence on             energy=1.00D-06.
 No special actions if energy rises.
 Inv3:  Mode=1 IEnd=    28607232.
 Iteration    1 A*A^-1 deviation from unit magnitude is 8.44D-15 for   1983.
 Iteration    1 A*A^-1 deviation from orthogonality  is 7.11D-15 for   2285    702.
 Iteration    1 A^-1*A deviation from unit magnitude is 7.77D-15 for   1810.
 Iteration    1 A^-1*A deviation from orthogonality  is 1.01D-07 for   2537   2439.
 Iteration    2 A*A^-1 deviation from unit magnitude is 8.22D-15 for    381.
 Iteration    2 A*A^-1 deviation from orthogonality  is 8.66D-15 for   2579    233.
 Iteration    2 A^-1*A deviation from unit magnitude is 2.00D-15 for   2704.
 Iteration    2 A^-1*A deviation from orthogonality  is 8.33D-16 for   1917   1253.
 Error on total polarization charges =  0.03195
 SCF Done:  E(RB3LYP) =  -1585.29566724     A.U. after   14 cycles
            NFock= 14  Conv=0.27D-08     -V/T= 2.0029
 DoSCS=F DFT=T ScalE2(SS,OS)=  1.000000  1.000000
 Range of M.O.s used for correlation:     1   602
 NBasis=   604 NAE=    84 NBE=    84 NFC=     0 NFV=     0
 NROrb=    602 NOA=    84 NOB=    84 NVA=   518 NVB=   518

 **** Warning!!: The largest alpha MO coefficient is  0.20395482D+03

 PrsmSu:  requested number of processors reduced to:  30 ShMem   1 Linda.
 Symmetrizing basis deriv contribution to polar:
 IMax=3 JMax=2 DiffMx= 0.00D+00
 G2DrvN: will do    20 centers at a time, making    2 passes.
 Calling FoFCou, ICntrl=  3107 FMM=F I1Cent=   0 AccDes= 0.00D+00.
 Calling FoFCou, ICntrl=  3107 FMM=F I1Cent=   0 AccDes= 0.00D+00.
 NEqPCM:  Using equilibrium solvation (IEInf=0, Eps=  37.2190, EpsInf=   2.0463)
 G2PCM: DoFxE=T DoFxN=T DoGrad=T DoDP/DQ/DG/TGxP=FFFF NFrqRd=   0 IEInf=0 SqF1=F DoCFld=F IF1Alg=4.
 End of G2Drv F.D. properties file   721 does not exist.
 End of G2Drv F.D. properties file   722 does not exist.
 End of G2Drv F.D. properties file   788 does not exist.
          IDoAtm=111111111111111111111111111111111111111
 NEqPCM:  Using equilibrium solvation (IEInf=0, Eps=  37.2190, EpsInf=   2.0463)
          Differentiating once with respect to electric field.
                with respect to dipole field.
          Differentiating once with respect to nuclear coordinates.
          There are   120 degrees of freedom in the 1st order CPHF.  IDoFFX=6 NUNeed=     3.
    120 vectors produced by pass  0 Test12= 4.35D-14 1.00D-09 XBig12= 3.95D+02 1.13D+01.
 AX will form    48 AO Fock derivatives at one time.
    120 vectors produced by pass  1 Test12= 4.35D-14 1.00D-09 XBig12= 8.53D+01 1.22D+00.
    118 vectors produced by pass  2 Test12= 4.35D-14 1.00D-09 XBig12= 9.74D-01 9.90D-02.
    117 vectors produced by pass  3 Test12= 4.35D-14 1.00D-09 XBig12= 7.48D-03 1.12D-02.
    117 vectors produced by pass  4 Test12= 4.35D-14 1.00D-09 XBig12= 2.12D-05 3.54D-04.
    117 vectors produced by pass  5 Test12= 4.35D-14 1.00D-09 XBig12= 4.02D-08 1.53D-05.
    104 vectors produced by pass  6 Test12= 4.35D-14 1.00D-09 XBig12= 8.09D-11 6.23D-07.
     67 vectors produced by pass  7 Test12= 4.35D-14 1.00D-09 XBig12= 3.70D-12 1.37D-07.
     41 vectors produced by pass  8 Test12= 4.35D-14 1.00D-09 XBig12= 1.05D-13 1.99D-08.
     24 vectors produced by pass  9 Test12= 4.35D-14 1.00D-09 XBig12= 3.35D-14 1.30D-08.
     16 vectors produced by pass 10 Test12= 4.35D-14 1.00D-09 XBig12= 5.93D-14 1.70D-08.
      7 vectors produced by pass 11 Test12= 4.35D-14 1.00D-09 XBig12= 2.99D-14 1.06D-08.
      7 vectors produced by pass 12 Test12= 4.35D-14 1.00D-09 XBig12= 1.25D-13 1.90D-08.
      7 vectors produced by pass 13 Test12= 4.35D-14 1.00D-09 XBig12= 4.49D-14 1.12D-08.
      6 vectors produced by pass 14 Test12= 4.35D-14 1.00D-09 XBig12= 3.36D-14 1.35D-08.
      6 vectors produced by pass 15 Test12= 4.35D-14 1.00D-09 XBig12= 9.56D-14 2.02D-08.
      6 vectors produced by pass 16 Test12= 4.35D-14 1.00D-09 XBig12= 5.43D-14 1.72D-08.
      6 vectors produced by pass 17 Test12= 4.35D-14 1.00D-09 XBig12= 3.94D-14 1.24D-08.
      6 vectors produced by pass 18 Test12= 4.35D-14 1.00D-09 XBig12= 3.59D-14 1.32D-08.
      5 vectors produced by pass 19 Test12= 4.35D-14 1.00D-09 XBig12= 1.96D-14 9.22D-09.
      4 vectors produced by pass 20 Test12= 4.35D-14 1.00D-09 XBig12= 1.42D-14 1.00D-08.
      4 vectors produced by pass 21 Test12= 4.35D-14 1.00D-09 XBig12= 9.67D-15 6.77D-09.
      4 vectors produced by pass 22 Test12= 4.35D-14 1.00D-09 XBig12= 3.40D-14 1.10D-08.
      4 vectors produced by pass 23 Test12= 4.35D-14 1.00D-09 XBig12= 3.88D-14 1.04D-08.
      4 vectors produced by pass 24 Test12= 4.35D-14 1.00D-09 XBig12= 4.69D-14 1.40D-08.
      4 vectors produced by pass 25 Test12= 4.35D-14 1.00D-09 XBig12= 4.71D-14 1.29D-08.
      4 vectors produced by pass 26 Test12= 4.35D-14 1.00D-09 XBig12= 6.07D-14 1.45D-08.
      4 vectors produced by pass 27 Test12= 4.35D-14 1.00D-09 XBig12= 1.03D-14 6.35D-09.
      4 vectors produced by pass 28 Test12= 4.35D-14 1.00D-09 XBig12= 5.15D-14 1.39D-08.
      4 vectors produced by pass 29 Test12= 4.35D-14 1.00D-09 XBig12= 2.48D-14 9.78D-09.
      4 vectors produced by pass 30 Test12= 4.35D-14 1.00D-09 XBig12= 3.74D-14 1.13D-08.
      4 vectors produced by pass 31 Test12= 4.35D-14 1.00D-09 XBig12= 6.25D-14 1.33D-08.
      4 vectors produced by pass 32 Test12= 4.35D-14 1.00D-09 XBig12= 2.70D-14 8.43D-09.
      4 vectors produced by pass 33 Test12= 4.35D-14 1.00D-09 XBig12= 2.41D-14 1.02D-08.
      4 vectors produced by pass 34 Test12= 4.35D-14 1.00D-09 XBig12= 1.66D-14 7.35D-09.
      4 vectors produced by pass 35 Test12= 4.35D-14 1.00D-09 XBig12= 3.29D-14 9.86D-09.
      4 vectors produced by pass 36 Test12= 4.35D-14 1.00D-09 XBig12= 9.39D-15 4.76D-09.
      4 vectors produced by pass 37 Test12= 4.35D-14 1.00D-09 XBig12= 2.43D-14 8.16D-09.
      4 vectors produced by pass 38 Test12= 4.35D-14 1.00D-09 XBig12= 2.36D-14 8.40D-09.
      4 vectors produced by pass 39 Test12= 4.35D-14 1.00D-09 XBig12= 3.69D-14 1.11D-08.
      4 vectors produced by pass 40 Test12= 4.35D-14 1.00D-09 XBig12= 7.47D-14 1.35D-08.
      4 vectors produced by pass 41 Test12= 4.35D-14 1.00D-09 XBig12= 1.85D-14 7.22D-09.
      4 vectors produced by pass 42 Test12= 4.35D-14 1.00D-09 XBig12= 4.91D-14 1.46D-08.
      4 vectors produced by pass 43 Test12= 4.35D-14 1.00D-09 XBig12= 2.62D-14 7.99D-09.
      4 vectors produced by pass 44 Test12= 4.35D-14 1.00D-09 XBig12= 3.72D-14 1.17D-08.
      4 vectors produced by pass 45 Test12= 4.35D-14 1.00D-09 XBig12= 1.83D-14 6.98D-09.
      4 vectors produced by pass 46 Test12= 4.35D-14 1.00D-09 XBig12= 2.39D-14 8.31D-09.
      4 vectors produced by pass 47 Test12= 4.35D-14 1.00D-09 XBig12= 2.43D-14 8.56D-09.
      4 vectors produced by pass 48 Test12= 4.35D-14 1.00D-09 XBig12= 2.59D-14 9.39D-09.
      4 vectors produced by pass 49 Test12= 4.35D-14 1.00D-09 XBig12= 2.68D-14 8.86D-09.
      4 vectors produced by pass 50 Test12= 4.35D-14 1.00D-09 XBig12= 3.49D-14 9.29D-09.
      4 vectors produced by pass 51 Test12= 4.35D-14 1.00D-09 XBig12= 2.82D-14 9.70D-09.
      4 vectors produced by pass 52 Test12= 4.35D-14 1.00D-09 XBig12= 3.55D-14 9.82D-09.
      4 vectors produced by pass 53 Test12= 4.35D-14 1.00D-09 XBig12= 4.04D-14 1.07D-08.
      4 vectors produced by pass 54 Test12= 4.35D-14 1.00D-09 XBig12= 1.58D-14 6.83D-09.
      4 vectors produced by pass 55 Test12= 4.35D-14 1.00D-09 XBig12= 2.26D-14 8.14D-09.
      4 vectors produced by pass 56 Test12= 4.35D-14 1.00D-09 XBig12= 1.47D-14 5.96D-09.
      4 vectors produced by pass 57 Test12= 4.35D-14 1.00D-09 XBig12= 1.86D-14 6.71D-09.
      4 vectors produced by pass 58 Test12= 4.35D-14 1.00D-09 XBig12= 2.62D-14 8.11D-09.
      4 vectors produced by pass 59 Test12= 4.35D-14 1.00D-09 XBig12= 2.77D-14 9.17D-09.
      4 vectors produced by pass 60 Test12= 4.35D-14 1.00D-09 XBig12= 1.23D-14 5.82D-09.
      4 vectors produced by pass 61 Test12= 4.35D-14 1.00D-09 XBig12= 3.00D-14 1.06D-08.
      4 vectors produced by pass 62 Test12= 4.35D-14 1.00D-09 XBig12= 2.03D-14 8.43D-09.
      4 vectors produced by pass 63 Test12= 4.35D-14 1.00D-09 XBig12= 4.42D-14 1.28D-08.
      4 vectors produced by pass 64 Test12= 4.35D-14 1.00D-09 XBig12= 1.85D-14 8.20D-09.
      4 vectors produced by pass 65 Test12= 4.35D-14 1.00D-09 XBig12= 2.10D-14 9.08D-09.
      4 vectors produced by pass 66 Test12= 4.35D-14 1.00D-09 XBig12= 1.91D-14 6.57D-09.
      4 vectors produced by pass 67 Test12= 4.35D-14 1.00D-09 XBig12= 2.03D-14 7.30D-09.
      4 vectors produced by pass 68 Test12= 4.35D-14 1.00D-09 XBig12= 2.41D-14 8.17D-09.
      4 vectors produced by pass 69 Test12= 4.35D-14 1.00D-09 XBig12= 3.34D-14 1.07D-08.
      4 vectors produced by pass 70 Test12= 4.35D-14 1.00D-09 XBig12= 1.37D-14 5.85D-09.
      4 vectors produced by pass 71 Test12= 4.35D-14 1.00D-09 XBig12= 3.05D-14 8.63D-09.
      4 vectors produced by pass 72 Test12= 4.35D-14 1.00D-09 XBig12= 2.00D-14 7.56D-09.
      4 vectors produced by pass 73 Test12= 4.35D-14 1.00D-09 XBig12= 2.91D-14 9.19D-09.
      4 vectors produced by pass 74 Test12= 4.35D-14 1.00D-09 XBig12= 8.00D-15 4.62D-09.
      4 vectors produced by pass 75 Test12= 4.35D-14 1.00D-09 XBig12= 3.72D-14 1.09D-08.
      4 vectors produced by pass 76 Test12= 4.35D-14 1.00D-09 XBig12= 1.16D-14 5.16D-09.
      4 vectors produced by pass 77 Test12= 4.35D-14 1.00D-09 XBig12= 1.23D-14 5.74D-09.
      4 vectors produced by pass 78 Test12= 4.35D-14 1.00D-09 XBig12= 2.07D-14 8.90D-09.
      4 vectors produced by pass 79 Test12= 4.35D-14 1.00D-09 XBig12= 1.15D-14 5.79D-09.
      4 vectors produced by pass 80 Test12= 4.35D-14 1.00D-09 XBig12= 1.05D-14 4.42D-09.
      4 vectors produced by pass 81 Test12= 4.35D-14 1.00D-09 XBig12= 2.46D-14 8.68D-09.
      4 vectors produced by pass 82 Test12= 4.35D-14 1.00D-09 XBig12= 2.51D-14 8.63D-09.
      4 vectors produced by pass 83 Test12= 4.35D-14 1.00D-09 XBig12= 1.49D-14 9.36D-09.
      4 vectors produced by pass 84 Test12= 4.35D-14 1.00D-09 XBig12= 1.23D-14 5.80D-09.
      4 vectors produced by pass 85 Test12= 4.35D-14 1.00D-09 XBig12= 9.95D-15 6.36D-09.
      4 vectors produced by pass 86 Test12= 4.35D-14 1.00D-09 XBig12= 1.05D-14 5.13D-09.
      4 vectors produced by pass 87 Test12= 4.35D-14 1.00D-09 XBig12= 5.88D-15 4.40D-09.
      4 vectors produced by pass 88 Test12= 4.35D-14 1.00D-09 XBig12= 2.22D-14 6.87D-09.
      4 vectors produced by pass 89 Test12= 4.35D-14 1.00D-09 XBig12= 6.94D-15 3.95D-09.
      4 vectors produced by pass 90 Test12= 4.35D-14 1.00D-09 XBig12= 4.33D-15 3.02D-09.
      4 vectors produced by pass 91 Test12= 4.35D-14 1.00D-09 XBig12= 2.78D-14 7.59D-09.
      4 vectors produced by pass 92 Test12= 4.35D-14 1.00D-09 XBig12= 7.09D-15 4.84D-09.
      4 vectors produced by pass 93 Test12= 4.35D-14 1.00D-09 XBig12= 9.64D-15 4.81D-09.
      4 vectors produced by pass 94 Test12= 4.35D-14 1.00D-09 XBig12= 2.21D-14 6.94D-09.
      4 vectors produced by pass 95 Test12= 4.35D-14 1.00D-09 XBig12= 8.54D-15 4.44D-09.
      4 vectors produced by pass 96 Test12= 4.35D-14 1.00D-09 XBig12= 1.76D-14 6.45D-09.
      4 vectors produced by pass 97 Test12= 4.35D-14 1.00D-09 XBig12= 8.84D-15 5.31D-09.
      4 vectors produced by pass 98 Test12= 4.35D-14 1.00D-09 XBig12= 1.78D-14 6.46D-09.
      4 vectors produced by pass 99 Test12= 4.35D-14 1.00D-09 XBig12= 2.89D-14 8.95D-09.
      4 vectors produced by pass100 Test12= 4.35D-14 1.00D-09 XBig12= 5.93D-15 4.14D-09.
      4 vectors produced by pass101 Test12= 4.35D-14 1.00D-09 XBig12= 7.08D-15 4.81D-09.
      4 vectors produced by pass102 Test12= 4.35D-14 1.00D-09 XBig12= 1.58D-14 6.44D-09.
      4 vectors produced by pass103 Test12= 4.35D-14 1.00D-09 XBig12= 9.05D-15 4.56D-09.
      4 vectors produced by pass104 Test12= 4.35D-14 1.00D-09 XBig12= 7.42D-15 4.48D-09.
      4 vectors produced by pass105 Test12= 4.35D-14 1.00D-09 XBig12= 1.61D-14 5.60D-09.
      4 vectors produced by pass106 Test12= 4.35D-14 1.00D-09 XBig12= 5.93D-15 3.74D-09.
      4 vectors produced by pass107 Test12= 4.35D-14 1.00D-09 XBig12= 6.84D-15 4.76D-09.
      4 vectors produced by pass108 Test12= 4.35D-14 1.00D-09 XBig12= 1.26D-14 4.77D-09.
      4 vectors produced by pass109 Test12= 4.35D-14 1.00D-09 XBig12= 8.78D-15 5.00D-09.
      4 vectors produced by pass110 Test12= 4.35D-14 1.00D-09 XBig12= 4.22D-15 3.07D-09.
      4 vectors produced by pass111 Test12= 4.35D-14 1.00D-09 XBig12= 2.14D-14 8.40D-09.
      4 vectors produced by pass112 Test12= 4.35D-14 1.00D-09 XBig12= 6.95D-15 4.20D-09.
      4 vectors produced by pass113 Test12= 4.35D-14 1.00D-09 XBig12= 9.13D-15 4.88D-09.
      4 vectors produced by pass114 Test12= 4.35D-14 1.00D-09 XBig12= 4.26D-15 3.32D-09.
      4 vectors produced by pass115 Test12= 4.35D-14 1.00D-09 XBig12= 1.45D-14 5.58D-09.
      4 vectors produced by pass116 Test12= 4.35D-14 1.00D-09 XBig12= 6.07D-15 3.95D-09.
      4 vectors produced by pass117 Test12= 4.35D-14 1.00D-09 XBig12= 1.02D-14 6.04D-09.
      4 vectors produced by pass118 Test12= 4.35D-14 1.00D-09 XBig12= 7.19D-15 4.51D-09.
      4 vectors produced by pass119 Test12= 4.35D-14 1.00D-09 XBig12= 1.24D-14 5.24D-09.
      4 vectors produced by pass120 Test12= 4.35D-14 1.00D-09 XBig12= 9.18D-15 5.11D-09.
      4 vectors produced by pass121 Test12= 4.35D-14 1.00D-09 XBig12= 5.57D-15 3.94D-09.
      4 vectors produced by pass122 Test12= 4.35D-14 1.00D-09 XBig12= 2.50D-14 7.91D-09.
      4 vectors produced by pass123 Test12= 4.35D-14 1.00D-09 XBig12= 1.87D-14 7.78D-09.
      4 vectors produced by pass124 Test12= 4.35D-14 1.00D-09 XBig12= 1.49D-14 5.59D-09.
      4 vectors produced by pass125 Test12= 4.35D-14 1.00D-09 XBig12= 9.59D-15 4.33D-09.
      4 vectors produced by pass126 Test12= 4.35D-14 1.00D-09 XBig12= 9.72D-15 4.56D-09.
      4 vectors produced by pass127 Test12= 4.35D-14 1.00D-09 XBig12= 8.29D-15 3.77D-09.
      4 vectors produced by pass128 Test12= 4.35D-14 1.00D-09 XBig12= 1.41D-14 4.95D-09.
      3 vectors produced by pass129 Test12= 4.35D-14 1.00D-09 XBig12= 3.24D-15 2.58D-09.
      3 vectors produced by pass130 Test12= 4.35D-14 1.00D-09 XBig12= 1.08D-14 4.79D-09.
      3 vectors produced by pass131 Test12= 4.35D-14 1.00D-09 XBig12= 6.53D-15 4.24D-09.
      3 vectors produced by pass132 Test12= 4.35D-14 1.00D-09 XBig12= 6.35D-15 3.64D-09.
      3 vectors produced by pass133 Test12= 4.35D-14 1.00D-09 XBig12= 7.41D-15 3.93D-09.
      3 vectors produced by pass134 Test12= 4.35D-14 1.00D-09 XBig12= 8.83D-15 4.75D-09.
      3 vectors produced by pass135 Test12= 4.35D-14 1.00D-09 XBig12= 7.05D-15 3.74D-09.
      3 vectors produced by pass136 Test12= 4.35D-14 1.00D-09 XBig12= 1.19D-14 5.02D-09.
      3 vectors produced by pass137 Test12= 4.35D-14 1.00D-09 XBig12= 6.01D-15 3.69D-09.
      3 vectors produced by pass138 Test12= 4.35D-14 1.00D-09 XBig12= 4.75D-15 3.46D-09.
      3 vectors produced by pass139 Test12= 4.35D-14 1.00D-09 XBig12= 5.28D-15 4.04D-09.
      3 vectors produced by pass140 Test12= 4.35D-14 1.00D-09 XBig12= 1.04D-14 5.14D-09.
      3 vectors produced by pass141 Test12= 4.35D-14 1.00D-09 XBig12= 5.15D-15 3.50D-09.
      3 vectors produced by pass142 Test12= 4.35D-14 1.00D-09 XBig12= 4.22D-15 3.26D-09.
      3 vectors produced by pass143 Test12= 4.35D-14 1.00D-09 XBig12= 8.05D-15 4.12D-09.
      3 vectors produced by pass144 Test12= 4.35D-14 1.00D-09 XBig12= 4.66D-15 3.40D-09.
      3 vectors produced by pass145 Test12= 4.35D-14 1.00D-09 XBig12= 3.49D-15 2.64D-09.
      3 vectors produced by pass146 Test12= 4.35D-14 1.00D-09 XBig12= 2.70D-15 2.59D-09.
      3 vectors produced by pass147 Test12= 4.35D-14 1.00D-09 XBig12= 3.72D-15 2.77D-09.
      3 vectors produced by pass148 Test12= 4.35D-14 1.00D-09 XBig12= 6.76D-15 4.64D-09.
      3 vectors produced by pass149 Test12= 4.35D-14 1.00D-09 XBig12= 7.73D-15 4.12D-09.
      3 vectors produced by pass150 Test12= 4.35D-14 1.00D-09 XBig12= 5.88D-15 3.83D-09.
      3 vectors produced by pass151 Test12= 4.35D-14 1.00D-09 XBig12= 3.09D-15 2.58D-09.
      3 vectors produced by pass152 Test12= 4.35D-14 1.00D-09 XBig12= 5.30D-15 2.96D-09.
      3 vectors produced by pass153 Test12= 4.35D-14 1.00D-09 XBig12= 1.16D-14 5.71D-09.
      3 vectors produced by pass154 Test12= 4.35D-14 1.00D-09 XBig12= 7.92D-15 4.36D-09.
      3 vectors produced by pass155 Test12= 4.35D-14 1.00D-09 XBig12= 7.25D-15 3.74D-09.
      3 vectors produced by pass156 Test12= 4.35D-14 1.00D-09 XBig12= 7.79D-15 4.50D-09.
      3 vectors produced by pass157 Test12= 4.35D-14 1.00D-09 XBig12= 1.25D-14 4.90D-09.
      3 vectors produced by pass158 Test12= 4.35D-14 1.00D-09 XBig12= 1.27D-14 4.92D-09.
      3 vectors produced by pass159 Test12= 4.35D-14 1.00D-09 XBig12= 4.61D-15 3.41D-09.
      3 vectors produced by pass160 Test12= 4.35D-14 1.00D-09 XBig12= 6.85D-15 3.61D-09.
      3 vectors produced by pass161 Test12= 4.35D-14 1.00D-09 XBig12= 3.98D-15 2.89D-09.
      3 vectors produced by pass162 Test12= 4.35D-14 1.00D-09 XBig12= 6.31D-15 3.69D-09.
      3 vectors produced by pass163 Test12= 4.35D-14 1.00D-09 XBig12= 1.10D-14 4.55D-09.
      3 vectors produced by pass164 Test12= 4.35D-14 1.00D-09 XBig12= 3.40D-15 2.36D-09.
      3 vectors produced by pass165 Test12= 4.35D-14 1.00D-09 XBig12= 7.07D-15 4.18D-09.
      3 vectors produced by pass166 Test12= 4.35D-14 1.00D-09 XBig12= 6.46D-15 3.60D-09.
      3 vectors produced by pass167 Test12= 4.35D-14 1.00D-09 XBig12= 7.44D-15 4.19D-09.
      3 vectors produced by pass168 Test12= 4.35D-14 1.00D-09 XBig12= 9.98D-15 4.69D-09.
      3 vectors produced by pass169 Test12= 4.35D-14 1.00D-09 XBig12= 7.71D-15 3.58D-09.
      3 vectors produced by pass170 Test12= 4.35D-14 1.00D-09 XBig12= 8.29D-15 4.14D-09.
      3 vectors produced by pass171 Test12= 4.35D-14 1.00D-09 XBig12= 3.00D-15 2.41D-09.
      3 vectors produced by pass172 Test12= 4.35D-14 1.00D-09 XBig12= 1.26D-14 5.15D-09.
      3 vectors produced by pass173 Test12= 4.35D-14 1.00D-09 XBig12= 1.14D-14 5.38D-09.
      3 vectors produced by pass174 Test12= 4.35D-14 1.00D-09 XBig12= 5.90D-15 3.68D-09.
      3 vectors produced by pass175 Test12= 4.35D-14 1.00D-09 XBig12= 3.61D-15 2.40D-09.
      3 vectors produced by pass176 Test12= 4.35D-14 1.00D-09 XBig12= 1.21D-14 5.15D-09.
      3 vectors produced by pass177 Test12= 4.35D-14 1.00D-09 XBig12= 4.62D-15 3.23D-09.
      3 vectors produced by pass178 Test12= 4.35D-14 1.00D-09 XBig12= 5.33D-15 3.05D-09.
      3 vectors produced by pass179 Test12= 4.35D-14 1.00D-09 XBig12= 8.50D-15 4.12D-09.
      3 vectors produced by pass180 Test12= 4.35D-14 1.00D-09 XBig12= 3.04D-15 2.57D-09.
      3 vectors produced by pass181 Test12= 4.35D-14 1.00D-09 XBig12= 7.38D-15 4.18D-09.
      3 vectors produced by pass182 Test12= 4.35D-14 1.00D-09 XBig12= 3.17D-15 2.64D-09.
      3 vectors produced by pass183 Test12= 4.35D-14 1.00D-09 XBig12= 8.71D-15 4.16D-09.
      3 vectors produced by pass184 Test12= 4.35D-14 1.00D-09 XBig12= 2.07D-15 2.06D-09.
      3 vectors produced by pass185 Test12= 4.35D-14 1.00D-09 XBig12= 7.99D-15 4.13D-09.
      3 vectors produced by pass186 Test12= 4.35D-14 1.00D-09 XBig12= 8.34D-15 4.31D-09.
      3 vectors produced by pass187 Test12= 4.35D-14 1.00D-09 XBig12= 1.15D-14 6.30D-09.
      3 vectors produced by pass188 Test12= 4.35D-14 1.00D-09 XBig12= 3.54D-15 3.52D-09.
      3 vectors produced by pass189 Test12= 4.35D-14 1.00D-09 XBig12= 3.07D-15 3.18D-09.
      3 vectors produced by pass190 Test12= 4.35D-14 1.00D-09 XBig12= 4.42D-15 3.12D-09.
      3 vectors produced by pass191 Test12= 4.35D-14 1.00D-09 XBig12= 2.22D-15 2.25D-09.
      3 vectors produced by pass192 Test12= 4.35D-14 1.00D-09 XBig12= 9.00D-15 5.14D-09.
      3 vectors produced by pass193 Test12= 4.35D-14 1.00D-09 XBig12= 3.45D-15 2.74D-09.
      3 vectors produced by pass194 Test12= 4.35D-14 1.00D-09 XBig12= 7.19D-15 3.88D-09.
      3 vectors produced by pass195 Test12= 4.35D-14 1.00D-09 XBig12= 2.89D-15 2.69D-09.
      3 vectors produced by pass196 Test12= 4.35D-14 1.00D-09 XBig12= 2.06D-15 2.28D-09.
      3 vectors produced by pass197 Test12= 4.35D-14 1.00D-09 XBig12= 5.64D-15 3.16D-09.
      3 vectors produced by pass198 Test12= 4.35D-14 1.00D-09 XBig12= 4.41D-15 3.71D-09.
      3 vectors produced by pass199 Test12= 4.35D-14 1.00D-09 XBig12= 9.69D-15 4.37D-09.
      3 vectors produced by pass200 Test12= 4.35D-14 1.00D-09 XBig12= 3.63D-15 2.61D-09.
      3 vectors produced by pass201 Test12= 4.35D-14 1.00D-09 XBig12= 4.46D-15 3.04D-09.
      3 vectors produced by pass202 Test12= 4.35D-14 1.00D-09 XBig12= 3.12D-15 2.61D-09.
      3 vectors produced by pass203 Test12= 4.35D-14 1.00D-09 XBig12= 3.25D-15 2.43D-09.
      3 vectors produced by pass204 Test12= 4.35D-14 1.00D-09 XBig12= 2.62D-15 2.62D-09.
      3 vectors produced by pass205 Test12= 4.35D-14 1.00D-09 XBig12= 4.40D-15 3.13D-09.
      3 vectors produced by pass206 Test12= 4.35D-14 1.00D-09 XBig12= 1.58D-15 1.66D-09.
      3 vectors produced by pass207 Test12= 4.35D-14 1.00D-09 XBig12= 4.02D-15 2.93D-09.
      3 vectors produced by pass208 Test12= 4.35D-14 1.00D-09 XBig12= 5.77D-15 3.96D-09.
      3 vectors produced by pass209 Test12= 4.35D-14 1.00D-09 XBig12= 3.41D-15 2.56D-09.
      3 vectors produced by pass210 Test12= 4.35D-14 1.00D-09 XBig12= 3.70D-15 2.75D-09.
      3 vectors produced by pass211 Test12= 4.35D-14 1.00D-09 XBig12= 5.30D-15 4.84D-09.
      3 vectors produced by pass212 Test12= 4.35D-14 1.00D-09 XBig12= 2.70D-15 2.64D-09.
      3 vectors produced by pass213 Test12= 4.35D-14 1.00D-09 XBig12= 8.46D-15 4.14D-09.
      3 vectors produced by pass214 Test12= 4.35D-14 1.00D-09 XBig12= 5.96D-15 3.27D-09.
      2 vectors produced by pass215 Test12= 4.35D-14 1.00D-09 XBig12= 1.31D-15 1.67D-09.
 InvSVY:  IOpt=1 It=  1 EMax= 3.55D-14
 Solved reduced A of dimension  1713 with   120 vectors.
 Isotropic polarizability for W=    0.000000      409.03 Bohr**3.
 End of Minotr F.D. properties file   721 does not exist.
 End of Minotr F.D. properties file   722 does not exist.
 End of Minotr F.D. properties file   788 does not exist.
 D2PCM: PCM CHGder 2nd derivatives, FixD1E=F FixD2E=F DoIter=F DoCFld=F I1PDM=0
 Calling FoFJK, ICntrl=    100127 FMM=F ISym2X=0 I1Cent= 0 IOpClX= 0 NMat=1 NMatS=1 NMatT=0.
 ***** Axes restored to original set *****
 -------------------------------------------------------------------
 Center     Atomic                   Forces (Hartrees/Bohr)
 Number     Number              X              Y              Z
 -------------------------------------------------------------------
      1        8          -0.001581368   -0.002441690   -0.002020533
      2        6           0.001271623    0.003448520    0.001871606
      3       16           0.000328964    0.000340456    0.000377978
      4        6           0.002080748   -0.000528312    0.000337919
      5        7           0.000146752   -0.001881815   -0.001688304
      6        6          -0.000678778   -0.000202329    0.000352379
      7        1           0.001201828   -0.000362681   -0.000576531
      8        1           0.000200695    0.000306864   -0.001008983
      9        1          -0.000086849    0.001153863    0.000955224
     10        6          -0.001983100   -0.001090333   -0.000026818
     11        1           0.000192154    0.000030438    0.001389880
     12        1          -0.000224129    0.001378253   -0.000081040
     13        6           0.000278433    0.000465993    0.000311655
     14        6           0.000139382    0.000432971    0.000289949
     15        6          -0.000145261    0.000285725    0.000169097
     16        6          -0.000392865   -0.000171145   -0.000085470
     17        1          -0.000103743    0.000525622    0.000537359
     18        6          -0.000187381   -0.000294032   -0.000295191
     19        1           0.000869433   -0.000223591   -0.000216975
     20        6          -0.000158653    0.000075661    0.000052103
     21        1          -0.000775820    0.000171137    0.000297164
     22        1          -0.000117909   -0.000618078   -0.000532571
     23        1          -0.000883831   -0.000462445   -0.000262534
     24        6          -0.000696844    0.000466704   -0.000089646
     25        6           0.000110434    0.000138918   -0.000347462
     26        6          -0.000091686    0.000331219   -0.000303825
     27        6           0.000127089    0.000078543   -0.000253441
     28        1          -0.000019802    0.000461272   -0.000819610
     29        6           0.000416111   -0.000283576    0.000220841
     30        1          -0.000699471    0.000047469    0.000728408
     31        6          -0.000035313   -0.000116381    0.000333004
     32        1           0.000635530   -0.000080205   -0.000500461
     33        1           0.000165245   -0.000436154    0.000792949
     34        1           0.000805027   -0.000543792    0.000264137
     35       16          -0.000400758   -0.000427356   -0.000675909
     36        6           0.000177072    0.000519429   -0.000238726
     37        1           0.000385707    0.000020826   -0.000017920
     38        1          -0.000270324    0.000075421    0.000180089
     39        1           0.000001657   -0.000591388    0.000580206
 -------------------------------------------------------------------
 Cartesian Forces:  Max     0.003448520 RMS     0.000769656

 GradGradGradGradGradGradGradGradGradGradGradGradGradGradGradGradGradGrad
 Berny optimization.
 Search for a saddle point.
 Step number   6 out of a maximum of  127
 All quantities printed in internal units (Hartrees-Bohrs-Radians)
 Swapping is turned off.
 Second derivative matrix not updated -- analytic derivatives used.
 ITU=  0  0  0  0  0  0
     Eigenvalues ---   -0.00956  -0.00016  -0.00003   0.00003   0.00007
     Eigenvalues ---    0.00010   0.00035   0.00053   0.00078   0.00198
     Eigenvalues ---    0.00236   0.00440   0.00480   0.00674   0.00736
     Eigenvalues ---    0.01008   0.01038   0.01416   0.01451   0.01457
     Eigenvalues ---    0.01951   0.02067   0.02496   0.02755   0.03036
     Eigenvalues ---    0.03105   0.03423   0.03873   0.04308   0.04770
     Eigenvalues ---    0.04938   0.05116   0.05162   0.05178   0.05287
     Eigenvalues ---    0.05431   0.05723   0.06081   0.06200   0.06417
     Eigenvalues ---    0.06564   0.06829   0.07311   0.07412   0.08987
     Eigenvalues ---    0.09178   0.09285   0.09760   0.10170   0.10189
     Eigenvalues ---    0.10655   0.10727   0.10805   0.11328   0.12227
     Eigenvalues ---    0.12313   0.12692   0.13545   0.14057   0.14989
     Eigenvalues ---    0.17781   0.18255   0.18435   0.19789   0.19894
     Eigenvalues ---    0.19974   0.21096   0.21643   0.22478   0.24123
     Eigenvalues ---    0.24493   0.26580   0.27635   0.29580   0.30185
     Eigenvalues ---    0.31156   0.35447   0.39473   0.40893   0.43534
     Eigenvalues ---    0.48216   0.52196   0.54839   0.59530   0.60859
     Eigenvalues ---    0.64046   0.67654   0.67772   0.70483   0.73668
     Eigenvalues ---    0.74893   0.75887   0.78832   0.79458   0.80042
     Eigenvalues ---    0.82996   0.84399   0.89369   0.91180   0.92227
     Eigenvalues ---    0.99538   0.99647   1.07446   1.07804   1.08335
     Eigenvalues ---    1.10209   1.10625   1.25344   1.25386   1.26008
     Eigenvalues ---    1.26469
 Eigenvectors required to have negative eigenvalues:
                          Y35       Y2        Z35       Z2        Y38
   1                    0.47717  -0.44303  -0.41593   0.29986   0.25186
                          Y37       Y36       Y5        Z7        Y6
   1                    0.20175   0.19401  -0.13976  -0.11454  -0.11192
 RFO step:  Lambda0=4.561399106D-05 Lambda=-4.81397598D-04.
 Linear search not attempted -- option 19 set.
 Maximum step size (   0.300) exceeded in Quadratic search.
    -- Step size scaled by   0.351
 B after Tr=    -0.001113    0.000441   -0.002415
         Rot=    1.000000    0.000043    0.000006   -0.000089 Ang=   0.01 deg.
 Variable       Old X    -DE/DX   Delta X   Delta X   Delta X     New X
                                 (Linear)    (Quad)   (Total)
    X1       -2.31537  -0.00158   0.00000  -0.00301  -0.00409  -2.31946
    Y1       -0.20652  -0.00244   0.00000  -0.00988  -0.00984  -0.21636
    Z1        0.15579  -0.00202   0.00000  -0.02300  -0.02542   0.13037
    X2       -0.08432   0.00127   0.00000  -0.00257  -0.00382  -0.08814
    Y2        0.78661   0.00345   0.00000  -0.01119  -0.01070   0.77591
    Z2        0.68532   0.00187   0.00000  -0.00713  -0.00961   0.67571
    X3        0.68911   0.00033   0.00000  -0.01579  -0.01731   0.67180
    Y3        2.07975   0.00034   0.00000  -0.01198  -0.01112   2.06863
    Z3        3.50602   0.00038   0.00000  -0.00611  -0.00869   3.49733
    X4        4.28925   0.00208   0.00000   0.01087   0.00959   4.29884
    Y4        1.01438  -0.00053   0.00000   0.01157   0.01268   1.02705
    Z4       -1.12088   0.00034   0.00000   0.01381   0.01136  -1.10952
    X5        1.84419   0.00015   0.00000   0.00956   0.00852   1.85272
    Y5       -0.39059  -0.00188   0.00000   0.00174   0.00243  -0.38816
    Z5       -0.88894  -0.00169   0.00000  -0.00764  -0.01000  -0.89894
    X6        1.40537  -0.00068   0.00000   0.02310   0.02247   1.42784
    Y6       -2.55286  -0.00020   0.00000   0.00420   0.00473  -2.54813
    Z6       -2.01542   0.00035   0.00000  -0.01698  -0.01916  -2.03457
    X7        3.15924   0.00120   0.00000   0.03164   0.03109   3.19034
    Y7       -3.03526  -0.00036   0.00000   0.01204   0.01279  -3.02247
    Z7       -3.02870  -0.00058   0.00000  -0.00877  -0.01089  -3.03958
    X8        4.39762   0.00020   0.00000   0.01466   0.01328   4.41090
    Y8        1.68466   0.00031   0.00000   0.03056   0.03152   1.71618
    Z8       -3.06019  -0.00101   0.00000   0.01950   0.01699  -3.04320
    X9        4.17862  -0.00009   0.00000   0.00151  -0.00008   4.17854
    Y9        2.65685   0.00115   0.00000  -0.00031   0.00089   2.65774
    Z9        0.10285   0.00096   0.00000   0.03102   0.02842   0.13127
   X10       -4.50699  -0.00198   0.00000  -0.00169  -0.00294  -4.50992
   Y10        0.68267  -0.00109   0.00000  -0.03106  -0.03130   0.65137
   Z10        1.44476  -0.00003   0.00000   0.00263   0.00011   1.44486
   X11       -4.24055   0.00019   0.00000   0.01411   0.01288  -4.22767
   Y11        0.46353   0.00003   0.00000  -0.06012  -0.06013   0.40340
   Z11        3.47742   0.00139   0.00000  -0.00106  -0.00356   3.47387
   X12       -4.70632  -0.00022   0.00000  -0.00693  -0.00853  -4.71485
   Y12        2.69683   0.00138   0.00000  -0.02373  -0.02403   2.67280
   Z12        1.02837  -0.00008   0.00000   0.03570   0.03301   1.06138
   X13       -6.76974   0.00028   0.00000  -0.00996  -0.01093  -6.78067
   Y13       -0.80008   0.00047   0.00000  -0.01614  -0.01685  -0.81693
   Z13        0.53936   0.00031   0.00000  -0.00073  -0.00315   0.53621
   X14       -9.15332   0.00014   0.00000  -0.01282  -0.01392  -9.16725
   Y14       -0.17053   0.00043   0.00000   0.03556   0.03450  -0.13603
   Z14        1.49521   0.00029   0.00000  -0.03922  -0.04173   1.45348
   X15       -6.56586  -0.00015   0.00000  -0.01827  -0.01886  -6.58472
   Y15       -2.78243   0.00029   0.00000  -0.05420  -0.05502  -2.83745
   Z15       -1.18984   0.00017   0.00000   0.04131   0.03907  -1.15078
   X16      -11.29272  -0.00039   0.00000  -0.02303  -0.02389 -11.31661
   Y16       -1.50174  -0.00017   0.00000   0.04770   0.04620  -1.45554
   Z16        0.74327  -0.00009   0.00000  -0.03466  -0.03707   0.70619
   X17       -9.33621  -0.00010   0.00000  -0.00726  -0.00865  -9.34486
   Y17        1.37014   0.00053   0.00000   0.06647   0.06549   1.43563
   Z17        2.83472   0.00054   0.00000  -0.07298  -0.07563   2.75909
   X18       -8.71224  -0.00019   0.00000  -0.02900  -0.02936  -8.74159
   Y18       -4.11726  -0.00029   0.00000  -0.04012  -0.04139  -4.15865
   Z18       -1.94064  -0.00030   0.00000   0.04349   0.04133  -1.89931
   X19       -4.73271   0.00087   0.00000  -0.01657  -0.01706  -4.74977
   Y19       -3.27294  -0.00022   0.00000  -0.09483  -0.09539  -3.36833
   Z19       -1.94515  -0.00022   0.00000   0.06935   0.06717  -1.87798
   X20      -11.07890  -0.00016   0.00000  -0.03143  -0.03191 -11.11081
   Y20       -3.48745   0.00008   0.00000   0.01090   0.00929  -3.47816
   Z20       -0.97934   0.00005   0.00000   0.00596   0.00371  -0.97563
   X21      -13.12440  -0.00078   0.00000  -0.02506  -0.02603 -13.15043
   Y21       -0.99054   0.00017   0.00000   0.08751   0.08575  -0.90480
   Z21        1.50049   0.00030   0.00000  -0.06436  -0.06684   1.43365
   X22       -8.52431  -0.00012   0.00000  -0.03594  -0.03600  -8.56031
   Y22       -5.65315  -0.00062   0.00000  -0.06903  -0.07038  -5.72353
   Z22       -3.28146  -0.00053   0.00000   0.07454   0.07251  -3.20895
   X23      -12.74102  -0.00088   0.00000  -0.04015  -0.04045 -12.78147
   Y23       -4.52694  -0.00046   0.00000   0.02201   0.02005  -4.50689
   Z23       -1.56520  -0.00026   0.00000   0.00772   0.00554  -1.55966
   X24        6.56555  -0.00070   0.00000   0.01232   0.01131   6.57686
   Y24       -0.58219   0.00047   0.00000   0.01043   0.01200  -0.57019
   Z24       -0.46791  -0.00009   0.00000   0.00500   0.00270  -0.46520
   X25        8.53148   0.00011   0.00000   0.01039   0.00945   8.54094
   Y25       -0.84942   0.00014   0.00000   0.01593   0.01769  -0.83173
   Z25       -2.20785  -0.00035   0.00000   0.00046  -0.00179  -2.20964
   X26        6.78485  -0.00009   0.00000   0.01641   0.01559   6.80044
   Y26       -1.76422   0.00033   0.00000   0.00277   0.00458  -1.75964
   Z26        1.88988  -0.00030   0.00000   0.00149  -0.00070   1.88918
   X27       10.68055   0.00013   0.00000   0.01138   0.01068  10.69123
   Y27       -2.25754   0.00008   0.00000   0.01292   0.01512  -2.24242
   Z27       -1.61418  -0.00025   0.00000  -0.00709  -0.00919  -1.62337
   X28        8.38012  -0.00002   0.00000   0.00814   0.00706   8.38718
   Y28        0.04315   0.00046   0.00000   0.02317   0.02475   0.06790
   Z28       -4.04499  -0.00082   0.00000   0.00320   0.00087  -4.04412
   X29        8.92023   0.00042   0.00000   0.01762   0.01704   8.93727
   Y29       -3.17807  -0.00028   0.00000  -0.00039   0.00184  -3.17622
   Z29        2.48283   0.00022   0.00000  -0.00599  -0.00803   2.47480
   X30        5.27138  -0.00070   0.00000   0.01815   0.01728   5.28866
   Y30       -1.57285   0.00005   0.00000  -0.00186  -0.00020  -1.57305
   Z30        3.25398   0.00073   0.00000   0.00555   0.00333   3.25731
   X31       10.87909  -0.00004   0.00000   0.01478   0.01426  10.89335
   Y31       -3.42818  -0.00012   0.00000   0.00449   0.00693  -3.42125
   Z31        0.73270   0.00033   0.00000  -0.01055  -0.01255   0.72015
   X32       12.18360   0.00064   0.00000   0.01009   0.00944  12.19304
   Y32       -2.44723  -0.00008   0.00000   0.01700   0.01935  -2.42788
   Z32       -2.99071  -0.00050   0.00000  -0.01019  -0.01226  -3.00296
   X33        9.06045   0.00017   0.00000   0.02072   0.02028   9.08073
   Y33       -4.08410  -0.00044   0.00000  -0.00682  -0.00440  -4.08850
   Z33        4.31297   0.00079   0.00000  -0.00846  -0.01043   4.30255
   X34       12.53900   0.00081   0.00000   0.01584   0.01552  12.55451
   Y34       -4.53086  -0.00054   0.00000   0.00172   0.00449  -4.52637
   Z34        1.19706   0.00026   0.00000  -0.01675  -0.01864   1.17843
   X35       -0.74615  -0.00040   0.00000  -0.00224  -0.00417  -0.75032
   Y35        4.73612  -0.00043   0.00000   0.02218   0.02228   4.75840
   Z35       -2.47130  -0.00068   0.00000  -0.01079  -0.01362  -2.48493
   X36        0.41958   0.00018   0.00000   0.01331   0.01090   0.43048
   Y36        7.39021   0.00052   0.00000  -0.00195  -0.00148   7.38873
   Z36       -0.58708  -0.00024   0.00000   0.01642   0.01338  -0.57370
   X37        2.16779   0.00039   0.00000   0.02071   0.01817   2.18596
   Y37        8.16908   0.00002   0.00000  -0.00644  -0.00572   8.16336
   Z37       -1.36188  -0.00002   0.00000   0.02763   0.02455  -1.33734
   X38       -0.97675  -0.00027   0.00000   0.02308   0.02040  -0.95635
   Y38        8.90685   0.00008   0.00000   0.00641   0.00664   8.91349
   Z38       -0.47602   0.00018   0.00000   0.03008   0.02689  -0.44913
   X39        0.79994   0.00000   0.00000   0.00512   0.00281   0.80275
   Y39        6.72351  -0.00059   0.00000  -0.02472  -0.02402   6.69949
   Z39        1.33963   0.00058   0.00000   0.01099   0.00801   1.34764
         Item               Value     Threshold  Converged?
 Maximum Force            0.003449     0.000450     NO 
 RMS     Force            0.000770     0.000300     NO 
 Maximum Displacement     0.095386     0.001800     NO 
 RMS     Displacement     0.027679     0.001200     NO 
 Predicted change in Energy=-1.437124D-04
 GradGradGradGradGradGradGradGradGradGradGradGradGradGradGradGradGradGrad

                          Input orientation:                          
 ---------------------------------------------------------------------
 Center     Atomic      Atomic             Coordinates (Angstroms)
 Number     Number       Type             X           Y           Z
 ---------------------------------------------------------------------
      1          8           0       -1.227403   -0.114495    0.068989
      2          6           0       -0.046644    0.410594    0.357572
      3         16           0        0.355502    1.094672    1.850709
      4          6           0        2.274847    0.543493   -0.587132
      5          7           0        0.980415   -0.205404   -0.475697
      6          6           0        0.755579   -1.348414   -1.076651
      7          1           0        1.688254   -1.599420   -1.608479
      8          1           0        2.334147    0.908165   -1.610393
      9          1           0        2.211189    1.406415    0.069465
     10          6           0       -2.386548    0.344692    0.764588
     11          1           0       -2.237185    0.213468    1.838290
     12          1           0       -2.494989    1.414386    0.561656
     13          6           0       -3.588177   -0.432302    0.283749
     14          6           0       -4.851098   -0.071985    0.769147
     15          6           0       -3.484486   -1.501515   -0.608965
     16          6           0       -5.988494   -0.770237    0.373700
     17          1           0       -4.945088    0.759703    1.460047
     18          6           0       -4.625852   -2.200661   -1.005072
     19          1           0       -2.513472   -1.782443   -0.993785
     20          6           0       -5.879589   -1.840565   -0.516279
     21          1           0       -6.958909   -0.478798    0.758655
     22          1           0       -4.529922   -3.028761   -1.698101
     23          1           0       -6.763662   -2.384944   -0.825336
     24          6           0        3.480323   -0.301734   -0.246175
     25          6           0        4.519669   -0.440134   -1.169289
     26          6           0        3.598638   -0.931160    0.999711
     27          6           0        5.657558   -1.186636   -0.859050
     28          1           0        4.438307    0.035930   -2.140058
     29          6           0        4.729401   -1.680785    1.309605
     30          1           0        2.798637   -0.832420    1.723693
     31          6           0        5.764515   -1.810448    0.381087
     32          1           0        6.452277   -1.284780   -1.589100
     33          1           0        4.805318   -2.163540    2.276809
     34          1           0        6.643562   -2.395251    0.623596
     35         16           0       -0.397051    2.518035   -1.314967
     36          6           0        0.227799    3.909950   -0.303590
     37          1           0        1.156759    4.319864   -0.707689
     38          1           0       -0.506078    4.716818   -0.237669
     39          1           0        0.424795    3.545216    0.713143
 ---------------------------------------------------------------------
                    Distance matrix (angstroms):
                    1          2          3          4          5
     1  O    0.000000
     2  C    1.324081   0.000000
     3  S    2.672490   1.690900   0.000000
     4  C    3.623424   2.509870   3.151309   0.000000
     5  N    2.275831   1.458986   2.737312   1.499606   0.000000
     6  C    2.601397   2.407211   3.833819   2.475301   1.310790
     7  H    3.676949   3.303844   4.582613   2.445264   1.930677
     8  H    4.068267   3.128679   3.991121   1.087918   2.088100
     9  H    3.759932   2.484447   2.591059   1.086189   2.099992
    10  C    1.427701   2.375954   3.043184   4.857497   3.630062
    11  H    2.063407   2.651388   2.738377   5.133228   3.985341
    12  H    2.046209   2.653986   3.144707   4.982921   3.972185
    13  C    2.391731   3.641206   4.509947   6.007134   4.636839
    14  C    3.690961   4.846138   5.444222   7.279931   5.964393
    15  C    2.734569   4.050816   5.247446   6.111665   4.651129
    16  C    4.815686   6.058069   6.775377   8.422107   7.043167
    17  H    4.064535   5.033098   5.325512   7.507672   6.307941
    18  C    4.129788   5.444685   6.620317   7.438058   5.974238
    19  H    2.359134   3.566626   4.959834   5.338853   3.868167
    20  C    4.996467   6.313048   7.286605   8.496092   7.052309
    21  H    5.784333   6.980780   7.561019   9.387144   8.039355
    22  H    4.745754   6.012881   7.311917   7.765316   6.311057
    23  H    6.050200   7.371067   8.363699   9.504059   8.052539
    24  C    4.721978   3.648482   4.013898   1.511236   2.512270
    25  C    5.887972   4.889402   5.368082   2.519059   3.614206
    26  C    4.982355   3.937097   3.917413   2.538720   3.091706
    27  C    7.029468   6.047250   6.376437   3.809202   4.794313
    28  H    6.082992   5.147166   5.806587   2.711044   3.845173
    29  C    6.282986   5.300080   5.208354   3.817049   4.406694
    30  H    4.411628   3.392196   3.114278   2.739964   2.921711
    31  C    7.201429   6.221186   6.313234   4.319291   5.118385
    32  H    7.943319   6.992839   7.393560   4.668773   5.687354
    33  H    6.742906   5.818176   5.531579   4.683318   5.102986
    34  H    8.213496   7.259641   7.295551   5.402569   6.170503
    35  S    3.087885   2.713205   3.551592   3.401117   3.165265
    36  C    4.295648   3.571827   3.547266   3.950168   4.187145
    37  H    5.094213   4.226743   4.193957   3.940258   4.534641
    38  H    4.894480   4.371379   4.268909   5.027157   5.147289
    39  H    4.066716   3.189756   2.702595   3.758157   3.973562
                    6          7          8          9         10
     6  C    0.000000
     7  H    1.102600   0.000000
     8  H    2.805157   2.589434   0.000000
     9  H    3.319859   3.481954   1.756501   0.000000
    10  C    4.016184   5.100493   5.314415   4.769659   0.000000
    11  H    4.460157   5.529544   5.768284   4.933549   1.091955
    12  H    4.569826   5.593928   5.319268   4.731853   1.094160
    13  C    4.643078   5.725680   6.360704   6.087647   1.509582
    14  C    6.039129   7.123854   7.632212   7.249216   2.499529
    15  C    4.268527   5.269331   6.376982   6.430944   2.549627
    16  C    6.922451   7.971765   8.718946   8.489121   3.790762
    17  H    6.586091   7.680009   7.901702   7.318760   2.683658
    18  C    5.448968   6.371305   7.646751   7.804535   3.824265
    19  H    3.298780   4.250394   5.578440   5.798426   2.762732
    20  C    6.676952   7.650052   8.730296   8.737658   4.314777
    21  H    7.977337   9.035073   9.690043   9.387210   4.645929
    22  H    5.580886   6.380969   7.913439   8.260609   4.694579
    23  H    7.594508   8.524391   9.707266   9.783815   5.397953
    24  C    3.034709   2.598340   2.153757   2.151303   5.988296
    25  C    3.873232   3.090913   2.605569   3.205204   7.214684
    26  C    3.545189   3.301333   3.434342   2.873087   6.124176
    27  C    4.909472   4.060469   3.999721   4.411746   8.347982
    28  H    4.075503   3.243415   2.338553   3.423489   7.423675
    29  C    4.647144   4.215497   4.578897   4.172547   7.418648
    30  H    3.504606   3.595081   3.789660   2.844986   5.402927
    31  C    5.237166   4.540794   4.808771   4.803274   8.439878
    32  H    5.720054   4.774441   4.665668   5.289631   9.290848
    33  H    5.320762   5.012961   5.536461   4.934212   7.765370
    34  H    6.217318   5.492775   5.871484   5.865633   9.437693
    35  S    4.041631   4.624725   3.184085   3.155197   3.606393
    36  C    5.341027   5.847121   3.892961   3.215695   4.548283
    37  H    5.694423   6.010977   3.720324   3.194367   5.524909
    38  H    6.251616   6.825619   4.945410   4.293791   4.863761
    39  H    5.221148   5.783903   3.999810   2.860069   4.260241
                   11         12         13         14         15
    11  H    0.000000
    12  H    1.771571   0.000000
    13  C    2.158425   2.163920   0.000000
    14  C    2.838501   2.793493   1.400146   0.000000
    15  C    3.238207   3.294227   1.396748   2.410473   0.000000
    16  C    4.145481   4.124619   2.425657   1.391978   2.787554
    17  H    2.788221   2.690483   2.155403   1.085303   3.395185
    18  C    4.429273   4.479261   2.421760   2.780261   1.395860
    19  H    3.475722   3.555201   2.147083   3.390884   1.081607
    20  C    4.798974   4.817900   2.806032   2.416193   2.420757
    21  H    4.892802   4.852786   3.404340   2.146735   3.871428
    22  H    5.317401   5.384144   3.399443   3.864323   2.147472
    23  H    5.859662   5.880495   3.889291   3.398537   3.402979
    24  C    6.107400   6.269132   7.089539   8.396205   7.076698
    25  C    7.424810   7.459279   8.237023   9.576239   8.093638
    26  C    6.005849   6.544140   7.239598   8.496434   7.285862
    27  C    8.459486   8.674545   9.346583  10.692302   9.150882
    28  H    7.773093   7.567694   8.397531   9.734894   8.214537
    29  C    7.238856   7.895020   8.473087   9.729661   8.436883
    30  H    5.144563   5.866937   6.559339   7.746475   6.735475
    31  C    8.381342   8.868572   9.454185  10.764018   9.306968
    32  H    9.460365   9.589829  10.249146  11.610275   9.987336
    33  H    7.445758   8.308898   8.798877   9.994699   8.802659
    34  H    9.335340   9.901024  10.423874  11.727999  10.241841
    35  S    4.317425   3.023425   4.630731   5.557902   5.117370
    36  C    4.932320   3.793424   5.810490   6.542306   6.569495
    37  H    5.904521   4.836146   6.788259   7.587077   7.445761
    38  H    5.252285   3.937098   6.023674   6.544120   6.904812
    39  H    4.410515   3.617807   5.666478   6.397057   6.519198
                   16         17         18         19         20
    16  C    0.000000
    17  H    2.146990   0.000000
    18  C    2.409133   3.865551   0.000000
    19  H    3.869154   4.289120   2.153412   0.000000
    20  C    1.396254   3.397139   1.392998   3.400313   0.000000
    21  H    1.083897   2.466032   3.393921   4.953024   2.155179
    22  H    3.394219   4.949619   1.084085   2.472941   2.151770
    23  H    2.155424   4.291736   2.153253   4.295986   1.083259
    24  C    9.500644   8.661720   8.360139   6.219084   9.489411
    25  C   10.625972   9.896193   9.314879   7.162239  10.513429
    26  C    9.608897   8.721593   8.559967   6.485107   9.641682
    27  C   11.718514  11.026447  10.334316   8.193831  11.560747
    28  H   10.755792  10.076343   9.404760   7.276514  10.612110
    29  C   10.797143   9.978695   9.651361   7.600997  10.766153
    30  H    8.890446   7.910097   8.027533   6.041998   9.019171
    31  C   11.798954  11.066410  10.489682   8.391432  11.678670
    32  H   12.605162  11.974019  11.131256   8.999263  12.390914
    33  H   11.048506  10.211898   9.985945   8.025379  11.048660
    34  H   12.738601  12.039526  11.388157   9.318944  12.587148
    35  S    6.702877   5.610443   6.343886   4.803802   7.049363
    36  C    7.810581   6.308187   7.835150   6.355649   8.391296
    37  H    8.839297   7.389612   8.720338   7.126753   9.354022
    38  H    7.780644   6.184319   8.087828   6.844102   8.482424
    39  H    7.737483   6.095293   7.840689   6.319096   8.382325
                   21         22         23         24         25
    21  H    0.000000
    22  H    4.293942   0.000000
    23  H    2.486069   2.483106   0.000000
    24  C   10.488975   8.585383  10.469691   0.000000
    25  C   11.639425   9.427393  11.454875   1.396973   0.000000
    26  C   10.569983   8.817688  10.621749   1.400860   2.407066
    27  C   12.739436  10.386635  12.478934   2.428789   1.395816
    28  H   11.771321   9.487718  11.535738   2.149080   1.084274
    29  C   11.762862   9.828449  11.710864   2.425372   2.779950
    30  H    9.811527   8.380953  10.017258   2.150977   3.388979
    31  C   12.798491  10.572736  12.599235   2.808417   2.414761
    32  H   13.638968  11.120344  13.283627   3.406220   2.150498
    33  H   11.980825  10.183085  11.979717   3.404024   3.863589
    34  H   13.737476  11.429714  13.485294   3.891708   3.398211
    35  S    7.505924   6.927796   8.050632   4.911970   5.739871
    36  C    8.487534   8.527970   9.422231   5.321700   6.171938
    37  H    9.541561   9.344600  10.377927   5.193373   5.846351
    38  H    8.344226   8.849755   9.483550   6.409160   7.260868
    39  H    8.409153   8.577907   9.444979   5.005554   6.016191
                   26         27         28         29         30
    26  C    0.000000
    27  C    2.785572   0.000000
    28  H    3.390938   2.149935   0.000000
    29  C    1.391617   2.410129   3.864198   0.000000
    30  H    1.083467   3.869038   4.286154   2.149196   0.000000
    31  C    2.418029   1.392308   3.394719   1.396574   3.399347
    32  H    3.869140   1.083598   2.470608   3.395234   4.952606
    33  H    2.146116   3.393268   4.947836   1.083651   2.470746
    34  H    3.399498   2.152021   4.290871   2.155245   4.293728
    35  S    5.763698   7.112716   5.497482   7.127341   5.538179
    36  C    6.041316   7.467664   6.009078   7.356843   5.762738
    37  H    6.037486   7.113483   5.583219   7.269184   5.929031
    38  H    7.090801   8.557294   7.069422   8.410328   6.749972
    39  H    5.494846   7.228002   6.046827   6.796800   5.081341
                   31         32         33         34         35
    31  C    0.000000
    32  H    2.151972   0.000000
    33  H    2.153716   4.293012   0.000000
    34  H    1.083295   2.483095   2.483132   0.000000
    35  S    7.718631   7.838995   7.866552   8.801627   0.000000
    36  C    7.990430   8.208647   8.031153   9.043077   1.830505
    37  H    7.745811   7.760891   8.015843   8.773260   2.455545
    38  H    9.072398   9.287854   9.048361  10.121297   2.450939
    39  H    7.570073   8.059759   7.363689   8.600594   2.417387
                   36         37         38         39
    36  C    0.000000
    37  H    1.092837   0.000000
    38  H    1.092683   1.772997   0.000000
    39  H    1.097991   1.776123   1.772913   0.000000
 Stoichiometry    C17H18NOS2(1-)
 Framework group  C1[X(C17H18NOS2)]
 Deg. of freedom   111
 Full point group                 C1      NOp   1
 Largest Abelian subgroup         C1      NOp   1
 Largest concise Abelian subgroup C1      NOp   1
                         Standard orientation:                         
 ---------------------------------------------------------------------
 Center     Atomic      Atomic             Coordinates (Angstroms)
 Number     Number       Type             X           Y           Z
 ---------------------------------------------------------------------
      1          8           0       -1.223080   -0.122781    0.084041
      2          6           0       -0.041988    0.397726    0.379478
      3         16           0        0.363357    1.054110    1.884138
      4          6           0        2.277067    0.550008   -0.568279
      5          7           0        0.983450   -0.201823   -0.467668
      6          6           0        0.757947   -1.333584   -1.089309
      7          1           0        1.689485   -1.573906   -1.628021
      8          1           0        2.333579    0.933769   -1.584694
      9          1           0        2.214415    1.400471    0.104473
     10          6           0       -2.380831    0.322456    0.790940
     11          1           0       -2.228723    0.171319    1.861634
     12          1           0       -2.490538    1.395670    0.608285
     13          6           0       -3.583089   -0.446338    0.298627
     14          6           0       -4.845064   -0.096108    0.793771
     15          6           0       -3.480839   -1.498616   -0.614150
     16          6           0       -5.982934   -0.787719    0.388149
     17          1           0       -4.937941    0.722463    1.500310
     18          6           0       -4.622680   -2.191112   -1.020439
     19          1           0       -2.510579   -1.771571   -1.006532
     20          6           0       -5.875463   -1.841159   -0.521928
     21          1           0       -6.952603   -0.504257    0.780861
     22          1           0       -4.527871   -3.006053   -1.729045
     23          1           0       -6.759908   -2.380345   -0.838924
     24          6           0        3.483986   -0.300521   -0.246127
     25          6           0        4.521147   -0.420870   -1.174215
     26          6           0        3.605828   -0.953011    0.987493
     27          6           0        5.660331   -1.172168   -0.880767
     28          1           0        4.437047    0.073177   -2.135722
     29          6           0        4.737888   -1.707432    1.280556
     30          1           0        2.807547   -0.868415    1.715155
     31          6           0        5.770798   -1.818947    0.347239
     32          1           0        6.453315   -1.256059   -1.614472
     33          1           0        4.816539   -2.208104    2.238387
     34          1           0        6.650858   -2.407507    0.576624
     35         16           0       -0.398031    2.535763   -1.252548
     36          6           0        0.228321    3.909025   -0.216892
     37          1           0        1.155987    4.327120   -0.615546
     38          1           0       -0.505968    4.713963   -0.134113
     39          1           0        0.428089    3.525520    0.792365
 ---------------------------------------------------------------------
 Rotational constants (GHZ):      0.4573366      0.1234165      0.1107378
 Standard basis: 6-311++G(d,p) (5D, 7F)
 There are   625 symmetry adapted cartesian basis functions of A   symmetry.
 There are   604 symmetry adapted basis functions of A   symmetry.
   604 basis functions,   946 primitive gaussians,   625 cartesian basis functions
    84 alpha electrons       84 beta electrons
       nuclear repulsion energy      1819.0970168076 Hartrees.
 NAtoms=   39 NActive=   39 NUniq=   39 SFac= 1.00D+00 NAtFMM=   60 NAOKFM=F Big=F
 Integral buffers will be    131072 words long.
 Raffenetti 2 integral format.
 Two-electron integral symmetry is turned on.
 Force inversion solution in PCM.
 ------------------------------------------------------------------------------
 Polarizable Continuum Model (PCM)
 =================================
 Model                : PCM (using non-symmetric T matrix).
 Atomic radii         : UFF (Universal Force Field).
 Polarization charges : Total charges.
 Charge compensation  : None.
 Solution method      : Matrix inversion.
 Cavity type          : Scaled VdW (van der Waals Surface) (Alpha=1.100).
 Cavity algorithm     : GePol (No added spheres)
                        Default sphere list used, NSphG=   39.
                        Lebedev-Laikov grids with approx.  5.0 points / Ang**2.
                        Smoothing algorithm: York/Karplus (Gamma=1.0000).
                        Polarization charges: spherical gaussians, with
                                              point-specific exponents (IZeta= 3).
                        Self-potential: point-specific (ISelfS= 7).
                        Self-field    : sphere-specific E.n sum rule (ISelfD= 2).
 1st derivatives      : Analytical E(r).r(x)/FMM algorithm (CHGder, D1EAlg=3).
                        Cavity 1st derivative terms included.
 2nd derivatives      : Analytical E(r).r(xy)/FMM algorithm (CHGder, D2EAlg=3).
                        Cavity 2nd derivative terms included.
 Solvent              : n,n-DiMethylFormamide, Eps=  37.219000 Eps(inf)=   2.046330
 ------------------------------------------------------------------------------
 One-electron integrals computed using PRISM.
 NBasis=   604 RedAO= T EigKep=  1.24D-06  NBF=   604
 NBsUse=   602 1.00D-06 EigRej=  5.03D-07 NBFU=   602
 Initial guess from the checkpoint file:  "/localscratch/srahman.25098643.0/Gau-149606.chk"
 B after Tr=    -0.000000   -0.000000    0.000000
         Rot=    1.000000   -0.000923    0.000079    0.000222 Ang=  -0.11 deg.
 ExpMin= 3.60D-02 ExpMax= 9.34D+04 ExpMxC= 3.17D+03 IAcc=3 IRadAn=         5 AccDes= 0.00D+00
 Harris functional with IExCor=  402 and IRadAn=       5 diagonalized for initial guess.
 HarFok:  IExCor=  402 AccDes= 0.00D+00 IRadAn=         5 IDoV= 1 UseB2=F ITyADJ=14
 ICtDFT=  3500011 ScaDFX=  1.000000  1.000000  1.000000  1.000000
 FoFCou: FMM=F IPFlag=           0 FMFlag=      100000 FMFlg1=           0
         NFxFlg=           0 DoJE=T BraDBF=F KetDBF=T FulRan=T
         wScrn=  0.000000 ICntrl=     500 IOpCl=  0 I1Cent=   200000004 NGrid=           0
         NMat0=    1 NMatS0=      1 NMatT0=    0 NMatD0=    1 NMtDS0=    0 NMtDT0=    0
 Petite list used in FoFCou.
 Requested convergence on RMS density matrix=1.00D-08 within 128 cycles.
 Requested convergence on MAX density matrix=1.00D-06.
 Requested convergence on             energy=1.00D-06.
 No special actions if energy rises.
 Inv3:  Mode=1 IEnd=    28496172.
 Iteration    1 A*A^-1 deviation from unit magnitude is 8.66D-15 for   2268.
 Iteration    1 A*A^-1 deviation from orthogonality  is 8.71D-15 for   1898   1870.
 Iteration    1 A^-1*A deviation from unit magnitude is 9.55D-15 for   2590.
 Iteration    1 A^-1*A deviation from orthogonality  is 2.52D-11 for   1790   1768.
 Error on total polarization charges =  0.03201
 SCF Done:  E(RB3LYP) =  -1585.29580764     A.U. after   14 cycles
            NFock= 14  Conv=0.12D-08     -V/T= 2.0029
 DoSCS=F DFT=T ScalE2(SS,OS)=  1.000000  1.000000
 Range of M.O.s used for correlation:     1   602
 NBasis=   604 NAE=    84 NBE=    84 NFC=     0 NFV=     0
 NROrb=    602 NOA=    84 NOB=    84 NVA=   518 NVB=   518

 **** Warning!!: The largest alpha MO coefficient is  0.19869583D+03

 PrsmSu:  requested number of processors reduced to:  30 ShMem   1 Linda.
 Symmetrizing basis deriv contribution to polar:
 IMax=3 JMax=2 DiffMx= 0.00D+00
 G2DrvN: will do    20 centers at a time, making    2 passes.
 Calling FoFCou, ICntrl=  3107 FMM=F I1Cent=   0 AccDes= 0.00D+00.
 Calling FoFCou, ICntrl=  3107 FMM=F I1Cent=   0 AccDes= 0.00D+00.
 NEqPCM:  Using equilibrium solvation (IEInf=0, Eps=  37.2190, EpsInf=   2.0463)
 G2PCM: DoFxE=T DoFxN=T DoGrad=T DoDP/DQ/DG/TGxP=FFFF NFrqRd=   0 IEInf=0 SqF1=F DoCFld=F IF1Alg=4.
 End of G2Drv F.D. properties file   721 does not exist.
 End of G2Drv F.D. properties file   722 does not exist.
 End of G2Drv F.D. properties file   788 does not exist.
          IDoAtm=111111111111111111111111111111111111111
 NEqPCM:  Using equilibrium solvation (IEInf=0, Eps=  37.2190, EpsInf=   2.0463)
          Differentiating once with respect to electric field.
                with respect to dipole field.
          Differentiating once with respect to nuclear coordinates.
          There are   120 degrees of freedom in the 1st order CPHF.  IDoFFX=6 NUNeed=     3.
    120 vectors produced by pass  0 Test12= 4.35D-14 1.00D-09 XBig12= 3.97D+02 1.14D+01.
 AX will form    48 AO Fock derivatives at one time.
    120 vectors produced by pass  1 Test12= 4.35D-14 1.00D-09 XBig12= 8.50D+01 1.23D+00.
    118 vectors produced by pass  2 Test12= 4.35D-14 1.00D-09 XBig12= 9.60D-01 9.89D-02.
    117 vectors produced by pass  3 Test12= 4.35D-14 1.00D-09 XBig12= 7.60D-03 1.11D-02.
    117 vectors produced by pass  4 Test12= 4.35D-14 1.00D-09 XBig12= 2.19D-05 3.43D-04.
    117 vectors produced by pass  5 Test12= 4.35D-14 1.00D-09 XBig12= 4.24D-08 1.48D-05.
    103 vectors produced by pass  6 Test12= 4.35D-14 1.00D-09 XBig12= 8.19D-11 6.66D-07.
     61 vectors produced by pass  7 Test12= 4.35D-14 1.00D-09 XBig12= 3.14D-12 1.20D-07.
     35 vectors produced by pass  8 Test12= 4.35D-14 1.00D-09 XBig12= 1.19D-13 3.22D-08.
     29 vectors produced by pass  9 Test12= 4.35D-14 1.00D-09 XBig12= 4.91D-14 1.73D-08.
     18 vectors produced by pass 10 Test12= 4.35D-14 1.00D-09 XBig12= 3.80D-14 1.38D-08.
     14 vectors produced by pass 11 Test12= 4.35D-14 1.00D-09 XBig12= 3.98D-14 1.14D-08.
     12 vectors produced by pass 12 Test12= 4.35D-14 1.00D-09 XBig12= 3.86D-14 1.27D-08.
     12 vectors produced by pass 13 Test12= 4.35D-14 1.00D-09 XBig12= 6.05D-14 1.41D-08.
     12 vectors produced by pass 14 Test12= 4.35D-14 1.00D-09 XBig12= 3.21D-14 9.38D-09.
      9 vectors produced by pass 15 Test12= 4.35D-14 1.00D-09 XBig12= 3.65D-14 1.42D-08.
      9 vectors produced by pass 16 Test12= 4.35D-14 1.00D-09 XBig12= 3.47D-14 1.10D-08.
      9 vectors produced by pass 17 Test12= 4.35D-14 1.00D-09 XBig12= 1.65D-14 7.58D-09.
      9 vectors produced by pass 18 Test12= 4.35D-14 1.00D-09 XBig12= 1.93D-14 8.93D-09.
      8 vectors produced by pass 19 Test12= 4.35D-14 1.00D-09 XBig12= 1.68D-14 7.28D-09.
      6 vectors produced by pass 20 Test12= 4.35D-14 1.00D-09 XBig12= 7.28D-15 5.53D-09.
      6 vectors produced by pass 21 Test12= 4.35D-14 1.00D-09 XBig12= 2.52D-14 8.53D-09.
      6 vectors produced by pass 22 Test12= 4.35D-14 1.00D-09 XBig12= 2.02D-14 7.82D-09.
      6 vectors produced by pass 23 Test12= 4.35D-14 1.00D-09 XBig12= 3.00D-14 8.53D-09.
      6 vectors produced by pass 24 Test12= 4.35D-14 1.00D-09 XBig12= 1.35D-14 6.70D-09.
      6 vectors produced by pass 25 Test12= 4.35D-14 1.00D-09 XBig12= 5.36D-14 1.42D-08.
      6 vectors produced by pass 26 Test12= 4.35D-14 1.00D-09 XBig12= 1.97D-14 1.00D-08.
      6 vectors produced by pass 27 Test12= 4.35D-14 1.00D-09 XBig12= 3.99D-14 1.07D-08.
      6 vectors produced by pass 28 Test12= 4.35D-14 1.00D-09 XBig12= 1.88D-14 7.15D-09.
      6 vectors produced by pass 29 Test12= 4.35D-14 1.00D-09 XBig12= 1.25D-14 5.86D-09.
      6 vectors produced by pass 30 Test12= 4.35D-14 1.00D-09 XBig12= 6.62D-15 4.50D-09.
      6 vectors produced by pass 31 Test12= 4.35D-14 1.00D-09 XBig12= 3.32D-14 9.28D-09.
      6 vectors produced by pass 32 Test12= 4.35D-14 1.00D-09 XBig12= 1.38D-14 6.64D-09.
      6 vectors produced by pass 33 Test12= 4.35D-14 1.00D-09 XBig12= 3.24D-14 8.56D-09.
      6 vectors produced by pass 34 Test12= 4.35D-14 1.00D-09 XBig12= 1.51D-14 6.17D-09.
      6 vectors produced by pass 35 Test12= 4.35D-14 1.00D-09 XBig12= 1.70D-14 7.61D-09.
      6 vectors produced by pass 36 Test12= 4.35D-14 1.00D-09 XBig12= 5.07D-14 1.18D-08.
      6 vectors produced by pass 37 Test12= 4.35D-14 1.00D-09 XBig12= 1.35D-14 6.15D-09.
      6 vectors produced by pass 38 Test12= 4.35D-14 1.00D-09 XBig12= 9.78D-15 4.70D-09.
      6 vectors produced by pass 39 Test12= 4.35D-14 1.00D-09 XBig12= 2.42D-14 8.49D-09.
      6 vectors produced by pass 40 Test12= 4.35D-14 1.00D-09 XBig12= 1.91D-14 7.81D-09.
      6 vectors produced by pass 41 Test12= 4.35D-14 1.00D-09 XBig12= 1.32D-14 7.56D-09.
      6 vectors produced by pass 42 Test12= 4.35D-14 1.00D-09 XBig12= 2.56D-14 9.38D-09.
      6 vectors produced by pass 43 Test12= 4.35D-14 1.00D-09 XBig12= 2.73D-14 9.35D-09.
      6 vectors produced by pass 44 Test12= 4.35D-14 1.00D-09 XBig12= 4.00D-14 9.55D-09.
      6 vectors produced by pass 45 Test12= 4.35D-14 1.00D-09 XBig12= 1.01D-14 5.06D-09.
      6 vectors produced by pass 46 Test12= 4.35D-14 1.00D-09 XBig12= 2.90D-14 9.80D-09.
      6 vectors produced by pass 47 Test12= 4.35D-14 1.00D-09 XBig12= 1.43D-14 6.53D-09.
      6 vectors produced by pass 48 Test12= 4.35D-14 1.00D-09 XBig12= 9.38D-15 5.21D-09.
      6 vectors produced by pass 49 Test12= 4.35D-14 1.00D-09 XBig12= 9.69D-15 4.71D-09.
      6 vectors produced by pass 50 Test12= 4.35D-14 1.00D-09 XBig12= 1.03D-14 5.10D-09.
      6 vectors produced by pass 51 Test12= 4.35D-14 1.00D-09 XBig12= 2.63D-14 8.33D-09.
      6 vectors produced by pass 52 Test12= 4.35D-14 1.00D-09 XBig12= 1.11D-14 5.28D-09.
      6 vectors produced by pass 53 Test12= 4.35D-14 1.00D-09 XBig12= 1.59D-14 7.65D-09.
      6 vectors produced by pass 54 Test12= 4.35D-14 1.00D-09 XBig12= 1.21D-14 5.20D-09.
      6 vectors produced by pass 55 Test12= 4.35D-14 1.00D-09 XBig12= 7.62D-15 4.65D-09.
      6 vectors produced by pass 56 Test12= 4.35D-14 1.00D-09 XBig12= 1.02D-14 5.50D-09.
      6 vectors produced by pass 57 Test12= 4.35D-14 1.00D-09 XBig12= 3.61D-15 3.20D-09.
      6 vectors produced by pass 58 Test12= 4.35D-14 1.00D-09 XBig12= 1.68D-14 7.66D-09.
      6 vectors produced by pass 59 Test12= 4.35D-14 1.00D-09 XBig12= 9.83D-15 6.92D-09.
      6 vectors produced by pass 60 Test12= 4.35D-14 1.00D-09 XBig12= 1.95D-14 7.18D-09.
      6 vectors produced by pass 61 Test12= 4.35D-14 1.00D-09 XBig12= 7.38D-15 4.14D-09.
      6 vectors produced by pass 62 Test12= 4.35D-14 1.00D-09 XBig12= 1.31D-14 7.34D-09.
      6 vectors produced by pass 63 Test12= 4.35D-14 1.00D-09 XBig12= 9.11D-15 4.69D-09.
      6 vectors produced by pass 64 Test12= 4.35D-14 1.00D-09 XBig12= 1.52D-14 6.30D-09.
      6 vectors produced by pass 65 Test12= 4.35D-14 1.00D-09 XBig12= 5.52D-15 3.81D-09.
      6 vectors produced by pass 66 Test12= 4.35D-14 1.00D-09 XBig12= 1.21D-14 5.97D-09.
      6 vectors produced by pass 67 Test12= 4.35D-14 1.00D-09 XBig12= 1.25D-14 5.20D-09.
      6 vectors produced by pass 68 Test12= 4.35D-14 1.00D-09 XBig12= 1.73D-14 6.53D-09.
      6 vectors produced by pass 69 Test12= 4.35D-14 1.00D-09 XBig12= 1.00D-14 5.73D-09.
      6 vectors produced by pass 70 Test12= 4.35D-14 1.00D-09 XBig12= 1.16D-14 5.24D-09.
      6 vectors produced by pass 71 Test12= 4.35D-14 1.00D-09 XBig12= 1.37D-14 6.78D-09.
      6 vectors produced by pass 72 Test12= 4.35D-14 1.00D-09 XBig12= 1.31D-14 7.12D-09.
      6 vectors produced by pass 73 Test12= 4.35D-14 1.00D-09 XBig12= 1.67D-14 6.57D-09.
      6 vectors produced by pass 74 Test12= 4.35D-14 1.00D-09 XBig12= 1.12D-14 5.51D-09.
      6 vectors produced by pass 75 Test12= 4.35D-14 1.00D-09 XBig12= 8.54D-15 4.03D-09.
      6 vectors produced by pass 76 Test12= 4.35D-14 1.00D-09 XBig12= 7.15D-15 4.91D-09.
      6 vectors produced by pass 77 Test12= 4.35D-14 1.00D-09 XBig12= 6.63D-15 4.18D-09.
      6 vectors produced by pass 78 Test12= 4.35D-14 1.00D-09 XBig12= 1.09D-14 4.29D-09.
      6 vectors produced by pass 79 Test12= 4.35D-14 1.00D-09 XBig12= 8.42D-15 4.52D-09.
      6 vectors produced by pass 80 Test12= 4.35D-14 1.00D-09 XBig12= 1.26D-14 5.56D-09.
      6 vectors produced by pass 81 Test12= 4.35D-14 1.00D-09 XBig12= 1.08D-14 4.74D-09.
      6 vectors produced by pass 82 Test12= 4.35D-14 1.00D-09 XBig12= 6.07D-15 3.95D-09.
      6 vectors produced by pass 83 Test12= 4.35D-14 1.00D-09 XBig12= 1.94D-14 7.15D-09.
      6 vectors produced by pass 84 Test12= 4.35D-14 1.00D-09 XBig12= 1.34D-14 5.92D-09.
      6 vectors produced by pass 85 Test12= 4.35D-14 1.00D-09 XBig12= 1.42D-14 5.49D-09.
      6 vectors produced by pass 86 Test12= 4.35D-14 1.00D-09 XBig12= 1.36D-14 5.85D-09.
      6 vectors produced by pass 87 Test12= 4.35D-14 1.00D-09 XBig12= 1.01D-14 5.39D-09.
      6 vectors produced by pass 88 Test12= 4.35D-14 1.00D-09 XBig12= 1.15D-14 4.65D-09.
      6 vectors produced by pass 89 Test12= 4.35D-14 1.00D-09 XBig12= 8.42D-15 5.22D-09.
      6 vectors produced by pass 90 Test12= 4.35D-14 1.00D-09 XBig12= 8.30D-15 4.22D-09.
      6 vectors produced by pass 91 Test12= 4.35D-14 1.00D-09 XBig12= 1.57D-14 5.44D-09.
      6 vectors produced by pass 92 Test12= 4.35D-14 1.00D-09 XBig12= 5.05D-15 3.05D-09.
      6 vectors produced by pass 93 Test12= 4.35D-14 1.00D-09 XBig12= 1.53D-14 5.89D-09.
      6 vectors produced by pass 94 Test12= 4.35D-14 1.00D-09 XBig12= 3.27D-15 2.68D-09.
      6 vectors produced by pass 95 Test12= 4.35D-14 1.00D-09 XBig12= 7.30D-15 4.58D-09.
      6 vectors produced by pass 96 Test12= 4.35D-14 1.00D-09 XBig12= 6.41D-15 3.81D-09.
      6 vectors produced by pass 97 Test12= 4.35D-14 1.00D-09 XBig12= 6.52D-15 3.79D-09.
      6 vectors produced by pass 98 Test12= 4.35D-14 1.00D-09 XBig12= 3.94D-15 2.81D-09.
      6 vectors produced by pass 99 Test12= 4.35D-14 1.00D-09 XBig12= 5.58D-15 4.13D-09.
      6 vectors produced by pass100 Test12= 4.35D-14 1.00D-09 XBig12= 1.13D-14 4.21D-09.
      6 vectors produced by pass101 Test12= 4.35D-14 1.00D-09 XBig12= 5.77D-15 3.64D-09.
      6 vectors produced by pass102 Test12= 4.35D-14 1.00D-09 XBig12= 7.43D-15 3.96D-09.
      6 vectors produced by pass103 Test12= 4.35D-14 1.00D-09 XBig12= 5.20D-15 3.09D-09.
      6 vectors produced by pass104 Test12= 4.35D-14 1.00D-09 XBig12= 5.02D-15 3.49D-09.
      6 vectors produced by pass105 Test12= 4.35D-14 1.00D-09 XBig12= 3.87D-15 2.69D-09.
      2 vectors produced by pass106 Test12= 4.35D-14 1.00D-09 XBig12= 1.29D-15 1.70D-09.
 InvSVY:  IOpt=1 It=  1 EMax= 6.39D-14
 Solved reduced A of dimension  1567 with   120 vectors.
 Isotropic polarizability for W=    0.000000      409.62 Bohr**3.
 End of Minotr F.D. properties file   721 does not exist.
 End of Minotr F.D. properties file   722 does not exist.
 End of Minotr F.D. properties file   788 does not exist.
 D2PCM: PCM CHGder 2nd derivatives, FixD1E=F FixD2E=F DoIter=F DoCFld=F I1PDM=0
 Calling FoFJK, ICntrl=    100127 FMM=F ISym2X=0 I1Cent= 0 IOpClX= 0 NMat=1 NMatS=1 NMatT=0.
 ***** Axes restored to original set *****
 -------------------------------------------------------------------
 Center     Atomic                   Forces (Hartrees/Bohr)
 Number     Number              X              Y              Z
 -------------------------------------------------------------------
      1        8          -0.001040243   -0.001598269   -0.001244986
      2        6           0.000832345    0.002249241    0.001183037
      3       16           0.000212894    0.000223663    0.000233649
      4        6           0.001355302   -0.000311733    0.000223120
      5        7           0.000102747   -0.001236007   -0.001114864
      6        6          -0.000422853   -0.000084071    0.000228177
      7        1           0.000778400   -0.000230065   -0.000373952
      8        1           0.000132591    0.000191010   -0.000616780
      9        1          -0.000052845    0.000713523    0.000598059
     10        6          -0.001305525   -0.000669544    0.000022250
     11        1           0.000117077    0.000012842    0.000809073
     12        1          -0.000123533    0.000772056   -0.000017708
     13        6          -0.000005236    0.000253558    0.000178662
     14        6           0.000317820    0.000266461    0.000131717
     15        6          -0.000097317    0.000312862    0.000210396
     16        6          -0.000302450   -0.000238505   -0.000165071
     17        1          -0.000003201    0.000206673    0.000217635
     18        6          -0.000347109   -0.000161029   -0.000129159
     19        1           0.000365230   -0.000082409   -0.000036952
     20        6           0.000064413    0.000115816    0.000064720
     21        1          -0.000327771    0.000043465    0.000087847
     22        1          -0.000153348   -0.000289238   -0.000229738
     23        1          -0.000568077   -0.000289529   -0.000169690
     24        6          -0.000446498    0.000310073   -0.000054927
     25        6           0.000079235    0.000093878   -0.000223700
     26        6          -0.000051526    0.000218277   -0.000200015
     27        6           0.000087094    0.000058130   -0.000159379
     28        1          -0.000005148    0.000304291   -0.000525425
     29        6           0.000277279   -0.000176042    0.000144655
     30        1          -0.000445015    0.000032244    0.000474174
     31        6          -0.000016855   -0.000066533    0.000215987
     32        1           0.000419004   -0.000044383   -0.000321759
     33        1           0.000113679   -0.000279266    0.000511637
     34        1           0.000527896   -0.000345913    0.000171178
     35       16          -0.000245831   -0.000234092   -0.000437235
     36        6           0.000103572    0.000322737   -0.000137302
     37        1           0.000240589   -0.000004046   -0.000004903
     38        1          -0.000158042    0.000017558    0.000124619
     39        1          -0.000008745   -0.000377687    0.000332951
 -------------------------------------------------------------------
 Cartesian Forces:  Max     0.002249241 RMS     0.000489946

 GradGradGradGradGradGradGradGradGradGradGradGradGradGradGradGradGradGrad
 Berny optimization.
 Search for a saddle point.
 Step number   7 out of a maximum of  127
 All quantities printed in internal units (Hartrees-Bohrs-Radians)
 Swapping is turned off.
 Second derivative matrix not updated -- analytic derivatives used.
 ITU=  0  0  0  0  0  0  0
     Eigenvalues ---   -0.00936  -0.00001   0.00002   0.00005   0.00010
     Eigenvalues ---    0.00013   0.00032   0.00057   0.00082   0.00196
     Eigenvalues ---    0.00234   0.00434   0.00498   0.00658   0.00744
     Eigenvalues ---    0.01007   0.01051   0.01414   0.01460   0.01471
     Eigenvalues ---    0.01977   0.02088   0.02507   0.02764   0.03053
     Eigenvalues ---    0.03121   0.03427   0.03878   0.04313   0.04819
     Eigenvalues ---    0.04942   0.05131   0.05172   0.05193   0.05296
     Eigenvalues ---    0.05446   0.05731   0.06092   0.06202   0.06419
     Eigenvalues ---    0.06549   0.06812   0.07329   0.07412   0.09018
     Eigenvalues ---    0.09204   0.09312   0.09767   0.10158   0.10182
     Eigenvalues ---    0.10668   0.10738   0.10811   0.11336   0.12201
     Eigenvalues ---    0.12310   0.12679   0.13522   0.14049   0.15033
     Eigenvalues ---    0.17753   0.18210   0.18410   0.19839   0.19915
     Eigenvalues ---    0.19945   0.21070   0.21701   0.22472   0.24117
     Eigenvalues ---    0.24483   0.26473   0.27570   0.29636   0.30197
     Eigenvalues ---    0.31071   0.35431   0.39395   0.40769   0.43410
     Eigenvalues ---    0.48009   0.52041   0.54700   0.59346   0.60442
     Eigenvalues ---    0.63805   0.67464   0.67546   0.69997   0.73484
[truncated: 1,025,366 more chars]
